# Supplementary material for: Avibactam–Cyclodextrin Inclusion Complexes: Computational and Thermodynamic Insights for Drug Delivery, Detection, and Environmental Scavenging
Source: Molecules. 2025 Aug 18;30(16):3401. doi: 10.3390/molecules30163401 (PMC12388632; doi:10.3390/molecules30163401)
Supplement: Supplementary file 1 [file molecules-30-03401-s001.zip]

Archive with 95 entries (82 files):
- MD inputs/
- MD inputs/aCD/
- MD inputs/aCD/config.namd
- MD inputs/aCD/host.pdb
- MD inputs/aCD/host.psf
- MD inputs/aCD/host_36_cgenff.prm
- MD inputs/aCD/MD_AVI@aCD_last_frame_200ns.pdb
- MD inputs/aCD/solvated_complex.pdb
- MD inputs/aCD/solvated_complex.psf
- MD inputs/AVI/
- MD inputs/AVI/AVI.par
- MD inputs/AVI/AVI.pdb
- MD inputs/AVI/AVI.psf
- MD inputs/bCD/
- MD inputs/bCD/config.namd
- MD inputs/bCD/host.pdb
- MD inputs/bCD/host.psf
- MD inputs/bCD/host_36_cgenff.prm
- MD inputs/bCD/MD_AVI@bCD_last_frame_200ns.pdb
- MD inputs/bCD/solvated_complex.pdb
- MD inputs/bCD/solvated_complex.psf
- MD inputs/DM-bCD/
- MD inputs/DM-bCD/config.namd
- MD inputs/DM-bCD/host.pdb
- MD inputs/DM-bCD/host.psf
- MD inputs/DM-bCD/host_36_cgenff.prm
- MD inputs/DM-bCD/MD_AVI@DMbCD_last_frame_300ns.pdb
- MD inputs/DM-bCD/solvated_complex.pdb
- MD inputs/DM-bCD/solvated_complex.psf
- MD inputs/HP-bCD/
- MD inputs/HP-bCD/config.namd
- MD inputs/HP-bCD/host.pdb
- MD inputs/HP-bCD/host.psf
- MD inputs/HP-bCD/host_36_cgenff.prm
- MD inputs/HP-bCD/MD_AVI@HPbCD_last_frame_300ns.pdb
- MD inputs/HP-bCD/solvated_complex.pdb
- MD inputs/HP-bCD/solvated_complex.psf
- MD inputs/par_interface.prm
- MD inputs/toppar_water_ions.mod.str
- MD inputs/yCD/
- MD inputs/yCD/config.namd
- MD inputs/yCD/host.pdb
- MD inputs/yCD/host.psf
- MD inputs/yCD/host_36_cgenff.prm
- MD inputs/yCD/MD_AVI@yCD_last_frame_300ns.pdb
- MD inputs/yCD/solvated_complex.pdb
- MD inputs/yCD/solvated_complex.psf
- DFT inputs - optimized structure - NCI/
- DFT inputs - optimized structure - NCI/AVI.xyz
- DFT inputs - optimized structure - NCI/bCD.xyz
- DFT inputs - optimized structure - NCI/Complex-AVI-bCD.xyz
- DFT inputs - optimized structure - NCI/Complex-AVI-DMbCD.xyz
- DFT inputs - optimized structure - NCI/Complex-AVI-HPbCD.xyz
- DFT inputs - optimized structure - NCI/Complex-AVI-yCD.xyz
- DFT inputs - optimized structure - NCI/DM-bCD.xyz
- DFT inputs - optimized structure - NCI/HP-bCD.xyz
- DFT inputs - optimized structure - NCI/Input.inp
- DFT inputs - optimized structure - NCI/NCI/
- DFT inputs - optimized structure - NCI/NCI/bCD/
- DFT inputs - optimized structure - NCI/NCI/bCD/CPprop.txt
- DFT inputs - optimized structure - NCI/NCI/bCD/CPs.pdb
- DFT inputs - optimized structure - NCI/NCI/bCD/func1.cub
- DFT inputs - optimized structure - NCI/NCI/bCD/func2.cub
- DFT inputs - optimized structure - NCI/NCI/bCD/mol.pdb
- DFT inputs - optimized structure - NCI/NCI/bCD/output.txt
- DFT inputs - optimized structure - NCI/NCI/bCD/paths.pdb
- DFT inputs - optimized structure - NCI/NCI/bCD/RDGscatter.jpg
- DFT inputs - optimized structure - NCI/NCI/DM-bCD/
- DFT inputs - optimized structure - NCI/NCI/DM-bCD/CPprop.txt
- DFT inputs - optimized structure - NCI/NCI/DM-bCD/CPs.pdb
- DFT inputs - optimized structure - NCI/NCI/DM-bCD/func1.cub
- DFT inputs - optimized structure - NCI/NCI/DM-bCD/func2.cub
- DFT inputs - optimized structure - NCI/NCI/DM-bCD/mol.pdb
- DFT inputs - optimized structure - NCI/NCI/DM-bCD/output.txt
- DFT inputs - optimized structure - NCI/NCI/DM-bCD/paths.pdb
- DFT inputs - optimized structure - NCI/NCI/DM-bCD/RDGscatter.jpg
- DFT inputs - optimized structure - NCI/NCI/HP-bCD/
- DFT inputs - optimized structure - NCI/NCI/HP-bCD/CPprop.txt
- DFT inputs - optimized structure - NCI/NCI/HP-bCD/CPs.pdb
- DFT inputs - optimized structure - NCI/NCI/HP-bCD/func1.cub
- DFT inputs - optimized structure - NCI/NCI/HP-bCD/func2.cub
- DFT inputs - optimized structure - NCI/NCI/HP-bCD/mol.pdb
- DFT inputs - optimized structure - NCI/NCI/HP-bCD/output.txt
- DFT inputs - optimized structure - NCI/NCI/HP-bCD/paths.pdb
- DFT inputs - optimized structure - NCI/NCI/HP-bCD/RDGscatter.jpg
- DFT inputs - optimized structure - NCI/NCI/yCD/
- DFT inputs - optimized structure - NCI/NCI/yCD/CPprop.txt
- DFT inputs - optimized structure - NCI/NCI/yCD/CPs.pdb
- DFT inputs - optimized structure - NCI/NCI/yCD/func1.cub
- DFT inputs - optimized structure - NCI/NCI/yCD/func2.cub
- DFT inputs - optimized structure - NCI/NCI/yCD/mol.pdb
- DFT inputs - optimized structure - NCI/NCI/yCD/output.txt
- DFT inputs - optimized structure - NCI/NCI/yCD/paths.pdb
- DFT inputs - optimized structure - NCI/NCI/yCD/RDGscatter.jpg
- DFT inputs - optimized structure - NCI/yCD.xyz
