# Supplementary material for: Avibactam–Cyclodextrin Inclusion Complexes: Computational and Thermodynamic Insights for Drug Delivery, Detection, and Environmental Scavenging
Source: Molecules. 2025 Aug 18;30(16):3401. doi: 10.3390/molecules30163401 (PMC12388632; doi:10.3390/molecules30163401)
Supplement: Supplementary file 1 [file molecules-30-03401-s001.zip › MD inputs/aCD/config.namd]

#--------Input------

coordinates             solvated_complex.pdb
structure               solvated_complex.psf

paratypecharmm          on

parameters       par_interface.prm
parameters       toppar_water_ions.mod.str
parameters       host_36_cgenff.prm
parameters       AVI.par

set temperature         298.15
temperature             $temperature;  # initial temperature

#---------continuing a run-------------
#set inputname      all
#binCoordinates     $inputname.coor  ;# coordinates from last run (binary)
#binVelocities      $inputname.vel   ;# velocities from last run (binary)
#extendedSystem	    $inputname.xsc   ;# cell dimensions from last run
#firsttimestep      400000           ;# last step of previous run
#numsteps           100000           ;# run stops when this step is reached


#--------output------
set output              all
outputname              $output
dcdfile                 ${output}.dcd
xstFile                 ${output}.xst
dcdfreq                 25000
xstFreq                 25000

binaryoutput            yes
binaryrestart           yes
outputEnergies          25000
restartfreq             500000


#--------Basic dynamics-----------
exclude                 scaled1-4
1-4scaling              1
COMmotion               no
dielectric              1.0

#-------Simulation space partitioning----------
switching               on
switchdist              10
cutoff                  12
pairlistdist            14

#--------Multiple timestepping------------
firsttimestep           0
timestep                1
#rigidBonds             all
#fixedAtoms              on
stepspercycle           20
nonbondedFreq           2
fullElectFrequency      4
margin                  3.0

#-----------Langevin Dynamics---------
langevin                on;            # do langevin dynamics
langevinDamping         1;              # damping coefficient (gamma) of 1/ps
langevinTemp            $temperature;   # bath temperature
langevinHydrogen        no;             # don't couple langevin bath to hydrogens
seed                    12345

#----Pressure control----------
langevinPiston          on
langevinPistonTarget    1.01325; # in bar -> 1.01325 bar = 1 atm
langevinPistonPeriod    200
langevinPistonDecay     100
langevinPistonTemp      $temperature
useFlexibleCell         no
useGroupPressure        yes
fixedAtomsForces        off

#------------Periodic Boundary conditions (PBC)----------
cellBasisVector1 34 0 0
cellBasisVector2 0 34 0
cellBasisVector3 0 0 34
cellOrigin 0.9631279706954956 1.401438593864441 -0.36268770694732666

wrapWater               off              
wrapAll                 on
dcdUnitCell             yes


#----------Particle mesh Ewald (PME)---------- (for full-system periodic electrostatics)
#PME                 yes
#PMEGridSizeX 42
#PMEGridSizeY 44
#PMEGridSizeZ 42

PME                  yes
PMETolerance         10e-6
PMEInterpOrder       4
PMEGridSpacing       1.0

#---------------Scripting----------

minimize            15000
reinitvels          $temperature
#run                 2000
run                 200000000
