# Supplementary material for: Avibactam–Cyclodextrin Inclusion Complexes: Computational and Thermodynamic Insights for Drug Delivery, Detection, and Environmental Scavenging
Source: Molecules. 2025 Aug 18;30(16):3401. doi: 10.3390/molecules30163401 (PMC12388632; doi:10.3390/molecules30163401)
Supplement: Supplementary file 1 [file molecules-30-03401-s001.zip › MD inputs/aCD/host.pdb]

REMARK  GENERATE LIGAND                                                               
REMARK   DATE:     8/26/24     11:25:38      CREATED BY USER: apache                  
ATOM      1  O1  HOS H   1      -3.883   3.615  -1.652  1.00  0.00      HOST
ATOM      2  C1  HOS H   1      -3.851   2.715  -0.534  1.00  0.00      HOST
ATOM      3  H1  HOS H   1      -2.987   3.979  -1.760  1.00  0.00      HOST
ATOM      4  C2  HOS H   1      -3.280   3.449   0.683  1.00  0.00      HOST
ATOM      5  C3  HOS H   1      -5.247   2.157  -0.227  1.00  0.00      HOST
ATOM      6  H2  HOS H   1      -3.181   1.858  -0.780  1.00  0.00      HOST
ATOM      7  H3  HOS H   1      -0.983   5.460  -2.697  1.00  0.00      HOST
ATOM      8  O2  HOS H   1      -5.830   1.405  -1.306  1.00  0.00      HOST
ATOM      9  C4  HOS H   1      -3.476   2.660   1.976  1.00  0.00      HOST
ATOM     10  O3  HOS H   1      -1.874   3.642   0.469  1.00  0.00      HOST
ATOM     11  H4  HOS H   1      -3.834   4.412   0.788  1.00  0.00      HOST
ATOM     12  C5  HOS H   1      -5.208   1.337   1.056  1.00  0.00      HOST
ATOM     13  H5  HOS H   1      -5.923   3.027  -0.049  1.00  0.00      HOST
ATOM     14  O4  HOS H   1      -1.566   5.260  -1.950  1.00  0.00      HOST
ATOM     15  H6  HOS H   1      -5.486   0.498  -1.252  1.00  0.00      HOST
ATOM     16  C6  HOS H   1      -3.092   3.533   3.205  1.00  0.00      HOST
ATOM     17  O5  HOS H   1      -4.816   2.180   2.127  1.00  0.00      HOST
ATOM     18  H7  HOS H   1      -2.775   1.793   1.959  1.00  0.00      HOST
ATOM     19  C7  HOS H   1      -1.417   5.000   0.486  1.00  0.00      HOST
ATOM     20  O6  HOS H   1      -4.280   0.254   0.913  1.00  0.00      HOST
ATOM     21  H8  HOS H   1      -6.241   0.976   1.264  1.00  0.00      HOST
ATOM     22  C8  HOS H   1      -0.692   5.333  -0.813  1.00  0.00      HOST
ATOM     23  H9  HOS H   1       2.087   4.304  -2.160  1.00  0.00      HOST
ATOM     24  O7  HOS H   1      -5.645  -1.463  -1.042  1.00  0.00      HOST
ATOM     25  O8  HOS H   1      -3.006   2.755   4.400  1.00  0.00      HOST
ATOM     26  H10 HOS H   1      -3.862   4.325   3.338  1.00  0.00      HOST
ATOM     27  H11 HOS H   1      -2.112   4.028   3.036  1.00  0.00      HOST
ATOM     28  O9  HOS H   1      -0.511   5.210   1.559  1.00  0.00      HOST
ATOM     29  H12 HOS H   1      -2.259   5.719   0.605  1.00  0.00      HOST
ATOM     30  C9  HOS H   1      -4.793  -1.054   1.201  1.00  0.00      HOST
ATOM     31  C10 HOS H   1       0.521   4.423  -0.989  1.00  0.00      HOST
ATOM     32  H13 HOS H   1      -0.330   6.385  -0.730  1.00  0.00      HOST
ATOM     33  O10 HOS H   1       1.270   4.837  -2.142  1.00  0.00      HOST
ATOM     34  C11 HOS H   1      -4.687  -1.901  -0.071  1.00  0.00      HOST
ATOM     35  H14 HOS H   1      -5.619  -2.140  -1.731  1.00  0.00      HOST
ATOM     36  H15 HOS H   1      -2.084   2.486   4.470  1.00  0.00      HOST
ATOM     37  C12 HOS H   1       0.585   4.289   1.529  1.00  0.00      HOST
ATOM     38  C13 HOS H   1      -3.975  -1.662   2.341  1.00  0.00      HOST
ATOM     39  H16 HOS H   1      -5.860  -1.034   1.521  1.00  0.00      HOST
ATOM     40  C14 HOS H   1       1.412   4.429   0.253  1.00  0.00      HOST
ATOM     41  H17 HOS H   1       0.153   3.381  -1.150  1.00  0.00      HOST
ATOM     42  H18 HOS H   1       4.415   3.415  -2.965  1.00  0.00      HOST
ATOM     43  C15 HOS H   1      -4.867  -3.388   0.232  1.00  0.00      HOST
ATOM     44  H19 HOS H   1      -3.666  -1.750  -0.497  1.00  0.00      HOST
ATOM     45  O11 HOS H   1      -4.725  -4.202  -0.945  1.00  0.00      HOST
ATOM     46  C16 HOS H   1       1.481   4.470   2.786  1.00  0.00      HOST
ATOM     47  H20 HOS H   1       0.190   3.246   1.572  1.00  0.00      HOST
ATOM     48  C17 HOS H   1      -4.251  -0.908   3.672  1.00  0.00      HOST
ATOM     49  O12 HOS H   1      -4.228  -3.063   2.501  1.00  0.00      HOST
ATOM     50  H21 HOS H   1      -2.895  -1.506   2.110  1.00  0.00      HOST
ATOM     51  O13 HOS H   1       2.305   3.312   0.157  1.00  0.00      HOST
ATOM     52  H22 HOS H   1       1.948   5.406   0.293  1.00  0.00      HOST
ATOM     53  O14 HOS H   1       3.920   3.826  -2.240  1.00  0.00      HOST
ATOM     54  C18 HOS H   1      -3.902  -3.802   1.334  1.00  0.00      HOST
ATOM     55  H23 HOS H   1      -5.904  -3.543   0.615  1.00  0.00      HOST
ATOM     56  H24 HOS H   1      -3.773  -4.363  -1.078  1.00  0.00      HOST
ATOM     57  O15 HOS H   1       0.779   4.126   3.983  1.00  0.00      HOST
ATOM     58  H25 HOS H   1       1.818   5.529   2.842  1.00  0.00      HOST
ATOM     59  H26 HOS H   1       2.376   3.816   2.701  1.00  0.00      HOST
ATOM     60  O16 HOS H   1      -3.321  -1.286   4.692  1.00  0.00      HOST
ATOM     61  H27 HOS H   1      -5.287  -1.133   4.009  1.00  0.00      HOST
ATOM     62  H28 HOS H   1      -4.163   0.186   3.503  1.00  0.00      HOST
ATOM     63  C19 HOS H   1       3.705   3.615   0.195  1.00  0.00      HOST
ATOM     64  C20 HOS H   1       4.385   3.124  -1.076  1.00  0.00      HOST
ATOM     65  H29 HOS H   1       4.769   0.167  -2.403  1.00  0.00      HOST
ATOM     66  O17 HOS H   1      -2.560  -3.516   0.926  1.00  0.00      HOST
ATOM     67  H30 HOS H   1      -4.054  -4.882   1.555  1.00  0.00      HOST
ATOM     68  O18 HOS H   1      -2.042  -5.131  -1.430  1.00  0.00      HOST
ATOM     69  H31 HOS H   1       1.428   4.144   4.694  1.00  0.00      HOST
ATOM     70  H32 HOS H   1      -3.478  -0.691   5.432  1.00  0.00      HOST
ATOM     71  O19 HOS H   1       4.323   2.969   1.298  1.00  0.00      HOST
ATOM     72  H33 HOS H   1       3.891   4.708   0.296  1.00  0.00      HOST
ATOM     73  C21 HOS H   1       4.185   1.617  -1.224  1.00  0.00      HOST
ATOM     74  H34 HOS H   1       5.478   3.325  -0.971  1.00  0.00      HOST
ATOM     75  O20 HOS H   1       4.933   1.128  -2.348  1.00  0.00      HOST
ATOM     76  C22 HOS H   1      -1.649  -4.621   0.911  1.00  0.00      HOST
ATOM     77  C23 HOS H   1      -1.043  -4.711  -0.489  1.00  0.00      HOST
ATOM     78  H35 HOS H   1      -1.574  -5.183  -2.274  1.00  0.00      HOST
ATOM     79  C24 HOS H   1       4.069   1.560   1.305  1.00  0.00      HOST
ATOM     80  C25 HOS H   1       4.588   0.869   0.045  1.00  0.00      HOST
ATOM     81  H36 HOS H   1       3.099   1.430  -1.408  1.00  0.00      HOST
ATOM     82  H37 HOS H   1       4.666  -2.391  -3.170  1.00  0.00      HOST
ATOM     83  C26 HOS H   1      -0.560  -4.379   1.954  1.00  0.00      HOST
ATOM     84  H38 HOS H   1      -2.150  -5.590   1.142  1.00  0.00      HOST
ATOM     85  C27 HOS H   1       0.163  -5.651  -0.515  1.00  0.00      HOST
ATOM     86  H39 HOS H   1      -0.699  -3.690  -0.780  1.00  0.00      HOST
ATOM     87  O21 HOS H   1       0.759  -5.699  -1.826  1.00  0.00      HOST
ATOM     88  C28 HOS H   1       4.691   0.896   2.566  1.00  0.00      HOST
ATOM     89  H40 HOS H   1       2.968   1.386   1.367  1.00  0.00      HOST
ATOM     90  O22 HOS H   1       4.020  -0.445  -0.019  1.00  0.00      HOST
ATOM     91  H41 HOS H   1       5.702   0.854   0.106  1.00  0.00      HOST
ATOM     92  O23 HOS H   1       4.886  -1.730  -2.498  1.00  0.00      HOST
ATOM     93  C29 HOS H   1      -1.149  -4.430   3.391  1.00  0.00      HOST
ATOM     94  O24 HOS H   1       0.522  -5.309   1.817  1.00  0.00      HOST
ATOM     95  H42 HOS H   1      -0.174  -3.341   1.813  1.00  0.00      HOST
ATOM     96  C30 HOS H   1       1.162  -5.208   0.555  1.00  0.00      HOST
ATOM     97  H43 HOS H   1      -0.189  -6.677  -0.250  1.00  0.00      HOST
ATOM     98  H44 HOS H   1       1.181  -6.563  -1.921  1.00  0.00      HOST
ATOM     99  O25 HOS H   1       4.051   1.338   3.765  1.00  0.00      HOST
ATOM    100  H45 HOS H   1       5.775   1.142   2.611  1.00  0.00      HOST
ATOM    101  H46 HOS H   1       4.582  -0.208   2.494  1.00  0.00      HOST
ATOM    102  C31 HOS H   1       4.952  -1.531  -0.054  1.00  0.00      HOST
ATOM    103  C32 HOS H   1       4.674  -2.423  -1.257  1.00  0.00      HOST
ATOM    104  H47 HOS H   1       2.098  -4.216  -2.132  1.00  0.00      HOST
ATOM    105  O26 HOS H   1      -0.208  -3.965   4.359  1.00  0.00      HOST
ATOM    106  H48 HOS H   1      -1.445  -5.475   3.632  1.00  0.00      HOST
ATOM    107  H49 HOS H   1      -2.052  -3.785   3.445  1.00  0.00      HOST
ATOM    108  O27 HOS H   1       1.588  -3.861   0.310  1.00  0.00      HOST
ATOM    109  H50 HOS H   1       2.019  -5.917   0.555  1.00  0.00      HOST
ATOM    110  O28 HOS H   1       3.017  -3.915  -2.231  1.00  0.00      HOST
ATOM    111  H51 HOS H   1       4.273   0.691   4.442  1.00  0.00      HOST
ATOM    112  O29 HOS H   1       4.834  -2.321   1.120  1.00  0.00      HOST
ATOM    113  H52 HOS H   1       6.004  -1.172  -0.126  1.00  0.00      HOST
ATOM    114  C33 HOS H   1       3.254  -2.980  -1.166  1.00  0.00      HOST
ATOM    115  H53 HOS H   1       5.391  -3.277  -1.215  1.00  0.00      HOST
ATOM    116  H54 HOS H   1      -0.725  -3.628   5.098  1.00  0.00      HOST
ATOM    117  C34 HOS H   1       3.002  -3.653   0.183  1.00  0.00      HOST
ATOM    118  C35 HOS H   1       3.493  -2.776   1.336  1.00  0.00      HOST
ATOM    119  H55 HOS H   1       2.541  -2.128  -1.271  1.00  0.00      HOST
ATOM    120  H56 HOS H   1       3.580  -4.606   0.208  1.00  0.00      HOST
ATOM    121  C36 HOS H   1       3.400  -3.540   2.688  1.00  0.00      HOST
ATOM    122  H57 HOS H   1       2.811  -1.897   1.422  1.00  0.00      HOST
ATOM    123  O30 HOS H   1       3.672  -2.682   3.799  1.00  0.00      HOST
ATOM    124  H58 HOS H   1       4.133  -4.377   2.681  1.00  0.00      HOST
ATOM    125  H59 HOS H   1       2.378  -3.960   2.808  1.00  0.00      HOST
ATOM    126  H60 HOS H   1       3.425  -3.175   4.588  1.00  0.00      HOST
TER     127      HOST     1
END
