# Supplementary material for: Avibactam–Cyclodextrin Inclusion Complexes: Computational and Thermodynamic Insights for Drug Delivery, Detection, and Environmental Scavenging
Source: Molecules. 2025 Aug 18;30(16):3401. doi: 10.3390/molecules30163401 (PMC12388632; doi:10.3390/molecules30163401)
Supplement: Supplementary file 1 [file molecules-30-03401-s001.zip › MD inputs/aCD/host.psf]

PSF EXT CMAP XPLOR

         2 !NTITLE
* GENERATE LIGAND                                                               
*  DATE:     8/26/24     11:25:38      CREATED BY USER: apache                  

       126 !NATOM
         1 HOST     1        HOST     O1       OG311   -0.641000       15.9994           0
         2 HOST     1        HOST     C1       CG311    0.137000       12.0110           0
         3 HOST     1        HOST     H1       HGP1     0.420000       1.00800           0
         4 HOST     1        HOST     C2       CG311    0.133000       12.0110           0
         5 HOST     1        HOST     C3       CG311    0.156000       12.0110           0
         6 HOST     1        HOST     H2       HGA1     0.900000E-01   1.00800           0
         7 HOST     1        HOST     H3       HGP1     0.420000       1.00800           0
         8 HOST     1        HOST     O2       OG311   -0.646000       15.9994           0
         9 HOST     1        HOST     C4       CG311    0.300000E-02   12.0110           0
        10 HOST     1        HOST     O3       OG301   -0.395000       15.9994           0
        11 HOST     1        HOST     H4       HGA1     0.900000E-01   1.00800           0
        12 HOST     1        HOST     C5       CG311    0.271000       12.0110           0
        13 HOST     1        HOST     H5       HGA1     0.900000E-01   1.00800           0
        14 HOST     1        HOST     O4       OG311   -0.646000       15.9994           0
        15 HOST     1        HOST     H6       HGP1     0.420000       1.00800           0
        16 HOST     1        HOST     C6       CG321    0.134000       12.0110           0
        17 HOST     1        HOST     O5       OG3C61  -0.392000       15.9994           0
        18 HOST     1        HOST     H7       HGA1     0.900000E-01   1.00800           0
        19 HOST     1        HOST     C7       CG311    0.271000       12.0110           0
        20 HOST     1        HOST     O6       OG301   -0.395000       15.9994           0
        21 HOST     1        HOST     H8       HGA1     0.900000E-01   1.00800           0
        22 HOST     1        HOST     C8       CG311    0.156000       12.0110           0
        23 HOST     1        HOST     H9       HGP1     0.420000       1.00800           0
        24 HOST     1        HOST     O7       OG311   -0.641000       15.9994           0
        25 HOST     1        HOST     O8       OG311   -0.649000       15.9994           0
        26 HOST     1        HOST     H10      HGA2     0.900000E-01   1.00800           0
        27 HOST     1        HOST     H11      HGA2     0.900000E-01   1.00800           0
        28 HOST     1        HOST     O9       OG3C61  -0.392000       15.9994           0
        29 HOST     1        HOST     H12      HGA1     0.900000E-01   1.00800           0
        30 HOST     1        HOST     C9       CG311    0.133000       12.0110           0
        31 HOST     1        HOST     C10      CG311    0.137000       12.0110           0
        32 HOST     1        HOST     H13      HGA1     0.900000E-01   1.00800           0
        33 HOST     1        HOST     O10      OG311   -0.641000       15.9994           0
        34 HOST     1        HOST     C11      CG311    0.137000       12.0110           0
        35 HOST     1        HOST     H14      HGP1     0.420000       1.00800           0
        36 HOST     1        HOST     H15      HGP1     0.419000       1.00800           0
        37 HOST     1        HOST     C12      CG311    0.300000E-02   12.0110           0
        38 HOST     1        HOST     C13      CG311    0.300000E-02   12.0110           0
        39 HOST     1        HOST     H16      HGA1     0.900000E-01   1.00800           0
        40 HOST     1        HOST     C14      CG311    0.133000       12.0110           0
        41 HOST     1        HOST     H17      HGA1     0.900000E-01   1.00800           0
        42 HOST     1        HOST     H18      HGP1     0.420000       1.00800           0
        43 HOST     1        HOST     C15      CG311    0.156000       12.0110           0
        44 HOST     1        HOST     H19      HGA1     0.900000E-01   1.00800           0
        45 HOST     1        HOST     O11      OG311   -0.646000       15.9994           0
        46 HOST     1        HOST     C16      CG321    0.134000       12.0110           0
        47 HOST     1        HOST     H20      HGA1     0.900000E-01   1.00800           0
        48 HOST     1        HOST     C17      CG321    0.134000       12.0110           0
        49 HOST     1        HOST     O12      OG3C61  -0.392000       15.9994           0
        50 HOST     1        HOST     H21      HGA1     0.900000E-01   1.00800           0
        51 HOST     1        HOST     O13      OG301   -0.395000       15.9994           0
        52 HOST     1        HOST     H22      HGA1     0.900000E-01   1.00800           0
        53 HOST     1        HOST     O14      OG311   -0.646000       15.9994           0
        54 HOST     1        HOST     C18      CG311    0.271000       12.0110           0
        55 HOST     1        HOST     H23      HGA1     0.900000E-01   1.00800           0
        56 HOST     1        HOST     H24      HGP1     0.420000       1.00800           0
        57 HOST     1        HOST     O15      OG311   -0.649000       15.9994           0
        58 HOST     1        HOST     H25      HGA2     0.900000E-01   1.00800           0
        59 HOST     1        HOST     H26      HGA2     0.900000E-01   1.00800           0
        60 HOST     1        HOST     O16      OG311   -0.649000       15.9994           0
        61 HOST     1        HOST     H27      HGA2     0.900000E-01   1.00800           0
        62 HOST     1        HOST     H28      HGA2     0.900000E-01   1.00800           0
        63 HOST     1        HOST     C19      CG311    0.271000       12.0110           0
        64 HOST     1        HOST     C20      CG311    0.156000       12.0110           0
        65 HOST     1        HOST     H29      HGP1     0.420000       1.00800           0
        66 HOST     1        HOST     O17      OG301   -0.395000       15.9994           0
        67 HOST     1        HOST     H30      HGA1     0.900000E-01   1.00800           0
        68 HOST     1        HOST     O18      OG311   -0.641000       15.9994           0
        69 HOST     1        HOST     H31      HGP1     0.419000       1.00800           0
        70 HOST     1        HOST     H32      HGP1     0.419000       1.00800           0
        71 HOST     1        HOST     O19      OG3C61  -0.392000       15.9994           0
        72 HOST     1        HOST     H33      HGA1     0.900000E-01   1.00800           0
        73 HOST     1        HOST     C21      CG311    0.137000       12.0110           0
        74 HOST     1        HOST     H34      HGA1     0.900000E-01   1.00800           0
        75 HOST     1        HOST     O20      OG311   -0.641000       15.9994           0
        76 HOST     1        HOST     C22      CG311    0.133000       12.0110           0
        77 HOST     1        HOST     C23      CG311    0.137000       12.0110           0
        78 HOST     1        HOST     H35      HGP1     0.420000       1.00800           0
        79 HOST     1        HOST     C24      CG311    0.300000E-02   12.0110           0
        80 HOST     1        HOST     C25      CG311    0.133000       12.0110           0
        81 HOST     1        HOST     H36      HGA1     0.900000E-01   1.00800           0
        82 HOST     1        HOST     H37      HGP1     0.420000       1.00800           0
        83 HOST     1        HOST     C26      CG311    0.300000E-02   12.0110           0
        84 HOST     1        HOST     H38      HGA1     0.900000E-01   1.00800           0
        85 HOST     1        HOST     C27      CG311    0.156000       12.0110           0
        86 HOST     1        HOST     H39      HGA1     0.900000E-01   1.00800           0
        87 HOST     1        HOST     O21      OG311   -0.646000       15.9994           0
        88 HOST     1        HOST     C28      CG321    0.134000       12.0110           0
        89 HOST     1        HOST     H40      HGA1     0.900000E-01   1.00800           0
        90 HOST     1        HOST     O22      OG301   -0.395000       15.9994           0
        91 HOST     1        HOST     H41      HGA1     0.900000E-01   1.00800           0
        92 HOST     1        HOST     O23      OG311   -0.646000       15.9994           0
        93 HOST     1        HOST     C29      CG321    0.134000       12.0110           0
        94 HOST     1        HOST     O24      OG3C61  -0.392000       15.9994           0
        95 HOST     1        HOST     H42      HGA1     0.900000E-01   1.00800           0
        96 HOST     1        HOST     C30      CG311    0.271000       12.0110           0
        97 HOST     1        HOST     H43      HGA1     0.900000E-01   1.00800           0
        98 HOST     1        HOST     H44      HGP1     0.420000       1.00800           0
        99 HOST     1        HOST     O25      OG311   -0.649000       15.9994           0
       100 HOST     1        HOST     H45      HGA2     0.900000E-01   1.00800           0
       101 HOST     1        HOST     H46      HGA2     0.900000E-01   1.00800           0
       102 HOST     1        HOST     C31      CG311    0.271000       12.0110           0
       103 HOST     1        HOST     C32      CG311    0.156000       12.0110           0
       104 HOST     1        HOST     H47      HGP1     0.420000       1.00800           0
       105 HOST     1        HOST     O26      OG311   -0.649000       15.9994           0
       106 HOST     1        HOST     H48      HGA2     0.900000E-01   1.00800           0
       107 HOST     1        HOST     H49      HGA2     0.900000E-01   1.00800           0
       108 HOST     1        HOST     O27      OG301   -0.395000       15.9994           0
       109 HOST     1        HOST     H50      HGA1     0.900000E-01   1.00800           0
       110 HOST     1        HOST     O28      OG311   -0.641000       15.9994           0
       111 HOST     1        HOST     H51      HGP1     0.419000       1.00800           0
       112 HOST     1        HOST     O29      OG3C61  -0.392000       15.9994           0
       113 HOST     1        HOST     H52      HGA1     0.900000E-01   1.00800           0
       114 HOST     1        HOST     C33      CG311    0.137000       12.0110           0
       115 HOST     1        HOST     H53      HGA1     0.900000E-01   1.00800           0
       116 HOST     1        HOST     H54      HGP1     0.419000       1.00800           0
       117 HOST     1        HOST     C34      CG311    0.133000       12.0110           0
       118 HOST     1        HOST     C35      CG311    0.300000E-02   12.0110           0
       119 HOST     1        HOST     H55      HGA1     0.900000E-01   1.00800           0
       120 HOST     1        HOST     H56      HGA1     0.900000E-01   1.00800           0
       121 HOST     1        HOST     C36      CG321    0.134000       12.0110           0
       122 HOST     1        HOST     H57      HGA1     0.900000E-01   1.00800           0
       123 HOST     1        HOST     O30      OG311   -0.649000       15.9994           0
       124 HOST     1        HOST     H58      HGA2     0.900000E-01   1.00800           0
       125 HOST     1        HOST     H59      HGA2     0.900000E-01   1.00800           0
       126 HOST     1        HOST     H60      HGP1     0.419000       1.00800           0

       132 !NBOND: bonds
         2         1         2         6         2         5         2         4
         3         1         4        11         4         9         5        13
         5        12         7        14         8        15         5         8
         9        18         9        17         9        16        19        10
         4        10        12        21        12        17        22        14
        16        26        16        25        19        29        19        28
        12        20        30        20        22        32        22        19
        23        33        34        24        25        36        27        16
        30        39        30        38        31        41        31        22
        31        40        31        33        34        44        34        43
        34        30        35        24        37        28        37        47
        37        46        38        50        38        49        38        48
        40        52        40        37        42        53        43        55
        43        54        43        45        46        58        46        57
        48        61        48        60        63        51        40        51
        64        53        54        67        54        49        56        45
        57        69        59        46        60        70        62        48
        63        72        63        71        64        74        64        63
        65        75        54        66        77        68        73        81
        73        64        73        80        73        75        76        66
        76        84        76        83        77        86        77        76
        78        68        79        71        79        89        79        88
        80        91        80        79        82        92        83        95
        83        93        85        77        85        97        85        96
        85        87        88       100        88        99        80        90
       103        92        93       107        93       106        93       105
        94        83        96       109        96        94        98        87
        99       111       101        88       102       113       102        90
       102       112       103       115       103       114       103       102
       105       116        96       108       110       104       114       110
       112       118       114       119       114       117       117       120
       117       108       117       118       118       122       118       121
       121       125       121       123       123       126       124       121

       246 !NTHETA: angles
         2         1         3         1         2         4         1         2         5
         1         2         6         4         2         5         4         2         6
         5         2         6         2         4         9         2         4        10
         2         4        11         9         4        10         9         4        11
        10         4        11         2         5         8         2         5        12
         2         5        13         8         5        12         8         5        13
        12         5        13         5         8        15         4         9        16
         4         9        17         4         9        18        16         9        17
        16         9        18        17         9        18         4        10        19
         5        12        17         5        12        20         5        12        21
        17        12        20        17        12        21        20        12        21
         7        14        22         9        16        25         9        16        26
         9        16        27        25        16        26        25        16        27
        26        16        27         9        17        12        10        19        22
        10        19        28        10        19        29        22        19        28
        22        19        29        28        19        29        12        20        30
        14        22        19        14        22        31        14        22        32
        19        22        31        19        22        32        31        22        32
        34        24        35        16        25        36        19        28        37
        20        30        34        20        30        38        20        30        39
        34        30        38        34        30        39        38        30        39
        22        31        33        22        31        40        22        31        41
        33        31        40        33        31        41        40        31        41
        23        33        31        24        34        30        24        34        43
        24        34        44        30        34        43        30        34        44
        43        34        44        28        37        40        28        37        46
        28        37        47        40        37        46        40        37        47
        46        37        47        30        38        48        30        38        49
        30        38        50        48        38        49        48        38        50
        49        38        50        31        40        37        31        40        51
        31        40        52        37        40        51        37        40        52
        51        40        52        34        43        45        34        43        54
        34        43        55        45        43        54        45        43        55
        54        43        55        43        45        56        37        46        57
        37        46        58        37        46        59        57        46        58
        57        46        59        58        46        59        38        48        60
        38        48        61        38        48        62        60        48        61
        60        48        62        61        48        62        38        49        54
        40        51        63        42        53        64        43        54        49
        43        54        66        43        54        67        49        54        66
        49        54        67        66        54        67        46        57        69
        48        60        70        51        63        64        51        63        71
        51        63        72        64        63        71        64        63        72
        71        63        72        53        64        63        53        64        73
        53        64        74        63        64        73        63        64        74
        73        64        74        54        66        76        77        68        78
        63        71        79        64        73        75        64        73        80
        64        73        81        75        73        80        75        73        81
        80        73        81        65        75        73        66        76        77
        66        76        83        66        76        84        77        76        83
        77        76        84        83        76        84        68        77        76
        68        77        85        68        77        86        76        77        85
        76        77        86        85        77        86        71        79        80
        71        79        88        71        79        89        80        79        88
        80        79        89        88        79        89        73        80        79
        73        80        90        73        80        91        79        80        90
        79        80        91        90        80        91        76        83        93
        76        83        94        76        83        95        93        83        94
        93        83        95        94        83        95        77        85        87
        77        85        96        77        85        97        87        85        96
        87        85        97        96        85        97        85        87        98
        79        88        99        79        88       100        79        88       101
        99        88       100        99        88       101       100        88       101
        80        90       102        82        92       103        83        93       105
        83        93       106        83        93       107       105        93       106
       105        93       107       106        93       107        83        94        96
        85        96        94        85        96       108        85        96       109
        94        96       108        94        96       109       108        96       109
        88        99       111        90       102       103        90       102       112
        90       102       113       103       102       112       103       102       113
       112       102       113        92       103       102        92       103       114
        92       103       115       102       103       114       102       103       115
       114       103       115        93       105       116        96       108       117
       104       110       114       102       112       118       103       114       110
       103       114       117       103       114       119       110       114       117
       110       114       119       117       114       119       108       117       114
       108       117       118       108       117       120       114       117       118
       114       117       120       118       117       120       112       118       117
       112       118       121       112       118       122       117       118       121
       117       118       122       121       118       122       118       121       123
       118       121       124       118       121       125       123       121       124
       123       121       125       124       121       125       121       123       126

       396 !NPHI: dihedrals
         1         2         4         9         1         2         4        10
         1         2         4        11         1         2         5         8
         1         2         5        12         1         2         5        13
         2         4         9        16         2         4         9        17
         2         4         9        18         2         4        10        19
         2         5         8        15         2         5        12        17
         2         5        12        20         2         5        12        21
         3         1         2         4         3         1         2         5
         3         1         2         6         4         2         5         8
         4         2         5        12         4         2         5        13
         4         9        16        25         4         9        16        26
         4         9        16        27         4         9        17        12
         4        10        19        22         4        10        19        28
         4        10        19        29         5         2         4         9
         5         2         4        10         5         2         4        11
         5        12        17         9         5        12        20        30
         6         2         4         9         6         2         4        10
         6         2         4        11         6         2         5         8
         6         2         5        12         6         2         5        13
         7        14        22        19         7        14        22        31
         7        14        22        32         8         5        12        17
         8         5        12        20         8         5        12        21
         9         4        10        19         9        16        25        36
         9        17        12        20         9        17        12        21
        10         4         9        16        10         4         9        17
        10         4         9        18        10        19        22        14
        10        19        22        31        10        19        22        32
        10        19        28        37        11         4         9        16
        11         4         9        17        11         4         9        18
        11         4        10        19        12         5         8        15
        12        17         9        16        12        17         9        18
        12        20        30        34        12        20        30        38
        12        20        30        39        13         5         8        15
        13         5        12        17        13         5        12        20
        13         5        12        21        14        22        19        28
        14        22        19        29        14        22        31        33
        14        22        31        40        14        22        31        41
        17         9        16        25        17         9        16        26
        17         9        16        27        17        12        20        30
        18         9        16        25        18         9        16        26
        18         9        16        27        19        22        31        33
        19        22        31        40        19        22        31        41
        19        28        37        40        19        28        37        46
        19        28        37        47        20        30        34        24
        20        30        34        43        20        30        34        44
        20        30        38        48        20        30        38        49
        20        30        38        50        21        12        20        30
        22        19        28        37        22        31        33        23
        22        31        40        37        22        31        40        51
        22        31        40        52        23        33        31        40
        23        33        31        41        24        34        30        38
        24        34        30        39        24        34        43        45
        24        34        43        54        24        34        43        55
        26        16        25        36        27        16        25        36
        28        19        22        31        28        19        22        32
        28        37        40        31        28        37        40        51
        28        37        40        52        28        37        46        57
        28        37        46        58        28        37        46        59
        29        19        22        31        29        19        22        32
        29        19        28        37        30        34        24        35
        30        34        43        45        30        34        43        54
        30        34        43        55        30        38        48        60
        30        38        48        61        30        38        48        62
        30        38        49        54        31        40        37        46
        31        40        37        47        31        40        51        63
        32        22        31        33        32        22        31        40
        32        22        31        41        33        31        40        37
        33        31        40        51        33        31        40        52
        34        30        38        48        34        30        38        49
        34        30        38        50        34        43        45        56
        34        43        54        49        34        43        54        66
        34        43        54        67        35        24        34        43
        35        24        34        44        37        40        31        41
        37        40        51        63        37        46        57        69
        38        30        34        43        38        30        34        44
        38        48        60        70        38        49        54        43
        38        49        54        66        38        49        54        67
        39        30        34        43        39        30        34        44
        39        30        38        48        39        30        38        49
        39        30        38        50        40        37        46        57
        40        37        46        58        40        37        46        59
        40        51        63        64        40        51        63        71
        40        51        63        72        41        31        40        51
        41        31        40        52        42        53        64        63
        42        53        64        73        42        53        64        74
        43        54        66        76        44        34        43        45
        44        34        43        54        44        34        43        55
        45        43        54        49        45        43        54        66
        45        43        54        67        46        37        40        51
        46        37        40        52        47        37        40        51
        47        37        40        52        47        37        46        57
        47        37        46        58        47        37        46        59
        48        38        49        54        49        38        48        60
        49        38        48        61        49        38        48        62
        49        54        43        55        49        54        66        76
        50        38        48        60        50        38        48        61
        50        38        48        62        50        38        49        54
        51        63        64        53        51        63        64        73
        51        63        64        74        51        63        71        79
        52        40        51        63        53        64        63        71
        53        64        63        72        53        64        73        75
        53        64        73        80        53        64        73        81
        54        43        45        56        54        66        76        77
        54        66        76        83        54        66        76        84
        55        43        45        56        55        43        54        66
        55        43        54        67        58        46        57        69
        59        46        57        69        61        48        60        70
        62        48        60        70        63        64        73        75
        63        64        73        80        63        64        73        81
        63        71        79        80        63        71        79        88
        63        71        79        89        64        63        71        79
        64        73        75        65        64        73        80        79
        64        73        80        90        64        73        80        91
        65        75        73        80        65        75        73        81
        66        76        77        68        66        76        77        85
        66        76        77        86        66        76        83        93
        66        76        83        94        66        76        83        95
        67        54        66        76        68        77        76        83
        68        77        76        84        68        77        85        87
        68        77        85        96        68        77        85        97
        71        63        64        73        71        63        64        74
        71        79        80        73        71        79        80        90
        71        79        80        91        71        79        88        99
        71        79        88       100        71        79        88       101
        72        63        64        73        72        63        64        74
        72        63        71        79        73        80        79        88
        73        80        79        89        73        80        90       102
        74        64        73        75        74        64        73        80
        74        64        73        81        75        73        80        79
        75        73        80        90        75        73        80        91
        76        77        68        78        76        77        85        87
        76        77        85        96        76        77        85        97
        76        83        93       105        76        83        93       106
        76        83        93       107        76        83        94        96
        77        76        83        93        77        76        83        94
        77        76        83        95        77        85        87        98
        77        85        96        94        77        85        96       108
        77        85        96       109        78        68        77        85
        78        68        77        86        79        80        73        81
        79        80        90       102        79        88        99       111
        80        79        88        99        80        79        88       100
        80        79        88       101        80        90       102       103
        80        90       102       112        80        90       102       113
        81        73        80        90        81        73        80        91
        82        92       103       102        82        92       103       114
        82        92       103       115        83        76        77        85
        83        76        77        86        83        93       105       116
        83        94        96        85        83        94        96       108
        83        94        96       109        84        76        77        85
        84        76        77        86        84        76        83        93
        84        76        83        94        84        76        83        95
        85        96       108       117        86        77        85        87
        86        77        85        96        86        77        85        97
        87        85        96        94        87        85        96       108
        87        85        96       109        88        79        80        90
        88        79        80        91        89        79        80        90
        89        79        80        91        89        79        88        99
        89        79        88       100        89        79        88       101
        90       102       103        92        90       102       103       114
        90       102       103       115        90       102       112       118
        91        80        90       102        92       103       102       112
        92       103       102       113        92       103       114       110
        92       103       114       117        92       103       114       119
        93        83        94        96        94        83        93       105
        94        83        93       106        94        83        93       107
        94        96        85        97        94        96       108       117
        95        83        93       105        95        83        93       106
        95        83        93       107        95        83        94        96
        96        85        87        98        96       108       117       114
        96       108       117       118        96       108       117       120
        97        85        87        98        97        85        96       108
        97        85        96       109       100        88        99       111
       101        88        99       111       102       103       114       110
       102       103       114       117       102       103       114       119
       102       112       118       117       102       112       118       121
       102       112       118       122       103       102       112       118
       103       114       110       104       103       114       117       108
       103       114       117       118       103       114       117       120
       104       110       114       117       104       110       114       119
       106        93       105       116       107        93       105       116
       108       117       114       110       108       117       114       119
       108       117       118       112       108       117       118       121
       108       117       118       122       109        96       108       117
       110       114       103       115       110       114       117       118
       110       114       117       120       112       102       103       114
       112       102       103       115       112       118       117       114
       112       118       117       120       112       118       121       123
       112       118       121       124       112       118       121       125
       113       102       103       114       113       102       103       115
       113       102       112       118       114       117       118       121
       114       117       118       122       115       103       114       117
       115       103       114       119       117       118       121       123
       117       118       121       124       117       118       121       125
       118       117       114       119       118       121       123       126
       119       114       117       120       120       117       118       121
       120       117       118       122       122       118       121       123
       122       118       121       124       122       118       121       125
       124       121       123       126       125       121       123       126

         0 !NIMPHI: impropers


         0 !NDON: donors


         0 !NACC: acceptors


         0 !NNB

         0         0         0         0         0         0         0         0
         0         0         0         0         0         0         0         0
         0         0         0         0         0         0         0         0
         0         0         0         0         0         0         0         0
         0         0         0         0         0         0         0         0
         0         0         0         0         0         0         0         0
         0         0         0         0         0         0         0         0
         0         0         0         0         0         0         0         0
         0         0         0         0         0         0         0         0
         0         0         0         0         0         0         0         0
         0         0         0         0         0         0         0         0
         0         0         0         0         0         0         0         0
         0         0         0         0         0         0         0         0
         0         0         0         0         0         0         0         0
         0         0         0         0         0         0         0         0
         0         0         0         0         0         0

         1         0 !NGRP NST2
         0         1         0

         0         0 !NUMLP NUMLPH

         0 !NCRTERM: cross-terms
