# Supplementary material for: Avibactam–Cyclodextrin Inclusion Complexes: Computational and Thermodynamic Insights for Drug Delivery, Detection, and Environmental Scavenging
Source: Molecules. 2025 Aug 18;30(16):3401. doi: 10.3390/molecules30163401 (PMC12388632; doi:10.3390/molecules30163401)
Supplement: Supplementary file 1 [file molecules-30-03401-s001.zip › MD inputs/aCD/MD_AVI@aCD_last_frame_200ns.pdb]

CRYST1   30.737   30.737   30.737  90.00  90.00  90.00 P 1           1
ATOM      1  O1  HOSTH   1       2.491  -1.903  -9.544  0.00  0.00      HOST  
ATOM      2  C1  HOSTH   1       1.630  -0.839  -9.707  0.00  0.00      HOST  
ATOM      3  H1  HOSTH   1       3.345  -1.752 -10.033  0.00  0.00      HOST  
ATOM      4  C2  HOSTH   1       1.101  -0.586 -11.115  0.00  0.00      HOST  
ATOM      5  C3  HOSTH   1       0.444  -1.002  -8.768  0.00  0.00      HOST  
ATOM      6  H2  HOSTH   1       2.264  -0.035  -9.368  0.00  0.00      HOST  
ATOM      7  H3  HOSTH   1      -1.332   3.171 -11.684  0.00  0.00      HOST  
ATOM      8  O2  HOSTH   1      -0.324   0.200  -8.550  0.00  0.00      HOST  
ATOM      9  C4  HOSTH   1       0.139  -1.672 -11.570  0.00  0.00      HOST  
ATOM     10  O3  HOSTH   1       0.493   0.693 -11.087  0.00  0.00      HOST  
ATOM     11  H4  HOSTH   1       2.004  -0.505 -11.753  0.00  0.00      HOST  
ATOM     12  C5  HOSTH   1      -0.442  -2.100  -9.306  0.00  0.00      HOST  
ATOM     13  H5  HOSTH   1       0.803  -1.215  -7.760  0.00  0.00      HOST  
ATOM     14  O4  HOSTH   1      -0.545   3.309 -11.127  0.00  0.00      HOST  
ATOM     15  H6  HOSTH   1      -0.830   0.304  -9.334  0.00  0.00      HOST  
ATOM     16  C6  HOSTH   1       0.845  -2.937 -11.977  0.00  0.00      HOST  
ATOM     17  O5  HOSTH   1      -0.897  -1.976 -10.629  0.00  0.00      HOST  
ATOM     18  H7  HOSTH   1      -0.391  -1.304 -12.461  0.00  0.00      HOST  
ATOM     19  C7  HOSTH   1       0.425   1.368 -12.303  0.00  0.00      HOST  
ATOM     20  O6  HOSTH   1      -1.622  -2.102  -8.409  0.00  0.00      HOST  
ATOM     21  H8  HOSTH   1       0.165  -3.067  -9.287  0.00  0.00      HOST  
ATOM     22  C8  HOSTH   1       0.463   2.861 -12.019  0.00  0.00      HOST  
ATOM     23  H9  HOSTH   1       2.260   3.753 -13.581  0.00  0.00      HOST  
ATOM     24  O7  HOSTH   1      -3.723  -4.649  -6.545  0.00  0.00      HOST  
ATOM     25  O8  HOSTH   1       1.560  -2.783 -13.186  0.00  0.00      HOST  
ATOM     26  H10 HOSTH   1       0.142  -3.701 -12.281  0.00  0.00      HOST  
ATOM     27  H11 HOSTH   1       1.406  -3.319 -11.118  0.00  0.00      HOST  
ATOM     28  O9  HOSTH   1      -0.662   0.930 -13.074  0.00  0.00      HOST  
ATOM     29  H12 HOSTH   1       1.339   1.119 -12.873  0.00  0.00      HOST  
ATOM     30  C9  HOSTH   1      -2.185  -3.421  -8.145  0.00  0.00      HOST  
ATOM     31  C10 HOSTH   1       0.320   3.641 -13.407  0.00  0.00      HOST  
ATOM     32  H13 HOSTH   1       1.461   3.105 -11.604  0.00  0.00      HOST  
ATOM     33  O10 HOSTH   1       1.562   3.454 -14.101  0.00  0.00      HOST  
ATOM     34  C11 HOSTH   1      -3.259  -3.321  -7.014  0.00  0.00      HOST  
ATOM     35  H14 HOSTH   1      -4.109  -4.468  -5.658  0.00  0.00      HOST  
ATOM     36  H15 HOSTH   1       2.394  -2.583 -12.837  0.00  0.00      HOST  
ATOM     37  C12 HOSTH   1      -0.853   1.630 -14.245  0.00  0.00      HOST  
ATOM     38  C13 HOSTH   1      -2.874  -3.944  -9.460  0.00  0.00      HOST  
ATOM     39  H16 HOSTH   1      -1.374  -4.062  -7.819  0.00  0.00      HOST  
ATOM     40  C14 HOSTH   1      -0.866   3.138 -14.149  0.00  0.00      HOST  
ATOM     41  H17 HOSTH   1       0.175   4.760 -13.132  0.00  0.00      HOST  
ATOM     42  H18 HOSTH   1      -4.176   6.743 -13.720  0.00  0.00      HOST  
ATOM     43  C15 HOSTH   1      -4.391  -2.525  -7.509  0.00  0.00      HOST  
ATOM     44  H19 HOSTH   1      -2.771  -2.854  -6.092  0.00  0.00      HOST  
ATOM     45  O11 HOSTH   1      -3.937  -1.142  -7.730  0.00  0.00      HOST  
ATOM     46  C16 HOSTH   1      -0.128   1.052 -15.515  0.00  0.00      HOST  
ATOM     47  H20 HOSTH   1      -1.908   1.363 -14.533  0.00  0.00      HOST  
ATOM     48  C17 HOSTH   1      -2.872  -5.437  -9.552  0.00  0.00      HOST  
ATOM     49  O12 HOSTH   1      -4.124  -3.334  -9.860  0.00  0.00      HOST  
ATOM     50  H21 HOSTH   1      -2.131  -3.683 -10.207  0.00  0.00      HOST  
ATOM     51  O13 HOSTH   1      -2.026   3.578 -13.336  0.00  0.00      HOST  
ATOM     52  H22 HOSTH   1      -0.836   3.597 -15.135  0.00  0.00      HOST  
ATOM     53  O14 HOSTH   1      -3.598   6.039 -13.989  0.00  0.00      HOST  
ATOM     54  C18 HOSTH   1      -5.036  -3.116  -8.777  0.00  0.00      HOST  
ATOM     55  H23 HOSTH   1      -5.130  -2.383  -6.672  0.00  0.00      HOST  
ATOM     56  H24 HOSTH   1      -3.236  -1.312  -8.331  0.00  0.00      HOST  
ATOM     57  O15 HOSTH   1      -0.647   1.383 -16.790  0.00  0.00      HOST  
ATOM     58  H25 HOSTH   1      -0.244   0.056 -15.477  0.00  0.00      HOST  
ATOM     59  H26 HOSTH   1       0.935   1.232 -15.449  0.00  0.00      HOST  
ATOM     60  O16 HOSTH   1      -1.519  -5.901  -9.450  0.00  0.00      HOST  
ATOM     61  H27 HOSTH   1      -3.262  -5.780 -10.473  0.00  0.00      HOST  
ATOM     62  H28 HOSTH   1      -3.502  -6.033  -8.809  0.00  0.00      HOST  
ATOM     63  C19 HOSTH   1      -3.157   3.661 -14.230  0.00  0.00      HOST  
ATOM     64  C20 HOSTH   1      -4.169   4.769 -13.809  0.00  0.00      HOST  
ATOM     65  H29 HOSTH   1      -5.572   5.455 -10.782  0.00  0.00      HOST  
ATOM     66  O17 HOSTH   1      -5.995  -2.160  -9.237  0.00  0.00      HOST  
ATOM     67  H30 HOSTH   1      -5.520  -4.117  -8.434  0.00  0.00      HOST  
ATOM     68  O18 HOSTH   1      -7.586  -3.084  -6.558  0.00  0.00      HOST  
ATOM     69  H31 HOSTH   1      -1.372   0.759 -16.906  0.00  0.00      HOST  
ATOM     70  H32 HOSTH   1      -1.561  -6.517 -10.225  0.00  0.00      HOST  
ATOM     71  O19 HOSTH   1      -3.898   2.423 -14.321  0.00  0.00      HOST  
ATOM     72  H33 HOSTH   1      -2.885   3.991 -15.247  0.00  0.00      HOST  
ATOM     73  C21 HOSTH   1      -4.627   4.495 -12.365  0.00  0.00      HOST  
ATOM     74  H34 HOSTH   1      -4.978   4.604 -14.477  0.00  0.00      HOST  
ATOM     75  O20 HOSTH   1      -5.447   5.498 -11.738  0.00  0.00      HOST  
ATOM     76  C22 HOSTH   1      -7.403  -2.473  -8.976  0.00  0.00      HOST  
ATOM     77  C23 HOSTH   1      -7.864  -2.030  -7.522  0.00  0.00      HOST  
ATOM     78  H35 HOSTH   1      -7.884  -2.874  -5.657  0.00  0.00      HOST  
ATOM     79  C24 HOSTH   1      -4.480   2.069 -13.075  0.00  0.00      HOST  
ATOM     80  C25 HOSTH   1      -5.341   3.165 -12.369  0.00  0.00      HOST  
ATOM     81  H36 HOSTH   1      -3.664   4.461 -11.799  0.00  0.00      HOST  
ATOM     82  H37 HOSTH   1      -6.982   0.844  -8.597  0.00  0.00      HOST  
ATOM     83  C26 HOSTH   1      -8.243  -1.770 -10.170  0.00  0.00      HOST  
ATOM     84  H38 HOSTH   1      -7.536  -3.571  -9.038  0.00  0.00      HOST  
ATOM     85  C27 HOSTH   1      -9.321  -1.564  -7.453  0.00  0.00      HOST  
ATOM     86  H39 HOSTH   1      -7.179  -1.198  -7.235  0.00  0.00      HOST  
ATOM     87  O21 HOSTH   1      -9.535  -0.839  -6.215  0.00  0.00      HOST  
ATOM     88  C28 HOSTH   1      -5.357   0.782 -13.070  0.00  0.00      HOST  
ATOM     89  H40 HOSTH   1      -3.620   1.822 -12.403  0.00  0.00      HOST  
ATOM     90  O22 HOSTH   1      -5.580   2.727 -11.049  0.00  0.00      HOST  
ATOM     91  H41 HOSTH   1      -6.291   3.278 -12.946  0.00  0.00      HOST  
ATOM     92  O23 HOSTH   1      -6.423   1.634  -8.428  0.00  0.00      HOST  
ATOM     93  C29 HOSTH   1      -8.065  -2.378 -11.504  0.00  0.00      HOST  
ATOM     94  O24 HOSTH   1      -9.631  -1.583  -9.847  0.00  0.00      HOST  
ATOM     95  H42 HOSTH   1      -7.729  -0.766 -10.336  0.00  0.00      HOST  
ATOM     96  C30 HOSTH   1      -9.650  -0.671  -8.704  0.00  0.00      HOST  
ATOM     97  H43 HOSTH   1     -10.053  -2.373  -7.598  0.00  0.00      HOST  
ATOM     98  H44 HOSTH   1     -10.468  -0.752  -6.289  0.00  0.00      HOST  
ATOM     99  O25 HOSTH   1      -4.740  -0.313 -13.767  0.00  0.00      HOST  
ATOM    100  H45 HOSTH   1      -6.299   0.981 -13.585  0.00  0.00      HOST  
ATOM    101  H46 HOSTH   1      -5.478   0.569 -12.019  0.00  0.00      HOST  
ATOM    102  C31 HOSTH   1      -6.943   2.863 -10.608  0.00  0.00      HOST  
ATOM    103  C32 HOSTH   1      -7.003   2.811  -9.066  0.00  0.00      HOST  
ATOM    104  H47 HOSTH   1      -8.575   4.673  -8.376  0.00  0.00      HOST  
ATOM    105  O26 HOSTH   1      -6.700  -2.293 -11.861  0.00  0.00      HOST  
ATOM    106  H48 HOSTH   1      -8.667  -2.044 -12.333  0.00  0.00      HOST  
ATOM    107  H49 HOSTH   1      -8.374  -3.442 -11.422  0.00  0.00      HOST  
ATOM    108  O27 HOSTH   1      -8.780   0.447  -8.709  0.00  0.00      HOST  
ATOM    109  H50 HOSTH   1     -10.674  -0.333  -8.723  0.00  0.00      HOST  
ATOM    110  O28 HOSTH   1      -9.101   4.086  -8.967  0.00  0.00      HOST  
ATOM    111  H51 HOSTH   1      -4.027  -0.576 -13.191  0.00  0.00      HOST  
ATOM    112  O29 HOSTH   1      -7.633   1.720 -11.193  0.00  0.00      HOST  
ATOM    113  H52 HOSTH   1      -7.343   3.912 -10.944  0.00  0.00      HOST  
ATOM    114  C33 HOSTH   1      -8.507   2.825  -8.693  0.00  0.00      HOST  
ATOM    115  H53 HOSTH   1      -6.494   3.804  -8.699  0.00  0.00      HOST  
ATOM    116  H54 HOSTH   1      -6.280  -1.666 -11.206  0.00  0.00      HOST  
ATOM    117  C34 HOSTH   1      -9.241   1.674  -9.333  0.00  0.00      HOST  
ATOM    118  C35 HOSTH   1      -9.021   1.638 -10.855  0.00  0.00      HOST  
ATOM    119  H55 HOSTH   1      -8.612   2.774  -7.615  0.00  0.00      HOST  
ATOM    120  H56 HOSTH   1     -10.289   1.762  -9.085  0.00  0.00      HOST  
ATOM    121  C36 HOSTH   1      -9.942   2.560 -11.705  0.00  0.00      HOST  
ATOM    122  H57 HOSTH   1      -9.336   0.614 -11.193  0.00  0.00      HOST  
ATOM    123  O30 HOSTH   1     -11.236   2.613 -11.134  0.00  0.00      HOST  
ATOM    124  H58 HOSTH   1      -9.837   2.210 -12.699  0.00  0.00      HOST  
ATOM    125  H59 HOSTH   1      -9.489   3.565 -11.642  0.00  0.00      HOST  
ATOM    126  H60 HOSTH   1     -11.121   3.124 -10.314  0.00  0.00      HOST  
ATOM    127  S   AVB A   1     -16.893  -4.765 -15.064  0.00  0.00      AVBX  
ATOM    128  O0  AVB A   1     -16.378  -5.684 -16.313  0.00  0.00      AVBX  
ATOM    129  O1  AVB A   1     -15.385  -7.902 -14.872  0.00  0.00      AVBX  
ATOM    130  O2  AVB A   1     -10.949  -8.183 -18.143  0.00  0.00      AVBX  
ATOM    131  O3  AVB A   1     -17.313  -5.588 -13.975  0.00  0.00      AVBX  
ATOM    132  O4  AVB A   1     -18.031  -3.854 -15.770  0.00  0.00      AVBX  
ATOM    133  O   AVB A   1     -15.719  -3.911 -14.739  0.00  0.00      AVBX  
ATOM    134  N0  AVB A   1     -13.336  -7.551 -16.180  0.00  0.00      AVBX  
ATOM    135  N1  AVB A   1     -15.063  -6.110 -16.176  0.00  0.00      AVBX  
ATOM    136  N   AVB A   1     -11.937 -10.143 -18.444  0.00  0.00      AVBX  
ATOM    137  C0  AVB A   1     -14.170  -5.671 -17.267  0.00  0.00      AVBX  
ATOM    138  C1  AVB A   1     -12.921  -6.181 -16.605  0.00  0.00      AVBX  
ATOM    139  C2  AVB A   1     -14.428  -6.396 -18.628  0.00  0.00      AVBX  
ATOM    140  C3  AVB A   1     -13.350  -8.361 -17.470  0.00  0.00      AVBX  
ATOM    141  C4  AVB A   1     -14.270  -7.929 -18.505  0.00  0.00      AVBX  
ATOM    142  C5  AVB A   1     -14.826  -7.384 -15.847  0.00  0.00      AVBX  
ATOM    143  C   AVB A   1     -11.907  -8.934 -17.855  0.00  0.00      AVBX  
ATOM    144  H0  AVB A   1     -14.304  -4.630 -17.314  0.00  0.00      AVBX  
ATOM    145  H1  AVB A   1     -11.961  -6.051 -17.172  0.00  0.00      AVBX  
ATOM    146  H2  AVB A   1     -12.603  -5.657 -15.712  0.00  0.00      AVBX  
ATOM    147  H3  AVB A   1     -13.758  -5.854 -19.296  0.00  0.00      AVBX  
ATOM    148  H4  AVB A   1     -15.402  -6.161 -18.846  0.00  0.00      AVBX  
ATOM    149  H5  AVB A   1     -13.736  -9.295 -17.167  0.00  0.00      AVBX  
ATOM    150  H6  AVB A   1     -15.202  -8.445 -18.364  0.00  0.00      AVBX  
ATOM    151  H7  AVB A   1     -13.898  -8.352 -19.443  0.00  0.00      AVBX  
ATOM    152  H8  AVB A   1     -12.244 -10.839 -17.809  0.00  0.00      AVBX  
ATOM    153  H   AVB A   1     -12.550 -10.128 -19.207  0.00  0.00      AVBX  
END
