# Supplementary material for: Avibactam–Cyclodextrin Inclusion Complexes: Computational and Thermodynamic Insights for Drug Delivery, Detection, and Environmental Scavenging
Source: Molecules. 2025 Aug 18;30(16):3401. doi: 10.3390/molecules30163401 (PMC12388632; doi:10.3390/molecules30163401)
Supplement: Supplementary file 1 [file molecules-30-03401-s001.zip › MD inputs/aCD/solvated_complex.psf]

PSF EXT

         5 !NTITLE
 REMARKS original generated structure x-plor psf file
 REMARKS segment HOST { first ; last ; auto none  }
 REMARKS segment AVBX { first ; last ; auto none  }
 REMARKS segment WT1 { first ; last ; auto none  }
 REMARKS segment ION { first ; last ; auto none  }

      3055 !NATOM
         1 HOST     1        HOST     O1       OG311   -0.641000       15.9994           0
         2 HOST     1        HOST     C1       CG311    0.137000       12.0110           0
         3 HOST     1        HOST     H1       HGP1     0.420000        1.0080           0
         4 HOST     1        HOST     C2       CG311    0.133000       12.0110           0
         5 HOST     1        HOST     C3       CG311    0.156000       12.0110           0
         6 HOST     1        HOST     H2       HGA1     0.090000        1.0080           0
         7 HOST     1        HOST     H3       HGP1     0.420000        1.0080           0
         8 HOST     1        HOST     O2       OG311   -0.646000       15.9994           0
         9 HOST     1        HOST     C4       CG311    0.003000       12.0110           0
        10 HOST     1        HOST     O3       OG301   -0.395000       15.9994           0
        11 HOST     1        HOST     H4       HGA1     0.090000        1.0080           0
        12 HOST     1        HOST     C5       CG311    0.271000       12.0110           0
        13 HOST     1        HOST     H5       HGA1     0.090000        1.0080           0
        14 HOST     1        HOST     O4       OG311   -0.646000       15.9994           0
        15 HOST     1        HOST     H6       HGP1     0.420000        1.0080           0
        16 HOST     1        HOST     C6       CG321    0.134000       12.0110           0
        17 HOST     1        HOST     O5       OG3C61  -0.392000       15.9994           0
        18 HOST     1        HOST     H7       HGA1     0.090000        1.0080           0
        19 HOST     1        HOST     C7       CG311    0.271000       12.0110           0
        20 HOST     1        HOST     O6       OG301   -0.395000       15.9994           0
        21 HOST     1        HOST     H8       HGA1     0.090000        1.0080           0
        22 HOST     1        HOST     C8       CG311    0.156000       12.0110           0
        23 HOST     1        HOST     H9       HGP1     0.420000        1.0080           0
        24 HOST     1        HOST     O7       OG311   -0.641000       15.9994           0
        25 HOST     1        HOST     O8       OG311   -0.649000       15.9994           0
        26 HOST     1        HOST     H10      HGA2     0.090000        1.0080           0
        27 HOST     1        HOST     H11      HGA2     0.090000        1.0080           0
        28 HOST     1        HOST     O9       OG3C61  -0.392000       15.9994           0
        29 HOST     1        HOST     H12      HGA1     0.090000        1.0080           0
        30 HOST     1        HOST     C9       CG311    0.133000       12.0110           0
        31 HOST     1        HOST     C10      CG311    0.137000       12.0110           0
        32 HOST     1        HOST     H13      HGA1     0.090000        1.0080           0
        33 HOST     1        HOST     O10      OG311   -0.641000       15.9994           0
        34 HOST     1        HOST     C11      CG311    0.137000       12.0110           0
        35 HOST     1        HOST     H14      HGP1     0.420000        1.0080           0
        36 HOST     1        HOST     H15      HGP1     0.419000        1.0080           0
        37 HOST     1        HOST     C12      CG311    0.003000       12.0110           0
        38 HOST     1        HOST     C13      CG311    0.003000       12.0110           0
        39 HOST     1        HOST     H16      HGA1     0.090000        1.0080           0
        40 HOST     1        HOST     C14      CG311    0.133000       12.0110           0
        41 HOST     1        HOST     H17      HGA1     0.090000        1.0080           0
        42 HOST     1        HOST     H18      HGP1     0.420000        1.0080           0
        43 HOST     1        HOST     C15      CG311    0.156000       12.0110           0
        44 HOST     1        HOST     H19      HGA1     0.090000        1.0080           0
        45 HOST     1        HOST     O11      OG311   -0.646000       15.9994           0
        46 HOST     1        HOST     C16      CG321    0.134000       12.0110           0
        47 HOST     1        HOST     H20      HGA1     0.090000        1.0080           0
        48 HOST     1        HOST     C17      CG321    0.134000       12.0110           0
        49 HOST     1        HOST     O12      OG3C61  -0.392000       15.9994           0
        50 HOST     1        HOST     H21      HGA1     0.090000        1.0080           0
        51 HOST     1        HOST     O13      OG301   -0.395000       15.9994           0
        52 HOST     1        HOST     H22      HGA1     0.090000        1.0080           0
        53 HOST     1        HOST     O14      OG311   -0.646000       15.9994           0
        54 HOST     1        HOST     C18      CG311    0.271000       12.0110           0
        55 HOST     1        HOST     H23      HGA1     0.090000        1.0080           0
        56 HOST     1        HOST     H24      HGP1     0.420000        1.0080           0
        57 HOST     1        HOST     O15      OG311   -0.649000       15.9994           0
        58 HOST     1        HOST     H25      HGA2     0.090000        1.0080           0
        59 HOST     1        HOST     H26      HGA2     0.090000        1.0080           0
        60 HOST     1        HOST     O16      OG311   -0.649000       15.9994           0
        61 HOST     1        HOST     H27      HGA2     0.090000        1.0080           0
        62 HOST     1        HOST     H28      HGA2     0.090000        1.0080           0
        63 HOST     1        HOST     C19      CG311    0.271000       12.0110           0
        64 HOST     1        HOST     C20      CG311    0.156000       12.0110           0
        65 HOST     1        HOST     H29      HGP1     0.420000        1.0080           0
        66 HOST     1        HOST     O17      OG301   -0.395000       15.9994           0
        67 HOST     1        HOST     H30      HGA1     0.090000        1.0080           0
        68 HOST     1        HOST     O18      OG311   -0.641000       15.9994           0
        69 HOST     1        HOST     H31      HGP1     0.419000        1.0080           0
        70 HOST     1        HOST     H32      HGP1     0.419000        1.0080           0
        71 HOST     1        HOST     O19      OG3C61  -0.392000       15.9994           0
        72 HOST     1        HOST     H33      HGA1     0.090000        1.0080           0
        73 HOST     1        HOST     C21      CG311    0.137000       12.0110           0
        74 HOST     1        HOST     H34      HGA1     0.090000        1.0080           0
        75 HOST     1        HOST     O20      OG311   -0.641000       15.9994           0
        76 HOST     1        HOST     C22      CG311    0.133000       12.0110           0
        77 HOST     1        HOST     C23      CG311    0.137000       12.0110           0
        78 HOST     1        HOST     H35      HGP1     0.420000        1.0080           0
        79 HOST     1        HOST     C24      CG311    0.003000       12.0110           0
        80 HOST     1        HOST     C25      CG311    0.133000       12.0110           0
        81 HOST     1        HOST     H36      HGA1     0.090000        1.0080           0
        82 HOST     1        HOST     H37      HGP1     0.420000        1.0080           0
        83 HOST     1        HOST     C26      CG311    0.003000       12.0110           0
        84 HOST     1        HOST     H38      HGA1     0.090000        1.0080           0
        85 HOST     1        HOST     C27      CG311    0.156000       12.0110           0
        86 HOST     1        HOST     H39      HGA1     0.090000        1.0080           0
        87 HOST     1        HOST     O21      OG311   -0.646000       15.9994           0
        88 HOST     1        HOST     C28      CG321    0.134000       12.0110           0
        89 HOST     1        HOST     H40      HGA1     0.090000        1.0080           0
        90 HOST     1        HOST     O22      OG301   -0.395000       15.9994           0
        91 HOST     1        HOST     H41      HGA1     0.090000        1.0080           0
        92 HOST     1        HOST     O23      OG311   -0.646000       15.9994           0
        93 HOST     1        HOST     C29      CG321    0.134000       12.0110           0
        94 HOST     1        HOST     O24      OG3C61  -0.392000       15.9994           0
        95 HOST     1        HOST     H42      HGA1     0.090000        1.0080           0
        96 HOST     1        HOST     C30      CG311    0.271000       12.0110           0
        97 HOST     1        HOST     H43      HGA1     0.090000        1.0080           0
        98 HOST     1        HOST     H44      HGP1     0.420000        1.0080           0
        99 HOST     1        HOST     O25      OG311   -0.649000       15.9994           0
       100 HOST     1        HOST     H45      HGA2     0.090000        1.0080           0
       101 HOST     1        HOST     H46      HGA2     0.090000        1.0080           0
       102 HOST     1        HOST     C31      CG311    0.271000       12.0110           0
       103 HOST     1        HOST     C32      CG311    0.156000       12.0110           0
       104 HOST     1        HOST     H47      HGP1     0.420000        1.0080           0
       105 HOST     1        HOST     O26      OG311   -0.649000       15.9994           0
       106 HOST     1        HOST     H48      HGA2     0.090000        1.0080           0
       107 HOST     1        HOST     H49      HGA2     0.090000        1.0080           0
       108 HOST     1        HOST     O27      OG301   -0.395000       15.9994           0
       109 HOST     1        HOST     H50      HGA1     0.090000        1.0080           0
       110 HOST     1        HOST     O28      OG311   -0.641000       15.9994           0
       111 HOST     1        HOST     H51      HGP1     0.419000        1.0080           0
       112 HOST     1        HOST     O29      OG3C61  -0.392000       15.9994           0
       113 HOST     1        HOST     H52      HGA1     0.090000        1.0080           0
       114 HOST     1        HOST     C33      CG311    0.137000       12.0110           0
       115 HOST     1        HOST     H53      HGA1     0.090000        1.0080           0
       116 HOST     1        HOST     H54      HGP1     0.419000        1.0080           0
       117 HOST     1        HOST     C34      CG311    0.133000       12.0110           0
       118 HOST     1        HOST     C35      CG311    0.003000       12.0110           0
       119 HOST     1        HOST     H55      HGA1     0.090000        1.0080           0
       120 HOST     1        HOST     H56      HGA1     0.090000        1.0080           0
       121 HOST     1        HOST     C36      CG321    0.134000       12.0110           0
       122 HOST     1        HOST     H57      HGA1     0.090000        1.0080           0
       123 HOST     1        HOST     O30      OG311   -0.649000       15.9994           0
       124 HOST     1        HOST     H58      HGA2     0.090000        1.0080           0
       125 HOST     1        HOST     H59      HGA2     0.090000        1.0080           0
       126 HOST     1        HOST     H60      HGP1     0.419000        1.0080           0
       127 AVBX     1        AVB      S        SG301    1.284132       32.0650           0
       128 AVBX     1        AVB      O0       OG303   -0.312717       15.9994           0
       129 AVBX     1        AVB      O1       OG2D1   -0.632519       15.9994           0
       130 AVBX     1        AVB      O2       OG2D1   -0.632450       15.9994           0
       131 AVBX     1        AVB      O3       OG2P1   -0.630109       15.9994           0
       132 AVBX     1        AVB      O4       OG303   -0.643277       15.9994           0
       133 AVBX     1        AVB      O        OG2P1   -0.630054       15.9994           0
       134 AVBX     1        AVB      N0       NG3C51  -0.631085       14.0067           0
       135 AVBX     1        AVB      N1       NG2S1   -0.320609       14.0067           0
       136 AVBX     1        AVB      N        NG2S1   -1.073805       14.0067           0
       137 AVBX     1        AVB      C0       CG3RC1   0.156879       12.0107           0
       138 AVBX     1        AVB      C1       CG2RC0  -0.213850       12.0107           0
       139 AVBX     1        AVB      C2       CG321   -0.123513       12.0107           0
       140 AVBX     1        AVB      C3       CG311   -0.175742       12.0107           0
       141 AVBX     1        AVB      C4       CG331   -0.076222       12.0107           0
       142 AVBX     1        AVB      C5       CG2O6    1.020317       12.0107           0
       143 AVBX     1        AVB      C        CG2O1    0.911398       12.0107           0
       144 AVBX     1        AVB      H0       HGA1     0.108929        1.0079           0
       145 AVBX     1        AVB      H1       HGA2     0.145983        1.0079           0
       146 AVBX     1        AVB      H2       HGA2     0.149047        1.0079           0
       147 AVBX     1        AVB      H3       HGA2     0.046380        1.0079           0
       148 AVBX     1        AVB      H4       HGA2     0.083478        1.0079           0
       149 AVBX     1        AVB      H5       HGA1     0.157643        1.0079           0
       150 AVBX     1        AVB      H6       HGA2     0.084698        1.0079           0
       151 AVBX     1        AVB      H7       HGA2     0.047985        1.0079           0
       152 AVBX     1        AVB      H8       HGA2     0.430493        1.0079           0
       153 AVBX     1        AVB      H        HGA2     0.468589        1.0079           0
       154 WT1      5        TIP3     OH2      OT      -0.834000       15.9994           0
       155 WT1      5        TIP3     H1       HT       0.417000        1.0080           0
       156 WT1      5        TIP3     H2       HT       0.417000        1.0080           0
       157 WT1      7        TIP3     OH2      OT      -0.834000       15.9994           0
       158 WT1      7        TIP3     H1       HT       0.417000        1.0080           0
       159 WT1      7        TIP3     H2       HT       0.417000        1.0080           0
       160 WT1      8        TIP3     OH2      OT      -0.834000       15.9994           0
       161 WT1      8        TIP3     H1       HT       0.417000        1.0080           0
       162 WT1      8        TIP3     H2       HT       0.417000        1.0080           0
       163 WT1      21       TIP3     OH2      OT      -0.834000       15.9994           0
       164 WT1      21       TIP3     H1       HT       0.417000        1.0080           0
       165 WT1      21       TIP3     H2       HT       0.417000        1.0080           0
       166 WT1      26       TIP3     OH2      OT      -0.834000       15.9994           0
       167 WT1      26       TIP3     H1       HT       0.417000        1.0080           0
       168 WT1      26       TIP3     H2       HT       0.417000        1.0080           0
       169 WT1      44       TIP3     OH2      OT      -0.834000       15.9994           0
       170 WT1      44       TIP3     H1       HT       0.417000        1.0080           0
       171 WT1      44       TIP3     H2       HT       0.417000        1.0080           0
       172 WT1      46       TIP3     OH2      OT      -0.834000       15.9994           0
       173 WT1      46       TIP3     H1       HT       0.417000        1.0080           0
       174 WT1      46       TIP3     H2       HT       0.417000        1.0080           0
       175 WT1      47       TIP3     OH2      OT      -0.834000       15.9994           0
       176 WT1      47       TIP3     H1       HT       0.417000        1.0080           0
       177 WT1      47       TIP3     H2       HT       0.417000        1.0080           0
       178 WT1      48       TIP3     OH2      OT      -0.834000       15.9994           0
       179 WT1      48       TIP3     H1       HT       0.417000        1.0080           0
       180 WT1      48       TIP3     H2       HT       0.417000        1.0080           0
       181 WT1      52       TIP3     OH2      OT      -0.834000       15.9994           0
       182 WT1      52       TIP3     H1       HT       0.417000        1.0080           0
       183 WT1      52       TIP3     H2       HT       0.417000        1.0080           0
       184 WT1      53       TIP3     OH2      OT      -0.834000       15.9994           0
       185 WT1      53       TIP3     H1       HT       0.417000        1.0080           0
       186 WT1      53       TIP3     H2       HT       0.417000        1.0080           0
       187 WT1      55       TIP3     OH2      OT      -0.834000       15.9994           0
       188 WT1      55       TIP3     H1       HT       0.417000        1.0080           0
       189 WT1      55       TIP3     H2       HT       0.417000        1.0080           0
       190 WT1      64       TIP3     OH2      OT      -0.834000       15.9994           0
       191 WT1      64       TIP3     H1       HT       0.417000        1.0080           0
       192 WT1      64       TIP3     H2       HT       0.417000        1.0080           0
       193 WT1      67       TIP3     OH2      OT      -0.834000       15.9994           0
       194 WT1      67       TIP3     H1       HT       0.417000        1.0080           0
       195 WT1      67       TIP3     H2       HT       0.417000        1.0080           0
       196 WT1      68       TIP3     OH2      OT      -0.834000       15.9994           0
       197 WT1      68       TIP3     H1       HT       0.417000        1.0080           0
       198 WT1      68       TIP3     H2       HT       0.417000        1.0080           0
       199 WT1      71       TIP3     OH2      OT      -0.834000       15.9994           0
       200 WT1      71       TIP3     H1       HT       0.417000        1.0080           0
       201 WT1      71       TIP3     H2       HT       0.417000        1.0080           0
       202 WT1      76       TIP3     OH2      OT      -0.834000       15.9994           0
       203 WT1      76       TIP3     H1       HT       0.417000        1.0080           0
       204 WT1      76       TIP3     H2       HT       0.417000        1.0080           0
       205 WT1      86       TIP3     OH2      OT      -0.834000       15.9994           0
       206 WT1      86       TIP3     H1       HT       0.417000        1.0080           0
       207 WT1      86       TIP3     H2       HT       0.417000        1.0080           0
       208 WT1      87       TIP3     OH2      OT      -0.834000       15.9994           0
       209 WT1      87       TIP3     H1       HT       0.417000        1.0080           0
       210 WT1      87       TIP3     H2       HT       0.417000        1.0080           0
       211 WT1      88       TIP3     OH2      OT      -0.834000       15.9994           0
       212 WT1      88       TIP3     H1       HT       0.417000        1.0080           0
       213 WT1      88       TIP3     H2       HT       0.417000        1.0080           0
       214 WT1      94       TIP3     OH2      OT      -0.834000       15.9994           0
       215 WT1      94       TIP3     H1       HT       0.417000        1.0080           0
       216 WT1      94       TIP3     H2       HT       0.417000        1.0080           0
       217 WT1      95       TIP3     OH2      OT      -0.834000       15.9994           0
       218 WT1      95       TIP3     H1       HT       0.417000        1.0080           0
       219 WT1      95       TIP3     H2       HT       0.417000        1.0080           0
       220 WT1      108      TIP3     OH2      OT      -0.834000       15.9994           0
       221 WT1      108      TIP3     H1       HT       0.417000        1.0080           0
       222 WT1      108      TIP3     H2       HT       0.417000        1.0080           0
       223 WT1      111      TIP3     OH2      OT      -0.834000       15.9994           0
       224 WT1      111      TIP3     H1       HT       0.417000        1.0080           0
       225 WT1      111      TIP3     H2       HT       0.417000        1.0080           0
       226 WT1      112      TIP3     OH2      OT      -0.834000       15.9994           0
       227 WT1      112      TIP3     H1       HT       0.417000        1.0080           0
       228 WT1      112      TIP3     H2       HT       0.417000        1.0080           0
       229 WT1      113      TIP3     OH2      OT      -0.834000       15.9994           0
       230 WT1      113      TIP3     H1       HT       0.417000        1.0080           0
       231 WT1      113      TIP3     H2       HT       0.417000        1.0080           0
       232 WT1      115      TIP3     OH2      OT      -0.834000       15.9994           0
       233 WT1      115      TIP3     H1       HT       0.417000        1.0080           0
       234 WT1      115      TIP3     H2       HT       0.417000        1.0080           0
       235 WT1      116      TIP3     OH2      OT      -0.834000       15.9994           0
       236 WT1      116      TIP3     H1       HT       0.417000        1.0080           0
       237 WT1      116      TIP3     H2       HT       0.417000        1.0080           0
       238 WT1      125      TIP3     OH2      OT      -0.834000       15.9994           0
       239 WT1      125      TIP3     H1       HT       0.417000        1.0080           0
       240 WT1      125      TIP3     H2       HT       0.417000        1.0080           0
       241 WT1      129      TIP3     OH2      OT      -0.834000       15.9994           0
       242 WT1      129      TIP3     H1       HT       0.417000        1.0080           0
       243 WT1      129      TIP3     H2       HT       0.417000        1.0080           0
       244 WT1      130      TIP3     OH2      OT      -0.834000       15.9994           0
       245 WT1      130      TIP3     H1       HT       0.417000        1.0080           0
       246 WT1      130      TIP3     H2       HT       0.417000        1.0080           0
       247 WT1      133      TIP3     OH2      OT      -0.834000       15.9994           0
       248 WT1      133      TIP3     H1       HT       0.417000        1.0080           0
       249 WT1      133      TIP3     H2       HT       0.417000        1.0080           0
       250 WT1      135      TIP3     OH2      OT      -0.834000       15.9994           0
       251 WT1      135      TIP3     H1       HT       0.417000        1.0080           0
       252 WT1      135      TIP3     H2       HT       0.417000        1.0080           0
       253 WT1      137      TIP3     OH2      OT      -0.834000       15.9994           0
       254 WT1      137      TIP3     H1       HT       0.417000        1.0080           0
       255 WT1      137      TIP3     H2       HT       0.417000        1.0080           0
       256 WT1      145      TIP3     OH2      OT      -0.834000       15.9994           0
       257 WT1      145      TIP3     H1       HT       0.417000        1.0080           0
       258 WT1      145      TIP3     H2       HT       0.417000        1.0080           0
       259 WT1      146      TIP3     OH2      OT      -0.834000       15.9994           0
       260 WT1      146      TIP3     H1       HT       0.417000        1.0080           0
       261 WT1      146      TIP3     H2       HT       0.417000        1.0080           0
       262 WT1      149      TIP3     OH2      OT      -0.834000       15.9994           0
       263 WT1      149      TIP3     H1       HT       0.417000        1.0080           0
       264 WT1      149      TIP3     H2       HT       0.417000        1.0080           0
       265 WT1      150      TIP3     OH2      OT      -0.834000       15.9994           0
       266 WT1      150      TIP3     H1       HT       0.417000        1.0080           0
       267 WT1      150      TIP3     H2       HT       0.417000        1.0080           0
       268 WT1      152      TIP3     OH2      OT      -0.834000       15.9994           0
       269 WT1      152      TIP3     H1       HT       0.417000        1.0080           0
       270 WT1      152      TIP3     H2       HT       0.417000        1.0080           0
       271 WT1      153      TIP3     OH2      OT      -0.834000       15.9994           0
       272 WT1      153      TIP3     H1       HT       0.417000        1.0080           0
       273 WT1      153      TIP3     H2       HT       0.417000        1.0080           0
       274 WT1      155      TIP3     OH2      OT      -0.834000       15.9994           0
       275 WT1      155      TIP3     H1       HT       0.417000        1.0080           0
       276 WT1      155      TIP3     H2       HT       0.417000        1.0080           0
       277 WT1      156      TIP3     OH2      OT      -0.834000       15.9994           0
       278 WT1      156      TIP3     H1       HT       0.417000        1.0080           0
       279 WT1      156      TIP3     H2       HT       0.417000        1.0080           0
       280 WT1      167      TIP3     OH2      OT      -0.834000       15.9994           0
       281 WT1      167      TIP3     H1       HT       0.417000        1.0080           0
       282 WT1      167      TIP3     H2       HT       0.417000        1.0080           0
       283 WT1      195      TIP3     OH2      OT      -0.834000       15.9994           0
       284 WT1      195      TIP3     H1       HT       0.417000        1.0080           0
       285 WT1      195      TIP3     H2       HT       0.417000        1.0080           0
       286 WT1      197      TIP3     OH2      OT      -0.834000       15.9994           0
       287 WT1      197      TIP3     H1       HT       0.417000        1.0080           0
       288 WT1      197      TIP3     H2       HT       0.417000        1.0080           0
       289 WT1      198      TIP3     OH2      OT      -0.834000       15.9994           0
       290 WT1      198      TIP3     H1       HT       0.417000        1.0080           0
       291 WT1      198      TIP3     H2       HT       0.417000        1.0080           0
       292 WT1      201      TIP3     OH2      OT      -0.834000       15.9994           0
       293 WT1      201      TIP3     H1       HT       0.417000        1.0080           0
       294 WT1      201      TIP3     H2       HT       0.417000        1.0080           0
       295 WT1      212      TIP3     OH2      OT      -0.834000       15.9994           0
       296 WT1      212      TIP3     H1       HT       0.417000        1.0080           0
       297 WT1      212      TIP3     H2       HT       0.417000        1.0080           0
       298 WT1      218      TIP3     OH2      OT      -0.834000       15.9994           0
       299 WT1      218      TIP3     H1       HT       0.417000        1.0080           0
       300 WT1      218      TIP3     H2       HT       0.417000        1.0080           0
       301 WT1      237      TIP3     OH2      OT      -0.834000       15.9994           0
       302 WT1      237      TIP3     H1       HT       0.417000        1.0080           0
       303 WT1      237      TIP3     H2       HT       0.417000        1.0080           0
       304 WT1      261      TIP3     OH2      OT      -0.834000       15.9994           0
       305 WT1      261      TIP3     H1       HT       0.417000        1.0080           0
       306 WT1      261      TIP3     H2       HT       0.417000        1.0080           0
       307 WT1      295      TIP3     OH2      OT      -0.834000       15.9994           0
       308 WT1      295      TIP3     H1       HT       0.417000        1.0080           0
       309 WT1      295      TIP3     H2       HT       0.417000        1.0080           0
       310 WT1      365      TIP3     OH2      OT      -0.834000       15.9994           0
       311 WT1      365      TIP3     H1       HT       0.417000        1.0080           0
       312 WT1      365      TIP3     H2       HT       0.417000        1.0080           0
       313 WT1      424      TIP3     OH2      OT      -0.834000       15.9994           0
       314 WT1      424      TIP3     H1       HT       0.417000        1.0080           0
       315 WT1      424      TIP3     H2       HT       0.417000        1.0080           0
       316 WT1      450      TIP3     OH2      OT      -0.834000       15.9994           0
       317 WT1      450      TIP3     H1       HT       0.417000        1.0080           0
       318 WT1      450      TIP3     H2       HT       0.417000        1.0080           0
       319 WT1      465      TIP3     OH2      OT      -0.834000       15.9994           0
       320 WT1      465      TIP3     H1       HT       0.417000        1.0080           0
       321 WT1      465      TIP3     H2       HT       0.417000        1.0080           0
       322 WT1      466      TIP3     OH2      OT      -0.834000       15.9994           0
       323 WT1      466      TIP3     H1       HT       0.417000        1.0080           0
       324 WT1      466      TIP3     H2       HT       0.417000        1.0080           0
       325 WT1      484      TIP3     OH2      OT      -0.834000       15.9994           0
       326 WT1      484      TIP3     H1       HT       0.417000        1.0080           0
       327 WT1      484      TIP3     H2       HT       0.417000        1.0080           0
       328 WT1      485      TIP3     OH2      OT      -0.834000       15.9994           0
       329 WT1      485      TIP3     H1       HT       0.417000        1.0080           0
       330 WT1      485      TIP3     H2       HT       0.417000        1.0080           0
       331 WT1      486      TIP3     OH2      OT      -0.834000       15.9994           0
       332 WT1      486      TIP3     H1       HT       0.417000        1.0080           0
       333 WT1      486      TIP3     H2       HT       0.417000        1.0080           0
       334 WT1      489      TIP3     OH2      OT      -0.834000       15.9994           0
       335 WT1      489      TIP3     H1       HT       0.417000        1.0080           0
       336 WT1      489      TIP3     H2       HT       0.417000        1.0080           0
       337 WT1      491      TIP3     OH2      OT      -0.834000       15.9994           0
       338 WT1      491      TIP3     H1       HT       0.417000        1.0080           0
       339 WT1      491      TIP3     H2       HT       0.417000        1.0080           0
       340 WT1      495      TIP3     OH2      OT      -0.834000       15.9994           0
       341 WT1      495      TIP3     H1       HT       0.417000        1.0080           0
       342 WT1      495      TIP3     H2       HT       0.417000        1.0080           0
       343 WT1      503      TIP3     OH2      OT      -0.834000       15.9994           0
       344 WT1      503      TIP3     H1       HT       0.417000        1.0080           0
       345 WT1      503      TIP3     H2       HT       0.417000        1.0080           0
       346 WT1      506      TIP3     OH2      OT      -0.834000       15.9994           0
       347 WT1      506      TIP3     H1       HT       0.417000        1.0080           0
       348 WT1      506      TIP3     H2       HT       0.417000        1.0080           0
       349 WT1      507      TIP3     OH2      OT      -0.834000       15.9994           0
       350 WT1      507      TIP3     H1       HT       0.417000        1.0080           0
       351 WT1      507      TIP3     H2       HT       0.417000        1.0080           0
       352 WT1      508      TIP3     OH2      OT      -0.834000       15.9994           0
       353 WT1      508      TIP3     H1       HT       0.417000        1.0080           0
       354 WT1      508      TIP3     H2       HT       0.417000        1.0080           0
       355 WT1      509      TIP3     OH2      OT      -0.834000       15.9994           0
       356 WT1      509      TIP3     H1       HT       0.417000        1.0080           0
       357 WT1      509      TIP3     H2       HT       0.417000        1.0080           0
       358 WT1      511      TIP3     OH2      OT      -0.834000       15.9994           0
       359 WT1      511      TIP3     H1       HT       0.417000        1.0080           0
       360 WT1      511      TIP3     H2       HT       0.417000        1.0080           0
       361 WT1      515      TIP3     OH2      OT      -0.834000       15.9994           0
       362 WT1      515      TIP3     H1       HT       0.417000        1.0080           0
       363 WT1      515      TIP3     H2       HT       0.417000        1.0080           0
       364 WT1      528      TIP3     OH2      OT      -0.834000       15.9994           0
       365 WT1      528      TIP3     H1       HT       0.417000        1.0080           0
       366 WT1      528      TIP3     H2       HT       0.417000        1.0080           0
       367 WT1      529      TIP3     OH2      OT      -0.834000       15.9994           0
       368 WT1      529      TIP3     H1       HT       0.417000        1.0080           0
       369 WT1      529      TIP3     H2       HT       0.417000        1.0080           0
       370 WT1      533      TIP3     OH2      OT      -0.834000       15.9994           0
       371 WT1      533      TIP3     H1       HT       0.417000        1.0080           0
       372 WT1      533      TIP3     H2       HT       0.417000        1.0080           0
       373 WT1      534      TIP3     OH2      OT      -0.834000       15.9994           0
       374 WT1      534      TIP3     H1       HT       0.417000        1.0080           0
       375 WT1      534      TIP3     H2       HT       0.417000        1.0080           0
       376 WT1      543      TIP3     OH2      OT      -0.834000       15.9994           0
       377 WT1      543      TIP3     H1       HT       0.417000        1.0080           0
       378 WT1      543      TIP3     H2       HT       0.417000        1.0080           0
       379 WT1      549      TIP3     OH2      OT      -0.834000       15.9994           0
       380 WT1      549      TIP3     H1       HT       0.417000        1.0080           0
       381 WT1      549      TIP3     H2       HT       0.417000        1.0080           0
       382 WT1      550      TIP3     OH2      OT      -0.834000       15.9994           0
       383 WT1      550      TIP3     H1       HT       0.417000        1.0080           0
       384 WT1      550      TIP3     H2       HT       0.417000        1.0080           0
       385 WT1      551      TIP3     OH2      OT      -0.834000       15.9994           0
       386 WT1      551      TIP3     H1       HT       0.417000        1.0080           0
       387 WT1      551      TIP3     H2       HT       0.417000        1.0080           0
       388 WT1      552      TIP3     OH2      OT      -0.834000       15.9994           0
       389 WT1      552      TIP3     H1       HT       0.417000        1.0080           0
       390 WT1      552      TIP3     H2       HT       0.417000        1.0080           0
       391 WT1      553      TIP3     OH2      OT      -0.834000       15.9994           0
       392 WT1      553      TIP3     H1       HT       0.417000        1.0080           0
       393 WT1      553      TIP3     H2       HT       0.417000        1.0080           0
       394 WT1      554      TIP3     OH2      OT      -0.834000       15.9994           0
       395 WT1      554      TIP3     H1       HT       0.417000        1.0080           0
       396 WT1      554      TIP3     H2       HT       0.417000        1.0080           0
       397 WT1      558      TIP3     OH2      OT      -0.834000       15.9994           0
       398 WT1      558      TIP3     H1       HT       0.417000        1.0080           0
       399 WT1      558      TIP3     H2       HT       0.417000        1.0080           0
       400 WT1      562      TIP3     OH2      OT      -0.834000       15.9994           0
       401 WT1      562      TIP3     H1       HT       0.417000        1.0080           0
       402 WT1      562      TIP3     H2       HT       0.417000        1.0080           0
       403 WT1      568      TIP3     OH2      OT      -0.834000       15.9994           0
       404 WT1      568      TIP3     H1       HT       0.417000        1.0080           0
       405 WT1      568      TIP3     H2       HT       0.417000        1.0080           0
       406 WT1      570      TIP3     OH2      OT      -0.834000       15.9994           0
       407 WT1      570      TIP3     H1       HT       0.417000        1.0080           0
       408 WT1      570      TIP3     H2       HT       0.417000        1.0080           0
       409 WT1      573      TIP3     OH2      OT      -0.834000       15.9994           0
       410 WT1      573      TIP3     H1       HT       0.417000        1.0080           0
       411 WT1      573      TIP3     H2       HT       0.417000        1.0080           0
       412 WT1      575      TIP3     OH2      OT      -0.834000       15.9994           0
       413 WT1      575      TIP3     H1       HT       0.417000        1.0080           0
       414 WT1      575      TIP3     H2       HT       0.417000        1.0080           0
       415 WT1      576      TIP3     OH2      OT      -0.834000       15.9994           0
       416 WT1      576      TIP3     H1       HT       0.417000        1.0080           0
       417 WT1      576      TIP3     H2       HT       0.417000        1.0080           0
       418 WT1      580      TIP3     OH2      OT      -0.834000       15.9994           0
       419 WT1      580      TIP3     H1       HT       0.417000        1.0080           0
       420 WT1      580      TIP3     H2       HT       0.417000        1.0080           0
       421 WT1      584      TIP3     OH2      OT      -0.834000       15.9994           0
       422 WT1      584      TIP3     H1       HT       0.417000        1.0080           0
       423 WT1      584      TIP3     H2       HT       0.417000        1.0080           0
       424 WT1      591      TIP3     OH2      OT      -0.834000       15.9994           0
       425 WT1      591      TIP3     H1       HT       0.417000        1.0080           0
       426 WT1      591      TIP3     H2       HT       0.417000        1.0080           0
       427 WT1      593      TIP3     OH2      OT      -0.834000       15.9994           0
       428 WT1      593      TIP3     H1       HT       0.417000        1.0080           0
       429 WT1      593      TIP3     H2       HT       0.417000        1.0080           0
       430 WT1      594      TIP3     OH2      OT      -0.834000       15.9994           0
       431 WT1      594      TIP3     H1       HT       0.417000        1.0080           0
       432 WT1      594      TIP3     H2       HT       0.417000        1.0080           0
       433 WT1      602      TIP3     OH2      OT      -0.834000       15.9994           0
       434 WT1      602      TIP3     H1       HT       0.417000        1.0080           0
       435 WT1      602      TIP3     H2       HT       0.417000        1.0080           0
       436 WT1      612      TIP3     OH2      OT      -0.834000       15.9994           0
       437 WT1      612      TIP3     H1       HT       0.417000        1.0080           0
       438 WT1      612      TIP3     H2       HT       0.417000        1.0080           0
       439 WT1      613      TIP3     OH2      OT      -0.834000       15.9994           0
       440 WT1      613      TIP3     H1       HT       0.417000        1.0080           0
       441 WT1      613      TIP3     H2       HT       0.417000        1.0080           0
       442 WT1      615      TIP3     OH2      OT      -0.834000       15.9994           0
       443 WT1      615      TIP3     H1       HT       0.417000        1.0080           0
       444 WT1      615      TIP3     H2       HT       0.417000        1.0080           0
       445 WT1      616      TIP3     OH2      OT      -0.834000       15.9994           0
       446 WT1      616      TIP3     H1       HT       0.417000        1.0080           0
       447 WT1      616      TIP3     H2       HT       0.417000        1.0080           0
       448 WT1      632      TIP3     OH2      OT      -0.834000       15.9994           0
       449 WT1      632      TIP3     H1       HT       0.417000        1.0080           0
       450 WT1      632      TIP3     H2       HT       0.417000        1.0080           0
       451 WT1      634      TIP3     OH2      OT      -0.834000       15.9994           0
       452 WT1      634      TIP3     H1       HT       0.417000        1.0080           0
       453 WT1      634      TIP3     H2       HT       0.417000        1.0080           0
       454 WT1      636      TIP3     OH2      OT      -0.834000       15.9994           0
       455 WT1      636      TIP3     H1       HT       0.417000        1.0080           0
       456 WT1      636      TIP3     H2       HT       0.417000        1.0080           0
       457 WT1      638      TIP3     OH2      OT      -0.834000       15.9994           0
       458 WT1      638      TIP3     H1       HT       0.417000        1.0080           0
       459 WT1      638      TIP3     H2       HT       0.417000        1.0080           0
       460 WT1      639      TIP3     OH2      OT      -0.834000       15.9994           0
       461 WT1      639      TIP3     H1       HT       0.417000        1.0080           0
       462 WT1      639      TIP3     H2       HT       0.417000        1.0080           0
       463 WT1      662      TIP3     OH2      OT      -0.834000       15.9994           0
       464 WT1      662      TIP3     H1       HT       0.417000        1.0080           0
       465 WT1      662      TIP3     H2       HT       0.417000        1.0080           0
       466 WT1      676      TIP3     OH2      OT      -0.834000       15.9994           0
       467 WT1      676      TIP3     H1       HT       0.417000        1.0080           0
       468 WT1      676      TIP3     H2       HT       0.417000        1.0080           0
       469 WT1      682      TIP3     OH2      OT      -0.834000       15.9994           0
       470 WT1      682      TIP3     H1       HT       0.417000        1.0080           0
       471 WT1      682      TIP3     H2       HT       0.417000        1.0080           0
       472 WT1      699      TIP3     OH2      OT      -0.834000       15.9994           0
       473 WT1      699      TIP3     H1       HT       0.417000        1.0080           0
       474 WT1      699      TIP3     H2       HT       0.417000        1.0080           0
       475 WT1      721      TIP3     OH2      OT      -0.834000       15.9994           0
       476 WT1      721      TIP3     H1       HT       0.417000        1.0080           0
       477 WT1      721      TIP3     H2       HT       0.417000        1.0080           0
       478 WT1      822      TIP3     OH2      OT      -0.834000       15.9994           0
       479 WT1      822      TIP3     H1       HT       0.417000        1.0080           0
       480 WT1      822      TIP3     H2       HT       0.417000        1.0080           0
       481 WT1      849      TIP3     OH2      OT      -0.834000       15.9994           0
       482 WT1      849      TIP3     H1       HT       0.417000        1.0080           0
       483 WT1      849      TIP3     H2       HT       0.417000        1.0080           0
       484 WT1      852      TIP3     OH2      OT      -0.834000       15.9994           0
       485 WT1      852      TIP3     H1       HT       0.417000        1.0080           0
       486 WT1      852      TIP3     H2       HT       0.417000        1.0080           0
       487 WT1      867      TIP3     OH2      OT      -0.834000       15.9994           0
       488 WT1      867      TIP3     H1       HT       0.417000        1.0080           0
       489 WT1      867      TIP3     H2       HT       0.417000        1.0080           0
       490 WT1      887      TIP3     OH2      OT      -0.834000       15.9994           0
       491 WT1      887      TIP3     H1       HT       0.417000        1.0080           0
       492 WT1      887      TIP3     H2       HT       0.417000        1.0080           0
       493 WT1      889      TIP3     OH2      OT      -0.834000       15.9994           0
       494 WT1      889      TIP3     H1       HT       0.417000        1.0080           0
       495 WT1      889      TIP3     H2       HT       0.417000        1.0080           0
       496 WT1      894      TIP3     OH2      OT      -0.834000       15.9994           0
       497 WT1      894      TIP3     H1       HT       0.417000        1.0080           0
       498 WT1      894      TIP3     H2       HT       0.417000        1.0080           0
       499 WT1      897      TIP3     OH2      OT      -0.834000       15.9994           0
       500 WT1      897      TIP3     H1       HT       0.417000        1.0080           0
       501 WT1      897      TIP3     H2       HT       0.417000        1.0080           0
       502 WT1      906      TIP3     OH2      OT      -0.834000       15.9994           0
       503 WT1      906      TIP3     H1       HT       0.417000        1.0080           0
       504 WT1      906      TIP3     H2       HT       0.417000        1.0080           0
       505 WT1      907      TIP3     OH2      OT      -0.834000       15.9994           0
       506 WT1      907      TIP3     H1       HT       0.417000        1.0080           0
       507 WT1      907      TIP3     H2       HT       0.417000        1.0080           0
       508 WT1      908      TIP3     OH2      OT      -0.834000       15.9994           0
       509 WT1      908      TIP3     H1       HT       0.417000        1.0080           0
       510 WT1      908      TIP3     H2       HT       0.417000        1.0080           0
       511 WT1      911      TIP3     OH2      OT      -0.834000       15.9994           0
       512 WT1      911      TIP3     H1       HT       0.417000        1.0080           0
       513 WT1      911      TIP3     H2       HT       0.417000        1.0080           0
       514 WT1      912      TIP3     OH2      OT      -0.834000       15.9994           0
       515 WT1      912      TIP3     H1       HT       0.417000        1.0080           0
       516 WT1      912      TIP3     H2       HT       0.417000        1.0080           0
       517 WT1      924      TIP3     OH2      OT      -0.834000       15.9994           0
       518 WT1      924      TIP3     H1       HT       0.417000        1.0080           0
       519 WT1      924      TIP3     H2       HT       0.417000        1.0080           0
       520 WT1      927      TIP3     OH2      OT      -0.834000       15.9994           0
       521 WT1      927      TIP3     H1       HT       0.417000        1.0080           0
       522 WT1      927      TIP3     H2       HT       0.417000        1.0080           0
       523 WT1      928      TIP3     OH2      OT      -0.834000       15.9994           0
       524 WT1      928      TIP3     H1       HT       0.417000        1.0080           0
       525 WT1      928      TIP3     H2       HT       0.417000        1.0080           0
       526 WT1      930      TIP3     OH2      OT      -0.834000       15.9994           0
       527 WT1      930      TIP3     H1       HT       0.417000        1.0080           0
       528 WT1      930      TIP3     H2       HT       0.417000        1.0080           0
       529 WT1      933      TIP3     OH2      OT      -0.834000       15.9994           0
       530 WT1      933      TIP3     H1       HT       0.417000        1.0080           0
       531 WT1      933      TIP3     H2       HT       0.417000        1.0080           0
       532 WT1      936      TIP3     OH2      OT      -0.834000       15.9994           0
       533 WT1      936      TIP3     H1       HT       0.417000        1.0080           0
       534 WT1      936      TIP3     H2       HT       0.417000        1.0080           0
       535 WT1      942      TIP3     OH2      OT      -0.834000       15.9994           0
       536 WT1      942      TIP3     H1       HT       0.417000        1.0080           0
       537 WT1      942      TIP3     H2       HT       0.417000        1.0080           0
       538 WT1      947      TIP3     OH2      OT      -0.834000       15.9994           0
       539 WT1      947      TIP3     H1       HT       0.417000        1.0080           0
       540 WT1      947      TIP3     H2       HT       0.417000        1.0080           0
       541 WT1      948      TIP3     OH2      OT      -0.834000       15.9994           0
       542 WT1      948      TIP3     H1       HT       0.417000        1.0080           0
       543 WT1      948      TIP3     H2       HT       0.417000        1.0080           0
       544 WT1      949      TIP3     OH2      OT      -0.834000       15.9994           0
       545 WT1      949      TIP3     H1       HT       0.417000        1.0080           0
       546 WT1      949      TIP3     H2       HT       0.417000        1.0080           0
       547 WT1      953      TIP3     OH2      OT      -0.834000       15.9994           0
       548 WT1      953      TIP3     H1       HT       0.417000        1.0080           0
       549 WT1      953      TIP3     H2       HT       0.417000        1.0080           0
       550 WT1      964      TIP3     OH2      OT      -0.834000       15.9994           0
       551 WT1      964      TIP3     H1       HT       0.417000        1.0080           0
       552 WT1      964      TIP3     H2       HT       0.417000        1.0080           0
       553 WT1      970      TIP3     OH2      OT      -0.834000       15.9994           0
       554 WT1      970      TIP3     H1       HT       0.417000        1.0080           0
       555 WT1      970      TIP3     H2       HT       0.417000        1.0080           0
       556 WT1      973      TIP3     OH2      OT      -0.834000       15.9994           0
       557 WT1      973      TIP3     H1       HT       0.417000        1.0080           0
       558 WT1      973      TIP3     H2       HT       0.417000        1.0080           0
       559 WT1      975      TIP3     OH2      OT      -0.834000       15.9994           0
       560 WT1      975      TIP3     H1       HT       0.417000        1.0080           0
       561 WT1      975      TIP3     H2       HT       0.417000        1.0080           0
       562 WT1      977      TIP3     OH2      OT      -0.834000       15.9994           0
       563 WT1      977      TIP3     H1       HT       0.417000        1.0080           0
       564 WT1      977      TIP3     H2       HT       0.417000        1.0080           0
       565 WT1      985      TIP3     OH2      OT      -0.834000       15.9994           0
       566 WT1      985      TIP3     H1       HT       0.417000        1.0080           0
       567 WT1      985      TIP3     H2       HT       0.417000        1.0080           0
       568 WT1      988      TIP3     OH2      OT      -0.834000       15.9994           0
       569 WT1      988      TIP3     H1       HT       0.417000        1.0080           0
       570 WT1      988      TIP3     H2       HT       0.417000        1.0080           0
       571 WT1      989      TIP3     OH2      OT      -0.834000       15.9994           0
       572 WT1      989      TIP3     H1       HT       0.417000        1.0080           0
       573 WT1      989      TIP3     H2       HT       0.417000        1.0080           0
       574 WT1      992      TIP3     OH2      OT      -0.834000       15.9994           0
       575 WT1      992      TIP3     H1       HT       0.417000        1.0080           0
       576 WT1      992      TIP3     H2       HT       0.417000        1.0080           0
       577 WT1      994      TIP3     OH2      OT      -0.834000       15.9994           0
       578 WT1      994      TIP3     H1       HT       0.417000        1.0080           0
       579 WT1      994      TIP3     H2       HT       0.417000        1.0080           0
       580 WT1      995      TIP3     OH2      OT      -0.834000       15.9994           0
       581 WT1      995      TIP3     H1       HT       0.417000        1.0080           0
       582 WT1      995      TIP3     H2       HT       0.417000        1.0080           0
       583 WT1      996      TIP3     OH2      OT      -0.834000       15.9994           0
       584 WT1      996      TIP3     H1       HT       0.417000        1.0080           0
       585 WT1      996      TIP3     H2       HT       0.417000        1.0080           0
       586 WT1      998      TIP3     OH2      OT      -0.834000       15.9994           0
       587 WT1      998      TIP3     H1       HT       0.417000        1.0080           0
       588 WT1      998      TIP3     H2       HT       0.417000        1.0080           0
       589 WT1      1007     TIP3     OH2      OT      -0.834000       15.9994           0
       590 WT1      1007     TIP3     H1       HT       0.417000        1.0080           0
       591 WT1      1007     TIP3     H2       HT       0.417000        1.0080           0
       592 WT1      1011     TIP3     OH2      OT      -0.834000       15.9994           0
       593 WT1      1011     TIP3     H1       HT       0.417000        1.0080           0
       594 WT1      1011     TIP3     H2       HT       0.417000        1.0080           0
       595 WT1      1012     TIP3     OH2      OT      -0.834000       15.9994           0
       596 WT1      1012     TIP3     H1       HT       0.417000        1.0080           0
       597 WT1      1012     TIP3     H2       HT       0.417000        1.0080           0
       598 WT1      1013     TIP3     OH2      OT      -0.834000       15.9994           0
       599 WT1      1013     TIP3     H1       HT       0.417000        1.0080           0
       600 WT1      1013     TIP3     H2       HT       0.417000        1.0080           0
       601 WT1      1015     TIP3     OH2      OT      -0.834000       15.9994           0
       602 WT1      1015     TIP3     H1       HT       0.417000        1.0080           0
       603 WT1      1015     TIP3     H2       HT       0.417000        1.0080           0
       604 WT1      1018     TIP3     OH2      OT      -0.834000       15.9994           0
       605 WT1      1018     TIP3     H1       HT       0.417000        1.0080           0
       606 WT1      1018     TIP3     H2       HT       0.417000        1.0080           0
       607 WT1      1027     TIP3     OH2      OT      -0.834000       15.9994           0
       608 WT1      1027     TIP3     H1       HT       0.417000        1.0080           0
       609 WT1      1027     TIP3     H2       HT       0.417000        1.0080           0
       610 WT1      1032     TIP3     OH2      OT      -0.834000       15.9994           0
       611 WT1      1032     TIP3     H1       HT       0.417000        1.0080           0
       612 WT1      1032     TIP3     H2       HT       0.417000        1.0080           0
       613 WT1      1033     TIP3     OH2      OT      -0.834000       15.9994           0
       614 WT1      1033     TIP3     H1       HT       0.417000        1.0080           0
       615 WT1      1033     TIP3     H2       HT       0.417000        1.0080           0
       616 WT1      1040     TIP3     OH2      OT      -0.834000       15.9994           0
       617 WT1      1040     TIP3     H1       HT       0.417000        1.0080           0
       618 WT1      1040     TIP3     H2       HT       0.417000        1.0080           0
       619 WT1      1054     TIP3     OH2      OT      -0.834000       15.9994           0
       620 WT1      1054     TIP3     H1       HT       0.417000        1.0080           0
       621 WT1      1054     TIP3     H2       HT       0.417000        1.0080           0
       622 WT1      1055     TIP3     OH2      OT      -0.834000       15.9994           0
       623 WT1      1055     TIP3     H1       HT       0.417000        1.0080           0
       624 WT1      1055     TIP3     H2       HT       0.417000        1.0080           0
       625 WT1      1058     TIP3     OH2      OT      -0.834000       15.9994           0
       626 WT1      1058     TIP3     H1       HT       0.417000        1.0080           0
       627 WT1      1058     TIP3     H2       HT       0.417000        1.0080           0
       628 WT1      1076     TIP3     OH2      OT      -0.834000       15.9994           0
       629 WT1      1076     TIP3     H1       HT       0.417000        1.0080           0
       630 WT1      1076     TIP3     H2       HT       0.417000        1.0080           0
       631 WT1      1079     TIP3     OH2      OT      -0.834000       15.9994           0
       632 WT1      1079     TIP3     H1       HT       0.417000        1.0080           0
       633 WT1      1079     TIP3     H2       HT       0.417000        1.0080           0
       634 WT1      1080     TIP3     OH2      OT      -0.834000       15.9994           0
       635 WT1      1080     TIP3     H1       HT       0.417000        1.0080           0
       636 WT1      1080     TIP3     H2       HT       0.417000        1.0080           0
       637 WT1      1096     TIP3     OH2      OT      -0.834000       15.9994           0
       638 WT1      1096     TIP3     H1       HT       0.417000        1.0080           0
       639 WT1      1096     TIP3     H2       HT       0.417000        1.0080           0
       640 WT1      1098     TIP3     OH2      OT      -0.834000       15.9994           0
       641 WT1      1098     TIP3     H1       HT       0.417000        1.0080           0
       642 WT1      1098     TIP3     H2       HT       0.417000        1.0080           0
       643 WT1      1100     TIP3     OH2      OT      -0.834000       15.9994           0
       644 WT1      1100     TIP3     H1       HT       0.417000        1.0080           0
       645 WT1      1100     TIP3     H2       HT       0.417000        1.0080           0
       646 WT1      1112     TIP3     OH2      OT      -0.834000       15.9994           0
       647 WT1      1112     TIP3     H1       HT       0.417000        1.0080           0
       648 WT1      1112     TIP3     H2       HT       0.417000        1.0080           0
       649 WT1      1115     TIP3     OH2      OT      -0.834000       15.9994           0
       650 WT1      1115     TIP3     H1       HT       0.417000        1.0080           0
       651 WT1      1115     TIP3     H2       HT       0.417000        1.0080           0
       652 WT1      1117     TIP3     OH2      OT      -0.834000       15.9994           0
       653 WT1      1117     TIP3     H1       HT       0.417000        1.0080           0
       654 WT1      1117     TIP3     H2       HT       0.417000        1.0080           0
       655 WT1      1118     TIP3     OH2      OT      -0.834000       15.9994           0
       656 WT1      1118     TIP3     H1       HT       0.417000        1.0080           0
       657 WT1      1118     TIP3     H2       HT       0.417000        1.0080           0
       658 WT1      1120     TIP3     OH2      OT      -0.834000       15.9994           0
       659 WT1      1120     TIP3     H1       HT       0.417000        1.0080           0
       660 WT1      1120     TIP3     H2       HT       0.417000        1.0080           0
       661 WT1      1122     TIP3     OH2      OT      -0.834000       15.9994           0
       662 WT1      1122     TIP3     H1       HT       0.417000        1.0080           0
       663 WT1      1122     TIP3     H2       HT       0.417000        1.0080           0
       664 WT1      1201     TIP3     OH2      OT      -0.834000       15.9994           0
       665 WT1      1201     TIP3     H1       HT       0.417000        1.0080           0
       666 WT1      1201     TIP3     H2       HT       0.417000        1.0080           0
       667 WT1      1272     TIP3     OH2      OT      -0.834000       15.9994           0
       668 WT1      1272     TIP3     H1       HT       0.417000        1.0080           0
       669 WT1      1272     TIP3     H2       HT       0.417000        1.0080           0
       670 WT1      1301     TIP3     OH2      OT      -0.834000       15.9994           0
       671 WT1      1301     TIP3     H1       HT       0.417000        1.0080           0
       672 WT1      1301     TIP3     H2       HT       0.417000        1.0080           0
       673 WT1      1307     TIP3     OH2      OT      -0.834000       15.9994           0
       674 WT1      1307     TIP3     H1       HT       0.417000        1.0080           0
       675 WT1      1307     TIP3     H2       HT       0.417000        1.0080           0
       676 WT1      1308     TIP3     OH2      OT      -0.834000       15.9994           0
       677 WT1      1308     TIP3     H1       HT       0.417000        1.0080           0
       678 WT1      1308     TIP3     H2       HT       0.417000        1.0080           0
       679 WT1      1311     TIP3     OH2      OT      -0.834000       15.9994           0
       680 WT1      1311     TIP3     H1       HT       0.417000        1.0080           0
       681 WT1      1311     TIP3     H2       HT       0.417000        1.0080           0
       682 WT1      1313     TIP3     OH2      OT      -0.834000       15.9994           0
       683 WT1      1313     TIP3     H1       HT       0.417000        1.0080           0
       684 WT1      1313     TIP3     H2       HT       0.417000        1.0080           0
       685 WT1      1326     TIP3     OH2      OT      -0.834000       15.9994           0
       686 WT1      1326     TIP3     H1       HT       0.417000        1.0080           0
       687 WT1      1326     TIP3     H2       HT       0.417000        1.0080           0
       688 WT1      1327     TIP3     OH2      OT      -0.834000       15.9994           0
       689 WT1      1327     TIP3     H1       HT       0.417000        1.0080           0
       690 WT1      1327     TIP3     H2       HT       0.417000        1.0080           0
       691 WT1      1328     TIP3     OH2      OT      -0.834000       15.9994           0
       692 WT1      1328     TIP3     H1       HT       0.417000        1.0080           0
       693 WT1      1328     TIP3     H2       HT       0.417000        1.0080           0
       694 WT1      1329     TIP3     OH2      OT      -0.834000       15.9994           0
       695 WT1      1329     TIP3     H1       HT       0.417000        1.0080           0
       696 WT1      1329     TIP3     H2       HT       0.417000        1.0080           0
       697 WT1      1332     TIP3     OH2      OT      -0.834000       15.9994           0
       698 WT1      1332     TIP3     H1       HT       0.417000        1.0080           0
       699 WT1      1332     TIP3     H2       HT       0.417000        1.0080           0
       700 WT1      1344     TIP3     OH2      OT      -0.834000       15.9994           0
       701 WT1      1344     TIP3     H1       HT       0.417000        1.0080           0
       702 WT1      1344     TIP3     H2       HT       0.417000        1.0080           0
       703 WT1      1346     TIP3     OH2      OT      -0.834000       15.9994           0
       704 WT1      1346     TIP3     H1       HT       0.417000        1.0080           0
       705 WT1      1346     TIP3     H2       HT       0.417000        1.0080           0
       706 WT1      1347     TIP3     OH2      OT      -0.834000       15.9994           0
       707 WT1      1347     TIP3     H1       HT       0.417000        1.0080           0
       708 WT1      1347     TIP3     H2       HT       0.417000        1.0080           0
       709 WT1      1352     TIP3     OH2      OT      -0.834000       15.9994           0
       710 WT1      1352     TIP3     H1       HT       0.417000        1.0080           0
       711 WT1      1352     TIP3     H2       HT       0.417000        1.0080           0
       712 WT1      1354     TIP3     OH2      OT      -0.834000       15.9994           0
       713 WT1      1354     TIP3     H1       HT       0.417000        1.0080           0
       714 WT1      1354     TIP3     H2       HT       0.417000        1.0080           0
       715 WT1      1356     TIP3     OH2      OT      -0.834000       15.9994           0
       716 WT1      1356     TIP3     H1       HT       0.417000        1.0080           0
       717 WT1      1356     TIP3     H2       HT       0.417000        1.0080           0
       718 WT1      1367     TIP3     OH2      OT      -0.834000       15.9994           0
       719 WT1      1367     TIP3     H1       HT       0.417000        1.0080           0
       720 WT1      1367     TIP3     H2       HT       0.417000        1.0080           0
       721 WT1      1368     TIP3     OH2      OT      -0.834000       15.9994           0
       722 WT1      1368     TIP3     H1       HT       0.417000        1.0080           0
       723 WT1      1368     TIP3     H2       HT       0.417000        1.0080           0
       724 WT1      1370     TIP3     OH2      OT      -0.834000       15.9994           0
       725 WT1      1370     TIP3     H1       HT       0.417000        1.0080           0
       726 WT1      1370     TIP3     H2       HT       0.417000        1.0080           0
       727 WT1      1372     TIP3     OH2      OT      -0.834000       15.9994           0
       728 WT1      1372     TIP3     H1       HT       0.417000        1.0080           0
       729 WT1      1372     TIP3     H2       HT       0.417000        1.0080           0
       730 WT1      1374     TIP3     OH2      OT      -0.834000       15.9994           0
       731 WT1      1374     TIP3     H1       HT       0.417000        1.0080           0
       732 WT1      1374     TIP3     H2       HT       0.417000        1.0080           0
       733 WT1      1387     TIP3     OH2      OT      -0.834000       15.9994           0
       734 WT1      1387     TIP3     H1       HT       0.417000        1.0080           0
       735 WT1      1387     TIP3     H2       HT       0.417000        1.0080           0
       736 WT1      1394     TIP3     OH2      OT      -0.834000       15.9994           0
       737 WT1      1394     TIP3     H1       HT       0.417000        1.0080           0
       738 WT1      1394     TIP3     H2       HT       0.417000        1.0080           0
       739 WT1      1407     TIP3     OH2      OT      -0.834000       15.9994           0
       740 WT1      1407     TIP3     H1       HT       0.417000        1.0080           0
       741 WT1      1407     TIP3     H2       HT       0.417000        1.0080           0
       742 WT1      1408     TIP3     OH2      OT      -0.834000       15.9994           0
       743 WT1      1408     TIP3     H1       HT       0.417000        1.0080           0
       744 WT1      1408     TIP3     H2       HT       0.417000        1.0080           0
       745 WT1      1411     TIP3     OH2      OT      -0.834000       15.9994           0
       746 WT1      1411     TIP3     H1       HT       0.417000        1.0080           0
       747 WT1      1411     TIP3     H2       HT       0.417000        1.0080           0
       748 WT1      1412     TIP3     OH2      OT      -0.834000       15.9994           0
       749 WT1      1412     TIP3     H1       HT       0.417000        1.0080           0
       750 WT1      1412     TIP3     H2       HT       0.417000        1.0080           0
       751 WT1      1414     TIP3     OH2      OT      -0.834000       15.9994           0
       752 WT1      1414     TIP3     H1       HT       0.417000        1.0080           0
       753 WT1      1414     TIP3     H2       HT       0.417000        1.0080           0
       754 WT1      1415     TIP3     OH2      OT      -0.834000       15.9994           0
       755 WT1      1415     TIP3     H1       HT       0.417000        1.0080           0
       756 WT1      1415     TIP3     H2       HT       0.417000        1.0080           0
       757 WT1      1416     TIP3     OH2      OT      -0.834000       15.9994           0
       758 WT1      1416     TIP3     H1       HT       0.417000        1.0080           0
       759 WT1      1416     TIP3     H2       HT       0.417000        1.0080           0
       760 WT1      1417     TIP3     OH2      OT      -0.834000       15.9994           0
       761 WT1      1417     TIP3     H1       HT       0.417000        1.0080           0
       762 WT1      1417     TIP3     H2       HT       0.417000        1.0080           0
       763 WT1      1418     TIP3     OH2      OT      -0.834000       15.9994           0
       764 WT1      1418     TIP3     H1       HT       0.417000        1.0080           0
       765 WT1      1418     TIP3     H2       HT       0.417000        1.0080           0
       766 WT1      1428     TIP3     OH2      OT      -0.834000       15.9994           0
       767 WT1      1428     TIP3     H1       HT       0.417000        1.0080           0
       768 WT1      1428     TIP3     H2       HT       0.417000        1.0080           0
       769 WT1      1429     TIP3     OH2      OT      -0.834000       15.9994           0
       770 WT1      1429     TIP3     H1       HT       0.417000        1.0080           0
       771 WT1      1429     TIP3     H2       HT       0.417000        1.0080           0
       772 WT1      1430     TIP3     OH2      OT      -0.834000       15.9994           0
       773 WT1      1430     TIP3     H1       HT       0.417000        1.0080           0
       774 WT1      1430     TIP3     H2       HT       0.417000        1.0080           0
       775 WT1      1431     TIP3     OH2      OT      -0.834000       15.9994           0
       776 WT1      1431     TIP3     H1       HT       0.417000        1.0080           0
       777 WT1      1431     TIP3     H2       HT       0.417000        1.0080           0
       778 WT1      1433     TIP3     OH2      OT      -0.834000       15.9994           0
       779 WT1      1433     TIP3     H1       HT       0.417000        1.0080           0
       780 WT1      1433     TIP3     H2       HT       0.417000        1.0080           0
       781 WT1      1435     TIP3     OH2      OT      -0.834000       15.9994           0
       782 WT1      1435     TIP3     H1       HT       0.417000        1.0080           0
       783 WT1      1435     TIP3     H2       HT       0.417000        1.0080           0
       784 WT1      1437     TIP3     OH2      OT      -0.834000       15.9994           0
       785 WT1      1437     TIP3     H1       HT       0.417000        1.0080           0
       786 WT1      1437     TIP3     H2       HT       0.417000        1.0080           0
       787 WT1      1439     TIP3     OH2      OT      -0.834000       15.9994           0
       788 WT1      1439     TIP3     H1       HT       0.417000        1.0080           0
       789 WT1      1439     TIP3     H2       HT       0.417000        1.0080           0
       790 WT1      1440     TIP3     OH2      OT      -0.834000       15.9994           0
       791 WT1      1440     TIP3     H1       HT       0.417000        1.0080           0
       792 WT1      1440     TIP3     H2       HT       0.417000        1.0080           0
       793 WT1      1442     TIP3     OH2      OT      -0.834000       15.9994           0
       794 WT1      1442     TIP3     H1       HT       0.417000        1.0080           0
       795 WT1      1442     TIP3     H2       HT       0.417000        1.0080           0
       796 WT1      1450     TIP3     OH2      OT      -0.834000       15.9994           0
       797 WT1      1450     TIP3     H1       HT       0.417000        1.0080           0
       798 WT1      1450     TIP3     H2       HT       0.417000        1.0080           0
       799 WT1      1451     TIP3     OH2      OT      -0.834000       15.9994           0
       800 WT1      1451     TIP3     H1       HT       0.417000        1.0080           0
       801 WT1      1451     TIP3     H2       HT       0.417000        1.0080           0
       802 WT1      1453     TIP3     OH2      OT      -0.834000       15.9994           0
       803 WT1      1453     TIP3     H1       HT       0.417000        1.0080           0
       804 WT1      1453     TIP3     H2       HT       0.417000        1.0080           0
       805 WT1      1454     TIP3     OH2      OT      -0.834000       15.9994           0
       806 WT1      1454     TIP3     H1       HT       0.417000        1.0080           0
       807 WT1      1454     TIP3     H2       HT       0.417000        1.0080           0
       808 WT1      1455     TIP3     OH2      OT      -0.834000       15.9994           0
       809 WT1      1455     TIP3     H1       HT       0.417000        1.0080           0
       810 WT1      1455     TIP3     H2       HT       0.417000        1.0080           0
       811 WT1      1458     TIP3     OH2      OT      -0.834000       15.9994           0
       812 WT1      1458     TIP3     H1       HT       0.417000        1.0080           0
       813 WT1      1458     TIP3     H2       HT       0.417000        1.0080           0
       814 WT1      1459     TIP3     OH2      OT      -0.834000       15.9994           0
       815 WT1      1459     TIP3     H1       HT       0.417000        1.0080           0
       816 WT1      1459     TIP3     H2       HT       0.417000        1.0080           0
       817 WT1      1466     TIP3     OH2      OT      -0.834000       15.9994           0
       818 WT1      1466     TIP3     H1       HT       0.417000        1.0080           0
       819 WT1      1466     TIP3     H2       HT       0.417000        1.0080           0
       820 WT1      1471     TIP3     OH2      OT      -0.834000       15.9994           0
       821 WT1      1471     TIP3     H1       HT       0.417000        1.0080           0
       822 WT1      1471     TIP3     H2       HT       0.417000        1.0080           0
       823 WT1      1474     TIP3     OH2      OT      -0.834000       15.9994           0
       824 WT1      1474     TIP3     H1       HT       0.417000        1.0080           0
       825 WT1      1474     TIP3     H2       HT       0.417000        1.0080           0
       826 WT1      1475     TIP3     OH2      OT      -0.834000       15.9994           0
       827 WT1      1475     TIP3     H1       HT       0.417000        1.0080           0
       828 WT1      1475     TIP3     H2       HT       0.417000        1.0080           0
       829 WT1      1476     TIP3     OH2      OT      -0.834000       15.9994           0
       830 WT1      1476     TIP3     H1       HT       0.417000        1.0080           0
       831 WT1      1476     TIP3     H2       HT       0.417000        1.0080           0
       832 WT1      1478     TIP3     OH2      OT      -0.834000       15.9994           0
       833 WT1      1478     TIP3     H1       HT       0.417000        1.0080           0
       834 WT1      1478     TIP3     H2       HT       0.417000        1.0080           0
       835 WT1      1480     TIP3     OH2      OT      -0.834000       15.9994           0
       836 WT1      1480     TIP3     H1       HT       0.417000        1.0080           0
       837 WT1      1480     TIP3     H2       HT       0.417000        1.0080           0
       838 WT1      1493     TIP3     OH2      OT      -0.834000       15.9994           0
       839 WT1      1493     TIP3     H1       HT       0.417000        1.0080           0
       840 WT1      1493     TIP3     H2       HT       0.417000        1.0080           0
       841 WT1      1497     TIP3     OH2      OT      -0.834000       15.9994           0
       842 WT1      1497     TIP3     H1       HT       0.417000        1.0080           0
       843 WT1      1497     TIP3     H2       HT       0.417000        1.0080           0
       844 WT1      1504     TIP3     OH2      OT      -0.834000       15.9994           0
       845 WT1      1504     TIP3     H1       HT       0.417000        1.0080           0
       846 WT1      1504     TIP3     H2       HT       0.417000        1.0080           0
       847 WT1      1514     TIP3     OH2      OT      -0.834000       15.9994           0
       848 WT1      1514     TIP3     H1       HT       0.417000        1.0080           0
       849 WT1      1514     TIP3     H2       HT       0.417000        1.0080           0
       850 WT1      1515     TIP3     OH2      OT      -0.834000       15.9994           0
       851 WT1      1515     TIP3     H1       HT       0.417000        1.0080           0
       852 WT1      1515     TIP3     H2       HT       0.417000        1.0080           0
       853 WT1      1518     TIP3     OH2      OT      -0.834000       15.9994           0
       854 WT1      1518     TIP3     H1       HT       0.417000        1.0080           0
       855 WT1      1518     TIP3     H2       HT       0.417000        1.0080           0
       856 WT1      1519     TIP3     OH2      OT      -0.834000       15.9994           0
       857 WT1      1519     TIP3     H1       HT       0.417000        1.0080           0
       858 WT1      1519     TIP3     H2       HT       0.417000        1.0080           0
       859 WT1      1523     TIP3     OH2      OT      -0.834000       15.9994           0
       860 WT1      1523     TIP3     H1       HT       0.417000        1.0080           0
       861 WT1      1523     TIP3     H2       HT       0.417000        1.0080           0
       862 WT1      1534     TIP3     OH2      OT      -0.834000       15.9994           0
       863 WT1      1534     TIP3     H1       HT       0.417000        1.0080           0
       864 WT1      1534     TIP3     H2       HT       0.417000        1.0080           0
       865 WT1      1538     TIP3     OH2      OT      -0.834000       15.9994           0
       866 WT1      1538     TIP3     H1       HT       0.417000        1.0080           0
       867 WT1      1538     TIP3     H2       HT       0.417000        1.0080           0
       868 WT1      1542     TIP3     OH2      OT      -0.834000       15.9994           0
       869 WT1      1542     TIP3     H1       HT       0.417000        1.0080           0
       870 WT1      1542     TIP3     H2       HT       0.417000        1.0080           0
       871 WT1      1552     TIP3     OH2      OT      -0.834000       15.9994           0
       872 WT1      1552     TIP3     H1       HT       0.417000        1.0080           0
       873 WT1      1552     TIP3     H2       HT       0.417000        1.0080           0
       874 WT1      1587     TIP3     OH2      OT      -0.834000       15.9994           0
       875 WT1      1587     TIP3     H1       HT       0.417000        1.0080           0
       876 WT1      1587     TIP3     H2       HT       0.417000        1.0080           0
       877 WT1      1592     TIP3     OH2      OT      -0.834000       15.9994           0
       878 WT1      1592     TIP3     H1       HT       0.417000        1.0080           0
       879 WT1      1592     TIP3     H2       HT       0.417000        1.0080           0
       880 WT1      1601     TIP3     OH2      OT      -0.834000       15.9994           0
       881 WT1      1601     TIP3     H1       HT       0.417000        1.0080           0
       882 WT1      1601     TIP3     H2       HT       0.417000        1.0080           0
       883 WT1      1603     TIP3     OH2      OT      -0.834000       15.9994           0
       884 WT1      1603     TIP3     H1       HT       0.417000        1.0080           0
       885 WT1      1603     TIP3     H2       HT       0.417000        1.0080           0
       886 WT1      1611     TIP3     OH2      OT      -0.834000       15.9994           0
       887 WT1      1611     TIP3     H1       HT       0.417000        1.0080           0
       888 WT1      1611     TIP3     H2       HT       0.417000        1.0080           0
       889 WT1      1618     TIP3     OH2      OT      -0.834000       15.9994           0
       890 WT1      1618     TIP3     H1       HT       0.417000        1.0080           0
       891 WT1      1618     TIP3     H2       HT       0.417000        1.0080           0
       892 WT1      1638     TIP3     OH2      OT      -0.834000       15.9994           0
       893 WT1      1638     TIP3     H1       HT       0.417000        1.0080           0
       894 WT1      1638     TIP3     H2       HT       0.417000        1.0080           0
       895 WT1      1642     TIP3     OH2      OT      -0.834000       15.9994           0
       896 WT1      1642     TIP3     H1       HT       0.417000        1.0080           0
       897 WT1      1642     TIP3     H2       HT       0.417000        1.0080           0
       898 WT1      1643     TIP3     OH2      OT      -0.834000       15.9994           0
       899 WT1      1643     TIP3     H1       HT       0.417000        1.0080           0
       900 WT1      1643     TIP3     H2       HT       0.417000        1.0080           0
       901 WT1      1670     TIP3     OH2      OT      -0.834000       15.9994           0
       902 WT1      1670     TIP3     H1       HT       0.417000        1.0080           0
       903 WT1      1670     TIP3     H2       HT       0.417000        1.0080           0
       904 WT1      1707     TIP3     OH2      OT      -0.834000       15.9994           0
       905 WT1      1707     TIP3     H1       HT       0.417000        1.0080           0
       906 WT1      1707     TIP3     H2       HT       0.417000        1.0080           0
       907 WT1      1723     TIP3     OH2      OT      -0.834000       15.9994           0
       908 WT1      1723     TIP3     H1       HT       0.417000        1.0080           0
       909 WT1      1723     TIP3     H2       HT       0.417000        1.0080           0
       910 WT1      1725     TIP3     OH2      OT      -0.834000       15.9994           0
       911 WT1      1725     TIP3     H1       HT       0.417000        1.0080           0
       912 WT1      1725     TIP3     H2       HT       0.417000        1.0080           0
       913 WT1      1727     TIP3     OH2      OT      -0.834000       15.9994           0
       914 WT1      1727     TIP3     H1       HT       0.417000        1.0080           0
       915 WT1      1727     TIP3     H2       HT       0.417000        1.0080           0
       916 WT1      1729     TIP3     OH2      OT      -0.834000       15.9994           0
       917 WT1      1729     TIP3     H1       HT       0.417000        1.0080           0
       918 WT1      1729     TIP3     H2       HT       0.417000        1.0080           0
       919 WT1      1730     TIP3     OH2      OT      -0.834000       15.9994           0
       920 WT1      1730     TIP3     H1       HT       0.417000        1.0080           0
       921 WT1      1730     TIP3     H2       HT       0.417000        1.0080           0
       922 WT1      1733     TIP3     OH2      OT      -0.834000       15.9994           0
       923 WT1      1733     TIP3     H1       HT       0.417000        1.0080           0
       924 WT1      1733     TIP3     H2       HT       0.417000        1.0080           0
       925 WT1      1744     TIP3     OH2      OT      -0.834000       15.9994           0
       926 WT1      1744     TIP3     H1       HT       0.417000        1.0080           0
       927 WT1      1744     TIP3     H2       HT       0.417000        1.0080           0
       928 WT1      1750     TIP3     OH2      OT      -0.834000       15.9994           0
       929 WT1      1750     TIP3     H1       HT       0.417000        1.0080           0
       930 WT1      1750     TIP3     H2       HT       0.417000        1.0080           0
       931 WT1      1752     TIP3     OH2      OT      -0.834000       15.9994           0
       932 WT1      1752     TIP3     H1       HT       0.417000        1.0080           0
       933 WT1      1752     TIP3     H2       HT       0.417000        1.0080           0
       934 WT1      1757     TIP3     OH2      OT      -0.834000       15.9994           0
       935 WT1      1757     TIP3     H1       HT       0.417000        1.0080           0
       936 WT1      1757     TIP3     H2       HT       0.417000        1.0080           0
       937 WT1      1764     TIP3     OH2      OT      -0.834000       15.9994           0
       938 WT1      1764     TIP3     H1       HT       0.417000        1.0080           0
       939 WT1      1764     TIP3     H2       HT       0.417000        1.0080           0
       940 WT1      1771     TIP3     OH2      OT      -0.834000       15.9994           0
       941 WT1      1771     TIP3     H1       HT       0.417000        1.0080           0
       942 WT1      1771     TIP3     H2       HT       0.417000        1.0080           0
       943 WT1      1773     TIP3     OH2      OT      -0.834000       15.9994           0
       944 WT1      1773     TIP3     H1       HT       0.417000        1.0080           0
       945 WT1      1773     TIP3     H2       HT       0.417000        1.0080           0
       946 WT1      1775     TIP3     OH2      OT      -0.834000       15.9994           0
       947 WT1      1775     TIP3     H1       HT       0.417000        1.0080           0
       948 WT1      1775     TIP3     H2       HT       0.417000        1.0080           0
       949 WT1      1789     TIP3     OH2      OT      -0.834000       15.9994           0
       950 WT1      1789     TIP3     H1       HT       0.417000        1.0080           0
       951 WT1      1789     TIP3     H2       HT       0.417000        1.0080           0
       952 WT1      1794     TIP3     OH2      OT      -0.834000       15.9994           0
       953 WT1      1794     TIP3     H1       HT       0.417000        1.0080           0
       954 WT1      1794     TIP3     H2       HT       0.417000        1.0080           0
       955 WT1      1795     TIP3     OH2      OT      -0.834000       15.9994           0
       956 WT1      1795     TIP3     H1       HT       0.417000        1.0080           0
       957 WT1      1795     TIP3     H2       HT       0.417000        1.0080           0
       958 WT1      1796     TIP3     OH2      OT      -0.834000       15.9994           0
       959 WT1      1796     TIP3     H1       HT       0.417000        1.0080           0
       960 WT1      1796     TIP3     H2       HT       0.417000        1.0080           0
       961 WT1      1808     TIP3     OH2      OT      -0.834000       15.9994           0
       962 WT1      1808     TIP3     H1       HT       0.417000        1.0080           0
       963 WT1      1808     TIP3     H2       HT       0.417000        1.0080           0
       964 WT1      1810     TIP3     OH2      OT      -0.834000       15.9994           0
       965 WT1      1810     TIP3     H1       HT       0.417000        1.0080           0
       966 WT1      1810     TIP3     H2       HT       0.417000        1.0080           0
       967 WT1      1811     TIP3     OH2      OT      -0.834000       15.9994           0
       968 WT1      1811     TIP3     H1       HT       0.417000        1.0080           0
       969 WT1      1811     TIP3     H2       HT       0.417000        1.0080           0
       970 WT1      1812     TIP3     OH2      OT      -0.834000       15.9994           0
       971 WT1      1812     TIP3     H1       HT       0.417000        1.0080           0
       972 WT1      1812     TIP3     H2       HT       0.417000        1.0080           0
       973 WT1      1813     TIP3     OH2      OT      -0.834000       15.9994           0
       974 WT1      1813     TIP3     H1       HT       0.417000        1.0080           0
       975 WT1      1813     TIP3     H2       HT       0.417000        1.0080           0
       976 WT1      1815     TIP3     OH2      OT      -0.834000       15.9994           0
       977 WT1      1815     TIP3     H1       HT       0.417000        1.0080           0
       978 WT1      1815     TIP3     H2       HT       0.417000        1.0080           0
       979 WT1      1816     TIP3     OH2      OT      -0.834000       15.9994           0
       980 WT1      1816     TIP3     H1       HT       0.417000        1.0080           0
       981 WT1      1816     TIP3     H2       HT       0.417000        1.0080           0
       982 WT1      1820     TIP3     OH2      OT      -0.834000       15.9994           0
       983 WT1      1820     TIP3     H1       HT       0.417000        1.0080           0
       984 WT1      1820     TIP3     H2       HT       0.417000        1.0080           0
       985 WT1      1824     TIP3     OH2      OT      -0.834000       15.9994           0
       986 WT1      1824     TIP3     H1       HT       0.417000        1.0080           0
       987 WT1      1824     TIP3     H2       HT       0.417000        1.0080           0
       988 WT1      1829     TIP3     OH2      OT      -0.834000       15.9994           0
       989 WT1      1829     TIP3     H1       HT       0.417000        1.0080           0
       990 WT1      1829     TIP3     H2       HT       0.417000        1.0080           0
       991 WT1      1830     TIP3     OH2      OT      -0.834000       15.9994           0
       992 WT1      1830     TIP3     H1       HT       0.417000        1.0080           0
       993 WT1      1830     TIP3     H2       HT       0.417000        1.0080           0
       994 WT1      1831     TIP3     OH2      OT      -0.834000       15.9994           0
       995 WT1      1831     TIP3     H1       HT       0.417000        1.0080           0
       996 WT1      1831     TIP3     H2       HT       0.417000        1.0080           0
       997 WT1      1832     TIP3     OH2      OT      -0.834000       15.9994           0
       998 WT1      1832     TIP3     H1       HT       0.417000        1.0080           0
       999 WT1      1832     TIP3     H2       HT       0.417000        1.0080           0
      1000 WT1      1835     TIP3     OH2      OT      -0.834000       15.9994           0
      1001 WT1      1835     TIP3     H1       HT       0.417000        1.0080           0
      1002 WT1      1835     TIP3     H2       HT       0.417000        1.0080           0
      1003 WT1      1836     TIP3     OH2      OT      -0.834000       15.9994           0
      1004 WT1      1836     TIP3     H1       HT       0.417000        1.0080           0
      1005 WT1      1836     TIP3     H2       HT       0.417000        1.0080           0
      1006 WT1      1837     TIP3     OH2      OT      -0.834000       15.9994           0
      1007 WT1      1837     TIP3     H1       HT       0.417000        1.0080           0
      1008 WT1      1837     TIP3     H2       HT       0.417000        1.0080           0
      1009 WT1      1838     TIP3     OH2      OT      -0.834000       15.9994           0
      1010 WT1      1838     TIP3     H1       HT       0.417000        1.0080           0
      1011 WT1      1838     TIP3     H2       HT       0.417000        1.0080           0
      1012 WT1      1847     TIP3     OH2      OT      -0.834000       15.9994           0
      1013 WT1      1847     TIP3     H1       HT       0.417000        1.0080           0
      1014 WT1      1847     TIP3     H2       HT       0.417000        1.0080           0
      1015 WT1      1850     TIP3     OH2      OT      -0.834000       15.9994           0
      1016 WT1      1850     TIP3     H1       HT       0.417000        1.0080           0
      1017 WT1      1850     TIP3     H2       HT       0.417000        1.0080           0
      1018 WT1      1851     TIP3     OH2      OT      -0.834000       15.9994           0
      1019 WT1      1851     TIP3     H1       HT       0.417000        1.0080           0
      1020 WT1      1851     TIP3     H2       HT       0.417000        1.0080           0
      1021 WT1      1852     TIP3     OH2      OT      -0.834000       15.9994           0
      1022 WT1      1852     TIP3     H1       HT       0.417000        1.0080           0
      1023 WT1      1852     TIP3     H2       HT       0.417000        1.0080           0
      1024 WT1      1853     TIP3     OH2      OT      -0.834000       15.9994           0
      1025 WT1      1853     TIP3     H1       HT       0.417000        1.0080           0
      1026 WT1      1853     TIP3     H2       HT       0.417000        1.0080           0
      1027 WT1      1854     TIP3     OH2      OT      -0.834000       15.9994           0
      1028 WT1      1854     TIP3     H1       HT       0.417000        1.0080           0
      1029 WT1      1854     TIP3     H2       HT       0.417000        1.0080           0
      1030 WT1      1856     TIP3     OH2      OT      -0.834000       15.9994           0
      1031 WT1      1856     TIP3     H1       HT       0.417000        1.0080           0
      1032 WT1      1856     TIP3     H2       HT       0.417000        1.0080           0
      1033 WT1      1860     TIP3     OH2      OT      -0.834000       15.9994           0
      1034 WT1      1860     TIP3     H1       HT       0.417000        1.0080           0
      1035 WT1      1860     TIP3     H2       HT       0.417000        1.0080           0
      1036 WT1      1861     TIP3     OH2      OT      -0.834000       15.9994           0
      1037 WT1      1861     TIP3     H1       HT       0.417000        1.0080           0
      1038 WT1      1861     TIP3     H2       HT       0.417000        1.0080           0
      1039 WT1      1866     TIP3     OH2      OT      -0.834000       15.9994           0
      1040 WT1      1866     TIP3     H1       HT       0.417000        1.0080           0
      1041 WT1      1866     TIP3     H2       HT       0.417000        1.0080           0
      1042 WT1      1870     TIP3     OH2      OT      -0.834000       15.9994           0
      1043 WT1      1870     TIP3     H1       HT       0.417000        1.0080           0
      1044 WT1      1870     TIP3     H2       HT       0.417000        1.0080           0
      1045 WT1      1871     TIP3     OH2      OT      -0.834000       15.9994           0
      1046 WT1      1871     TIP3     H1       HT       0.417000        1.0080           0
      1047 WT1      1871     TIP3     H2       HT       0.417000        1.0080           0
      1048 WT1      1872     TIP3     OH2      OT      -0.834000       15.9994           0
      1049 WT1      1872     TIP3     H1       HT       0.417000        1.0080           0
      1050 WT1      1872     TIP3     H2       HT       0.417000        1.0080           0
      1051 WT1      1873     TIP3     OH2      OT      -0.834000       15.9994           0
      1052 WT1      1873     TIP3     H1       HT       0.417000        1.0080           0
      1053 WT1      1873     TIP3     H2       HT       0.417000        1.0080           0
      1054 WT1      1875     TIP3     OH2      OT      -0.834000       15.9994           0
      1055 WT1      1875     TIP3     H1       HT       0.417000        1.0080           0
      1056 WT1      1875     TIP3     H2       HT       0.417000        1.0080           0
      1057 WT1      1876     TIP3     OH2      OT      -0.834000       15.9994           0
      1058 WT1      1876     TIP3     H1       HT       0.417000        1.0080           0
      1059 WT1      1876     TIP3     H2       HT       0.417000        1.0080           0
      1060 WT1      1877     TIP3     OH2      OT      -0.834000       15.9994           0
      1061 WT1      1877     TIP3     H1       HT       0.417000        1.0080           0
      1062 WT1      1877     TIP3     H2       HT       0.417000        1.0080           0
      1063 WT1      1878     TIP3     OH2      OT      -0.834000       15.9994           0
      1064 WT1      1878     TIP3     H1       HT       0.417000        1.0080           0
      1065 WT1      1878     TIP3     H2       HT       0.417000        1.0080           0
      1066 WT1      1885     TIP3     OH2      OT      -0.834000       15.9994           0
      1067 WT1      1885     TIP3     H1       HT       0.417000        1.0080           0
      1068 WT1      1885     TIP3     H2       HT       0.417000        1.0080           0
      1069 WT1      1891     TIP3     OH2      OT      -0.834000       15.9994           0
      1070 WT1      1891     TIP3     H1       HT       0.417000        1.0080           0
      1071 WT1      1891     TIP3     H2       HT       0.417000        1.0080           0
      1072 WT1      1895     TIP3     OH2      OT      -0.834000       15.9994           0
      1073 WT1      1895     TIP3     H1       HT       0.417000        1.0080           0
      1074 WT1      1895     TIP3     H2       HT       0.417000        1.0080           0
      1075 WT1      1897     TIP3     OH2      OT      -0.834000       15.9994           0
      1076 WT1      1897     TIP3     H1       HT       0.417000        1.0080           0
      1077 WT1      1897     TIP3     H2       HT       0.417000        1.0080           0
      1078 WT1      1898     TIP3     OH2      OT      -0.834000       15.9994           0
      1079 WT1      1898     TIP3     H1       HT       0.417000        1.0080           0
      1080 WT1      1898     TIP3     H2       HT       0.417000        1.0080           0
      1081 WT1      1900     TIP3     OH2      OT      -0.834000       15.9994           0
      1082 WT1      1900     TIP3     H1       HT       0.417000        1.0080           0
      1083 WT1      1900     TIP3     H2       HT       0.417000        1.0080           0
      1084 WT1      1911     TIP3     OH2      OT      -0.834000       15.9994           0
      1085 WT1      1911     TIP3     H1       HT       0.417000        1.0080           0
      1086 WT1      1911     TIP3     H2       HT       0.417000        1.0080           0
      1087 WT1      1913     TIP3     OH2      OT      -0.834000       15.9994           0
      1088 WT1      1913     TIP3     H1       HT       0.417000        1.0080           0
      1089 WT1      1913     TIP3     H2       HT       0.417000        1.0080           0
      1090 WT1      1915     TIP3     OH2      OT      -0.834000       15.9994           0
      1091 WT1      1915     TIP3     H1       HT       0.417000        1.0080           0
      1092 WT1      1915     TIP3     H2       HT       0.417000        1.0080           0
      1093 WT1      1922     TIP3     OH2      OT      -0.834000       15.9994           0
      1094 WT1      1922     TIP3     H1       HT       0.417000        1.0080           0
      1095 WT1      1922     TIP3     H2       HT       0.417000        1.0080           0
      1096 WT1      1923     TIP3     OH2      OT      -0.834000       15.9994           0
      1097 WT1      1923     TIP3     H1       HT       0.417000        1.0080           0
      1098 WT1      1923     TIP3     H2       HT       0.417000        1.0080           0
      1099 WT1      1924     TIP3     OH2      OT      -0.834000       15.9994           0
      1100 WT1      1924     TIP3     H1       HT       0.417000        1.0080           0
      1101 WT1      1924     TIP3     H2       HT       0.417000        1.0080           0
      1102 WT1      1937     TIP3     OH2      OT      -0.834000       15.9994           0
      1103 WT1      1937     TIP3     H1       HT       0.417000        1.0080           0
      1104 WT1      1937     TIP3     H2       HT       0.417000        1.0080           0
      1105 WT1      1938     TIP3     OH2      OT      -0.834000       15.9994           0
      1106 WT1      1938     TIP3     H1       HT       0.417000        1.0080           0
      1107 WT1      1938     TIP3     H2       HT       0.417000        1.0080           0
      1108 WT1      1939     TIP3     OH2      OT      -0.834000       15.9994           0
      1109 WT1      1939     TIP3     H1       HT       0.417000        1.0080           0
      1110 WT1      1939     TIP3     H2       HT       0.417000        1.0080           0
      1111 WT1      1941     TIP3     OH2      OT      -0.834000       15.9994           0
      1112 WT1      1941     TIP3     H1       HT       0.417000        1.0080           0
      1113 WT1      1941     TIP3     H2       HT       0.417000        1.0080           0
      1114 WT1      1949     TIP3     OH2      OT      -0.834000       15.9994           0
      1115 WT1      1949     TIP3     H1       HT       0.417000        1.0080           0
      1116 WT1      1949     TIP3     H2       HT       0.417000        1.0080           0
      1117 WT1      1950     TIP3     OH2      OT      -0.834000       15.9994           0
      1118 WT1      1950     TIP3     H1       HT       0.417000        1.0080           0
      1119 WT1      1950     TIP3     H2       HT       0.417000        1.0080           0
      1120 WT1      1952     TIP3     OH2      OT      -0.834000       15.9994           0
      1121 WT1      1952     TIP3     H1       HT       0.417000        1.0080           0
      1122 WT1      1952     TIP3     H2       HT       0.417000        1.0080           0
      1123 WT1      1953     TIP3     OH2      OT      -0.834000       15.9994           0
      1124 WT1      1953     TIP3     H1       HT       0.417000        1.0080           0
      1125 WT1      1953     TIP3     H2       HT       0.417000        1.0080           0
      1126 WT1      1954     TIP3     OH2      OT      -0.834000       15.9994           0
      1127 WT1      1954     TIP3     H1       HT       0.417000        1.0080           0
      1128 WT1      1954     TIP3     H2       HT       0.417000        1.0080           0
      1129 WT1      1955     TIP3     OH2      OT      -0.834000       15.9994           0
      1130 WT1      1955     TIP3     H1       HT       0.417000        1.0080           0
      1131 WT1      1955     TIP3     H2       HT       0.417000        1.0080           0
      1132 WT1      1961     TIP3     OH2      OT      -0.834000       15.9994           0
      1133 WT1      1961     TIP3     H1       HT       0.417000        1.0080           0
      1134 WT1      1961     TIP3     H2       HT       0.417000        1.0080           0
      1135 WT1      1962     TIP3     OH2      OT      -0.834000       15.9994           0
      1136 WT1      1962     TIP3     H1       HT       0.417000        1.0080           0
      1137 WT1      1962     TIP3     H2       HT       0.417000        1.0080           0
      1138 WT1      1967     TIP3     OH2      OT      -0.834000       15.9994           0
      1139 WT1      1967     TIP3     H1       HT       0.417000        1.0080           0
      1140 WT1      1967     TIP3     H2       HT       0.417000        1.0080           0
      1141 WT1      1977     TIP3     OH2      OT      -0.834000       15.9994           0
      1142 WT1      1977     TIP3     H1       HT       0.417000        1.0080           0
      1143 WT1      1977     TIP3     H2       HT       0.417000        1.0080           0
      1144 WT1      1987     TIP3     OH2      OT      -0.834000       15.9994           0
      1145 WT1      1987     TIP3     H1       HT       0.417000        1.0080           0
      1146 WT1      1987     TIP3     H2       HT       0.417000        1.0080           0
      1147 WT1      1993     TIP3     OH2      OT      -0.834000       15.9994           0
      1148 WT1      1993     TIP3     H1       HT       0.417000        1.0080           0
      1149 WT1      1993     TIP3     H2       HT       0.417000        1.0080           0
      1150 WT1      1999     TIP3     OH2      OT      -0.834000       15.9994           0
      1151 WT1      1999     TIP3     H1       HT       0.417000        1.0080           0
      1152 WT1      1999     TIP3     H2       HT       0.417000        1.0080           0
      1153 WT1      2002     TIP3     OH2      OT      -0.834000       15.9994           0
      1154 WT1      2002     TIP3     H1       HT       0.417000        1.0080           0
      1155 WT1      2002     TIP3     H2       HT       0.417000        1.0080           0
      1156 WT1      2003     TIP3     OH2      OT      -0.834000       15.9994           0
      1157 WT1      2003     TIP3     H1       HT       0.417000        1.0080           0
      1158 WT1      2003     TIP3     H2       HT       0.417000        1.0080           0
      1159 WT1      2014     TIP3     OH2      OT      -0.834000       15.9994           0
      1160 WT1      2014     TIP3     H1       HT       0.417000        1.0080           0
      1161 WT1      2014     TIP3     H2       HT       0.417000        1.0080           0
      1162 WT1      2020     TIP3     OH2      OT      -0.834000       15.9994           0
      1163 WT1      2020     TIP3     H1       HT       0.417000        1.0080           0
      1164 WT1      2020     TIP3     H2       HT       0.417000        1.0080           0
      1165 WT1      2021     TIP3     OH2      OT      -0.834000       15.9994           0
      1166 WT1      2021     TIP3     H1       HT       0.417000        1.0080           0
      1167 WT1      2021     TIP3     H2       HT       0.417000        1.0080           0
      1168 WT1      2105     TIP3     OH2      OT      -0.834000       15.9994           0
      1169 WT1      2105     TIP3     H1       HT       0.417000        1.0080           0
      1170 WT1      2105     TIP3     H2       HT       0.417000        1.0080           0
      1171 WT1      2123     TIP3     OH2      OT      -0.834000       15.9994           0
      1172 WT1      2123     TIP3     H1       HT       0.417000        1.0080           0
      1173 WT1      2123     TIP3     H2       HT       0.417000        1.0080           0
      1174 WT1      2127     TIP3     OH2      OT      -0.834000       15.9994           0
      1175 WT1      2127     TIP3     H1       HT       0.417000        1.0080           0
      1176 WT1      2127     TIP3     H2       HT       0.417000        1.0080           0
      1177 WT1      2147     TIP3     OH2      OT      -0.834000       15.9994           0
      1178 WT1      2147     TIP3     H1       HT       0.417000        1.0080           0
      1179 WT1      2147     TIP3     H2       HT       0.417000        1.0080           0
      1180 WT1      2163     TIP3     OH2      OT      -0.834000       15.9994           0
      1181 WT1      2163     TIP3     H1       HT       0.417000        1.0080           0
      1182 WT1      2163     TIP3     H2       HT       0.417000        1.0080           0
      1183 WT1      2165     TIP3     OH2      OT      -0.834000       15.9994           0
      1184 WT1      2165     TIP3     H1       HT       0.417000        1.0080           0
      1185 WT1      2165     TIP3     H2       HT       0.417000        1.0080           0
      1186 WT1      2167     TIP3     OH2      OT      -0.834000       15.9994           0
      1187 WT1      2167     TIP3     H1       HT       0.417000        1.0080           0
      1188 WT1      2167     TIP3     H2       HT       0.417000        1.0080           0
      1189 WT1      2172     TIP3     OH2      OT      -0.834000       15.9994           0
      1190 WT1      2172     TIP3     H1       HT       0.417000        1.0080           0
      1191 WT1      2172     TIP3     H2       HT       0.417000        1.0080           0
      1192 WT1      2185     TIP3     OH2      OT      -0.834000       15.9994           0
      1193 WT1      2185     TIP3     H1       HT       0.417000        1.0080           0
      1194 WT1      2185     TIP3     H2       HT       0.417000        1.0080           0
      1195 WT1      2186     TIP3     OH2      OT      -0.834000       15.9994           0
      1196 WT1      2186     TIP3     H1       HT       0.417000        1.0080           0
      1197 WT1      2186     TIP3     H2       HT       0.417000        1.0080           0
      1198 WT1      2187     TIP3     OH2      OT      -0.834000       15.9994           0
      1199 WT1      2187     TIP3     H1       HT       0.417000        1.0080           0
      1200 WT1      2187     TIP3     H2       HT       0.417000        1.0080           0
      1201 WT1      2195     TIP3     OH2      OT      -0.834000       15.9994           0
      1202 WT1      2195     TIP3     H1       HT       0.417000        1.0080           0
      1203 WT1      2195     TIP3     H2       HT       0.417000        1.0080           0
      1204 WT1      2208     TIP3     OH2      OT      -0.834000       15.9994           0
      1205 WT1      2208     TIP3     H1       HT       0.417000        1.0080           0
      1206 WT1      2208     TIP3     H2       HT       0.417000        1.0080           0
      1207 WT1      2211     TIP3     OH2      OT      -0.834000       15.9994           0
      1208 WT1      2211     TIP3     H1       HT       0.417000        1.0080           0
      1209 WT1      2211     TIP3     H2       HT       0.417000        1.0080           0
      1210 WT1      2212     TIP3     OH2      OT      -0.834000       15.9994           0
      1211 WT1      2212     TIP3     H1       HT       0.417000        1.0080           0
      1212 WT1      2212     TIP3     H2       HT       0.417000        1.0080           0
      1213 WT1      2227     TIP3     OH2      OT      -0.834000       15.9994           0
      1214 WT1      2227     TIP3     H1       HT       0.417000        1.0080           0
      1215 WT1      2227     TIP3     H2       HT       0.417000        1.0080           0
      1216 WT1      2231     TIP3     OH2      OT      -0.834000       15.9994           0
      1217 WT1      2231     TIP3     H1       HT       0.417000        1.0080           0
      1218 WT1      2231     TIP3     H2       HT       0.417000        1.0080           0
      1219 WT1      2232     TIP3     OH2      OT      -0.834000       15.9994           0
      1220 WT1      2232     TIP3     H1       HT       0.417000        1.0080           0
      1221 WT1      2232     TIP3     H2       HT       0.417000        1.0080           0
      1222 WT1      2234     TIP3     OH2      OT      -0.834000       15.9994           0
      1223 WT1      2234     TIP3     H1       HT       0.417000        1.0080           0
      1224 WT1      2234     TIP3     H2       HT       0.417000        1.0080           0
      1225 WT1      2236     TIP3     OH2      OT      -0.834000       15.9994           0
      1226 WT1      2236     TIP3     H1       HT       0.417000        1.0080           0
      1227 WT1      2236     TIP3     H2       HT       0.417000        1.0080           0
      1228 WT1      2244     TIP3     OH2      OT      -0.834000       15.9994           0
      1229 WT1      2244     TIP3     H1       HT       0.417000        1.0080           0
      1230 WT1      2244     TIP3     H2       HT       0.417000        1.0080           0
      1231 WT1      2250     TIP3     OH2      OT      -0.834000       15.9994           0
      1232 WT1      2250     TIP3     H1       HT       0.417000        1.0080           0
      1233 WT1      2250     TIP3     H2       HT       0.417000        1.0080           0
      1234 WT1      2256     TIP3     OH2      OT      -0.834000       15.9994           0
      1235 WT1      2256     TIP3     H1       HT       0.417000        1.0080           0
      1236 WT1      2256     TIP3     H2       HT       0.417000        1.0080           0
      1237 WT1      2257     TIP3     OH2      OT      -0.834000       15.9994           0
      1238 WT1      2257     TIP3     H1       HT       0.417000        1.0080           0
      1239 WT1      2257     TIP3     H2       HT       0.417000        1.0080           0
      1240 WT1      2269     TIP3     OH2      OT      -0.834000       15.9994           0
      1241 WT1      2269     TIP3     H1       HT       0.417000        1.0080           0
      1242 WT1      2269     TIP3     H2       HT       0.417000        1.0080           0
      1243 WT1      2270     TIP3     OH2      OT      -0.834000       15.9994           0
      1244 WT1      2270     TIP3     H1       HT       0.417000        1.0080           0
      1245 WT1      2270     TIP3     H2       HT       0.417000        1.0080           0
      1246 WT1      2271     TIP3     OH2      OT      -0.834000       15.9994           0
      1247 WT1      2271     TIP3     H1       HT       0.417000        1.0080           0
      1248 WT1      2271     TIP3     H2       HT       0.417000        1.0080           0
      1249 WT1      2272     TIP3     OH2      OT      -0.834000       15.9994           0
      1250 WT1      2272     TIP3     H1       HT       0.417000        1.0080           0
      1251 WT1      2272     TIP3     H2       HT       0.417000        1.0080           0
      1252 WT1      2273     TIP3     OH2      OT      -0.834000       15.9994           0
      1253 WT1      2273     TIP3     H1       HT       0.417000        1.0080           0
      1254 WT1      2273     TIP3     H2       HT       0.417000        1.0080           0
      1255 WT1      2274     TIP3     OH2      OT      -0.834000       15.9994           0
      1256 WT1      2274     TIP3     H1       HT       0.417000        1.0080           0
      1257 WT1      2274     TIP3     H2       HT       0.417000        1.0080           0
      1258 WT1      2275     TIP3     OH2      OT      -0.834000       15.9994           0
      1259 WT1      2275     TIP3     H1       HT       0.417000        1.0080           0
      1260 WT1      2275     TIP3     H2       HT       0.417000        1.0080           0
      1261 WT1      2277     TIP3     OH2      OT      -0.834000       15.9994           0
      1262 WT1      2277     TIP3     H1       HT       0.417000        1.0080           0
      1263 WT1      2277     TIP3     H2       HT       0.417000        1.0080           0
      1264 WT1      2278     TIP3     OH2      OT      -0.834000       15.9994           0
      1265 WT1      2278     TIP3     H1       HT       0.417000        1.0080           0
      1266 WT1      2278     TIP3     H2       HT       0.417000        1.0080           0
      1267 WT1      2280     TIP3     OH2      OT      -0.834000       15.9994           0
      1268 WT1      2280     TIP3     H1       HT       0.417000        1.0080           0
      1269 WT1      2280     TIP3     H2       HT       0.417000        1.0080           0
      1270 WT1      2281     TIP3     OH2      OT      -0.834000       15.9994           0
      1271 WT1      2281     TIP3     H1       HT       0.417000        1.0080           0
      1272 WT1      2281     TIP3     H2       HT       0.417000        1.0080           0
      1273 WT1      2288     TIP3     OH2      OT      -0.834000       15.9994           0
      1274 WT1      2288     TIP3     H1       HT       0.417000        1.0080           0
      1275 WT1      2288     TIP3     H2       HT       0.417000        1.0080           0
      1276 WT1      2290     TIP3     OH2      OT      -0.834000       15.9994           0
      1277 WT1      2290     TIP3     H1       HT       0.417000        1.0080           0
      1278 WT1      2290     TIP3     H2       HT       0.417000        1.0080           0
      1279 WT1      2292     TIP3     OH2      OT      -0.834000       15.9994           0
      1280 WT1      2292     TIP3     H1       HT       0.417000        1.0080           0
      1281 WT1      2292     TIP3     H2       HT       0.417000        1.0080           0
      1282 WT1      2293     TIP3     OH2      OT      -0.834000       15.9994           0
      1283 WT1      2293     TIP3     H1       HT       0.417000        1.0080           0
      1284 WT1      2293     TIP3     H2       HT       0.417000        1.0080           0
      1285 WT1      2294     TIP3     OH2      OT      -0.834000       15.9994           0
      1286 WT1      2294     TIP3     H1       HT       0.417000        1.0080           0
      1287 WT1      2294     TIP3     H2       HT       0.417000        1.0080           0
      1288 WT1      2295     TIP3     OH2      OT      -0.834000       15.9994           0
      1289 WT1      2295     TIP3     H1       HT       0.417000        1.0080           0
      1290 WT1      2295     TIP3     H2       HT       0.417000        1.0080           0
      1291 WT1      2296     TIP3     OH2      OT      -0.834000       15.9994           0
      1292 WT1      2296     TIP3     H1       HT       0.417000        1.0080           0
      1293 WT1      2296     TIP3     H2       HT       0.417000        1.0080           0
      1294 WT1      2297     TIP3     OH2      OT      -0.834000       15.9994           0
      1295 WT1      2297     TIP3     H1       HT       0.417000        1.0080           0
      1296 WT1      2297     TIP3     H2       HT       0.417000        1.0080           0
      1297 WT1      2300     TIP3     OH2      OT      -0.834000       15.9994           0
      1298 WT1      2300     TIP3     H1       HT       0.417000        1.0080           0
      1299 WT1      2300     TIP3     H2       HT       0.417000        1.0080           0
      1300 WT1      2302     TIP3     OH2      OT      -0.834000       15.9994           0
      1301 WT1      2302     TIP3     H1       HT       0.417000        1.0080           0
      1302 WT1      2302     TIP3     H2       HT       0.417000        1.0080           0
      1303 WT1      2309     TIP3     OH2      OT      -0.834000       15.9994           0
      1304 WT1      2309     TIP3     H1       HT       0.417000        1.0080           0
      1305 WT1      2309     TIP3     H2       HT       0.417000        1.0080           0
      1306 WT1      2313     TIP3     OH2      OT      -0.834000       15.9994           0
      1307 WT1      2313     TIP3     H1       HT       0.417000        1.0080           0
      1308 WT1      2313     TIP3     H2       HT       0.417000        1.0080           0
      1309 WT1      2316     TIP3     OH2      OT      -0.834000       15.9994           0
      1310 WT1      2316     TIP3     H1       HT       0.417000        1.0080           0
      1311 WT1      2316     TIP3     H2       HT       0.417000        1.0080           0
      1312 WT1      2317     TIP3     OH2      OT      -0.834000       15.9994           0
      1313 WT1      2317     TIP3     H1       HT       0.417000        1.0080           0
      1314 WT1      2317     TIP3     H2       HT       0.417000        1.0080           0
      1315 WT1      2318     TIP3     OH2      OT      -0.834000       15.9994           0
      1316 WT1      2318     TIP3     H1       HT       0.417000        1.0080           0
      1317 WT1      2318     TIP3     H2       HT       0.417000        1.0080           0
      1318 WT1      2320     TIP3     OH2      OT      -0.834000       15.9994           0
      1319 WT1      2320     TIP3     H1       HT       0.417000        1.0080           0
      1320 WT1      2320     TIP3     H2       HT       0.417000        1.0080           0
      1321 WT1      2322     TIP3     OH2      OT      -0.834000       15.9994           0
      1322 WT1      2322     TIP3     H1       HT       0.417000        1.0080           0
      1323 WT1      2322     TIP3     H2       HT       0.417000        1.0080           0
      1324 WT1      2329     TIP3     OH2      OT      -0.834000       15.9994           0
      1325 WT1      2329     TIP3     H1       HT       0.417000        1.0080           0
      1326 WT1      2329     TIP3     H2       HT       0.417000        1.0080           0
      1327 WT1      2331     TIP3     OH2      OT      -0.834000       15.9994           0
      1328 WT1      2331     TIP3     H1       HT       0.417000        1.0080           0
      1329 WT1      2331     TIP3     H2       HT       0.417000        1.0080           0
      1330 WT1      2332     TIP3     OH2      OT      -0.834000       15.9994           0
      1331 WT1      2332     TIP3     H1       HT       0.417000        1.0080           0
      1332 WT1      2332     TIP3     H2       HT       0.417000        1.0080           0
      1333 WT1      2333     TIP3     OH2      OT      -0.834000       15.9994           0
      1334 WT1      2333     TIP3     H1       HT       0.417000        1.0080           0
      1335 WT1      2333     TIP3     H2       HT       0.417000        1.0080           0
      1336 WT1      2338     TIP3     OH2      OT      -0.834000       15.9994           0
      1337 WT1      2338     TIP3     H1       HT       0.417000        1.0080           0
      1338 WT1      2338     TIP3     H2       HT       0.417000        1.0080           0
      1339 WT1      2345     TIP3     OH2      OT      -0.834000       15.9994           0
      1340 WT1      2345     TIP3     H1       HT       0.417000        1.0080           0
      1341 WT1      2345     TIP3     H2       HT       0.417000        1.0080           0
      1342 WT1      2351     TIP3     OH2      OT      -0.834000       15.9994           0
      1343 WT1      2351     TIP3     H1       HT       0.417000        1.0080           0
      1344 WT1      2351     TIP3     H2       HT       0.417000        1.0080           0
      1345 WT1      2352     TIP3     OH2      OT      -0.834000       15.9994           0
      1346 WT1      2352     TIP3     H1       HT       0.417000        1.0080           0
      1347 WT1      2352     TIP3     H2       HT       0.417000        1.0080           0
      1348 WT1      2354     TIP3     OH2      OT      -0.834000       15.9994           0
      1349 WT1      2354     TIP3     H1       HT       0.417000        1.0080           0
      1350 WT1      2354     TIP3     H2       HT       0.417000        1.0080           0
      1351 WT1      2357     TIP3     OH2      OT      -0.834000       15.9994           0
      1352 WT1      2357     TIP3     H1       HT       0.417000        1.0080           0
      1353 WT1      2357     TIP3     H2       HT       0.417000        1.0080           0
      1354 WT1      2358     TIP3     OH2      OT      -0.834000       15.9994           0
      1355 WT1      2358     TIP3     H1       HT       0.417000        1.0080           0
      1356 WT1      2358     TIP3     H2       HT       0.417000        1.0080           0
      1357 WT1      2360     TIP3     OH2      OT      -0.834000       15.9994           0
      1358 WT1      2360     TIP3     H1       HT       0.417000        1.0080           0
      1359 WT1      2360     TIP3     H2       HT       0.417000        1.0080           0
      1360 WT1      2362     TIP3     OH2      OT      -0.834000       15.9994           0
      1361 WT1      2362     TIP3     H1       HT       0.417000        1.0080           0
      1362 WT1      2362     TIP3     H2       HT       0.417000        1.0080           0
      1363 WT1      2365     TIP3     OH2      OT      -0.834000       15.9994           0
      1364 WT1      2365     TIP3     H1       HT       0.417000        1.0080           0
      1365 WT1      2365     TIP3     H2       HT       0.417000        1.0080           0
      1366 WT1      2375     TIP3     OH2      OT      -0.834000       15.9994           0
      1367 WT1      2375     TIP3     H1       HT       0.417000        1.0080           0
      1368 WT1      2375     TIP3     H2       HT       0.417000        1.0080           0
      1369 WT1      2376     TIP3     OH2      OT      -0.834000       15.9994           0
      1370 WT1      2376     TIP3     H1       HT       0.417000        1.0080           0
      1371 WT1      2376     TIP3     H2       HT       0.417000        1.0080           0
      1372 WT1      2377     TIP3     OH2      OT      -0.834000       15.9994           0
      1373 WT1      2377     TIP3     H1       HT       0.417000        1.0080           0
      1374 WT1      2377     TIP3     H2       HT       0.417000        1.0080           0
      1375 WT1      2379     TIP3     OH2      OT      -0.834000       15.9994           0
      1376 WT1      2379     TIP3     H1       HT       0.417000        1.0080           0
      1377 WT1      2379     TIP3     H2       HT       0.417000        1.0080           0
      1378 WT1      2380     TIP3     OH2      OT      -0.834000       15.9994           0
      1379 WT1      2380     TIP3     H1       HT       0.417000        1.0080           0
      1380 WT1      2380     TIP3     H2       HT       0.417000        1.0080           0
      1381 WT1      2383     TIP3     OH2      OT      -0.834000       15.9994           0
      1382 WT1      2383     TIP3     H1       HT       0.417000        1.0080           0
      1383 WT1      2383     TIP3     H2       HT       0.417000        1.0080           0
      1384 WT1      2397     TIP3     OH2      OT      -0.834000       15.9994           0
      1385 WT1      2397     TIP3     H1       HT       0.417000        1.0080           0
      1386 WT1      2397     TIP3     H2       HT       0.417000        1.0080           0
      1387 WT1      2398     TIP3     OH2      OT      -0.834000       15.9994           0
      1388 WT1      2398     TIP3     H1       HT       0.417000        1.0080           0
      1389 WT1      2398     TIP3     H2       HT       0.417000        1.0080           0
      1390 WT1      2402     TIP3     OH2      OT      -0.834000       15.9994           0
      1391 WT1      2402     TIP3     H1       HT       0.417000        1.0080           0
      1392 WT1      2402     TIP3     H2       HT       0.417000        1.0080           0
      1393 WT1      2405     TIP3     OH2      OT      -0.834000       15.9994           0
      1394 WT1      2405     TIP3     H1       HT       0.417000        1.0080           0
      1395 WT1      2405     TIP3     H2       HT       0.417000        1.0080           0
      1396 WT1      2418     TIP3     OH2      OT      -0.834000       15.9994           0
      1397 WT1      2418     TIP3     H1       HT       0.417000        1.0080           0
      1398 WT1      2418     TIP3     H2       HT       0.417000        1.0080           0
      1399 WT1      2419     TIP3     OH2      OT      -0.834000       15.9994           0
      1400 WT1      2419     TIP3     H1       HT       0.417000        1.0080           0
      1401 WT1      2419     TIP3     H2       HT       0.417000        1.0080           0
      1402 WT1      2421     TIP3     OH2      OT      -0.834000       15.9994           0
      1403 WT1      2421     TIP3     H1       HT       0.417000        1.0080           0
      1404 WT1      2421     TIP3     H2       HT       0.417000        1.0080           0
      1405 WT1      2436     TIP3     OH2      OT      -0.834000       15.9994           0
      1406 WT1      2436     TIP3     H1       HT       0.417000        1.0080           0
      1407 WT1      2436     TIP3     H2       HT       0.417000        1.0080           0
      1408 WT1      2439     TIP3     OH2      OT      -0.834000       15.9994           0
      1409 WT1      2439     TIP3     H1       HT       0.417000        1.0080           0
      1410 WT1      2439     TIP3     H2       HT       0.417000        1.0080           0
      1411 WT1      2444     TIP3     OH2      OT      -0.834000       15.9994           0
      1412 WT1      2444     TIP3     H1       HT       0.417000        1.0080           0
      1413 WT1      2444     TIP3     H2       HT       0.417000        1.0080           0
      1414 WT1      2445     TIP3     OH2      OT      -0.834000       15.9994           0
      1415 WT1      2445     TIP3     H1       HT       0.417000        1.0080           0
      1416 WT1      2445     TIP3     H2       HT       0.417000        1.0080           0
      1417 WT1      2464     TIP3     OH2      OT      -0.834000       15.9994           0
      1418 WT1      2464     TIP3     H1       HT       0.417000        1.0080           0
      1419 WT1      2464     TIP3     H2       HT       0.417000        1.0080           0
      1420 WT1      2469     TIP3     OH2      OT      -0.834000       15.9994           0
      1421 WT1      2469     TIP3     H1       HT       0.417000        1.0080           0
      1422 WT1      2469     TIP3     H2       HT       0.417000        1.0080           0
      1423 WT1      2479     TIP3     OH2      OT      -0.834000       15.9994           0
      1424 WT1      2479     TIP3     H1       HT       0.417000        1.0080           0
      1425 WT1      2479     TIP3     H2       HT       0.417000        1.0080           0
      1426 WT1      2508     TIP3     OH2      OT      -0.834000       15.9994           0
      1427 WT1      2508     TIP3     H1       HT       0.417000        1.0080           0
      1428 WT1      2508     TIP3     H2       HT       0.417000        1.0080           0
      1429 WT1      2587     TIP3     OH2      OT      -0.834000       15.9994           0
      1430 WT1      2587     TIP3     H1       HT       0.417000        1.0080           0
      1431 WT1      2587     TIP3     H2       HT       0.417000        1.0080           0
      1432 WT1      2591     TIP3     OH2      OT      -0.834000       15.9994           0
      1433 WT1      2591     TIP3     H1       HT       0.417000        1.0080           0
      1434 WT1      2591     TIP3     H2       HT       0.417000        1.0080           0
      1435 WT1      2606     TIP3     OH2      OT      -0.834000       15.9994           0
      1436 WT1      2606     TIP3     H1       HT       0.417000        1.0080           0
      1437 WT1      2606     TIP3     H2       HT       0.417000        1.0080           0
      1438 WT1      2607     TIP3     OH2      OT      -0.834000       15.9994           0
      1439 WT1      2607     TIP3     H1       HT       0.417000        1.0080           0
      1440 WT1      2607     TIP3     H2       HT       0.417000        1.0080           0
      1441 WT1      2608     TIP3     OH2      OT      -0.834000       15.9994           0
      1442 WT1      2608     TIP3     H1       HT       0.417000        1.0080           0
      1443 WT1      2608     TIP3     H2       HT       0.417000        1.0080           0
      1444 WT1      2610     TIP3     OH2      OT      -0.834000       15.9994           0
      1445 WT1      2610     TIP3     H1       HT       0.417000        1.0080           0
      1446 WT1      2610     TIP3     H2       HT       0.417000        1.0080           0
      1447 WT1      2628     TIP3     OH2      OT      -0.834000       15.9994           0
      1448 WT1      2628     TIP3     H1       HT       0.417000        1.0080           0
      1449 WT1      2628     TIP3     H2       HT       0.417000        1.0080           0
      1450 WT1      2633     TIP3     OH2      OT      -0.834000       15.9994           0
      1451 WT1      2633     TIP3     H1       HT       0.417000        1.0080           0
      1452 WT1      2633     TIP3     H2       HT       0.417000        1.0080           0
      1453 WT1      2634     TIP3     OH2      OT      -0.834000       15.9994           0
      1454 WT1      2634     TIP3     H1       HT       0.417000        1.0080           0
      1455 WT1      2634     TIP3     H2       HT       0.417000        1.0080           0
      1456 WT1      2649     TIP3     OH2      OT      -0.834000       15.9994           0
      1457 WT1      2649     TIP3     H1       HT       0.417000        1.0080           0
      1458 WT1      2649     TIP3     H2       HT       0.417000        1.0080           0
      1459 WT1      2650     TIP3     OH2      OT      -0.834000       15.9994           0
      1460 WT1      2650     TIP3     H1       HT       0.417000        1.0080           0
      1461 WT1      2650     TIP3     H2       HT       0.417000        1.0080           0
      1462 WT1      2654     TIP3     OH2      OT      -0.834000       15.9994           0
      1463 WT1      2654     TIP3     H1       HT       0.417000        1.0080           0
      1464 WT1      2654     TIP3     H2       HT       0.417000        1.0080           0
      1465 WT1      2656     TIP3     OH2      OT      -0.834000       15.9994           0
      1466 WT1      2656     TIP3     H1       HT       0.417000        1.0080           0
      1467 WT1      2656     TIP3     H2       HT       0.417000        1.0080           0
      1468 WT1      2667     TIP3     OH2      OT      -0.834000       15.9994           0
      1469 WT1      2667     TIP3     H1       HT       0.417000        1.0080           0
      1470 WT1      2667     TIP3     H2       HT       0.417000        1.0080           0
      1471 WT1      2670     TIP3     OH2      OT      -0.834000       15.9994           0
      1472 WT1      2670     TIP3     H1       HT       0.417000        1.0080           0
      1473 WT1      2670     TIP3     H2       HT       0.417000        1.0080           0
      1474 WT1      2673     TIP3     OH2      OT      -0.834000       15.9994           0
      1475 WT1      2673     TIP3     H1       HT       0.417000        1.0080           0
      1476 WT1      2673     TIP3     H2       HT       0.417000        1.0080           0
      1477 WT1      2675     TIP3     OH2      OT      -0.834000       15.9994           0
      1478 WT1      2675     TIP3     H1       HT       0.417000        1.0080           0
      1479 WT1      2675     TIP3     H2       HT       0.417000        1.0080           0
      1480 WT1      2676     TIP3     OH2      OT      -0.834000       15.9994           0
      1481 WT1      2676     TIP3     H1       HT       0.417000        1.0080           0
      1482 WT1      2676     TIP3     H2       HT       0.417000        1.0080           0
      1483 WT1      2677     TIP3     OH2      OT      -0.834000       15.9994           0
      1484 WT1      2677     TIP3     H1       HT       0.417000        1.0080           0
      1485 WT1      2677     TIP3     H2       HT       0.417000        1.0080           0
      1486 WT1      2678     TIP3     OH2      OT      -0.834000       15.9994           0
      1487 WT1      2678     TIP3     H1       HT       0.417000        1.0080           0
      1488 WT1      2678     TIP3     H2       HT       0.417000        1.0080           0
      1489 WT1      2689     TIP3     OH2      OT      -0.834000       15.9994           0
      1490 WT1      2689     TIP3     H1       HT       0.417000        1.0080           0
      1491 WT1      2689     TIP3     H2       HT       0.417000        1.0080           0
      1492 WT1      2690     TIP3     OH2      OT      -0.834000       15.9994           0
      1493 WT1      2690     TIP3     H1       HT       0.417000        1.0080           0
      1494 WT1      2690     TIP3     H2       HT       0.417000        1.0080           0
      1495 WT1      2691     TIP3     OH2      OT      -0.834000       15.9994           0
      1496 WT1      2691     TIP3     H1       HT       0.417000        1.0080           0
      1497 WT1      2691     TIP3     H2       HT       0.417000        1.0080           0
      1498 WT1      2692     TIP3     OH2      OT      -0.834000       15.9994           0
      1499 WT1      2692     TIP3     H1       HT       0.417000        1.0080           0
      1500 WT1      2692     TIP3     H2       HT       0.417000        1.0080           0
      1501 WT1      2693     TIP3     OH2      OT      -0.834000       15.9994           0
      1502 WT1      2693     TIP3     H1       HT       0.417000        1.0080           0
      1503 WT1      2693     TIP3     H2       HT       0.417000        1.0080           0
      1504 WT1      2694     TIP3     OH2      OT      -0.834000       15.9994           0
      1505 WT1      2694     TIP3     H1       HT       0.417000        1.0080           0
      1506 WT1      2694     TIP3     H2       HT       0.417000        1.0080           0
      1507 WT1      2695     TIP3     OH2      OT      -0.834000       15.9994           0
      1508 WT1      2695     TIP3     H1       HT       0.417000        1.0080           0
      1509 WT1      2695     TIP3     H2       HT       0.417000        1.0080           0
      1510 WT1      2696     TIP3     OH2      OT      -0.834000       15.9994           0
      1511 WT1      2696     TIP3     H1       HT       0.417000        1.0080           0
      1512 WT1      2696     TIP3     H2       HT       0.417000        1.0080           0
      1513 WT1      2697     TIP3     OH2      OT      -0.834000       15.9994           0
      1514 WT1      2697     TIP3     H1       HT       0.417000        1.0080           0
      1515 WT1      2697     TIP3     H2       HT       0.417000        1.0080           0
      1516 WT1      2699     TIP3     OH2      OT      -0.834000       15.9994           0
      1517 WT1      2699     TIP3     H1       HT       0.417000        1.0080           0
      1518 WT1      2699     TIP3     H2       HT       0.417000        1.0080           0
      1519 WT1      2709     TIP3     OH2      OT      -0.834000       15.9994           0
      1520 WT1      2709     TIP3     H1       HT       0.417000        1.0080           0
      1521 WT1      2709     TIP3     H2       HT       0.417000        1.0080           0
      1522 WT1      2710     TIP3     OH2      OT      -0.834000       15.9994           0
      1523 WT1      2710     TIP3     H1       HT       0.417000        1.0080           0
      1524 WT1      2710     TIP3     H2       HT       0.417000        1.0080           0
      1525 WT1      2714     TIP3     OH2      OT      -0.834000       15.9994           0
      1526 WT1      2714     TIP3     H1       HT       0.417000        1.0080           0
      1527 WT1      2714     TIP3     H2       HT       0.417000        1.0080           0
      1528 WT1      2715     TIP3     OH2      OT      -0.834000       15.9994           0
      1529 WT1      2715     TIP3     H1       HT       0.417000        1.0080           0
      1530 WT1      2715     TIP3     H2       HT       0.417000        1.0080           0
      1531 WT1      2717     TIP3     OH2      OT      -0.834000       15.9994           0
      1532 WT1      2717     TIP3     H1       HT       0.417000        1.0080           0
      1533 WT1      2717     TIP3     H2       HT       0.417000        1.0080           0
      1534 WT1      2719     TIP3     OH2      OT      -0.834000       15.9994           0
      1535 WT1      2719     TIP3     H1       HT       0.417000        1.0080           0
      1536 WT1      2719     TIP3     H2       HT       0.417000        1.0080           0
      1537 WT1      2732     TIP3     OH2      OT      -0.834000       15.9994           0
      1538 WT1      2732     TIP3     H1       HT       0.417000        1.0080           0
      1539 WT1      2732     TIP3     H2       HT       0.417000        1.0080           0
      1540 WT1      2734     TIP3     OH2      OT      -0.834000       15.9994           0
      1541 WT1      2734     TIP3     H1       HT       0.417000        1.0080           0
      1542 WT1      2734     TIP3     H2       HT       0.417000        1.0080           0
      1543 WT1      2736     TIP3     OH2      OT      -0.834000       15.9994           0
      1544 WT1      2736     TIP3     H1       HT       0.417000        1.0080           0
      1545 WT1      2736     TIP3     H2       HT       0.417000        1.0080           0
      1546 WT1      2737     TIP3     OH2      OT      -0.834000       15.9994           0
      1547 WT1      2737     TIP3     H1       HT       0.417000        1.0080           0
      1548 WT1      2737     TIP3     H2       HT       0.417000        1.0080           0
      1549 WT1      2738     TIP3     OH2      OT      -0.834000       15.9994           0
      1550 WT1      2738     TIP3     H1       HT       0.417000        1.0080           0
      1551 WT1      2738     TIP3     H2       HT       0.417000        1.0080           0
      1552 WT1      2740     TIP3     OH2      OT      -0.834000       15.9994           0
      1553 WT1      2740     TIP3     H1       HT       0.417000        1.0080           0
      1554 WT1      2740     TIP3     H2       HT       0.417000        1.0080           0
      1555 WT1      2743     TIP3     OH2      OT      -0.834000       15.9994           0
      1556 WT1      2743     TIP3     H1       HT       0.417000        1.0080           0
      1557 WT1      2743     TIP3     H2       HT       0.417000        1.0080           0
      1558 WT1      2753     TIP3     OH2      OT      -0.834000       15.9994           0
      1559 WT1      2753     TIP3     H1       HT       0.417000        1.0080           0
      1560 WT1      2753     TIP3     H2       HT       0.417000        1.0080           0
      1561 WT1      2754     TIP3     OH2      OT      -0.834000       15.9994           0
      1562 WT1      2754     TIP3     H1       HT       0.417000        1.0080           0
      1563 WT1      2754     TIP3     H2       HT       0.417000        1.0080           0
      1564 WT1      2755     TIP3     OH2      OT      -0.834000       15.9994           0
      1565 WT1      2755     TIP3     H1       HT       0.417000        1.0080           0
      1566 WT1      2755     TIP3     H2       HT       0.417000        1.0080           0
      1567 WT1      2756     TIP3     OH2      OT      -0.834000       15.9994           0
      1568 WT1      2756     TIP3     H1       HT       0.417000        1.0080           0
      1569 WT1      2756     TIP3     H2       HT       0.417000        1.0080           0
      1570 WT1      2760     TIP3     OH2      OT      -0.834000       15.9994           0
      1571 WT1      2760     TIP3     H1       HT       0.417000        1.0080           0
      1572 WT1      2760     TIP3     H2       HT       0.417000        1.0080           0
      1573 WT1      2771     TIP3     OH2      OT      -0.834000       15.9994           0
      1574 WT1      2771     TIP3     H1       HT       0.417000        1.0080           0
      1575 WT1      2771     TIP3     H2       HT       0.417000        1.0080           0
      1576 WT1      2775     TIP3     OH2      OT      -0.834000       15.9994           0
      1577 WT1      2775     TIP3     H1       HT       0.417000        1.0080           0
      1578 WT1      2775     TIP3     H2       HT       0.417000        1.0080           0
      1579 WT1      2776     TIP3     OH2      OT      -0.834000       15.9994           0
      1580 WT1      2776     TIP3     H1       HT       0.417000        1.0080           0
      1581 WT1      2776     TIP3     H2       HT       0.417000        1.0080           0
      1582 WT1      2777     TIP3     OH2      OT      -0.834000       15.9994           0
      1583 WT1      2777     TIP3     H1       HT       0.417000        1.0080           0
      1584 WT1      2777     TIP3     H2       HT       0.417000        1.0080           0
      1585 WT1      2779     TIP3     OH2      OT      -0.834000       15.9994           0
      1586 WT1      2779     TIP3     H1       HT       0.417000        1.0080           0
      1587 WT1      2779     TIP3     H2       HT       0.417000        1.0080           0
      1588 WT1      2780     TIP3     OH2      OT      -0.834000       15.9994           0
      1589 WT1      2780     TIP3     H1       HT       0.417000        1.0080           0
      1590 WT1      2780     TIP3     H2       HT       0.417000        1.0080           0
      1591 WT1      2794     TIP3     OH2      OT      -0.834000       15.9994           0
      1592 WT1      2794     TIP3     H1       HT       0.417000        1.0080           0
      1593 WT1      2794     TIP3     H2       HT       0.417000        1.0080           0
      1594 WT1      2795     TIP3     OH2      OT      -0.834000       15.9994           0
      1595 WT1      2795     TIP3     H1       HT       0.417000        1.0080           0
      1596 WT1      2795     TIP3     H2       HT       0.417000        1.0080           0
      1597 WT1      2797     TIP3     OH2      OT      -0.834000       15.9994           0
      1598 WT1      2797     TIP3     H1       HT       0.417000        1.0080           0
      1599 WT1      2797     TIP3     H2       HT       0.417000        1.0080           0
      1600 WT1      2801     TIP3     OH2      OT      -0.834000       15.9994           0
      1601 WT1      2801     TIP3     H1       HT       0.417000        1.0080           0
      1602 WT1      2801     TIP3     H2       HT       0.417000        1.0080           0
      1603 WT1      2806     TIP3     OH2      OT      -0.834000       15.9994           0
      1604 WT1      2806     TIP3     H1       HT       0.417000        1.0080           0
      1605 WT1      2806     TIP3     H2       HT       0.417000        1.0080           0
      1606 WT1      2815     TIP3     OH2      OT      -0.834000       15.9994           0
      1607 WT1      2815     TIP3     H1       HT       0.417000        1.0080           0
      1608 WT1      2815     TIP3     H2       HT       0.417000        1.0080           0
      1609 WT1      2818     TIP3     OH2      OT      -0.834000       15.9994           0
      1610 WT1      2818     TIP3     H1       HT       0.417000        1.0080           0
      1611 WT1      2818     TIP3     H2       HT       0.417000        1.0080           0
      1612 WT1      2819     TIP3     OH2      OT      -0.834000       15.9994           0
      1613 WT1      2819     TIP3     H1       HT       0.417000        1.0080           0
      1614 WT1      2819     TIP3     H2       HT       0.417000        1.0080           0
      1615 WT1      2821     TIP3     OH2      OT      -0.834000       15.9994           0
      1616 WT1      2821     TIP3     H1       HT       0.417000        1.0080           0
      1617 WT1      2821     TIP3     H2       HT       0.417000        1.0080           0
      1618 WT1      2832     TIP3     OH2      OT      -0.834000       15.9994           0
      1619 WT1      2832     TIP3     H1       HT       0.417000        1.0080           0
      1620 WT1      2832     TIP3     H2       HT       0.417000        1.0080           0
      1621 WT1      2841     TIP3     OH2      OT      -0.834000       15.9994           0
      1622 WT1      2841     TIP3     H1       HT       0.417000        1.0080           0
      1623 WT1      2841     TIP3     H2       HT       0.417000        1.0080           0
      1624 WT1      2842     TIP3     OH2      OT      -0.834000       15.9994           0
      1625 WT1      2842     TIP3     H1       HT       0.417000        1.0080           0
      1626 WT1      2842     TIP3     H2       HT       0.417000        1.0080           0
      1627 WT1      2843     TIP3     OH2      OT      -0.834000       15.9994           0
      1628 WT1      2843     TIP3     H1       HT       0.417000        1.0080           0
      1629 WT1      2843     TIP3     H2       HT       0.417000        1.0080           0
      1630 WT1      2845     TIP3     OH2      OT      -0.834000       15.9994           0
      1631 WT1      2845     TIP3     H1       HT       0.417000        1.0080           0
      1632 WT1      2845     TIP3     H2       HT       0.417000        1.0080           0
      1633 WT1      2857     TIP3     OH2      OT      -0.834000       15.9994           0
      1634 WT1      2857     TIP3     H1       HT       0.417000        1.0080           0
      1635 WT1      2857     TIP3     H2       HT       0.417000        1.0080           0
      1636 WT1      2859     TIP3     OH2      OT      -0.834000       15.9994           0
      1637 WT1      2859     TIP3     H1       HT       0.417000        1.0080           0
      1638 WT1      2859     TIP3     H2       HT       0.417000        1.0080           0
      1639 WT1      2862     TIP3     OH2      OT      -0.834000       15.9994           0
      1640 WT1      2862     TIP3     H1       HT       0.417000        1.0080           0
      1641 WT1      2862     TIP3     H2       HT       0.417000        1.0080           0
      1642 WT1      2865     TIP3     OH2      OT      -0.834000       15.9994           0
      1643 WT1      2865     TIP3     H1       HT       0.417000        1.0080           0
      1644 WT1      2865     TIP3     H2       HT       0.417000        1.0080           0
      1645 WT1      2866     TIP3     OH2      OT      -0.834000       15.9994           0
      1646 WT1      2866     TIP3     H1       HT       0.417000        1.0080           0
      1647 WT1      2866     TIP3     H2       HT       0.417000        1.0080           0
      1648 WT1      2877     TIP3     OH2      OT      -0.834000       15.9994           0
      1649 WT1      2877     TIP3     H1       HT       0.417000        1.0080           0
      1650 WT1      2877     TIP3     H2       HT       0.417000        1.0080           0
      1651 WT1      2878     TIP3     OH2      OT      -0.834000       15.9994           0
      1652 WT1      2878     TIP3     H1       HT       0.417000        1.0080           0
      1653 WT1      2878     TIP3     H2       HT       0.417000        1.0080           0
      1654 WT1      2903     TIP3     OH2      OT      -0.834000       15.9994           0
      1655 WT1      2903     TIP3     H1       HT       0.417000        1.0080           0
      1656 WT1      2903     TIP3     H2       HT       0.417000        1.0080           0
      1657 WT1      2919     TIP3     OH2      OT      -0.834000       15.9994           0
      1658 WT1      2919     TIP3     H1       HT       0.417000        1.0080           0
      1659 WT1      2919     TIP3     H2       HT       0.417000        1.0080           0
      1660 WT1      2922     TIP3     OH2      OT      -0.834000       15.9994           0
      1661 WT1      2922     TIP3     H1       HT       0.417000        1.0080           0
      1662 WT1      2922     TIP3     H2       HT       0.417000        1.0080           0
      1663 WT1      2926     TIP3     OH2      OT      -0.834000       15.9994           0
      1664 WT1      2926     TIP3     H1       HT       0.417000        1.0080           0
      1665 WT1      2926     TIP3     H2       HT       0.417000        1.0080           0
      1666 WT1      2944     TIP3     OH2      OT      -0.834000       15.9994           0
      1667 WT1      2944     TIP3     H1       HT       0.417000        1.0080           0
      1668 WT1      2944     TIP3     H2       HT       0.417000        1.0080           0
      1669 WT1      3010     TIP3     OH2      OT      -0.834000       15.9994           0
      1670 WT1      3010     TIP3     H1       HT       0.417000        1.0080           0
      1671 WT1      3010     TIP3     H2       HT       0.417000        1.0080           0
      1672 WT1      3012     TIP3     OH2      OT      -0.834000       15.9994           0
      1673 WT1      3012     TIP3     H1       HT       0.417000        1.0080           0
      1674 WT1      3012     TIP3     H2       HT       0.417000        1.0080           0
      1675 WT1      3016     TIP3     OH2      OT      -0.834000       15.9994           0
      1676 WT1      3016     TIP3     H1       HT       0.417000        1.0080           0
      1677 WT1      3016     TIP3     H2       HT       0.417000        1.0080           0
      1678 WT1      3027     TIP3     OH2      OT      -0.834000       15.9994           0
      1679 WT1      3027     TIP3     H1       HT       0.417000        1.0080           0
      1680 WT1      3027     TIP3     H2       HT       0.417000        1.0080           0
      1681 WT1      3030     TIP3     OH2      OT      -0.834000       15.9994           0
      1682 WT1      3030     TIP3     H1       HT       0.417000        1.0080           0
      1683 WT1      3030     TIP3     H2       HT       0.417000        1.0080           0
      1684 WT1      3046     TIP3     OH2      OT      -0.834000       15.9994           0
      1685 WT1      3046     TIP3     H1       HT       0.417000        1.0080           0
      1686 WT1      3046     TIP3     H2       HT       0.417000        1.0080           0
      1687 WT1      3049     TIP3     OH2      OT      -0.834000       15.9994           0
      1688 WT1      3049     TIP3     H1       HT       0.417000        1.0080           0
      1689 WT1      3049     TIP3     H2       HT       0.417000        1.0080           0
      1690 WT1      3050     TIP3     OH2      OT      -0.834000       15.9994           0
      1691 WT1      3050     TIP3     H1       HT       0.417000        1.0080           0
      1692 WT1      3050     TIP3     H2       HT       0.417000        1.0080           0
      1693 WT1      3053     TIP3     OH2      OT      -0.834000       15.9994           0
      1694 WT1      3053     TIP3     H1       HT       0.417000        1.0080           0
      1695 WT1      3053     TIP3     H2       HT       0.417000        1.0080           0
      1696 WT1      3070     TIP3     OH2      OT      -0.834000       15.9994           0
      1697 WT1      3070     TIP3     H1       HT       0.417000        1.0080           0
      1698 WT1      3070     TIP3     H2       HT       0.417000        1.0080           0
      1699 WT1      3072     TIP3     OH2      OT      -0.834000       15.9994           0
      1700 WT1      3072     TIP3     H1       HT       0.417000        1.0080           0
      1701 WT1      3072     TIP3     H2       HT       0.417000        1.0080           0
      1702 WT1      3073     TIP3     OH2      OT      -0.834000       15.9994           0
      1703 WT1      3073     TIP3     H1       HT       0.417000        1.0080           0
      1704 WT1      3073     TIP3     H2       HT       0.417000        1.0080           0
      1705 WT1      3075     TIP3     OH2      OT      -0.834000       15.9994           0
      1706 WT1      3075     TIP3     H1       HT       0.417000        1.0080           0
      1707 WT1      3075     TIP3     H2       HT       0.417000        1.0080           0
      1708 WT1      3080     TIP3     OH2      OT      -0.834000       15.9994           0
      1709 WT1      3080     TIP3     H1       HT       0.417000        1.0080           0
      1710 WT1      3080     TIP3     H2       HT       0.417000        1.0080           0
      1711 WT1      3085     TIP3     OH2      OT      -0.834000       15.9994           0
      1712 WT1      3085     TIP3     H1       HT       0.417000        1.0080           0
      1713 WT1      3085     TIP3     H2       HT       0.417000        1.0080           0
      1714 WT1      3086     TIP3     OH2      OT      -0.834000       15.9994           0
      1715 WT1      3086     TIP3     H1       HT       0.417000        1.0080           0
      1716 WT1      3086     TIP3     H2       HT       0.417000        1.0080           0
      1717 WT1      3091     TIP3     OH2      OT      -0.834000       15.9994           0
      1718 WT1      3091     TIP3     H1       HT       0.417000        1.0080           0
      1719 WT1      3091     TIP3     H2       HT       0.417000        1.0080           0
      1720 WT1      3092     TIP3     OH2      OT      -0.834000       15.9994           0
      1721 WT1      3092     TIP3     H1       HT       0.417000        1.0080           0
      1722 WT1      3092     TIP3     H2       HT       0.417000        1.0080           0
      1723 WT1      3095     TIP3     OH2      OT      -0.834000       15.9994           0
      1724 WT1      3095     TIP3     H1       HT       0.417000        1.0080           0
      1725 WT1      3095     TIP3     H2       HT       0.417000        1.0080           0
      1726 WT1      3096     TIP3     OH2      OT      -0.834000       15.9994           0
      1727 WT1      3096     TIP3     H1       HT       0.417000        1.0080           0
      1728 WT1      3096     TIP3     H2       HT       0.417000        1.0080           0
      1729 WT1      3097     TIP3     OH2      OT      -0.834000       15.9994           0
      1730 WT1      3097     TIP3     H1       HT       0.417000        1.0080           0
      1731 WT1      3097     TIP3     H2       HT       0.417000        1.0080           0
      1732 WT1      3108     TIP3     OH2      OT      -0.834000       15.9994           0
      1733 WT1      3108     TIP3     H1       HT       0.417000        1.0080           0
      1734 WT1      3108     TIP3     H2       HT       0.417000        1.0080           0
      1735 WT1      3109     TIP3     OH2      OT      -0.834000       15.9994           0
      1736 WT1      3109     TIP3     H1       HT       0.417000        1.0080           0
      1737 WT1      3109     TIP3     H2       HT       0.417000        1.0080           0
      1738 WT1      3111     TIP3     OH2      OT      -0.834000       15.9994           0
      1739 WT1      3111     TIP3     H1       HT       0.417000        1.0080           0
      1740 WT1      3111     TIP3     H2       HT       0.417000        1.0080           0
      1741 WT1      3112     TIP3     OH2      OT      -0.834000       15.9994           0
      1742 WT1      3112     TIP3     H1       HT       0.417000        1.0080           0
      1743 WT1      3112     TIP3     H2       HT       0.417000        1.0080           0
      1744 WT1      3113     TIP3     OH2      OT      -0.834000       15.9994           0
      1745 WT1      3113     TIP3     H1       HT       0.417000        1.0080           0
      1746 WT1      3113     TIP3     H2       HT       0.417000        1.0080           0
      1747 WT1      3114     TIP3     OH2      OT      -0.834000       15.9994           0
      1748 WT1      3114     TIP3     H1       HT       0.417000        1.0080           0
      1749 WT1      3114     TIP3     H2       HT       0.417000        1.0080           0
      1750 WT1      3115     TIP3     OH2      OT      -0.834000       15.9994           0
      1751 WT1      3115     TIP3     H1       HT       0.417000        1.0080           0
      1752 WT1      3115     TIP3     H2       HT       0.417000        1.0080           0
      1753 WT1      3116     TIP3     OH2      OT      -0.834000       15.9994           0
      1754 WT1      3116     TIP3     H1       HT       0.417000        1.0080           0
      1755 WT1      3116     TIP3     H2       HT       0.417000        1.0080           0
      1756 WT1      3119     TIP3     OH2      OT      -0.834000       15.9994           0
      1757 WT1      3119     TIP3     H1       HT       0.417000        1.0080           0
      1758 WT1      3119     TIP3     H2       HT       0.417000        1.0080           0
      1759 WT1      3129     TIP3     OH2      OT      -0.834000       15.9994           0
      1760 WT1      3129     TIP3     H1       HT       0.417000        1.0080           0
      1761 WT1      3129     TIP3     H2       HT       0.417000        1.0080           0
      1762 WT1      3131     TIP3     OH2      OT      -0.834000       15.9994           0
      1763 WT1      3131     TIP3     H1       HT       0.417000        1.0080           0
      1764 WT1      3131     TIP3     H2       HT       0.417000        1.0080           0
      1765 WT1      3139     TIP3     OH2      OT      -0.834000       15.9994           0
      1766 WT1      3139     TIP3     H1       HT       0.417000        1.0080           0
      1767 WT1      3139     TIP3     H2       HT       0.417000        1.0080           0
      1768 WT1      3140     TIP3     OH2      OT      -0.834000       15.9994           0
      1769 WT1      3140     TIP3     H1       HT       0.417000        1.0080           0
      1770 WT1      3140     TIP3     H2       HT       0.417000        1.0080           0
      1771 WT1      3150     TIP3     OH2      OT      -0.834000       15.9994           0
      1772 WT1      3150     TIP3     H1       HT       0.417000        1.0080           0
      1773 WT1      3150     TIP3     H2       HT       0.417000        1.0080           0
      1774 WT1      3152     TIP3     OH2      OT      -0.834000       15.9994           0
      1775 WT1      3152     TIP3     H1       HT       0.417000        1.0080           0
      1776 WT1      3152     TIP3     H2       HT       0.417000        1.0080           0
      1777 WT1      3155     TIP3     OH2      OT      -0.834000       15.9994           0
      1778 WT1      3155     TIP3     H1       HT       0.417000        1.0080           0
      1779 WT1      3155     TIP3     H2       HT       0.417000        1.0080           0
      1780 WT1      3156     TIP3     OH2      OT      -0.834000       15.9994           0
      1781 WT1      3156     TIP3     H1       HT       0.417000        1.0080           0
      1782 WT1      3156     TIP3     H2       HT       0.417000        1.0080           0
      1783 WT1      3157     TIP3     OH2      OT      -0.834000       15.9994           0
      1784 WT1      3157     TIP3     H1       HT       0.417000        1.0080           0
      1785 WT1      3157     TIP3     H2       HT       0.417000        1.0080           0
      1786 WT1      3158     TIP3     OH2      OT      -0.834000       15.9994           0
      1787 WT1      3158     TIP3     H1       HT       0.417000        1.0080           0
      1788 WT1      3158     TIP3     H2       HT       0.417000        1.0080           0
      1789 WT1      3161     TIP3     OH2      OT      -0.834000       15.9994           0
      1790 WT1      3161     TIP3     H1       HT       0.417000        1.0080           0
      1791 WT1      3161     TIP3     H2       HT       0.417000        1.0080           0
      1792 WT1      3173     TIP3     OH2      OT      -0.834000       15.9994           0
      1793 WT1      3173     TIP3     H1       HT       0.417000        1.0080           0
      1794 WT1      3173     TIP3     H2       HT       0.417000        1.0080           0
      1795 WT1      3174     TIP3     OH2      OT      -0.834000       15.9994           0
      1796 WT1      3174     TIP3     H1       HT       0.417000        1.0080           0
      1797 WT1      3174     TIP3     H2       HT       0.417000        1.0080           0
      1798 WT1      3177     TIP3     OH2      OT      -0.834000       15.9994           0
      1799 WT1      3177     TIP3     H1       HT       0.417000        1.0080           0
      1800 WT1      3177     TIP3     H2       HT       0.417000        1.0080           0
      1801 WT1      3178     TIP3     OH2      OT      -0.834000       15.9994           0
      1802 WT1      3178     TIP3     H1       HT       0.417000        1.0080           0
      1803 WT1      3178     TIP3     H2       HT       0.417000        1.0080           0
      1804 WT1      3181     TIP3     OH2      OT      -0.834000       15.9994           0
      1805 WT1      3181     TIP3     H1       HT       0.417000        1.0080           0
      1806 WT1      3181     TIP3     H2       HT       0.417000        1.0080           0
      1807 WT1      3187     TIP3     OH2      OT      -0.834000       15.9994           0
      1808 WT1      3187     TIP3     H1       HT       0.417000        1.0080           0
      1809 WT1      3187     TIP3     H2       HT       0.417000        1.0080           0
      1810 WT1      3192     TIP3     OH2      OT      -0.834000       15.9994           0
      1811 WT1      3192     TIP3     H1       HT       0.417000        1.0080           0
      1812 WT1      3192     TIP3     H2       HT       0.417000        1.0080           0
      1813 WT1      3196     TIP3     OH2      OT      -0.834000       15.9994           0
      1814 WT1      3196     TIP3     H1       HT       0.417000        1.0080           0
      1815 WT1      3196     TIP3     H2       HT       0.417000        1.0080           0
      1816 WT1      3197     TIP3     OH2      OT      -0.834000       15.9994           0
      1817 WT1      3197     TIP3     H1       HT       0.417000        1.0080           0
      1818 WT1      3197     TIP3     H2       HT       0.417000        1.0080           0
      1819 WT1      3202     TIP3     OH2      OT      -0.834000       15.9994           0
      1820 WT1      3202     TIP3     H1       HT       0.417000        1.0080           0
      1821 WT1      3202     TIP3     H2       HT       0.417000        1.0080           0
      1822 WT1      3214     TIP3     OH2      OT      -0.834000       15.9994           0
      1823 WT1      3214     TIP3     H1       HT       0.417000        1.0080           0
      1824 WT1      3214     TIP3     H2       HT       0.417000        1.0080           0
      1825 WT1      3216     TIP3     OH2      OT      -0.834000       15.9994           0
      1826 WT1      3216     TIP3     H1       HT       0.417000        1.0080           0
      1827 WT1      3216     TIP3     H2       HT       0.417000        1.0080           0
      1828 WT1      3219     TIP3     OH2      OT      -0.834000       15.9994           0
      1829 WT1      3219     TIP3     H1       HT       0.417000        1.0080           0
      1830 WT1      3219     TIP3     H2       HT       0.417000        1.0080           0
      1831 WT1      3222     TIP3     OH2      OT      -0.834000       15.9994           0
      1832 WT1      3222     TIP3     H1       HT       0.417000        1.0080           0
      1833 WT1      3222     TIP3     H2       HT       0.417000        1.0080           0
      1834 WT1      3223     TIP3     OH2      OT      -0.834000       15.9994           0
      1835 WT1      3223     TIP3     H1       HT       0.417000        1.0080           0
      1836 WT1      3223     TIP3     H2       HT       0.417000        1.0080           0
      1837 WT1      3227     TIP3     OH2      OT      -0.834000       15.9994           0
      1838 WT1      3227     TIP3     H1       HT       0.417000        1.0080           0
      1839 WT1      3227     TIP3     H2       HT       0.417000        1.0080           0
      1840 WT1      3233     TIP3     OH2      OT      -0.834000       15.9994           0
      1841 WT1      3233     TIP3     H1       HT       0.417000        1.0080           0
      1842 WT1      3233     TIP3     H2       HT       0.417000        1.0080           0
      1843 WT1      3236     TIP3     OH2      OT      -0.834000       15.9994           0
      1844 WT1      3236     TIP3     H1       HT       0.417000        1.0080           0
      1845 WT1      3236     TIP3     H2       HT       0.417000        1.0080           0
      1846 WT1      3238     TIP3     OH2      OT      -0.834000       15.9994           0
      1847 WT1      3238     TIP3     H1       HT       0.417000        1.0080           0
      1848 WT1      3238     TIP3     H2       HT       0.417000        1.0080           0
      1849 WT1      3240     TIP3     OH2      OT      -0.834000       15.9994           0
      1850 WT1      3240     TIP3     H1       HT       0.417000        1.0080           0
      1851 WT1      3240     TIP3     H2       HT       0.417000        1.0080           0
      1852 WT1      3241     TIP3     OH2      OT      -0.834000       15.9994           0
      1853 WT1      3241     TIP3     H1       HT       0.417000        1.0080           0
      1854 WT1      3241     TIP3     H2       HT       0.417000        1.0080           0
      1855 WT1      3243     TIP3     OH2      OT      -0.834000       15.9994           0
      1856 WT1      3243     TIP3     H1       HT       0.417000        1.0080           0
      1857 WT1      3243     TIP3     H2       HT       0.417000        1.0080           0
      1858 WT1      3245     TIP3     OH2      OT      -0.834000       15.9994           0
      1859 WT1      3245     TIP3     H1       HT       0.417000        1.0080           0
      1860 WT1      3245     TIP3     H2       HT       0.417000        1.0080           0
      1861 WT1      3247     TIP3     OH2      OT      -0.834000       15.9994           0
      1862 WT1      3247     TIP3     H1       HT       0.417000        1.0080           0
      1863 WT1      3247     TIP3     H2       HT       0.417000        1.0080           0
      1864 WT1      3257     TIP3     OH2      OT      -0.834000       15.9994           0
      1865 WT1      3257     TIP3     H1       HT       0.417000        1.0080           0
      1866 WT1      3257     TIP3     H2       HT       0.417000        1.0080           0
      1867 WT1      3258     TIP3     OH2      OT      -0.834000       15.9994           0
      1868 WT1      3258     TIP3     H1       HT       0.417000        1.0080           0
      1869 WT1      3258     TIP3     H2       HT       0.417000        1.0080           0
      1870 WT1      3261     TIP3     OH2      OT      -0.834000       15.9994           0
      1871 WT1      3261     TIP3     H1       HT       0.417000        1.0080           0
      1872 WT1      3261     TIP3     H2       HT       0.417000        1.0080           0
      1873 WT1      3263     TIP3     OH2      OT      -0.834000       15.9994           0
      1874 WT1      3263     TIP3     H1       HT       0.417000        1.0080           0
      1875 WT1      3263     TIP3     H2       HT       0.417000        1.0080           0
      1876 WT1      3274     TIP3     OH2      OT      -0.834000       15.9994           0
      1877 WT1      3274     TIP3     H1       HT       0.417000        1.0080           0
      1878 WT1      3274     TIP3     H2       HT       0.417000        1.0080           0
      1879 WT1      3280     TIP3     OH2      OT      -0.834000       15.9994           0
      1880 WT1      3280     TIP3     H1       HT       0.417000        1.0080           0
      1881 WT1      3280     TIP3     H2       HT       0.417000        1.0080           0
      1882 WT1      3282     TIP3     OH2      OT      -0.834000       15.9994           0
      1883 WT1      3282     TIP3     H1       HT       0.417000        1.0080           0
      1884 WT1      3282     TIP3     H2       HT       0.417000        1.0080           0
      1885 WT1      3287     TIP3     OH2      OT      -0.834000       15.9994           0
      1886 WT1      3287     TIP3     H1       HT       0.417000        1.0080           0
      1887 WT1      3287     TIP3     H2       HT       0.417000        1.0080           0
      1888 WT1      3296     TIP3     OH2      OT      -0.834000       15.9994           0
      1889 WT1      3296     TIP3     H1       HT       0.417000        1.0080           0
      1890 WT1      3296     TIP3     H2       HT       0.417000        1.0080           0
      1891 WT1      3301     TIP3     OH2      OT      -0.834000       15.9994           0
      1892 WT1      3301     TIP3     H1       HT       0.417000        1.0080           0
      1893 WT1      3301     TIP3     H2       HT       0.417000        1.0080           0
      1894 WT1      3302     TIP3     OH2      OT      -0.834000       15.9994           0
      1895 WT1      3302     TIP3     H1       HT       0.417000        1.0080           0
      1896 WT1      3302     TIP3     H2       HT       0.417000        1.0080           0
      1897 WT1      3305     TIP3     OH2      OT      -0.834000       15.9994           0
      1898 WT1      3305     TIP3     H1       HT       0.417000        1.0080           0
      1899 WT1      3305     TIP3     H2       HT       0.417000        1.0080           0
      1900 WT1      3306     TIP3     OH2      OT      -0.834000       15.9994           0
      1901 WT1      3306     TIP3     H1       HT       0.417000        1.0080           0
      1902 WT1      3306     TIP3     H2       HT       0.417000        1.0080           0
      1903 WT1      3331     TIP3     OH2      OT      -0.834000       15.9994           0
      1904 WT1      3331     TIP3     H1       HT       0.417000        1.0080           0
      1905 WT1      3331     TIP3     H2       HT       0.417000        1.0080           0
      1906 WT1      3342     TIP3     OH2      OT      -0.834000       15.9994           0
      1907 WT1      3342     TIP3     H1       HT       0.417000        1.0080           0
      1908 WT1      3342     TIP3     H2       HT       0.417000        1.0080           0
      1909 WT1      3347     TIP3     OH2      OT      -0.834000       15.9994           0
      1910 WT1      3347     TIP3     H1       HT       0.417000        1.0080           0
      1911 WT1      3347     TIP3     H2       HT       0.417000        1.0080           0
      1912 WT1      3348     TIP3     OH2      OT      -0.834000       15.9994           0
      1913 WT1      3348     TIP3     H1       HT       0.417000        1.0080           0
      1914 WT1      3348     TIP3     H2       HT       0.417000        1.0080           0
      1915 WT1      3365     TIP3     OH2      OT      -0.834000       15.9994           0
      1916 WT1      3365     TIP3     H1       HT       0.417000        1.0080           0
      1917 WT1      3365     TIP3     H2       HT       0.417000        1.0080           0
      1918 WT1      3367     TIP3     OH2      OT      -0.834000       15.9994           0
      1919 WT1      3367     TIP3     H1       HT       0.417000        1.0080           0
      1920 WT1      3367     TIP3     H2       HT       0.417000        1.0080           0
      1921 WT1      3382     TIP3     OH2      OT      -0.834000       15.9994           0
      1922 WT1      3382     TIP3     H1       HT       0.417000        1.0080           0
      1923 WT1      3382     TIP3     H2       HT       0.417000        1.0080           0
      1924 WT1      3402     TIP3     OH2      OT      -0.834000       15.9994           0
      1925 WT1      3402     TIP3     H1       HT       0.417000        1.0080           0
      1926 WT1      3402     TIP3     H2       HT       0.417000        1.0080           0
      1927 WT1      3408     TIP3     OH2      OT      -0.834000       15.9994           0
      1928 WT1      3408     TIP3     H1       HT       0.417000        1.0080           0
      1929 WT1      3408     TIP3     H2       HT       0.417000        1.0080           0
      1930 WT1      3426     TIP3     OH2      OT      -0.834000       15.9994           0
      1931 WT1      3426     TIP3     H1       HT       0.417000        1.0080           0
      1932 WT1      3426     TIP3     H2       HT       0.417000        1.0080           0
      1933 WT1      3442     TIP3     OH2      OT      -0.834000       15.9994           0
      1934 WT1      3442     TIP3     H1       HT       0.417000        1.0080           0
      1935 WT1      3442     TIP3     H2       HT       0.417000        1.0080           0
      1936 WT1      3447     TIP3     OH2      OT      -0.834000       15.9994           0
      1937 WT1      3447     TIP3     H1       HT       0.417000        1.0080           0
      1938 WT1      3447     TIP3     H2       HT       0.417000        1.0080           0
      1939 WT1      3476     TIP3     OH2      OT      -0.834000       15.9994           0
      1940 WT1      3476     TIP3     H1       HT       0.417000        1.0080           0
      1941 WT1      3476     TIP3     H2       HT       0.417000        1.0080           0
      1942 WT1      3484     TIP3     OH2      OT      -0.834000       15.9994           0
      1943 WT1      3484     TIP3     H1       HT       0.417000        1.0080           0
      1944 WT1      3484     TIP3     H2       HT       0.417000        1.0080           0
      1945 WT1      3513     TIP3     OH2      OT      -0.834000       15.9994           0
      1946 WT1      3513     TIP3     H1       HT       0.417000        1.0080           0
      1947 WT1      3513     TIP3     H2       HT       0.417000        1.0080           0
      1948 WT1      3526     TIP3     OH2      OT      -0.834000       15.9994           0
      1949 WT1      3526     TIP3     H1       HT       0.417000        1.0080           0
      1950 WT1      3526     TIP3     H2       HT       0.417000        1.0080           0
      1951 WT1      3527     TIP3     OH2      OT      -0.834000       15.9994           0
      1952 WT1      3527     TIP3     H1       HT       0.417000        1.0080           0
      1953 WT1      3527     TIP3     H2       HT       0.417000        1.0080           0
      1954 WT1      3545     TIP3     OH2      OT      -0.834000       15.9994           0
      1955 WT1      3545     TIP3     H1       HT       0.417000        1.0080           0
      1956 WT1      3545     TIP3     H2       HT       0.417000        1.0080           0
      1957 WT1      3554     TIP3     OH2      OT      -0.834000       15.9994           0
      1958 WT1      3554     TIP3     H1       HT       0.417000        1.0080           0
      1959 WT1      3554     TIP3     H2       HT       0.417000        1.0080           0
      1960 WT1      3555     TIP3     OH2      OT      -0.834000       15.9994           0
      1961 WT1      3555     TIP3     H1       HT       0.417000        1.0080           0
      1962 WT1      3555     TIP3     H2       HT       0.417000        1.0080           0
      1963 WT1      3556     TIP3     OH2      OT      -0.834000       15.9994           0
      1964 WT1      3556     TIP3     H1       HT       0.417000        1.0080           0
      1965 WT1      3556     TIP3     H2       HT       0.417000        1.0080           0
      1966 WT1      3557     TIP3     OH2      OT      -0.834000       15.9994           0
      1967 WT1      3557     TIP3     H1       HT       0.417000        1.0080           0
      1968 WT1      3557     TIP3     H2       HT       0.417000        1.0080           0
      1969 WT1      3561     TIP3     OH2      OT      -0.834000       15.9994           0
      1970 WT1      3561     TIP3     H1       HT       0.417000        1.0080           0
      1971 WT1      3561     TIP3     H2       HT       0.417000        1.0080           0
      1972 WT1      3569     TIP3     OH2      OT      -0.834000       15.9994           0
      1973 WT1      3569     TIP3     H1       HT       0.417000        1.0080           0
      1974 WT1      3569     TIP3     H2       HT       0.417000        1.0080           0
      1975 WT1      3573     TIP3     OH2      OT      -0.834000       15.9994           0
      1976 WT1      3573     TIP3     H1       HT       0.417000        1.0080           0
      1977 WT1      3573     TIP3     H2       HT       0.417000        1.0080           0
      1978 WT1      3593     TIP3     OH2      OT      -0.834000       15.9994           0
      1979 WT1      3593     TIP3     H1       HT       0.417000        1.0080           0
      1980 WT1      3593     TIP3     H2       HT       0.417000        1.0080           0
      1981 WT1      3595     TIP3     OH2      OT      -0.834000       15.9994           0
      1982 WT1      3595     TIP3     H1       HT       0.417000        1.0080           0
      1983 WT1      3595     TIP3     H2       HT       0.417000        1.0080           0
      1984 WT1      3596     TIP3     OH2      OT      -0.834000       15.9994           0
      1985 WT1      3596     TIP3     H1       HT       0.417000        1.0080           0
      1986 WT1      3596     TIP3     H2       HT       0.417000        1.0080           0
      1987 WT1      3599     TIP3     OH2      OT      -0.834000       15.9994           0
      1988 WT1      3599     TIP3     H1       HT       0.417000        1.0080           0
      1989 WT1      3599     TIP3     H2       HT       0.417000        1.0080           0
      1990 WT1      3600     TIP3     OH2      OT      -0.834000       15.9994           0
      1991 WT1      3600     TIP3     H1       HT       0.417000        1.0080           0
      1992 WT1      3600     TIP3     H2       HT       0.417000        1.0080           0
      1993 WT1      3603     TIP3     OH2      OT      -0.834000       15.9994           0
      1994 WT1      3603     TIP3     H1       HT       0.417000        1.0080           0
      1995 WT1      3603     TIP3     H2       HT       0.417000        1.0080           0
      1996 WT1      3612     TIP3     OH2      OT      -0.834000       15.9994           0
      1997 WT1      3612     TIP3     H1       HT       0.417000        1.0080           0
      1998 WT1      3612     TIP3     H2       HT       0.417000        1.0080           0
      1999 WT1      3617     TIP3     OH2      OT      -0.834000       15.9994           0
      2000 WT1      3617     TIP3     H1       HT       0.417000        1.0080           0
      2001 WT1      3617     TIP3     H2       HT       0.417000        1.0080           0
      2002 WT1      3618     TIP3     OH2      OT      -0.834000       15.9994           0
      2003 WT1      3618     TIP3     H1       HT       0.417000        1.0080           0
      2004 WT1      3618     TIP3     H2       HT       0.417000        1.0080           0
      2005 WT1      3619     TIP3     OH2      OT      -0.834000       15.9994           0
      2006 WT1      3619     TIP3     H1       HT       0.417000        1.0080           0
      2007 WT1      3619     TIP3     H2       HT       0.417000        1.0080           0
      2008 WT1      3620     TIP3     OH2      OT      -0.834000       15.9994           0
      2009 WT1      3620     TIP3     H1       HT       0.417000        1.0080           0
      2010 WT1      3620     TIP3     H2       HT       0.417000        1.0080           0
      2011 WT1      3621     TIP3     OH2      OT      -0.834000       15.9994           0
      2012 WT1      3621     TIP3     H1       HT       0.417000        1.0080           0
      2013 WT1      3621     TIP3     H2       HT       0.417000        1.0080           0
      2014 WT1      3623     TIP3     OH2      OT      -0.834000       15.9994           0
      2015 WT1      3623     TIP3     H1       HT       0.417000        1.0080           0
      2016 WT1      3623     TIP3     H2       HT       0.417000        1.0080           0
      2017 WT1      3633     TIP3     OH2      OT      -0.834000       15.9994           0
      2018 WT1      3633     TIP3     H1       HT       0.417000        1.0080           0
      2019 WT1      3633     TIP3     H2       HT       0.417000        1.0080           0
      2020 WT1      3634     TIP3     OH2      OT      -0.834000       15.9994           0
      2021 WT1      3634     TIP3     H1       HT       0.417000        1.0080           0
      2022 WT1      3634     TIP3     H2       HT       0.417000        1.0080           0
      2023 WT1      3636     TIP3     OH2      OT      -0.834000       15.9994           0
      2024 WT1      3636     TIP3     H1       HT       0.417000        1.0080           0
      2025 WT1      3636     TIP3     H2       HT       0.417000        1.0080           0
      2026 WT1      3638     TIP3     OH2      OT      -0.834000       15.9994           0
      2027 WT1      3638     TIP3     H1       HT       0.417000        1.0080           0
      2028 WT1      3638     TIP3     H2       HT       0.417000        1.0080           0
      2029 WT1      3639     TIP3     OH2      OT      -0.834000       15.9994           0
      2030 WT1      3639     TIP3     H1       HT       0.417000        1.0080           0
      2031 WT1      3639     TIP3     H2       HT       0.417000        1.0080           0
      2032 WT1      3640     TIP3     OH2      OT      -0.834000       15.9994           0
      2033 WT1      3640     TIP3     H1       HT       0.417000        1.0080           0
      2034 WT1      3640     TIP3     H2       HT       0.417000        1.0080           0
      2035 WT1      3642     TIP3     OH2      OT      -0.834000       15.9994           0
      2036 WT1      3642     TIP3     H1       HT       0.417000        1.0080           0
      2037 WT1      3642     TIP3     H2       HT       0.417000        1.0080           0
      2038 WT1      3650     TIP3     OH2      OT      -0.834000       15.9994           0
      2039 WT1      3650     TIP3     H1       HT       0.417000        1.0080           0
      2040 WT1      3650     TIP3     H2       HT       0.417000        1.0080           0
      2041 WT1      3651     TIP3     OH2      OT      -0.834000       15.9994           0
      2042 WT1      3651     TIP3     H1       HT       0.417000        1.0080           0
      2043 WT1      3651     TIP3     H2       HT       0.417000        1.0080           0
      2044 WT1      3653     TIP3     OH2      OT      -0.834000       15.9994           0
      2045 WT1      3653     TIP3     H1       HT       0.417000        1.0080           0
      2046 WT1      3653     TIP3     H2       HT       0.417000        1.0080           0
      2047 WT1      3659     TIP3     OH2      OT      -0.834000       15.9994           0
      2048 WT1      3659     TIP3     H1       HT       0.417000        1.0080           0
      2049 WT1      3659     TIP3     H2       HT       0.417000        1.0080           0
      2050 WT1      3660     TIP3     OH2      OT      -0.834000       15.9994           0
      2051 WT1      3660     TIP3     H1       HT       0.417000        1.0080           0
      2052 WT1      3660     TIP3     H2       HT       0.417000        1.0080           0
      2053 WT1      3661     TIP3     OH2      OT      -0.834000       15.9994           0
      2054 WT1      3661     TIP3     H1       HT       0.417000        1.0080           0
      2055 WT1      3661     TIP3     H2       HT       0.417000        1.0080           0
      2056 WT1      3665     TIP3     OH2      OT      -0.834000       15.9994           0
      2057 WT1      3665     TIP3     H1       HT       0.417000        1.0080           0
      2058 WT1      3665     TIP3     H2       HT       0.417000        1.0080           0
      2059 WT1      3674     TIP3     OH2      OT      -0.834000       15.9994           0
      2060 WT1      3674     TIP3     H1       HT       0.417000        1.0080           0
      2061 WT1      3674     TIP3     H2       HT       0.417000        1.0080           0
      2062 WT1      3675     TIP3     OH2      OT      -0.834000       15.9994           0
      2063 WT1      3675     TIP3     H1       HT       0.417000        1.0080           0
      2064 WT1      3675     TIP3     H2       HT       0.417000        1.0080           0
      2065 WT1      3677     TIP3     OH2      OT      -0.834000       15.9994           0
      2066 WT1      3677     TIP3     H1       HT       0.417000        1.0080           0
      2067 WT1      3677     TIP3     H2       HT       0.417000        1.0080           0
      2068 WT1      3680     TIP3     OH2      OT      -0.834000       15.9994           0
      2069 WT1      3680     TIP3     H1       HT       0.417000        1.0080           0
      2070 WT1      3680     TIP3     H2       HT       0.417000        1.0080           0
      2071 WT1      3682     TIP3     OH2      OT      -0.834000       15.9994           0
      2072 WT1      3682     TIP3     H1       HT       0.417000        1.0080           0
      2073 WT1      3682     TIP3     H2       HT       0.417000        1.0080           0
      2074 WT1      3684     TIP3     OH2      OT      -0.834000       15.9994           0
      2075 WT1      3684     TIP3     H1       HT       0.417000        1.0080           0
      2076 WT1      3684     TIP3     H2       HT       0.417000        1.0080           0
      2077 WT1      3688     TIP3     OH2      OT      -0.834000       15.9994           0
      2078 WT1      3688     TIP3     H1       HT       0.417000        1.0080           0
      2079 WT1      3688     TIP3     H2       HT       0.417000        1.0080           0
      2080 WT1      3693     TIP3     OH2      OT      -0.834000       15.9994           0
      2081 WT1      3693     TIP3     H1       HT       0.417000        1.0080           0
      2082 WT1      3693     TIP3     H2       HT       0.417000        1.0080           0
      2083 WT1      3697     TIP3     OH2      OT      -0.834000       15.9994           0
      2084 WT1      3697     TIP3     H1       HT       0.417000        1.0080           0
      2085 WT1      3697     TIP3     H2       HT       0.417000        1.0080           0
      2086 WT1      3698     TIP3     OH2      OT      -0.834000       15.9994           0
      2087 WT1      3698     TIP3     H1       HT       0.417000        1.0080           0
      2088 WT1      3698     TIP3     H2       HT       0.417000        1.0080           0
      2089 WT1      3706     TIP3     OH2      OT      -0.834000       15.9994           0
      2090 WT1      3706     TIP3     H1       HT       0.417000        1.0080           0
      2091 WT1      3706     TIP3     H2       HT       0.417000        1.0080           0
      2092 WT1      3707     TIP3     OH2      OT      -0.834000       15.9994           0
      2093 WT1      3707     TIP3     H1       HT       0.417000        1.0080           0
      2094 WT1      3707     TIP3     H2       HT       0.417000        1.0080           0
      2095 WT1      3708     TIP3     OH2      OT      -0.834000       15.9994           0
      2096 WT1      3708     TIP3     H1       HT       0.417000        1.0080           0
      2097 WT1      3708     TIP3     H2       HT       0.417000        1.0080           0
      2098 WT1      3718     TIP3     OH2      OT      -0.834000       15.9994           0
      2099 WT1      3718     TIP3     H1       HT       0.417000        1.0080           0
      2100 WT1      3718     TIP3     H2       HT       0.417000        1.0080           0
      2101 WT1      3719     TIP3     OH2      OT      -0.834000       15.9994           0
      2102 WT1      3719     TIP3     H1       HT       0.417000        1.0080           0
      2103 WT1      3719     TIP3     H2       HT       0.417000        1.0080           0
      2104 WT1      3720     TIP3     OH2      OT      -0.834000       15.9994           0
      2105 WT1      3720     TIP3     H1       HT       0.417000        1.0080           0
      2106 WT1      3720     TIP3     H2       HT       0.417000        1.0080           0
      2107 WT1      3722     TIP3     OH2      OT      -0.834000       15.9994           0
      2108 WT1      3722     TIP3     H1       HT       0.417000        1.0080           0
      2109 WT1      3722     TIP3     H2       HT       0.417000        1.0080           0
      2110 WT1      3723     TIP3     OH2      OT      -0.834000       15.9994           0
      2111 WT1      3723     TIP3     H1       HT       0.417000        1.0080           0
      2112 WT1      3723     TIP3     H2       HT       0.417000        1.0080           0
      2113 WT1      3724     TIP3     OH2      OT      -0.834000       15.9994           0
      2114 WT1      3724     TIP3     H1       HT       0.417000        1.0080           0
      2115 WT1      3724     TIP3     H2       HT       0.417000        1.0080           0
      2116 WT1      3725     TIP3     OH2      OT      -0.834000       15.9994           0
      2117 WT1      3725     TIP3     H1       HT       0.417000        1.0080           0
      2118 WT1      3725     TIP3     H2       HT       0.417000        1.0080           0
      2119 WT1      3728     TIP3     OH2      OT      -0.834000       15.9994           0
      2120 WT1      3728     TIP3     H1       HT       0.417000        1.0080           0
      2121 WT1      3728     TIP3     H2       HT       0.417000        1.0080           0
      2122 WT1      3740     TIP3     OH2      OT      -0.834000       15.9994           0
      2123 WT1      3740     TIP3     H1       HT       0.417000        1.0080           0
      2124 WT1      3740     TIP3     H2       HT       0.417000        1.0080           0
      2125 WT1      3745     TIP3     OH2      OT      -0.834000       15.9994           0
      2126 WT1      3745     TIP3     H1       HT       0.417000        1.0080           0
      2127 WT1      3745     TIP3     H2       HT       0.417000        1.0080           0
      2128 WT1      3749     TIP3     OH2      OT      -0.834000       15.9994           0
      2129 WT1      3749     TIP3     H1       HT       0.417000        1.0080           0
      2130 WT1      3749     TIP3     H2       HT       0.417000        1.0080           0
      2131 WT1      3761     TIP3     OH2      OT      -0.834000       15.9994           0
      2132 WT1      3761     TIP3     H1       HT       0.417000        1.0080           0
      2133 WT1      3761     TIP3     H2       HT       0.417000        1.0080           0
      2134 WT1      3770     TIP3     OH2      OT      -0.834000       15.9994           0
      2135 WT1      3770     TIP3     H1       HT       0.417000        1.0080           0
      2136 WT1      3770     TIP3     H2       HT       0.417000        1.0080           0
      2137 WT1      3782     TIP3     OH2      OT      -0.834000       15.9994           0
      2138 WT1      3782     TIP3     H1       HT       0.417000        1.0080           0
      2139 WT1      3782     TIP3     H2       HT       0.417000        1.0080           0
      2140 WT1      3787     TIP3     OH2      OT      -0.834000       15.9994           0
      2141 WT1      3787     TIP3     H1       HT       0.417000        1.0080           0
      2142 WT1      3787     TIP3     H2       HT       0.417000        1.0080           0
      2143 WT1      3792     TIP3     OH2      OT      -0.834000       15.9994           0
      2144 WT1      3792     TIP3     H1       HT       0.417000        1.0080           0
      2145 WT1      3792     TIP3     H2       HT       0.417000        1.0080           0
      2146 WT1      3821     TIP3     OH2      OT      -0.834000       15.9994           0
      2147 WT1      3821     TIP3     H1       HT       0.417000        1.0080           0
      2148 WT1      3821     TIP3     H2       HT       0.417000        1.0080           0
      2149 WT1      3829     TIP3     OH2      OT      -0.834000       15.9994           0
      2150 WT1      3829     TIP3     H1       HT       0.417000        1.0080           0
      2151 WT1      3829     TIP3     H2       HT       0.417000        1.0080           0
      2152 WT1      3892     TIP3     OH2      OT      -0.834000       15.9994           0
      2153 WT1      3892     TIP3     H1       HT       0.417000        1.0080           0
      2154 WT1      3892     TIP3     H2       HT       0.417000        1.0080           0
      2155 WT1      3925     TIP3     OH2      OT      -0.834000       15.9994           0
      2156 WT1      3925     TIP3     H1       HT       0.417000        1.0080           0
      2157 WT1      3925     TIP3     H2       HT       0.417000        1.0080           0
      2158 WT1      3931     TIP3     OH2      OT      -0.834000       15.9994           0
      2159 WT1      3931     TIP3     H1       HT       0.417000        1.0080           0
      2160 WT1      3931     TIP3     H2       HT       0.417000        1.0080           0
      2161 WT1      3933     TIP3     OH2      OT      -0.834000       15.9994           0
      2162 WT1      3933     TIP3     H1       HT       0.417000        1.0080           0
      2163 WT1      3933     TIP3     H2       HT       0.417000        1.0080           0
      2164 WT1      3935     TIP3     OH2      OT      -0.834000       15.9994           0
      2165 WT1      3935     TIP3     H1       HT       0.417000        1.0080           0
      2166 WT1      3935     TIP3     H2       HT       0.417000        1.0080           0
      2167 WT1      3951     TIP3     OH2      OT      -0.834000       15.9994           0
      2168 WT1      3951     TIP3     H1       HT       0.417000        1.0080           0
      2169 WT1      3951     TIP3     H2       HT       0.417000        1.0080           0
      2170 WT1      3974     TIP3     OH2      OT      -0.834000       15.9994           0
      2171 WT1      3974     TIP3     H1       HT       0.417000        1.0080           0
      2172 WT1      3974     TIP3     H2       HT       0.417000        1.0080           0
      2173 WT1      3975     TIP3     OH2      OT      -0.834000       15.9994           0
      2174 WT1      3975     TIP3     H1       HT       0.417000        1.0080           0
      2175 WT1      3975     TIP3     H2       HT       0.417000        1.0080           0
      2176 WT1      3977     TIP3     OH2      OT      -0.834000       15.9994           0
      2177 WT1      3977     TIP3     H1       HT       0.417000        1.0080           0
      2178 WT1      3977     TIP3     H2       HT       0.417000        1.0080           0
      2179 WT1      3986     TIP3     OH2      OT      -0.834000       15.9994           0
      2180 WT1      3986     TIP3     H1       HT       0.417000        1.0080           0
      2181 WT1      3986     TIP3     H2       HT       0.417000        1.0080           0
      2182 WT1      3991     TIP3     OH2      OT      -0.834000       15.9994           0
      2183 WT1      3991     TIP3     H1       HT       0.417000        1.0080           0
      2184 WT1      3991     TIP3     H2       HT       0.417000        1.0080           0
      2185 WT1      3992     TIP3     OH2      OT      -0.834000       15.9994           0
      2186 WT1      3992     TIP3     H1       HT       0.417000        1.0080           0
      2187 WT1      3992     TIP3     H2       HT       0.417000        1.0080           0
      2188 WT1      3996     TIP3     OH2      OT      -0.834000       15.9994           0
      2189 WT1      3996     TIP3     H1       HT       0.417000        1.0080           0
      2190 WT1      3996     TIP3     H2       HT       0.417000        1.0080           0
      2191 WT1      4009     TIP3     OH2      OT      -0.834000       15.9994           0
      2192 WT1      4009     TIP3     H1       HT       0.417000        1.0080           0
      2193 WT1      4009     TIP3     H2       HT       0.417000        1.0080           0
      2194 WT1      4012     TIP3     OH2      OT      -0.834000       15.9994           0
      2195 WT1      4012     TIP3     H1       HT       0.417000        1.0080           0
      2196 WT1      4012     TIP3     H2       HT       0.417000        1.0080           0
      2197 WT1      4014     TIP3     OH2      OT      -0.834000       15.9994           0
      2198 WT1      4014     TIP3     H1       HT       0.417000        1.0080           0
      2199 WT1      4014     TIP3     H2       HT       0.417000        1.0080           0
      2200 WT1      4015     TIP3     OH2      OT      -0.834000       15.9994           0
      2201 WT1      4015     TIP3     H1       HT       0.417000        1.0080           0
      2202 WT1      4015     TIP3     H2       HT       0.417000        1.0080           0
      2203 WT1      4016     TIP3     OH2      OT      -0.834000       15.9994           0
      2204 WT1      4016     TIP3     H1       HT       0.417000        1.0080           0
      2205 WT1      4016     TIP3     H2       HT       0.417000        1.0080           0
      2206 WT1      4017     TIP3     OH2      OT      -0.834000       15.9994           0
      2207 WT1      4017     TIP3     H1       HT       0.417000        1.0080           0
      2208 WT1      4017     TIP3     H2       HT       0.417000        1.0080           0
      2209 WT1      4018     TIP3     OH2      OT      -0.834000       15.9994           0
      2210 WT1      4018     TIP3     H1       HT       0.417000        1.0080           0
      2211 WT1      4018     TIP3     H2       HT       0.417000        1.0080           0
      2212 WT1      4021     TIP3     OH2      OT      -0.834000       15.9994           0
      2213 WT1      4021     TIP3     H1       HT       0.417000        1.0080           0
      2214 WT1      4021     TIP3     H2       HT       0.417000        1.0080           0
      2215 WT1      4035     TIP3     OH2      OT      -0.834000       15.9994           0
      2216 WT1      4035     TIP3     H1       HT       0.417000        1.0080           0
      2217 WT1      4035     TIP3     H2       HT       0.417000        1.0080           0
      2218 WT1      4036     TIP3     OH2      OT      -0.834000       15.9994           0
      2219 WT1      4036     TIP3     H1       HT       0.417000        1.0080           0
      2220 WT1      4036     TIP3     H2       HT       0.417000        1.0080           0
      2221 WT1      4037     TIP3     OH2      OT      -0.834000       15.9994           0
      2222 WT1      4037     TIP3     H1       HT       0.417000        1.0080           0
      2223 WT1      4037     TIP3     H2       HT       0.417000        1.0080           0
      2224 WT1      4038     TIP3     OH2      OT      -0.834000       15.9994           0
      2225 WT1      4038     TIP3     H1       HT       0.417000        1.0080           0
      2226 WT1      4038     TIP3     H2       HT       0.417000        1.0080           0
      2227 WT1      4039     TIP3     OH2      OT      -0.834000       15.9994           0
      2228 WT1      4039     TIP3     H1       HT       0.417000        1.0080           0
      2229 WT1      4039     TIP3     H2       HT       0.417000        1.0080           0
      2230 WT1      4041     TIP3     OH2      OT      -0.834000       15.9994           0
      2231 WT1      4041     TIP3     H1       HT       0.417000        1.0080           0
      2232 WT1      4041     TIP3     H2       HT       0.417000        1.0080           0
      2233 WT1      4055     TIP3     OH2      OT      -0.834000       15.9994           0
      2234 WT1      4055     TIP3     H1       HT       0.417000        1.0080           0
      2235 WT1      4055     TIP3     H2       HT       0.417000        1.0080           0
      2236 WT1      4056     TIP3     OH2      OT      -0.834000       15.9994           0
      2237 WT1      4056     TIP3     H1       HT       0.417000        1.0080           0
      2238 WT1      4056     TIP3     H2       HT       0.417000        1.0080           0
      2239 WT1      4059     TIP3     OH2      OT      -0.834000       15.9994           0
      2240 WT1      4059     TIP3     H1       HT       0.417000        1.0080           0
      2241 WT1      4059     TIP3     H2       HT       0.417000        1.0080           0
      2242 WT1      4062     TIP3     OH2      OT      -0.834000       15.9994           0
      2243 WT1      4062     TIP3     H1       HT       0.417000        1.0080           0
      2244 WT1      4062     TIP3     H2       HT       0.417000        1.0080           0
      2245 WT1      4074     TIP3     OH2      OT      -0.834000       15.9994           0
      2246 WT1      4074     TIP3     H1       HT       0.417000        1.0080           0
      2247 WT1      4074     TIP3     H2       HT       0.417000        1.0080           0
      2248 WT1      4076     TIP3     OH2      OT      -0.834000       15.9994           0
      2249 WT1      4076     TIP3     H1       HT       0.417000        1.0080           0
      2250 WT1      4076     TIP3     H2       HT       0.417000        1.0080           0
      2251 WT1      4079     TIP3     OH2      OT      -0.834000       15.9994           0
      2252 WT1      4079     TIP3     H1       HT       0.417000        1.0080           0
      2253 WT1      4079     TIP3     H2       HT       0.417000        1.0080           0
      2254 WT1      4081     TIP3     OH2      OT      -0.834000       15.9994           0
      2255 WT1      4081     TIP3     H1       HT       0.417000        1.0080           0
      2256 WT1      4081     TIP3     H2       HT       0.417000        1.0080           0
      2257 WT1      4083     TIP3     OH2      OT      -0.834000       15.9994           0
      2258 WT1      4083     TIP3     H1       HT       0.417000        1.0080           0
      2259 WT1      4083     TIP3     H2       HT       0.417000        1.0080           0
      2260 WT1      4084     TIP3     OH2      OT      -0.834000       15.9994           0
      2261 WT1      4084     TIP3     H1       HT       0.417000        1.0080           0
      2262 WT1      4084     TIP3     H2       HT       0.417000        1.0080           0
      2263 WT1      4093     TIP3     OH2      OT      -0.834000       15.9994           0
      2264 WT1      4093     TIP3     H1       HT       0.417000        1.0080           0
      2265 WT1      4093     TIP3     H2       HT       0.417000        1.0080           0
      2266 WT1      4097     TIP3     OH2      OT      -0.834000       15.9994           0
      2267 WT1      4097     TIP3     H1       HT       0.417000        1.0080           0
      2268 WT1      4097     TIP3     H2       HT       0.417000        1.0080           0
      2269 WT1      4099     TIP3     OH2      OT      -0.834000       15.9994           0
      2270 WT1      4099     TIP3     H1       HT       0.417000        1.0080           0
      2271 WT1      4099     TIP3     H2       HT       0.417000        1.0080           0
      2272 WT1      4102     TIP3     OH2      OT      -0.834000       15.9994           0
      2273 WT1      4102     TIP3     H1       HT       0.417000        1.0080           0
      2274 WT1      4102     TIP3     H2       HT       0.417000        1.0080           0
      2275 WT1      4104     TIP3     OH2      OT      -0.834000       15.9994           0
      2276 WT1      4104     TIP3     H1       HT       0.417000        1.0080           0
      2277 WT1      4104     TIP3     H2       HT       0.417000        1.0080           0
      2278 WT1      4116     TIP3     OH2      OT      -0.834000       15.9994           0
      2279 WT1      4116     TIP3     H1       HT       0.417000        1.0080           0
      2280 WT1      4116     TIP3     H2       HT       0.417000        1.0080           0
      2281 WT1      4121     TIP3     OH2      OT      -0.834000       15.9994           0
      2282 WT1      4121     TIP3     H1       HT       0.417000        1.0080           0
      2283 WT1      4121     TIP3     H2       HT       0.417000        1.0080           0
      2284 WT1      4122     TIP3     OH2      OT      -0.834000       15.9994           0
      2285 WT1      4122     TIP3     H1       HT       0.417000        1.0080           0
      2286 WT1      4122     TIP3     H2       HT       0.417000        1.0080           0
      2287 WT1      4138     TIP3     OH2      OT      -0.834000       15.9994           0
      2288 WT1      4138     TIP3     H1       HT       0.417000        1.0080           0
      2289 WT1      4138     TIP3     H2       HT       0.417000        1.0080           0
      2290 WT1      4139     TIP3     OH2      OT      -0.834000       15.9994           0
      2291 WT1      4139     TIP3     H1       HT       0.417000        1.0080           0
      2292 WT1      4139     TIP3     H2       HT       0.417000        1.0080           0
      2293 WT1      4140     TIP3     OH2      OT      -0.834000       15.9994           0
      2294 WT1      4140     TIP3     H1       HT       0.417000        1.0080           0
      2295 WT1      4140     TIP3     H2       HT       0.417000        1.0080           0
      2296 WT1      4141     TIP3     OH2      OT      -0.834000       15.9994           0
      2297 WT1      4141     TIP3     H1       HT       0.417000        1.0080           0
      2298 WT1      4141     TIP3     H2       HT       0.417000        1.0080           0
      2299 WT1      4143     TIP3     OH2      OT      -0.834000       15.9994           0
      2300 WT1      4143     TIP3     H1       HT       0.417000        1.0080           0
      2301 WT1      4143     TIP3     H2       HT       0.417000        1.0080           0
      2302 WT1      4144     TIP3     OH2      OT      -0.834000       15.9994           0
      2303 WT1      4144     TIP3     H1       HT       0.417000        1.0080           0
      2304 WT1      4144     TIP3     H2       HT       0.417000        1.0080           0
      2305 WT1      4146     TIP3     OH2      OT      -0.834000       15.9994           0
      2306 WT1      4146     TIP3     H1       HT       0.417000        1.0080           0
      2307 WT1      4146     TIP3     H2       HT       0.417000        1.0080           0
      2308 WT1      4157     TIP3     OH2      OT      -0.834000       15.9994           0
      2309 WT1      4157     TIP3     H1       HT       0.417000        1.0080           0
      2310 WT1      4157     TIP3     H2       HT       0.417000        1.0080           0
      2311 WT1      4161     TIP3     OH2      OT      -0.834000       15.9994           0
      2312 WT1      4161     TIP3     H1       HT       0.417000        1.0080           0
      2313 WT1      4161     TIP3     H2       HT       0.417000        1.0080           0
      2314 WT1      4162     TIP3     OH2      OT      -0.834000       15.9994           0
      2315 WT1      4162     TIP3     H1       HT       0.417000        1.0080           0
      2316 WT1      4162     TIP3     H2       HT       0.417000        1.0080           0
      2317 WT1      4163     TIP3     OH2      OT      -0.834000       15.9994           0
      2318 WT1      4163     TIP3     H1       HT       0.417000        1.0080           0
      2319 WT1      4163     TIP3     H2       HT       0.417000        1.0080           0
      2320 WT1      4165     TIP3     OH2      OT      -0.834000       15.9994           0
      2321 WT1      4165     TIP3     H1       HT       0.417000        1.0080           0
      2322 WT1      4165     TIP3     H2       HT       0.417000        1.0080           0
      2323 WT1      4167     TIP3     OH2      OT      -0.834000       15.9994           0
      2324 WT1      4167     TIP3     H1       HT       0.417000        1.0080           0
      2325 WT1      4167     TIP3     H2       HT       0.417000        1.0080           0
      2326 WT1      4179     TIP3     OH2      OT      -0.834000       15.9994           0
      2327 WT1      4179     TIP3     H1       HT       0.417000        1.0080           0
      2328 WT1      4179     TIP3     H2       HT       0.417000        1.0080           0
      2329 WT1      4181     TIP3     OH2      OT      -0.834000       15.9994           0
      2330 WT1      4181     TIP3     H1       HT       0.417000        1.0080           0
      2331 WT1      4181     TIP3     H2       HT       0.417000        1.0080           0
      2332 WT1      4184     TIP3     OH2      OT      -0.834000       15.9994           0
      2333 WT1      4184     TIP3     H1       HT       0.417000        1.0080           0
      2334 WT1      4184     TIP3     H2       HT       0.417000        1.0080           0
      2335 WT1      4186     TIP3     OH2      OT      -0.834000       15.9994           0
      2336 WT1      4186     TIP3     H1       HT       0.417000        1.0080           0
      2337 WT1      4186     TIP3     H2       HT       0.417000        1.0080           0
      2338 WT1      4202     TIP3     OH2      OT      -0.834000       15.9994           0
      2339 WT1      4202     TIP3     H1       HT       0.417000        1.0080           0
      2340 WT1      4202     TIP3     H2       HT       0.417000        1.0080           0
      2341 WT1      4243     TIP3     OH2      OT      -0.834000       15.9994           0
      2342 WT1      4243     TIP3     H1       HT       0.417000        1.0080           0
      2343 WT1      4243     TIP3     H2       HT       0.417000        1.0080           0
      2344 WT1      4273     TIP3     OH2      OT      -0.834000       15.9994           0
      2345 WT1      4273     TIP3     H1       HT       0.417000        1.0080           0
      2346 WT1      4273     TIP3     H2       HT       0.417000        1.0080           0
      2347 WT1      4287     TIP3     OH2      OT      -0.834000       15.9994           0
      2348 WT1      4287     TIP3     H1       HT       0.417000        1.0080           0
      2349 WT1      4287     TIP3     H2       HT       0.417000        1.0080           0
      2350 WT1      4356     TIP3     OH2      OT      -0.834000       15.9994           0
      2351 WT1      4356     TIP3     H1       HT       0.417000        1.0080           0
      2352 WT1      4356     TIP3     H2       HT       0.417000        1.0080           0
      2353 WT1      4380     TIP3     OH2      OT      -0.834000       15.9994           0
      2354 WT1      4380     TIP3     H1       HT       0.417000        1.0080           0
      2355 WT1      4380     TIP3     H2       HT       0.417000        1.0080           0
      2356 WT1      4394     TIP3     OH2      OT      -0.834000       15.9994           0
      2357 WT1      4394     TIP3     H1       HT       0.417000        1.0080           0
      2358 WT1      4394     TIP3     H2       HT       0.417000        1.0080           0
      2359 WT1      4396     TIP3     OH2      OT      -0.834000       15.9994           0
      2360 WT1      4396     TIP3     H1       HT       0.417000        1.0080           0
      2361 WT1      4396     TIP3     H2       HT       0.417000        1.0080           0
      2362 WT1      4414     TIP3     OH2      OT      -0.834000       15.9994           0
      2363 WT1      4414     TIP3     H1       HT       0.417000        1.0080           0
      2364 WT1      4414     TIP3     H2       HT       0.417000        1.0080           0
      2365 WT1      4417     TIP3     OH2      OT      -0.834000       15.9994           0
      2366 WT1      4417     TIP3     H1       HT       0.417000        1.0080           0
      2367 WT1      4417     TIP3     H2       HT       0.417000        1.0080           0
      2368 WT1      4419     TIP3     OH2      OT      -0.834000       15.9994           0
      2369 WT1      4419     TIP3     H1       HT       0.417000        1.0080           0
      2370 WT1      4419     TIP3     H2       HT       0.417000        1.0080           0
      2371 WT1      4437     TIP3     OH2      OT      -0.834000       15.9994           0
      2372 WT1      4437     TIP3     H1       HT       0.417000        1.0080           0
      2373 WT1      4437     TIP3     H2       HT       0.417000        1.0080           0
      2374 WT1      4442     TIP3     OH2      OT      -0.834000       15.9994           0
      2375 WT1      4442     TIP3     H1       HT       0.417000        1.0080           0
      2376 WT1      4442     TIP3     H2       HT       0.417000        1.0080           0
      2377 WT1      4455     TIP3     OH2      OT      -0.834000       15.9994           0
      2378 WT1      4455     TIP3     H1       HT       0.417000        1.0080           0
      2379 WT1      4455     TIP3     H2       HT       0.417000        1.0080           0
      2380 WT1      4456     TIP3     OH2      OT      -0.834000       15.9994           0
      2381 WT1      4456     TIP3     H1       HT       0.417000        1.0080           0
      2382 WT1      4456     TIP3     H2       HT       0.417000        1.0080           0
      2383 WT1      4461     TIP3     OH2      OT      -0.834000       15.9994           0
      2384 WT1      4461     TIP3     H1       HT       0.417000        1.0080           0
      2385 WT1      4461     TIP3     H2       HT       0.417000        1.0080           0
      2386 WT1      4474     TIP3     OH2      OT      -0.834000       15.9994           0
      2387 WT1      4474     TIP3     H1       HT       0.417000        1.0080           0
      2388 WT1      4474     TIP3     H2       HT       0.417000        1.0080           0
      2389 WT1      4479     TIP3     OH2      OT      -0.834000       15.9994           0
      2390 WT1      4479     TIP3     H1       HT       0.417000        1.0080           0
      2391 WT1      4479     TIP3     H2       HT       0.417000        1.0080           0
      2392 WT1      4480     TIP3     OH2      OT      -0.834000       15.9994           0
      2393 WT1      4480     TIP3     H1       HT       0.417000        1.0080           0
      2394 WT1      4480     TIP3     H2       HT       0.417000        1.0080           0
      2395 WT1      4484     TIP3     OH2      OT      -0.834000       15.9994           0
      2396 WT1      4484     TIP3     H1       HT       0.417000        1.0080           0
      2397 WT1      4484     TIP3     H2       HT       0.417000        1.0080           0
      2398 WT1      4496     TIP3     OH2      OT      -0.834000       15.9994           0
      2399 WT1      4496     TIP3     H1       HT       0.417000        1.0080           0
      2400 WT1      4496     TIP3     H2       HT       0.417000        1.0080           0
      2401 WT1      4516     TIP3     OH2      OT      -0.834000       15.9994           0
      2402 WT1      4516     TIP3     H1       HT       0.417000        1.0080           0
      2403 WT1      4516     TIP3     H2       HT       0.417000        1.0080           0
      2404 WT1      4519     TIP3     OH2      OT      -0.834000       15.9994           0
      2405 WT1      4519     TIP3     H1       HT       0.417000        1.0080           0
      2406 WT1      4519     TIP3     H2       HT       0.417000        1.0080           0
      2407 WT1      4523     TIP3     OH2      OT      -0.834000       15.9994           0
      2408 WT1      4523     TIP3     H1       HT       0.417000        1.0080           0
      2409 WT1      4523     TIP3     H2       HT       0.417000        1.0080           0
      2410 WT1      4524     TIP3     OH2      OT      -0.834000       15.9994           0
      2411 WT1      4524     TIP3     H1       HT       0.417000        1.0080           0
      2412 WT1      4524     TIP3     H2       HT       0.417000        1.0080           0
      2413 WT1      4536     TIP3     OH2      OT      -0.834000       15.9994           0
      2414 WT1      4536     TIP3     H1       HT       0.417000        1.0080           0
      2415 WT1      4536     TIP3     H2       HT       0.417000        1.0080           0
      2416 WT1      4537     TIP3     OH2      OT      -0.834000       15.9994           0
      2417 WT1      4537     TIP3     H1       HT       0.417000        1.0080           0
      2418 WT1      4537     TIP3     H2       HT       0.417000        1.0080           0
      2419 WT1      4538     TIP3     OH2      OT      -0.834000       15.9994           0
      2420 WT1      4538     TIP3     H1       HT       0.417000        1.0080           0
      2421 WT1      4538     TIP3     H2       HT       0.417000        1.0080           0
      2422 WT1      4539     TIP3     OH2      OT      -0.834000       15.9994           0
      2423 WT1      4539     TIP3     H1       HT       0.417000        1.0080           0
      2424 WT1      4539     TIP3     H2       HT       0.417000        1.0080           0
      2425 WT1      4553     TIP3     OH2      OT      -0.834000       15.9994           0
      2426 WT1      4553     TIP3     H1       HT       0.417000        1.0080           0
      2427 WT1      4553     TIP3     H2       HT       0.417000        1.0080           0
      2428 WT1      4559     TIP3     OH2      OT      -0.834000       15.9994           0
      2429 WT1      4559     TIP3     H1       HT       0.417000        1.0080           0
      2430 WT1      4559     TIP3     H2       HT       0.417000        1.0080           0
      2431 WT1      4569     TIP3     OH2      OT      -0.834000       15.9994           0
      2432 WT1      4569     TIP3     H1       HT       0.417000        1.0080           0
      2433 WT1      4569     TIP3     H2       HT       0.417000        1.0080           0
      2434 WT1      4578     TIP3     OH2      OT      -0.834000       15.9994           0
      2435 WT1      4578     TIP3     H1       HT       0.417000        1.0080           0
      2436 WT1      4578     TIP3     H2       HT       0.417000        1.0080           0
      2437 WT1      4582     TIP3     OH2      OT      -0.834000       15.9994           0
      2438 WT1      4582     TIP3     H1       HT       0.417000        1.0080           0
      2439 WT1      4582     TIP3     H2       HT       0.417000        1.0080           0
      2440 WT1      4588     TIP3     OH2      OT      -0.834000       15.9994           0
      2441 WT1      4588     TIP3     H1       HT       0.417000        1.0080           0
      2442 WT1      4588     TIP3     H2       HT       0.417000        1.0080           0
      2443 WT1      4605     TIP3     OH2      OT      -0.834000       15.9994           0
      2444 WT1      4605     TIP3     H1       HT       0.417000        1.0080           0
      2445 WT1      4605     TIP3     H2       HT       0.417000        1.0080           0
      2446 WT1      4606     TIP3     OH2      OT      -0.834000       15.9994           0
      2447 WT1      4606     TIP3     H1       HT       0.417000        1.0080           0
      2448 WT1      4606     TIP3     H2       HT       0.417000        1.0080           0
      2449 WT1      4625     TIP3     OH2      OT      -0.834000       15.9994           0
      2450 WT1      4625     TIP3     H1       HT       0.417000        1.0080           0
      2451 WT1      4625     TIP3     H2       HT       0.417000        1.0080           0
      2452 WT1      4626     TIP3     OH2      OT      -0.834000       15.9994           0
      2453 WT1      4626     TIP3     H1       HT       0.417000        1.0080           0
      2454 WT1      4626     TIP3     H2       HT       0.417000        1.0080           0
      2455 WT1      4630     TIP3     OH2      OT      -0.834000       15.9994           0
      2456 WT1      4630     TIP3     H1       HT       0.417000        1.0080           0
      2457 WT1      4630     TIP3     H2       HT       0.417000        1.0080           0
      2458 WT1      4641     TIP3     OH2      OT      -0.834000       15.9994           0
      2459 WT1      4641     TIP3     H1       HT       0.417000        1.0080           0
      2460 WT1      4641     TIP3     H2       HT       0.417000        1.0080           0
      2461 WT1      4649     TIP3     OH2      OT      -0.834000       15.9994           0
      2462 WT1      4649     TIP3     H1       HT       0.417000        1.0080           0
      2463 WT1      4649     TIP3     H2       HT       0.417000        1.0080           0
      2464 WT1      4663     TIP3     OH2      OT      -0.834000       15.9994           0
      2465 WT1      4663     TIP3     H1       HT       0.417000        1.0080           0
      2466 WT1      4663     TIP3     H2       HT       0.417000        1.0080           0
      2467 WT1      4685     TIP3     OH2      OT      -0.834000       15.9994           0
      2468 WT1      4685     TIP3     H1       HT       0.417000        1.0080           0
      2469 WT1      4685     TIP3     H2       HT       0.417000        1.0080           0
      2470 WT1      4706     TIP3     OH2      OT      -0.834000       15.9994           0
      2471 WT1      4706     TIP3     H1       HT       0.417000        1.0080           0
      2472 WT1      4706     TIP3     H2       HT       0.417000        1.0080           0
      2473 WT1      4797     TIP3     OH2      OT      -0.834000       15.9994           0
      2474 WT1      4797     TIP3     H1       HT       0.417000        1.0080           0
      2475 WT1      4797     TIP3     H2       HT       0.417000        1.0080           0
      2476 WT1      4798     TIP3     OH2      OT      -0.834000       15.9994           0
      2477 WT1      4798     TIP3     H1       HT       0.417000        1.0080           0
      2478 WT1      4798     TIP3     H2       HT       0.417000        1.0080           0
      2479 WT1      4809     TIP3     OH2      OT      -0.834000       15.9994           0
      2480 WT1      4809     TIP3     H1       HT       0.417000        1.0080           0
      2481 WT1      4809     TIP3     H2       HT       0.417000        1.0080           0
      2482 WT1      4814     TIP3     OH2      OT      -0.834000       15.9994           0
      2483 WT1      4814     TIP3     H1       HT       0.417000        1.0080           0
      2484 WT1      4814     TIP3     H2       HT       0.417000        1.0080           0
      2485 WT1      4815     TIP3     OH2      OT      -0.834000       15.9994           0
      2486 WT1      4815     TIP3     H1       HT       0.417000        1.0080           0
      2487 WT1      4815     TIP3     H2       HT       0.417000        1.0080           0
      2488 WT1      4835     TIP3     OH2      OT      -0.834000       15.9994           0
      2489 WT1      4835     TIP3     H1       HT       0.417000        1.0080           0
      2490 WT1      4835     TIP3     H2       HT       0.417000        1.0080           0
      2491 WT1      4837     TIP3     OH2      OT      -0.834000       15.9994           0
      2492 WT1      4837     TIP3     H1       HT       0.417000        1.0080           0
      2493 WT1      4837     TIP3     H2       HT       0.417000        1.0080           0
      2494 WT1      4849     TIP3     OH2      OT      -0.834000       15.9994           0
      2495 WT1      4849     TIP3     H1       HT       0.417000        1.0080           0
      2496 WT1      4849     TIP3     H2       HT       0.417000        1.0080           0
      2497 WT1      4853     TIP3     OH2      OT      -0.834000       15.9994           0
      2498 WT1      4853     TIP3     H1       HT       0.417000        1.0080           0
      2499 WT1      4853     TIP3     H2       HT       0.417000        1.0080           0
      2500 WT1      4855     TIP3     OH2      OT      -0.834000       15.9994           0
      2501 WT1      4855     TIP3     H1       HT       0.417000        1.0080           0
      2502 WT1      4855     TIP3     H2       HT       0.417000        1.0080           0
      2503 WT1      4856     TIP3     OH2      OT      -0.834000       15.9994           0
      2504 WT1      4856     TIP3     H1       HT       0.417000        1.0080           0
      2505 WT1      4856     TIP3     H2       HT       0.417000        1.0080           0
      2506 WT1      4875     TIP3     OH2      OT      -0.834000       15.9994           0
      2507 WT1      4875     TIP3     H1       HT       0.417000        1.0080           0
      2508 WT1      4875     TIP3     H2       HT       0.417000        1.0080           0
      2509 WT1      4899     TIP3     OH2      OT      -0.834000       15.9994           0
      2510 WT1      4899     TIP3     H1       HT       0.417000        1.0080           0
      2511 WT1      4899     TIP3     H2       HT       0.417000        1.0080           0
      2512 WT1      4916     TIP3     OH2      OT      -0.834000       15.9994           0
      2513 WT1      4916     TIP3     H1       HT       0.417000        1.0080           0
      2514 WT1      4916     TIP3     H2       HT       0.417000        1.0080           0
      2515 WT1      4922     TIP3     OH2      OT      -0.834000       15.9994           0
      2516 WT1      4922     TIP3     H1       HT       0.417000        1.0080           0
      2517 WT1      4922     TIP3     H2       HT       0.417000        1.0080           0
      2518 WT1      4937     TIP3     OH2      OT      -0.834000       15.9994           0
      2519 WT1      4937     TIP3     H1       HT       0.417000        1.0080           0
      2520 WT1      4937     TIP3     H2       HT       0.417000        1.0080           0
      2521 WT1      4941     TIP3     OH2      OT      -0.834000       15.9994           0
      2522 WT1      4941     TIP3     H1       HT       0.417000        1.0080           0
      2523 WT1      4941     TIP3     H2       HT       0.417000        1.0080           0
      2524 WT1      4944     TIP3     OH2      OT      -0.834000       15.9994           0
      2525 WT1      4944     TIP3     H1       HT       0.417000        1.0080           0
      2526 WT1      4944     TIP3     H2       HT       0.417000        1.0080           0
      2527 WT1      4946     TIP3     OH2      OT      -0.834000       15.9994           0
      2528 WT1      4946     TIP3     H1       HT       0.417000        1.0080           0
      2529 WT1      4946     TIP3     H2       HT       0.417000        1.0080           0
      2530 WT1      4963     TIP3     OH2      OT      -0.834000       15.9994           0
      2531 WT1      4963     TIP3     H1       HT       0.417000        1.0080           0
      2532 WT1      4963     TIP3     H2       HT       0.417000        1.0080           0
      2533 WT1      4978     TIP3     OH2      OT      -0.834000       15.9994           0
      2534 WT1      4978     TIP3     H1       HT       0.417000        1.0080           0
      2535 WT1      4978     TIP3     H2       HT       0.417000        1.0080           0
      2536 WT1      4980     TIP3     OH2      OT      -0.834000       15.9994           0
      2537 WT1      4980     TIP3     H1       HT       0.417000        1.0080           0
      2538 WT1      4980     TIP3     H2       HT       0.417000        1.0080           0
      2539 WT1      4982     TIP3     OH2      OT      -0.834000       15.9994           0
      2540 WT1      4982     TIP3     H1       HT       0.417000        1.0080           0
      2541 WT1      4982     TIP3     H2       HT       0.417000        1.0080           0
      2542 WT1      4983     TIP3     OH2      OT      -0.834000       15.9994           0
      2543 WT1      4983     TIP3     H1       HT       0.417000        1.0080           0
      2544 WT1      4983     TIP3     H2       HT       0.417000        1.0080           0
      2545 WT1      4999     TIP3     OH2      OT      -0.834000       15.9994           0
      2546 WT1      4999     TIP3     H1       HT       0.417000        1.0080           0
      2547 WT1      4999     TIP3     H2       HT       0.417000        1.0080           0
      2548 WT1      5001     TIP3     OH2      OT      -0.834000       15.9994           0
      2549 WT1      5001     TIP3     H1       HT       0.417000        1.0080           0
      2550 WT1      5001     TIP3     H2       HT       0.417000        1.0080           0
      2551 WT1      5006     TIP3     OH2      OT      -0.834000       15.9994           0
      2552 WT1      5006     TIP3     H1       HT       0.417000        1.0080           0
      2553 WT1      5006     TIP3     H2       HT       0.417000        1.0080           0
      2554 WT1      5009     TIP3     OH2      OT      -0.834000       15.9994           0
      2555 WT1      5009     TIP3     H1       HT       0.417000        1.0080           0
      2556 WT1      5009     TIP3     H2       HT       0.417000        1.0080           0
      2557 WT1      5025     TIP3     OH2      OT      -0.834000       15.9994           0
      2558 WT1      5025     TIP3     H1       HT       0.417000        1.0080           0
      2559 WT1      5025     TIP3     H2       HT       0.417000        1.0080           0
      2560 WT1      5043     TIP3     OH2      OT      -0.834000       15.9994           0
      2561 WT1      5043     TIP3     H1       HT       0.417000        1.0080           0
      2562 WT1      5043     TIP3     H2       HT       0.417000        1.0080           0
      2563 WT1      5044     TIP3     OH2      OT      -0.834000       15.9994           0
      2564 WT1      5044     TIP3     H1       HT       0.417000        1.0080           0
      2565 WT1      5044     TIP3     H2       HT       0.417000        1.0080           0
      2566 WT1      5046     TIP3     OH2      OT      -0.834000       15.9994           0
      2567 WT1      5046     TIP3     H1       HT       0.417000        1.0080           0
      2568 WT1      5046     TIP3     H2       HT       0.417000        1.0080           0
      2569 WT1      5088     TIP3     OH2      OT      -0.834000       15.9994           0
      2570 WT1      5088     TIP3     H1       HT       0.417000        1.0080           0
      2571 WT1      5088     TIP3     H2       HT       0.417000        1.0080           0
      2572 WT1      5133     TIP3     OH2      OT      -0.834000       15.9994           0
      2573 WT1      5133     TIP3     H1       HT       0.417000        1.0080           0
      2574 WT1      5133     TIP3     H2       HT       0.417000        1.0080           0
      2575 WT1      5234     TIP3     OH2      OT      -0.834000       15.9994           0
      2576 WT1      5234     TIP3     H1       HT       0.417000        1.0080           0
      2577 WT1      5234     TIP3     H2       HT       0.417000        1.0080           0
      2578 WT1      5251     TIP3     OH2      OT      -0.834000       15.9994           0
      2579 WT1      5251     TIP3     H1       HT       0.417000        1.0080           0
      2580 WT1      5251     TIP3     H2       HT       0.417000        1.0080           0
      2581 WT1      5323     TIP3     OH2      OT      -0.834000       15.9994           0
      2582 WT1      5323     TIP3     H1       HT       0.417000        1.0080           0
      2583 WT1      5323     TIP3     H2       HT       0.417000        1.0080           0
      2584 WT1      5343     TIP3     OH2      OT      -0.834000       15.9994           0
      2585 WT1      5343     TIP3     H1       HT       0.417000        1.0080           0
      2586 WT1      5343     TIP3     H2       HT       0.417000        1.0080           0
      2587 WT1      5355     TIP3     OH2      OT      -0.834000       15.9994           0
      2588 WT1      5355     TIP3     H1       HT       0.417000        1.0080           0
      2589 WT1      5355     TIP3     H2       HT       0.417000        1.0080           0
      2590 WT1      5356     TIP3     OH2      OT      -0.834000       15.9994           0
      2591 WT1      5356     TIP3     H1       HT       0.417000        1.0080           0
      2592 WT1      5356     TIP3     H2       HT       0.417000        1.0080           0
      2593 WT1      5358     TIP3     OH2      OT      -0.834000       15.9994           0
      2594 WT1      5358     TIP3     H1       HT       0.417000        1.0080           0
      2595 WT1      5358     TIP3     H2       HT       0.417000        1.0080           0
      2596 WT1      5364     TIP3     OH2      OT      -0.834000       15.9994           0
      2597 WT1      5364     TIP3     H1       HT       0.417000        1.0080           0
      2598 WT1      5364     TIP3     H2       HT       0.417000        1.0080           0
      2599 WT1      5366     TIP3     OH2      OT      -0.834000       15.9994           0
      2600 WT1      5366     TIP3     H1       HT       0.417000        1.0080           0
      2601 WT1      5366     TIP3     H2       HT       0.417000        1.0080           0
      2602 WT1      5369     TIP3     OH2      OT      -0.834000       15.9994           0
      2603 WT1      5369     TIP3     H1       HT       0.417000        1.0080           0
      2604 WT1      5369     TIP3     H2       HT       0.417000        1.0080           0
      2605 WT1      5378     TIP3     OH2      OT      -0.834000       15.9994           0
      2606 WT1      5378     TIP3     H1       HT       0.417000        1.0080           0
      2607 WT1      5378     TIP3     H2       HT       0.417000        1.0080           0
      2608 WT1      5381     TIP3     OH2      OT      -0.834000       15.9994           0
      2609 WT1      5381     TIP3     H1       HT       0.417000        1.0080           0
      2610 WT1      5381     TIP3     H2       HT       0.417000        1.0080           0
      2611 WT1      5393     TIP3     OH2      OT      -0.834000       15.9994           0
      2612 WT1      5393     TIP3     H1       HT       0.417000        1.0080           0
      2613 WT1      5393     TIP3     H2       HT       0.417000        1.0080           0
      2614 WT1      5396     TIP3     OH2      OT      -0.834000       15.9994           0
      2615 WT1      5396     TIP3     H1       HT       0.417000        1.0080           0
      2616 WT1      5396     TIP3     H2       HT       0.417000        1.0080           0
      2617 WT1      5401     TIP3     OH2      OT      -0.834000       15.9994           0
      2618 WT1      5401     TIP3     H1       HT       0.417000        1.0080           0
      2619 WT1      5401     TIP3     H2       HT       0.417000        1.0080           0
      2620 WT1      5403     TIP3     OH2      OT      -0.834000       15.9994           0
      2621 WT1      5403     TIP3     H1       HT       0.417000        1.0080           0
      2622 WT1      5403     TIP3     H2       HT       0.417000        1.0080           0
      2623 WT1      5404     TIP3     OH2      OT      -0.834000       15.9994           0
      2624 WT1      5404     TIP3     H1       HT       0.417000        1.0080           0
      2625 WT1      5404     TIP3     H2       HT       0.417000        1.0080           0
      2626 WT1      5418     TIP3     OH2      OT      -0.834000       15.9994           0
      2627 WT1      5418     TIP3     H1       HT       0.417000        1.0080           0
      2628 WT1      5418     TIP3     H2       HT       0.417000        1.0080           0
      2629 WT1      5421     TIP3     OH2      OT      -0.834000       15.9994           0
      2630 WT1      5421     TIP3     H1       HT       0.417000        1.0080           0
      2631 WT1      5421     TIP3     H2       HT       0.417000        1.0080           0
      2632 WT1      5430     TIP3     OH2      OT      -0.834000       15.9994           0
      2633 WT1      5430     TIP3     H1       HT       0.417000        1.0080           0
      2634 WT1      5430     TIP3     H2       HT       0.417000        1.0080           0
      2635 WT1      5443     TIP3     OH2      OT      -0.834000       15.9994           0
      2636 WT1      5443     TIP3     H1       HT       0.417000        1.0080           0
      2637 WT1      5443     TIP3     H2       HT       0.417000        1.0080           0
      2638 WT1      5444     TIP3     OH2      OT      -0.834000       15.9994           0
      2639 WT1      5444     TIP3     H1       HT       0.417000        1.0080           0
      2640 WT1      5444     TIP3     H2       HT       0.417000        1.0080           0
      2641 WT1      5445     TIP3     OH2      OT      -0.834000       15.9994           0
      2642 WT1      5445     TIP3     H1       HT       0.417000        1.0080           0
      2643 WT1      5445     TIP3     H2       HT       0.417000        1.0080           0
      2644 WT1      5462     TIP3     OH2      OT      -0.834000       15.9994           0
      2645 WT1      5462     TIP3     H1       HT       0.417000        1.0080           0
      2646 WT1      5462     TIP3     H2       HT       0.417000        1.0080           0
      2647 WT1      5463     TIP3     OH2      OT      -0.834000       15.9994           0
      2648 WT1      5463     TIP3     H1       HT       0.417000        1.0080           0
      2649 WT1      5463     TIP3     H2       HT       0.417000        1.0080           0
      2650 WT1      5484     TIP3     OH2      OT      -0.834000       15.9994           0
      2651 WT1      5484     TIP3     H1       HT       0.417000        1.0080           0
      2652 WT1      5484     TIP3     H2       HT       0.417000        1.0080           0
      2653 WT1      5485     TIP3     OH2      OT      -0.834000       15.9994           0
      2654 WT1      5485     TIP3     H1       HT       0.417000        1.0080           0
      2655 WT1      5485     TIP3     H2       HT       0.417000        1.0080           0
      2656 WT1      5489     TIP3     OH2      OT      -0.834000       15.9994           0
      2657 WT1      5489     TIP3     H1       HT       0.417000        1.0080           0
      2658 WT1      5489     TIP3     H2       HT       0.417000        1.0080           0
      2659 WT1      5505     TIP3     OH2      OT      -0.834000       15.9994           0
      2660 WT1      5505     TIP3     H1       HT       0.417000        1.0080           0
      2661 WT1      5505     TIP3     H2       HT       0.417000        1.0080           0
      2662 WT1      5528     TIP3     OH2      OT      -0.834000       15.9994           0
      2663 WT1      5528     TIP3     H1       HT       0.417000        1.0080           0
      2664 WT1      5528     TIP3     H2       HT       0.417000        1.0080           0
      2665 WT1      5549     TIP3     OH2      OT      -0.834000       15.9994           0
      2666 WT1      5549     TIP3     H1       HT       0.417000        1.0080           0
      2667 WT1      5549     TIP3     H2       HT       0.417000        1.0080           0
      2668 WT1      5575     TIP3     OH2      OT      -0.834000       15.9994           0
      2669 WT1      5575     TIP3     H1       HT       0.417000        1.0080           0
      2670 WT1      5575     TIP3     H2       HT       0.417000        1.0080           0
      2671 WT1      5690     TIP3     OH2      OT      -0.834000       15.9994           0
      2672 WT1      5690     TIP3     H1       HT       0.417000        1.0080           0
      2673 WT1      5690     TIP3     H2       HT       0.417000        1.0080           0
      2674 WT1      5723     TIP3     OH2      OT      -0.834000       15.9994           0
      2675 WT1      5723     TIP3     H1       HT       0.417000        1.0080           0
      2676 WT1      5723     TIP3     H2       HT       0.417000        1.0080           0
      2677 WT1      5782     TIP3     OH2      OT      -0.834000       15.9994           0
      2678 WT1      5782     TIP3     H1       HT       0.417000        1.0080           0
      2679 WT1      5782     TIP3     H2       HT       0.417000        1.0080           0
      2680 WT1      5795     TIP3     OH2      OT      -0.834000       15.9994           0
      2681 WT1      5795     TIP3     H1       HT       0.417000        1.0080           0
      2682 WT1      5795     TIP3     H2       HT       0.417000        1.0080           0
      2683 WT1      5803     TIP3     OH2      OT      -0.834000       15.9994           0
      2684 WT1      5803     TIP3     H1       HT       0.417000        1.0080           0
      2685 WT1      5803     TIP3     H2       HT       0.417000        1.0080           0
      2686 WT1      5804     TIP3     OH2      OT      -0.834000       15.9994           0
      2687 WT1      5804     TIP3     H1       HT       0.417000        1.0080           0
      2688 WT1      5804     TIP3     H2       HT       0.417000        1.0080           0
      2689 WT1      5821     TIP3     OH2      OT      -0.834000       15.9994           0
      2690 WT1      5821     TIP3     H1       HT       0.417000        1.0080           0
      2691 WT1      5821     TIP3     H2       HT       0.417000        1.0080           0
      2692 WT1      5824     TIP3     OH2      OT      -0.834000       15.9994           0
      2693 WT1      5824     TIP3     H1       HT       0.417000        1.0080           0
      2694 WT1      5824     TIP3     H2       HT       0.417000        1.0080           0
      2695 WT1      5827     TIP3     OH2      OT      -0.834000       15.9994           0
      2696 WT1      5827     TIP3     H1       HT       0.417000        1.0080           0
      2697 WT1      5827     TIP3     H2       HT       0.417000        1.0080           0
      2698 WT1      5842     TIP3     OH2      OT      -0.834000       15.9994           0
      2699 WT1      5842     TIP3     H1       HT       0.417000        1.0080           0
      2700 WT1      5842     TIP3     H2       HT       0.417000        1.0080           0
      2701 WT1      5860     TIP3     OH2      OT      -0.834000       15.9994           0
      2702 WT1      5860     TIP3     H1       HT       0.417000        1.0080           0
      2703 WT1      5860     TIP3     H2       HT       0.417000        1.0080           0
      2704 WT1      5864     TIP3     OH2      OT      -0.834000       15.9994           0
      2705 WT1      5864     TIP3     H1       HT       0.417000        1.0080           0
      2706 WT1      5864     TIP3     H2       HT       0.417000        1.0080           0
      2707 WT1      5899     TIP3     OH2      OT      -0.834000       15.9994           0
      2708 WT1      5899     TIP3     H1       HT       0.417000        1.0080           0
      2709 WT1      5899     TIP3     H2       HT       0.417000        1.0080           0
      2710 WT1      5910     TIP3     OH2      OT      -0.834000       15.9994           0
      2711 WT1      5910     TIP3     H1       HT       0.417000        1.0080           0
      2712 WT1      5910     TIP3     H2       HT       0.417000        1.0080           0
      2713 WT1      5913     TIP3     OH2      OT      -0.834000       15.9994           0
      2714 WT1      5913     TIP3     H1       HT       0.417000        1.0080           0
      2715 WT1      5913     TIP3     H2       HT       0.417000        1.0080           0
      2716 WT1      5945     TIP3     OH2      OT      -0.834000       15.9994           0
      2717 WT1      5945     TIP3     H1       HT       0.417000        1.0080           0
      2718 WT1      5945     TIP3     H2       HT       0.417000        1.0080           0
      2719 WT1      6138     TIP3     OH2      OT      -0.834000       15.9994           0
      2720 WT1      6138     TIP3     H1       HT       0.417000        1.0080           0
      2721 WT1      6138     TIP3     H2       HT       0.417000        1.0080           0
      2722 WT1      6158     TIP3     OH2      OT      -0.834000       15.9994           0
      2723 WT1      6158     TIP3     H1       HT       0.417000        1.0080           0
      2724 WT1      6158     TIP3     H2       HT       0.417000        1.0080           0
      2725 WT1      6183     TIP3     OH2      OT      -0.834000       15.9994           0
      2726 WT1      6183     TIP3     H1       HT       0.417000        1.0080           0
      2727 WT1      6183     TIP3     H2       HT       0.417000        1.0080           0
      2728 WT1      6195     TIP3     OH2      OT      -0.834000       15.9994           0
      2729 WT1      6195     TIP3     H1       HT       0.417000        1.0080           0
      2730 WT1      6195     TIP3     H2       HT       0.417000        1.0080           0
      2731 WT1      6220     TIP3     OH2      OT      -0.834000       15.9994           0
      2732 WT1      6220     TIP3     H1       HT       0.417000        1.0080           0
      2733 WT1      6220     TIP3     H2       HT       0.417000        1.0080           0
      2734 WT1      6240     TIP3     OH2      OT      -0.834000       15.9994           0
      2735 WT1      6240     TIP3     H1       HT       0.417000        1.0080           0
      2736 WT1      6240     TIP3     H2       HT       0.417000        1.0080           0
      2737 WT1      6241     TIP3     OH2      OT      -0.834000       15.9994           0
      2738 WT1      6241     TIP3     H1       HT       0.417000        1.0080           0
      2739 WT1      6241     TIP3     H2       HT       0.417000        1.0080           0
      2740 WT1      6300     TIP3     OH2      OT      -0.834000       15.9994           0
      2741 WT1      6300     TIP3     H1       HT       0.417000        1.0080           0
      2742 WT1      6300     TIP3     H2       HT       0.417000        1.0080           0
      2743 WT1      6352     TIP3     OH2      OT      -0.834000       15.9994           0
      2744 WT1      6352     TIP3     H1       HT       0.417000        1.0080           0
      2745 WT1      6352     TIP3     H2       HT       0.417000        1.0080           0
      2746 WT1      6492     TIP3     OH2      OT      -0.834000       15.9994           0
      2747 WT1      6492     TIP3     H1       HT       0.417000        1.0080           0
      2748 WT1      6492     TIP3     H2       HT       0.417000        1.0080           0
      2749 WT1      6583     TIP3     OH2      OT      -0.834000       15.9994           0
      2750 WT1      6583     TIP3     H1       HT       0.417000        1.0080           0
      2751 WT1      6583     TIP3     H2       HT       0.417000        1.0080           0
      2752 WT1      6671     TIP3     OH2      OT      -0.834000       15.9994           0
      2753 WT1      6671     TIP3     H1       HT       0.417000        1.0080           0
      2754 WT1      6671     TIP3     H2       HT       0.417000        1.0080           0
      2755 WT1      6684     TIP3     OH2      OT      -0.834000       15.9994           0
      2756 WT1      6684     TIP3     H1       HT       0.417000        1.0080           0
      2757 WT1      6684     TIP3     H2       HT       0.417000        1.0080           0
      2758 WT1      6774     TIP3     OH2      OT      -0.834000       15.9994           0
      2759 WT1      6774     TIP3     H1       HT       0.417000        1.0080           0
      2760 WT1      6774     TIP3     H2       HT       0.417000        1.0080           0
      2761 WT1      6867     TIP3     OH2      OT      -0.834000       15.9994           0
      2762 WT1      6867     TIP3     H1       HT       0.417000        1.0080           0
      2763 WT1      6867     TIP3     H2       HT       0.417000        1.0080           0
      2764 WT1      6877     TIP3     OH2      OT      -0.834000       15.9994           0
      2765 WT1      6877     TIP3     H1       HT       0.417000        1.0080           0
      2766 WT1      6877     TIP3     H2       HT       0.417000        1.0080           0
      2767 WT1      7058     TIP3     OH2      OT      -0.834000       15.9994           0
      2768 WT1      7058     TIP3     H1       HT       0.417000        1.0080           0
      2769 WT1      7058     TIP3     H2       HT       0.417000        1.0080           0
      2770 WT1      7222     TIP3     OH2      OT      -0.834000       15.9994           0
      2771 WT1      7222     TIP3     H1       HT       0.417000        1.0080           0
      2772 WT1      7222     TIP3     H2       HT       0.417000        1.0080           0
      2773 WT1      7252     TIP3     OH2      OT      -0.834000       15.9994           0
      2774 WT1      7252     TIP3     H1       HT       0.417000        1.0080           0
      2775 WT1      7252     TIP3     H2       HT       0.417000        1.0080           0
      2776 WT1      7295     TIP3     OH2      OT      -0.834000       15.9994           0
      2777 WT1      7295     TIP3     H1       HT       0.417000        1.0080           0
      2778 WT1      7295     TIP3     H2       HT       0.417000        1.0080           0
      2779 WT1      7479     TIP3     OH2      OT      -0.834000       15.9994           0
      2780 WT1      7479     TIP3     H1       HT       0.417000        1.0080           0
      2781 WT1      7479     TIP3     H2       HT       0.417000        1.0080           0
      2782 WT1      7510     TIP3     OH2      OT      -0.834000       15.9994           0
      2783 WT1      7510     TIP3     H1       HT       0.417000        1.0080           0
      2784 WT1      7510     TIP3     H2       HT       0.417000        1.0080           0
      2785 WT1      7525     TIP3     OH2      OT      -0.834000       15.9994           0
      2786 WT1      7525     TIP3     H1       HT       0.417000        1.0080           0
      2787 WT1      7525     TIP3     H2       HT       0.417000        1.0080           0
      2788 WT1      7563     TIP3     OH2      OT      -0.834000       15.9994           0
      2789 WT1      7563     TIP3     H1       HT       0.417000        1.0080           0
      2790 WT1      7563     TIP3     H2       HT       0.417000        1.0080           0
      2791 WT1      7568     TIP3     OH2      OT      -0.834000       15.9994           0
      2792 WT1      7568     TIP3     H1       HT       0.417000        1.0080           0
      2793 WT1      7568     TIP3     H2       HT       0.417000        1.0080           0
      2794 WT1      7605     TIP3     OH2      OT      -0.834000       15.9994           0
      2795 WT1      7605     TIP3     H1       HT       0.417000        1.0080           0
      2796 WT1      7605     TIP3     H2       HT       0.417000        1.0080           0
      2797 WT1      7630     TIP3     OH2      OT      -0.834000       15.9994           0
      2798 WT1      7630     TIP3     H1       HT       0.417000        1.0080           0
      2799 WT1      7630     TIP3     H2       HT       0.417000        1.0080           0
      2800 WT1      7631     TIP3     OH2      OT      -0.834000       15.9994           0
      2801 WT1      7631     TIP3     H1       HT       0.417000        1.0080           0
      2802 WT1      7631     TIP3     H2       HT       0.417000        1.0080           0
      2803 WT1      7647     TIP3     OH2      OT      -0.834000       15.9994           0
      2804 WT1      7647     TIP3     H1       HT       0.417000        1.0080           0
      2805 WT1      7647     TIP3     H2       HT       0.417000        1.0080           0
      2806 WT1      7650     TIP3     OH2      OT      -0.834000       15.9994           0
      2807 WT1      7650     TIP3     H1       HT       0.417000        1.0080           0
      2808 WT1      7650     TIP3     H2       HT       0.417000        1.0080           0
      2809 WT1      7668     TIP3     OH2      OT      -0.834000       15.9994           0
      2810 WT1      7668     TIP3     H1       HT       0.417000        1.0080           0
      2811 WT1      7668     TIP3     H2       HT       0.417000        1.0080           0
      2812 WT1      7707     TIP3     OH2      OT      -0.834000       15.9994           0
      2813 WT1      7707     TIP3     H1       HT       0.417000        1.0080           0
      2814 WT1      7707     TIP3     H2       HT       0.417000        1.0080           0
      2815 WT1      7716     TIP3     OH2      OT      -0.834000       15.9994           0
      2816 WT1      7716     TIP3     H1       HT       0.417000        1.0080           0
      2817 WT1      7716     TIP3     H2       HT       0.417000        1.0080           0
      2818 WT1      7739     TIP3     OH2      OT      -0.834000       15.9994           0
      2819 WT1      7739     TIP3     H1       HT       0.417000        1.0080           0
      2820 WT1      7739     TIP3     H2       HT       0.417000        1.0080           0
      2821 WT1      7748     TIP3     OH2      OT      -0.834000       15.9994           0
      2822 WT1      7748     TIP3     H1       HT       0.417000        1.0080           0
      2823 WT1      7748     TIP3     H2       HT       0.417000        1.0080           0
      2824 WT1      7945     TIP3     OH2      OT      -0.834000       15.9994           0
      2825 WT1      7945     TIP3     H1       HT       0.417000        1.0080           0
      2826 WT1      7945     TIP3     H2       HT       0.417000        1.0080           0
      2827 WT1      7985     TIP3     OH2      OT      -0.834000       15.9994           0
      2828 WT1      7985     TIP3     H1       HT       0.417000        1.0080           0
      2829 WT1      7985     TIP3     H2       HT       0.417000        1.0080           0
      2830 WT1      8023     TIP3     OH2      OT      -0.834000       15.9994           0
      2831 WT1      8023     TIP3     H1       HT       0.417000        1.0080           0
      2832 WT1      8023     TIP3     H2       HT       0.417000        1.0080           0
      2833 WT1      8024     TIP3     OH2      OT      -0.834000       15.9994           0
      2834 WT1      8024     TIP3     H1       HT       0.417000        1.0080           0
      2835 WT1      8024     TIP3     H2       HT       0.417000        1.0080           0
      2836 WT1      8046     TIP3     OH2      OT      -0.834000       15.9994           0
      2837 WT1      8046     TIP3     H1       HT       0.417000        1.0080           0
      2838 WT1      8046     TIP3     H2       HT       0.417000        1.0080           0
      2839 WT1      8064     TIP3     OH2      OT      -0.834000       15.9994           0
      2840 WT1      8064     TIP3     H1       HT       0.417000        1.0080           0
      2841 WT1      8064     TIP3     H2       HT       0.417000        1.0080           0
      2842 WT1      8067     TIP3     OH2      OT      -0.834000       15.9994           0
      2843 WT1      8067     TIP3     H1       HT       0.417000        1.0080           0
      2844 WT1      8067     TIP3     H2       HT       0.417000        1.0080           0
      2845 WT1      8068     TIP3     OH2      OT      -0.834000       15.9994           0
      2846 WT1      8068     TIP3     H1       HT       0.417000        1.0080           0
      2847 WT1      8068     TIP3     H2       HT       0.417000        1.0080           0
      2848 WT1      8076     TIP3     OH2      OT      -0.834000       15.9994           0
      2849 WT1      8076     TIP3     H1       HT       0.417000        1.0080           0
      2850 WT1      8076     TIP3     H2       HT       0.417000        1.0080           0
      2851 WT1      8133     TIP3     OH2      OT      -0.834000       15.9994           0
      2852 WT1      8133     TIP3     H1       HT       0.417000        1.0080           0
      2853 WT1      8133     TIP3     H2       HT       0.417000        1.0080           0
      2854 WT1      8136     TIP3     OH2      OT      -0.834000       15.9994           0
      2855 WT1      8136     TIP3     H1       HT       0.417000        1.0080           0
      2856 WT1      8136     TIP3     H2       HT       0.417000        1.0080           0
      2857 WT1      8174     TIP3     OH2      OT      -0.834000       15.9994           0
      2858 WT1      8174     TIP3     H1       HT       0.417000        1.0080           0
      2859 WT1      8174     TIP3     H2       HT       0.417000        1.0080           0
      2860 WT1      8364     TIP3     OH2      OT      -0.834000       15.9994           0
      2861 WT1      8364     TIP3     H1       HT       0.417000        1.0080           0
      2862 WT1      8364     TIP3     H2       HT       0.417000        1.0080           0
      2863 WT1      8370     TIP3     OH2      OT      -0.834000       15.9994           0
      2864 WT1      8370     TIP3     H1       HT       0.417000        1.0080           0
      2865 WT1      8370     TIP3     H2       HT       0.417000        1.0080           0
      2866 WT1      8403     TIP3     OH2      OT      -0.834000       15.9994           0
      2867 WT1      8403     TIP3     H1       HT       0.417000        1.0080           0
      2868 WT1      8403     TIP3     H2       HT       0.417000        1.0080           0
      2869 WT1      8408     TIP3     OH2      OT      -0.834000       15.9994           0
      2870 WT1      8408     TIP3     H1       HT       0.417000        1.0080           0
      2871 WT1      8408     TIP3     H2       HT       0.417000        1.0080           0
      2872 WT1      8411     TIP3     OH2      OT      -0.834000       15.9994           0
      2873 WT1      8411     TIP3     H1       HT       0.417000        1.0080           0
      2874 WT1      8411     TIP3     H2       HT       0.417000        1.0080           0
      2875 WT1      8425     TIP3     OH2      OT      -0.834000       15.9994           0
      2876 WT1      8425     TIP3     H1       HT       0.417000        1.0080           0
      2877 WT1      8425     TIP3     H2       HT       0.417000        1.0080           0
      2878 WT1      8441     TIP3     OH2      OT      -0.834000       15.9994           0
      2879 WT1      8441     TIP3     H1       HT       0.417000        1.0080           0
      2880 WT1      8441     TIP3     H2       HT       0.417000        1.0080           0
      2881 WT1      8448     TIP3     OH2      OT      -0.834000       15.9994           0
      2882 WT1      8448     TIP3     H1       HT       0.417000        1.0080           0
      2883 WT1      8448     TIP3     H2       HT       0.417000        1.0080           0
      2884 WT1      8466     TIP3     OH2      OT      -0.834000       15.9994           0
      2885 WT1      8466     TIP3     H1       HT       0.417000        1.0080           0
      2886 WT1      8466     TIP3     H2       HT       0.417000        1.0080           0
      2887 WT1      8468     TIP3     OH2      OT      -0.834000       15.9994           0
      2888 WT1      8468     TIP3     H1       HT       0.417000        1.0080           0
      2889 WT1      8468     TIP3     H2       HT       0.417000        1.0080           0
      2890 WT1      8528     TIP3     OH2      OT      -0.834000       15.9994           0
      2891 WT1      8528     TIP3     H1       HT       0.417000        1.0080           0
      2892 WT1      8528     TIP3     H2       HT       0.417000        1.0080           0
      2893 WT1      8534     TIP3     OH2      OT      -0.834000       15.9994           0
      2894 WT1      8534     TIP3     H1       HT       0.417000        1.0080           0
      2895 WT1      8534     TIP3     H2       HT       0.417000        1.0080           0
      2896 WT1      8536     TIP3     OH2      OT      -0.834000       15.9994           0
      2897 WT1      8536     TIP3     H1       HT       0.417000        1.0080           0
      2898 WT1      8536     TIP3     H2       HT       0.417000        1.0080           0
      2899 WT1      8548     TIP3     OH2      OT      -0.834000       15.9994           0
      2900 WT1      8548     TIP3     H1       HT       0.417000        1.0080           0
      2901 WT1      8548     TIP3     H2       HT       0.417000        1.0080           0
      2902 WT1      8549     TIP3     OH2      OT      -0.834000       15.9994           0
      2903 WT1      8549     TIP3     H1       HT       0.417000        1.0080           0
      2904 WT1      8549     TIP3     H2       HT       0.417000        1.0080           0
      2905 WT1      8555     TIP3     OH2      OT      -0.834000       15.9994           0
      2906 WT1      8555     TIP3     H1       HT       0.417000        1.0080           0
      2907 WT1      8555     TIP3     H2       HT       0.417000        1.0080           0
      2908 WT1      8556     TIP3     OH2      OT      -0.834000       15.9994           0
      2909 WT1      8556     TIP3     H1       HT       0.417000        1.0080           0
      2910 WT1      8556     TIP3     H2       HT       0.417000        1.0080           0
      2911 WT1      8558     TIP3     OH2      OT      -0.834000       15.9994           0
      2912 WT1      8558     TIP3     H1       HT       0.417000        1.0080           0
      2913 WT1      8558     TIP3     H2       HT       0.417000        1.0080           0
      2914 WT1      8574     TIP3     OH2      OT      -0.834000       15.9994           0
      2915 WT1      8574     TIP3     H1       HT       0.417000        1.0080           0
      2916 WT1      8574     TIP3     H2       HT       0.417000        1.0080           0
      2917 WT1      8579     TIP3     OH2      OT      -0.834000       15.9994           0
      2918 WT1      8579     TIP3     H1       HT       0.417000        1.0080           0
      2919 WT1      8579     TIP3     H2       HT       0.417000        1.0080           0
      2920 WT1      8613     TIP3     OH2      OT      -0.834000       15.9994           0
      2921 WT1      8613     TIP3     H1       HT       0.417000        1.0080           0
      2922 WT1      8613     TIP3     H2       HT       0.417000        1.0080           0
      2923 WT1      8645     TIP3     OH2      OT      -0.834000       15.9994           0
      2924 WT1      8645     TIP3     H1       HT       0.417000        1.0080           0
      2925 WT1      8645     TIP3     H2       HT       0.417000        1.0080           0
      2926 WT1      8760     TIP3     OH2      OT      -0.834000       15.9994           0
      2927 WT1      8760     TIP3     H1       HT       0.417000        1.0080           0
      2928 WT1      8760     TIP3     H2       HT       0.417000        1.0080           0
      2929 WT1      8780     TIP3     OH2      OT      -0.834000       15.9994           0
      2930 WT1      8780     TIP3     H1       HT       0.417000        1.0080           0
      2931 WT1      8780     TIP3     H2       HT       0.417000        1.0080           0
      2932 WT1      8801     TIP3     OH2      OT      -0.834000       15.9994           0
      2933 WT1      8801     TIP3     H1       HT       0.417000        1.0080           0
      2934 WT1      8801     TIP3     H2       HT       0.417000        1.0080           0
      2935 WT1      8822     TIP3     OH2      OT      -0.834000       15.9994           0
      2936 WT1      8822     TIP3     H1       HT       0.417000        1.0080           0
      2937 WT1      8822     TIP3     H2       HT       0.417000        1.0080           0
      2938 WT1      8829     TIP3     OH2      OT      -0.834000       15.9994           0
      2939 WT1      8829     TIP3     H1       HT       0.417000        1.0080           0
      2940 WT1      8829     TIP3     H2       HT       0.417000        1.0080           0
      2941 WT1      8843     TIP3     OH2      OT      -0.834000       15.9994           0
      2942 WT1      8843     TIP3     H1       HT       0.417000        1.0080           0
      2943 WT1      8843     TIP3     H2       HT       0.417000        1.0080           0
      2944 WT1      8845     TIP3     OH2      OT      -0.834000       15.9994           0
      2945 WT1      8845     TIP3     H1       HT       0.417000        1.0080           0
      2946 WT1      8845     TIP3     H2       HT       0.417000        1.0080           0
      2947 WT1      8848     TIP3     OH2      OT      -0.834000       15.9994           0
      2948 WT1      8848     TIP3     H1       HT       0.417000        1.0080           0
      2949 WT1      8848     TIP3     H2       HT       0.417000        1.0080           0
      2950 WT1      8852     TIP3     OH2      OT      -0.834000       15.9994           0
      2951 WT1      8852     TIP3     H1       HT       0.417000        1.0080           0
      2952 WT1      8852     TIP3     H2       HT       0.417000        1.0080           0
      2953 WT1      8865     TIP3     OH2      OT      -0.834000       15.9994           0
      2954 WT1      8865     TIP3     H1       HT       0.417000        1.0080           0
      2955 WT1      8865     TIP3     H2       HT       0.417000        1.0080           0
      2956 WT1      8869     TIP3     OH2      OT      -0.834000       15.9994           0
      2957 WT1      8869     TIP3     H1       HT       0.417000        1.0080           0
      2958 WT1      8869     TIP3     H2       HT       0.417000        1.0080           0
      2959 WT1      8870     TIP3     OH2      OT      -0.834000       15.9994           0
      2960 WT1      8870     TIP3     H1       HT       0.417000        1.0080           0
      2961 WT1      8870     TIP3     H2       HT       0.417000        1.0080           0
      2962 WT1      8886     TIP3     OH2      OT      -0.834000       15.9994           0
      2963 WT1      8886     TIP3     H1       HT       0.417000        1.0080           0
      2964 WT1      8886     TIP3     H2       HT       0.417000        1.0080           0
      2965 WT1      8895     TIP3     OH2      OT      -0.834000       15.9994           0
      2966 WT1      8895     TIP3     H1       HT       0.417000        1.0080           0
      2967 WT1      8895     TIP3     H2       HT       0.417000        1.0080           0
      2968 WT1      8903     TIP3     OH2      OT      -0.834000       15.9994           0
      2969 WT1      8903     TIP3     H1       HT       0.417000        1.0080           0
      2970 WT1      8903     TIP3     H2       HT       0.417000        1.0080           0
      2971 WT1      8905     TIP3     OH2      OT      -0.834000       15.9994           0
      2972 WT1      8905     TIP3     H1       HT       0.417000        1.0080           0
      2973 WT1      8905     TIP3     H2       HT       0.417000        1.0080           0
      2974 WT1      8908     TIP3     OH2      OT      -0.834000       15.9994           0
      2975 WT1      8908     TIP3     H1       HT       0.417000        1.0080           0
      2976 WT1      8908     TIP3     H2       HT       0.417000        1.0080           0
      2977 WT1      8926     TIP3     OH2      OT      -0.834000       15.9994           0
      2978 WT1      8926     TIP3     H1       HT       0.417000        1.0080           0
      2979 WT1      8926     TIP3     H2       HT       0.417000        1.0080           0
      2980 WT1      8927     TIP3     OH2      OT      -0.834000       15.9994           0
      2981 WT1      8927     TIP3     H1       HT       0.417000        1.0080           0
      2982 WT1      8927     TIP3     H2       HT       0.417000        1.0080           0
      2983 WT1      8928     TIP3     OH2      OT      -0.834000       15.9994           0
      2984 WT1      8928     TIP3     H1       HT       0.417000        1.0080           0
      2985 WT1      8928     TIP3     H2       HT       0.417000        1.0080           0
      2986 WT1      8931     TIP3     OH2      OT      -0.834000       15.9994           0
      2987 WT1      8931     TIP3     H1       HT       0.417000        1.0080           0
      2988 WT1      8931     TIP3     H2       HT       0.417000        1.0080           0
      2989 WT1      8935     TIP3     OH2      OT      -0.834000       15.9994           0
      2990 WT1      8935     TIP3     H1       HT       0.417000        1.0080           0
      2991 WT1      8935     TIP3     H2       HT       0.417000        1.0080           0
      2992 WT1      8949     TIP3     OH2      OT      -0.834000       15.9994           0
      2993 WT1      8949     TIP3     H1       HT       0.417000        1.0080           0
      2994 WT1      8949     TIP3     H2       HT       0.417000        1.0080           0
      2995 WT1      8952     TIP3     OH2      OT      -0.834000       15.9994           0
      2996 WT1      8952     TIP3     H1       HT       0.417000        1.0080           0
      2997 WT1      8952     TIP3     H2       HT       0.417000        1.0080           0
      2998 WT1      8954     TIP3     OH2      OT      -0.834000       15.9994           0
      2999 WT1      8954     TIP3     H1       HT       0.417000        1.0080           0
      3000 WT1      8954     TIP3     H2       HT       0.417000        1.0080           0
      3001 WT1      8956     TIP3     OH2      OT      -0.834000       15.9994           0
      3002 WT1      8956     TIP3     H1       HT       0.417000        1.0080           0
      3003 WT1      8956     TIP3     H2       HT       0.417000        1.0080           0
      3004 WT1      8973     TIP3     OH2      OT      -0.834000       15.9994           0
      3005 WT1      8973     TIP3     H1       HT       0.417000        1.0080           0
      3006 WT1      8973     TIP3     H2       HT       0.417000        1.0080           0
      3007 WT1      8976     TIP3     OH2      OT      -0.834000       15.9994           0
      3008 WT1      8976     TIP3     H1       HT       0.417000        1.0080           0
      3009 WT1      8976     TIP3     H2       HT       0.417000        1.0080           0
      3010 WT1      8977     TIP3     OH2      OT      -0.834000       15.9994           0
      3011 WT1      8977     TIP3     H1       HT       0.417000        1.0080           0
      3012 WT1      8977     TIP3     H2       HT       0.417000        1.0080           0
      3013 WT1      8988     TIP3     OH2      OT      -0.834000       15.9994           0
      3014 WT1      8988     TIP3     H1       HT       0.417000        1.0080           0
      3015 WT1      8988     TIP3     H2       HT       0.417000        1.0080           0
      3016 WT1      8994     TIP3     OH2      OT      -0.834000       15.9994           0
      3017 WT1      8994     TIP3     H1       HT       0.417000        1.0080           0
      3018 WT1      8994     TIP3     H2       HT       0.417000        1.0080           0
      3019 WT1      9013     TIP3     OH2      OT      -0.834000       15.9994           0
      3020 WT1      9013     TIP3     H1       HT       0.417000        1.0080           0
      3021 WT1      9013     TIP3     H2       HT       0.417000        1.0080           0
      3022 WT1      9015     TIP3     OH2      OT      -0.834000       15.9994           0
      3023 WT1      9015     TIP3     H1       HT       0.417000        1.0080           0
      3024 WT1      9015     TIP3     H2       HT       0.417000        1.0080           0
      3025 WT1      9034     TIP3     OH2      OT      -0.834000       15.9994           0
      3026 WT1      9034     TIP3     H1       HT       0.417000        1.0080           0
      3027 WT1      9034     TIP3     H2       HT       0.417000        1.0080           0
      3028 WT1      9047     TIP3     OH2      OT      -0.834000       15.9994           0
      3029 WT1      9047     TIP3     H1       HT       0.417000        1.0080           0
      3030 WT1      9047     TIP3     H2       HT       0.417000        1.0080           0
      3031 WT1      9054     TIP3     OH2      OT      -0.834000       15.9994           0
      3032 WT1      9054     TIP3     H1       HT       0.417000        1.0080           0
      3033 WT1      9054     TIP3     H2       HT       0.417000        1.0080           0
      3034 WT1      9055     TIP3     OH2      OT      -0.834000       15.9994           0
      3035 WT1      9055     TIP3     H1       HT       0.417000        1.0080           0
      3036 WT1      9055     TIP3     H2       HT       0.417000        1.0080           0
      3037 WT1      9057     TIP3     OH2      OT      -0.834000       15.9994           0
      3038 WT1      9057     TIP3     H1       HT       0.417000        1.0080           0
      3039 WT1      9057     TIP3     H2       HT       0.417000        1.0080           0
      3040 WT1      9096     TIP3     OH2      OT      -0.834000       15.9994           0
      3041 WT1      9096     TIP3     H1       HT       0.417000        1.0080           0
      3042 WT1      9096     TIP3     H2       HT       0.417000        1.0080           0
      3043 WT1      9165     TIP3     OH2      OT      -0.834000       15.9994           0
      3044 WT1      9165     TIP3     H1       HT       0.417000        1.0080           0
      3045 WT1      9165     TIP3     H2       HT       0.417000        1.0080           0
      3046 WT1      9226     TIP3     OH2      OT      -0.834000       15.9994           0
      3047 WT1      9226     TIP3     H1       HT       0.417000        1.0080           0
      3048 WT1      9226     TIP3     H2       HT       0.417000        1.0080           0
      3049 WT1      9241     TIP3     OH2      OT      -0.834000       15.9994           0
      3050 WT1      9241     TIP3     H1       HT       0.417000        1.0080           0
      3051 WT1      9241     TIP3     H2       HT       0.417000        1.0080           0
      3052 WT1      9250     TIP3     OH2      OT      -0.834000       15.9994           0
      3053 WT1      9250     TIP3     H1       HT       0.417000        1.0080           0
      3054 WT1      9250     TIP3     H2       HT       0.417000        1.0080           0
      3055 ION      1        SOD      SOD      SOD      1.000000       22.9898           0

      2094 !NBOND: bonds
         2         1         2         6         2         5         2         4
         3         1         4        11         4         9         4        10
         5        13         5        12         5         8         7        14
         8        15         9        18         9        17         9        16
        12        21        12        17        12        20        16        26
        16        25        19        10        19        29        19        28
        22        14        22        32        22        19        23        33
        25        36        27        16        30        20        30        39
        30        38        31        41        31        22        31        40
        31        33        34        24        34        44        34        43
        34        30        35        24        37        28        37        47
        37        46        38        50        38        49        38        48
        40        52        40        37        40        51        42        53
        43        55        43        54        43        45        46        58
        46        57        48        61        48        60        54        67
        54        49        54        66        56        45        57        69
        59        46        60        70        62        48        63        51
        63        72        63        71        64        53        64        74
        64        63        65        75        73        81        73        64
        73        80        73        75        76        66        76        84
        76        83        77        68        77        86        77        76
        78        68        79        71        79        89        79        88
        80        91        80        79        80        90        82        92
        83        95        83        93        85        77        85        97
        85        96        85        87        88       100        88        99
        93       107        93       106        93       105        94        83
        96       109        96        94        96       108        98        87
        99       111       101        88       102       113       102        90
       102       112       103        92       103       115       103       114
       103       102       105       116       110       104       112       118
       114       110       114       119       114       117       117       120
       117       108       117       118       118       122       118       121
       121       125       121       123       123       126       124       121
       127       133       127       132       127       131       127       128
       128       135       129       142       130       143       134       142
       134       140       134       138       135       142       135       137
       136       143       136       152       136       153       137       139
       137       144       137       138       138       145       138       146
       139       141       139       148       139       147       140       149
       140       141       140       143       141       150       141       151
       154       155       154       156       157       158       157       159
       160       161       160       162       163       164       163       165
       166       167       166       168       169       170       169       171
       172       173       172       174       175       176       175       177
       178       179       178       180       181       182       181       183
       184       185       184       186       187       188       187       189
       190       191       190       192       193       194       193       195
       196       197       196       198       199       200       199       201
       202       203       202       204       205       206       205       207
       208       209       208       210       211       212       211       213
       214       215       214       216       217       218       217       219
       220       221       220       222       223       224       223       225
       226       227       226       228       229       230       229       231
       232       233       232       234       235       236       235       237
       238       239       238       240       241       242       241       243
       244       245       244       246       247       248       247       249
       250       251       250       252       253       254       253       255
       256       257       256       258       259       260       259       261
       262       263       262       264       265       266       265       267
       268       269       268       270       271       272       271       273
       274       275       274       276       277       278       277       279
       280       281       280       282       283       284       283       285
       286       287       286       288       289       290       289       291
       292       293       292       294       295       296       295       297
       298       299       298       300       301       302       301       303
       304       305       304       306       307       308       307       309
       310       311       310       312       313       314       313       315
       316       317       316       318       319       320       319       321
       322       323       322       324       325       326       325       327
       328       329       328       330       331       332       331       333
       334       335       334       336       337       338       337       339
       340       341       340       342       343       344       343       345
       346       347       346       348       349       350       349       351
       352       353       352       354       355       356       355       357
       358       359       358       360       361       362       361       363
       364       365       364       366       367       368       367       369
       370       371       370       372       373       374       373       375
       376       377       376       378       379       380       379       381
       382       383       382       384       385       386       385       387
       388       389       388       390       391       392       391       393
       394       395       394       396       397       398       397       399
       400       401       400       402       403       404       403       405
       406       407       406       408       409       410       409       411
       412       413       412       414       415       416       415       417
       418       419       418       420       421       422       421       423
       424       425       424       426       427       428       427       429
       430       431       430       432       433       434       433       435
       436       437       436       438       439       440       439       441
       442       443       442       444       445       446       445       447
       448       449       448       450       451       452       451       453
       454       455       454       456       457       458       457       459
       460       461       460       462       463       464       463       465
       466       467       466       468       469       470       469       471
       472       473       472       474       475       476       475       477
       478       479       478       480       481       482       481       483
       484       485       484       486       487       488       487       489
       490       491       490       492       493       494       493       495
       496       497       496       498       499       500       499       501
       502       503       502       504       505       506       505       507
       508       509       508       510       511       512       511       513
       514       515       514       516       517       518       517       519
       520       521       520       522       523       524       523       525
       526       527       526       528       529       530       529       531
       532       533       532       534       535       536       535       537
       538       539       538       540       541       542       541       543
       544       545       544       546       547       548       547       549
       550       551       550       552       553       554       553       555
       556       557       556       558       559       560       559       561
       562       563       562       564       565       566       565       567
       568       569       568       570       571       572       571       573
       574       575       574       576       577       578       577       579
       580       581       580       582       583       584       583       585
       586       587       586       588       589       590       589       591
       592       593       592       594       595       596       595       597
       598       599       598       600       601       602       601       603
       604       605       604       606       607       608       607       609
       610       611       610       612       613       614       613       615
       616       617       616       618       619       620       619       621
       622       623       622       624       625       626       625       627
       628       629       628       630       631       632       631       633
       634       635       634       636       637       638       637       639
       640       641       640       642       643       644       643       645
       646       647       646       648       649       650       649       651
       652       653       652       654       655       656       655       657
       658       659       658       660       661       662       661       663
       664       665       664       666       667       668       667       669
       670       671       670       672       673       674       673       675
       676       677       676       678       679       680       679       681
       682       683       682       684       685       686       685       687
       688       689       688       690       691       692       691       693
       694       695       694       696       697       698       697       699
       700       701       700       702       703       704       703       705
       706       707       706       708       709       710       709       711
       712       713       712       714       715       716       715       717
       718       719       718       720       721       722       721       723
       724       725       724       726       727       728       727       729
       730       731       730       732       733       734       733       735
       736       737       736       738       739       740       739       741
       742       743       742       744       745       746       745       747
       748       749       748       750       751       752       751       753
       754       755       754       756       757       758       757       759
       760       761       760       762       763       764       763       765
       766       767       766       768       769       770       769       771
       772       773       772       774       775       776       775       777
       778       779       778       780       781       782       781       783
       784       785       784       786       787       788       787       789
       790       791       790       792       793       794       793       795
       796       797       796       798       799       800       799       801
       802       803       802       804       805       806       805       807
       808       809       808       810       811       812       811       813
       814       815       814       816       817       818       817       819
       820       821       820       822       823       824       823       825
       826       827       826       828       829       830       829       831
       832       833       832       834       835       836       835       837
       838       839       838       840       841       842       841       843
       844       845       844       846       847       848       847       849
       850       851       850       852       853       854       853       855
       856       857       856       858       859       860       859       861
       862       863       862       864       865       866       865       867
       868       869       868       870       871       872       871       873
       874       875       874       876       877       878       877       879
       880       881       880       882       883       884       883       885
       886       887       886       888       889       890       889       891
       892       893       892       894       895       896       895       897
       898       899       898       900       901       902       901       903
       904       905       904       906       907       908       907       909
       910       911       910       912       913       914       913       915
       916       917       916       918       919       920       919       921
       922       923       922       924       925       926       925       927
       928       929       928       930       931       932       931       933
       934       935       934       936       937       938       937       939
       940       941       940       942       943       944       943       945
       946       947       946       948       949       950       949       951
       952       953       952       954       955       956       955       957
       958       959       958       960       961       962       961       963
       964       965       964       966       967       968       967       969
       970       971       970       972       973       974       973       975
       976       977       976       978       979       980       979       981
       982       983       982       984       985       986       985       987
       988       989       988       990       991       992       991       993
       994       995       994       996       997       998       997       999
      1000      1001      1000      1002      1003      1004      1003      1005
      1006      1007      1006      1008      1009      1010      1009      1011
      1012      1013      1012      1014      1015      1016      1015      1017
      1018      1019      1018      1020      1021      1022      1021      1023
      1024      1025      1024      1026      1027      1028      1027      1029
      1030      1031      1030      1032      1033      1034      1033      1035
      1036      1037      1036      1038      1039      1040      1039      1041
      1042      1043      1042      1044      1045      1046      1045      1047
      1048      1049      1048      1050      1051      1052      1051      1053
      1054      1055      1054      1056      1057      1058      1057      1059
      1060      1061      1060      1062      1063      1064      1063      1065
      1066      1067      1066      1068      1069      1070      1069      1071
      1072      1073      1072      1074      1075      1076      1075      1077
      1078      1079      1078      1080      1081      1082      1081      1083
      1084      1085      1084      1086      1087      1088      1087      1089
      1090      1091      1090      1092      1093      1094      1093      1095
      1096      1097      1096      1098      1099      1100      1099      1101
      1102      1103      1102      1104      1105      1106      1105      1107
      1108      1109      1108      1110      1111      1112      1111      1113
      1114      1115      1114      1116      1117      1118      1117      1119
      1120      1121      1120      1122      1123      1124      1123      1125
      1126      1127      1126      1128      1129      1130      1129      1131
      1132      1133      1132      1134      1135      1136      1135      1137
      1138      1139      1138      1140      1141      1142      1141      1143
      1144      1145      1144      1146      1147      1148      1147      1149
      1150      1151      1150      1152      1153      1154      1153      1155
      1156      1157      1156      1158      1159      1160      1159      1161
      1162      1163      1162      1164      1165      1166      1165      1167
      1168      1169      1168      1170      1171      1172      1171      1173
      1174      1175      1174      1176      1177      1178      1177      1179
      1180      1181      1180      1182      1183      1184      1183      1185
      1186      1187      1186      1188      1189      1190      1189      1191
      1192      1193      1192      1194      1195      1196      1195      1197
      1198      1199      1198      1200      1201      1202      1201      1203
      1204      1205      1204      1206      1207      1208      1207      1209
      1210      1211      1210      1212      1213      1214      1213      1215
      1216      1217      1216      1218      1219      1220      1219      1221
      1222      1223      1222      1224      1225      1226      1225      1227
      1228      1229      1228      1230      1231      1232      1231      1233
      1234      1235      1234      1236      1237      1238      1237      1239
      1240      1241      1240      1242      1243      1244      1243      1245
      1246      1247      1246      1248      1249      1250      1249      1251
      1252      1253      1252      1254      1255      1256      1255      1257
      1258      1259      1258      1260      1261      1262      1261      1263
      1264      1265      1264      1266      1267      1268      1267      1269
      1270      1271      1270      1272      1273      1274      1273      1275
      1276      1277      1276      1278      1279      1280      1279      1281
      1282      1283      1282      1284      1285      1286      1285      1287
      1288      1289      1288      1290      1291      1292      1291      1293
      1294      1295      1294      1296      1297      1298      1297      1299
      1300      1301      1300      1302      1303      1304      1303      1305
      1306      1307      1306      1308      1309      1310      1309      1311
      1312      1313      1312      1314      1315      1316      1315      1317
      1318      1319      1318      1320      1321      1322      1321      1323
      1324      1325      1324      1326      1327      1328      1327      1329
      1330      1331      1330      1332      1333      1334      1333      1335
      1336      1337      1336      1338      1339      1340      1339      1341
      1342      1343      1342      1344      1345      1346      1345      1347
      1348      1349      1348      1350      1351      1352      1351      1353
      1354      1355      1354      1356      1357      1358      1357      1359
      1360      1361      1360      1362      1363      1364      1363      1365
      1366      1367      1366      1368      1369      1370      1369      1371
      1372      1373      1372      1374      1375      1376      1375      1377
      1378      1379      1378      1380      1381      1382      1381      1383
      1384      1385      1384      1386      1387      1388      1387      1389
      1390      1391      1390      1392      1393      1394      1393      1395
      1396      1397      1396      1398      1399      1400      1399      1401
      1402      1403      1402      1404      1405      1406      1405      1407
      1408      1409      1408      1410      1411      1412      1411      1413
      1414      1415      1414      1416      1417      1418      1417      1419
      1420      1421      1420      1422      1423      1424      1423      1425
      1426      1427      1426      1428      1429      1430      1429      1431
      1432      1433      1432      1434      1435      1436      1435      1437
      1438      1439      1438      1440      1441      1442      1441      1443
      1444      1445      1444      1446      1447      1448      1447      1449
      1450      1451      1450      1452      1453      1454      1453      1455
      1456      1457      1456      1458      1459      1460      1459      1461
      1462      1463      1462      1464      1465      1466      1465      1467
      1468      1469      1468      1470      1471      1472      1471      1473
      1474      1475      1474      1476      1477      1478      1477      1479
      1480      1481      1480      1482      1483      1484      1483      1485
      1486      1487      1486      1488      1489      1490      1489      1491
      1492      1493      1492      1494      1495      1496      1495      1497
      1498      1499      1498      1500      1501      1502      1501      1503
      1504      1505      1504      1506      1507      1508      1507      1509
      1510      1511      1510      1512      1513      1514      1513      1515
      1516      1517      1516      1518      1519      1520      1519      1521
      1522      1523      1522      1524      1525      1526      1525      1527
      1528      1529      1528      1530      1531      1532      1531      1533
      1534      1535      1534      1536      1537      1538      1537      1539
      1540      1541      1540      1542      1543      1544      1543      1545
      1546      1547      1546      1548      1549      1550      1549      1551
      1552      1553      1552      1554      1555      1556      1555      1557
      1558      1559      1558      1560      1561      1562      1561      1563
      1564      1565      1564      1566      1567      1568      1567      1569
      1570      1571      1570      1572      1573      1574      1573      1575
      1576      1577      1576      1578      1579      1580      1579      1581
      1582      1583      1582      1584      1585      1586      1585      1587
      1588      1589      1588      1590      1591      1592      1591      1593
      1594      1595      1594      1596      1597      1598      1597      1599
      1600      1601      1600      1602      1603      1604      1603      1605
      1606      1607      1606      1608      1609      1610      1609      1611
      1612      1613      1612      1614      1615      1616      1615      1617
      1618      1619      1618      1620      1621      1622      1621      1623
      1624      1625      1624      1626      1627      1628      1627      1629
      1630      1631      1630      1632      1633      1634      1633      1635
      1636      1637      1636      1638      1639      1640      1639      1641
      1642      1643      1642      1644      1645      1646      1645      1647
      1648      1649      1648      1650      1651      1652      1651      1653
      1654      1655      1654      1656      1657      1658      1657      1659
      1660      1661      1660      1662      1663      1664      1663      1665
      1666      1667      1666      1668      1669      1670      1669      1671
      1672      1673      1672      1674      1675      1676      1675      1677
      1678      1679      1678      1680      1681      1682      1681      1683
      1684      1685      1684      1686      1687      1688      1687      1689
      1690      1691      1690      1692      1693      1694      1693      1695
      1696      1697      1696      1698      1699      1700      1699      1701
      1702      1703      1702      1704      1705      1706      1705      1707
      1708      1709      1708      1710      1711      1712      1711      1713
      1714      1715      1714      1716      1717      1718      1717      1719
      1720      1721      1720      1722      1723      1724      1723      1725
      1726      1727      1726      1728      1729      1730      1729      1731
      1732      1733      1732      1734      1735      1736      1735      1737
      1738      1739      1738      1740      1741      1742      1741      1743
      1744      1745      1744      1746      1747      1748      1747      1749
      1750      1751      1750      1752      1753      1754      1753      1755
      1756      1757      1756      1758      1759      1760      1759      1761
      1762      1763      1762      1764      1765      1766      1765      1767
      1768      1769      1768      1770      1771      1772      1771      1773
      1774      1775      1774      1776      1777      1778      1777      1779
      1780      1781      1780      1782      1783      1784      1783      1785
      1786      1787      1786      1788      1789      1790      1789      1791
      1792      1793      1792      1794      1795      1796      1795      1797
      1798      1799      1798      1800      1801      1802      1801      1803
      1804      1805      1804      1806      1807      1808      1807      1809
      1810      1811      1810      1812      1813      1814      1813      1815
      1816      1817      1816      1818      1819      1820      1819      1821
      1822      1823      1822      1824      1825      1826      1825      1827
      1828      1829      1828      1830      1831      1832      1831      1833
      1834      1835      1834      1836      1837      1838      1837      1839
      1840      1841      1840      1842      1843      1844      1843      1845
      1846      1847      1846      1848      1849      1850      1849      1851
      1852      1853      1852      1854      1855      1856      1855      1857
      1858      1859      1858      1860      1861      1862      1861      1863
      1864      1865      1864      1866      1867      1868      1867      1869
      1870      1871      1870      1872      1873      1874      1873      1875
      1876      1877      1876      1878      1879      1880      1879      1881
      1882      1883      1882      1884      1885      1886      1885      1887
      1888      1889      1888      1890      1891      1892      1891      1893
      1894      1895      1894      1896      1897      1898      1897      1899
      1900      1901      1900      1902      1903      1904      1903      1905
      1906      1907      1906      1908      1909      1910      1909      1911
      1912      1913      1912      1914      1915      1916      1915      1917
      1918      1919      1918      1920      1921      1922      1921      1923
      1924      1925      1924      1926      1927      1928      1927      1929
      1930      1931      1930      1932      1933      1934      1933      1935
      1936      1937      1936      1938      1939      1940      1939      1941
      1942      1943      1942      1944      1945      1946      1945      1947
      1948      1949      1948      1950      1951      1952      1951      1953
      1954      1955      1954      1956      1957      1958      1957      1959
      1960      1961      1960      1962      1963      1964      1963      1965
      1966      1967      1966      1968      1969      1970      1969      1971
      1972      1973      1972      1974      1975      1976      1975      1977
      1978      1979      1978      1980      1981      1982      1981      1983
      1984      1985      1984      1986      1987      1988      1987      1989
      1990      1991      1990      1992      1993      1994      1993      1995
      1996      1997      1996      1998      1999      2000      1999      2001
      2002      2003      2002      2004      2005      2006      2005      2007
      2008      2009      2008      2010      2011      2012      2011      2013
      2014      2015      2014      2016      2017      2018      2017      2019
      2020      2021      2020      2022      2023      2024      2023      2025
      2026      2027      2026      2028      2029      2030      2029      2031
      2032      2033      2032      2034      2035      2036      2035      2037
      2038      2039      2038      2040      2041      2042      2041      2043
      2044      2045      2044      2046      2047      2048      2047      2049
      2050      2051      2050      2052      2053      2054      2053      2055
      2056      2057      2056      2058      2059      2060      2059      2061
      2062      2063      2062      2064      2065      2066      2065      2067
      2068      2069      2068      2070      2071      2072      2071      2073
      2074      2075      2074      2076      2077      2078      2077      2079
      2080      2081      2080      2082      2083      2084      2083      2085
      2086      2087      2086      2088      2089      2090      2089      2091
      2092      2093      2092      2094      2095      2096      2095      2097
      2098      2099      2098      2100      2101      2102      2101      2103
      2104      2105      2104      2106      2107      2108      2107      2109
      2110      2111      2110      2112      2113      2114      2113      2115
      2116      2117      2116      2118      2119      2120      2119      2121
      2122      2123      2122      2124      2125      2126      2125      2127
      2128      2129      2128      2130      2131      2132      2131      2133
      2134      2135      2134      2136      2137      2138      2137      2139
      2140      2141      2140      2142      2143      2144      2143      2145
      2146      2147      2146      2148      2149      2150      2149      2151
      2152      2153      2152      2154      2155      2156      2155      2157
      2158      2159      2158      2160      2161      2162      2161      2163
      2164      2165      2164      2166      2167      2168      2167      2169
      2170      2171      2170      2172      2173      2174      2173      2175
      2176      2177      2176      2178      2179      2180      2179      2181
      2182      2183      2182      2184      2185      2186      2185      2187
      2188      2189      2188      2190      2191      2192      2191      2193
      2194      2195      2194      2196      2197      2198      2197      2199
      2200      2201      2200      2202      2203      2204      2203      2205
      2206      2207      2206      2208      2209      2210      2209      2211
      2212      2213      2212      2214      2215      2216      2215      2217
      2218      2219      2218      2220      2221      2222      2221      2223
      2224      2225      2224      2226      2227      2228      2227      2229
      2230      2231      2230      2232      2233      2234      2233      2235
      2236      2237      2236      2238      2239      2240      2239      2241
      2242      2243      2242      2244      2245      2246      2245      2247
      2248      2249      2248      2250      2251      2252      2251      2253
      2254      2255      2254      2256      2257      2258      2257      2259
      2260      2261      2260      2262      2263      2264      2263      2265
      2266      2267      2266      2268      2269      2270      2269      2271
      2272      2273      2272      2274      2275      2276      2275      2277
      2278      2279      2278      2280      2281      2282      2281      2283
      2284      2285      2284      2286      2287      2288      2287      2289
      2290      2291      2290      2292      2293      2294      2293      2295
      2296      2297      2296      2298      2299      2300      2299      2301
      2302      2303      2302      2304      2305      2306      2305      2307
      2308      2309      2308      2310      2311      2312      2311      2313
      2314      2315      2314      2316      2317      2318      2317      2319
      2320      2321      2320      2322      2323      2324      2323      2325
      2326      2327      2326      2328      2329      2330      2329      2331
      2332      2333      2332      2334      2335      2336      2335      2337
      2338      2339      2338      2340      2341      2342      2341      2343
      2344      2345      2344      2346      2347      2348      2347      2349
      2350      2351      2350      2352      2353      2354      2353      2355
      2356      2357      2356      2358      2359      2360      2359      2361
      2362      2363      2362      2364      2365      2366      2365      2367
      2368      2369      2368      2370      2371      2372      2371      2373
      2374      2375      2374      2376      2377      2378      2377      2379
      2380      2381      2380      2382      2383      2384      2383      2385
      2386      2387      2386      2388      2389      2390      2389      2391
      2392      2393      2392      2394      2395      2396      2395      2397
      2398      2399      2398      2400      2401      2402      2401      2403
      2404      2405      2404      2406      2407      2408      2407      2409
      2410      2411      2410      2412      2413      2414      2413      2415
      2416      2417      2416      2418      2419      2420      2419      2421
      2422      2423      2422      2424      2425      2426      2425      2427
      2428      2429      2428      2430      2431      2432      2431      2433
      2434      2435      2434      2436      2437      2438      2437      2439
      2440      2441      2440      2442      2443      2444      2443      2445
      2446      2447      2446      2448      2449      2450      2449      2451
      2452      2453      2452      2454      2455      2456      2455      2457
      2458      2459      2458      2460      2461      2462      2461      2463
      2464      2465      2464      2466      2467      2468      2467      2469
      2470      2471      2470      2472      2473      2474      2473      2475
      2476      2477      2476      2478      2479      2480      2479      2481
      2482      2483      2482      2484      2485      2486      2485      2487
      2488      2489      2488      2490      2491      2492      2491      2493
      2494      2495      2494      2496      2497      2498      2497      2499
      2500      2501      2500      2502      2503      2504      2503      2505
      2506      2507      2506      2508      2509      2510      2509      2511
      2512      2513      2512      2514      2515      2516      2515      2517
      2518      2519      2518      2520      2521      2522      2521      2523
      2524      2525      2524      2526      2527      2528      2527      2529
      2530      2531      2530      2532      2533      2534      2533      2535
      2536      2537      2536      2538      2539      2540      2539      2541
      2542      2543      2542      2544      2545      2546      2545      2547
      2548      2549      2548      2550      2551      2552      2551      2553
      2554      2555      2554      2556      2557      2558      2557      2559
      2560      2561      2560      2562      2563      2564      2563      2565
      2566      2567      2566      2568      2569      2570      2569      2571
      2572      2573      2572      2574      2575      2576      2575      2577
      2578      2579      2578      2580      2581      2582      2581      2583
      2584      2585      2584      2586      2587      2588      2587      2589
      2590      2591      2590      2592      2593      2594      2593      2595
      2596      2597      2596      2598      2599      2600      2599      2601
      2602      2603      2602      2604      2605      2606      2605      2607
      2608      2609      2608      2610      2611      2612      2611      2613
      2614      2615      2614      2616      2617      2618      2617      2619
      2620      2621      2620      2622      2623      2624      2623      2625
      2626      2627      2626      2628      2629      2630      2629      2631
      2632      2633      2632      2634      2635      2636      2635      2637
      2638      2639      2638      2640      2641      2642      2641      2643
      2644      2645      2644      2646      2647      2648      2647      2649
      2650      2651      2650      2652      2653      2654      2653      2655
      2656      2657      2656      2658      2659      2660      2659      2661
      2662      2663      2662      2664      2665      2666      2665      2667
      2668      2669      2668      2670      2671      2672      2671      2673
      2674      2675      2674      2676      2677      2678      2677      2679
      2680      2681      2680      2682      2683      2684      2683      2685
      2686      2687      2686      2688      2689      2690      2689      2691
      2692      2693      2692      2694      2695      2696      2695      2697
      2698      2699      2698      2700      2701      2702      2701      2703
      2704      2705      2704      2706      2707      2708      2707      2709
      2710      2711      2710      2712      2713      2714      2713      2715
      2716      2717      2716      2718      2719      2720      2719      2721
      2722      2723      2722      2724      2725      2726      2725      2727
      2728      2729      2728      2730      2731      2732      2731      2733
      2734      2735      2734      2736      2737      2738      2737      2739
      2740      2741      2740      2742      2743      2744      2743      2745
      2746      2747      2746      2748      2749      2750      2749      2751
      2752      2753      2752      2754      2755      2756      2755      2757
      2758      2759      2758      2760      2761      2762      2761      2763
      2764      2765      2764      2766      2767      2768      2767      2769
      2770      2771      2770      2772      2773      2774      2773      2775
      2776      2777      2776      2778      2779      2780      2779      2781
      2782      2783      2782      2784      2785      2786      2785      2787
      2788      2789      2788      2790      2791      2792      2791      2793
      2794      2795      2794      2796      2797      2798      2797      2799
      2800      2801      2800      2802      2803      2804      2803      2805
      2806      2807      2806      2808      2809      2810      2809      2811
      2812      2813      2812      2814      2815      2816      2815      2817
      2818      2819      2818      2820      2821      2822      2821      2823
      2824      2825      2824      2826      2827      2828      2827      2829
      2830      2831      2830      2832      2833      2834      2833      2835
      2836      2837      2836      2838      2839      2840      2839      2841
      2842      2843      2842      2844      2845      2846      2845      2847
      2848      2849      2848      2850      2851      2852      2851      2853
      2854      2855      2854      2856      2857      2858      2857      2859
      2860      2861      2860      2862      2863      2864      2863      2865
      2866      2867      2866      2868      2869      2870      2869      2871
      2872      2873      2872      2874      2875      2876      2875      2877
      2878      2879      2878      2880      2881      2882      2881      2883
      2884      2885      2884      2886      2887      2888      2887      2889
      2890      2891      2890      2892      2893      2894      2893      2895
      2896      2897      2896      2898      2899      2900      2899      2901
      2902      2903      2902      2904      2905      2906      2905      2907
      2908      2909      2908      2910      2911      2912      2911      2913
      2914      2915      2914      2916      2917      2918      2917      2919
      2920      2921      2920      2922      2923      2924      2923      2925
      2926      2927      2926      2928      2929      2930      2929      2931
      2932      2933      2932      2934      2935      2936      2935      2937
      2938      2939      2938      2940      2941      2942      2941      2943
      2944      2945      2944      2946      2947      2948      2947      2949
      2950      2951      2950      2952      2953      2954      2953      2955
      2956      2957      2956      2958      2959      2960      2959      2961
      2962      2963      2962      2964      2965      2966      2965      2967
      2968      2969      2968      2970      2971      2972      2971      2973
      2974      2975      2974      2976      2977      2978      2977      2979
      2980      2981      2980      2982      2983      2984      2983      2985
      2986      2987      2986      2988      2989      2990      2989      2991
      2992      2993      2992      2994      2995      2996      2995      2997
      2998      2999      2998      3000      3001      3002      3001      3003
      3004      3005      3004      3006      3007      3008      3007      3009
      3010      3011      3010      3012      3013      3014      3013      3015
      3016      3017      3016      3018      3019      3020      3019      3021
      3022      3023      3022      3024      3025      3026      3025      3027
      3028      3029      3028      3030      3031      3032      3031      3033
      3034      3035      3034      3036      3037      3038      3037      3039
      3040      3041      3040      3042      3043      3044      3043      3045
      3046      3047      3046      3048      3049      3050      3049      3051
      3052      3053      3052      3054

      1265 !NTHETA: angles
         1         2         4         1         2         5         1         2         6
         2         1         3         2         4         9         2         4        10
         2         4        11         2         5         8         2         5        12
         2         5        13         4         2         5         4         2         6
         4         9        16         4         9        17         4         9        18
         4        10        19         5         2         6         5         8        15
         5        12        17         5        12        20         5        12        21
         7        14        22         8         5        12         8         5        13
         9         4        10         9         4        11         9        16        25
         9        16        26         9        16        27         9        17        12
        10         4        11        10        19        22        10        19        28
        10        19        29        12         5        13        12        20        30
        14        22        19        14        22        31        14        22        32
        16         9        17        16         9        18        16        25        36
        17         9        18        17        12        20        17        12        21
        19        22        31        19        22        32        19        28        37
        20        12        21        20        30        34        20        30        38
        20        30        39        22        19        28        22        19        29
        22        31        33        22        31        40        22        31        41
        23        33        31        24        34        30        24        34        43
        24        34        44        25        16        26        25        16        27
        26        16        27        28        19        29        28        37        40
        28        37        46        28        37        47        30        34        43
        30        34        44        30        38        48        30        38        49
        30        38        50        31        22        32        31        40        37
        31        40        51        31        40        52        33        31        40
        33        31        41        34        24        35        34        30        38
        34        30        39        34        43        45        34        43        54
        34        43        55        37        40        51        37        40        52
        37        46        57        37        46        58        37        46        59
        38        30        39        38        48        60        38        48        61
        38        48        62        38        49        54        40        31        41
        40        37        46        40        37        47        40        51        63
        42        53        64        43        34        44        43        45        56
        43        54        49        43        54        66        43        54        67
        45        43        54        45        43        55        46        37        47
        46        57        69        48        38        49        48        38        50
        48        60        70        49        38        50        49        54        66
        49        54        67        51        40        52        51        63        64
        51        63        71        51        63        72        53        64        63
        53        64        73        53        64        74        54        43        55
        54        66        76        57        46        58        57        46        59
        58        46        59        60        48        61        60        48        62
        61        48        62        63        64        73        63        64        74
        63        71        79        64        63        71        64        63        72
        64        73        75        64        73        80        64        73        81
        65        75        73        66        54        67        66        76        77
        66        76        83        66        76        84        68        77        76
        68        77        85        68        77        86        71        63        72
        71        79        80        71        79        88        71        79        89
        73        64        74        73        80        79        73        80        90
        73        80        91        75        73        80        75        73        81
        76        77        85        76        77        86        76        83        93
        76        83        94        76        83        95        77        68        78
        77        76        83        77        76        84        77        85        87
        77        85        96        77        85        97        79        80        90
        79        80        91        79        88        99        79        88       100
        79        88       101        80        73        81        80        79        88
        80        79        89        80        90       102        82        92       103
        83        76        84        83        93       105        83        93       106
        83        93       107        83        94        96        85        77        86
        85        87        98        85        96        94        85        96       108
        85        96       109        87        85        96        87        85        97
        88        79        89        88        99       111        90        80        91
        90       102       103        90       102       112        90       102       113
        92       103       102        92       103       114        92       103       115
        93        83        94        93        83        95        93       105       116
        94        83        95        94        96       108        94        96       109
        96        85        97        96       108       117        99        88       100
        99        88       101       100        88       101       102       103       114
       102       103       115       102       112       118       103       102       112
       103       102       113       103       114       110       103       114       117
       103       114       119       104       110       114       105        93       106
       105        93       107       106        93       107       108        96       109
       108       117       114       108       117       118       108       117       120
       110       114       117       110       114       119       112       102       113
       112       118       117       112       118       121       112       118       122
       114       103       115       114       117       118       114       117       120
       117       114       119       117       118       121       117       118       122
       118       117       120       118       121       123       118       121       124
       118       121       125       121       118       122       121       123       126
       123       121       124       123       121       125       124       121       125
       127       128       135       128       127       133       128       127       132
       128       127       131       128       135       142       128       135       137
       129       142       135       129       142       134       130       143       140
       130       143       136       131       127       133       131       127       132
       132       127       133       134       138       145       134       138       146
       134       138       137       134       140       149       134       140       141
       134       140       143       134       142       135       135       137       139
       135       137       144       135       137       138       136       143       140
       137       135       142       137       138       145       137       138       146
       137       139       141       137       139       148       137       139       147
       138       134       142       138       134       140       138       137       139
       138       137       144       139       137       144       139       141       150
       139       141       140       139       141       151       140       134       142
       140       141       150       140       141       151       141       139       148
       141       139       147       141       140       149       141       140       143
       143       136       152       143       136       153       143       140       149
       145       138       146       147       139       148       150       141       151
       152       136       153       155       154       156       158       157       159
       161       160       162       164       163       165       167       166       168
       170       169       171       173       172       174       176       175       177
       179       178       180       182       181       183       185       184       186
       188       187       189       191       190       192       194       193       195
       197       196       198       200       199       201       203       202       204
       206       205       207       209       208       210       212       211       213
       215       214       216       218       217       219       221       220       222
       224       223       225       227       226       228       230       229       231
       233       232       234       236       235       237       239       238       240
       242       241       243       245       244       246       248       247       249
       251       250       252       254       253       255       257       256       258
       260       259       261       263       262       264       266       265       267
       269       268       270       272       271       273       275       274       276
       278       277       279       281       280       282       284       283       285
       287       286       288       290       289       291       293       292       294
       296       295       297       299       298       300       302       301       303
       305       304       306       308       307       309       311       310       312
       314       313       315       317       316       318       320       319       321
       323       322       324       326       325       327       329       328       330
       332       331       333       335       334       336       338       337       339
       341       340       342       344       343       345       347       346       348
       350       349       351       353       352       354       356       355       357
       359       358       360       362       361       363       365       364       366
       368       367       369       371       370       372       374       373       375
       377       376       378       380       379       381       383       382       384
       386       385       387       389       388       390       392       391       393
       395       394       396       398       397       399       401       400       402
       404       403       405       407       406       408       410       409       411
       413       412       414       416       415       417       419       418       420
       422       421       423       425       424       426       428       427       429
       431       430       432       434       433       435       437       436       438
       440       439       441       443       442       444       446       445       447
       449       448       450       452       451       453       455       454       456
       458       457       459       461       460       462       464       463       465
       467       466       468       470       469       471       473       472       474
       476       475       477       479       478       480       482       481       483
       485       484       486       488       487       489       491       490       492
       494       493       495       497       496       498       500       499       501
       503       502       504       506       505       507       509       508       510
       512       511       513       515       514       516       518       517       519
       521       520       522       524       523       525       527       526       528
       530       529       531       533       532       534       536       535       537
       539       538       540       542       541       543       545       544       546
       548       547       549       551       550       552       554       553       555
       557       556       558       560       559       561       563       562       564
       566       565       567       569       568       570       572       571       573
       575       574       576       578       577       579       581       580       582
       584       583       585       587       586       588       590       589       591
       593       592       594       596       595       597       599       598       600
       602       601       603       605       604       606       608       607       609
       611       610       612       614       613       615       617       616       618
       620       619       621       623       622       624       626       625       627
       629       628       630       632       631       633       635       634       636
       638       637       639       641       640       642       644       643       645
       647       646       648       650       649       651       653       652       654
       656       655       657       659       658       660       662       661       663
       665       664       666       668       667       669       671       670       672
       674       673       675       677       676       678       680       679       681
       683       682       684       686       685       687       689       688       690
       692       691       693       695       694       696       698       697       699
       701       700       702       704       703       705       707       706       708
       710       709       711       713       712       714       716       715       717
       719       718       720       722       721       723       725       724       726
       728       727       729       731       730       732       734       733       735
       737       736       738       740       739       741       743       742       744
       746       745       747       749       748       750       752       751       753
       755       754       756       758       757       759       761       760       762
       764       763       765       767       766       768       770       769       771
       773       772       774       776       775       777       779       778       780
       782       781       783       785       784       786       788       787       789
       791       790       792       794       793       795       797       796       798
       800       799       801       803       802       804       806       805       807
       809       808       810       812       811       813       815       814       816
       818       817       819       821       820       822       824       823       825
       827       826       828       830       829       831       833       832       834
       836       835       837       839       838       840       842       841       843
       845       844       846       848       847       849       851       850       852
       854       853       855       857       856       858       860       859       861
       863       862       864       866       865       867       869       868       870
       872       871       873       875       874       876       878       877       879
       881       880       882       884       883       885       887       886       888
       890       889       891       893       892       894       896       895       897
       899       898       900       902       901       903       905       904       906
       908       907       909       911       910       912       914       913       915
       917       916       918       920       919       921       923       922       924
       926       925       927       929       928       930       932       931       933
       935       934       936       938       937       939       941       940       942
       944       943       945       947       946       948       950       949       951
       953       952       954       956       955       957       959       958       960
       962       961       963       965       964       966       968       967       969
       971       970       972       974       973       975       977       976       978
       980       979       981       983       982       984       986       985       987
       989       988       990       992       991       993       995       994       996
       998       997       999      1001      1000      1002      1004      1003      1005
      1007      1006      1008      1010      1009      1011      1013      1012      1014
      1016      1015      1017      1019      1018      1020      1022      1021      1023
      1025      1024      1026      1028      1027      1029      1031      1030      1032
      1034      1033      1035      1037      1036      1038      1040      1039      1041
      1043      1042      1044      1046      1045      1047      1049      1048      1050
      1052      1051      1053      1055      1054      1056      1058      1057      1059
      1061      1060      1062      1064      1063      1065      1067      1066      1068
      1070      1069      1071      1073      1072      1074      1076      1075      1077
      1079      1078      1080      1082      1081      1083      1085      1084      1086
      1088      1087      1089      1091      1090      1092      1094      1093      1095
      1097      1096      1098      1100      1099      1101      1103      1102      1104
      1106      1105      1107      1109      1108      1110      1112      1111      1113
      1115      1114      1116      1118      1117      1119      1121      1120      1122
      1124      1123      1125      1127      1126      1128      1130      1129      1131
      1133      1132      1134      1136      1135      1137      1139      1138      1140
      1142      1141      1143      1145      1144      1146      1148      1147      1149
      1151      1150      1152      1154      1153      1155      1157      1156      1158
      1160      1159      1161      1163      1162      1164      1166      1165      1167
      1169      1168      1170      1172      1171      1173      1175      1174      1176
      1178      1177      1179      1181      1180      1182      1184      1183      1185
      1187      1186      1188      1190      1189      1191      1193      1192      1194
      1196      1195      1197      1199      1198      1200      1202      1201      1203
      1205      1204      1206      1208      1207      1209      1211      1210      1212
      1214      1213      1215      1217      1216      1218      1220      1219      1221
      1223      1222      1224      1226      1225      1227      1229      1228      1230
      1232      1231      1233      1235      1234      1236      1238      1237      1239
      1241      1240      1242      1244      1243      1245      1247      1246      1248
      1250      1249      1251      1253      1252      1254      1256      1255      1257
      1259      1258      1260      1262      1261      1263      1265      1264      1266
      1268      1267      1269      1271      1270      1272      1274      1273      1275
      1277      1276      1278      1280      1279      1281      1283      1282      1284
      1286      1285      1287      1289      1288      1290      1292      1291      1293
      1295      1294      1296      1298      1297      1299      1301      1300      1302
      1304      1303      1305      1307      1306      1308      1310      1309      1311
      1313      1312      1314      1316      1315      1317      1319      1318      1320
      1322      1321      1323      1325      1324      1326      1328      1327      1329
      1331      1330      1332      1334      1333      1335      1337      1336      1338
      1340      1339      1341      1343      1342      1344      1346      1345      1347
      1349      1348      1350      1352      1351      1353      1355      1354      1356
      1358      1357      1359      1361      1360      1362      1364      1363      1365
      1367      1366      1368      1370      1369      1371      1373      1372      1374
      1376      1375      1377      1379      1378      1380      1382      1381      1383
      1385      1384      1386      1388      1387      1389      1391      1390      1392
      1394      1393      1395      1397      1396      1398      1400      1399      1401
      1403      1402      1404      1406      1405      1407      1409      1408      1410
      1412      1411      1413      1415      1414      1416      1418      1417      1419
      1421      1420      1422      1424      1423      1425      1427      1426      1428
      1430      1429      1431      1433      1432      1434      1436      1435      1437
      1439      1438      1440      1442      1441      1443      1445      1444      1446
      1448      1447      1449      1451      1450      1452      1454      1453      1455
      1457      1456      1458      1460      1459      1461      1463      1462      1464
      1466      1465      1467      1469      1468      1470      1472      1471      1473
      1475      1474      1476      1478      1477      1479      1481      1480      1482
      1484      1483      1485      1487      1486      1488      1490      1489      1491
      1493      1492      1494      1496      1495      1497      1499      1498      1500
      1502      1501      1503      1505      1504      1506      1508      1507      1509
      1511      1510      1512      1514      1513      1515      1517      1516      1518
      1520      1519      1521      1523      1522      1524      1526      1525      1527
      1529      1528      1530      1532      1531      1533      1535      1534      1536
      1538      1537      1539      1541      1540      1542      1544      1543      1545
      1547      1546      1548      1550      1549      1551      1553      1552      1554
      1556      1555      1557      1559      1558      1560      1562      1561      1563
      1565      1564      1566      1568      1567      1569      1571      1570      1572
      1574      1573      1575      1577      1576      1578      1580      1579      1581
      1583      1582      1584      1586      1585      1587      1589      1588      1590
      1592      1591      1593      1595      1594      1596      1598      1597      1599
      1601      1600      1602      1604      1603      1605      1607      1606      1608
      1610      1609      1611      1613      1612      1614      1616      1615      1617
      1619      1618      1620      1622      1621      1623      1625      1624      1626
      1628      1627      1629      1631      1630      1632      1634      1633      1635
      1637      1636      1638      1640      1639      1641      1643      1642      1644
      1646      1645      1647      1649      1648      1650      1652      1651      1653
      1655      1654      1656      1658      1657      1659      1661      1660      1662
      1664      1663      1665      1667      1666      1668      1670      1669      1671
      1673      1672      1674      1676      1675      1677      1679      1678      1680
      1682      1681      1683      1685      1684      1686      1688      1687      1689
      1691      1690      1692      1694      1693      1695      1697      1696      1698
      1700      1699      1701      1703      1702      1704      1706      1705      1707
      1709      1708      1710      1712      1711      1713      1715      1714      1716
      1718      1717      1719      1721      1720      1722      1724      1723      1725
      1727      1726      1728      1730      1729      1731      1733      1732      1734
      1736      1735      1737      1739      1738      1740      1742      1741      1743
      1745      1744      1746      1748      1747      1749      1751      1750      1752
      1754      1753      1755      1757      1756      1758      1760      1759      1761
      1763      1762      1764      1766      1765      1767      1769      1768      1770
      1772      1771      1773      1775      1774      1776      1778      1777      1779
      1781      1780      1782      1784      1783      1785      1787      1786      1788
      1790      1789      1791      1793      1792      1794      1796      1795      1797
      1799      1798      1800      1802      1801      1803      1805      1804      1806
      1808      1807      1809      1811      1810      1812      1814      1813      1815
      1817      1816      1818      1820      1819      1821      1823      1822      1824
      1826      1825      1827      1829      1828      1830      1832      1831      1833
      1835      1834      1836      1838      1837      1839      1841      1840      1842
      1844      1843      1845      1847      1846      1848      1850      1849      1851
      1853      1852      1854      1856      1855      1857      1859      1858      1860
      1862      1861      1863      1865      1864      1866      1868      1867      1869
      1871      1870      1872      1874      1873      1875      1877      1876      1878
      1880      1879      1881      1883      1882      1884      1886      1885      1887
      1889      1888      1890      1892      1891      1893      1895      1894      1896
      1898      1897      1899      1901      1900      1902      1904      1903      1905
      1907      1906      1908      1910      1909      1911      1913      1912      1914
      1916      1915      1917      1919      1918      1920      1922      1921      1923
      1925      1924      1926      1928      1927      1929      1931      1930      1932
      1934      1933      1935      1937      1936      1938      1940      1939      1941
      1943      1942      1944      1946      1945      1947      1949      1948      1950
      1952      1951      1953      1955      1954      1956      1958      1957      1959
      1961      1960      1962      1964      1963      1965      1967      1966      1968
      1970      1969      1971      1973      1972      1974      1976      1975      1977
      1979      1978      1980      1982      1981      1983      1985      1984      1986
      1988      1987      1989      1991      1990      1992      1994      1993      1995
      1997      1996      1998      2000      1999      2001      2003      2002      2004
      2006      2005      2007      2009      2008      2010      2012      2011      2013
      2015      2014      2016      2018      2017      2019      2021      2020      2022
      2024      2023      2025      2027      2026      2028      2030      2029      2031
      2033      2032      2034      2036      2035      2037      2039      2038      2040
      2042      2041      2043      2045      2044      2046      2048      2047      2049
      2051      2050      2052      2054      2053      2055      2057      2056      2058
      2060      2059      2061      2063      2062      2064      2066      2065      2067
      2069      2068      2070      2072      2071      2073      2075      2074      2076
      2078      2077      2079      2081      2080      2082      2084      2083      2085
      2087      2086      2088      2090      2089      2091      2093      2092      2094
      2096      2095      2097      2099      2098      2100      2102      2101      2103
      2105      2104      2106      2108      2107      2109      2111      2110      2112
      2114      2113      2115      2117      2116      2118      2120      2119      2121
      2123      2122      2124      2126      2125      2127      2129      2128      2130
      2132      2131      2133      2135      2134      2136      2138      2137      2139
      2141      2140      2142      2144      2143      2145      2147      2146      2148
      2150      2149      2151      2153      2152      2154      2156      2155      2157
      2159      2158      2160      2162      2161      2163      2165      2164      2166
      2168      2167      2169      2171      2170      2172      2174      2173      2175
      2177      2176      2178      2180      2179      2181      2183      2182      2184
      2186      2185      2187      2189      2188      2190      2192      2191      2193
      2195      2194      2196      2198      2197      2199      2201      2200      2202
      2204      2203      2205      2207      2206      2208      2210      2209      2211
      2213      2212      2214      2216      2215      2217      2219      2218      2220
      2222      2221      2223      2225      2224      2226      2228      2227      2229
      2231      2230      2232      2234      2233      2235      2237      2236      2238
      2240      2239      2241      2243      2242      2244      2246      2245      2247
      2249      2248      2250      2252      2251      2253      2255      2254      2256
      2258      2257      2259      2261      2260      2262      2264      2263      2265
      2267      2266      2268      2270      2269      2271      2273      2272      2274
      2276      2275      2277      2279      2278      2280      2282      2281      2283
      2285      2284      2286      2288      2287      2289      2291      2290      2292
      2294      2293      2295      2297      2296      2298      2300      2299      2301
      2303      2302      2304      2306      2305      2307      2309      2308      2310
      2312      2311      2313      2315      2314      2316      2318      2317      2319
      2321      2320      2322      2324      2323      2325      2327      2326      2328
      2330      2329      2331      2333      2332      2334      2336      2335      2337
      2339      2338      2340      2342      2341      2343      2345      2344      2346
      2348      2347      2349      2351      2350      2352      2354      2353      2355
      2357      2356      2358      2360      2359      2361      2363      2362      2364
      2366      2365      2367      2369      2368      2370      2372      2371      2373
      2375      2374      2376      2378      2377      2379      2381      2380      2382
      2384      2383      2385      2387      2386      2388      2390      2389      2391
      2393      2392      2394      2396      2395      2397      2399      2398      2400
      2402      2401      2403      2405      2404      2406      2408      2407      2409
      2411      2410      2412      2414      2413      2415      2417      2416      2418
      2420      2419      2421      2423      2422      2424      2426      2425      2427
      2429      2428      2430      2432      2431      2433      2435      2434      2436
      2438      2437      2439      2441      2440      2442      2444      2443      2445
      2447      2446      2448      2450      2449      2451      2453      2452      2454
      2456      2455      2457      2459      2458      2460      2462      2461      2463
      2465      2464      2466      2468      2467      2469      2471      2470      2472
      2474      2473      2475      2477      2476      2478      2480      2479      2481
      2483      2482      2484      2486      2485      2487      2489      2488      2490
      2492      2491      2493      2495      2494      2496      2498      2497      2499
      2501      2500      2502      2504      2503      2505      2507      2506      2508
      2510      2509      2511      2513      2512      2514      2516      2515      2517
      2519      2518      2520      2522      2521      2523      2525      2524      2526
      2528      2527      2529      2531      2530      2532      2534      2533      2535
      2537      2536      2538      2540      2539      2541      2543      2542      2544
      2546      2545      2547      2549      2548      2550      2552      2551      2553
      2555      2554      2556      2558      2557      2559      2561      2560      2562
      2564      2563      2565      2567      2566      2568      2570      2569      2571
      2573      2572      2574      2576      2575      2577      2579      2578      2580
      2582      2581      2583      2585      2584      2586      2588      2587      2589
      2591      2590      2592      2594      2593      2595      2597      2596      2598
      2600      2599      2601      2603      2602      2604      2606      2605      2607
      2609      2608      2610      2612      2611      2613      2615      2614      2616
      2618      2617      2619      2621      2620      2622      2624      2623      2625
      2627      2626      2628      2630      2629      2631      2633      2632      2634
      2636      2635      2637      2639      2638      2640      2642      2641      2643
      2645      2644      2646      2648      2647      2649      2651      2650      2652
      2654      2653      2655      2657      2656      2658      2660      2659      2661
      2663      2662      2664      2666      2665      2667      2669      2668      2670
      2672      2671      2673      2675      2674      2676      2678      2677      2679
      2681      2680      2682      2684      2683      2685      2687      2686      2688
      2690      2689      2691      2693      2692      2694      2696      2695      2697
      2699      2698      2700      2702      2701      2703      2705      2704      2706
      2708      2707      2709      2711      2710      2712      2714      2713      2715
      2717      2716      2718      2720      2719      2721      2723      2722      2724
      2726      2725      2727      2729      2728      2730      2732      2731      2733
      2735      2734      2736      2738      2737      2739      2741      2740      2742
      2744      2743      2745      2747      2746      2748      2750      2749      2751
      2753      2752      2754      2756      2755      2757      2759      2758      2760
      2762      2761      2763      2765      2764      2766      2768      2767      2769
      2771      2770      2772      2774      2773      2775      2777      2776      2778
      2780      2779      2781      2783      2782      2784      2786      2785      2787
      2789      2788      2790      2792      2791      2793      2795      2794      2796
      2798      2797      2799      2801      2800      2802      2804      2803      2805
      2807      2806      2808      2810      2809      2811      2813      2812      2814
      2816      2815      2817      2819      2818      2820      2822      2821      2823
      2825      2824      2826      2828      2827      2829      2831      2830      2832
      2834      2833      2835      2837      2836      2838      2840      2839      2841
      2843      2842      2844      2846      2845      2847      2849      2848      2850
      2852      2851      2853      2855      2854      2856      2858      2857      2859
      2861      2860      2862      2864      2863      2865      2867      2866      2868
      2870      2869      2871      2873      2872      2874      2876      2875      2877
      2879      2878      2880      2882      2881      2883      2885      2884      2886
      2888      2887      2889      2891      2890      2892      2894      2893      2895
      2897      2896      2898      2900      2899      2901      2903      2902      2904
      2906      2905      2907      2909      2908      2910      2912      2911      2913
      2915      2914      2916      2918      2917      2919      2921      2920      2922
      2924      2923      2925      2927      2926      2928      2930      2929      2931
      2933      2932      2934      2936      2935      2937      2939      2938      2940
      2942      2941      2943      2945      2944      2946      2948      2947      2949
      2951      2950      2952      2954      2953      2955      2957      2956      2958
      2960      2959      2961      2963      2962      2964      2966      2965      2967
      2969      2968      2970      2972      2971      2973      2975      2974      2976
      2978      2977      2979      2981      2980      2982      2984      2983      2985
      2987      2986      2988      2990      2989      2991      2993      2992      2994
      2996      2995      2997      2999      2998      3000      3002      3001      3003
      3005      3004      3006      3008      3007      3009      3011      3010      3012
      3014      3013      3015      3017      3016      3018      3020      3019      3021
      3023      3022      3024      3026      3025      3027      3029      3028      3030
      3032      3031      3033      3035      3034      3036      3038      3037      3039
      3041      3040      3042      3044      3043      3045      3047      3046      3048
      3050      3049      3051      3053      3052      3054

       473 !NPHI: dihedrals
         1         2         4         9         1         2         4        10
         1         2         4        11         1         2         5         8
         1         2         5        12         1         2         5        13
         2         4         9        16         2         4         9        17
         2         4         9        18         2         4        10        19
         2         5         8        15         2         5        12        17
         2         5        12        20         2         5        12        21
         3         1         2         4         3         1         2         5
         3         1         2         6         4         2         5         8
         4         2         5        12         4         2         5        13
         4         9        16        25         4         9        16        26
         4         9        16        27         4         9        17        12
         4        10        19        22         4        10        19        28
         4        10        19        29         5         2         4         9
         5         2         4        10         5         2         4        11
         5        12        17         9         5        12        20        30
         6         2         4         9         6         2         4        10
         6         2         4        11         6         2         5         8
         6         2         5        12         6         2         5        13
         7        14        22        19         7        14        22        31
         7        14        22        32         8         5        12        17
         8         5        12        20         8         5        12        21
         9         4        10        19         9        16        25        36
         9        17        12        20         9        17        12        21
        10         4         9        16        10         4         9        17
        10         4         9        18        10        19        22        14
        10        19        22        31        10        19        22        32
        10        19        28        37        11         4         9        16
        11         4         9        17        11         4         9        18
        11         4        10        19        12         5         8        15
        12        17         9        16        12        17         9        18
        12        20        30        34        12        20        30        38
        12        20        30        39        13         5         8        15
        13         5        12        17        13         5        12        20
        13         5        12        21        14        22        19        28
        14        22        19        29        14        22        31        33
        14        22        31        40        14        22        31        41
        17         9        16        25        17         9        16        26
        17         9        16        27        17        12        20        30
        18         9        16        25        18         9        16        26
        18         9        16        27        19        22        31        33
        19        22        31        40        19        22        31        41
        19        28        37        40        19        28        37        46
        19        28        37        47        20        30        34        24
        20        30        34        43        20        30        34        44
        20        30        38        48        20        30        38        49
        20        30        38        50        21        12        20        30
        22        19        28        37        22        31        33        23
        22        31        40        37        22        31        40        51
        22        31        40        52        23        33        31        40
        23        33        31        41        24        34        30        38
        24        34        30        39        24        34        43        45
        24        34        43        54        24        34        43        55
        26        16        25        36        27        16        25        36
        28        19        22        31        28        19        22        32
        28        37        40        31        28        37        40        51
        28        37        40        52        28        37        46        57
        28        37        46        58        28        37        46        59
        29        19        22        31        29        19        22        32
        29        19        28        37        30        34        24        35
        30        34        43        45        30        34        43        54
        30        34        43        55        30        38        48        60
        30        38        48        61        30        38        48        62
        30        38        49        54        31        40        37        46
        31        40        37        47        31        40        51        63
        32        22        31        33        32        22        31        40
        32        22        31        41        33        31        40        37
        33        31        40        51        33        31        40        52
        34        30        38        48        34        30        38        49
        34        30        38        50        34        43        45        56
        34        43        54        49        34        43        54        66
        34        43        54        67        35        24        34        43
        35        24        34        44        37        40        31        41
        37        40        51        63        37        46        57        69
        38        30        34        43        38        30        34        44
        38        48        60        70        38        49        54        43
        38        49        54        66        38        49        54        67
        39        30        34        43        39        30        34        44
        39        30        38        48        39        30        38        49
        39        30        38        50        40        37        46        57
        40        37        46        58        40        37        46        59
        40        51        63        64        40        51        63        71
        40        51        63        72        41        31        40        51
        41        31        40        52        42        53        64        63
        42        53        64        73        42        53        64        74
        43        54        66        76        44        34        43        45
        44        34        43        54        44        34        43        55
        45        43        54        49        45        43        54        66
        45        43        54        67        46        37        40        51
        46        37        40        52        47        37        40        51
        47        37        40        52        47        37        46        57
        47        37        46        58        47        37        46        59
        48        38        49        54        49        38        48        60
        49        38        48        61        49        38        48        62
        49        54        43        55        49        54        66        76
        50        38        48        60        50        38        48        61
        50        38        48        62        50        38        49        54
        51        63        64        53        51        63        64        73
        51        63        64        74        51        63        71        79
        52        40        51        63        53        64        63        71
        53        64        63        72        53        64        73        75
        53        64        73        80        53        64        73        81
        54        43        45        56        54        66        76        77
        54        66        76        83        54        66        76        84
        55        43        45        56        55        43        54        66
        55        43        54        67        58        46        57        69
        59        46        57        69        61        48        60        70
        62        48        60        70        63        64        73        75
        63        64        73        80        63        64        73        81
        63        71        79        80        63        71        79        88
        63        71        79        89        64        63        71        79
        64        73        75        65        64        73        80        79
        64        73        80        90        64        73        80        91
        65        75        73        80        65        75        73        81
        66        76        77        68        66        76        77        85
        66        76        77        86        66        76        83        93
        66        76        83        94        66        76        83        95
        67        54        66        76        68        77        76        83
        68        77        76        84        68        77        85        87
        68        77        85        96        68        77        85        97
        71        63        64        73        71        63        64        74
        71        79        80        73        71        79        80        90
        71        79        80        91        71        79        88        99
        71        79        88       100        71        79        88       101
        72        63        64        73        72        63        64        74
        72        63        71        79        73        80        79        88
        73        80        79        89        73        80        90       102
        74        64        73        75        74        64        73        80
        74        64        73        81        75        73        80        79
        75        73        80        90        75        73        80        91
        76        77        68        78        76        77        85        87
        76        77        85        96        76        77        85        97
        76        83        93       105        76        83        93       106
        76        83        93       107        76        83        94        96
        77        76        83        93        77        76        83        94
        77        76        83        95        77        85        87        98
        77        85        96        94        77        85        96       108
        77        85        96       109        78        68        77        85
        78        68        77        86        79        80        73        81
        79        80        90       102        79        88        99       111
        80        79        88        99        80        79        88       100
        80        79        88       101        80        90       102       103
        80        90       102       112        80        90       102       113
        81        73        80        90        81        73        80        91
        82        92       103       102        82        92       103       114
        82        92       103       115        83        76        77        85
        83        76        77        86        83        93       105       116
        83        94        96        85        83        94        96       108
        83        94        96       109        84        76        77        85
        84        76        77        86        84        76        83        93
        84        76        83        94        84        76        83        95
        85        96       108       117        86        77        85        87
        86        77        85        96        86        77        85        97
        87        85        96        94        87        85        96       108
        87        85        96       109        88        79        80        90
        88        79        80        91        89        79        80        90
        89        79        80        91        89        79        88        99
        89        79        88       100        89        79        88       101
        90       102       103        92        90       102       103       114
        90       102       103       115        90       102       112       118
        91        80        90       102        92       103       102       112
        92       103       102       113        92       103       114       110
        92       103       114       117        92       103       114       119
        93        83        94        96        94        83        93       105
        94        83        93       106        94        83        93       107
        94        96        85        97        94        96       108       117
        95        83        93       105        95        83        93       106
        95        83        93       107        95        83        94        96
        96        85        87        98        96       108       117       114
        96       108       117       118        96       108       117       120
        97        85        87        98        97        85        96       108
        97        85        96       109       100        88        99       111
       101        88        99       111       102       103       114       110
       102       103       114       117       102       103       114       119
       102       112       118       117       102       112       118       121
       102       112       118       122       103       102       112       118
       103       114       110       104       103       114       117       108
       103       114       117       118       103       114       117       120
       104       110       114       117       104       110       114       119
       106        93       105       116       107        93       105       116
       108       117       114       110       108       117       114       119
       108       117       118       112       108       117       118       121
       108       117       118       122       109        96       108       117
       110       114       103       115       110       114       117       118
       110       114       117       120       112       102       103       114
       112       102       103       115       112       118       117       114
       112       118       117       120       112       118       121       123
       112       118       121       124       112       118       121       125
       113       102       103       114       113       102       103       115
       113       102       112       118       114       117       118       121
       114       117       118       122       115       103       114       117
       115       103       114       119       117       118       121       123
       117       118       121       124       117       118       121       125
       118       117       114       119       118       121       123       126
       119       114       117       120       120       117       118       121
       120       117       118       122       122       118       121       123
       122       118       121       124       122       118       121       125
       124       121       123       126       125       121       123       126
       127       128       135       142       127       128       135       137
       128       135       142       129       128       135       142       134
       128       135       137       139       128       135       137       144
       128       135       137       138       131       127       128       135
       132       127       128       135       133       127       128       135
       134       140       141       139       134       140       141       150
       134       140       141       151       134       140       143       136
       134       140       143       130       135       137       139       141
       135       137       139       148       135       137       139       147
       135       137       138       134       135       137       138       145
       135       137       138       146       137       135       142       129
       137       135       142       134       137       139       141       150
       137       139       141       140       137       139       141       151
       138       134       142       135       138       134       142       129
       138       134       140       149       138       134       140       141
       138       134       140       143       138       137       139       141
       138       137       139       148       138       137       139       147
       139       137       138       134       139       137       138       145
       139       137       138       146       140       134       142       135
       140       134       142       129       140       134       138       145
       140       134       138       146       140       134       138       137
       141       140       143       136       141       140       143       130
       142       134       140       149       142       134       140       141
       142       134       140       143       142       134       138       145
       142       134       138       146       142       134       138       137
       142       135       137       139       142       135       137       144
       142       135       137       138       143       140       141       139
       143       140       141       150       143       140       141       151
       144       137       139       141       144       137       139       148
       144       137       139       147       144       137       138       134
       144       137       138       145       144       137       138       146
       147       139       141       150       147       139       141       140
       147       139       141       151       148       139       141       150
       148       139       141       140       148       139       141       151
       149       140       141       139       149       140       141       150
       149       140       141       151       149       140       143       136
       149       140       143       130       152       136       143       140
       152       136       143       130       153       136       143       140
       153       136       143       130

         0 !NIMPHI: impropers


         0 !NDON: donors


         0 !NACC: acceptors


         0 !NNB

         0         0         0         0         0         0         0         0
         0         0         0         0         0         0         0         0
         0         0         0         0         0         0         0         0
         0         0         0         0         0         0         0         0
         0         0         0         0         0         0         0         0
         0         0         0         0         0         0         0         0
         0         0         0         0         0         0         0         0
         0         0         0         0         0         0         0         0
         0         0         0         0         0         0         0         0
         0         0         0         0         0         0         0         0
         0         0         0         0         0         0         0         0
         0         0         0         0         0         0         0         0
         0         0         0         0         0         0         0         0
         0         0         0         0         0         0         0         0
         0         0         0         0         0         0         0         0
         0         0         0         0         0         0         0         0
         0         0         0         0         0         0         0         0
         0         0         0         0         0         0         0         0
         0         0         0         0         0         0         0         0
         0         0         0         0         0         0         0         0
         0         0         0         0         0         0         0         0
         0         0         0         0         0         0         0         0
         0         0         0         0         0         0         0         0
         0         0         0         0         0         0         0         0
         0         0         0         0         0         0         0         0
         0         0         0         0         0         0         0         0
         0         0         0         0         0         0         0         0
         0         0         0         0         0         0         0         0
         0         0         0         0         0         0         0         0
         0         0         0         0         0         0         0         0
         0         0         0         0         0         0         0         0
         0         0         0         0         0         0         0         0
         0         0         0         0         0         0         0         0
         0         0         0         0         0         0         0         0
         0         0         0         0         0         0         0         0
         0         0         0         0         0         0         0         0
         0         0         0         0         0         0         0         0
         0         0         0         0         0         0         0         0
         0         0         0         0         0         0         0         0
         0         0         0         0         0         0         0         0
         0         0         0         0         0         0         0         0
         0         0         0         0         0         0         0         0
         0         0         0         0         0         0         0         0
         0         0         0         0         0         0         0         0
         0         0         0         0         0         0         0         0
         0         0         0         0         0         0         0         0
         0         0         0         0         0         0         0         0
         0         0         0         0         0         0         0         0
         0         0         0         0         0         0         0         0
         0         0         0         0         0         0         0         0
         0         0         0         0         0         0         0         0
         0         0         0         0         0         0         0         0
         0         0         0         0         0         0         0         0
         0         0         0         0         0         0         0         0
         0         0         0         0         0         0         0         0
         0         0         0         0         0         0         0         0
         0         0         0         0         0         0         0         0
         0         0         0         0         0         0         0         0
         0         0         0         0         0         0         0         0
         0         0         0         0         0         0         0         0
         0         0         0         0         0         0         0         0
         0         0         0         0         0         0         0         0
         0         0         0         0         0         0         0         0
         0         0         0         0         0         0         0         0
         0         0         0         0         0         0         0         0
         0         0         0         0         0         0         0         0
         0         0         0         0         0         0         0         0
         0         0         0         0         0         0         0         0
         0         0         0         0         0         0         0         0
         0         0         0         0         0         0         0         0
         0         0         0         0         0         0         0         0
         0         0         0         0         0         0         0         0
         0         0         0         0         0         0         0         0
         0         0         0         0         0         0         0         0
         0         0         0         0         0         0         0         0
         0         0         0         0         0         0         0         0
         0         0         0         0         0         0         0         0
         0         0         0         0         0         0         0         0
         0         0         0         0         0         0         0         0
         0         0         0         0         0         0         0         0
         0         0         0         0         0         0         0         0
         0         0         0         0         0         0         0         0
         0         0         0         0         0         0         0         0
         0         0         0         0         0         0         0         0
         0         0         0         0         0         0         0         0
         0         0         0         0         0         0         0         0
         0         0         0         0         0         0         0         0
         0         0         0         0         0         0         0         0
         0         0         0         0         0         0         0         0
         0         0         0         0         0         0         0         0
         0         0         0         0         0         0         0         0
         0         0         0         0         0         0         0         0
         0         0         0         0         0         0         0         0
         0         0         0         0         0         0         0         0
         0         0         0         0         0         0         0         0
         0         0         0         0         0         0         0         0
         0         0         0         0         0         0         0         0
         0         0         0         0         0         0         0         0
         0         0         0         0         0         0         0         0
         0         0         0         0         0         0         0         0
         0         0         0         0         0         0         0         0
         0         0         0         0         0         0         0         0
         0         0         0         0         0         0         0         0
         0         0         0         0         0         0         0         0
         0         0         0         0         0         0         0         0
         0         0         0         0         0         0         0         0
         0         0         0         0         0         0         0         0
         0         0         0         0         0         0         0         0
         0         0         0         0         0         0         0         0
         0         0         0         0         0         0         0         0
         0         0         0         0         0         0         0         0
         0         0         0         0         0         0         0         0
         0         0         0         0         0         0         0         0
         0         0         0         0         0         0         0         0
         0         0         0         0         0         0         0         0
         0         0         0         0         0         0         0         0
         0         0         0         0         0         0         0         0
         0         0         0         0         0         0         0         0
         0         0         0         0         0         0         0         0
         0         0         0         0         0         0         0         0
         0         0         0         0         0         0         0         0
         0         0         0         0         0         0         0         0
         0         0         0         0         0         0         0         0
         0         0         0         0         0         0         0         0
         0         0         0         0         0         0         0         0
         0         0         0         0         0         0         0         0
         0         0         0         0         0         0         0         0
         0         0         0         0         0         0         0         0
         0         0         0         0         0         0         0         0
         0         0         0         0         0         0         0         0
         0         0         0         0         0         0         0         0
         0         0         0         0         0         0         0         0
         0         0         0         0         0         0         0         0
         0         0         0         0         0         0         0         0
         0         0         0         0         0         0         0         0
         0         0         0         0         0         0         0         0
         0         0         0         0         0         0         0         0
         0         0         0         0         0         0         0         0
         0         0         0         0         0         0         0         0
         0         0         0         0         0         0         0         0
         0         0         0         0         0         0         0         0
         0         0         0         0         0         0         0         0
         0         0         0         0         0         0         0         0
         0         0         0         0         0         0         0         0
         0         0         0         0         0         0         0         0
         0         0         0         0         0         0         0         0
         0         0         0         0         0         0         0         0
         0         0         0         0         0         0         0         0
         0         0         0         0         0         0         0         0
         0         0         0         0         0         0         0         0
         0         0         0         0         0         0         0         0
         0         0         0         0         0         0         0         0
         0         0         0         0         0         0         0         0
         0         0         0         0         0         0         0         0
         0         0         0         0         0         0         0         0
         0         0         0         0         0         0         0         0
         0         0         0         0         0         0         0         0
         0         0         0         0         0         0         0         0
         0         0         0         0         0         0         0         0
         0         0         0         0         0         0         0         0
         0         0         0         0         0         0         0         0
         0         0         0         0         0         0         0         0
         0         0         0         0         0         0         0         0
         0         0         0         0         0         0         0         0
         0         0         0         0         0         0         0         0
         0         0         0         0         0         0         0         0
         0         0         0         0         0         0         0         0
         0         0         0         0         0         0         0         0
         0         0         0         0         0         0         0         0
         0         0         0         0         0         0         0         0
         0         0         0         0         0         0         0         0
         0         0         0         0         0         0         0         0
         0         0         0         0         0         0         0         0
         0         0         0         0         0         0         0         0
         0         0         0         0         0         0         0         0
         0         0         0         0         0         0         0         0
         0         0         0         0         0         0         0         0
         0         0         0         0         0         0         0         0
         0         0         0         0         0         0         0         0
         0         0         0         0         0         0         0         0
         0         0         0         0         0         0         0         0
         0         0         0         0         0         0         0         0
         0         0         0         0         0         0         0         0
         0         0         0         0         0         0         0         0
         0         0         0         0         0         0         0         0
         0         0         0         0         0         0         0         0
         0         0         0         0         0         0         0         0
         0         0         0         0         0         0         0         0
         0         0         0         0         0         0         0         0
         0         0         0         0         0         0         0         0
         0         0         0         0         0         0         0         0
         0         0         0         0         0         0         0         0
         0         0         0         0         0         0         0         0
         0         0         0         0         0         0         0         0
         0         0         0         0         0         0         0         0
         0         0         0         0         0         0         0         0
         0         0         0         0         0         0         0         0
         0         0         0         0         0         0         0         0
         0         0         0         0         0         0         0         0
         0         0         0         0         0         0         0         0
         0         0         0         0         0         0         0         0
         0         0         0         0         0         0         0         0
         0         0         0         0         0         0         0         0
         0         0         0         0         0         0         0         0
         0         0         0         0         0         0         0         0
         0         0         0         0         0         0         0         0
         0         0         0         0         0         0         0         0
         0         0         0         0         0         0         0         0
         0         0         0         0         0         0         0         0
         0         0         0         0         0         0         0         0
         0         0         0         0         0         0         0         0
         0         0         0         0         0         0         0         0
         0         0         0         0         0         0         0         0
         0         0         0         0         0         0         0         0
         0         0         0         0         0         0         0         0
         0         0         0         0         0         0         0         0
         0         0         0         0         0         0         0         0
         0         0         0         0         0         0         0         0
         0         0         0         0         0         0         0         0
         0         0         0         0         0         0         0         0
         0         0         0         0         0         0         0         0
         0         0         0         0         0         0         0         0
         0         0         0         0         0         0         0         0
         0         0         0         0         0         0         0         0
         0         0         0         0         0         0         0         0
         0         0         0         0         0         0         0         0
         0         0         0         0         0         0         0         0
         0         0         0         0         0         0         0         0
         0         0         0         0         0         0         0         0
         0         0         0         0         0         0         0         0
         0         0         0         0         0         0         0         0
         0         0         0         0         0         0         0         0
         0         0         0         0         0         0         0         0
         0         0         0         0         0         0         0         0
         0         0         0         0         0         0         0         0
         0         0         0         0         0         0         0         0
         0         0         0         0         0         0         0         0
         0         0         0         0         0         0         0         0
         0         0         0         0         0         0         0         0
         0         0         0         0         0         0         0         0
         0         0         0         0         0         0         0         0
         0         0         0         0         0         0         0         0
         0         0         0         0         0         0         0         0
         0         0         0         0         0         0         0         0
         0         0         0         0         0         0         0         0
         0         0         0         0         0         0         0         0
         0         0         0         0         0         0         0         0
         0         0         0         0         0         0         0         0
         0         0         0         0         0         0         0         0
         0         0         0         0         0         0         0         0
         0         0         0         0         0         0         0         0
         0         0         0         0         0         0         0         0
         0         0         0         0         0         0         0         0
         0         0         0         0         0         0         0         0
         0         0         0         0         0         0         0         0
         0         0         0         0         0         0         0         0
         0         0         0         0         0         0         0         0
         0         0         0         0         0         0         0         0
         0         0         0         0         0         0         0         0
         0         0         0         0         0         0         0         0
         0         0         0         0         0         0         0         0
         0         0         0         0         0         0         0         0
         0         0         0         0         0         0         0         0
         0         0         0         0         0         0         0         0
         0         0         0         0         0         0         0         0
         0         0         0         0         0         0         0         0
[truncated: 9,447 more chars]
