# Supplementary material for: Avibactam–Cyclodextrin Inclusion Complexes: Computational and Thermodynamic Insights for Drug Delivery, Detection, and Environmental Scavenging
Source: Molecules. 2025 Aug 18;30(16):3401. doi: 10.3390/molecules30163401 (PMC12388632; doi:10.3390/molecules30163401)
Supplement: Supplementary file 1 [file molecules-30-03401-s001.zip › MD inputs/AVI/AVI.par]

!=============================================================
!
! Parameter file generated by the Force Field ToolKit (ffTK)
!
! For additional information, see:
! http://www.ks.uiuc.edu/Research/vmd/plugins/fftk
! http://www.ks.uiuc.edu/Research/fftk
!
! Authors:
! Christopher G. Mayne
! Beckman Institute for Advanced Science and Technology
! University of Illinois, Urbana-Champaign
! http://www.ks.uiuc.edu/~mayne
! mayne@ks.uiuc.edu
!
! James C. Gumbart
! Georgia Institute of Technology
! http://simbac.gatech.edu
! gumbart_physics.gatech.edu
!
! If you use parameters developed using ffTK, please cite:
! C.G. Mayne, J. Saam, K. Schulten, E. Tajkhorshid, J.C. Gumbart. J. Comput. Chem. 2013, 34, 2757-2770.
!
!=============================================================

BONDS
!V(bond) = Kb(b - b0)**2
!
!Kb: kcal/mole/A**2
!b0: A
!
!atom type Kb b0
!
SG301   OG2P1   624.586    1.470    ! 
SG301   OG303   360.363    1.630    ! 
OG303   NG2S1   354.058    1.389    ! 
OG2D1   CG2O6   813.420    1.221    ! 
OG2D1   CG2O1   799.416    1.235    ! 
NG3C51  CG2O6   259.229    1.469    ! 
NG3C51  CG311   288.714    1.493    ! 
NG3C51  CG2RC0  293.668    1.483    ! 
NG2S1   CG2O6   447.065    1.370    ! 
NG2S1   CG3RC1  336.935    1.463    ! 
NG2S1   CG2O1   468.336    1.369    ! 
NG2S1   HGA2    474.776    1.012    ! 
CG3RC1  CG321   301.262    1.530    ! 
CG3RC1  HGA1    332.972    1.092    ! 
CG3RC1  CG2RC0  284.875    1.513    ! 
CG2RC0  HGA2    345.680    1.094    ! 
CG321   CG331   284.524    1.537    ! 
CG321   HGA2    343.331    1.096    ! 
CG311   HGA1    336.840    1.103    ! 
CG311   CG331   281.041    1.540    ! 
CG311   CG2O1   289.162    1.526    ! 
CG331   HGA2    345.174    1.097    ! 

ANGLES
!
!V(angle) = Ktheta(Theta - Theta0)**2
!
!V(Urey-Bradley) = Kub(S - S0)**2
!
!Ktheta: kcal/mole/rad**2
!Theta0: degrees
!Kub: kcal/mole/A**2 (Urey-Bradley)
!S0: A
!
!atom types     Ktheta    Theta0   Kub     S0
!
!
OG303   SG301   OG2P1   113.188  108.278     ! 
OG2P1   SG301   OG2P1   118.835  117.132     ! 
OG303   SG301   OG303   110.798  102.169     ! 
SG301   OG303   NG2S1   99.587   108.077     ! 
CG311   NG3C51  CG2O6   262.983  103.719     ! 
CG2RC0  NG3C51  CG2O6   291.453  103.828     ! 
CG2RC0  NG3C51  CG311   296.410  108.848     ! 
OG303   NG2S1   CG2O6   99.672   117.556     ! 
CG3RC1  NG2S1   CG2O6   298.577  111.340     ! 
OG303   NG2S1   CG3RC1  101.475  118.344     ! 
CG2O1   NG2S1   HGA2    72.664   117.493     ! 
HGA2    NG2S1   HGA2    48.200   120.151     ! 
NG2S1   CG3RC1  CG321   299.070  111.829     ! 
NG2S1   CG3RC1  HGA1    62.981   108.823     ! 
NG2S1   CG3RC1  CG2RC0  270.560  96.688      ! 
CG321   CG3RC1  HGA1    70.305   113.362     ! 
CG2RC0  CG3RC1  CG321   273.527  109.613     ! 
CG2RC0  CG3RC1  HGA1    63.342   115.179     ! 
NG3C51  CG2RC0  HGA2    64.076   109.514     ! 
NG3C51  CG2RC0  CG3RC1  284.104  102.264     ! 
HGA2    CG2RC0  HGA2    49.412   109.199     ! 
CG3RC1  CG2RC0  HGA2    57.877   112.338     ! 
CG331   CG321   HGA2    61.200   110.139     ! 
CG3RC1  CG321   CG331   291.837  110.460     ! 
HGA2    CG321   HGA2    49.271   107.808     ! 
CG3RC1  CG321   HGA2    60.396   109.014     ! 
NG3C51  CG311   HGA1    71.063   105.373     ! 
CG331   CG311   HGA1    72.365   108.766     ! 
CG2O1   CG311   HGA1    59.405   106.984     ! 
NG3C51  CG311   CG331   266.961  113.654     ! 
NG3C51  CG311   CG2O1   133.315  107.831     ! 
CG331   CG311   CG2O1   115.351  113.808     ! 
CG321   CG331   HGA2    69.372   109.473     ! 
CG321   CG331   CG311   294.739  114.258     ! 
CG311   CG331   HGA2    63.764   107.684     ! 
HGA2    CG331   HGA2    45.359   107.583     ! 
OG2D1   CG2O6   NG2S1   121.300  129.641     ! 
NG3C51  CG2O6   NG2S1   259.750  105.998     ! 
OG2D1   CG2O6   NG3C51  128.048  133.350     ! 
NG2S1   CG2O1   CG311   118.536  112.660     ! 
OG2D1   CG2O1   CG311   116.650  123.926     ! 
OG2D1   CG2O1   NG2S1   121.321  123.827     ! 

DIHEDRALS
!
!V(dihedral) = Kchi(1 + cos(n(chi) - delta))
!
!Kchi: kcal/mole
!n: multiplicity
!delta: degrees
!
!atom types             Kchi    n   delta
!
HGA2    NG2S1   CG2O1   CG311   14.4830  1  180.00 ! 
NG2S1   CG3RC1  CG321   HGA2    0.0990   1  0.00  ! 
OG303   NG2S1   CG2O6   NG3C51  8.0780   1  0.00  ! 
CG331   CG311   CG2O1   OG2D1   9.1060   1  0.00  ! 
OG303   NG2S1   CG3RC1  CG2RC0  5.0630   1  0.00  ! 
CG2O1   CG311   CG331   CG321   14.8960  1  0.00  ! 
CG2RC0  NG3C51  CG311   CG2O1   5.7110   1  0.00  ! 
HGA1    CG3RC1  CG321   CG331   11.4830  1  0.00  ! 
HGA1    CG3RC1  CG2RC0  NG3C51  12.6660  1  180.00 ! 
SG301   OG303   NG2S1   CG3RC1  0.1180   1  0.00  ! 
NG2S1   CG3RC1  CG2RC0  NG3C51  7.9940   3  0.00  ! 
HGA1    CG311   CG2O1   OG2D1   14.1910  1  0.00  ! 
CG311   NG3C51  CG2RC0  HGA2    4.7200   1  0.00  ! 
CG3RC1  NG2S1   CG2O6   OG2D1   6.1660   1  0.00  ! 
CG2RC0  CG3RC1  CG321   CG331   8.1220   1  180.00 ! 
CG321   CG3RC1  CG2RC0  NG3C51  11.9330  1  0.00  ! 
CG2O6   NG3C51  CG2RC0  CG3RC1  6.1840   3  180.00 ! 
CG3RC1  CG321   CG331   HGA2    5.2960   1  0.00  ! 
CG2O6   NG2S1   CG3RC1  CG321   2.2880   1  0.00  ! 
HGA1    CG3RC1  CG2RC0  HGA2    13.5820  1  180.00 ! 
CG2RC0  NG3C51  CG2O6   OG2D1   14.1880  1  180.00 ! 
CG3RC1  CG321   CG331   CG311   2.5530   2  180.00 ! 
OG2P1   SG301   OG303   NG2S1   0.1290   3  0.00  ! 
NG3C51  CG311   CG2O1   NG2S1   0.8370   2  180.00 ! 
NG3C51  CG311   CG331   CG321   11.7700  2  0.00  ! 
OG303   NG2S1   CG3RC1  CG321   13.3980  1  0.00  ! 
CG2RC0  NG3C51  CG311   CG331   2.7260   1  0.00  ! 
CG2RC0  NG3C51  CG311   HGA1    12.1840  1  0.00  ! 
OG303   NG2S1   CG3RC1  HGA1    10.2670  1  0.00  ! 
CG2O6   NG2S1   CG3RC1  CG2RC0  14.3150  1  0.00  ! 
CG3RC1  NG2S1   CG2O6   NG3C51  14.8040  1  0.00  ! 
HGA2    CG321   CG331   CG311   13.8420  1  180.00 ! 
NG3C51  CG311   CG331   HGA2    6.6480   1  0.00  ! 
CG311   NG3C51  CG2O6   NG2S1   0.7810   1  180.00 ! 
OG303   NG2S1   CG2O6   OG2D1   14.1970  1  0.00  ! 
CG2O6   NG3C51  CG311   CG2O1   2.1840   1  180.00 ! 
HGA2    CG321   CG331   HGA2    5.9180   1  0.00  ! 
SG301   OG303   NG2S1   CG2O6   2.9810   2  0.00  ! 
CG321   CG3RC1  CG2RC0  HGA2    8.8350   1  0.00  ! 
HGA2    NG2S1   CG2O1   OG2D1   11.4130  1  0.00  ! 
CG331   CG311   CG2O1   NG2S1   5.9130   1  180.00 ! 
NG2S1   CG3RC1  CG321   CG331   4.4050   1  0.00  ! 
CG2O6   NG2S1   CG3RC1  HGA1    4.5270   1  0.00  ! 
HGA1    CG3RC1  CG321   HGA2    4.4460   1  0.00  ! 
HGA1    CG311   CG2O1   NG2S1   0.2720   1  0.00  ! 
HGA1    CG311   CG331   CG321   10.6590  1  0.00  ! 
NG2S1   CG3RC1  CG2RC0  HGA2    0.4110   1  0.00  ! 
NG3C51  CG311   CG2O1   OG2D1   14.1330  1  0.00  ! 
CG2RC0  CG3RC1  CG321   HGA2    14.6940  1  0.00  ! 
CG2O1   CG311   CG331   HGA2    4.6080   1  0.00  ! 
CG2RC0  NG3C51  CG2O6   NG2S1   4.1240   1  180.00 ! 
OG303   SG301   OG303   NG2S1   1.0370   1  0.00  ! 
CG2O6   NG3C51  CG311   HGA1    0.5950   1  0.00  ! 
CG2O6   NG3C51  CG311   CG331   0.0030   1  180.00 ! 
HGA1    CG311   CG331   HGA2    6.0240   1  180.00 ! 
CG311   NG3C51  CG2RC0  CG3RC1  8.9310   1  0.00  ! 
CG2O6   NG3C51  CG2RC0  HGA2    9.3980   1  0.00  ! 
CG311   NG3C51  CG2O6   OG2D1   11.8360  1  0.00  ! 

IMPROPER
!
!V(improper) = Kpsi(psi - psi0)**2
!
!Kpsi: kcal/mole/rad**2
!psi0: degrees
!note that the second column of numbers (0) is ignored
!
!atom types           Kpsi                   psi0
!

NONBONDED nbxmod  5 atom cdiel shift vatom vdistance vswitch -
cutnb 14.0 ctofnb 12.0 ctonnb 10.0 eps 1.0 e14fac 1.0 wmin 1.5 
!
!V(Lennard-Jones) = Eps,i,j[(Rmin,i,j/ri,j)**12 - 2(Rmin,i,j/ri,j)**6]
!
!epsilon: kcal/mole, Eps,i,j = sqrt(eps,i * eps,j)
!Rmin/2: A, Rmin,i,j = Rmin/2,i + Rmin/2,j
!
!atom  ignored    epsilon      Rmin/2   ignored   eps,1-4       Rmin/2,1-4
!
CG2O1   0.0  -0.110000  2.000000      ! 
CG2O6   0.0  -0.070000  2.000000      ! 
CG2RC0  0.0  -0.099000  1.860000      ! 
CG311   0.0  -0.032000  2.000000  0.0  -0.010000  1.900000  ! 
CG321   0.0  -0.056000  2.010000  0.0  -0.010000  1.900000  ! 
CG331   0.0  -0.078000  2.050000  0.0  -0.010000  1.900000  ! 
CG3RC1  0.0  -0.032000  2.000000  0.0  -0.010000  1.900000  ! 
HGA1    0.0  -0.045000  1.340000      ! 
HGA2    0.0  -0.035000  1.340000      ! 
NG2S1   0.0  -0.200000  1.850000  0.0  -0.200000  1.550000  ! 
NG3C51  0.0  -0.200000  1.850000      ! 
OG2D1   0.0  -0.120000  1.700000  0.0  -0.120000  1.400000  ! 
OG2P1   0.0  -0.120000  1.700000      ! 
OG303   0.0  -0.100000  1.650000      ! 
SG301   0.0  -0.380000  1.975000      ! 

END
