# Supplementary material for: Avibactam–Cyclodextrin Inclusion Complexes: Computational and Thermodynamic Insights for Drug Delivery, Detection, and Environmental Scavenging
Source: Molecules. 2025 Aug 18;30(16):3401. doi: 10.3390/molecules30163401 (PMC12388632; doi:10.3390/molecules30163401)
Supplement: Supplementary file 1 [file molecules-30-03401-s001.zip › MD inputs/AVI/AVI.pdb]

CRYST1    0.000    0.000    0.000  90.00  90.00  90.00 P 1           1
ATOM      1  S   AVB A   1       1.614   1.404  -7.433  0.80  0.00      AVBX S
ATOM      2  O0  AVB A   1       0.223   1.308  -6.299  0.80  0.00      AVBX O
ATOM      3  O1  AVB A   1       0.305   3.094  -4.128  0.80  0.00      AVBX O
ATOM      4  O2  AVB A   1      -1.279  -0.820  -0.671  0.80  0.00      AVBX O
ATOM      5  O3  AVB A   1       0.858   1.776  -8.651  0.80  0.00      AVBX O
ATOM      6  O4  AVB A   1       2.190   0.036  -7.413  0.80  0.00      AVBX O
ATOM      7  O   AVB A   1       2.485   2.454  -6.852  0.80  0.00      AVBX O
ATOM      8  N0  AVB A   1       0.735   1.176  -2.800  0.80  0.00      AVBX N
ATOM      9  N1  AVB A   1       0.645   0.992  -5.036  0.80  0.00      AVBX N
ATOM     10  N   AVB A   1       0.467   0.513  -0.132  0.80  0.00      AVBX N
ATOM     11  C0  AVB A   1       0.608  -0.392  -4.516  0.80  0.00      AVBX C
ATOM     12  C1  AVB A   1       1.355  -0.106  -3.234  0.80  0.00      AVBX C
ATOM     13  C2  AVB A   1      -0.813  -0.831  -4.187  0.80  0.00      AVBX C
ATOM     14  C3  AVB A   1      -0.630   0.875  -2.263  0.80  0.00      AVBX C
ATOM     15  C4  AVB A   1      -1.528   0.203  -3.308  0.80  0.00      AVBX C
ATOM     16  C5  AVB A   1       0.553   1.897  -4.029  0.80  0.00      AVBX C
ATOM     17  C   AVB A   1      -0.502   0.094  -0.954  0.80  0.00      AVBX C
ATOM     18  H0  AVB A   1       1.123  -1.058  -5.198  0.50  0.00      AVBX H
ATOM     19  H1  AVB A   1       1.226  -0.869  -2.476  0.50  0.00      AVBX H
ATOM     20  H2  AVB A   1       2.416   0.053  -3.403  0.50  0.00      AVBX H
ATOM     21  H3  AVB A   1      -0.747  -1.793  -3.678  0.50  0.00      AVBX H
ATOM     22  H4  AVB A   1      -1.386  -0.991  -5.099  0.50  0.00      AVBX H
ATOM     23  H5  AVB A   1      -1.080   1.830  -1.992  0.50  0.00      AVBX H
ATOM     24  H6  AVB A   1      -1.926   0.991  -3.946  0.50  0.00      AVBX H
ATOM     25  H7  AVB A   1      -2.381  -0.246  -2.809  0.50  0.00      AVBX H
ATOM     26  H8  AVB A   1       0.620   0.044   0.744  0.50  0.00      AVBX H
ATOM     27  H   AVB A   1       1.113   1.233  -0.406  0.50  0.00      AVBX H
END
