# Supplementary material for: Avibactam–Cyclodextrin Inclusion Complexes: Computational and Thermodynamic Insights for Drug Delivery, Detection, and Environmental Scavenging
Source: Molecules. 2025 Aug 18;30(16):3401. doi: 10.3390/molecules30163401 (PMC12388632; doi:10.3390/molecules30163401)
Supplement: Supplementary file 1 [file molecules-30-03401-s001.zip › MD inputs/AVI/AVI.psf]

PSF

       1 !NTITLE
 REMARKS VMD-generated NAMD/X-Plor PSF structure file

      27 !NATOM
       1 AVBX 1    AVB  S    SG301      1.284132        32.065       0
       2 AVBX 1    AVB  O0   OG303     -0.312717       15.9994       0
       3 AVBX 1    AVB  O1   OG2D1     -0.632519       15.9994       0
       4 AVBX 1    AVB  O2   OG2D1     -0.632450       15.9994       0
       5 AVBX 1    AVB  O3   OG2P1     -0.630109       15.9994       0
       6 AVBX 1    AVB  O4   OG303     -0.643277       15.9994       0
       7 AVBX 1    AVB  O    OG2P1     -0.630054       15.9994       0
       8 AVBX 1    AVB  N0   NG3C51    -0.631085       14.0067       0
       9 AVBX 1    AVB  N1   NG2S1     -0.320609       14.0067       0
      10 AVBX 1    AVB  N    NG2S1     -1.073805       14.0067       0
      11 AVBX 1    AVB  C0   CG3RC1     0.156879       12.0107       0
      12 AVBX 1    AVB  C1   CG2RC0    -0.213850       12.0107       0
      13 AVBX 1    AVB  C2   CG321     -0.123513       12.0107       0
      14 AVBX 1    AVB  C3   CG311     -0.175742       12.0107       0
      15 AVBX 1    AVB  C4   CG331     -0.076222       12.0107       0
      16 AVBX 1    AVB  C5   CG2O6      1.020317       12.0107       0
      17 AVBX 1    AVB  C    CG2O1      0.911398       12.0107       0
      18 AVBX 1    AVB  H0   HGA1       0.108929       1.00794       0
      19 AVBX 1    AVB  H1   HGA2       0.145983       1.00794       0
      20 AVBX 1    AVB  H2   HGA2       0.149047       1.00794       0
      21 AVBX 1    AVB  H3   HGA2       0.046380       1.00794       0
      22 AVBX 1    AVB  H4   HGA2       0.083478       1.00794       0
      23 AVBX 1    AVB  H5   HGA1       0.157643       1.00794       0
      24 AVBX 1    AVB  H6   HGA2       0.084698       1.00794       0
      25 AVBX 1    AVB  H7   HGA2       0.047985       1.00794       0
      26 AVBX 1    AVB  H8   HGA2       0.430493       1.00794       0
      27 AVBX 1    AVB  H    HGA2       0.468589       1.00794       0

      28 !NBOND: bonds
       1       7       1       6       1       5       1       2
       2       9       3      16       4      17       8      16
       8      14       8      12       9      16       9      11
      10      17      10      26      10      27      11      13
      11      18      11      12      12      19      12      20
      13      15      13      22      13      21      14      23
      14      15      14      17      15      24      15      25

      52 !NTHETA: angles
       6       1       7       5       1       7       2       1       7
       5       1       6       2       1       6       2       1       5
       1       2       9      14       8      16      12       8      16
      12       8      14       2       9      16      11       9      16
       2       9      11      17      10      26      17      10      27
      26      10      27       9      11      13       9      11      18
       9      11      12      13      11      18      12      11      13
      12      11      18       8      12      19       8      12      20
       8      12      11      19      12      20      11      12      19
      11      12      20      15      13      22      15      13      21
      11      13      15      21      13      22      11      13      22
      11      13      21       8      14      23      15      14      23
      17      14      23       8      14      15       8      14      17
      15      14      17      13      15      24      13      15      14
      13      15      25      14      15      24      24      15      25
      14      15      25       3      16       9       8      16       9
       3      16       8      10      17      14       4      17      14
       4      17      10

      77 !NPHI: dihedrals
       7       1       2       9       6       1       2       9
       5       1       2       9       1       2       9      16
       1       2       9      11      14       8      16       9
      14       8      16       3      12       8      16       9
      12       8      16       3      16       8      14      23
      16       8      14      15      16       8      14      17
      12       8      14      23      12       8      14      15
      12       8      14      17      16       8      12      19
      16       8      12      20      16       8      12      11
      14       8      12      19      14       8      12      20
      14       8      12      11       2       9      16       3
       2       9      16       8      11       9      16       3
      11       9      16       8      16       9      11      13
      16       9      11      18      16       9      11      12
       2       9      11      13       2       9      11      18
       2       9      11      12      26      10      17      14
      26      10      17       4      27      10      17      14
      27      10      17       4       9      11      13      15
       9      11      13      22       9      11      13      21
      18      11      13      15      18      11      13      22
      18      11      13      21      12      11      13      15
      12      11      13      22      12      11      13      21
       9      11      12       8       9      11      12      19
       9      11      12      20      13      11      12       8
      13      11      12      19      13      11      12      20
      18      11      12       8      18      11      12      19
      18      11      12      20      22      13      15      24
      22      13      15      14      22      13      15      25
      21      13      15      24      21      13      15      14
      21      13      15      25      11      13      15      24
      11      13      15      14      11      13      15      25
      23      14      15      13      23      14      15      24
      23      14      15      25       8      14      15      13
       8      14      15      24       8      14      15      25
      17      14      15      13      17      14      15      24
      17      14      15      25      23      14      17      10
      23      14      17       4       8      14      17      10
       8      14      17       4      15      14      17      10
      15      14      17       4

       0 !NIMPHI: impropers


       0 !NDON: donors


       0 !NACC: acceptors


       0 !NNB

       0       0       0       0       0       0       0       0
       0       0       0       0       0       0       0       0
       0       0       0       0       0       0       0       0
       0       0       0

       1       0 !NGRP
       0       0       0
