# Supplementary material for: Avibactam–Cyclodextrin Inclusion Complexes: Computational and Thermodynamic Insights for Drug Delivery, Detection, and Environmental Scavenging
Source: Molecules. 2025 Aug 18;30(16):3401. doi: 10.3390/molecules30163401 (PMC12388632; doi:10.3390/molecules30163401)
Supplement: Supplementary file 1 [file molecules-30-03401-s001.zip › MD inputs/bCD/host.pdb]

REMARK  GENERATE LIGAND                                                               
REMARK   DATE:    12/17/24     14:45:54      CREATED BY USER: apache                  
ATOM      1  H1  LIG L   1       4.944  -4.565   0.094  1.00  0.00      LIG 
ATOM      2  C1  LIG L   1       0.015   6.145  -0.015  1.00  0.00      LIG 
ATOM      3  C2  LIG L   1       0.901   6.299  -1.245  1.00  0.00      LIG 
ATOM      4  C3  LIG L   1       1.884   5.138  -1.353  1.00  0.00      LIG 
ATOM      5  C4  LIG L   1       2.671   4.972  -0.052  1.00  0.00      LIG 
ATOM      6  C5  LIG L   1       1.729   4.975   1.154  1.00  0.00      LIG 
ATOM      7  C6  LIG L   1       2.519   5.066   2.491  1.00  0.00      LIG 
ATOM      8  O1  LIG L   1       0.135   6.446  -2.449  1.00  0.00      LIG 
ATOM      9  O2  LIG L   1       2.773   5.391  -2.452  1.00  0.00      LIG 
ATOM     10  O3  LIG L   1       3.378   3.722  -0.100  1.00  0.00      LIG 
ATOM     11  O4  LIG L   1       0.827   6.088   1.150  1.00  0.00      LIG 
ATOM     12  O5  LIG L   1       3.131   3.830   2.847  1.00  0.00      LIG 
ATOM     13  H2  LIG L   1      -0.606   7.067   0.067  1.00  0.00      LIG 
ATOM     14  H3  LIG L   1       1.490   7.238  -1.108  1.00  0.00      LIG 
ATOM     15  H4  LIG L   1       1.312   4.201  -1.550  1.00  0.00      LIG 
ATOM     16  H5  LIG L   1       3.352   5.849   0.046  1.00  0.00      LIG 
ATOM     17  H6  LIG L   1       1.141   4.030   1.162  1.00  0.00      LIG 
ATOM     18  H7  LIG L   1       1.807   5.330   3.306  1.00  0.00      LIG 
ATOM     19  H8  LIG L   1       3.280   5.872   2.434  1.00  0.00      LIG 
ATOM     20  H9  LIG L   1       0.812   6.499  -3.141  1.00  0.00      LIG 
ATOM     21  H10 LIG L   1       3.466   4.703  -2.438  1.00  0.00      LIG 
ATOM     22  H11 LIG L   1       3.776   3.608   2.157  1.00  0.00      LIG 
ATOM     23  C7  LIG L   1      -4.786   3.841   0.009  1.00  0.00      LIG 
ATOM     24  C8  LIG L   1      -4.363   4.630  -1.224  1.00  0.00      LIG 
ATOM     25  C9  LIG L   1      -2.844   4.675  -1.344  1.00  0.00      LIG 
ATOM     26  C10 LIG L   1      -2.216   5.191  -0.049  1.00  0.00      LIG 
ATOM     27  C11 LIG L   1      -2.795   4.459   1.164  1.00  0.00      LIG 
ATOM     28  C12 LIG L   1      -2.370   5.142   2.495  1.00  0.00      LIG 
ATOM     29  O6  LIG L   1      -4.965   4.125  -2.425  1.00  0.00      LIG 
ATOM     30  O7  LIG L   1      -2.495   5.525  -2.448  1.00  0.00      LIG 
ATOM     31  O8  LIG L   1      -0.797   4.969  -0.106  1.00  0.00      LIG 
ATOM     32  O9  LIG L   1      -4.228   4.440   1.171  1.00  0.00      LIG 
ATOM     33  O10 LIG L   1      -1.018   4.861   2.845  1.00  0.00      LIG 
ATOM     34  H12 LIG L   1      -5.893   3.930   0.097  1.00  0.00      LIG 
ATOM     35  H13 LIG L   1      -4.729   5.677  -1.084  1.00  0.00      LIG 
ATOM     36  H14 LIG L   1      -2.468   3.643  -1.541  1.00  0.00      LIG 
ATOM     37  H15 LIG L   1      -2.479   6.270   0.048  1.00  0.00      LIG 
ATOM     38  H16 LIG L   1      -2.417   3.412   1.173  1.00  0.00      LIG 
ATOM     39  H17 LIG L   1      -3.013   4.751   3.315  1.00  0.00      LIG 
ATOM     40  H18 LIG L   1      -2.532   6.239   2.433  1.00  0.00      LIG 
ATOM     41  H19 LIG L   1      -4.588   4.687  -3.119  1.00  0.00      LIG 
ATOM     42  H20 LIG L   1      -1.525   5.637  -2.442  1.00  0.00      LIG 
ATOM     43  H21 LIG L   1      -0.448   5.223   2.150  1.00  0.00      LIG 
ATOM     44  C13 LIG L   1      -5.974  -1.349   0.033  1.00  0.00      LIG 
ATOM     45  C14 LIG L   1      -6.348  -0.520  -1.190  1.00  0.00      LIG 
ATOM     46  C15 LIG L   1      -5.442   0.700  -1.317  1.00  0.00      LIG 
ATOM     47  C16 LIG L   1      -5.429   1.501  -0.015  1.00  0.00      LIG 
ATOM     48  C17 LIG L   1      -5.193   0.583   1.186  1.00  0.00      LIG 
ATOM     49  C18 LIG L   1      -5.434   1.331   2.528  1.00  0.00      LIG 
ATOM     50  O11 LIG L   1      -6.343  -1.298  -2.395  1.00  0.00      LIG 
ATOM     51  O12 LIG L   1      -5.916   1.510  -2.404  1.00  0.00      LIG 
ATOM     52  O13 LIG L   1      -4.372   2.473  -0.085  1.00  0.00      LIG 
ATOM     53  O14 LIG L   1      -6.074  -0.547   1.201  1.00  0.00      LIG 
ATOM     54  O15 LIG L   1      -4.367   2.213   2.860  1.00  0.00      LIG 
ATOM     55  H22 LIG L   1      -6.734  -2.159   0.131  1.00  0.00      LIG 
ATOM     56  H23 LIG L   1      -7.393  -0.159  -1.032  1.00  0.00      LIG 
ATOM     57  H24 LIG L   1      -4.405   0.355  -1.539  1.00  0.00      LIG 
ATOM     58  H25 LIG L   1      -6.434   1.967   0.107  1.00  0.00      LIG 
ATOM     59  H26 LIG L   1      -4.139   0.224   1.171  1.00  0.00      LIG 
ATOM     60  H27 LIG L   1      -5.509   0.578   3.345  1.00  0.00      LIG 
ATOM     61  H28 LIG L   1      -6.395   1.885   2.491  1.00  0.00      LIG 
ATOM     62  H29 LIG L   1      -6.559  -0.650  -3.083  1.00  0.00      LIG 
ATOM     63  H30 LIG L   1      -5.394   2.336  -2.408  1.00  0.00      LIG 
ATOM     64  H31 LIG L   1      -4.314   2.891   2.168  1.00  0.00      LIG 
ATOM     65  C19 LIG L   1      -2.676  -5.528  -0.017  1.00  0.00      LIG 
ATOM     66  C20 LIG L   1      -3.550  -5.278  -1.241  1.00  0.00      LIG 
ATOM     67  C21 LIG L   1      -3.926  -3.805  -1.347  1.00  0.00      LIG 
ATOM     68  C22 LIG L   1      -4.555  -3.315  -0.042  1.00  0.00      LIG 
ATOM     69  C23 LIG L   1      -3.703  -3.730   1.160  1.00  0.00      LIG 
ATOM     70  C24 LIG L   1      -4.447  -3.465   2.500  1.00  0.00      LIG 
ATOM     71  O16 LIG L   1      -2.938  -5.745  -2.450  1.00  0.00      LIG 
ATOM     72  O17 LIG L   1      -4.843  -3.643  -2.440  1.00  0.00      LIG 
ATOM     73  O18 LIG L   1      -4.650  -1.882  -0.088  1.00  0.00      LIG 
ATOM     74  O19 LIG L   1      -3.379  -5.125   1.152  1.00  0.00      LIG 
ATOM     75  O20 LIG L   1      -4.440  -2.088   2.863  1.00  0.00      LIG 
ATOM     76  H32 LIG L   1      -2.517  -6.628   0.061  1.00  0.00      LIG 
ATOM     77  H33 LIG L   1      -4.489  -5.866  -1.097  1.00  0.00      LIG 
ATOM     78  H34 LIG L   1      -3.003  -3.212  -1.549  1.00  0.00      LIG 
ATOM     79  H35 LIG L   1      -5.548  -3.810   0.059  1.00  0.00      LIG 
ATOM     80  H36 LIG L   1      -2.760  -3.138   1.163  1.00  0.00      LIG 
ATOM     81  H37 LIG L   1      -3.928  -4.026   3.310  1.00  0.00      LIG 
ATOM     82  H38 LIG L   1      -5.489  -3.844   2.442  1.00  0.00      LIG 
ATOM     83  H39 LIG L   1      -3.568  -5.490  -3.141  1.00  0.00      LIG 
ATOM     84  H40 LIG L   1      -5.169  -2.722  -2.421  1.00  0.00      LIG 
ATOM     85  H41 LIG L   1      -4.918  -1.597   2.177  1.00  0.00      LIG 
ATOM     86  C25 LIG L   1       2.647  -5.550  -0.003  1.00  0.00      LIG 
ATOM     87  C26 LIG L   1       1.929  -6.068  -1.244  1.00  0.00      LIG 
ATOM     88  C27 LIG L   1       0.537  -5.440  -1.367  1.00  0.00      LIG 
ATOM     89  C28 LIG L   1      -0.250  -5.637  -0.069  1.00  0.00      LIG 
ATOM     90  C29 LIG L   1       0.588  -5.248   1.152  1.00  0.00      LIG 
ATOM     91  C30 LIG L   1      -0.093  -5.703   2.475  1.00  0.00      LIG 
ATOM     92  O21 LIG L   1       2.744  -5.936  -2.414  1.00  0.00      LIG 
ATOM     93  O22 LIG L   1      -0.178  -6.043  -2.458  1.00  0.00      LIG 
ATOM     94  O23 LIG L   1      -1.433  -4.820  -0.113  1.00  0.00      LIG 
ATOM     95  O24 LIG L   1       1.889  -5.849   1.157  1.00  0.00      LIG 
ATOM     96  O25 LIG L   1      -1.181  -4.862   2.846  1.00  0.00      LIG 
ATOM     97  H42 LIG L   1       3.607  -6.111   0.082  1.00  0.00      LIG 
ATOM     98  H43 LIG L   1       1.780  -7.167  -1.103  1.00  0.00      LIG 
ATOM     99  H44 LIG L   1       0.650  -4.350  -1.564  1.00  0.00      LIG 
ATOM    100  H45 LIG L   1      -0.483  -6.724   0.016  1.00  0.00      LIG 
ATOM    101  H46 LIG L   1       0.701  -4.141   1.179  1.00  0.00      LIG 
ATOM    102  H47 LIG L   1       0.659  -5.655   3.295  1.00  0.00      LIG 
ATOM    103  H48 LIG L   1      -0.431  -6.757   2.390  1.00  0.00      LIG 
ATOM    104  H49 LIG L   1       3.156  -5.052  -2.385  1.00  0.00      LIG 
ATOM    105  H50 LIG L   1      -1.090  -5.706  -2.447  1.00  0.00      LIG 
ATOM    106  H51 LIG L   1      -1.851  -4.919   2.147  1.00  0.00      LIG 
ATOM    107  C31 LIG L   1       5.972  -1.380   0.058  1.00  0.00      LIG 
ATOM    108  C32 LIG L   1       5.973  -2.293  -1.163  1.00  0.00      LIG 
ATOM    109  C33 LIG L   1       4.605  -2.960  -1.305  1.00  0.00      LIG 
ATOM    110  C34 LIG L   1       4.240  -3.709  -0.017  1.00  0.00      LIG 
ATOM    111  C35 LIG L   1       4.417  -2.789   1.194  1.00  0.00      LIG 
ATOM    112  C36 LIG L   1       4.305  -3.572   2.533  1.00  0.00      LIG 
ATOM    113  O26 LIG L   1       6.354  -1.585  -2.357  1.00  0.00      LIG 
ATOM    114  O27 LIG L   1       4.609  -3.858  -2.421  1.00  0.00      LIG 
ATOM    115  O28 LIG L   1       2.868  -4.134  -0.098  1.00  0.00      LIG 
ATOM    116  O29 LIG L   1       5.698  -2.147   1.222  1.00  0.00      LIG 
ATOM    117  O30 LIG L   1       2.961  -3.910   2.855  1.00  0.00      LIG 
ATOM    118  H52 LIG L   1       7.004  -0.976   0.176  1.00  0.00      LIG 
ATOM    119  H53 LIG L   1       6.733  -3.091  -0.983  1.00  0.00      LIG 
ATOM    120  H54 LIG L   1       3.834  -2.175  -1.482  1.00  0.00      LIG 
ATOM    121  H55 LIG L   1       3.621  -2.010   1.180  1.00  0.00      LIG 
ATOM    122  H56 LIG L   1       4.690  -2.925   3.354  1.00  0.00      LIG 
ATOM    123  H57 LIG L   1       4.936  -4.485   2.499  1.00  0.00      LIG 
ATOM    124  H58 LIG L   1       6.842  -2.207  -2.910  1.00  0.00      LIG 
ATOM    125  H59 LIG L   1       4.683  -3.310  -3.212  1.00  0.00      LIG 
ATOM    126  H60 LIG L   1       2.627  -4.504   2.164  1.00  0.00      LIG 
ATOM    127  C37 LIG L   1       4.804   3.816   0.001  1.00  0.00      LIG 
ATOM    128  C38 LIG L   1       5.482   3.216  -1.226  1.00  0.00      LIG 
ATOM    129  C39 LIG L   1       5.181   1.725  -1.331  1.00  0.00      LIG 
ATOM    130  C40 LIG L   1       5.538   1.007  -0.029  1.00  0.00      LIG 
ATOM    131  C41 LIG L   1       4.945   1.745   1.174  1.00  0.00      LIG 
ATOM    132  C42 LIG L   1       5.499   1.186   2.515  1.00  0.00      LIG 
ATOM    133  O31 LIG L   1       5.126   3.905  -2.433  1.00  0.00      LIG 
ATOM    134  O32 LIG L   1       5.931   1.178  -2.428  1.00  0.00      LIG 
ATOM    135  O33 LIG L   1       5.009  -0.329  -0.082  1.00  0.00      LIG 
ATOM    136  O34 LIG L   1       5.256   3.144   1.169  1.00  0.00      LIG 
ATOM    137  O35 LIG L   1       4.897  -0.053   2.878  1.00  0.00      LIG 
ATOM    138  H61 LIG L   1       5.141   4.875   0.084  1.00  0.00      LIG 
ATOM    139  H62 LIG L   1       6.583   3.338  -1.084  1.00  0.00      LIG 
ATOM    140  H63 LIG L   1       4.091   1.592  -1.530  1.00  0.00      LIG 
ATOM    141  H64 LIG L   1       6.647   1.027   0.073  1.00  0.00      LIG 
ATOM    142  H65 LIG L   1       3.838   1.619   1.174  1.00  0.00      LIG 
ATOM    143  H66 LIG L   1       5.271   1.916   3.324  1.00  0.00      LIG 
ATOM    144  H67 LIG L   1       6.603   1.079   2.460  1.00  0.00      LIG 
ATOM    145  H68 LIG L   1       5.596   3.412  -3.123  1.00  0.00      LIG 
ATOM    146  H69 LIG L   1       5.818   0.211  -2.405  1.00  0.00      LIG 
ATOM    147  H70 LIG L   1       5.123  -0.706   2.199  1.00  0.00      LIG 
TER     148      LIG      1
END
