# Supplementary material for: Avibactam–Cyclodextrin Inclusion Complexes: Computational and Thermodynamic Insights for Drug Delivery, Detection, and Environmental Scavenging
Source: Molecules. 2025 Aug 18;30(16):3401. doi: 10.3390/molecules30163401 (PMC12388632; doi:10.3390/molecules30163401)
Supplement: Supplementary file 1 [file molecules-30-03401-s001.zip › MD inputs/bCD/host.psf]

PSF EXT CMAP XPLOR

         2 !NTITLE
* GENERATE LIGAND                                                               
*  DATE:    12/17/24     14:45:54      CREATED BY USER: apache                  

       147 !NATOM
         1 HOST     1        LIG      H1       HGA1     0.900000E-01   1.00800           0
         2 HOST     1        LIG      C1       CG311    0.271000       12.0110           0
         3 HOST     1        LIG      C2       CG311    0.156000       12.0110           0
         4 HOST     1        LIG      C3       CG311    0.137000       12.0110           0
         5 HOST     1        LIG      C4       CG311    0.133000       12.0110           0
         6 HOST     1        LIG      C5       CG311    0.300000E-02   12.0110           0
         7 HOST     1        LIG      C6       CG321    0.134000       12.0110           0
         8 HOST     1        LIG      O1       OG311   -0.646000       15.9994           0
         9 HOST     1        LIG      O2       OG311   -0.641000       15.9994           0
        10 HOST     1        LIG      O3       OG301   -0.395000       15.9994           0
        11 HOST     1        LIG      O4       OG3C61  -0.392000       15.9994           0
        12 HOST     1        LIG      O5       OG311   -0.649000       15.9994           0
        13 HOST     1        LIG      H2       HGA1     0.900000E-01   1.00800           0
        14 HOST     1        LIG      H3       HGA1     0.900000E-01   1.00800           0
        15 HOST     1        LIG      H4       HGA1     0.900000E-01   1.00800           0
        16 HOST     1        LIG      H5       HGA1     0.900000E-01   1.00800           0
        17 HOST     1        LIG      H6       HGA1     0.900000E-01   1.00800           0
        18 HOST     1        LIG      H7       HGA2     0.900000E-01   1.00800           0
        19 HOST     1        LIG      H8       HGA2     0.900000E-01   1.00800           0
        20 HOST     1        LIG      H9       HGP1     0.420000       1.00800           0
        21 HOST     1        LIG      H10      HGP1     0.420000       1.00800           0
        22 HOST     1        LIG      H11      HGP1     0.419000       1.00800           0
        23 HOST     1        LIG      C7       CG311    0.271000       12.0110           0
        24 HOST     1        LIG      C8       CG311    0.156000       12.0110           0
        25 HOST     1        LIG      C9       CG311    0.137000       12.0110           0
        26 HOST     1        LIG      C10      CG311    0.133000       12.0110           0
        27 HOST     1        LIG      C11      CG311    0.300000E-02   12.0110           0
        28 HOST     1        LIG      C12      CG321    0.134000       12.0110           0
        29 HOST     1        LIG      O6       OG311   -0.646000       15.9994           0
        30 HOST     1        LIG      O7       OG311   -0.641000       15.9994           0
        31 HOST     1        LIG      O8       OG301   -0.395000       15.9994           0
        32 HOST     1        LIG      O9       OG3C61  -0.392000       15.9994           0
        33 HOST     1        LIG      O10      OG311   -0.649000       15.9994           0
        34 HOST     1        LIG      H12      HGA1     0.900000E-01   1.00800           0
        35 HOST     1        LIG      H13      HGA1     0.900000E-01   1.00800           0
        36 HOST     1        LIG      H14      HGA1     0.900000E-01   1.00800           0
        37 HOST     1        LIG      H15      HGA1     0.900000E-01   1.00800           0
        38 HOST     1        LIG      H16      HGA1     0.900000E-01   1.00800           0
        39 HOST     1        LIG      H17      HGA2     0.900000E-01   1.00800           0
        40 HOST     1        LIG      H18      HGA2     0.900000E-01   1.00800           0
        41 HOST     1        LIG      H19      HGP1     0.420000       1.00800           0
        42 HOST     1        LIG      H20      HGP1     0.420000       1.00800           0
        43 HOST     1        LIG      H21      HGP1     0.419000       1.00800           0
        44 HOST     1        LIG      C13      CG311    0.271000       12.0110           0
        45 HOST     1        LIG      C14      CG311    0.156000       12.0110           0
        46 HOST     1        LIG      C15      CG311    0.137000       12.0110           0
        47 HOST     1        LIG      C16      CG311    0.133000       12.0110           0
        48 HOST     1        LIG      C17      CG311    0.300000E-02   12.0110           0
        49 HOST     1        LIG      C18      CG321    0.134000       12.0110           0
        50 HOST     1        LIG      O11      OG311   -0.646000       15.9994           0
        51 HOST     1        LIG      O12      OG311   -0.641000       15.9994           0
        52 HOST     1        LIG      O13      OG301   -0.395000       15.9994           0
        53 HOST     1        LIG      O14      OG3C61  -0.392000       15.9994           0
        54 HOST     1        LIG      O15      OG311   -0.649000       15.9994           0
        55 HOST     1        LIG      H22      HGA1     0.900000E-01   1.00800           0
        56 HOST     1        LIG      H23      HGA1     0.900000E-01   1.00800           0
        57 HOST     1        LIG      H24      HGA1     0.900000E-01   1.00800           0
        58 HOST     1        LIG      H25      HGA1     0.900000E-01   1.00800           0
        59 HOST     1        LIG      H26      HGA1     0.900000E-01   1.00800           0
        60 HOST     1        LIG      H27      HGA2     0.900000E-01   1.00800           0
        61 HOST     1        LIG      H28      HGA2     0.900000E-01   1.00800           0
        62 HOST     1        LIG      H29      HGP1     0.420000       1.00800           0
        63 HOST     1        LIG      H30      HGP1     0.420000       1.00800           0
        64 HOST     1        LIG      H31      HGP1     0.419000       1.00800           0
        65 HOST     1        LIG      C19      CG311    0.271000       12.0110           0
        66 HOST     1        LIG      C20      CG311    0.156000       12.0110           0
        67 HOST     1        LIG      C21      CG311    0.137000       12.0110           0
        68 HOST     1        LIG      C22      CG311    0.133000       12.0110           0
        69 HOST     1        LIG      C23      CG311    0.300000E-02   12.0110           0
        70 HOST     1        LIG      C24      CG321    0.134000       12.0110           0
        71 HOST     1        LIG      O16      OG311   -0.646000       15.9994           0
        72 HOST     1        LIG      O17      OG311   -0.641000       15.9994           0
        73 HOST     1        LIG      O18      OG301   -0.395000       15.9994           0
        74 HOST     1        LIG      O19      OG3C61  -0.392000       15.9994           0
        75 HOST     1        LIG      O20      OG311   -0.649000       15.9994           0
        76 HOST     1        LIG      H32      HGA1     0.900000E-01   1.00800           0
        77 HOST     1        LIG      H33      HGA1     0.900000E-01   1.00800           0
        78 HOST     1        LIG      H34      HGA1     0.900000E-01   1.00800           0
        79 HOST     1        LIG      H35      HGA1     0.900000E-01   1.00800           0
        80 HOST     1        LIG      H36      HGA1     0.900000E-01   1.00800           0
        81 HOST     1        LIG      H37      HGA2     0.900000E-01   1.00800           0
        82 HOST     1        LIG      H38      HGA2     0.900000E-01   1.00800           0
        83 HOST     1        LIG      H39      HGP1     0.420000       1.00800           0
        84 HOST     1        LIG      H40      HGP1     0.420000       1.00800           0
        85 HOST     1        LIG      H41      HGP1     0.419000       1.00800           0
        86 HOST     1        LIG      C25      CG311    0.271000       12.0110           0
        87 HOST     1        LIG      C26      CG311    0.156000       12.0110           0
        88 HOST     1        LIG      C27      CG311    0.137000       12.0110           0
        89 HOST     1        LIG      C28      CG311    0.133000       12.0110           0
        90 HOST     1        LIG      C29      CG311    0.300000E-02   12.0110           0
        91 HOST     1        LIG      C30      CG321    0.134000       12.0110           0
        92 HOST     1        LIG      O21      OG311   -0.646000       15.9994           0
        93 HOST     1        LIG      O22      OG311   -0.641000       15.9994           0
        94 HOST     1        LIG      O23      OG301   -0.395000       15.9994           0
        95 HOST     1        LIG      O24      OG3C61  -0.392000       15.9994           0
        96 HOST     1        LIG      O25      OG311   -0.649000       15.9994           0
        97 HOST     1        LIG      H42      HGA1     0.900000E-01   1.00800           0
        98 HOST     1        LIG      H43      HGA1     0.900000E-01   1.00800           0
        99 HOST     1        LIG      H44      HGA1     0.900000E-01   1.00800           0
       100 HOST     1        LIG      H45      HGA1     0.900000E-01   1.00800           0
       101 HOST     1        LIG      H46      HGA1     0.900000E-01   1.00800           0
       102 HOST     1        LIG      H47      HGA2     0.900000E-01   1.00800           0
       103 HOST     1        LIG      H48      HGA2     0.900000E-01   1.00800           0
       104 HOST     1        LIG      H49      HGP1     0.420000       1.00800           0
       105 HOST     1        LIG      H50      HGP1     0.420000       1.00800           0
       106 HOST     1        LIG      H51      HGP1     0.419000       1.00800           0
       107 HOST     1        LIG      C31      CG311    0.271000       12.0110           0
       108 HOST     1        LIG      C32      CG311    0.156000       12.0110           0
       109 HOST     1        LIG      C33      CG311    0.137000       12.0110           0
       110 HOST     1        LIG      C34      CG311    0.133000       12.0110           0
       111 HOST     1        LIG      C35      CG311    0.300000E-02   12.0110           0
       112 HOST     1        LIG      C36      CG321    0.134000       12.0110           0
       113 HOST     1        LIG      O26      OG311   -0.646000       15.9994           0
       114 HOST     1        LIG      O27      OG311   -0.641000       15.9994           0
       115 HOST     1        LIG      O28      OG301   -0.395000       15.9994           0
       116 HOST     1        LIG      O29      OG3C61  -0.392000       15.9994           0
       117 HOST     1        LIG      O30      OG311   -0.649000       15.9994           0
       118 HOST     1        LIG      H52      HGA1     0.900000E-01   1.00800           0
       119 HOST     1        LIG      H53      HGA1     0.900000E-01   1.00800           0
       120 HOST     1        LIG      H54      HGA1     0.900000E-01   1.00800           0
       121 HOST     1        LIG      H55      HGA1     0.900000E-01   1.00800           0
       122 HOST     1        LIG      H56      HGA2     0.900000E-01   1.00800           0
       123 HOST     1        LIG      H57      HGA2     0.900000E-01   1.00800           0
       124 HOST     1        LIG      H58      HGP1     0.420000       1.00800           0
       125 HOST     1        LIG      H59      HGP1     0.420000       1.00800           0
       126 HOST     1        LIG      H60      HGP1     0.419000       1.00800           0
       127 HOST     1        LIG      C37      CG311    0.271000       12.0110           0
       128 HOST     1        LIG      C38      CG311    0.156000       12.0110           0
       129 HOST     1        LIG      C39      CG311    0.137000       12.0110           0
       130 HOST     1        LIG      C40      CG311    0.133000       12.0110           0
       131 HOST     1        LIG      C41      CG311    0.300000E-02   12.0110           0
       132 HOST     1        LIG      C42      CG321    0.134000       12.0110           0
       133 HOST     1        LIG      O31      OG311   -0.646000       15.9994           0
       134 HOST     1        LIG      O32      OG311   -0.641000       15.9994           0
       135 HOST     1        LIG      O33      OG301   -0.395000       15.9994           0
       136 HOST     1        LIG      O34      OG3C61  -0.392000       15.9994           0
       137 HOST     1        LIG      O35      OG311   -0.649000       15.9994           0
       138 HOST     1        LIG      H61      HGA1     0.900000E-01   1.00800           0
       139 HOST     1        LIG      H62      HGA1     0.900000E-01   1.00800           0
       140 HOST     1        LIG      H63      HGA1     0.900000E-01   1.00800           0
       141 HOST     1        LIG      H64      HGA1     0.900000E-01   1.00800           0
       142 HOST     1        LIG      H65      HGA1     0.900000E-01   1.00800           0
       143 HOST     1        LIG      H66      HGA2     0.900000E-01   1.00800           0
       144 HOST     1        LIG      H67      HGA2     0.900000E-01   1.00800           0
       145 HOST     1        LIG      H68      HGP1     0.420000       1.00800           0
       146 HOST     1        LIG      H69      HGP1     0.420000       1.00800           0
       147 HOST     1        LIG      H70      HGP1     0.419000       1.00800           0

       154 !NBOND: bonds
         2        13         2        11         3        14         3         2
         4        15         4         3         4         5         5        16
         5         6         6        17         6         7         7        12
         7        19         3         8         4         9         5        10
       127        10        11         6        18         7        20         8
        21         9        22        12        23        34        23        32
        24        35        24        23        25        36        25        24
        25        26        26        37        26        27        27        38
        27        28        28        33        28        40        24        29
        25        30        26        31         2        31        32        27
        39        28        41        29        42        30        43        33
        44        55        44        53        45        56        45        44
        46        57        46        45        46        47        47        58
        47        48        48        59        48        49        49        54
        49        61        45        50        46        51        47        52
        23        52        53        48        60        49        62        50
        63        51        64        54        65        76        65        74
        66        77        66        65        67        78        67        66
        67        68        68        79        68        69        69        80
        69        70        70        75        70        82        66        71
        72        84        67        72        68        73        44        73
        74        69        81        70        83        71        85        75
        86        97        86        95        87        98        87        86
        88        99        88        87        88        89        89       100
        89        90        90       101        90        91        91        96
        91       103        87        92        88        93        89        94
        65        94        95        90       102        91       104        92
       105        93       106        96       107       118       107       116
       108       119       108       107       109       120       109       108
       109       110       110         1       110       111       111       121
       111       116       111       112       112       117       112       123
       108       113       109       114        86       115       110       115
       122       112       124       113       125       114       126       117
       127       138       127       136       128       139       128       127
       129       140       129       128       129       130       130       141
       130       131       131       142       131       132       132       137
       132       144       128       133       134       146       129       134
       130       135       107       135       136       131       143       132
       145       133       147       137

       287 !NTHETA: angles
         3         2        11         3         2        13         3         2        31
        11         2        13        11         2        31        13         2        31
         2         3         4         2         3         8         2         3        14
         4         3         8         4         3        14         8         3        14
         3         4         5         3         4         9         3         4        15
         5         4         9         5         4        15         9         4        15
         4         5         6         4         5        10         4         5        16
         6         5        10         6         5        16        10         5        16
         5         6         7         5         6        11         5         6        17
         7         6        11         7         6        17        11         6        17
         6         7        12         6         7        18         6         7        19
        12         7        18        12         7        19        18         7        19
         3         8        20         4         9        21         5        10       127
         2        11         6         7        12        22        24        23        32
        24        23        34        24        23        52        32        23        34
        32        23        52        34        23        52        23        24        25
        23        24        29        23        24        35        25        24        29
        25        24        35        29        24        35        24        25        26
        24        25        30        24        25        36        26        25        30
        26        25        36        30        25        36        25        26        27
        25        26        31        25        26        37        27        26        31
        27        26        37        31        26        37        26        27        28
        26        27        32        26        27        38        28        27        32
        28        27        38        32        27        38        27        28        33
        27        28        39        27        28        40        33        28        39
        33        28        40        39        28        40        24        29        41
        25        30        42         2        31        26        23        32        27
        28        33        43        45        44        53        45        44        55
        45        44        73        53        44        55        53        44        73
        55        44        73        44        45        46        44        45        50
        44        45        56        46        45        50        46        45        56
        50        45        56        45        46        47        45        46        51
        45        46        57        47        46        51        47        46        57
        51        46        57        46        47        48        46        47        52
        46        47        58        48        47        52        48        47        58
        52        47        58        47        48        49        47        48        53
        47        48        59        49        48        53        49        48        59
        53        48        59        48        49        54        48        49        60
        48        49        61        54        49        60        54        49        61
        60        49        61        45        50        62        46        51        63
        23        52        47        44        53        48        49        54        64
        66        65        74        66        65        76        66        65        94
        74        65        76        74        65        94        76        65        94
        65        66        67        65        66        71        65        66        77
        67        66        71        67        66        77        71        66        77
        66        67        68        66        67        72        66        67        78
        68        67        72        68        67        78        72        67        78
        67        68        69        67        68        73        67        68        79
        69        68        73        69        68        79        73        68        79
        68        69        70        68        69        74        68        69        80
        70        69        74        70        69        80        74        69        80
        69        70        75        69        70        81        69        70        82
        75        70        81        75        70        82        81        70        82
        66        71        83        67        72        84        44        73        68
        65        74        69        70        75        85        87        86        95
        87        86        97        87        86       115        95        86        97
        95        86       115        97        86       115        86        87        88
        86        87        92        86        87        98        88        87        92
        88        87        98        92        87        98        87        88        89
        87        88        93        87        88        99        89        88        93
        89        88        99        93        88        99        88        89        90
        88        89        94        88        89       100        90        89        94
        90        89       100        94        89       100        89        90        91
        89        90        95        89        90       101        91        90        95
        91        90       101        95        90       101        90        91        96
        90        91       102        90        91       103        96        91       102
        96        91       103       102        91       103        87        92       104
        88        93       105        65        94        89        86        95        90
        91        96       106       108       107       116       108       107       118
       108       107       135       116       107       118       116       107       135
       118       107       135       107       108       109       107       108       113
       107       108       119       109       108       113       109       108       119
       113       108       119       108       109       110       108       109       114
       108       109       120       110       109       114       110       109       120
       114       109       120         1       110       109         1       110       111
         1       110       115       109       110       111       109       110       115
       111       110       115       110       111       112       110       111       116
       110       111       121       112       111       116       112       111       121
       116       111       121       111       112       117       111       112       122
       111       112       123       117       112       122       117       112       123
       122       112       123       108       113       124       109       114       125
        86       115       110       107       116       111       112       117       126
        10       127       128        10       127       136        10       127       138
       128       127       136       128       127       138       136       127       138
       127       128       129       127       128       133       127       128       139
       129       128       133       129       128       139       133       128       139
       128       129       130       128       129       134       128       129       140
       130       129       134       130       129       140       134       129       140
       129       130       131       129       130       135       129       130       141
       131       130       135       131       130       141       135       130       141
       130       131       132       130       131       136       130       131       142
       132       131       136       132       131       142       136       131       142
       131       132       137       131       132       143       131       132       144
       137       132       143       137       132       144       143       132       144
       128       133       145       129       134       146       107       135       130
       127       136       131       132       137       147

       462 !NPHI: dihedrals
         1       110       109       108         1       110       109       114
         1       110       109       120         1       110       111       112
         1       110       111       116         1       110       111       121
         1       110       115        86         2         3         4         5
         2         3         4         9         2         3         4        15
         2         3         8        20         2        11         6         5
         2        11         6         7         2        11         6        17
         2        31        26        25         2        31        26        27
         2        31        26        37         3         2        11         6
         3         2        31        26         3         4         5         6
         3         4         5        10         3         4         5        16
         3         4         9        21         4         3         2        11
         4         3         2        13         4         3         2        31
         4         3         8        20         4         5         6         7
         4         5         6        11         4         5         6        17
         4         5        10       127         5         4         3         8
         5         4         3        14         5         4         9        21
         5         6         7        12         5         6         7        18
         5         6         7        19         5        10       127       128
         5        10       127       136         5        10       127       138
         6         5         4         9         6         5         4        15
         6         5        10       127         6         7        12        22
         6        11         2        13         6        11         2        31
         7         6         5        10         7         6         5        16
         8         3         2        11         8         3         2        13
         8         3         2        31         8         3         4         9
         8         3         4        15         9         4         3        14
         9         4         5        10         9         4         5        16
        10         5         4        15        10         5         6        11
        10         5         6        17        10       127       128       129
        10       127       128       133        10       127       128       139
        10       127       136       131        11         2         3        14
        11         2        31        26        11         6         5        16
        11         6         7        12        11         6         7        18
        11         6         7        19        12         7         6        17
        13         2         3        14        13         2        31        26
        14         3         2        31        14         3         4        15
        14         3         8        20        15         4         5        16
        15         4         9        21        16         5         6        17
        16         5        10       127        17         6         7        18
        17         6         7        19        18         7        12        22
        19         7        12        22        23        24        25        26
        23        24        25        30        23        24        25        36
        23        24        29        41        23        32        27        26
        23        32        27        28        23        32        27        38
        23        52        47        46        23        52        47        48
        23        52        47        58        24        23        32        27
        24        23        52        47        24        25        26        27
        24        25        26        31        24        25        26        37
        24        25        30        42        25        24        23        32
        25        24        23        34        25        24        23        52
        25        24        29        41        25        26        27        28
        25        26        27        32        25        26        27        38
        26        25        24        29        26        25        24        35
        26        25        30        42        26        27        28        33
        26        27        28        39        26        27        28        40
        27        26        25        30        27        26        25        36
        27        28        33        43        27        32        23        34
        27        32        23        52        28        27        26        31
        28        27        26        37        29        24        23        32
        29        24        23        34        29        24        23        52
        29        24        25        30        29        24        25        36
        30        25        24        35        30        25        26        31
        30        25        26        37        31        26        25        36
        31        26        27        32        31        26        27        38
        32        23        24        35        32        23        52        47
        32        27        26        37        32        27        28        33
        32        27        28        39        32        27        28        40
        33        28        27        38        34        23        24        35
        34        23        52        47        35        24        23        52
        35        24        25        36        35        24        29        41
        36        25        26        37        36        25        30        42
        37        26        27        38        38        27        28        39
        38        27        28        40        39        28        33        43
        40        28        33        43        44        45        46        47
        44        45        46        51        44        45        46        57
        44        45        50        62        44        53        48        47
        44        53        48        49        44        53        48        59
        44        73        68        67        44        73        68        69
        44        73        68        79        45        44        53        48
        45        44        73        68        45        46        47        48
        45        46        47        52        45        46        47        58
        45        46        51        63        46        45        44        53
        46        45        44        55        46        45        44        73
        46        45        50        62        46        47        48        49
        46        47        48        53        46        47        48        59
        47        46        45        50        47        46        45        56
        47        46        51        63        47        48        49        54
        47        48        49        60        47        48        49        61
        48        47        46        51        48        47        46        57
        48        49        54        64        48        53        44        55
        48        53        44        73        49        48        47        52
        49        48        47        58        50        45        44        53
        50        45        44        55        50        45        44        73
        50        45        46        51        50        45        46        57
        51        46        45        56        51        46        47        52
        51        46        47        58        52        47        46        57
        52        47        48        53        52        47        48        59
        53        44        45        56        53        44        73        68
        53        48        47        58        53        48        49        54
        53        48        49        60        53        48        49        61
        54        49        48        59        55        44        45        56
        55        44        73        68        56        45        44        73
        56        45        46        57        56        45        50        62
        57        46        47        58        57        46        51        63
        58        47        48        59        59        48        49        60
        59        48        49        61        60        49        54        64
        61        49        54        64        65        66        67        68
        65        66        67        72        65        66        67        78
        65        66        71        83        65        74        69        68
        65        74        69        70        65        74        69        80
        65        94        89        88        65        94        89        90
        65        94        89       100        66        65        74        69
        66        65        94        89        66        67        68        69
        66        67        68        73        66        67        68        79
        66        67        72        84        67        66        65        74
        67        66        65        76        67        66        65        94
        67        66        71        83        67        68        69        70
        67        68        69        74        67        68        69        80
        68        67        66        71        68        67        66        77
        68        67        72        84        68        69        70        75
        68        69        70        81        68        69        70        82
        69        68        67        72        69        68        67        78
        69        70        75        85        69        74        65        76
        69        74        65        94        70        69        68        73
        70        69        68        79        71        66        65        74
        71        66        65        76        71        66        65        94
        71        66        67        72        71        66        67        78
        72        67        66        77        72        67        68        73
        72        67        68        79        73        68        67        78
        73        68        69        74        73        68        69        80
        74        65        66        77        74        65        94        89
        74        69        68        79        74        69        70        75
        74        69        70        81        74        69        70        82
        75        70        69        80        76        65        66        77
        76        65        94        89        77        66        65        94
        77        66        67        78        77        66        71        83
        78        67        68        79        78        67        72        84
        79        68        69        80        80        69        70        81
        80        69        70        82        81        70        75        85
        82        70        75        85        86        87        88        89
        86        87        88        93        86        87        88        99
        86        87        92       104        86        95        90        89
        86        95        90        91        86        95        90       101
        86       115       110       109        86       115       110       111
        87        86        95        90        87        86       115       110
        87        88        89        90        87        88        89        94
        87        88        89       100        87        88        93       105
        88        87        86        95        88        87        86        97
        88        87        86       115        88        87        92       104
        88        89        90        91        88        89        90        95
        88        89        90       101        89        88        87        92
        89        88        87        98        89        88        93       105
        89        90        91        96        89        90        91       102
        89        90        91       103        90        89        88        93
        90        89        88        99        90        91        96       106
        90        95        86        97        90        95        86       115
        91        90        89        94        91        90        89       100
        92        87        86        95        92        87        86        97
        92        87        86       115        92        87        88        93
        92        87        88        99        93        88        87        98
        93        88        89        94        93        88        89       100
        94        89        88        99        94        89        90        95
        94        89        90       101        95        86        87        98
        95        86       115       110        95        90        89       100
        95        90        91        96        95        90        91       102
        95        90        91       103        96        91        90       101
        97        86        87        98        97        86       115       110
        98        87        86       115        98        87        88        99
        98        87        92       104        99        88        89       100
        99        88        93       105       100        89        90       101
       101        90        91       102       101        90        91       103
       102        91        96       106       103        91        96       106
       107       108       109       110       107       108       109       114
       107       108       109       120       107       108       113       124
       107       116       111       110       107       116       111       112
       107       116       111       121       107       135       130       129
       107       135       130       131       107       135       130       141
       108       107       116       111       108       107       135       130
       108       109       110       111       108       109       110       115
       108       109       114       125       109       108       107       116
       109       108       107       118       109       108       107       135
       109       108       113       124       109       110       111       112
       109       110       111       116       109       110       111       121
       110       109       108       113       110       109       108       119
       110       109       114       125       110       111       112       117
       110       111       112       122       110       111       112       123
       111       110       109       114       111       110       109       120
       111       112       117       126       111       116       107       118
       111       116       107       135       112       111       110       115
       113       108       107       116       113       108       107       118
       113       108       107       135       113       108       109       114
       113       108       109       120       114       109       108       119
       114       109       110       115       115       110       109       120
       115       110       111       116       115       110       111       121
       116       107       108       119       116       107       135       130
       116       111       112       117       116       111       112       122
       116       111       112       123       117       112       111       121
       118       107       108       119       118       107       135       130
       119       108       107       135       119       108       109       120
       119       108       113       124       120       109       114       125
       121       111       112       122       121       111       112       123
       122       112       117       126       123       112       117       126
       127       128       129       130       127       128       129       134
       127       128       129       140       127       128       133       145
       127       136       131       130       127       136       131       132
       127       136       131       142       128       127       136       131
       128       129       130       131       128       129       130       135
       128       129       130       141       128       129       134       146
       129       128       127       136       129       128       127       138
       129       128       133       145       129       130       131       132
       129       130       131       136       129       130       131       142
       130       129       128       133       130       129       128       139
       130       129       134       146       130       131       132       137
       130       131       132       143       130       131       132       144
       131       130       129       134       131       130       129       140
       131       132       137       147       131       136       127       138
       132       131       130       135       132       131       130       141
       133       128       127       136       133       128       127       138
       133       128       129       134       133       128       129       140
       134       129       128       139       134       129       130       135
       134       129       130       141       135       130       129       140
       135       130       131       136       135       130       131       142
       136       127       128       139       136       131       130       141
       136       131       132       137       136       131       132       143
       136       131       132       144       137       132       131       142
       138       127       128       139       139       128       129       140
       139       128       133       145       140       129       130       141
       140       129       134       146       141       130       131       142
       142       131       132       143       142       131       132       144
       143       132       137       147       144       132       137       147

         0 !NIMPHI: impropers


         0 !NDON: donors


         0 !NACC: acceptors


         0 !NNB

         0         0         0         0         0         0         0         0
         0         0         0         0         0         0         0         0
         0         0         0         0         0         0         0         0
         0         0         0         0         0         0         0         0
         0         0         0         0         0         0         0         0
         0         0         0         0         0         0         0         0
         0         0         0         0         0         0         0         0
         0         0         0         0         0         0         0         0
         0         0         0         0         0         0         0         0
         0         0         0         0         0         0         0         0
         0         0         0         0         0         0         0         0
         0         0         0         0         0         0         0         0
         0         0         0         0         0         0         0         0
         0         0         0         0         0         0         0         0
         0         0         0         0         0         0         0         0
         0         0         0         0         0         0         0         0
         0         0         0         0         0         0         0         0
         0         0         0         0         0         0         0         0
         0         0         0

         1         0 !NGRP NST2
         0         1         0

         0         0 !NUMLP NUMLPH

         0 !NCRTERM: cross-terms
