# Supplementary material for: Avibactam–Cyclodextrin Inclusion Complexes: Computational and Thermodynamic Insights for Drug Delivery, Detection, and Environmental Scavenging
Source: Molecules. 2025 Aug 18;30(16):3401. doi: 10.3390/molecules30163401 (PMC12388632; doi:10.3390/molecules30163401)
Supplement: Supplementary file 1 [file molecules-30-03401-s001.zip › MD inputs/bCD/MD_AVI@bCD_last_frame_200ns.pdb]

CRYST1   30.876   30.876   30.876  90.00  90.00  90.00 P 1           1
ATOM      1  H1  LIG H   1       3.513  14.487  -2.520  0.00  0.00      HOST  
ATOM      2  C1  LIG H   1      -4.745  13.228   5.189  0.00  0.00      HOST  
ATOM      3  C2  LIG H   1      -3.795  12.310   5.971  0.00  0.00      HOST  
ATOM      4  C3  LIG H   1      -2.536  12.008   5.142  0.00  0.00      HOST  
ATOM      5  C4  LIG H   1      -2.898  11.534   3.672  0.00  0.00      HOST  
ATOM      6  C5  LIG H   1      -3.892  12.525   3.104  0.00  0.00      HOST  
ATOM      7  C6  LIG H   1      -4.547  11.997   1.754  0.00  0.00      HOST  
ATOM      8  O1  LIG H   1      -3.597  12.762   7.299  0.00  0.00      HOST  
ATOM      9  O2  LIG H   1      -1.757  10.998   5.721  0.00  0.00      HOST  
ATOM     10  O3  LIG H   1      -1.754  11.463   2.841  0.00  0.00      HOST  
ATOM     11  O4  LIG H   1      -5.103  12.680   3.900  0.00  0.00      HOST  
ATOM     12  O5  LIG H   1      -5.293  12.970   1.088  0.00  0.00      HOST  
ATOM     13  H2  LIG H   1      -5.644  13.282   5.696  0.00  0.00      HOST  
ATOM     14  H3  LIG H   1      -4.359  11.433   6.062  0.00  0.00      HOST  
ATOM     15  H4  LIG H   1      -2.066  13.002   4.961  0.00  0.00      HOST  
ATOM     16  H5  LIG H   1      -3.401  10.609   3.773  0.00  0.00      HOST  
ATOM     17  H6  LIG H   1      -3.389  13.464   2.842  0.00  0.00      HOST  
ATOM     18  H7  LIG H   1      -5.112  11.051   1.890  0.00  0.00      HOST  
ATOM     19  H8  LIG H   1      -3.749  11.731   1.132  0.00  0.00      HOST  
ATOM     20  H9  LIG H   1      -3.044  12.104   7.739  0.00  0.00      HOST  
ATOM     21  H10 LIG H   1      -0.908  10.919   5.289  0.00  0.00      HOST  
ATOM     22  H11 LIG H   1      -6.050  13.278   1.641  0.00  0.00      HOST  
ATOM     23  C7  LIG H   1      -4.916  18.369   5.809  0.00  0.00      HOST  
ATOM     24  C8  LIG H   1      -4.352  17.598   7.034  0.00  0.00      HOST  
ATOM     25  C9  LIG H   1      -3.727  16.331   6.586  0.00  0.00      HOST  
ATOM     26  C10 LIG H   1      -4.760  15.553   5.657  0.00  0.00      HOST  
ATOM     27  C11 LIG H   1      -5.418  16.456   4.599  0.00  0.00      HOST  
ATOM     28  C12 LIG H   1      -6.484  15.762   3.818  0.00  0.00      HOST  
ATOM     29  O6  LIG H   1      -3.298  18.353   7.756  0.00  0.00      HOST  
ATOM     30  O7  LIG H   1      -3.375  15.472   7.672  0.00  0.00      HOST  
ATOM     31  O8  LIG H   1      -4.093  14.447   4.991  0.00  0.00      HOST  
ATOM     32  O9  LIG H   1      -5.974  17.674   5.160  0.00  0.00      HOST  
ATOM     33  O10 LIG H   1      -7.549  15.148   4.550  0.00  0.00      HOST  
ATOM     34  H12 LIG H   1      -5.276  19.330   6.297  0.00  0.00      HOST  
ATOM     35  H13 LIG H   1      -5.180  17.456   7.753  0.00  0.00      HOST  
ATOM     36  H14 LIG H   1      -2.788  16.553   6.017  0.00  0.00      HOST  
ATOM     37  H15 LIG H   1      -5.705  15.289   6.231  0.00  0.00      HOST  
ATOM     38  H16 LIG H   1      -4.609  16.760   3.895  0.00  0.00      HOST  
ATOM     39  H17 LIG H   1      -6.045  14.980   3.150  0.00  0.00      HOST  
ATOM     40  H18 LIG H   1      -6.858  16.555   3.188  0.00  0.00      HOST  
ATOM     41  H19 LIG H   1      -2.686  17.657   8.080  0.00  0.00      HOST  
ATOM     42  H20 LIG H   1      -3.012  14.668   7.264  0.00  0.00      HOST  
ATOM     43  H21 LIG H   1      -7.747  14.438   3.913  0.00  0.00      HOST  
ATOM     44  C13 LIG H   1      -2.099  21.860   2.808  0.00  0.00      HOST  
ATOM     45  C14 LIG H   1      -2.073  21.973   4.359  0.00  0.00      HOST  
ATOM     46  C15 LIG H   1      -2.379  20.592   5.017  0.00  0.00      HOST  
ATOM     47  C16 LIG H   1      -3.665  19.947   4.447  0.00  0.00      HOST  
ATOM     48  C17 LIG H   1      -3.494  19.969   2.961  0.00  0.00      HOST  
ATOM     49  C18 LIG H   1      -4.703  19.323   2.238  0.00  0.00      HOST  
ATOM     50  O11 LIG H   1      -0.948  22.568   4.863  0.00  0.00      HOST  
ATOM     51  O12 LIG H   1      -2.414  20.685   6.418  0.00  0.00      HOST  
ATOM     52  O13 LIG H   1      -3.854  18.588   4.890  0.00  0.00      HOST  
ATOM     53  O14 LIG H   1      -3.247  21.242   2.354  0.00  0.00      HOST  
ATOM     54  O15 LIG H   1      -5.924  19.839   2.697  0.00  0.00      HOST  
ATOM     55  H22 LIG H   1      -1.987  22.833   2.371  0.00  0.00      HOST  
ATOM     56  H23 LIG H   1      -2.982  22.663   4.552  0.00  0.00      HOST  
ATOM     57  H24 LIG H   1      -1.526  19.915   4.843  0.00  0.00      HOST  
ATOM     58  H25 LIG H   1      -4.579  20.561   4.699  0.00  0.00      HOST  
ATOM     59  H26 LIG H   1      -2.581  19.328   2.794  0.00  0.00      HOST  
ATOM     60  H27 LIG H   1      -4.670  18.229   2.399  0.00  0.00      HOST  
ATOM     61  H28 LIG H   1      -4.662  19.538   1.149  0.00  0.00      HOST  
ATOM     62  H29 LIG H   1      -0.251  21.945   4.737  0.00  0.00      HOST  
ATOM     63  H30 LIG H   1      -2.538  19.747   6.669  0.00  0.00      HOST  
ATOM     64  H31 LIG H   1      -5.943  20.791   2.600  0.00  0.00      HOST  
ATOM     65  C19 LIG H   1       2.703  21.173   0.441  0.00  0.00      HOST  
ATOM     66  C20 LIG H   1       2.736  21.754   1.815  0.00  0.00      HOST  
ATOM     67  C21 LIG H   1       1.436  21.255   2.574  0.00  0.00      HOST  
ATOM     68  C22 LIG H   1       0.126  21.641   1.769  0.00  0.00      HOST  
ATOM     69  C23 LIG H   1       0.337  21.037   0.383  0.00  0.00      HOST  
ATOM     70  C24 LIG H   1      -0.913  21.373  -0.446  0.00  0.00      HOST  
ATOM     71  O16 LIG H   1       3.981  21.448   2.436  0.00  0.00      HOST  
ATOM     72  O17 LIG H   1       1.534  21.737   3.916  0.00  0.00      HOST  
ATOM     73  O18 LIG H   1      -1.030  21.018   2.410  0.00  0.00      HOST  
ATOM     74  O19 LIG H   1       1.550  21.575  -0.237  0.00  0.00      HOST  
ATOM     75  O20 LIG H   1      -0.944  22.757  -0.827  0.00  0.00      HOST  
ATOM     76  H32 LIG H   1       3.640  21.412  -0.160  0.00  0.00      HOST  
ATOM     77  H33 LIG H   1       2.619  22.873   1.769  0.00  0.00      HOST  
ATOM     78  H34 LIG H   1       1.444  20.152   2.679  0.00  0.00      HOST  
ATOM     79  H35 LIG H   1       0.087  22.747   1.703  0.00  0.00      HOST  
ATOM     80  H36 LIG H   1       0.336  19.974   0.543  0.00  0.00      HOST  
ATOM     81  H37 LIG H   1      -1.816  21.098   0.111  0.00  0.00      HOST  
ATOM     82  H38 LIG H   1      -0.950  20.726  -1.348  0.00  0.00      HOST  
ATOM     83  H39 LIG H   1       3.930  20.466   2.605  0.00  0.00      HOST  
ATOM     84  H40 LIG H   1       2.128  21.083   4.360  0.00  0.00      HOST  
ATOM     85  H41 LIG H   1      -0.060  23.137  -0.791  0.00  0.00      HOST  
ATOM     86  C25 LIG H   1       4.218  16.384  -1.166  0.00  0.00      HOST  
ATOM     87  C26 LIG H   1       5.035  16.959   0.042  0.00  0.00      HOST  
ATOM     88  C27 LIG H   1       4.118  17.932   0.807  0.00  0.00      HOST  
ATOM     89  C28 LIG H   1       3.581  19.041  -0.135  0.00  0.00      HOST  
ATOM     90  C29 LIG H   1       2.926  18.382  -1.384  0.00  0.00      HOST  
ATOM     91  C30 LIG H   1       2.566  19.496  -2.443  0.00  0.00      HOST  
ATOM     92  O21 LIG H   1       5.621  15.895   0.871  0.00  0.00      HOST  
ATOM     93  O22 LIG H   1       4.761  18.545   1.950  0.00  0.00      HOST  
ATOM     94  O23 LIG H   1       2.624  19.742   0.612  0.00  0.00      HOST  
ATOM     95  O24 LIG H   1       3.775  17.414  -1.990  0.00  0.00      HOST  
ATOM     96  O25 LIG H   1       2.040  18.910  -3.606  0.00  0.00      HOST  
ATOM     97  H42 LIG H   1       4.866  15.879  -1.841  0.00  0.00      HOST  
ATOM     98  H43 LIG H   1       5.895  17.517  -0.343  0.00  0.00      HOST  
ATOM     99  H44 LIG H   1       3.372  17.299   1.254  0.00  0.00      HOST  
ATOM    100  H45 LIG H   1       4.509  19.648  -0.313  0.00  0.00      HOST  
ATOM    101  H46 LIG H   1       1.878  17.971  -1.224  0.00  0.00      HOST  
ATOM    102  H47 LIG H   1       3.490  20.077  -2.493  0.00  0.00      HOST  
ATOM    103  H48 LIG H   1       1.765  20.164  -2.065  0.00  0.00      HOST  
ATOM    104  H49 LIG H   1       6.031  16.366   1.640  0.00  0.00      HOST  
ATOM    105  H50 LIG H   1       5.025  17.796   2.508  0.00  0.00      HOST  
ATOM    106  H51 LIG H   1       2.855  18.761  -4.183  0.00  0.00      HOST  
ATOM    107  C31 LIG H   1       1.756  11.867  -1.481  0.00  0.00      HOST  
ATOM    108  C32 LIG H   1       3.227  12.048  -1.452  0.00  0.00      HOST  
ATOM    109  C33 LIG H   1       3.586  13.367  -0.735  0.00  0.00      HOST  
ATOM    110  C34 LIG H   1       2.939  14.469  -1.575  0.00  0.00      HOST  
ATOM    111  C35 LIG H   1       1.508  14.173  -1.936  0.00  0.00      HOST  
ATOM    112  C36 LIG H   1       1.099  14.980  -3.241  0.00  0.00      HOST  
ATOM    113  O26 LIG H   1       3.816  10.857  -0.749  0.00  0.00      HOST  
ATOM    114  O27 LIG H   1       5.017  13.534  -0.547  0.00  0.00      HOST  
ATOM    115  O28 LIG H   1       3.035  15.651  -0.769  0.00  0.00      HOST  
ATOM    116  O29 LIG H   1       1.152  12.851  -2.330  0.00  0.00      HOST  
ATOM    117  O30 LIG H   1      -0.306  15.216  -3.177  0.00  0.00      HOST  
ATOM    118  H52 LIG H   1       1.460  10.932  -1.981  0.00  0.00      HOST  
ATOM    119  H53 LIG H   1       3.642  12.044  -2.467  0.00  0.00      HOST  
ATOM    120  H54 LIG H   1       3.117  13.407   0.271  0.00  0.00      HOST  
ATOM    121  H55 LIG H   1       0.870  14.520  -1.067  0.00  0.00      HOST  
ATOM    122  H56 LIG H   1       1.313  14.348  -4.180  0.00  0.00      HOST  
ATOM    123  H57 LIG H   1       1.612  15.886  -3.473  0.00  0.00      HOST  
ATOM    124  H58 LIG H   1       3.374  10.791   0.105  0.00  0.00      HOST  
ATOM    125  H59 LIG H   1       5.180  14.368  -0.186  0.00  0.00      HOST  
ATOM    126  H60 LIG H   1      -0.594  15.780  -2.451  0.00  0.00      HOST  
ATOM    127  C37 LIG H   1      -1.506  10.165   2.261  0.00  0.00      HOST  
ATOM    128  C38 LIG H   1      -0.051   9.791   2.507  0.00  0.00      HOST  
ATOM    129  C39 LIG H   1       0.909  10.711   1.724  0.00  0.00      HOST  
ATOM    130  C40 LIG H   1       0.433  10.896   0.290  0.00  0.00      HOST  
ATOM    131  C41 LIG H   1      -1.057  11.215   0.196  0.00  0.00      HOST  
ATOM    132  C42 LIG H   1      -1.639  11.203  -1.273  0.00  0.00      HOST  
ATOM    133  O31 LIG H   1       0.188   9.886   3.910  0.00  0.00      HOST  
ATOM    134  O32 LIG H   1       2.300  10.317   1.725  0.00  0.00      HOST  
ATOM    135  O33 LIG H   1       1.191  11.987  -0.188  0.00  0.00      HOST  
ATOM    136  O34 LIG H   1      -1.855  10.209   0.888  0.00  0.00      HOST  
ATOM    137  O35 LIG H   1      -1.551  12.547  -1.824  0.00  0.00      HOST  
ATOM    138  H61 LIG H   1      -2.078   9.396   2.828  0.00  0.00      HOST  
ATOM    139  H62 LIG H   1       0.161   8.665   2.280  0.00  0.00      HOST  
ATOM    140  H63 LIG H   1       0.798  11.762   2.132  0.00  0.00      HOST  
ATOM    141  H64 LIG H   1       0.640   9.994  -0.239  0.00  0.00      HOST  
ATOM    142  H65 LIG H   1      -1.296  12.215   0.594  0.00  0.00      HOST  
ATOM    143  H66 LIG H   1      -2.726  10.971  -1.282  0.00  0.00      HOST  
ATOM    144  H67 LIG H   1      -1.074  10.517  -1.836  0.00  0.00      HOST  
ATOM    145  H68 LIG H   1       0.992   9.388   4.035  0.00  0.00      HOST  
ATOM    146  H69 LIG H   1       2.524  10.112   2.699  0.00  0.00      HOST  
ATOM    147  H70 LIG H   1      -0.663  12.738  -1.916  0.00  0.00      HOST  
ATOM    148  S   AVB A   1       2.945  15.924   6.602  0.00  0.00      AVBX  
ATOM    149  O0  AVB A   1       2.351  15.326   5.165  0.00  0.00      AVBX  
ATOM    150  O1  AVB A   1       2.334  17.933   3.814  0.00  0.00      AVBX  
ATOM    151  O2  AVB A   1      -0.351  16.523  -0.581  0.00  0.00      AVBX  
ATOM    152  O3  AVB A   1       3.777  17.074   6.210  0.00  0.00      AVBX  
ATOM    153  O4  AVB A   1       3.849  14.666   7.174  0.00  0.00      AVBX  
ATOM    154  O   AVB A   1       1.873  16.222   7.492  0.00  0.00      AVBX  
ATOM    155  N0  AVB A   1       0.184  17.234   2.966  0.00  0.00      AVBX  
ATOM    156  N1  AVB A   1       1.285  16.093   4.632  0.00  0.00      AVBX  
ATOM    157  N   AVB A   1      -1.388  17.890   0.852  0.00  0.00      AVBX  
ATOM    158  C0  AVB A   1       0.007  15.360   4.370  0.00  0.00      AVBX  
ATOM    159  C1  AVB A   1      -0.769  16.540   3.883  0.00  0.00      AVBX  
ATOM    160  C2  AVB A   1       0.165  14.285   3.229  0.00  0.00      AVBX  
ATOM    161  C3  AVB A   1       0.260  16.379   1.685  0.00  0.00      AVBX  
ATOM    162  C4  AVB A   1      -0.122  14.860   1.836  0.00  0.00      AVBX  
ATOM    163  C5  AVB A   1       1.567  17.000   3.639  0.00  0.00      AVBX  
ATOM    164  C   AVB A   1      -0.433  17.016   0.528  0.00  0.00      AVBX  
ATOM    165  H0  AVB A   1      -0.337  14.972   5.351  0.00  0.00      AVBX  
ATOM    166  H1  AVB A   1      -1.717  16.195   3.478  0.00  0.00      AVBX  
ATOM    167  H2  AVB A   1      -1.124  17.268   4.660  0.00  0.00      AVBX  
ATOM    168  H3  AVB A   1      -0.322  13.370   3.490  0.00  0.00      AVBX  
ATOM    169  H4  AVB A   1       1.239  13.997   3.313  0.00  0.00      AVBX  
ATOM    170  H5  AVB A   1       1.253  16.524   1.263  0.00  0.00      AVBX  
ATOM    171  H6  AVB A   1       0.629  14.367   1.193  0.00  0.00      AVBX  
ATOM    172  H7  AVB A   1      -1.117  14.687   1.432  0.00  0.00      AVBX  
ATOM    173  H8  AVB A   1      -1.008  18.615   1.430  0.00  0.00      AVBX  
ATOM    174  H   AVB A   1      -2.113  17.544   1.509  0.00  0.00      AVBX  
END
