# Supplementary material for: Avibactam–Cyclodextrin Inclusion Complexes: Computational and Thermodynamic Insights for Drug Delivery, Detection, and Environmental Scavenging
Source: Molecules. 2025 Aug 18;30(16):3401. doi: 10.3390/molecules30163401 (PMC12388632; doi:10.3390/molecules30163401)
Supplement: Supplementary file 1 [file molecules-30-03401-s001.zip › MD inputs/bCD/solvated_complex.pdb]

CRYST1    0.000    0.000    0.000  90.00  90.00  90.00 P 1           1
ATOM      1  H1  LIG L   1       5.733  -3.526  -1.020  0.00  0.00      HOST   
ATOM      2  C1  LIG L   1       0.346   6.020  -0.734  0.00  0.00      HOST   
ATOM      3  C2  LIG L   1       1.227   6.315  -1.990  0.00  0.00      HOST   
ATOM      4  C3  LIG L   1       2.414   5.353  -2.080  0.00  0.00      HOST   
ATOM      5  C4  LIG L   1       3.119   5.300  -0.744  0.00  0.00      HOST   
ATOM      6  C5  LIG L   1       2.139   5.001   0.390  0.00  0.00      HOST   
ATOM      7  C6  LIG L   1       2.704   5.134   1.847  0.00  0.00      HOST   
ATOM      8  O1  LIG L   1       0.438   6.375  -3.177  0.00  0.00      HOST   
ATOM      9  O2  LIG L   1       3.248   5.674  -3.206  0.00  0.00      HOST   
ATOM     10  O3  LIG L   1       4.115   4.246  -0.717  0.00  0.00      HOST   
ATOM     11  O4  LIG L   1       1.051   5.931   0.454  0.00  0.00      HOST   
ATOM     12  O5  LIG L   1       3.702   4.137   2.105  0.00  0.00      HOST   
ATOM     13  H2  LIG L   1      -0.249   6.948  -0.499  0.00  0.00      HOST   
ATOM     14  H3  LIG L   1       1.681   7.339  -1.716  0.00  0.00      HOST   
ATOM     15  H4  LIG L   1       2.010   4.325  -2.199  0.00  0.00      HOST   
ATOM     16  H5  LIG L   1       3.637   6.286  -0.558  0.00  0.00      HOST   
ATOM     17  H6  LIG L   1       1.728   4.005   0.235  0.00  0.00      HOST   
ATOM     18  H7  LIG L   1       1.892   5.018   2.590  0.00  0.00      HOST   
ATOM     19  H8  LIG L   1       3.154   6.109   2.042  0.00  0.00      HOST   
ATOM     20  H9  LIG L   1       1.099   6.330  -3.948  0.00  0.00      HOST   
ATOM     21  H10 LIG L   1       4.049   5.113  -3.033  0.00  0.00      HOST   
ATOM     22  H11 LIG L   1       4.468   4.412   1.506  0.00  0.00      HOST   
ATOM     23  C7  LIG L   1      -4.546   3.719  -0.865  0.00  0.00      HOST   
ATOM     24  C8  LIG L   1      -4.104   4.458  -2.147  0.00  0.00      HOST   
ATOM     25  C9  LIG L   1      -2.571   4.535  -2.166  0.00  0.00      HOST   
ATOM     26  C10 LIG L   1      -1.935   5.089  -0.875  0.00  0.00      HOST   
ATOM     27  C11 LIG L   1      -2.571   4.368   0.293  0.00  0.00      HOST   
ATOM     28  C12 LIG L   1      -2.066   5.146   1.588  0.00  0.00      HOST   
ATOM     29  O6  LIG L   1      -4.578   3.818  -3.349  0.00  0.00      HOST   
ATOM     30  O7  LIG L   1      -2.253   5.272  -3.328  0.00  0.00      HOST   
ATOM     31  O8  LIG L   1      -0.491   4.875  -0.851  0.00  0.00      HOST   
ATOM     32  O9  LIG L   1      -3.997   4.480   0.194  0.00  0.00      HOST   
ATOM     33  O10 LIG L   1      -0.727   4.885   2.024  0.00  0.00      HOST   
ATOM     34  H12 LIG L   1      -5.586   3.822  -0.841  0.00  0.00      HOST   
ATOM     35  H13 LIG L   1      -4.471   5.513  -2.036  0.00  0.00      HOST   
ATOM     36  H14 LIG L   1      -2.204   3.484  -2.324  0.00  0.00      HOST   
ATOM     37  H15 LIG L   1      -2.100   6.178  -0.993  0.00  0.00      HOST   
ATOM     38  H16 LIG L   1      -2.334   3.312   0.377  0.00  0.00      HOST   
ATOM     39  H17 LIG L   1      -2.694   4.804   2.385  0.00  0.00      HOST   
ATOM     40  H18 LIG L   1      -2.304   6.239   1.502  0.00  0.00      HOST   
ATOM     41  H19 LIG L   1      -4.112   4.316  -4.024  0.00  0.00      HOST   
ATOM     42  H20 LIG L   1      -1.274   5.499  -3.270  0.00  0.00      HOST   
ATOM     43  H21 LIG L   1      -0.133   5.109   1.311  0.00  0.00      HOST   
ATOM     44  C13 LIG L   1      -5.474  -1.452  -1.043  0.00  0.00      HOST   
ATOM     45  C14 LIG L   1      -6.118  -0.552  -2.085  0.00  0.00      HOST   
ATOM     46  C15 LIG L   1      -5.441   0.832  -2.054  0.00  0.00      HOST   
ATOM     47  C16 LIG L   1      -5.077   1.288  -0.635  0.00  0.00      HOST   
ATOM     48  C17 LIG L   1      -4.587   0.172   0.358  0.00  0.00      HOST   
ATOM     49  C18 LIG L   1      -4.608   0.681   1.879  0.00  0.00      HOST   
ATOM     50  O11 LIG L   1      -6.116  -1.215  -3.395  0.00  0.00      HOST   
ATOM     51  O12 LIG L   1      -6.329   1.768  -2.698  0.00  0.00      HOST   
ATOM     52  O13 LIG L   1      -4.092   2.356  -0.759  0.00  0.00      HOST   
ATOM     53  O14 LIG L   1      -5.532  -0.910   0.269  0.00  0.00      HOST   
ATOM     54  O15 LIG L   1      -3.754   1.877   1.998  0.00  0.00      HOST   
ATOM     55  H22 LIG L   1      -6.082  -2.365  -1.105  0.00  0.00      HOST   
ATOM     56  H23 LIG L   1      -7.192  -0.414  -1.776  0.00  0.00      HOST   
ATOM     57  H24 LIG L   1      -4.457   0.750  -2.630  0.00  0.00      HOST   
ATOM     58  H25 LIG L   1      -5.957   1.612  -0.136  0.00  0.00      HOST   
ATOM     59  H26 LIG L   1      -3.559  -0.196   0.240  0.00  0.00      HOST   
ATOM     60  H27 LIG L   1      -4.155  -0.093   2.486  0.00  0.00      HOST   
ATOM     61  H28 LIG L   1      -5.656   0.786   2.164  0.00  0.00      HOST   
ATOM     62  H29 LIG L   1      -6.484  -0.615  -4.100  0.00  0.00      HOST   
ATOM     63  H30 LIG L   1      -5.733   2.477  -2.971  0.00  0.00      HOST   
ATOM     64  H31 LIG L   1      -3.729   2.253   1.139  0.00  0.00      HOST   
ATOM     65  C19 LIG L   1      -1.524  -4.911  -1.818  0.00  0.00      HOST   
ATOM     66  C20 LIG L   1      -2.040  -4.334  -3.134  0.00  0.00      HOST   
ATOM     67  C21 LIG L   1      -2.898  -2.988  -2.970  0.00  0.00      HOST   
ATOM     68  C22 LIG L   1      -3.841  -3.036  -1.799  0.00  0.00      HOST   
ATOM     69  C23 LIG L   1      -3.215  -3.789  -0.631  0.00  0.00      HOST   
ATOM     70  C24 LIG L   1      -4.149  -4.103   0.569  0.00  0.00      HOST   
ATOM     71  O16 LIG L   1      -0.994  -4.118  -4.114  0.00  0.00      HOST   
ATOM     72  O17 LIG L   1      -3.723  -2.830  -4.155  0.00  0.00      HOST   
ATOM     73  O18 LIG L   1      -4.139  -1.708  -1.424  0.00  0.00      HOST   
ATOM     74  O19 LIG L   1      -2.564  -5.027  -0.926  0.00  0.00      HOST   
ATOM     75  O20 LIG L   1      -4.139  -3.060   1.522  0.00  0.00      HOST   
ATOM     76  H32 LIG L   1      -1.124  -5.889  -2.016  0.00  0.00      HOST   
ATOM     77  H33 LIG L   1      -2.715  -5.152  -3.505  0.00  0.00      HOST   
ATOM     78  H34 LIG L   1      -2.160  -2.143  -2.855  0.00  0.00      HOST   
ATOM     79  H35 LIG L   1      -4.757  -3.611  -2.164  0.00  0.00      HOST   
ATOM     80  H36 LIG L   1      -2.438  -3.090  -0.173  0.00  0.00      HOST   
ATOM     81  H37 LIG L   1      -3.792  -4.989   1.087  0.00  0.00      HOST   
ATOM     82  H38 LIG L   1      -5.197  -4.348   0.321  0.00  0.00      HOST   
ATOM     83  H39 LIG L   1      -0.561  -3.310  -3.837  0.00  0.00      HOST   
ATOM     84  H40 LIG L   1      -4.144  -1.951  -4.014  0.00  0.00      HOST   
ATOM     85  H41 LIG L   1      -4.548  -2.321   1.028  0.00  0.00      HOST   
ATOM     86  C25 LIG L   1       3.566  -4.564  -0.226  0.00  0.00      HOST   
ATOM     87  C26 LIG L   1       3.093  -5.317  -1.484  0.00  0.00      HOST   
ATOM     88  C27 LIG L   1       1.782  -4.660  -1.971  0.00  0.00      HOST   
ATOM     89  C28 LIG L   1       0.685  -4.757  -0.851  0.00  0.00      HOST   
ATOM     90  C29 LIG L   1       1.291  -4.066   0.392  0.00  0.00      HOST   
ATOM     91  C30 LIG L   1       0.334  -4.343   1.588  0.00  0.00      HOST   
ATOM     92  O21 LIG L   1       4.180  -5.362  -2.460  0.00  0.00      HOST   
ATOM     93  O22 LIG L   1       1.388  -5.302  -3.197  0.00  0.00      HOST   
ATOM     94  O23 LIG L   1      -0.485  -4.057  -1.274  0.00  0.00      HOST   
ATOM     95  O24 LIG L   1       2.557  -4.668   0.745  0.00  0.00      HOST   
ATOM     96  O25 LIG L   1      -0.667  -3.314   1.674  0.00  0.00      HOST   
ATOM     97  H42 LIG L   1       4.448  -5.031   0.223  0.00  0.00      HOST   
ATOM     98  H43 LIG L   1       2.857  -6.327  -1.092  0.00  0.00      HOST   
ATOM     99  H44 LIG L   1       1.996  -3.652  -2.242  0.00  0.00      HOST   
ATOM    100  H45 LIG L   1       0.534  -5.833  -0.675  0.00  0.00      HOST   
ATOM    101  H46 LIG L   1       1.467  -2.977   0.164  0.00  0.00      HOST   
ATOM    102  H47 LIG L   1       0.910  -4.205   2.557  0.00  0.00      HOST   
ATOM    103  H48 LIG L   1      -0.035  -5.361   1.525  0.00  0.00      HOST   
ATOM    104  H49 LIG L   1       4.248  -4.471  -2.782  0.00  0.00      HOST   
ATOM    105  H50 LIG L   1       0.600  -4.832  -3.578  0.00  0.00      HOST   
ATOM    106  H51 LIG L   1      -1.136  -3.318   0.836  0.00  0.00      HOST   
ATOM    107  C31 LIG L   1       6.798  -0.538  -1.132  0.00  0.00      HOST   
ATOM    108  C32 LIG L   1       6.263  -1.201  -2.457  0.00  0.00      HOST   
ATOM    109  C33 LIG L   1       4.904  -1.899  -2.047  0.00  0.00      HOST   
ATOM    110  C34 LIG L   1       5.003  -2.694  -0.799  0.00  0.00      HOST   
ATOM    111  C35 LIG L   1       5.586  -1.919   0.316  0.00  0.00      HOST   
ATOM    112  C36 LIG L   1       5.697  -2.819   1.573  0.00  0.00      HOST   
ATOM    113  O26 LIG L   1       6.026  -0.349  -3.530  0.00  0.00      HOST   
ATOM    114  O27 LIG L   1       4.324  -2.651  -3.074  0.00  0.00      HOST   
ATOM    115  O28 LIG L   1       3.717  -3.161  -0.449  0.00  0.00      HOST   
ATOM    116  O29 LIG L   1       6.872  -1.491  -0.078  0.00  0.00      HOST   
ATOM    117  O30 LIG L   1       4.479  -3.112   2.295  0.00  0.00      HOST   
ATOM    118  H52 LIG L   1       7.838  -0.220  -1.424  0.00  0.00      HOST   
ATOM    119  H53 LIG L   1       7.022  -1.946  -2.694  0.00  0.00      HOST   
ATOM    120  H54 LIG L   1       4.261  -1.042  -1.927  0.00  0.00      HOST   
ATOM    121  H55 LIG L   1       4.950  -1.094   0.651  0.00  0.00      HOST   
ATOM    122  H56 LIG L   1       6.359  -2.329   2.377  0.00  0.00      HOST   
ATOM    123  H57 LIG L   1       6.159  -3.816   1.414  0.00  0.00      HOST   
ATOM    124  H58 LIG L   1       5.607  -0.897  -4.229  0.00  0.00      HOST   
ATOM    125  H59 LIG L   1       3.800  -1.989  -3.566  0.00  0.00      HOST   
ATOM    126  H60 LIG L   1       3.820  -3.482   1.670  0.00  0.00      HOST   
ATOM    127  C37 LIG L   1       5.462   4.617  -0.649  0.00  0.00      HOST   
ATOM    128  C38 LIG L   1       6.265   4.055  -1.844  0.00  0.00      HOST   
ATOM    129  C39 LIG L   1       6.293   2.545  -2.052  0.00  0.00      HOST   
ATOM    130  C40 LIG L   1       6.575   1.820  -0.678  0.00  0.00      HOST   
ATOM    131  C41 LIG L   1       6.046   2.666   0.537  0.00  0.00      HOST   
ATOM    132  C42 LIG L   1       6.950   2.287   1.757  0.00  0.00      HOST   
ATOM    133  O31 LIG L   1       5.875   4.757  -3.053  0.00  0.00      HOST   
ATOM    134  O32 LIG L   1       7.110   2.145  -3.140  0.00  0.00      HOST   
ATOM    135  O33 LIG L   1       5.983   0.553  -0.715  0.00  0.00      HOST   
ATOM    136  O34 LIG L   1       6.045   4.098   0.495  0.00  0.00      HOST   
ATOM    137  O35 LIG L   1       6.977   0.925   2.013  0.00  0.00      HOST   
ATOM    138  H61 LIG L   1       5.634   5.743  -0.685  0.00  0.00      HOST   
ATOM    139  H62 LIG L   1       7.286   4.475  -1.570  0.00  0.00      HOST   
ATOM    140  H63 LIG L   1       5.218   2.323  -2.322  0.00  0.00      HOST   
ATOM    141  H64 LIG L   1       7.720   1.785  -0.591  0.00  0.00      HOST   
ATOM    142  H65 LIG L   1       5.022   2.357   0.789  0.00  0.00      HOST   
ATOM    143  H66 LIG L   1       6.709   2.840   2.680  0.00  0.00      HOST   
ATOM    144  H67 LIG L   1       7.954   2.558   1.540  0.00  0.00      HOST   
ATOM    145  H68 LIG L   1       5.864   4.110  -3.772  0.00  0.00      HOST   
ATOM    146  H69 LIG L   1       6.738   1.243  -3.348  0.00  0.00      HOST   
ATOM    147  H70 LIG L   1       6.691   0.512   1.167  0.00  0.00      HOST   
ATOM    148  S   AVB A   1       1.425  -0.670  -3.421  0.00  0.00      AVBX  
ATOM    149  O0  AVB A   1       1.760  -0.536  -1.799  0.00  0.00      AVBX  
ATOM    150  O1  AVB A   1      -0.996  -1.175  -0.640  0.00  0.00      AVBX  
ATOM    151  O2  AVB A   1       1.137   1.598   4.038  0.00  0.00      AVBX  
ATOM    152  O3  AVB A   1       2.659  -0.907  -4.143  0.00  0.00      AVBX  
ATOM    153  O4  AVB A   1       0.928   0.850  -3.742  0.00  0.00      AVBX  
ATOM    154  O   AVB A   1       0.339  -1.603  -3.673  0.00  0.00      AVBX  
ATOM    155  N0  AVB A   1      -0.351   0.444   0.986  0.00  0.00      AVBX  
ATOM    156  N1  AVB A   1       0.804   0.132  -0.981  0.00  0.00      AVBX  
ATOM    157  N   AVB A   1      -0.922   0.729   3.924  0.00  0.00      AVBX  
ATOM    158  C0  AVB A   1       1.349   1.372  -0.320  0.00  0.00      AVBX  
ATOM    159  C1  AVB A   1       0.052   1.726   0.432  0.00  0.00      AVBX  
ATOM    160  C2  AVB A   1       2.542   1.066   0.689  0.00  0.00      AVBX  
ATOM    161  C3  AVB A   1       0.644   0.141   2.129  0.00  0.00      AVBX  
ATOM    162  C4  AVB A   1       2.085   0.028   1.705  0.00  0.00      AVBX  
ATOM    163  C5  AVB A   1      -0.105  -0.544  -0.121  0.00  0.00      AVBX  
ATOM    164  C   AVB A   1       0.349   0.879   3.445  0.00  0.00      AVBX  
ATOM    165  H0  AVB A   1       1.612   2.114  -1.050  0.00  0.00      AVBX  
ATOM    166  H1  AVB A   1       0.134   2.555   1.138  0.00  0.00      AVBX  
ATOM    167  H2  AVB A   1      -0.670   2.157  -0.343  0.00  0.00      AVBX  
ATOM    168  H3  AVB A   1       2.738   1.986   1.179  0.00  0.00      AVBX  
ATOM    169  H4  AVB A   1       3.359   0.643   0.146  0.00  0.00      AVBX  
ATOM    170  H5  AVB A   1       0.348  -0.872   2.405  0.00  0.00      AVBX  
ATOM    171  H6  AVB A   1       2.187  -0.960   1.283  0.00  0.00      AVBX  
ATOM    172  H7  AVB A   1       2.816   0.041   2.531  0.00  0.00      AVBX  
ATOM    173  H8  AVB A   1      -1.238  -0.204   4.106  0.00  0.00      AVBX  
ATOM    174  H   AVB A   1      -1.497   0.970   3.117  0.00  0.00      AVBX  
ATOM    175  OH2 TIP3W   5     -13.134  15.214  -4.485  0.00  0.00      WT1   
ATOM    176  H1  TIP3W   5     -14.064  15.002  -4.303  0.00  0.00      WT1   
ATOM    177  H2  TIP3W   5     -13.030  15.846  -3.773  0.00  0.00      WT1   
ATOM    178  OH2 TIP3W   7      -3.020  -3.487   6.488  0.00  0.00      WT1   
ATOM    179  H1  TIP3W   7      -3.917  -3.419   6.826  0.00  0.00      WT1   
ATOM    180  H2  TIP3W   7      -3.196  -3.265   5.525  0.00  0.00      WT1   
ATOM    181  OH2 TIP3W   8      -3.067  12.143   6.667  0.00  0.00      WT1   
ATOM    182  H1  TIP3W   8      -2.699  11.358   7.071  0.00  0.00      WT1   
ATOM    183  H2  TIP3W   8      -2.319  12.346   6.055  0.00  0.00      WT1   
ATOM    184  OH2 TIP3W  21      -2.986   2.989   9.450  0.00  0.00      WT1   
ATOM    185  H1  TIP3W  21      -3.049   3.672   8.761  0.00  0.00      WT1   
ATOM    186  H2  TIP3W  21      -2.143   3.312   9.815  0.00  0.00      WT1   
ATOM    187  OH2 TIP3W  26      -4.898  12.003  10.307  0.00  0.00      WT1   
ATOM    188  H1  TIP3W  26      -4.877  12.634  11.048  0.00  0.00      WT1   
ATOM    189  H2  TIP3W  26      -4.007  12.054   9.970  0.00  0.00      WT1   
ATOM    190  OH2 TIP3W  44      -7.231 -12.117   3.410  0.00  0.00      WT1   
ATOM    191  H1  TIP3W  44      -7.574 -11.964   2.517  0.00  0.00      WT1   
ATOM    192  H2  TIP3W  44      -6.972 -11.223   3.659  0.00  0.00      WT1   
ATOM    193  OH2 TIP3W  46      -7.147  -5.298   3.416  0.00  0.00      WT1   
ATOM    194  H1  TIP3W  46      -6.350  -5.821   3.772  0.00  0.00      WT1   
ATOM    195  H2  TIP3W  46      -7.894  -5.945   3.444  0.00  0.00      WT1   
ATOM    196  OH2 TIP3W  47       3.294   9.650   1.162  0.00  0.00      WT1   
ATOM    197  H1  TIP3W  47       3.708  10.123   0.408  0.00  0.00      WT1   
ATOM    198  H2  TIP3W  47       4.037   9.139   1.512  0.00  0.00      WT1   
ATOM    199  OH2 TIP3W  48     -10.989 -11.456  -9.886  0.00  0.00      WT1   
ATOM    200  H1  TIP3W  48     -10.632 -10.651 -10.321  0.00  0.00      WT1   
ATOM    201  H2  TIP3W  48     -10.854 -11.223  -8.929  0.00  0.00      WT1   
ATOM    202  OH2 TIP3W  52      11.369 -10.180   6.723  0.00  0.00      WT1   
ATOM    203  H1  TIP3W  52      11.538 -10.009   5.785  0.00  0.00      WT1   
ATOM    204  H2  TIP3W  52      11.688  -9.308   7.063  0.00  0.00      WT1   
ATOM    205  OH2 TIP3W  53     -11.080   9.392  -1.883  0.00  0.00      WT1   
ATOM    206  H1  TIP3W  53     -11.679   9.094  -2.616  0.00  0.00      WT1   
ATOM    207  H2  TIP3W  53     -11.623   9.993  -1.328  0.00  0.00      WT1   
ATOM    208  OH2 TIP3W  55      11.011  -1.874   2.411  0.00  0.00      WT1   
ATOM    209  H1  TIP3W  55      11.639  -2.345   2.893  0.00  0.00      WT1   
ATOM    210  H2  TIP3W  55      10.679  -1.268   3.107  0.00  0.00      WT1   
ATOM    211  OH2 TIP3W  64     -13.373 -13.594  -6.293  0.00  0.00      WT1   
ATOM    212  H1  TIP3W  64     -12.463 -13.282  -6.132  0.00  0.00      WT1   
ATOM    213  H2  TIP3W  64     -13.480 -14.423  -5.798  0.00  0.00      WT1   
ATOM    214  OH2 TIP3W  67     -11.308  15.543   9.154  0.00  0.00      WT1   
ATOM    215  H1  TIP3W  67     -10.768  16.328   9.385  0.00  0.00      WT1   
ATOM    216  H2  TIP3W  67     -12.065  15.753   9.688  0.00  0.00      WT1   
ATOM    217  OH2 TIP3W  68      -2.939   9.770 -10.997  0.00  0.00      WT1   
ATOM    218  H1  TIP3W  68      -3.250   9.199 -11.743  0.00  0.00      WT1   
ATOM    219  H2  TIP3W  68      -3.694  10.342 -10.863  0.00  0.00      WT1   
ATOM    220  OH2 TIP3W  71      -1.607  -1.375   8.047  0.00  0.00      WT1   
ATOM    221  H1  TIP3W  71      -1.920  -2.140   7.533  0.00  0.00      WT1   
ATOM    222  H2  TIP3W  71      -2.219  -1.406   8.830  0.00  0.00      WT1   
ATOM    223  OH2 TIP3W  76     -12.542  -6.691  14.041  0.00  0.00      WT1   
ATOM    224  H1  TIP3W  76     -12.647  -5.776  13.704  0.00  0.00      WT1   
ATOM    225  H2  TIP3W  76     -12.179  -7.173  13.291  0.00  0.00      WT1   
ATOM    226  OH2 TIP3W  86      -0.563 -10.732 -10.843  0.00  0.00      WT1   
ATOM    227  H1  TIP3W  86       0.272 -11.230 -10.728  0.00  0.00      WT1   
ATOM    228  H2  TIP3W  86      -0.407 -10.287 -11.711  0.00  0.00      WT1   
ATOM    229  OH2 TIP3W  87      -2.913  13.759  -1.848  0.00  0.00      WT1   
ATOM    230  H1  TIP3W  87      -2.675  12.878  -2.215  0.00  0.00      WT1   
ATOM    231  H2  TIP3W  87      -2.580  13.660  -0.971  0.00  0.00      WT1   
ATOM    232  OH2 TIP3W  88      16.216 -12.502  -4.348  0.00  0.00      WT1   
ATOM    233  H1  TIP3W  88      16.536 -12.723  -5.251  0.00  0.00      WT1   
ATOM    234  H2  TIP3W  88      16.775 -13.045  -3.716  0.00  0.00      WT1   
ATOM    235  OH2 TIP3W  94       7.781  12.416  -7.119  0.00  0.00      WT1   
ATOM    236  H1  TIP3W  94       7.467  11.574  -6.772  0.00  0.00      WT1   
ATOM    237  H2  TIP3W  94       7.784  12.913  -6.288  0.00  0.00      WT1   
ATOM    238  OH2 TIP3W  95      12.864   0.369   6.805  0.00  0.00      WT1   
ATOM    239  H1  TIP3W  95      13.095   0.268   7.751  0.00  0.00      WT1   
ATOM    240  H2  TIP3W  95      12.177  -0.307   6.741  0.00  0.00      WT1   
ATOM    241  OH2 TIP3W 108      -1.561   1.049  -2.809  0.00  0.00      WT1   
ATOM    242  H1  TIP3W 108      -1.690   0.313  -2.210  0.00  0.00      WT1   
ATOM    243  H2  TIP3W 108      -0.631   0.969  -3.068  0.00  0.00      WT1   
ATOM    244  OH2 TIP3W 111     -13.187   1.849  -6.179  0.00  0.00      WT1   
ATOM    245  H1  TIP3W 111     -12.265   1.838  -5.930  0.00  0.00      WT1   
ATOM    246  H2  TIP3W 111     -13.267   2.809  -6.316  0.00  0.00      WT1   
ATOM    247  OH2 TIP3W 112       9.010 -11.049   7.712  0.00  0.00      WT1   
ATOM    248  H1  TIP3W 112       9.471 -11.433   8.493  0.00  0.00      WT1   
ATOM    249  H2  TIP3W 112       9.844 -10.735   7.284  0.00  0.00      WT1   
ATOM    250  OH2 TIP3W 113      -9.419  -5.053  -8.058  0.00  0.00      WT1   
ATOM    251  H1  TIP3W 113      -9.753  -5.853  -8.455  0.00  0.00      WT1   
ATOM    252  H2  TIP3W 113      -8.515  -5.084  -8.326  0.00  0.00      WT1   
ATOM    253  OH2 TIP3W 115       6.406  -4.704  -6.047  0.00  0.00      WT1   
ATOM    254  H1  TIP3W 115       5.481  -4.778  -6.198  0.00  0.00      WT1   
ATOM    255  H2  TIP3W 115       6.526  -5.066  -5.127  0.00  0.00      WT1   
ATOM    256  OH2 TIP3W 116       3.344   4.362  11.128  0.00  0.00      WT1   
ATOM    257  H1  TIP3W 116       4.317   4.356  11.347  0.00  0.00      WT1   
ATOM    258  H2  TIP3W 116       3.337   3.696  10.375  0.00  0.00      WT1   
ATOM    259  OH2 TIP3W 125       5.747  12.568  12.838  0.00  0.00      WT1   
ATOM    260  H1  TIP3W 125       5.297  12.301  13.690  0.00  0.00      WT1   
ATOM    261  H2  TIP3W 125       5.004  12.972  12.377  0.00  0.00      WT1   
ATOM    262  OH2 TIP3W 129     -13.293   1.099  12.435  0.00  0.00      WT1   
ATOM    263  H1  TIP3W 129     -13.413   1.084  13.417  0.00  0.00      WT1   
ATOM    264  H2  TIP3W 129     -12.524   1.670  12.402  0.00  0.00      WT1   
ATOM    265  OH2 TIP3W 130      -2.154  12.783  -9.210  0.00  0.00      WT1   
ATOM    266  H1  TIP3W 130      -2.544  13.134 -10.047  0.00  0.00      WT1   
ATOM    267  H2  TIP3W 130      -2.499  13.312  -8.486  0.00  0.00      WT1   
ATOM    268  OH2 TIP3W 133      -2.127 -10.989 -14.780  0.00  0.00      WT1   
ATOM    269  H1  TIP3W 133      -1.457 -10.497 -14.226  0.00  0.00      WT1   
ATOM    270  H2  TIP3W 133      -1.574 -11.132 -15.578  0.00  0.00      WT1   
ATOM    271  OH2 TIP3W 135      10.512   7.140 -14.178  0.00  0.00      WT1   
ATOM    272  H1  TIP3W 135      11.182   6.587 -14.676  0.00  0.00      WT1   
ATOM    273  H2  TIP3W 135       9.752   7.214 -14.778  0.00  0.00      WT1   
ATOM    274  OH2 TIP3W 137       4.673   3.053  14.344  0.00  0.00      WT1   
ATOM    275  H1  TIP3W 137       4.370   3.884  14.715  0.00  0.00      WT1   
ATOM    276  H2  TIP3W 137       5.590   3.236  14.061  0.00  0.00      WT1   
ATOM    277  OH2 TIP3W 145     -11.874  12.688  -3.233  0.00  0.00      WT1   
ATOM    278  H1  TIP3W 145     -12.084  13.634  -3.291  0.00  0.00      WT1   
ATOM    279  H2  TIP3W 145     -12.534  12.286  -3.831  0.00  0.00      WT1   
ATOM    280  OH2 TIP3W 146      -0.922  -8.648   3.553  0.00  0.00      WT1   
ATOM    281  H1  TIP3W 146      -1.126  -9.203   4.298  0.00  0.00      WT1   
ATOM    282  H2  TIP3W 146      -0.025  -8.977   3.245  0.00  0.00      WT1   
ATOM    283  OH2 TIP3W 149     -11.948   7.281   6.504  0.00  0.00      WT1   
ATOM    284  H1  TIP3W 149     -11.017   7.401   6.265  0.00  0.00      WT1   
ATOM    285  H2  TIP3W 149     -12.131   7.928   7.252  0.00  0.00      WT1   
ATOM    286  OH2 TIP3W 150      -8.670  10.659   0.238  0.00  0.00      WT1   
ATOM    287  H1  TIP3W 150      -8.963  10.722  -0.663  0.00  0.00      WT1   
ATOM    288  H2  TIP3W 150      -7.847  11.176   0.203  0.00  0.00      WT1   
ATOM    289  OH2 TIP3W 152     -10.737 -13.240  -6.003  0.00  0.00      WT1   
ATOM    290  H1  TIP3W 152     -10.362 -13.444  -5.104  0.00  0.00      WT1   
ATOM    291  H2  TIP3W 152      -9.976 -13.371  -6.641  0.00  0.00      WT1   
ATOM    292  OH2 TIP3W 153       4.790   2.508 -12.365  0.00  0.00      WT1   
ATOM    293  H1  TIP3W 153       5.018   1.643 -12.774  0.00  0.00      WT1   
ATOM    294  H2  TIP3W 153       5.574   2.623 -11.741  0.00  0.00      WT1   
ATOM    295  OH2 TIP3W 155       7.700  -9.071   6.145  0.00  0.00      WT1   
ATOM    296  H1  TIP3W 155       7.729  -9.517   5.314  0.00  0.00      WT1   
ATOM    297  H2  TIP3W 155       7.894  -9.764   6.841  0.00  0.00      WT1   
ATOM    298  OH2 TIP3W 156      -1.250  16.083  -0.075  0.00  0.00      WT1   
ATOM    299  H1  TIP3W 156      -2.011  16.244  -0.665  0.00  0.00      WT1   
ATOM    300  H2  TIP3W 156      -0.455  16.351  -0.617  0.00  0.00      WT1   
ATOM    301  OH2 TIP3W 167      -5.201 -11.258  10.137  0.00  0.00      WT1   
ATOM    302  H1  TIP3W 167      -4.698 -10.759   9.501  0.00  0.00      WT1   
ATOM    303  H2  TIP3W 167      -5.749 -11.863   9.595  0.00  0.00      WT1   
ATOM    304  OH2 TIP3W 195     -10.727  -6.926  -5.751  0.00  0.00      WT1   
ATOM    305  H1  TIP3W 195     -11.186  -7.149  -6.597  0.00  0.00      WT1   
ATOM    306  H2  TIP3W 195      -9.770  -7.138  -5.988  0.00  0.00      WT1   
ATOM    307  OH2 TIP3W 197     -14.012   0.359   4.692  0.00  0.00      WT1   
ATOM    308  H1  TIP3W 197     -13.931   0.955   3.874  0.00  0.00      WT1   
ATOM    309  H2  TIP3W 197     -15.033   0.246   4.757  0.00  0.00      WT1   
ATOM    310  OH2 TIP3W 198     -11.521   7.372   0.626  0.00  0.00      WT1   
ATOM    311  H1  TIP3W 198     -10.888   7.634  -0.065  0.00  0.00      WT1   
ATOM    312  H2  TIP3W 198     -12.337   7.093   0.155  0.00  0.00      WT1   
ATOM    313  OH2 TIP3W 201       4.308 -10.872  -2.428  0.00  0.00      WT1   
ATOM    314  H1  TIP3W 201       5.319 -10.850  -2.487  0.00  0.00      WT1   
ATOM    315  H2  TIP3W 201       4.038 -11.142  -3.340  0.00  0.00      WT1   
ATOM    316  OH2 TIP3W 212     -11.029   2.604  -1.320  0.00  0.00      WT1   
ATOM    317  H1  TIP3W 212     -10.614   3.240  -0.693  0.00  0.00      WT1   
ATOM    318  H2  TIP3W 212     -11.935   2.953  -1.389  0.00  0.00      WT1   
ATOM    319  OH2 TIP3W 218      -0.144  -5.236  -7.668  0.00  0.00      WT1   
ATOM    320  H1  TIP3W 218      -0.421  -4.626  -8.391  0.00  0.00      WT1   
ATOM    321  H2  TIP3W 218      -0.924  -5.221  -7.109  0.00  0.00      WT1   
ATOM    322  OH2 TIP3W 237      -6.139   5.965  11.915  0.00  0.00      WT1   
ATOM    323  H1  TIP3W 237      -5.780   6.303  11.087  0.00  0.00      WT1   
ATOM    324  H2  TIP3W 237      -6.899   6.570  12.119  0.00  0.00      WT1   
ATOM    325  OH2 TIP3W 261      14.154  -1.330  -4.814  0.00  0.00      WT1   
ATOM    326  H1  TIP3W 261      14.631  -0.470  -4.579  0.00  0.00      WT1   
ATOM    327  H2  TIP3W 261      14.842  -1.856  -5.220  0.00  0.00      WT1   
ATOM    328  OH2 TIP3W 295      -7.342  -7.082  -9.183  0.00  0.00      WT1   
ATOM    329  H1  TIP3W 295      -6.440  -6.800  -9.524  0.00  0.00      WT1   
ATOM    330  H2  TIP3W 295      -7.488  -7.801  -9.784  0.00  0.00      WT1   
ATOM    331  OH2 TIP3W 365      10.586  -7.400 -15.406  0.00  0.00      WT1   
ATOM    332  H1  TIP3W 365      11.249  -7.232 -14.661  0.00  0.00      WT1   
ATOM    333  H2  TIP3W 365      10.693  -6.593 -15.884  0.00  0.00      WT1   
ATOM    334  OH2 TIP3W 424      -9.251 -11.061  -4.479  0.00  0.00      WT1   
ATOM    335  H1  TIP3W 424      -8.584 -10.665  -5.023  0.00  0.00      WT1   
ATOM    336  H2  TIP3W 424      -9.609 -10.284  -4.013  0.00  0.00      WT1   
ATOM    337  OH2 TIP3W 450      -3.706  -1.595 -10.499  0.00  0.00      WT1   
ATOM    338  H1  TIP3W 450      -3.153  -1.153  -9.860  0.00  0.00      WT1   
ATOM    339  H2  TIP3W 450      -4.068  -0.814 -10.869  0.00  0.00      WT1   
ATOM    340  OH2 TIP3W 465      -4.509 -12.973   3.455  0.00  0.00      WT1   
ATOM    341  H1  TIP3W 465      -5.421 -12.614   3.384  0.00  0.00      WT1   
ATOM    342  H2  TIP3W 465      -4.343 -13.122   2.504  0.00  0.00      WT1   
ATOM    343  OH2 TIP3W 466      -1.693   8.442  -5.099  0.00  0.00      WT1   
ATOM    344  H1  TIP3W 466      -1.482   9.345  -5.163  0.00  0.00      WT1   
ATOM    345  H2  TIP3W 466      -0.977   8.000  -5.618  0.00  0.00      WT1   
ATOM    346  OH2 TIP3W 484      -6.410  -2.864  13.705  0.00  0.00      WT1   
ATOM    347  H1  TIP3W 484      -5.854  -2.177  14.120  0.00  0.00      WT1   
ATOM    348  H2  TIP3W 484      -5.787  -3.490  13.309  0.00  0.00      WT1   
ATOM    349  OH2 TIP3W 485      -2.704  -4.672  -6.583  0.00  0.00      WT1   
ATOM    350  H1  TIP3W 485      -2.186  -4.523  -5.745  0.00  0.00      WT1   
ATOM    351  H2  TIP3W 485      -2.925  -3.718  -6.818  0.00  0.00      WT1   
ATOM    352  OH2 TIP3W 486      -6.103  -5.016  -4.676  0.00  0.00      WT1   
ATOM    353  H1  TIP3W 486      -5.798  -5.909  -4.440  0.00  0.00      WT1   
ATOM    354  H2  TIP3W 486      -5.327  -4.520  -4.814  0.00  0.00      WT1   
ATOM    355  OH2 TIP3W 489      -7.380   4.301   7.386  0.00  0.00      WT1   
ATOM    356  H1  TIP3W 489      -7.639   3.667   8.108  0.00  0.00      WT1   
ATOM    357  H2  TIP3W 489      -7.995   4.072   6.656  0.00  0.00      WT1   
ATOM    358  OH2 TIP3W 491      -9.465   2.056 -12.930  0.00  0.00      WT1   
ATOM    359  H1  TIP3W 491      -8.980   2.902 -12.842  0.00  0.00      WT1   
ATOM    360  H2  TIP3W 491     -10.333   2.324 -12.635  0.00  0.00      WT1   
ATOM    361  OH2 TIP3W 495      12.820   5.203   9.284  0.00  0.00      WT1   
ATOM    362  H1  TIP3W 495      12.205   4.654   9.776  0.00  0.00      WT1   
ATOM    363  H2  TIP3W 495      13.349   5.598  10.008  0.00  0.00      WT1   
ATOM    364  OH2 TIP3W 503     -13.001  13.876 -13.530  0.00  0.00      WT1   
ATOM    365  H1  TIP3W 503     -12.522  14.709 -13.357  0.00  0.00      WT1   
ATOM    366  H2  TIP3W 503     -13.908  14.186 -13.631  0.00  0.00      WT1   
ATOM    367  OH2 TIP3W 506       4.421 -12.693   5.895  0.00  0.00      WT1   
ATOM    368  H1  TIP3W 506       4.711 -12.769   4.968  0.00  0.00      WT1   
ATOM    369  H2  TIP3W 506       5.323 -12.695   6.316  0.00  0.00      WT1   
ATOM    370  OH2 TIP3W 507       4.089   7.313  -5.122  0.00  0.00      WT1   
ATOM    371  H1  TIP3W 507       3.645   6.676  -4.533  0.00  0.00      WT1   
ATOM    372  H2  TIP3W 507       4.554   7.845  -4.450  0.00  0.00      WT1   
ATOM    373  OH2 TIP3W 508       5.139  -0.408  12.838  0.00  0.00      WT1   
ATOM    374  H1  TIP3W 508       4.954  -0.160  13.727  0.00  0.00      WT1   
ATOM    375  H2  TIP3W 508       5.910  -0.983  13.035  0.00  0.00      WT1   
ATOM    376  OH2 TIP3W 509      -1.654  12.101 -15.521  0.00  0.00      WT1   
ATOM    377  H1  TIP3W 509      -0.903  11.473 -15.576  0.00  0.00      WT1   
ATOM    378  H2  TIP3W 509      -1.561  12.424 -14.622  0.00  0.00      WT1   
ATOM    379  OH2 TIP3W 511      14.416 -10.694  -3.330  0.00  0.00      WT1   
ATOM    380  H1  TIP3W 511      14.822  -9.946  -3.787  0.00  0.00      WT1   
ATOM    381  H2  TIP3W 511      15.085 -11.370  -3.549  0.00  0.00      WT1   
ATOM    382  OH2 TIP3W 515       9.525   5.025   7.400  0.00  0.00      WT1   
ATOM    383  H1  TIP3W 515       9.477   4.052   7.122  0.00  0.00      WT1   
ATOM    384  H2  TIP3W 515       9.600   4.937   8.351  0.00  0.00      WT1   
ATOM    385  OH2 TIP3W 528      -9.073   1.676  -2.998  0.00  0.00      WT1   
ATOM    386  H1  TIP3W 528      -9.663   2.127  -2.367  0.00  0.00      WT1   
ATOM    387  H2  TIP3W 528      -8.196   1.797  -2.529  0.00  0.00      WT1   
ATOM    388  OH2 TIP3W 529      -5.529  -1.643  -7.977  0.00  0.00      WT1   
ATOM    389  H1  TIP3W 529      -6.075  -1.009  -8.513  0.00  0.00      WT1   
ATOM    390  H2  TIP3W 529      -5.782  -2.474  -8.383  0.00  0.00      WT1   
ATOM    391  OH2 TIP3W 533      -5.191  10.414 -15.009  0.00  0.00      WT1   
ATOM    392  H1  TIP3W 533      -4.966  11.229 -14.503  0.00  0.00      WT1   
ATOM    393  H2  TIP3W 533      -6.156  10.431 -15.054  0.00  0.00      WT1   
ATOM    394  OH2 TIP3W 534       8.940  11.024   5.023  0.00  0.00      WT1   
ATOM    395  H1  TIP3W 534       8.959  11.936   5.283  0.00  0.00      WT1   
ATOM    396  H2  TIP3W 534       9.833  10.742   4.740  0.00  0.00      WT1   
ATOM    397  OH2 TIP3W 543      -5.121   5.661   7.452  0.00  0.00      WT1   
ATOM    398  H1  TIP3W 543      -5.283   6.140   8.310  0.00  0.00      WT1   
ATOM    399  H2  TIP3W 543      -5.890   5.038   7.417  0.00  0.00      WT1   
ATOM    400  OH2 TIP3W 549       7.528 -14.009  -5.014  0.00  0.00      WT1   
ATOM    401  H1  TIP3W 549       6.961 -13.451  -5.538  0.00  0.00      WT1   
ATOM    402  H2  TIP3W 549       7.085 -13.977  -4.161  0.00  0.00      WT1   
ATOM    403  OH2 TIP3W 550      -1.268 -14.153   2.557  0.00  0.00      WT1   
ATOM    404  H1  TIP3W 550      -2.137 -13.772   2.263  0.00  0.00      WT1   
ATOM    405  H2  TIP3W 550      -1.005 -14.582   1.741  0.00  0.00      WT1   
ATOM    406  OH2 TIP3W 551       0.062   1.486 -11.378  0.00  0.00      WT1   
ATOM    407  H1  TIP3W 551       0.903   0.998 -11.321  0.00  0.00      WT1   
ATOM    408  H2  TIP3W 551      -0.523   0.895 -11.807  0.00  0.00      WT1   
ATOM    409  OH2 TIP3W 552      -8.286  -3.643  10.753  0.00  0.00      WT1   
ATOM    410  H1  TIP3W 552      -8.146  -4.205  10.036  0.00  0.00      WT1   
ATOM    411  H2  TIP3W 552      -8.915  -4.163  11.263  0.00  0.00      WT1   
ATOM    412  OH2 TIP3W 553      11.808   5.771   6.027  0.00  0.00      WT1   
ATOM    413  H1  TIP3W 553      11.159   5.654   6.728  0.00  0.00      WT1   
ATOM    414  H2  TIP3W 553      11.787   4.873   5.611  0.00  0.00      WT1   
ATOM    415  OH2 TIP3W 554      13.185  -6.880 -13.543  0.00  0.00      WT1   
ATOM    416  H1  TIP3W 554      12.477  -7.050 -12.853  0.00  0.00      WT1   
ATOM    417  H2  TIP3W 554      13.281  -5.908 -13.544  0.00  0.00      WT1   
ATOM    418  OH2 TIP3W 558       4.930  -1.268   6.758  0.00  0.00      WT1   
ATOM    419  H1  TIP3W 558       5.890  -1.410   6.600  0.00  0.00      WT1   
ATOM    420  H2  TIP3W 558       4.583  -2.069   6.361  0.00  0.00      WT1   
ATOM    421  OH2 TIP3W 562       9.312  -2.005  -4.183  0.00  0.00      WT1   
ATOM    422  H1  TIP3W 562      10.130  -2.026  -4.672  0.00  0.00      WT1   
ATOM    423  H2  TIP3W 562       8.696  -2.080  -4.947  0.00  0.00      WT1   
ATOM    424  OH2 TIP3W 568      -6.038  -8.016  14.553  0.00  0.00      WT1   
ATOM    425  H1  TIP3W 568      -5.677  -8.221  13.697  0.00  0.00      WT1   
ATOM    426  H2  TIP3W 568      -5.308  -8.095  15.199  0.00  0.00      WT1   
ATOM    427  OH2 TIP3W 570      14.330   7.559  -8.732  0.00  0.00      WT1   
ATOM    428  H1  TIP3W 570      14.384   6.708  -8.356  0.00  0.00      WT1   
ATOM    429  H2  TIP3W 570      13.544   7.434  -9.260  0.00  0.00      WT1   
ATOM    430  OH2 TIP3W 573       0.452  10.201  15.154  0.00  0.00      WT1   
ATOM    431  H1  TIP3W 573       1.139   9.920  15.775  0.00  0.00      WT1   
ATOM    432  H2  TIP3W 573       0.997  10.158  14.339  0.00  0.00      WT1   
ATOM    433  OH2 TIP3W 575     -12.602  -4.511  12.595  0.00  0.00      WT1   
ATOM    434  H1  TIP3W 575     -12.929  -3.604  12.436  0.00  0.00      WT1   
ATOM    435  H2  TIP3W 575     -13.058  -5.132  11.973  0.00  0.00      WT1   
ATOM    436  OH2 TIP3W 576     -10.521  -6.416  -0.693  0.00  0.00      WT1   
ATOM    437  H1  TIP3W 576      -9.984  -7.223  -0.818  0.00  0.00      WT1   
ATOM    438  H2  TIP3W 576      -9.835  -5.802  -0.446  0.00  0.00      WT1   
ATOM    439  OH2 TIP3W 580       8.553   6.498   5.132  0.00  0.00      WT1   
ATOM    440  H1  TIP3W 580       8.321   7.394   5.439  0.00  0.00      WT1   
ATOM    441  H2  TIP3W 580       8.973   6.194   5.959  0.00  0.00      WT1   
ATOM    442  OH2 TIP3W 584     -12.493  12.965  -8.531  0.00  0.00      WT1   
ATOM    443  H1  TIP3W 584     -13.248  13.524  -8.515  0.00  0.00      WT1   
ATOM    444  H2  TIP3W 584     -11.800  13.566  -8.151  0.00  0.00      WT1   
ATOM    445  OH2 TIP3W 591       3.557  -8.085  -3.079  0.00  0.00      WT1   
ATOM    446  H1  TIP3W 591       3.629  -7.124  -3.202  0.00  0.00      WT1   
ATOM    447  H2  TIP3W 591       4.413  -8.427  -2.730  0.00  0.00      WT1   
ATOM    448  OH2 TIP3W 593      12.521  -4.335 -13.451  0.00  0.00      WT1   
ATOM    449  H1  TIP3W 593      12.006  -4.338 -14.310  0.00  0.00      WT1   
ATOM    450  H2  TIP3W 593      11.860  -4.012 -12.788  0.00  0.00      WT1   
ATOM    451  OH2 TIP3W 594     -11.589   8.569   3.258  0.00  0.00      WT1   
ATOM    452  H1  TIP3W 594     -11.041   9.299   3.088  0.00  0.00      WT1   
ATOM    453  H2  TIP3W 594     -11.779   8.236   2.356  0.00  0.00      WT1   
ATOM    454  OH2 TIP3W 602       4.945   8.832  -8.640  0.00  0.00      WT1   
ATOM    455  H1  TIP3W 602       4.880   7.865  -8.528  0.00  0.00      WT1   
ATOM    456  H2  TIP3W 602       4.031   9.075  -8.711  0.00  0.00      WT1   
ATOM    457  OH2 TIP3W 612      -2.564   4.472   7.169  0.00  0.00      WT1   
ATOM    458  H1  TIP3W 612      -2.491   4.586   6.205  0.00  0.00      WT1   
ATOM    459  H2  TIP3W 612      -3.413   4.963   7.306  0.00  0.00      WT1   
ATOM    460  OH2 TIP3W 613      -8.363  10.284   5.034  0.00  0.00      WT1   
ATOM    461  H1  TIP3W 613      -9.149  10.379   4.446  0.00  0.00      WT1   
ATOM    462  H2  TIP3W 613      -7.834   9.796   4.396  0.00  0.00      WT1   
ATOM    463  OH2 TIP3W 615      13.158  -1.637 -14.001  0.00  0.00      WT1   
ATOM    464  H1  TIP3W 615      12.798  -1.963 -14.849  0.00  0.00      WT1   
ATOM    465  H2  TIP3W 615      13.416  -2.494 -13.592  0.00  0.00      WT1   
ATOM    466  OH2 TIP3W 616     -10.119   7.379  10.153  0.00  0.00      WT1   
ATOM    467  H1  TIP3W 616     -10.099   7.080   9.259  0.00  0.00      WT1   
ATOM    468  H2  TIP3W 616      -9.888   8.325   9.997  0.00  0.00      WT1   
ATOM    469  OH2 TIP3W 632      -9.028   6.685   7.494  0.00  0.00      WT1   
ATOM    470  H1  TIP3W 632      -8.347   5.991   7.640  0.00  0.00      WT1   
ATOM    471  H2  TIP3W 632      -8.593   7.101   6.721  0.00  0.00      WT1   
ATOM    472  OH2 TIP3W 634      10.840  -3.393 -11.493  0.00  0.00      WT1   
ATOM    473  H1  TIP3W 634       9.983  -3.804 -11.792  0.00  0.00      WT1   
ATOM    474  H2  TIP3W 634      10.951  -3.770 -10.599  0.00  0.00      WT1   
ATOM    475  OH2 TIP3W 636     -13.630  11.332  -4.876  0.00  0.00      WT1   
ATOM    476  H1  TIP3W 636     -12.858  11.268  -5.478  0.00  0.00      WT1   
ATOM    477  H2  TIP3W 636     -14.377  11.179  -5.504  0.00  0.00      WT1   
ATOM    478  OH2 TIP3W 638      -7.057   4.552  -9.922  0.00  0.00      WT1   
ATOM    479  H1  TIP3W 638      -6.273   5.169  -9.892  0.00  0.00      WT1   
ATOM    480  H2  TIP3W 638      -6.813   4.109  -9.128  0.00  0.00      WT1   
ATOM    481  OH2 TIP3W 639     -12.710  -4.588   7.855  0.00  0.00      WT1   
ATOM    482  H1  TIP3W 639     -12.908  -3.747   8.309  0.00  0.00      WT1   
ATOM    483  H2  TIP3W 639     -13.583  -4.975   7.618  0.00  0.00      WT1   
ATOM    484  OH2 TIP3W 662      15.705  -2.273  -2.071  0.00  0.00      WT1   
ATOM    485  H1  TIP3W 662      14.826  -1.903  -1.955  0.00  0.00      WT1   
ATOM    486  H2  TIP3W 662      16.147  -1.548  -2.556  0.00  0.00      WT1   
ATOM    487  OH2 TIP3W 676      -2.514   7.547   9.174  0.00  0.00      WT1   
ATOM    488  H1  TIP3W 676      -2.230   7.789  10.039  0.00  0.00      WT1   
ATOM    489  H2  TIP3W 676      -1.820   6.896   8.941  0.00  0.00      WT1   
ATOM    490  OH2 TIP3W 682       0.432   4.330  13.389  0.00  0.00      WT1   
ATOM    491  H1  TIP3W 682       1.168   3.657  13.264  0.00  0.00      WT1   
ATOM    492  H2  TIP3W 682       0.729   5.145  12.917  0.00  0.00      WT1   
ATOM    493  OH2 TIP3W 699       8.649  -9.882  -6.239  0.00  0.00      WT1   
ATOM    494  H1  TIP3W 699       9.158  -9.131  -6.648  0.00  0.00      WT1   
ATOM    495  H2  TIP3W 699       8.339 -10.286  -7.046  0.00  0.00      WT1   
ATOM    496  OH2 TIP3W 721      -8.402  -4.670  -0.690  0.00  0.00      WT1   
ATOM    497  H1  TIP3W 721      -8.684  -4.068   0.065  0.00  0.00      WT1   
ATOM    498  H2  TIP3W 721      -7.804  -5.241  -0.181  0.00  0.00      WT1   
ATOM    499  OH2 TIP3W 822     -13.112 -13.709  13.659  0.00  0.00      WT1   
ATOM    500  H1  TIP3W 822     -13.000 -14.614  13.194  0.00  0.00      WT1   
ATOM    501  H2  TIP3W 822     -13.489 -13.990  14.510  0.00  0.00      WT1   
ATOM    502  OH2 TIP3W 849      13.036 -12.311  -1.180  0.00  0.00      WT1   
ATOM    503  H1  TIP3W 849      12.990 -11.750  -0.409  0.00  0.00      WT1   
ATOM    504  H2  TIP3W 849      13.364 -11.714  -1.881  0.00  0.00      WT1   
ATOM    505  OH2 TIP3W 852       6.369  10.918   3.809  0.00  0.00      WT1   
ATOM    506  H1  TIP3W 852       7.295  10.795   4.113  0.00  0.00      WT1   
ATOM    507  H2  TIP3W 852       5.982  11.255   4.635  0.00  0.00      WT1   
ATOM    508  OH2 TIP3W 867      16.033  -5.258  -2.439  0.00  0.00      WT1   
ATOM    509  H1  TIP3W 867      15.930  -4.319  -2.377  0.00  0.00      WT1   
ATOM    510  H2  TIP3W 867      17.010  -5.329  -2.342  0.00  0.00      WT1   
ATOM    511  OH2 TIP3W 887      11.122 -12.316  -7.070  0.00  0.00      WT1   
ATOM    512  H1  TIP3W 887      12.014 -12.654  -6.992  0.00  0.00      WT1   
ATOM    513  H2  TIP3W 887      10.671 -12.896  -6.469  0.00  0.00      WT1   
ATOM    514  OH2 TIP3W 889      14.188  -8.498  10.835  0.00  0.00      WT1   
ATOM    515  H1  TIP3W 889      13.348  -9.017  10.774  0.00  0.00      WT1   
ATOM    516  H2  TIP3W 889      14.765  -9.118  10.354  0.00  0.00      WT1   
ATOM    517  OH2 TIP3W 894       4.653  -9.395   4.054  0.00  0.00      WT1   
ATOM    518  H1  TIP3W 894       5.197  -8.637   3.777  0.00  0.00      WT1   
ATOM    519  H2  TIP3W 894       3.865  -9.279   3.514  0.00  0.00      WT1   
ATOM    520  OH2 TIP3W 897     -11.424   6.147  -6.700  0.00  0.00      WT1   
ATOM    521  H1  TIP3W 897     -10.589   5.650  -6.885  0.00  0.00      WT1   
ATOM    522  H2  TIP3W 897     -11.223   7.090  -6.838  0.00  0.00      WT1   
ATOM    523  OH2 TIP3W 906       6.369  -7.005   2.966  0.00  0.00      WT1   
ATOM    524  H1  TIP3W 906       7.322  -7.059   2.777  0.00  0.00      WT1   
ATOM    525  H2  TIP3W 906       6.286  -6.295   3.649  0.00  0.00      WT1   
ATOM    526  OH2 TIP3W 907      11.805  14.220  -2.305  0.00  0.00      WT1   
ATOM    527  H1  TIP3W 907      11.993  13.276  -2.031  0.00  0.00      WT1   
ATOM    528  H2  TIP3W 907      10.976  14.088  -2.734  0.00  0.00      WT1   
ATOM    529  OH2 TIP3W 908      12.017   9.306  13.135  0.00  0.00      WT1   
ATOM    530  H1  TIP3W 908      12.511   8.851  12.436  0.00  0.00      WT1   
ATOM    531  H2  TIP3W 908      11.459   8.560  13.409  0.00  0.00      WT1   
ATOM    532  OH2 TIP3W 911      -7.472  -8.772   1.975  0.00  0.00      WT1   
ATOM    533  H1  TIP3W 911      -7.666  -9.693   1.652  0.00  0.00      WT1   
ATOM    534  H2  TIP3W 911      -7.364  -9.050   2.895  0.00  0.00      WT1   
ATOM    535  OH2 TIP3W 912       7.894   8.620   6.797  0.00  0.00      WT1   
ATOM    536  H1  TIP3W 912       8.216   9.535   6.681  0.00  0.00      WT1   
ATOM    537  H2  TIP3W 912       7.610   8.638   7.714  0.00  0.00      WT1   
ATOM    538  OH2 TIP3W 924      -5.373  -3.792 -10.342  0.00  0.00      WT1   
ATOM    539  H1  TIP3W 924      -5.718  -3.832 -11.284  0.00  0.00      WT1   
ATOM    540  H2  TIP3W 924      -4.615  -3.186 -10.394  0.00  0.00      WT1   
ATOM    541  OH2 TIP3W 927     -11.465  15.781   5.426  0.00  0.00      WT1   
ATOM    542  H1  TIP3W 927     -10.536  15.627   5.209  0.00  0.00      WT1   
ATOM    543  H2  TIP3W 927     -11.387  16.474   6.106  0.00  0.00      WT1   
ATOM    544  OH2 TIP3W 928      13.718   3.286   7.097  0.00  0.00      WT1   
ATOM    545  H1  TIP3W 928      13.362   2.598   6.513  0.00  0.00      WT1   
ATOM    546  H2  TIP3W 928      13.547   2.923   7.993  0.00  0.00      WT1   
ATOM    547  OH2 TIP3W 930      -6.775   8.760  -2.229  0.00  0.00      WT1   
ATOM    548  H1  TIP3W 930      -6.206   9.497  -2.017  0.00  0.00      WT1   
ATOM    549  H2  TIP3W 930      -6.517   8.691  -3.154  0.00  0.00      WT1   
ATOM    550  OH2 TIP3W 933       3.681 -12.878  14.938  0.00  0.00      WT1   
ATOM    551  H1  TIP3W 933       3.217 -13.264  15.683  0.00  0.00      WT1   
ATOM    552  H2  TIP3W 933       3.302 -13.384  14.164  0.00  0.00      WT1   
ATOM    553  OH2 TIP3W 936      14.463   1.954   0.978  0.00  0.00      WT1   
ATOM    554  H1  TIP3W 936      14.093   1.035   0.918  0.00  0.00      WT1   
ATOM    555  H2  TIP3W 936      14.587   2.073   0.044  0.00  0.00      WT1   
ATOM    556  OH2 TIP3W 942       9.621  10.871  -8.615  0.00  0.00      WT1   
ATOM    557  H1  TIP3W 942       9.102  10.678  -9.427  0.00  0.00      WT1   
ATOM    558  H2  TIP3W 942       8.952  11.436  -8.143  0.00  0.00      WT1   
ATOM    559  OH2 TIP3W 947      -7.636  -0.884   2.472  0.00  0.00      WT1   
ATOM    560  H1  TIP3W 947      -7.971  -0.803   1.536  0.00  0.00      WT1   
ATOM    561  H2  TIP3W 947      -8.019  -0.037   2.766  0.00  0.00      WT1   
ATOM    562  OH2 TIP3W 948       4.463  -7.794   0.666  0.00  0.00      WT1   
ATOM    563  H1  TIP3W 948       4.938  -7.833   1.545  0.00  0.00      WT1   
ATOM    564  H2  TIP3W 948       5.166  -7.268   0.235  0.00  0.00      WT1   
ATOM    565  OH2 TIP3W 949      13.178  14.907   0.278  0.00  0.00      WT1   
ATOM    566  H1  TIP3W 949      13.509  14.921  -0.656  0.00  0.00      WT1   
ATOM    567  H2  TIP3W 949      12.368  15.443   0.074  0.00  0.00      WT1   
ATOM    568  OH2 TIP3W 953       4.554 -11.090 -11.867  0.00  0.00      WT1   
ATOM    569  H1  TIP3W 953       5.452 -10.743 -11.985  0.00  0.00      WT1   
ATOM    570  H2  TIP3W 953       4.782 -12.019 -11.540  0.00  0.00      WT1   
ATOM    571  OH2 TIP3W 964       8.437  -4.056  -1.408  0.00  0.00      WT1   
ATOM    572  H1  TIP3W 964       9.067  -3.434  -0.987  0.00  0.00      WT1   
ATOM    573  H2  TIP3W 964       8.599  -3.924  -2.326  0.00  0.00      WT1   
ATOM    574  OH2 TIP3W 970      -8.988  -9.477   7.710  0.00  0.00      WT1   
ATOM    575  H1  TIP3W 970      -8.126  -9.073   7.846  0.00  0.00      WT1   
ATOM    576  H2  TIP3W 970      -9.338  -8.978   6.952  0.00  0.00      WT1   
ATOM    577  OH2 TIP3W 973      13.359  15.046  13.126  0.00  0.00      WT1   
ATOM    578  H1  TIP3W 973      12.788  15.365  13.848  0.00  0.00      WT1   
ATOM    579  H2  TIP3W 973      13.300  14.052  13.264  0.00  0.00      WT1   
ATOM    580  OH2 TIP3W 975     -13.845  17.147   2.668  0.00  0.00      WT1   
ATOM    581  H1  TIP3W 975     -12.958  17.338   2.925  0.00  0.00      WT1   
ATOM    582  H2  TIP3W 975     -13.867  16.172   2.898  0.00  0.00      WT1   
ATOM    583  OH2 TIP3W 977     -10.623  -4.346  -5.241  0.00  0.00      WT1   
ATOM    584  H1  TIP3W 977      -9.706  -4.298  -5.472  0.00  0.00      WT1   
ATOM    585  H2  TIP3W 977     -10.754  -5.284  -5.464  0.00  0.00      WT1   
ATOM    586  OH2 TIP3W 985      -0.389   8.536   5.391  0.00  0.00      WT1   
ATOM    587  H1  TIP3W 985       0.131   9.165   4.943  0.00  0.00      WT1   
ATOM    588  H2  TIP3W 985       0.280   7.859   5.632  0.00  0.00      WT1   
ATOM    589  OH2 TIP3W 988       4.729  11.495 -16.082  0.00  0.00      WT1   
ATOM    590  H1  TIP3W 988       4.643  11.951 -15.250  0.00  0.00      WT1   
ATOM    591  H2  TIP3W 988       4.230  10.700 -15.905  0.00  0.00      WT1   
ATOM    592  OH2 TIP3W 989       5.532  -0.351  -8.848  0.00  0.00      WT1   
ATOM    593  H1  TIP3W 989       6.144  -0.702  -8.180  0.00  0.00      WT1   
ATOM    594  H2  TIP3W 989       5.374  -1.092  -9.451  0.00  0.00      WT1   
ATOM    595  OH2 TIP3W 992       3.621  -5.279  14.626  0.00  0.00      WT1   
ATOM    596  H1  TIP3W 992       2.894  -5.903  14.844  0.00  0.00      WT1   
ATOM    597  H2  TIP3W 992       3.288  -4.442  14.954  0.00  0.00      WT1   
ATOM    598  OH2 TIP3W 994       9.621   3.498 -11.881  0.00  0.00      WT1   
ATOM    599  H1  TIP3W 994       8.705   3.216 -11.739  0.00  0.00      WT1   
ATOM    600  H2  TIP3W 994       9.755   3.117 -12.779  0.00  0.00      WT1   
ATOM    601  OH2 TIP3W 995       6.227   4.734  11.579  0.00  0.00      WT1   
ATOM    602  H1  TIP3W 995       6.318   3.769  11.568  0.00  0.00      WT1   
ATOM    603  H2  TIP3W 995       6.131   4.966  10.641  0.00  0.00      WT1   
ATOM    604  OH2 TIP3W 996      11.973  -7.816  -4.916  0.00  0.00      WT1   
ATOM    605  H1  TIP3W 996      12.894  -7.740  -4.989  0.00  0.00      WT1   
ATOM    606  H2  TIP3W 996      11.806  -6.960  -4.540  0.00  0.00      WT1   
ATOM    607  OH2 TIP3W 998       0.453  14.377  13.469  0.00  0.00      WT1   
ATOM    608  H1  TIP3W 998      -0.526  14.214  13.417  0.00  0.00      WT1   
ATOM    609  H2  TIP3W 998       0.435  15.309  13.214  0.00  0.00      WT1   
ATOM    610  OH2 TIP3W1007      -8.109  -7.037  -6.159  0.00  0.00      WT1   
ATOM    611  H1  TIP3W1007      -7.706  -6.316  -5.735  0.00  0.00      WT1   
ATOM    612  H2  TIP3W1007      -7.572  -7.096  -6.916  0.00  0.00      WT1   
ATOM    613  OH2 TIP3W1011      10.102  -6.022  11.658  0.00  0.00      WT1   
ATOM    614  H1  TIP3W1011       9.519  -6.852  11.649  0.00  0.00      WT1   
ATOM    615  H2  TIP3W1011      10.961  -6.456  11.616  0.00  0.00      WT1   
ATOM    616  OH2 TIP3W1012     -14.102 -11.454   2.241  0.00  0.00      WT1   
ATOM    617  H1  TIP3W1012     -13.896 -11.356   1.325  0.00  0.00      WT1   
ATOM    618  H2  TIP3W1012     -14.115 -12.428   2.395  0.00  0.00      WT1   
ATOM    619  OH2 TIP3W1013      16.120  -3.120   3.471  0.00  0.00      WT1   
ATOM    620  H1  TIP3W1013      16.190  -2.231   3.115  0.00  0.00      WT1   
ATOM    621  H2  TIP3W1013      17.043  -3.501   3.274  0.00  0.00      WT1   
ATOM    622  OH2 TIP3W1015       8.597  -0.923 -13.901  0.00  0.00      WT1   
ATOM    623  H1  TIP3W1015       9.572  -0.938 -13.843  0.00  0.00      WT1   
ATOM    624  H2  TIP3W1015       8.563  -1.798 -14.303  0.00  0.00      WT1   
ATOM    625  OH2 TIP3W1018      15.450  14.820  -4.101  0.00  0.00      WT1   
ATOM    626  H1  TIP3W1018      15.100  14.566  -4.941  0.00  0.00      WT1   
ATOM    627  H2  TIP3W1018      14.842  15.470  -3.697  0.00  0.00      WT1   
ATOM    628  OH2 TIP3W1027      -3.969 -12.710  -5.546  0.00  0.00      WT1   
ATOM    629  H1  TIP3W1027      -3.151 -12.574  -6.061  0.00  0.00      WT1   
ATOM    630  H2  TIP3W1027      -3.937 -11.874  -5.079  0.00  0.00      WT1   
ATOM    631  OH2 TIP3W1032       3.465  10.875   6.158  0.00  0.00      WT1   
ATOM    632  H1  TIP3W1032       3.830  10.003   6.228  0.00  0.00      WT1   
ATOM    633  H2  TIP3W1032       4.336  11.385   6.339  0.00  0.00      WT1   
ATOM    634  OH2 TIP3W1033       2.333   2.308  13.016  0.00  0.00      WT1   
ATOM    635  H1  TIP3W1033       3.260   2.541  13.255  0.00  0.00      WT1   
ATOM    636  H2  TIP3W1033       2.485   1.562  12.421  0.00  0.00      WT1   
ATOM    637  OH2 TIP3W1040       9.769   1.215  -3.469  0.00  0.00      WT1   
ATOM    638  H1  TIP3W1040       9.331   2.000  -3.830  0.00  0.00      WT1   
ATOM    639  H2  TIP3W1040       9.432   0.524  -4.023  0.00  0.00      WT1   
ATOM    640  OH2 TIP3W1054      10.078   6.439 -11.491  0.00  0.00      WT1   
ATOM    641  H1  TIP3W1054       9.827   5.551 -11.671  0.00  0.00      WT1   
ATOM    642  H2  TIP3W1054      10.179   6.848 -12.361  0.00  0.00      WT1   
ATOM    643  OH2 TIP3W1055      -5.904   4.145  -7.341  0.00  0.00      WT1   
ATOM    644  H1  TIP3W1055      -5.134   4.386  -6.846  0.00  0.00      WT1   
ATOM    645  H2  TIP3W1055      -6.371   3.708  -6.628  0.00  0.00      WT1   
ATOM    646  OH2 TIP3W1058      10.619 -13.476  -4.607  0.00  0.00      WT1   
ATOM    647  H1  TIP3W1058      11.104 -12.712  -4.380  0.00  0.00      WT1   
ATOM    648  H2  TIP3W1058       9.865 -13.360  -4.017  0.00  0.00      WT1   
ATOM    649  OH2 TIP3W1076      -5.292  13.952  -3.155  0.00  0.00      WT1   
ATOM    650  H1  TIP3W1076      -4.977  13.914  -4.046  0.00  0.00      WT1   
ATOM    651  H2  TIP3W1076      -4.428  13.960  -2.729  0.00  0.00      WT1   
ATOM    652  OH2 TIP3W1079       0.950  10.564   7.853  0.00  0.00      WT1   
ATOM    653  H1  TIP3W1079       0.539  11.412   8.178  0.00  0.00      WT1   
ATOM    654  H2  TIP3W1079       1.726  10.959   7.424  0.00  0.00      WT1   
ATOM    655  OH2 TIP3W1080       5.503   8.651   2.462  0.00  0.00      WT1   
ATOM    656  H1  TIP3W1080       5.696   9.443   2.999  0.00  0.00      WT1   
ATOM    657  H2  TIP3W1080       5.657   7.963   3.160  0.00  0.00      WT1   
ATOM    658  OH2 TIP3W1096      -3.516  -2.301   4.147  0.00  0.00      WT1   
ATOM    659  H1  TIP3W1096      -3.809  -1.382   4.246  0.00  0.00      WT1   
ATOM    660  H2  TIP3W1096      -4.016  -2.617   3.367  0.00  0.00      WT1   
ATOM    661  OH2 TIP3W1098     -12.056   4.452   4.102  0.00  0.00      WT1   
ATOM    662  H1  TIP3W1098     -11.258   4.925   3.996  0.00  0.00      WT1   
ATOM    663  H2  TIP3W1098     -11.699   3.569   4.324  0.00  0.00      WT1   
ATOM    664  OH2 TIP3W1100     -12.631  12.123   3.892  0.00  0.00      WT1   
ATOM    665  H1  TIP3W1100     -13.031  11.604   3.153  0.00  0.00      WT1   
ATOM    666  H2  TIP3W1100     -12.987  11.589   4.640  0.00  0.00      WT1   
ATOM    667  OH2 TIP3W1112      -8.258  -1.411   8.793  0.00  0.00      WT1   
ATOM    668  H1  TIP3W1112      -8.849  -1.626   8.056  0.00  0.00      WT1   
ATOM    669  H2  TIP3W1112      -8.092  -2.278   9.225  0.00  0.00      WT1   
ATOM    670  OH2 TIP3W1115       2.344  16.608 -11.895  0.00  0.00      WT1   
ATOM    671  H1  TIP3W1115       3.041  15.984 -11.662  0.00  0.00      WT1   
ATOM    672  H2  TIP3W1115       1.662  15.945 -11.728  0.00  0.00      WT1   
ATOM    673  OH2 TIP3W1117      -5.590  -1.935 -14.301  0.00  0.00      WT1   
ATOM    674  H1  TIP3W1117      -4.914  -1.261 -14.137  0.00  0.00      WT1   
ATOM    675  H2  TIP3W1117      -6.281  -1.355 -14.740  0.00  0.00      WT1   
ATOM    676  OH2 TIP3W1118     -13.170   6.304 -11.104  0.00  0.00      WT1   
ATOM    677  H1  TIP3W1118     -12.817   7.186 -10.861  0.00  0.00      WT1   
ATOM    678  H2  TIP3W1118     -13.719   6.494 -11.874  0.00  0.00      WT1   
ATOM    679  OH2 TIP3W1120      -2.455   7.358   4.221  0.00  0.00      WT1   
ATOM    680  H1  TIP3W1120      -1.731   7.930   4.551  0.00  0.00      WT1   
ATOM    681  H2  TIP3W1120      -2.043   6.472   4.425  0.00  0.00      WT1   
ATOM    682  OH2 TIP3W1122     -10.208  -9.119 -10.992  0.00  0.00      WT1   
ATOM    683  H1  TIP3W1122     -11.020  -8.662 -10.675  0.00  0.00      WT1   
ATOM    684  H2  TIP3W1122     -10.442  -9.280 -11.903  0.00  0.00      WT1   
ATOM    685  OH2 TIP3W1201       2.710   0.703  -6.320  0.00  0.00      WT1   
ATOM    686  H1  TIP3W1201       2.811   0.099  -5.533  0.00  0.00      WT1   
ATOM    687  H2  TIP3W1201       1.745   0.867  -6.417  0.00  0.00      WT1   
ATOM    688  OH2 TIP3W1272      -8.452   0.968   5.720  0.00  0.00      WT1   
ATOM    689  H1  TIP3W1272      -7.685   0.590   6.199  0.00  0.00      WT1   
ATOM    690  H2  TIP3W1272      -8.096   0.847   4.805  0.00  0.00      WT1   
ATOM    691  OH2 TIP3W1301      -5.660 -10.610   6.524  0.00  0.00      WT1   
ATOM    692  H1  TIP3W1301      -5.448 -11.556   6.339  0.00  0.00      WT1   
ATOM    693  H2  TIP3W1301      -5.089 -10.447   7.275  0.00  0.00      WT1   
ATOM    694  OH2 TIP3W1307      15.496  -7.106   3.108  0.00  0.00      WT1   
ATOM    695  H1  TIP3W1307      14.716  -6.571   3.361  0.00  0.00      WT1   
ATOM    696  H2  TIP3W1307      16.060  -6.902   3.868  0.00  0.00      WT1   
ATOM    697  OH2 TIP3W1308       9.178 -10.344  -3.489  0.00  0.00      WT1   
ATOM    698  H1  TIP3W1308      10.057 -10.618  -3.663  0.00  0.00      WT1   
ATOM    699  H2  TIP3W1308       9.016  -9.882  -4.306  0.00  0.00      WT1   
ATOM    700  OH2 TIP3W1311      -4.060   0.470   4.910  0.00  0.00      WT1   
ATOM    701  H1  TIP3W1311      -4.045   1.077   4.219  0.00  0.00      WT1   
ATOM    702  H2  TIP3W1311      -3.345   0.734   5.519  0.00  0.00      WT1   
ATOM    703  OH2 TIP3W1313      -6.355 -10.645  -9.904  0.00  0.00      WT1   
ATOM    704  H1  TIP3W1313      -5.508 -10.295  -9.457  0.00  0.00      WT1   
ATOM    705  H2  TIP3W1313      -6.466  -9.934 -10.560  0.00  0.00      WT1   
ATOM    706  OH2 TIP3W1326      13.200  -1.267  -1.735  0.00  0.00      WT1   
ATOM    707  H1  TIP3W1326      13.005  -0.449  -2.253  0.00  0.00      WT1   
ATOM    708  H2  TIP3W1326      12.542  -1.889  -2.124  0.00  0.00      WT1   
ATOM    709  OH2 TIP3W1327       2.553  -9.232 -12.558  0.00  0.00      WT1   
ATOM    710  H1  TIP3W1327       2.987  -9.503 -13.348  0.00  0.00      WT1   
ATOM    711  H2  TIP3W1327       2.478 -10.069 -12.068  0.00  0.00      WT1   
ATOM    712  OH2 TIP3W1328       9.726  12.283   8.588  0.00  0.00      WT1   
ATOM    713  H1  TIP3W1328       9.543  12.663   7.720  0.00  0.00      WT1   
ATOM    714  H2  TIP3W1328      10.504  12.840   8.842  0.00  0.00      WT1   
ATOM    715  OH2 TIP3W1329       4.536  10.892  -0.880  0.00  0.00      WT1   
ATOM    716  H1  TIP3W1329       5.347  10.384  -1.060  0.00  0.00      WT1   
ATOM    717  H2  TIP3W1329       4.640  11.812  -1.207  0.00  0.00      WT1   
ATOM    718  OH2 TIP3W1332     -13.561   1.951   9.131  0.00  0.00      WT1   
ATOM    719  H1  TIP3W1332     -13.994   2.544   9.802  0.00  0.00      WT1   
ATOM    720  H2  TIP3W1332     -12.642   2.218   9.251  0.00  0.00      WT1   
ATOM    721  OH2 TIP3W1344     -11.223  -3.057  -8.230  0.00  0.00      WT1   
ATOM    722  H1  TIP3W1344     -10.691  -3.677  -7.712  0.00  0.00      WT1   
ATOM    723  H2  TIP3W1344     -10.754  -3.148  -9.052  0.00  0.00      WT1   
ATOM    724  OH2 TIP3W1346      16.077   0.373  -3.251  0.00  0.00      WT1   
ATOM    725  H1  TIP3W1346      16.945   0.664  -3.515  0.00  0.00      WT1   
ATOM    726  H2  TIP3W1346      15.687   1.223  -3.027  0.00  0.00      WT1   
ATOM    727  OH2 TIP3W1347     -12.511   4.832   8.115  0.00  0.00      WT1   
ATOM    728  H1  TIP3W1347     -11.974   4.001   8.020  0.00  0.00      WT1   
ATOM    729  H2  TIP3W1347     -11.986   5.470   7.588  0.00  0.00      WT1   
ATOM    730  OH2 TIP3W1352      -4.264  -8.724 -14.554  0.00  0.00      WT1   
ATOM    731  H1  TIP3W1352      -3.526  -9.180 -14.991  0.00  0.00      WT1   
ATOM    732  H2  TIP3W1352      -4.718  -9.496 -14.156  0.00  0.00      WT1   
ATOM    733  OH2 TIP3W1354       1.102  -7.338 -11.282  0.00  0.00      WT1   
ATOM    734  H1  TIP3W1354       0.166  -7.548 -11.404  0.00  0.00      WT1   
ATOM    735  H2  TIP3W1354       1.505  -7.999 -11.938  0.00  0.00      WT1   
ATOM    736  OH2 TIP3W1356      -4.055  10.047  13.470  0.00  0.00      WT1   
ATOM    737  H1  TIP3W1356      -4.126  10.241  14.404  0.00  0.00      WT1   
ATOM    738  H2  TIP3W1356      -4.998  10.222  13.198  0.00  0.00      WT1   
ATOM    739  OH2 TIP3W1367      -7.209  -9.130  -4.008  0.00  0.00      WT1   
ATOM    740  H1  TIP3W1367      -7.398  -8.675  -4.842  0.00  0.00      WT1   
ATOM    741  H2  TIP3W1367      -6.358  -8.772  -3.966  0.00  0.00      WT1   
ATOM    742  OH2 TIP3W1368      11.334  10.084   4.102  0.00  0.00      WT1   
ATOM    743  H1  TIP3W1368      11.281   9.140   4.374  0.00  0.00      WT1   
ATOM    744  H2  TIP3W1368      11.203   9.982   3.155  0.00  0.00      WT1   
ATOM    745  OH2 TIP3W1370      -6.327  -4.220 -12.961  0.00  0.00      WT1   
ATOM    746  H1  TIP3W1370      -6.462  -4.901 -13.624  0.00  0.00      WT1   
ATOM    747  H2  TIP3W1370      -6.104  -3.416 -13.508  0.00  0.00      WT1   
ATOM    748  OH2 TIP3W1372       6.730 -10.686 -14.552  0.00  0.00      WT1   
ATOM    749  H1  TIP3W1372       6.834 -10.904 -13.596  0.00  0.00      WT1   
ATOM    750  H2  TIP3W1372       7.647 -10.468 -14.794  0.00  0.00      WT1   
ATOM    751  OH2 TIP3W1374      13.783  14.529   6.153  0.00  0.00      WT1   
ATOM    752  H1  TIP3W1374      13.606  13.655   5.675  0.00  0.00      WT1   
ATOM    753  H2  TIP3W1374      13.634  15.112   5.440  0.00  0.00      WT1   
ATOM    754  OH2 TIP3W1387      -6.496  -8.079   8.093  0.00  0.00      WT1   
ATOM    755  H1  TIP3W1387      -5.813  -8.627   7.772  0.00  0.00      WT1   
ATOM    756  H2  TIP3W1387      -6.324  -7.304   7.496  0.00  0.00      WT1   
ATOM    757  OH2 TIP3W1394      -1.963  13.538   0.663  0.00  0.00      WT1   
ATOM    758  H1  TIP3W1394      -1.537  14.471   0.676  0.00  0.00      WT1   
ATOM    759  H2  TIP3W1394      -2.066  13.396   1.570  0.00  0.00      WT1   
ATOM    760  OH2 TIP3W1407      -7.295 -10.414  15.304  0.00  0.00      WT1   
ATOM    761  H1  TIP3W1407      -6.956  -9.570  15.069  0.00  0.00      WT1   
ATOM    762  H2  TIP3W1407      -6.515 -11.019  15.113  0.00  0.00      WT1   
ATOM    763  OH2 TIP3W1408     -10.890 -11.829  12.798  0.00  0.00      WT1   
ATOM    764  H1  TIP3W1408     -11.242 -12.377  13.528  0.00  0.00      WT1   
ATOM    765  H2  TIP3W1408     -11.741 -11.633  12.306  0.00  0.00      WT1   
ATOM    766  OH2 TIP3W1411     -13.537  -8.494 -15.296  0.00  0.00      WT1   
ATOM    767  H1  TIP3W1411     -13.543  -9.106 -16.036  0.00  0.00      WT1   
ATOM    768  H2  TIP3W1411     -13.277  -7.646 -15.742  0.00  0.00      WT1   
ATOM    769  OH2 TIP3W1412     -11.214   0.125  -9.937  0.00  0.00      WT1   
ATOM    770  H1  TIP3W1412     -10.566   0.215  -9.265  0.00  0.00      WT1   
ATOM    771  H2  TIP3W1412     -12.037   0.015  -9.394  0.00  0.00      WT1   
ATOM    772  OH2 TIP3W1414      -8.796   1.418   2.855  0.00  0.00      WT1   
ATOM    773  H1  TIP3W1414      -8.887   1.891   2.052  0.00  0.00      WT1   
ATOM    774  H2  TIP3W1414      -9.630   1.557   3.306  0.00  0.00      WT1   
ATOM    775  OH2 TIP3W1415     -13.951  -8.752   7.383  0.00  0.00      WT1   
ATOM    776  H1  TIP3W1415     -13.729  -9.548   6.889  0.00  0.00      WT1   
ATOM    777  H2  TIP3W1415     -14.388  -9.109   8.208  0.00  0.00      WT1   
ATOM    778  OH2 TIP3W1416       2.556  -9.987   2.387  0.00  0.00      WT1   
ATOM    779  H1  TIP3W1416       2.718 -10.268   1.444  0.00  0.00      WT1   
ATOM    780  H2  TIP3W1416       2.231 -10.785   2.764  0.00  0.00      WT1   
ATOM    781  OH2 TIP3W1417      -5.308   7.320   9.712  0.00  0.00      WT1   
ATOM    782  H1  TIP3W1417      -4.339   7.404   9.577  0.00  0.00      WT1   
ATOM    783  H2  TIP3W1417      -5.656   8.205   9.472  0.00  0.00      WT1   
ATOM    784  OH2 TIP3W1418      13.513  -2.562   3.528  0.00  0.00      WT1   
ATOM    785  H1  TIP3W1418      13.766  -1.779   4.039  0.00  0.00      WT1   
ATOM    786  H2  TIP3W1418      14.426  -2.844   3.289  0.00  0.00      WT1   
ATOM    787  OH2 TIP3W1428     -10.982 -10.281 -13.604  0.00  0.00      WT1   
ATOM    788  H1  TIP3W1428     -10.855 -10.128 -14.522  0.00  0.00      WT1   
ATOM    789  H2  TIP3W1428     -10.108 -10.527 -13.291  0.00  0.00      WT1   
ATOM    790  OH2 TIP3W1429     -13.923   4.708  -9.122  0.00  0.00      WT1   
ATOM    791  H1  TIP3W1429     -13.712   5.357  -9.851  0.00  0.00      WT1   
ATOM    792  H2  TIP3W1429     -13.160   4.097  -9.269  0.00  0.00      WT1   
ATOM    793  OH2 TIP3W1430       6.983  12.509  -4.259  0.00  0.00      WT1   
ATOM    794  H1  TIP3W1430       7.362  12.861  -3.424  0.00  0.00      WT1   
ATOM    795  H2  TIP3W1430       6.674  11.636  -4.077  0.00  0.00      WT1   
ATOM    796  OH2 TIP3W1431       9.754 -12.760   1.294  0.00  0.00      WT1   
ATOM    797  H1  TIP3W1431       9.435 -13.283   2.056  0.00  0.00      WT1   
ATOM    798  H2  TIP3W1431       9.045 -12.194   1.123  0.00  0.00      WT1   
ATOM    799  OH2 TIP3W1433      -9.276  -2.270 -13.279  0.00  0.00      WT1   
ATOM    800  H1  TIP3W1433      -9.836  -1.517 -13.606  0.00  0.00      WT1   
ATOM    801  H2  TIP3W1433      -9.742  -3.015 -13.614  0.00  0.00      WT1   
ATOM    802  OH2 TIP3W1435       1.470  -8.487   7.026  0.00  0.00      WT1   
ATOM    803  H1  TIP3W1435       1.612  -7.937   7.764  0.00  0.00      WT1   
ATOM    804  H2  TIP3W1435       2.330  -8.971   7.020  0.00  0.00      WT1   
ATOM    805  OH2 TIP3W1437       2.820   9.546  -2.613  0.00  0.00      WT1   
ATOM    806  H1  TIP3W1437       2.934  10.156  -1.865  0.00  0.00      WT1   
ATOM    807  H2  TIP3W1437       3.710   9.256  -2.649  0.00  0.00      WT1   
ATOM    808  OH2 TIP3W1439     -10.451  -7.900  12.341  0.00  0.00      WT1   
ATOM    809  H1  TIP3W1439     -11.220  -8.428  11.965  0.00  0.00      WT1   
ATOM    810  H2  TIP3W1439      -9.690  -8.505  12.073  0.00  0.00      WT1   
ATOM    811  OH2 TIP3W1440       9.257  14.855   2.008  0.00  0.00      WT1   
ATOM    812  H1  TIP3W1440      10.051  14.566   2.453  0.00  0.00      WT1   
ATOM    813  H2  TIP3W1440       8.630  14.149   2.245  0.00  0.00      WT1   
ATOM    814  OH2 TIP3W1442      -5.006   7.968   5.834  0.00  0.00      WT1   
ATOM    815  H1  TIP3W1442      -4.293   7.947   5.166  0.00  0.00      WT1   
ATOM    816  H2  TIP3W1442      -4.849   7.132   6.306  0.00  0.00      WT1   
ATOM    817  OH2 TIP3W1450      -7.128  11.567 -13.318  0.00  0.00      WT1   
ATOM    818  H1  TIP3W1450      -7.769  12.118 -12.755  0.00  0.00      WT1   
ATOM    819  H2  TIP3W1450      -7.763  11.100 -13.950  0.00  0.00      WT1   
ATOM    820  OH2 TIP3W1451      13.504   0.400  -8.119  0.00  0.00      WT1   
ATOM    821  H1  TIP3W1451      13.340  -0.541  -7.983  0.00  0.00      WT1   
ATOM    822  H2  TIP3W1451      14.268   0.595  -7.592  0.00  0.00      WT1   
ATOM    823  OH2 TIP3W1453      -7.836  10.122  15.458  0.00  0.00      WT1   
ATOM    824  H1  TIP3W1453      -8.051   9.352  14.941  0.00  0.00      WT1   
ATOM    825  H2  TIP3W1453      -8.319  10.832  15.020  0.00  0.00      WT1   
ATOM    826  OH2 TIP3W1454     -13.355  -2.388   9.064  0.00  0.00      WT1   
ATOM    827  H1  TIP3W1454     -13.347  -1.675   8.425  0.00  0.00      WT1   
ATOM    828  H2  TIP3W1454     -12.891  -2.050   9.832  0.00  0.00      WT1   
ATOM    829  OH2 TIP3W1455     -10.315  10.627   6.994  0.00  0.00      WT1   
ATOM    830  H1  TIP3W1455     -10.478  11.584   6.832  0.00  0.00      WT1   
ATOM    831  H2  TIP3W1455      -9.551  10.576   6.478  0.00  0.00      WT1   
ATOM    832  OH2 TIP3W1458       1.094   8.366 -12.188  0.00  0.00      WT1   
ATOM    833  H1  TIP3W1458       1.796   7.769 -12.480  0.00  0.00      WT1   
ATOM    834  H2  TIP3W1458       0.347   7.788 -11.967  0.00  0.00      WT1   
ATOM    835  OH2 TIP3W1459      -4.592  14.208   1.895  0.00  0.00      WT1   
ATOM    836  H1  TIP3W1459      -4.747  14.633   1.019  0.00  0.00      WT1   
ATOM    837  H2  TIP3W1459      -3.948  13.531   1.714  0.00  0.00      WT1   
ATOM    838  OH2 TIP3W1466       3.549   7.328 -13.348  0.00  0.00      WT1   
ATOM    839  H1  TIP3W1466       4.243   7.652 -12.685  0.00  0.00      WT1   
ATOM    840  H2  TIP3W1466       3.532   6.370 -13.209  0.00  0.00      WT1   
ATOM    841  OH2 TIP3W1471      11.706  -5.319  -1.151  0.00  0.00      WT1   
ATOM    842  H1  TIP3W1471      11.522  -4.463  -1.555  0.00  0.00      WT1   
ATOM    843  H2  TIP3W1471      12.456  -5.564  -1.686  0.00  0.00      WT1   
ATOM    844  OH2 TIP3W1474       2.794  -0.269  11.449  0.00  0.00      WT1   
ATOM    845  H1  TIP3W1474       3.696  -0.535  11.798  0.00  0.00      WT1   
ATOM    846  H2  TIP3W1474       2.967  -0.335  10.507  0.00  0.00      WT1   
ATOM    847  OH2 TIP3W1475     -10.033   8.913  -5.643  0.00  0.00      WT1   
ATOM    848  H1  TIP3W1475     -10.895   8.938  -5.245  0.00  0.00      WT1   
ATOM    849  H2  TIP3W1475      -9.663   9.811  -5.491  0.00  0.00      WT1   
ATOM    850  OH2 TIP3W1476       1.906   9.831 -10.035  0.00  0.00      WT1   
ATOM    851  H1  TIP3W1476       1.833   9.297 -10.821  0.00  0.00      WT1   
ATOM    852  H2  TIP3W1476       1.591   9.241  -9.339  0.00  0.00      WT1   
ATOM    853  OH2 TIP3W1478      -9.984  10.268 -12.885  0.00  0.00      WT1   
ATOM    854  H1  TIP3W1478     -10.641  10.471 -12.197  0.00  0.00      WT1   
ATOM    855  H2  TIP3W1478     -10.316   9.424 -13.255  0.00  0.00      WT1   
ATOM    856  OH2 TIP3W1480     -10.705 -10.962   9.159  0.00  0.00      WT1   
ATOM    857  H1  TIP3W1480     -11.395 -11.151   8.543  0.00  0.00      WT1   
ATOM    858  H2  TIP3W1480     -10.058 -10.464   8.705  0.00  0.00      WT1   
ATOM    859  OH2 TIP3W1493       8.648  -4.941 -12.033  0.00  0.00      WT1   
ATOM    860  H1  TIP3W1493       8.459  -5.895 -12.277  0.00  0.00      WT1   
ATOM    861  H2  TIP3W1493       7.883  -4.824 -11.410  0.00  0.00      WT1   
ATOM    862  OH2 TIP3W1497      -5.074  -5.153  11.981  0.00  0.00      WT1   
ATOM    863  H1  TIP3W1497      -4.942  -4.608  11.146  0.00  0.00      WT1   
ATOM    864  H2  TIP3W1497      -5.842  -5.707  11.718  0.00  0.00      WT1   
ATOM    865  OH2 TIP3W1504      -1.392   4.587   4.692  0.00  0.00      WT1   
ATOM    866  H1  TIP3W1504      -1.214   4.507   3.736  0.00  0.00      WT1   
ATOM    867  H2  TIP3W1504      -0.792   3.941   5.093  0.00  0.00      WT1   
ATOM    868  OH2 TIP3W1514      14.800 -11.056 -12.061  0.00  0.00      WT1   
ATOM    869  H1  TIP3W1514      14.748 -10.249 -12.528  0.00  0.00      WT1   
ATOM    870  H2  TIP3W1514      15.661 -11.455 -12.164  0.00  0.00      WT1   
ATOM    871  OH2 TIP3W1515       4.691  -2.498 -12.682  0.00  0.00      WT1   
ATOM    872  H1  TIP3W1515       5.010  -3.360 -12.987  0.00  0.00      WT1   
ATOM    873  H2  TIP3W1515       3.763  -2.704 -12.703  0.00  0.00      WT1   
ATOM    874  OH2 TIP3W1518       7.793  13.273  10.166  0.00  0.00      WT1   
ATOM    875  H1  TIP3W1518       8.411  12.883   9.520  0.00  0.00      WT1   
ATOM    876  H2  TIP3W1518       6.936  12.932   9.813  0.00  0.00      WT1   
ATOM    877  OH2 TIP3W1519      -1.608  -7.511 -11.575  0.00  0.00      WT1   
ATOM    878  H1  TIP3W1519      -2.296  -7.412 -12.276  0.00  0.00      WT1   
ATOM    879  H2  TIP3W1519      -2.061  -8.154 -11.003  0.00  0.00      WT1   
ATOM    880  OH2 TIP3W1523      -9.705   1.377  14.938  0.00  0.00      WT1   
ATOM    881  H1  TIP3W1523     -10.129   1.485  14.040  0.00  0.00      WT1   
ATOM    882  H2  TIP3W1523      -9.358   2.274  15.063  0.00  0.00      WT1   
ATOM    883  OH2 TIP3W1534      -5.049  -6.372   4.877  0.00  0.00      WT1   
ATOM    884  H1  TIP3W1534      -4.408  -6.734   5.479  0.00  0.00      WT1   
ATOM    885  H2  TIP3W1534      -4.500  -6.244   4.067  0.00  0.00      WT1   
ATOM    886  OH2 TIP3W1538      11.327   0.384 -13.549  0.00  0.00      WT1   
ATOM    887  H1  TIP3W1538      12.063  -0.052 -13.973  0.00  0.00      WT1   
ATOM    888  H2  TIP3W1538      11.454   0.318 -12.583  0.00  0.00      WT1   
ATOM    889  OH2 TIP3W1542      -9.234  -1.806  -1.938  0.00  0.00      WT1   
ATOM    890  H1  TIP3W1542      -8.632  -2.308  -2.484  0.00  0.00      WT1   
ATOM    891  H2  TIP3W1542      -9.679  -2.502  -1.413  0.00  0.00      WT1   
ATOM    892  OH2 TIP3W1552     -12.084  -1.579  11.399  0.00  0.00      WT1   
ATOM    893  H1  TIP3W1552     -12.684  -0.898  11.784  0.00  0.00      WT1   
ATOM    894  H2  TIP3W1552     -11.510  -1.791  12.187  0.00  0.00      WT1   
ATOM    895  OH2 TIP3W1587      -1.028  -6.284   4.992  0.00  0.00      WT1   
ATOM    896  H1  TIP3W1587      -0.532  -7.100   4.896  0.00  0.00      WT1   
ATOM    897  H2  TIP3W1587      -1.729  -6.416   4.381  0.00  0.00      WT1   
ATOM    898  OH2 TIP3W1592      -9.737  13.388   2.035  0.00  0.00      WT1   
ATOM    899  H1  TIP3W1592      -9.228  13.726   1.274  0.00  0.00      WT1   
ATOM    900  H2  TIP3W1592      -9.242  13.774   2.754  0.00  0.00      WT1   
ATOM    901  OH2 TIP3W1601      10.967  -4.577  -9.123  0.00  0.00      WT1   
ATOM    902  H1  TIP3W1601      10.034  -4.433  -8.817  0.00  0.00      WT1   
ATOM    903  H2  TIP3W1601      11.015  -5.504  -9.335  0.00  0.00      WT1   
ATOM    904  OH2 TIP3W1603      -2.047   9.863   7.538  0.00  0.00      WT1   
ATOM    905  H1  TIP3W1603      -1.566   9.557   6.760  0.00  0.00      WT1   
ATOM    906  H2  TIP3W1603      -2.208   9.003   7.951  0.00  0.00      WT1   
ATOM    907  OH2 TIP3W1611       1.035  15.173   1.756  0.00  0.00      WT1   
ATOM    908  H1  TIP3W1611       1.668  14.571   1.327  0.00  0.00      WT1   
ATOM    909  H2  TIP3W1611       1.343  16.034   1.480  0.00  0.00      WT1   
ATOM    910  OH2 TIP3W1618      -1.862  -5.133 -10.096  0.00  0.00      WT1   
ATOM    911  H1  TIP3W1618      -1.549  -5.951 -10.591  0.00  0.00      WT1   
ATOM    912  H2  TIP3W1618      -2.218  -5.582  -9.299  0.00  0.00      WT1   
ATOM    913  OH2 TIP3W1638       6.483  -6.024  -3.655  0.00  0.00      WT1   
ATOM    914  H1  TIP3W1638       6.789  -6.834  -3.265  0.00  0.00      WT1   
ATOM    915  H2  TIP3W1638       5.671  -5.946  -3.177  0.00  0.00      WT1   
ATOM    916  OH2 TIP3W1642      -0.734  -7.537  13.665  0.00  0.00      WT1   
ATOM    917  H1  TIP3W1642      -0.207  -6.722  13.487  0.00  0.00      WT1   
ATOM    918  H2  TIP3W1642      -1.042  -7.692  12.724  0.00  0.00      WT1   
ATOM    919  OH2 TIP3W1643       6.390  -5.399 -10.270  0.00  0.00      WT1   
ATOM    920  H1  TIP3W1643       6.856  -5.409  -9.404  0.00  0.00      WT1   
ATOM    921  H2  TIP3W1643       5.784  -6.099 -10.160  0.00  0.00      WT1   
ATOM    922  OH2 TIP3W1670      -6.112  13.620   8.359  0.00  0.00      WT1   
ATOM    923  H1  TIP3W1670      -7.046  13.863   8.581  0.00  0.00      WT1   
ATOM    924  H2  TIP3W1670      -5.949  13.047   9.105  0.00  0.00      WT1   
ATOM    925  OH2 TIP3W1707       3.199   4.378 -13.609  0.00  0.00      WT1   
ATOM    926  H1  TIP3W1707       3.783   3.756 -13.101  0.00  0.00      WT1   
ATOM    927  H2  TIP3W1707       2.400   3.917 -13.868  0.00  0.00      WT1   
ATOM    928  OH2 TIP3W1723      15.101  10.450   3.333  0.00  0.00      WT1   
ATOM    929  H1  TIP3W1723      14.448  11.074   2.920  0.00  0.00      WT1   
ATOM    930  H2  TIP3W1723      15.082   9.687   2.765  0.00  0.00      WT1   
ATOM    931  OH2 TIP3W1725     -10.324 -10.330   3.740  0.00  0.00      WT1   
ATOM    932  H1  TIP3W1725      -9.899  -9.692   4.340  0.00  0.00      WT1   
ATOM    933  H2  TIP3W1725     -10.385  -9.764   2.886  0.00  0.00      WT1   
ATOM    934  OH2 TIP3W1727      -6.911 -10.316  -1.577  0.00  0.00      WT1   
ATOM    935  H1  TIP3W1727      -6.199  -9.800  -1.283  0.00  0.00      WT1   
ATOM    936  H2  TIP3W1727      -6.883 -10.049  -2.532  0.00  0.00      WT1   
ATOM    937  OH2 TIP3W1729     -14.444  10.281   5.398  0.00  0.00      WT1   
ATOM    938  H1  TIP3W1729     -14.179   9.436   5.067  0.00  0.00      WT1   
ATOM    939  H2  TIP3W1729     -15.202  10.493   4.811  0.00  0.00      WT1   
ATOM    940  OH2 TIP3W1730       3.653 -10.399 -14.737  0.00  0.00      WT1   
ATOM    941  H1  TIP3W1730       4.551 -10.489 -14.433  0.00  0.00      WT1   
ATOM    942  H2  TIP3W1730       3.806 -11.060 -15.456  0.00  0.00      WT1   
ATOM    943  OH2 TIP3W1733      -8.054  13.626  -2.837  0.00  0.00      WT1   
ATOM    944  H1  TIP3W1733      -8.175  13.898  -1.885  0.00  0.00      WT1   
ATOM    945  H2  TIP3W1733      -7.088  13.620  -2.899  0.00  0.00      WT1   
ATOM    946  OH2 TIP3W1744      -3.484  -9.310  13.915  0.00  0.00      WT1   
ATOM    947  H1  TIP3W1744      -3.965  -9.091  13.128  0.00  0.00      WT1   
ATOM    948  H2  TIP3W1744      -2.604  -8.969  13.804  0.00  0.00      WT1   
ATOM    949  OH2 TIP3W1750      -0.187  -1.703  -6.687  0.00  0.00      WT1   
ATOM    950  H1  TIP3W1750      -0.463  -1.991  -7.564  0.00  0.00      WT1   
ATOM    951  H2  TIP3W1750      -0.983  -2.009  -6.192  0.00  0.00      WT1   
ATOM    952  OH2 TIP3W1752      -9.748  -5.373  12.252  0.00  0.00      WT1   
ATOM    953  H1  TIP3W1752      -9.922  -6.344  12.385  0.00  0.00      WT1   
ATOM    954  H2  TIP3W1752     -10.695  -5.096  12.281  0.00  0.00      WT1   
ATOM    955  OH2 TIP3W1757       9.226  15.499  -0.535  0.00  0.00      WT1   
ATOM    956  H1  TIP3W1757      10.156  15.791  -0.463  0.00  0.00      WT1   
ATOM    957  H2  TIP3W1757       8.984  15.436   0.391  0.00  0.00      WT1   
ATOM    958  OH2 TIP3W1764     -14.351   8.279  14.332  0.00  0.00      WT1   
ATOM    959  H1  TIP3W1764     -14.327   7.307  14.330  0.00  0.00      WT1   
ATOM    960  H2  TIP3W1764     -13.944   8.546  15.129  0.00  0.00      WT1   
ATOM    961  OH2 TIP3W1771     -12.967 -10.509   4.505  0.00  0.00      WT1   
ATOM    962  H1  TIP3W1771     -13.384 -10.932   3.733  0.00  0.00      WT1   
ATOM    963  H2  TIP3W1771     -12.105 -10.456   4.153  0.00  0.00      WT1   
ATOM    964  OH2 TIP3W1773      -3.472  14.350   8.281  0.00  0.00      WT1   
ATOM    965  H1  TIP3W1773      -4.448  14.423   8.380  0.00  0.00      WT1   
ATOM    966  H2  TIP3W1773      -3.295  13.614   7.714  0.00  0.00      WT1   
ATOM    967  OH2 TIP3W1775     -11.345  -6.880   8.824  0.00  0.00      WT1   
ATOM    968  H1  TIP3W1775     -11.429  -7.624   8.199  0.00  0.00      WT1   
ATOM    969  H2  TIP3W1775     -11.820  -6.185   8.371  0.00  0.00      WT1   
ATOM    970  OH2 TIP3W1789     -12.084  11.109  10.126  0.00  0.00      WT1   
ATOM    971  H1  TIP3W1789     -12.219  11.576   9.311  0.00  0.00      WT1   
ATOM    972  H2  TIP3W1789     -11.522  10.357   9.953  0.00  0.00      WT1   
ATOM    973  OH2 TIP3W1794      12.700  12.286  13.426  0.00  0.00      WT1   
ATOM    974  H1  TIP3W1794      12.345  12.471  14.321  0.00  0.00      WT1   
ATOM    975  H2  TIP3W1794      12.652  11.291  13.331  0.00  0.00      WT1   
ATOM    976  OH2 TIP3W1795       9.187  -4.057   9.884  0.00  0.00      WT1   
ATOM    977  H1  TIP3W1795       8.574  -3.749  10.566  0.00  0.00      WT1   
ATOM    978  H2  TIP3W1795       9.649  -4.738  10.403  0.00  0.00      WT1   
ATOM    979  OH2 TIP3W1796     -13.367 -11.923 -12.898  0.00  0.00      WT1   
ATOM    980  H1  TIP3W1796     -12.520 -11.587 -13.285  0.00  0.00      WT1   
ATOM    981  H2  TIP3W1796     -12.964 -12.394 -12.106  0.00  0.00      WT1   
ATOM    982  OH2 TIP3W1808      11.354   1.317  -6.770  0.00  0.00      WT1   
ATOM    983  H1  TIP3W1808      10.683   0.983  -7.408  0.00  0.00      WT1   
ATOM    984  H2  TIP3W1808      12.220   1.212  -7.188  0.00  0.00      WT1   
ATOM    985  OH2 TIP3W1810      16.135  10.868  -7.168  0.00  0.00      WT1   
ATOM    986  H1  TIP3W1810      15.238  10.409  -6.976  0.00  0.00      WT1   
ATOM    987  H2  TIP3W1810      16.287  10.655  -8.073  0.00  0.00      WT1   
ATOM    988  OH2 TIP3W1811       4.621 -12.727   1.128  0.00  0.00      WT1   
ATOM    989  H1  TIP3W1811       4.891 -12.399   2.032  0.00  0.00      WT1   
ATOM    990  H2  TIP3W1811       4.478 -11.857   0.702  0.00  0.00      WT1   
ATOM    991  OH2 TIP3W1812      -3.452   3.278 -14.600  0.00  0.00      WT1   
ATOM    992  H1  TIP3W1812      -2.626   3.716 -14.924  0.00  0.00      WT1   
ATOM    993  H2  TIP3W1812      -3.301   3.274 -13.616  0.00  0.00      WT1   
ATOM    994  OH2 TIP3W1813      -2.293  10.997  -2.417  0.00  0.00      WT1   
ATOM    995  H1  TIP3W1813      -1.710  10.211  -2.139  0.00  0.00      WT1   
ATOM    996  H2  TIP3W1813      -1.910  11.033  -3.319  0.00  0.00      WT1   
ATOM    997  OH2 TIP3W1815     -13.883   7.777   4.661  0.00  0.00      WT1   
ATOM    998  H1  TIP3W1815     -13.132   8.071   4.102  0.00  0.00      WT1   
ATOM    999  H2  TIP3W1815     -13.313   7.400   5.382  0.00  0.00      WT1   
ATOM   1000  OH2 TIP3W1816      16.249  -3.353  -9.738  0.00  0.00      WT1   
ATOM   1001  H1  TIP3W1816      17.034  -3.489 -10.351  0.00  0.00      WT1   
ATOM   1002  H2  TIP3W1816      15.939  -4.248  -9.547  0.00  0.00      WT1   
ATOM   1003  OH2 TIP3W1820     -11.818  -1.165   3.919  0.00  0.00      WT1   
ATOM   1004  H1  TIP3W1820     -12.176  -2.069   3.753  0.00  0.00      WT1   
ATOM   1005  H2  TIP3W1820     -12.573  -0.820   4.492  0.00  0.00      WT1   
ATOM   1006  OH2 TIP3W1824     -10.730  -1.892  13.815  0.00  0.00      WT1   
ATOM   1007  H1  TIP3W1824     -10.763  -2.471  14.585  0.00  0.00      WT1   
ATOM   1008  H2  TIP3W1824     -10.198  -1.103  14.088  0.00  0.00      WT1   
ATOM   1009  OH2 TIP3W1829       9.071  13.347 -14.875  0.00  0.00      WT1   
ATOM   1010  H1  TIP3W1829       8.862  13.611 -15.778  0.00  0.00      WT1   
ATOM   1011  H2  TIP3W1829       9.850  12.820 -15.077  0.00  0.00      WT1   
ATOM   1012  OH2 TIP3W1830      -0.346  -9.617 -13.350  0.00  0.00      WT1   
ATOM   1013  H1  TIP3W1830       0.279  -9.929 -14.011  0.00  0.00      WT1   
ATOM   1014  H2  TIP3W1830      -0.454  -8.669 -13.659  0.00  0.00      WT1   
ATOM   1015  OH2 TIP3W1831      -4.183   3.039 -11.495  0.00  0.00      WT1   
ATOM   1016  H1  TIP3W1831      -4.320   2.792 -10.559  0.00  0.00      WT1   
ATOM   1017  H2  TIP3W1831      -4.964   2.585 -11.948  0.00  0.00      WT1   
ATOM   1018  OH2 TIP3W1832       7.594  -0.019   4.636  0.00  0.00      WT1   
ATOM   1019  H1  TIP3W1832       7.449  -0.963   4.432  0.00  0.00      WT1   
ATOM   1020  H2  TIP3W1832       7.368   0.436   3.780  0.00  0.00      WT1   
ATOM   1021  OH2 TIP3W1835       5.551   4.298   5.319  0.00  0.00      WT1   
ATOM   1022  H1  TIP3W1835       6.248   3.806   5.833  0.00  0.00      WT1   
ATOM   1023  H2  TIP3W1835       4.963   3.558   5.111  0.00  0.00      WT1   
ATOM   1024  OH2 TIP3W1836       7.525  16.759 -11.678  0.00  0.00      WT1   
ATOM   1025  H1  TIP3W1836       8.102  16.429 -12.387  0.00  0.00      WT1   
ATOM   1026  H2  TIP3W1836       7.427  15.965 -11.176  0.00  0.00      WT1   
ATOM   1027  OH2 TIP3W1837      -9.362   5.362   3.878  0.00  0.00      WT1   
ATOM   1028  H1  TIP3W1837      -9.262   4.707   4.602  0.00  0.00      WT1   
ATOM   1029  H2  TIP3W1837      -8.919   6.170   4.188  0.00  0.00      WT1   
ATOM   1030  OH2 TIP3W1838       5.722  12.474   6.174  0.00  0.00      WT1   
ATOM   1031  H1  TIP3W1838       5.807  12.451   7.156  0.00  0.00      WT1   
ATOM   1032  H2  TIP3W1838       5.714  13.464   6.112  0.00  0.00      WT1   
ATOM   1033  OH2 TIP3W1847      -8.894 -13.691  -3.815  0.00  0.00      WT1   
ATOM   1034  H1  TIP3W1847      -8.897 -13.664  -2.842  0.00  0.00      WT1   
ATOM   1035  H2  TIP3W1847      -8.747 -12.763  -3.974  0.00  0.00      WT1   
ATOM   1036  OH2 TIP3W1850      -6.327   1.562 -12.517  0.00  0.00      WT1   
ATOM   1037  H1  TIP3W1850      -6.855   0.791 -12.355  0.00  0.00      WT1   
ATOM   1038  H2  TIP3W1850      -7.053   2.228 -12.702  0.00  0.00      WT1   
ATOM   1039  OH2 TIP3W1851       4.094  -3.075  10.792  0.00  0.00      WT1   
ATOM   1040  H1  TIP3W1851       3.800  -2.477  10.121  0.00  0.00      WT1   
ATOM   1041  H2  TIP3W1851       4.283  -3.889  10.225  0.00  0.00      WT1   
ATOM   1042  OH2 TIP3W1852       0.422  14.094  -2.883  0.00  0.00      WT1   
ATOM   1043  H1  TIP3W1852       0.278  14.948  -2.460  0.00  0.00      WT1   
ATOM   1044  H2  TIP3W1852       0.251  13.423  -2.186  0.00  0.00      WT1   
ATOM   1045  OH2 TIP3W1853      -3.460 -13.800  -1.687  0.00  0.00      WT1   
ATOM   1046  H1  TIP3W1853      -4.401 -13.822  -1.935  0.00  0.00      WT1   
ATOM   1047  H2  TIP3W1853      -2.979 -14.106  -2.476  0.00  0.00      WT1   
ATOM   1048  OH2 TIP3W1854      -2.199   5.128 -10.944  0.00  0.00      WT1   
ATOM   1049  H1  TIP3W1854      -1.822   5.321 -11.836  0.00  0.00      WT1   
ATOM   1050  H2  TIP3W1854      -2.932   4.529 -11.156  0.00  0.00      WT1   
ATOM   1051  OH2 TIP3W1856      -8.024   4.102 -12.424  0.00  0.00      WT1   
ATOM   1052  H1  TIP3W1856      -7.584   4.069 -11.574  0.00  0.00      WT1   
ATOM   1053  H2  TIP3W1856      -8.087   5.052 -12.537  0.00  0.00      WT1   
ATOM   1054  OH2 TIP3W1860       1.037   2.574   9.169  0.00  0.00      WT1   
ATOM   1055  H1  TIP3W1860       0.709   2.454   8.232  0.00  0.00      WT1   
ATOM   1056  H2  TIP3W1860       0.663   1.827   9.661  0.00  0.00      WT1   
ATOM   1057  OH2 TIP3W1861     -11.637  11.052  -6.784  0.00  0.00      WT1   
ATOM   1058  H1  TIP3W1861     -12.158  11.602  -7.397  0.00  0.00      WT1   
ATOM   1059  H2  TIP3W1861     -10.703  11.432  -6.781  0.00  0.00      WT1   
ATOM   1060  OH2 TIP3W1866       5.093  -1.243  -5.923  0.00  0.00      WT1   
ATOM   1061  H1  TIP3W1866       4.209  -1.394  -6.291  0.00  0.00      WT1   
ATOM   1062  H2  TIP3W1866       5.317  -2.137  -5.601  0.00  0.00      WT1   
ATOM   1063  OH2 TIP3W1870      -0.478  10.443   2.264  0.00  0.00      WT1   
ATOM   1064  H1  TIP3W1870       0.230  10.500   2.969  0.00  0.00      WT1   
ATOM   1065  H2  TIP3W1870      -1.232  10.821   2.663  0.00  0.00      WT1   
ATOM   1066  OH2 TIP3W1871      -8.230 -11.301   0.807  0.00  0.00      WT1   
ATOM   1067  H1  TIP3W1871      -9.138 -11.432   0.644  0.00  0.00      WT1   
ATOM   1068  H2  TIP3W1871      -7.890 -11.078  -0.069  0.00  0.00      WT1   
ATOM   1069  OH2 TIP3W1872     -14.467   9.984 -12.299  0.00  0.00      WT1   
ATOM   1070  H1  TIP3W1872     -14.049  10.839 -12.306  0.00  0.00      WT1   
ATOM   1071  H2  TIP3W1872     -13.934   9.525 -13.011  0.00  0.00      WT1   
ATOM   1072  OH2 TIP3W1873       6.602  14.763  -8.067  0.00  0.00      WT1   
ATOM   1073  H1  TIP3W1873       6.980  14.930  -8.899  0.00  0.00      WT1   
ATOM   1074  H2  TIP3W1873       7.035  13.906  -7.807  0.00  0.00      WT1   
ATOM   1075  OH2 TIP3W1875      -7.063   8.703  -9.952  0.00  0.00      WT1   
ATOM   1076  H1  TIP3W1875      -7.008   7.982  -9.351  0.00  0.00      WT1   
ATOM   1077  H2  TIP3W1875      -7.324   8.257 -10.751  0.00  0.00      WT1   
ATOM   1078  OH2 TIP3W1876       7.652  14.321 -10.484  0.00  0.00      WT1   
ATOM   1079  H1  TIP3W1876       8.544  13.957 -10.436  0.00  0.00      WT1   
ATOM   1080  H2  TIP3W1876       7.187  13.488 -10.782  0.00  0.00      WT1   
ATOM   1081  OH2 TIP3W1877      14.030  12.522  -6.234  0.00  0.00      WT1   
ATOM   1082  H1  TIP3W1877      14.784  12.168  -6.734  0.00  0.00      WT1   
ATOM   1083  H2  TIP3W1877      14.146  13.474  -6.474  0.00  0.00      WT1   
ATOM   1084  OH2 TIP3W1878      13.803  12.255   8.635  0.00  0.00      WT1   
ATOM   1085  H1  TIP3W1878      13.441  12.881   9.255  0.00  0.00      WT1   
ATOM   1086  H2  TIP3W1878      14.571  12.642   8.279  0.00  0.00      WT1   
ATOM   1087  OH2 TIP3W1885       7.837   1.268 -10.108  0.00  0.00      WT1   
ATOM   1088  H1  TIP3W1885       7.477   2.189 -10.254  0.00  0.00      WT1   
ATOM   1089  H2  TIP3W1885       7.009   0.875  -9.721  0.00  0.00      WT1   
ATOM   1090  OH2 TIP3W1891     -13.395 -11.728  11.589  0.00  0.00      WT1   
ATOM   1091  H1  TIP3W1891     -14.174 -12.007  11.078  0.00  0.00      WT1   
ATOM   1092  H2  TIP3W1891     -13.615 -12.321  12.373  0.00  0.00      WT1   
ATOM   1093  OH2 TIP3W1895      14.991  -9.814  -7.462  0.00  0.00      WT1   
ATOM   1094  H1  TIP3W1895      15.948  -9.951  -7.447  0.00  0.00      WT1   
ATOM   1095  H2  TIP3W1895      14.968  -9.081  -6.861  0.00  0.00      WT1   
ATOM   1096  OH2 TIP3W1897       5.278  -8.055 -12.183  0.00  0.00      WT1   
ATOM   1097  H1  TIP3W1897       4.424  -8.443 -12.461  0.00  0.00      WT1   
ATOM   1098  H2  TIP3W1897       5.109  -7.900 -11.227  0.00  0.00      WT1   
ATOM   1099  OH2 TIP3W1898      -1.560   8.409 -15.073  0.00  0.00      WT1   
ATOM   1100  H1  TIP3W1898      -0.997   9.125 -15.415  0.00  0.00      WT1   
ATOM   1101  H2  TIP3W1898      -1.790   8.067 -15.929  0.00  0.00      WT1   
ATOM   1102  OH2 TIP3W1900      14.246   1.983  -1.817  0.00  0.00      WT1   
ATOM   1103  H1  TIP3W1900      14.483   2.925  -1.864  0.00  0.00      WT1   
ATOM   1104  H2  TIP3W1900      13.530   1.912  -2.508  0.00  0.00      WT1   
ATOM   1105  OH2 TIP3W1911     -14.335  -6.912  -5.851  0.00  0.00      WT1   
ATOM   1106  H1  TIP3W1911     -14.172  -5.995  -5.487  0.00  0.00      WT1   
ATOM   1107  H2  TIP3W1911     -13.931  -6.821  -6.748  0.00  0.00      WT1   
ATOM   1108  OH2 TIP3W1913      -1.511   0.240 -13.436  0.00  0.00      WT1   
ATOM   1109  H1  TIP3W1913      -2.428   0.462 -13.665  0.00  0.00      WT1   
ATOM   1110  H2  TIP3W1913      -1.292  -0.341 -14.187  0.00  0.00      WT1   
ATOM   1111  OH2 TIP3W1915     -13.341   4.209  -1.829  0.00  0.00      WT1   
ATOM   1112  H1  TIP3W1915     -13.991   4.086  -2.542  0.00  0.00      WT1   
ATOM   1113  H2  TIP3W1915     -13.329   5.192  -1.843  0.00  0.00      WT1   
ATOM   1114  OH2 TIP3W1922      -0.226  -7.306 -14.866  0.00  0.00      WT1   
ATOM   1115  H1  TIP3W1922      -0.539  -7.519 -15.736  0.00  0.00      WT1   
ATOM   1116  H2  TIP3W1922      -0.600  -6.440 -14.694  0.00  0.00      WT1   
ATOM   1117  OH2 TIP3W1923      -8.181  15.315  11.768  0.00  0.00      WT1   
ATOM   1118  H1  TIP3W1923      -8.194  16.274  12.006  0.00  0.00      WT1   
ATOM   1119  H2  TIP3W1923      -8.926  15.015  12.306  0.00  0.00      WT1   
ATOM   1120  OH2 TIP3W1924      12.033  -8.998   3.988  0.00  0.00      WT1   
ATOM   1121  H1  TIP3W1924      12.218  -8.147   4.467  0.00  0.00      WT1   
ATOM   1122  H2  TIP3W1924      12.918  -9.282   3.648  0.00  0.00      WT1   
ATOM   1123  OH2 TIP3W1937      -7.368   6.820  -7.509  0.00  0.00      WT1   
ATOM   1124  H1  TIP3W1937      -7.595   6.511  -6.629  0.00  0.00      WT1   
ATOM   1125  H2  TIP3W1937      -6.589   6.264  -7.567  0.00  0.00      WT1   
ATOM   1126  OH2 TIP3W1938       8.426   6.276  11.595  0.00  0.00      WT1   
ATOM   1127  H1  TIP3W1938       7.710   5.590  11.684  0.00  0.00      WT1   
ATOM   1128  H2  TIP3W1938       8.048   7.092  12.095  0.00  0.00      WT1   
ATOM   1129  OH2 TIP3W1939     -13.745 -14.045 -14.808  0.00  0.00      WT1   
ATOM   1130  H1  TIP3W1939     -14.170 -13.356 -14.376  0.00  0.00      WT1   
ATOM   1131  H2  TIP3W1939     -13.097 -14.241 -14.151  0.00  0.00      WT1   
ATOM   1132  OH2 TIP3W1941       2.510  -2.554  -6.876  0.00  0.00      WT1   
ATOM   1133  H1  TIP3W1941       1.647  -2.333  -6.537  0.00  0.00      WT1   
ATOM   1134  H2  TIP3W1941       2.361  -2.288  -7.765  0.00  0.00      WT1   
ATOM   1135  OH2 TIP3W1949      10.085  13.228 -10.675  0.00  0.00      WT1   
ATOM   1136  H1  TIP3W1949      10.828  13.590 -10.183  0.00  0.00      WT1   
ATOM   1137  H2  TIP3W1949      10.351  12.290 -10.714  0.00  0.00      WT1   
ATOM   1138  OH2 TIP3W1950       4.447   6.274  -7.623  0.00  0.00      WT1   
ATOM   1139  H1  TIP3W1950       4.274   6.420  -6.655  0.00  0.00      WT1   
ATOM   1140  H2  TIP3W1950       3.702   5.675  -7.818  0.00  0.00      WT1   
ATOM   1141  OH2 TIP3W1952       1.053  -0.577   7.502  0.00  0.00      WT1   
ATOM   1142  H1  TIP3W1952       0.746   0.326   7.339  0.00  0.00      WT1   
ATOM   1143  H2  TIP3W1952       0.283  -0.995   7.925  0.00  0.00      WT1   
ATOM   1144  OH2 TIP3W1953       8.393   0.653   7.298  0.00  0.00      WT1   
ATOM   1145  H1  TIP3W1953       8.216   0.340   6.387  0.00  0.00      WT1   
ATOM   1146  H2  TIP3W1953       9.211   1.174   7.150  0.00  0.00      WT1   
ATOM   1147  OH2 TIP3W1954      -9.804   0.764  -5.458  0.00  0.00      WT1   
ATOM   1148  H1  TIP3W1954      -9.518   1.128  -4.588  0.00  0.00      WT1   
ATOM   1149  H2  TIP3W1954     -10.119  -0.127  -5.172  0.00  0.00      WT1   
ATOM   1150  OH2 TIP3W1955      11.692  -1.990  -5.544  0.00  0.00      WT1   
ATOM   1151  H1  TIP3W1955      12.055  -2.175  -6.402  0.00  0.00      WT1   
ATOM   1152  H2  TIP3W1955      12.431  -1.566  -5.090  0.00  0.00      WT1   
ATOM   1153  OH2 TIP3W1961       0.886   2.829 -13.744  0.00  0.00      WT1   
ATOM   1154  H1  TIP3W1961       1.382   2.069 -14.135  0.00  0.00      WT1   
ATOM   1155  H2  TIP3W1961       0.388   2.419 -13.036  0.00  0.00      WT1   
ATOM   1156  OH2 TIP3W1962      -5.577  -2.847   7.107  0.00  0.00      WT1   
ATOM   1157  H1  TIP3W1962      -5.752  -1.923   7.367  0.00  0.00      WT1   
ATOM   1158  H2  TIP3W1962      -5.947  -2.692   6.226  0.00  0.00      WT1   
ATOM   1159  OH2 TIP3W1967     -12.952   0.078   7.099  0.00  0.00      WT1   
ATOM   1160  H1  TIP3W1967     -13.346   0.877   7.539  0.00  0.00      WT1   
ATOM   1161  H2  TIP3W1967     -13.437   0.096   6.256  0.00  0.00      WT1   
ATOM   1162  OH2 TIP3W1977      -6.934   9.458  11.811  0.00  0.00      WT1   
ATOM   1163  H1  TIP3W1977      -6.586   9.698  10.937  0.00  0.00      WT1   
ATOM   1164  H2  TIP3W1977      -6.817  10.291  12.296  0.00  0.00      WT1   
ATOM   1165  OH2 TIP3W1987       3.795  -9.803  -6.066  0.00  0.00      WT1   
ATOM   1166  H1  TIP3W1987       4.657  -9.383  -5.910  0.00  0.00      WT1   
ATOM   1167  H2  TIP3W1987       3.234  -9.025  -5.839  0.00  0.00      WT1   
ATOM   1168  OH2 TIP3W1993       9.487 -12.830 -10.636  0.00  0.00      WT1   
ATOM   1169  H1  TIP3W1993      10.204 -13.237 -10.123  0.00  0.00      WT1   
ATOM   1170  H2  TIP3W1993       8.898 -13.572 -10.887  0.00  0.00      WT1   
ATOM   1171  OH2 TIP3W1999     -12.284  -6.408   3.551  0.00  0.00      WT1   
ATOM   1172  H1  TIP3W1999     -12.808  -6.464   2.735  0.00  0.00      WT1   
ATOM   1173  H2  TIP3W1999     -12.942  -6.472   4.263  0.00  0.00      WT1   
ATOM   1174  OH2 TIP3W2002       8.104   7.724 -10.067  0.00  0.00      WT1   
ATOM   1175  H1  TIP3W2002       8.655   7.136 -10.622  0.00  0.00      WT1   
ATOM   1176  H2  TIP3W2002       8.071   8.390 -10.683  0.00  0.00      WT1   
ATOM   1177  OH2 TIP3W2003      -4.029  14.220  -7.710  0.00  0.00      WT1   
ATOM   1178  H1  TIP3W2003      -4.505  14.932  -8.219  0.00  0.00      WT1   
ATOM   1179  H2  TIP3W2003      -4.614  13.480  -8.045  0.00  0.00      WT1   
ATOM   1180  OH2 TIP3W2014      -9.260   4.582  -5.667  0.00  0.00      WT1   
ATOM   1181  H1  TIP3W2014      -8.740   5.241  -5.128  0.00  0.00      WT1   
ATOM   1182  H2  TIP3W2014      -8.575   3.896  -5.626  0.00  0.00      WT1   
ATOM   1183  OH2 TIP3W2020      11.661  11.999 -15.219  0.00  0.00      WT1   
ATOM   1184  H1  TIP3W2020      12.151  12.322 -14.418  0.00  0.00      WT1   
ATOM   1185  H2  TIP3W2020      11.215  11.209 -14.831  0.00  0.00      WT1   
ATOM   1186  OH2 TIP3W2021      -0.730  -2.884   4.385  0.00  0.00      WT1   
ATOM   1187  H1  TIP3W2021      -1.734  -2.799   4.290  0.00  0.00      WT1   
ATOM   1188  H2  TIP3W2021      -0.558  -3.191   3.446  0.00  0.00      WT1   
ATOM   1189  OH2 TIP3W2105     -12.089   8.555 -10.124  0.00  0.00      WT1   
ATOM   1190  H1  TIP3W2105     -12.029   9.504 -10.456  0.00  0.00      WT1   
ATOM   1191  H2  TIP3W2105     -11.181   8.465  -9.797  0.00  0.00      WT1   
ATOM   1192  OH2 TIP3W2123      -9.072  -3.281   5.590  0.00  0.00      WT1   
ATOM   1193  H1  TIP3W2123      -8.414  -2.849   4.983  0.00  0.00      WT1   
ATOM   1194  H2  TIP3W2123      -9.693  -2.568   5.693  0.00  0.00      WT1   
ATOM   1195  OH2 TIP3W2127       7.596  10.916  14.101  0.00  0.00      WT1   
ATOM   1196  H1  TIP3W2127       8.434  11.064  13.593  0.00  0.00      WT1   
ATOM   1197  H2  TIP3W2127       7.109  11.680  13.737  0.00  0.00      WT1   
ATOM   1198  OH2 TIP3W2147      -5.573  10.688 -11.036  0.00  0.00      WT1   
ATOM   1199  H1  TIP3W2147      -5.929  11.196 -11.788  0.00  0.00      WT1   
ATOM   1200  H2  TIP3W2147      -6.222   9.977 -10.954  0.00  0.00      WT1   
ATOM   1201  OH2 TIP3W2163      13.108  -5.448   3.422  0.00  0.00      WT1   
ATOM   1202  H1  TIP3W2163      12.797  -5.918   4.204  0.00  0.00      WT1   
ATOM   1203  H2  TIP3W2163      12.974  -4.512   3.624  0.00  0.00      WT1   
ATOM   1204  OH2 TIP3W2165     -12.508  12.511  14.475  0.00  0.00      WT1   
ATOM   1205  H1  TIP3W2165     -12.189  12.514  15.337  0.00  0.00      WT1   
ATOM   1206  H2  TIP3W2165     -12.210  11.676  14.071  0.00  0.00      WT1   
ATOM   1207  OH2 TIP3W2167      -4.152   8.823   2.629  0.00  0.00      WT1   
ATOM   1208  H1  TIP3W2167      -3.453   8.275   3.063  0.00  0.00      WT1   
ATOM   1209  H2  TIP3W2167      -4.134   8.482   1.725  0.00  0.00      WT1   
ATOM   1210  OH2 TIP3W2172     -10.335  -0.964   6.667  0.00  0.00      WT1   
ATOM   1211  H1  TIP3W2172     -11.275  -0.654   6.667  0.00  0.00      WT1   
ATOM   1212  H2  TIP3W2172      -9.857  -0.163   6.347  0.00  0.00      WT1   
ATOM   1213  OH2 TIP3W2185       1.487  -6.800  11.667  0.00  0.00      WT1   
ATOM   1214  H1  TIP3W2185       0.533  -7.066  11.513  0.00  0.00      WT1   
ATOM   1215  H2  TIP3W2185       1.405  -6.040  12.295  0.00  0.00      WT1   
ATOM   1216  OH2 TIP3W2186       3.164   9.086  10.923  0.00  0.00      WT1   
ATOM   1217  H1  TIP3W2186       3.885   9.411  10.297  0.00  0.00      WT1   
ATOM   1218  H2  TIP3W2186       2.481   8.838  10.251  0.00  0.00      WT1   
ATOM   1219  OH2 TIP3W2187     -11.670  -3.060  -0.765  0.00  0.00      WT1   
ATOM   1220  H1  TIP3W2187     -11.486  -2.754   0.130  0.00  0.00      WT1   
ATOM   1221  H2  TIP3W2187     -12.134  -2.244  -1.145  0.00  0.00      WT1   
ATOM   1222  OH2 TIP3W2195       0.564 -11.949   8.687  0.00  0.00      WT1   
ATOM   1223  H1  TIP3W2195       1.402 -11.451   8.875  0.00  0.00      WT1   
ATOM   1224  H2  TIP3W2195       0.927 -12.650   8.080  0.00  0.00      WT1   
ATOM   1225  OH2 TIP3W2208      -6.727   7.700   0.652  0.00  0.00      WT1   
ATOM   1226  H1  TIP3W2208      -7.165   8.023  -0.137  0.00  0.00      WT1   
ATOM   1227  H2  TIP3W2208      -5.822   7.947   0.440  0.00  0.00      WT1   
ATOM   1228  OH2 TIP3W2211      -8.493  12.854  -6.896  0.00  0.00      WT1   
ATOM   1229  H1  TIP3W2211      -8.435  12.481  -6.012  0.00  0.00      WT1   
ATOM   1230  H2  TIP3W2211      -8.630  13.813  -6.689  0.00  0.00      WT1   
ATOM   1231  OH2 TIP3W2212       2.439  10.271  13.254  0.00  0.00      WT1   
ATOM   1232  H1  TIP3W2212       3.012   9.746  13.829  0.00  0.00      WT1   
ATOM   1233  H2  TIP3W2212       2.557   9.873  12.378  0.00  0.00      WT1   
ATOM   1234  OH2 TIP3W2227      -8.559   3.143   9.579  0.00  0.00      WT1   
ATOM   1235  H1  TIP3W2227      -8.107   2.511  10.227  0.00  0.00      WT1   
ATOM   1236  H2  TIP3W2227      -8.728   3.922  10.157  0.00  0.00      WT1   
ATOM   1237  OH2 TIP3W2231      -3.382 -12.835   1.037  0.00  0.00      WT1   
ATOM   1238  H1  TIP3W2231      -3.696 -13.070   0.143  0.00  0.00      WT1   
ATOM   1239  H2  TIP3W2231      -2.835 -12.046   0.810  0.00  0.00      WT1   
ATOM   1240  OH2 TIP3W2232      -0.673 -12.406   5.750  0.00  0.00      WT1   
ATOM   1241  H1  TIP3W2232      -1.100 -12.967   6.410  0.00  0.00      WT1   
ATOM   1242  H2  TIP3W2232      -0.657 -11.531   6.181  0.00  0.00      WT1   
ATOM   1243  OH2 TIP3W2234      -0.879   4.029 -15.364  0.00  0.00      WT1   
ATOM   1244  H1  TIP3W2234      -0.408   4.264 -16.202  0.00  0.00      WT1   
ATOM   1245  H2  TIP3W2234      -0.275   3.466 -14.861  0.00  0.00      WT1   
ATOM   1246  OH2 TIP3W2236      12.973  16.368   2.698  0.00  0.00      WT1   
ATOM   1247  H1  TIP3W2236      12.477  15.624   3.043  0.00  0.00      WT1   
ATOM   1248  H2  TIP3W2236      13.314  16.048   1.855  0.00  0.00      WT1   
ATOM   1249  OH2 TIP3W2244       1.657   5.428 -11.245  0.00  0.00      WT1   
ATOM   1250  H1  TIP3W2244       1.656   4.893 -12.058  0.00  0.00      WT1   
ATOM   1251  H2  TIP3W2244       2.377   4.963 -10.756  0.00  0.00      WT1   
ATOM   1252  OH2 TIP3W2250     -13.325  -4.722  -7.807  0.00  0.00      WT1   
ATOM   1253  H1  TIP3W2250     -14.110  -4.263  -7.517  0.00  0.00      WT1   
ATOM   1254  H2  TIP3W2250     -12.648  -4.030  -7.777  0.00  0.00      WT1   
ATOM   1255  OH2 TIP3W2256      -3.468   4.418  -6.252  0.00  0.00      WT1   
ATOM   1256  H1  TIP3W2256      -2.876   3.602  -6.225  0.00  0.00      WT1   
ATOM   1257  H2  TIP3W2256      -2.935   5.036  -6.825  0.00  0.00      WT1   
ATOM   1258  OH2 TIP3W2257       9.670  -4.665   2.897  0.00  0.00      WT1   
ATOM   1259  H1  TIP3W2257      10.115  -3.998   2.404  0.00  0.00      WT1   
ATOM   1260  H2  TIP3W2257       9.461  -4.087   3.651  0.00  0.00      WT1   
ATOM   1261  OH2 TIP3W2269      -4.219   6.704  -4.969  0.00  0.00      WT1   
ATOM   1262  H1  TIP3W2269      -3.893   5.828  -5.166  0.00  0.00      WT1   
ATOM   1263  H2  TIP3W2269      -3.416   7.230  -5.163  0.00  0.00      WT1   
ATOM   1264  OH2 TIP3W2270      -0.757  11.191  -4.902  0.00  0.00      WT1   
ATOM   1265  H1  TIP3W2270       0.157  10.810  -5.031  0.00  0.00      WT1   
ATOM   1266  H2  TIP3W2270      -0.506  12.102  -5.146  0.00  0.00      WT1   
ATOM   1267  OH2 TIP3W2271     -11.455   3.562  -9.462  0.00  0.00      WT1   
ATOM   1268  H1  TIP3W2271     -11.037   4.395  -9.752  0.00  0.00      WT1   
ATOM   1269  H2  TIP3W2271     -10.647   3.143  -8.983  0.00  0.00      WT1   
ATOM   1270  OH2 TIP3W2272      14.613   7.872   2.873  0.00  0.00      WT1   
ATOM   1271  H1  TIP3W2272      15.095   7.521   3.617  0.00  0.00      WT1   
ATOM   1272  H2  TIP3W2272      13.626   7.839   3.133  0.00  0.00      WT1   
ATOM   1273  OH2 TIP3W2273     -10.640  -8.828  -3.575  0.00  0.00      WT1   
ATOM   1274  H1  TIP3W2273     -11.542  -8.754  -3.973  0.00  0.00      WT1   
ATOM   1275  H2  TIP3W2273     -10.426  -7.913  -3.688  0.00  0.00      WT1   
ATOM   1276  OH2 TIP3W2274       5.328   8.192  -2.521  0.00  0.00      WT1   
ATOM   1277  H1  TIP3W2274       5.689   8.361  -1.634  0.00  0.00      WT1   
ATOM   1278  H2  TIP3W2274       5.827   8.806  -2.992  0.00  0.00      WT1   
ATOM   1279  OH2 TIP3W2275      15.283   6.067   5.400  0.00  0.00      WT1   
ATOM   1280  H1  TIP3W2275      15.907   6.727   5.118  0.00  0.00      WT1   
ATOM   1281  H2  TIP3W2275      15.606   5.303   4.847  0.00  0.00      WT1   
ATOM   1282  OH2 TIP3W2277      -8.949  14.899   5.217  0.00  0.00      WT1   
ATOM   1283  H1  TIP3W2277      -8.348  15.182   5.878  0.00  0.00      WT1   
ATOM   1284  H2  TIP3W2277      -8.254  14.780   4.514  0.00  0.00      WT1   
ATOM   1285  OH2 TIP3W2278       7.548   8.147  13.379  0.00  0.00      WT1   
ATOM   1286  H1  TIP3W2278       6.588   7.805  13.365  0.00  0.00      WT1   
ATOM   1287  H2  TIP3W2278       7.409   9.011  13.776  0.00  0.00      WT1   
ATOM   1288  OH2 TIP3W2280      14.328   3.293 -12.276  0.00  0.00      WT1   
ATOM   1289  H1  TIP3W2280      13.887   3.136 -11.434  0.00  0.00      WT1   
ATOM   1290  H2  TIP3W2280      14.656   2.390 -12.458  0.00  0.00      WT1   
ATOM   1291  OH2 TIP3W2281      11.640  13.900   3.254  0.00  0.00      WT1   
ATOM   1292  H1  TIP3W2281      11.322  13.144   2.697  0.00  0.00      WT1   
ATOM   1293  H2  TIP3W2281      11.789  13.400   4.104  0.00  0.00      WT1   
ATOM   1294  OH2 TIP3W2288      -0.165   6.741  -9.647  0.00  0.00      WT1   
ATOM   1295  H1  TIP3W2288      -0.941   6.176  -9.852  0.00  0.00      WT1   
ATOM   1296  H2  TIP3W2288       0.467   6.411 -10.267  0.00  0.00      WT1   
ATOM   1297  OH2 TIP3W2290      -9.878   8.300  -8.525  0.00  0.00      WT1   
ATOM   1298  H1  TIP3W2290      -9.047   8.757  -8.772  0.00  0.00      WT1   
ATOM   1299  H2  TIP3W2290      -9.739   8.173  -7.572  0.00  0.00      WT1   
ATOM   1300  OH2 TIP3W2292       9.212 -13.263  -2.243  0.00  0.00      WT1   
ATOM   1301  H1  TIP3W2292       9.180 -14.165  -1.992  0.00  0.00      WT1   
ATOM   1302  H2  TIP3W2292       9.528 -12.806  -1.450  0.00  0.00      WT1   
ATOM   1303  OH2 TIP3W2293     -12.860  -7.789  -0.384  0.00  0.00      WT1   
ATOM   1304  H1  TIP3W2293     -12.124  -7.297  -0.809  0.00  0.00      WT1   
ATOM   1305  H2  TIP3W2293     -13.202  -7.112   0.280  0.00  0.00      WT1   
ATOM   1306  OH2 TIP3W2294      13.807   4.623   1.183  0.00  0.00      WT1   
ATOM   1307  H1  TIP3W2294      13.933   3.687   1.187  0.00  0.00      WT1   
ATOM   1308  H2  TIP3W2294      14.664   5.068   0.990  0.00  0.00      WT1   
ATOM   1309  OH2 TIP3W2295      -8.230  -0.236 -11.712  0.00  0.00      WT1   
ATOM   1310  H1  TIP3W2295      -8.929   0.456 -11.870  0.00  0.00      WT1   
ATOM   1311  H2  TIP3W2295      -8.458  -0.941 -12.330  0.00  0.00      WT1   
ATOM   1312  OH2 TIP3W2296      -9.440  -8.176   5.373  0.00  0.00      WT1   
ATOM   1313  H1  TIP3W2296      -9.871  -7.337   5.749  0.00  0.00      WT1   
ATOM   1314  H2  TIP3W2296      -9.253  -7.881   4.473  0.00  0.00      WT1   
ATOM   1315  OH2 TIP3W2297       3.769   8.889  15.068  0.00  0.00      WT1   
ATOM   1316  H1  TIP3W2297       4.410   8.278  14.803  0.00  0.00      WT1   
ATOM   1317  H2  TIP3W2297       3.288   8.366  15.740  0.00  0.00      WT1   
ATOM   1318  OH2 TIP3W2300       5.646 -11.891   9.842  0.00  0.00      WT1   
ATOM   1319  H1  TIP3W2300       6.328 -12.395  10.433  0.00  0.00      WT1   
ATOM   1320  H2  TIP3W2300       5.958 -10.971   9.987  0.00  0.00      WT1   
ATOM   1321  OH2 TIP3W2302      -6.625  11.721  13.128  0.00  0.00      WT1   
ATOM   1322  H1  TIP3W2302      -7.475  12.082  13.425  0.00  0.00      WT1   
ATOM   1323  H2  TIP3W2302      -6.082  12.501  12.947  0.00  0.00      WT1   
ATOM   1324  OH2 TIP3W2309       8.711  -6.707   1.320  0.00  0.00      WT1   
ATOM   1325  H1  TIP3W2309       9.543  -7.008   0.863  0.00  0.00      WT1   
ATOM   1326  H2  TIP3W2309       9.011  -6.026   1.908  0.00  0.00      WT1   
ATOM   1327  OH2 TIP3W2313       7.687 -11.007   1.035  0.00  0.00      WT1   
ATOM   1328  H1  TIP3W2313       8.250 -10.541   1.650  0.00  0.00      WT1   
ATOM   1329  H2  TIP3W2313       7.918 -10.504   0.290  0.00  0.00      WT1   
ATOM   1330  OH2 TIP3W2316     -11.950  13.073   8.333  0.00  0.00      WT1   
ATOM   1331  H1  TIP3W2316     -11.895  13.175   7.363  0.00  0.00      WT1   
ATOM   1332  H2  TIP3W2316     -11.720  14.018   8.650  0.00  0.00      WT1   
ATOM   1333  OH2 TIP3W2317       3.646  12.383  -5.341  0.00  0.00      WT1   
ATOM   1334  H1  TIP3W2317       3.416  13.122  -4.727  0.00  0.00      WT1   
ATOM   1335  H2  TIP3W2317       4.510  12.653  -5.648  0.00  0.00      WT1   
ATOM   1336  OH2 TIP3W2318     -13.358  -4.471  -4.855  0.00  0.00      WT1   
ATOM   1337  H1  TIP3W2318     -13.198  -4.444  -3.923  0.00  0.00      WT1   
ATOM   1338  H2  TIP3W2318     -12.431  -4.443  -5.179  0.00  0.00      WT1   
ATOM   1339  OH2 TIP3W2320       3.242   4.192  -8.859  0.00  0.00      WT1   
ATOM   1340  H1  TIP3W2320       3.783   3.438  -8.635  0.00  0.00      WT1   
ATOM   1341  H2  TIP3W2320       2.410   3.884  -8.453  0.00  0.00      WT1   
ATOM   1342  OH2 TIP3W2322     -12.714  14.859  13.083  0.00  0.00      WT1   
ATOM   1343  H1  TIP3W2322     -12.298  14.151  12.618  0.00  0.00      WT1   
ATOM   1344  H2  TIP3W2322     -12.844  14.272  13.857  0.00  0.00      WT1   
ATOM   1345  OH2 TIP3W2329      -1.367  16.084   5.040  0.00  0.00      WT1   
ATOM   1346  H1  TIP3W2329      -1.255  16.583   4.284  0.00  0.00      WT1   
ATOM   1347  H2  TIP3W2329      -2.290  15.882   4.907  0.00  0.00      WT1   
ATOM   1348  OH2 TIP3W2331       6.526   3.626 -10.340  0.00  0.00      WT1   
ATOM   1349  H1  TIP3W2331       5.879   4.273 -10.645  0.00  0.00      WT1   
ATOM   1350  H2  TIP3W2331       6.685   4.042  -9.470  0.00  0.00      WT1   
ATOM   1351  OH2 TIP3W2332      -9.092   5.039  11.456  0.00  0.00      WT1   
ATOM   1352  H1  TIP3W2332      -9.577   5.206  12.316  0.00  0.00      WT1   
ATOM   1353  H2  TIP3W2332      -9.133   5.886  10.982  0.00  0.00      WT1   
ATOM   1354  OH2 TIP3W2333      14.420   9.555 -14.247  0.00  0.00      WT1   
ATOM   1355  H1  TIP3W2333      14.686   9.725 -15.158  0.00  0.00      WT1   
ATOM   1356  H2  TIP3W2333      15.254   9.323 -13.810  0.00  0.00      WT1   
ATOM   1357  OH2 TIP3W2338      -5.484  15.273  -0.771  0.00  0.00      WT1   
ATOM   1358  H1  TIP3W2338      -5.508  16.196  -1.039  0.00  0.00      WT1   
ATOM   1359  H2  TIP3W2338      -5.322  14.808  -1.549  0.00  0.00      WT1   
ATOM   1360  OH2 TIP3W2345      -8.109 -12.855   5.869  0.00  0.00      WT1   
ATOM   1361  H1  TIP3W2345      -7.585 -13.709   5.805  0.00  0.00      WT1   
ATOM   1362  H2  TIP3W2345      -7.966 -12.454   4.954  0.00  0.00      WT1   
ATOM   1363  OH2 TIP3W2351     -13.158   8.553  -7.472  0.00  0.00      WT1   
ATOM   1364  H1  TIP3W2351     -12.954   9.516  -7.541  0.00  0.00      WT1   
ATOM   1365  H2  TIP3W2351     -12.804   8.211  -8.294  0.00  0.00      WT1   
ATOM   1366  OH2 TIP3W2352       2.347   0.158 -10.930  0.00  0.00      WT1   
ATOM   1367  H1  TIP3W2352       2.502  -0.506 -10.207  0.00  0.00      WT1   
ATOM   1368  H2  TIP3W2352       3.251   0.459 -11.236  0.00  0.00      WT1   
ATOM   1369  OH2 TIP3W2354      -5.014 -11.005 -13.046  0.00  0.00      WT1   
ATOM   1370  H1  TIP3W2354      -4.472 -10.452 -12.430  0.00  0.00      WT1   
ATOM   1371  H2  TIP3W2354      -4.966 -11.838 -12.534  0.00  0.00      WT1   
ATOM   1372  OH2 TIP3W2357     -10.634   5.320  13.640  0.00  0.00      WT1   
ATOM   1373  H1  TIP3W2357     -11.184   5.121  14.414  0.00  0.00      WT1   
ATOM   1374  H2  TIP3W2357     -10.570   6.293  13.689  0.00  0.00      WT1   
ATOM   1375  OH2 TIP3W2358       4.602   1.506   6.842  0.00  0.00      WT1   
ATOM   1376  H1  TIP3W2358       4.191   1.729   5.980  0.00  0.00      WT1   
ATOM   1377  H2  TIP3W2358       4.589   0.530   6.836  0.00  0.00      WT1   
ATOM   1378  OH2 TIP3W2360      -8.574  -9.915  12.064  0.00  0.00      WT1   
ATOM   1379  H1  TIP3W2360      -7.861 -10.370  12.572  0.00  0.00      WT1   
ATOM   1380  H2  TIP3W2360      -9.006 -10.583  11.505  0.00  0.00      WT1   
ATOM   1381  OH2 TIP3W2362      -4.319   0.404 -14.213  0.00  0.00      WT1   
ATOM   1382  H1  TIP3W2362      -4.921   0.914 -13.593  0.00  0.00      WT1   
ATOM   1383  H2  TIP3W2362      -4.253   0.991 -15.003  0.00  0.00      WT1   
ATOM   1384  OH2 TIP3W2365      -9.713   3.582   5.886  0.00  0.00      WT1   
ATOM   1385  H1  TIP3W2365      -9.504   2.828   5.288  0.00  0.00      WT1   
ATOM   1386  H2  TIP3W2365     -10.247   3.128   6.551  0.00  0.00      WT1   
ATOM   1387  OH2 TIP3W2375       7.200   0.636  -6.733  0.00  0.00      WT1   
ATOM   1388  H1  TIP3W2375       7.026   1.551  -6.910  0.00  0.00      WT1   
ATOM   1389  H2  TIP3W2375       6.397   0.361  -6.225  0.00  0.00      WT1   
ATOM   1390  OH2 TIP3W2376       3.845 -12.102  -4.759  0.00  0.00      WT1   
ATOM   1391  H1  TIP3W2376       4.397 -12.591  -5.382  0.00  0.00      WT1   
ATOM   1392  H2  TIP3W2376       3.869 -11.256  -5.267  0.00  0.00      WT1   
ATOM   1393  OH2 TIP3W2377       0.755   9.947  -0.081  0.00  0.00      WT1   
ATOM   1394  H1  TIP3W2377       0.226   9.961   0.680  0.00  0.00      WT1   
ATOM   1395  H2  TIP3W2377       1.643   9.829   0.261  0.00  0.00      WT1   
ATOM   1396  OH2 TIP3W2379       3.588   2.559   4.571  0.00  0.00      WT1   
ATOM   1397  H1  TIP3W2379       2.638   2.339   4.412  0.00  0.00      WT1   
ATOM   1398  H2  TIP3W2379       3.869   2.711   3.643  0.00  0.00      WT1   
ATOM   1399  OH2 TIP3W2380       1.939   4.957  -5.641  0.00  0.00      WT1   
ATOM   1400  H1  TIP3W2380       2.547   4.583  -4.981  0.00  0.00      WT1   
ATOM   1401  H2  TIP3W2380       1.717   4.195  -6.169  0.00  0.00      WT1   
ATOM   1402  OH2 TIP3W2383     -10.900   2.439   8.355  0.00  0.00      WT1   
ATOM   1403  H1  TIP3W2383     -10.974   1.534   8.745  0.00  0.00      WT1   
ATOM   1404  H2  TIP3W2383     -10.098   2.719   8.837  0.00  0.00      WT1   
ATOM   1405  OH2 TIP3W2397      -3.483 -10.873  -8.469  0.00  0.00      WT1   
ATOM   1406  H1  TIP3W2397      -3.896 -10.356  -7.770  0.00  0.00      WT1   
ATOM   1407  H2  TIP3W2397      -2.652 -11.160  -8.046  0.00  0.00      WT1   
ATOM   1408  OH2 TIP3W2398      -0.559  -8.260  -0.190  0.00  0.00      WT1   
ATOM   1409  H1  TIP3W2398      -0.145  -8.705  -0.941  0.00  0.00      WT1   
ATOM   1410  H2  TIP3W2398       0.197  -7.729   0.152  0.00  0.00      WT1   
ATOM   1411  OH2 TIP3W2402      13.820  -4.540  10.563  0.00  0.00      WT1   
ATOM   1412  H1  TIP3W2402      14.318  -3.713  10.731  0.00  0.00      WT1   
ATOM   1413  H2  TIP3W2402      14.546  -5.174  10.450  0.00  0.00      WT1   
ATOM   1414  OH2 TIP3W2405     -13.210  -0.902  -6.026  0.00  0.00      WT1   
ATOM   1415  H1  TIP3W2405     -13.206   0.044  -5.786  0.00  0.00      WT1   
ATOM   1416  H2  TIP3W2405     -12.400  -1.204  -5.653  0.00  0.00      WT1   
ATOM   1417  OH2 TIP3W2418       7.672  13.625  -1.771  0.00  0.00      WT1   
ATOM   1418  H1  TIP3W2418       7.834  14.448  -1.300  0.00  0.00      WT1   
ATOM   1419  H2  TIP3W2418       8.300  13.095  -1.301  0.00  0.00      WT1   
ATOM   1420  OH2 TIP3W2419      10.777  12.132   1.349  0.00  0.00      WT1   
ATOM   1421  H1  TIP3W2419      10.537  11.200   1.494  0.00  0.00      WT1   
ATOM   1422  H2  TIP3W2419      10.448  12.216   0.443  0.00  0.00      WT1   
ATOM   1423  OH2 TIP3W2421     -10.534  12.549 -14.356  0.00  0.00      WT1   
ATOM   1424  H1  TIP3W2421     -10.027  11.819 -13.952  0.00  0.00      WT1   
ATOM   1425  H2  TIP3W2421     -11.284  12.707 -13.777  0.00  0.00      WT1   
ATOM   1426  OH2 TIP3W2436      -4.984  -8.323  11.809  0.00  0.00      WT1   
ATOM   1427  H1  TIP3W2436      -4.390  -7.904  11.164  0.00  0.00      WT1   
ATOM   1428  H2  TIP3W2436      -5.825  -7.929  11.530  0.00  0.00      WT1   
ATOM   1429  OH2 TIP3W2439      -0.946  -2.497 -14.554  0.00  0.00      WT1   
ATOM   1430  H1  TIP3W2439      -1.204  -2.675 -13.625  0.00  0.00      WT1   
ATOM   1431  H2  TIP3W2439      -1.142  -3.382 -14.986  0.00  0.00      WT1   
ATOM   1432  OH2 TIP3W2444      11.025  -1.740   6.389  0.00  0.00      WT1   
ATOM   1433  H1  TIP3W2444      10.595  -2.586   6.187  0.00  0.00      WT1   
ATOM   1434  H2  TIP3W2444      11.395  -1.936   7.266  0.00  0.00      WT1   
ATOM   1435  OH2 TIP3W2445       5.685 -11.471  13.112  0.00  0.00      WT1   
ATOM   1436  H1  TIP3W2445       5.096 -12.221  13.423  0.00  0.00      WT1   
ATOM   1437  H2  TIP3W2445       6.480 -11.559  13.669  0.00  0.00      WT1   
ATOM   1438  OH2 TIP3W2464      15.557   6.548  -3.225  0.00  0.00      WT1   
ATOM   1439  H1  TIP3W2464      15.872   6.801  -4.094  0.00  0.00      WT1   
ATOM   1440  H2  TIP3W2464      14.728   6.988  -3.238  0.00  0.00      WT1   
ATOM   1441  OH2 TIP3W2469      13.871  11.782 -10.624  0.00  0.00      WT1   
ATOM   1442  H1  TIP3W2469      14.615  11.241 -10.451  0.00  0.00      WT1   
ATOM   1443  H2  TIP3W2469      13.351  11.600  -9.836  0.00  0.00      WT1   
ATOM   1444  OH2 TIP3W2479      12.954   7.949  11.099  0.00  0.00      WT1   
ATOM   1445  H1  TIP3W2479      13.802   7.506  10.887  0.00  0.00      WT1   
ATOM   1446  H2  TIP3W2479      12.976   8.609  10.408  0.00  0.00      WT1   
ATOM   1447  OH2 TIP3W2508       1.832  -7.058  -5.460  0.00  0.00      WT1   
ATOM   1448  H1  TIP3W2508       1.707  -6.832  -4.525  0.00  0.00      WT1   
ATOM   1449  H2  TIP3W2508       2.725  -6.717  -5.544  0.00  0.00      WT1   
ATOM   1450  OH2 TIP3W2587       8.562  -4.048  -8.125  0.00  0.00      WT1   
ATOM   1451  H1  TIP3W2587       7.993  -4.307  -7.417  0.00  0.00      WT1   
ATOM   1452  H2  TIP3W2587       8.456  -3.072  -8.134  0.00  0.00      WT1   
ATOM   1453  OH2 TIP3W2591      -4.028  15.664   4.347  0.00  0.00      WT1   
ATOM   1454  H1  TIP3W2591      -4.161  16.650   4.208  0.00  0.00      WT1   
ATOM   1455  H2  TIP3W2591      -4.246  15.249   3.482  0.00  0.00      WT1   
ATOM   1456  OH2 TIP3W2606      -6.562  15.848   6.176  0.00  0.00      WT1   
ATOM   1457  H1  TIP3W2606      -6.368  15.159   6.847  0.00  0.00      WT1   
ATOM   1458  H2  TIP3W2606      -5.746  15.775   5.687  0.00  0.00      WT1   
ATOM   1459  OH2 TIP3W2607      12.322 -12.543   5.874  0.00  0.00      WT1   
ATOM   1460  H1  TIP3W2607      12.161 -12.498   4.936  0.00  0.00      WT1   
ATOM   1461  H2  TIP3W2607      11.926 -11.761   6.246  0.00  0.00      WT1   
ATOM   1462  OH2 TIP3W2608      -8.956 -13.876  -1.009  0.00  0.00      WT1   
ATOM   1463  H1  TIP3W2608      -9.646 -13.300  -0.655  0.00  0.00      WT1   
ATOM   1464  H2  TIP3W2608      -9.447 -14.683  -0.870  0.00  0.00      WT1   
ATOM   1465  OH2 TIP3W2610       3.687 -14.204  -3.031  0.00  0.00      WT1   
ATOM   1466  H1  TIP3W2610       4.618 -14.183  -2.765  0.00  0.00      WT1   
ATOM   1467  H2  TIP3W2610       3.539 -13.304  -3.351  0.00  0.00      WT1   
ATOM   1468  OH2 TIP3W2628      -1.332 -13.484 -10.324  0.00  0.00      WT1   
ATOM   1469  H1  TIP3W2628      -1.786 -13.878 -11.091  0.00  0.00      WT1   
ATOM   1470  H2  TIP3W2628      -1.479 -12.571 -10.579  0.00  0.00      WT1   
ATOM   1471  OH2 TIP3W2633      11.487   4.224  -2.601  0.00  0.00      WT1   
ATOM   1472  H1  TIP3W2633      11.292   4.342  -3.563  0.00  0.00      WT1   
ATOM   1473  H2  TIP3W2633      12.410   4.422  -2.510  0.00  0.00      WT1   
ATOM   1474  OH2 TIP3W2634      15.982   4.818   8.121  0.00  0.00      WT1   
ATOM   1475  H1  TIP3W2634      16.947   4.804   7.925  0.00  0.00      WT1   
ATOM   1476  H2  TIP3W2634      15.714   3.893   7.896  0.00  0.00      WT1   
ATOM   1477  OH2 TIP3W2649       6.842 -12.718   7.526  0.00  0.00      WT1   
ATOM   1478  H1  TIP3W2649       7.571 -12.077   7.719  0.00  0.00      WT1   
ATOM   1479  H2  TIP3W2649       6.285 -12.648   8.329  0.00  0.00      WT1   
ATOM   1480  OH2 TIP3W2650       5.667 -11.891   3.416  0.00  0.00      WT1   
ATOM   1481  H1  TIP3W2650       6.544 -11.784   2.989  0.00  0.00      WT1   
ATOM   1482  H2  TIP3W2650       5.547 -10.999   3.808  0.00  0.00      WT1   
ATOM   1483  OH2 TIP3W2654     -14.238  -6.634   5.560  0.00  0.00      WT1   
ATOM   1484  H1  TIP3W2654     -14.136  -7.398   6.139  0.00  0.00      WT1   
ATOM   1485  H2  TIP3W2654     -14.690  -5.896   6.071  0.00  0.00      WT1   
ATOM   1486  OH2 TIP3W2656     -13.812  15.239  10.494  0.00  0.00      WT1   
ATOM   1487  H1  TIP3W2656     -13.850  14.313  10.203  0.00  0.00      WT1   
ATOM   1488  H2  TIP3W2656     -13.695  15.143  11.453  0.00  0.00      WT1   
ATOM   1489  OH2 TIP3W2667       6.949  -2.178  13.992  0.00  0.00      WT1   
ATOM   1490  H1  TIP3W2667       6.559  -2.250  14.870  0.00  0.00      WT1   
ATOM   1491  H2  TIP3W2667       7.878  -1.935  14.180  0.00  0.00      WT1   
ATOM   1492  OH2 TIP3W2670      -2.920  -6.898   3.030  0.00  0.00      WT1   
ATOM   1493  H1  TIP3W2670      -2.177  -7.488   3.120  0.00  0.00      WT1   
ATOM   1494  H2  TIP3W2670      -3.094  -6.991   2.099  0.00  0.00      WT1   
ATOM   1495  OH2 TIP3W2673      -7.647   5.314   1.517  0.00  0.00      WT1   
ATOM   1496  H1  TIP3W2673      -8.239   5.377   2.296  0.00  0.00      WT1   
ATOM   1497  H2  TIP3W2673      -7.221   6.170   1.324  0.00  0.00      WT1   
ATOM   1498  OH2 TIP3W2675      16.051  -8.010  -1.839  0.00  0.00      WT1   
ATOM   1499  H1  TIP3W2675      16.819  -8.100  -1.268  0.00  0.00      WT1   
ATOM   1500  H2  TIP3W2675      16.046  -7.057  -2.002  0.00  0.00      WT1   
ATOM   1501  OH2 TIP3W2676       4.963   9.516   8.839  0.00  0.00      WT1   
ATOM   1502  H1  TIP3W2676       5.765   8.967   8.951  0.00  0.00      WT1   
ATOM   1503  H2  TIP3W2676       4.833   9.218   7.932  0.00  0.00      WT1   
ATOM   1504  OH2 TIP3W2677      12.199  11.567  -8.543  0.00  0.00      WT1   
ATOM   1505  H1  TIP3W2677      11.232  11.334  -8.612  0.00  0.00      WT1   
ATOM   1506  H2  TIP3W2677      12.396  11.285  -7.704  0.00  0.00      WT1   
ATOM   1507  OH2 TIP3W2678      11.501  12.643  -4.783  0.00  0.00      WT1   
ATOM   1508  H1  TIP3W2678      12.330  12.606  -5.280  0.00  0.00      WT1   
ATOM   1509  H2  TIP3W2678      11.164  13.503  -5.135  0.00  0.00      WT1   
ATOM   1510  OH2 TIP3W2689       6.973   9.802  -6.996  0.00  0.00      WT1   
ATOM   1511  H1  TIP3W2689       7.574   9.093  -7.231  0.00  0.00      WT1   
ATOM   1512  H2  TIP3W2689       6.251   9.737  -7.695  0.00  0.00      WT1   
ATOM   1513  OH2 TIP3W2690       3.888  -9.966   6.707  0.00  0.00      WT1   
ATOM   1514  H1  TIP3W2690       3.912 -10.921   6.565  0.00  0.00      WT1   
ATOM   1515  H2  TIP3W2690       4.210  -9.691   5.836  0.00  0.00      WT1   
ATOM   1516  OH2 TIP3W2691       9.939  10.207  -4.354  0.00  0.00      WT1   
ATOM   1517  H1  TIP3W2691      10.150   9.882  -3.445  0.00  0.00      WT1   
ATOM   1518  H2  TIP3W2691      10.181  11.170  -4.431  0.00  0.00      WT1   
ATOM   1519  OH2 TIP3W2692       7.679  -5.601  14.568  0.00  0.00      WT1   
ATOM   1520  H1  TIP3W2692       7.891  -6.339  15.174  0.00  0.00      WT1   
ATOM   1521  H2  TIP3W2692       7.161  -6.070  13.885  0.00  0.00      WT1   
ATOM   1522  OH2 TIP3W2693      -1.850 -10.488   0.636  0.00  0.00      WT1   
ATOM   1523  H1  TIP3W2693      -1.987 -10.437   1.612  0.00  0.00      WT1   
ATOM   1524  H2  TIP3W2693      -1.299  -9.731   0.379  0.00  0.00      WT1   
ATOM   1525  OH2 TIP3W2694      13.865   8.824  -4.013  0.00  0.00      WT1   
ATOM   1526  H1  TIP3W2694      13.823   9.044  -4.968  0.00  0.00      WT1   
ATOM   1527  H2  TIP3W2694      14.520   9.485  -3.636  0.00  0.00      WT1   
ATOM   1528  OH2 TIP3W2695      -4.444 -13.011   6.859  0.00  0.00      WT1   
ATOM   1529  H1  TIP3W2695      -3.695 -12.734   7.377  0.00  0.00      WT1   
ATOM   1530  H2  TIP3W2695      -4.099 -13.650   6.250  0.00  0.00      WT1   
ATOM   1531  OH2 TIP3W2696      -1.662  11.040  11.787  0.00  0.00      WT1   
ATOM   1532  H1  TIP3W2696      -2.471  10.948  12.352  0.00  0.00      WT1   
ATOM   1533  H2  TIP3W2696      -2.053  11.088  10.925  0.00  0.00      WT1   
ATOM   1534  OH2 TIP3W2697       5.813  -6.955   7.000  0.00  0.00      WT1   
ATOM   1535  H1  TIP3W2697       5.672  -7.369   7.866  0.00  0.00      WT1   
ATOM   1536  H2  TIP3W2697       6.372  -7.534   6.483  0.00  0.00      WT1   
ATOM   1537  OH2 TIP3W2699     -10.693 -13.176   6.738  0.00  0.00      WT1   
ATOM   1538  H1  TIP3W2699     -10.559 -13.660   7.569  0.00  0.00      WT1   
ATOM   1539  H2  TIP3W2699      -9.799 -12.900   6.477  0.00  0.00      WT1   
ATOM   1540  OH2 TIP3W2709      -3.736   8.698 -13.460  0.00  0.00      WT1   
ATOM   1541  H1  TIP3W2709      -2.934   8.563 -14.044  0.00  0.00      WT1   
ATOM   1542  H2  TIP3W2709      -4.245   9.446 -13.891  0.00  0.00      WT1   
ATOM   1543  OH2 TIP3W2710       6.765  15.426  14.008  0.00  0.00      WT1   
ATOM   1544  H1  TIP3W2710       6.346  14.935  14.669  0.00  0.00      WT1   
ATOM   1545  H2  TIP3W2710       7.688  15.175  13.979  0.00  0.00      WT1   
ATOM   1546  OH2 TIP3W2714      14.290  -0.012   4.652  0.00  0.00      WT1   
ATOM   1547  H1  TIP3W2714      13.648   0.031   5.362  0.00  0.00      WT1   
ATOM   1548  H2  TIP3W2714      14.340   0.924   4.300  0.00  0.00      WT1   
ATOM   1549  OH2 TIP3W2715       3.934  -3.165   5.132  0.00  0.00      WT1   
ATOM   1550  H1  TIP3W2715       4.104  -2.854   4.185  0.00  0.00      WT1   
ATOM   1551  H2  TIP3W2715       3.006  -2.961   5.094  0.00  0.00      WT1   
ATOM   1552  OH2 TIP3W2717       7.426  -2.738   4.786  0.00  0.00      WT1   
ATOM   1553  H1  TIP3W2717       7.882  -3.017   5.587  0.00  0.00      WT1   
ATOM   1554  H2  TIP3W2717       7.029  -3.555   4.489  0.00  0.00      WT1   
ATOM   1555  OH2 TIP3W2719       1.119  16.387  -6.171  0.00  0.00      WT1   
ATOM   1556  H1  TIP3W2719       1.736  15.666  -6.520  0.00  0.00      WT1   
ATOM   1557  H2  TIP3W2719       0.884  16.909  -6.964  0.00  0.00      WT1   
ATOM   1558  OH2 TIP3W2732       1.855  -8.497  14.522  0.00  0.00      WT1   
ATOM   1559  H1  TIP3W2732       1.133  -8.044  14.094  0.00  0.00      WT1   
ATOM   1560  H2  TIP3W2732       1.782  -8.161  15.450  0.00  0.00      WT1   
ATOM   1561  OH2 TIP3W2734      -8.582 -13.222  12.330  0.00  0.00      WT1   
ATOM   1562  H1  TIP3W2734      -7.860 -12.604  12.543  0.00  0.00      WT1   
ATOM   1563  H2  TIP3W2734      -9.361 -12.802  12.757  0.00  0.00      WT1   
ATOM   1564  OH2 TIP3W2736       7.335  10.908 -14.390  0.00  0.00      WT1   
ATOM   1565  H1  TIP3W2736       7.298  10.846 -15.340  0.00  0.00      WT1   
ATOM   1566  H2  TIP3W2736       8.128  11.537 -14.285  0.00  0.00      WT1   
ATOM   1567  OH2 TIP3W2737      12.620   9.673 -11.990  0.00  0.00      WT1   
ATOM   1568  H1  TIP3W2737      12.847  10.555 -11.654  0.00  0.00      WT1   
ATOM   1569  H2  TIP3W2737      13.344   9.494 -12.632  0.00  0.00      WT1   
ATOM   1570  OH2 TIP3W2738      -3.810  -0.404  12.776  0.00  0.00      WT1   
ATOM   1571  H1  TIP3W2738      -3.407  -0.031  13.547  0.00  0.00      WT1   
ATOM   1572  H2  TIP3W2738      -4.251   0.396  12.427  0.00  0.00      WT1   
ATOM   1573  OH2 TIP3W2740      13.835   6.022 -12.362  0.00  0.00      WT1   
ATOM   1574  H1  TIP3W2740      13.230   6.259 -11.687  0.00  0.00      WT1   
ATOM   1575  H2  TIP3W2740      13.927   5.087 -12.191  0.00  0.00      WT1   
ATOM   1576  OH2 TIP3W2743       1.713  -1.716   4.840  0.00  0.00      WT1   
ATOM   1577  H1  TIP3W2743       1.670  -1.112   5.658  0.00  0.00      WT1   
ATOM   1578  H2  TIP3W2743       0.782  -2.061   4.758  0.00  0.00      WT1   
ATOM   1579  OH2 TIP3W2753      -4.082  -0.163  -5.424  0.00  0.00      WT1   
ATOM   1580  H1  TIP3W2753      -5.078  -0.299  -5.402  0.00  0.00      WT1   
ATOM   1581  H2  TIP3W2753      -3.724  -1.032  -5.704  0.00  0.00      WT1   
ATOM   1582  OH2 TIP3W2754      -9.457  -9.166  -0.987  0.00  0.00      WT1   
ATOM   1583  H1  TIP3W2754      -9.938  -9.382  -1.832  0.00  0.00      WT1   
ATOM   1584  H2  TIP3W2754      -8.567  -9.278  -1.413  0.00  0.00      WT1   
ATOM   1585  OH2 TIP3W2755      -9.985 -13.408   9.856  0.00  0.00      WT1   
ATOM   1586  H1  TIP3W2755     -10.474 -12.551   9.791  0.00  0.00      WT1   
ATOM   1587  H2  TIP3W2755      -9.589 -13.334  10.723  0.00  0.00      WT1   
ATOM   1588  OH2 TIP3W2756       9.512  13.820   6.157  0.00  0.00      WT1   
ATOM   1589  H1  TIP3W2756      10.369  14.247   6.338  0.00  0.00      WT1   
ATOM   1590  H2  TIP3W2756       8.846  14.548   6.302  0.00  0.00      WT1   
ATOM   1591  OH2 TIP3W2760       4.865  13.343  -1.561  0.00  0.00      WT1   
ATOM   1592  H1  TIP3W2760       5.796  13.675  -1.711  0.00  0.00      WT1   
ATOM   1593  H2  TIP3W2760       4.505  13.759  -2.393  0.00  0.00      WT1   
ATOM   1594  OH2 TIP3W2771       9.443  14.649  13.945  0.00  0.00      WT1   
ATOM   1595  H1  TIP3W2771       9.934  15.411  14.203  0.00  0.00      WT1   
ATOM   1596  H2  TIP3W2771       9.956  14.334  13.144  0.00  0.00      WT1   
ATOM   1597  OH2 TIP3W2775      16.533   3.580  11.040  0.00  0.00      WT1   
ATOM   1598  H1  TIP3W2775      15.799   4.233  10.912  0.00  0.00      WT1   
ATOM   1599  H2  TIP3W2775      16.357   3.418  11.992  0.00  0.00      WT1   
ATOM   1600  OH2 TIP3W2776       5.407  -4.372   8.377  0.00  0.00      WT1   
ATOM   1601  H1  TIP3W2776       5.566  -4.794   9.224  0.00  0.00      WT1   
ATOM   1602  H2  TIP3W2776       5.054  -5.159   7.911  0.00  0.00      WT1   
ATOM   1603  OH2 TIP3W2777      -9.233  12.312  14.335  0.00  0.00      WT1   
ATOM   1604  H1  TIP3W2777      -9.822  12.613  13.612  0.00  0.00      WT1   
ATOM   1605  H2  TIP3W2777      -9.642  12.615  15.136  0.00  0.00      WT1   
ATOM   1606  OH2 TIP3W2779      10.924  -2.910  -2.272  0.00  0.00      WT1   
ATOM   1607  H1  TIP3W2779      10.317  -2.535  -2.889  0.00  0.00      WT1   
ATOM   1608  H2  TIP3W2779      10.506  -2.439  -1.480  0.00  0.00      WT1   
ATOM   1609  OH2 TIP3W2780     -13.034   1.555 -15.984  0.00  0.00      WT1   
ATOM   1610  H1  TIP3W2780     -12.250   2.143 -15.803  0.00  0.00      WT1   
ATOM   1611  H2  TIP3W2780     -13.479   1.410 -15.112  0.00  0.00      WT1   
ATOM   1612  OH2 TIP3W2794       3.670 -10.292   0.122  0.00  0.00      WT1   
ATOM   1613  H1  TIP3W2794       3.869  -9.321   0.178  0.00  0.00      WT1   
ATOM   1614  H2  TIP3W2794       3.998 -10.512  -0.759  0.00  0.00      WT1   
ATOM   1615  OH2 TIP3W2795      -5.938   8.785  -4.903  0.00  0.00      WT1   
ATOM   1616  H1  TIP3W2795      -5.443   7.988  -4.760  0.00  0.00      WT1   
ATOM   1617  H2  TIP3W2795      -5.216   9.436  -5.006  0.00  0.00      WT1   
ATOM   1618  OH2 TIP3W2797     -13.162   8.690 -14.486  0.00  0.00      WT1   
ATOM   1619  H1  TIP3W2797     -12.191   8.493 -14.395  0.00  0.00      WT1   
ATOM   1620  H2  TIP3W2797     -13.476   7.871 -14.041  0.00  0.00      WT1   
ATOM   1621  OH2 TIP3W2801       2.029   6.424  12.460  0.00  0.00      WT1   
ATOM   1622  H1  TIP3W2801       2.139   7.195  11.837  0.00  0.00      WT1   
ATOM   1623  H2  TIP3W2801       2.468   5.768  11.915  0.00  0.00      WT1   
ATOM   1624  OH2 TIP3W2806       4.367  -0.159 -15.711  0.00  0.00      WT1   
ATOM   1625  H1  TIP3W2806       4.622   0.191 -14.829  0.00  0.00      WT1   
ATOM   1626  H2  TIP3W2806       3.587   0.385 -15.873  0.00  0.00      WT1   
ATOM   1627  OH2 TIP3W2815      10.165   9.486   1.617  0.00  0.00      WT1   
ATOM   1628  H1  TIP3W2815      10.710   9.158   0.905  0.00  0.00      WT1   
ATOM   1629  H2  TIP3W2815       9.385   8.931   1.488  0.00  0.00      WT1   
ATOM   1630  OH2 TIP3W2818      12.685   9.488   8.844  0.00  0.00      WT1   
ATOM   1631  H1  TIP3W2818      13.269   9.097   8.207  0.00  0.00      WT1   
ATOM   1632  H2  TIP3W2818      13.110  10.388   8.878  0.00  0.00      WT1   
ATOM   1633  OH2 TIP3W2819     -13.850  -5.957   1.216  0.00  0.00      WT1   
ATOM   1634  H1  TIP3W2819     -14.590  -6.065   1.842  0.00  0.00      WT1   
ATOM   1635  H2  TIP3W2819     -14.105  -5.189   0.707  0.00  0.00      WT1   
ATOM   1636  OH2 TIP3W2821       0.823 -14.350  -1.751  0.00  0.00      WT1   
ATOM   1637  H1  TIP3W2821       1.403 -14.052  -1.048  0.00  0.00      WT1   
ATOM   1638  H2  TIP3W2821       1.326 -13.928  -2.540  0.00  0.00      WT1   
ATOM   1639  OH2 TIP3W2832      13.921 -12.089  -8.443  0.00  0.00      WT1   
ATOM   1640  H1  TIP3W2832      13.955 -12.653  -7.632  0.00  0.00      WT1   
ATOM   1641  H2  TIP3W2832      14.333 -11.326  -8.123  0.00  0.00      WT1   
ATOM   1642  OH2 TIP3W2841      -4.795 -11.456  14.875  0.00  0.00      WT1   
ATOM   1643  H1  TIP3W2841      -4.275 -11.721  15.649  0.00  0.00      WT1   
ATOM   1644  H2  TIP3W2841      -4.178 -10.784  14.515  0.00  0.00      WT1   
ATOM   1645  OH2 TIP3W2842      14.415   4.851  -8.492  0.00  0.00      WT1   
ATOM   1646  H1  TIP3W2842      13.949   4.223  -9.072  0.00  0.00      WT1   
ATOM   1647  H2  TIP3W2842      15.314   4.884  -8.843  0.00  0.00      WT1   
ATOM   1648  OH2 TIP3W2843      11.578   6.698  -5.177  0.00  0.00      WT1   
ATOM   1649  H1  TIP3W2843      11.736   7.498  -5.748  0.00  0.00      WT1   
ATOM   1650  H2  TIP3W2843      11.667   5.942  -5.751  0.00  0.00      WT1   
ATOM   1651  OH2 TIP3W2845     -12.348  -3.667   3.152  0.00  0.00      WT1   
ATOM   1652  H1  TIP3W2845     -12.367  -4.640   3.310  0.00  0.00      WT1   
ATOM   1653  H2  TIP3W2845     -11.562  -3.617   2.588  0.00  0.00      WT1   
ATOM   1654  OH2 TIP3W2857      -1.150  -9.575   9.451  0.00  0.00      WT1   
ATOM   1655  H1  TIP3W2857      -1.132  -9.733  10.453  0.00  0.00      WT1   
ATOM   1656  H2  TIP3W2857      -0.441 -10.208   9.133  0.00  0.00      WT1   
ATOM   1657  OH2 TIP3W2859      15.515   9.918  -9.690  0.00  0.00      WT1   
ATOM   1658  H1  TIP3W2859      15.289   9.026  -9.320  0.00  0.00      WT1   
ATOM   1659  H2  TIP3W2859      16.152   9.759 -10.389  0.00  0.00      WT1   
ATOM   1660  OH2 TIP3W2862      11.444 -14.218  -0.191  0.00  0.00      WT1   
ATOM   1661  H1  TIP3W2862      10.875 -13.580   0.298  0.00  0.00      WT1   
ATOM   1662  H2  TIP3W2862      12.096 -13.599  -0.570  0.00  0.00      WT1   
ATOM   1663  OH2 TIP3W2865     -10.930   2.401  12.432  0.00  0.00      WT1   
ATOM   1664  H1  TIP3W2865     -10.873   3.357  12.506  0.00  0.00      WT1   
ATOM   1665  H2  TIP3W2865     -10.477   2.172  11.620  0.00  0.00      WT1   
ATOM   1666  OH2 TIP3W2866      -6.265  12.051  -0.320  0.00  0.00      WT1   
ATOM   1667  H1  TIP3W2866      -5.448  11.861   0.193  0.00  0.00      WT1   
ATOM   1668  H2  TIP3W2866      -5.957  11.701  -1.179  0.00  0.00      WT1   
ATOM   1669  OH2 TIP3W2877      12.477   1.366  -3.820  0.00  0.00      WT1   
ATOM   1670  H1  TIP3W2877      11.556   1.201  -3.574  0.00  0.00      WT1   
ATOM   1671  H2  TIP3W2877      12.531   0.915  -4.692  0.00  0.00      WT1   
ATOM   1672  OH2 TIP3W2878      -2.570  -8.345  -2.290  0.00  0.00      WT1   
ATOM   1673  H1  TIP3W2878      -2.958  -9.230  -2.333  0.00  0.00      WT1   
ATOM   1674  H2  TIP3W2878      -2.007  -8.418  -1.500  0.00  0.00      WT1   
ATOM   1675  OH2 TIP3W2903      -7.528   7.005   5.046  0.00  0.00      WT1   
ATOM   1676  H1  TIP3W2903      -6.666   7.160   5.484  0.00  0.00      WT1   
ATOM   1677  H2  TIP3W2903      -7.380   7.471   4.254  0.00  0.00      WT1   
ATOM   1678  OH2 TIP3W2919      -4.434  -4.392 -15.235  0.00  0.00      WT1   
ATOM   1679  H1  TIP3W2919      -5.311  -4.820 -15.460  0.00  0.00      WT1   
ATOM   1680  H2  TIP3W2919      -4.808  -3.560 -14.871  0.00  0.00      WT1   
ATOM   1681  OH2 TIP3W2922      -1.063  -7.172  10.880  0.00  0.00      WT1   
ATOM   1682  H1  TIP3W2922      -2.015  -7.000  10.681  0.00  0.00      WT1   
ATOM   1683  H2  TIP3W2922      -0.862  -7.851  10.246  0.00  0.00      WT1   
ATOM   1684  OH2 TIP3W2926      -5.830  13.894 -12.176  0.00  0.00      WT1   
ATOM   1685  H1  TIP3W2926      -6.022  13.482 -13.070  0.00  0.00      WT1   
ATOM   1686  H2  TIP3W2926      -6.701  13.899 -11.742  0.00  0.00      WT1   
ATOM   1687  OH2 TIP3W2944      11.790 -10.833  -3.958  0.00  0.00      WT1   
ATOM   1688  H1  TIP3W2944      11.753  -9.870  -4.188  0.00  0.00      WT1   
ATOM   1689  H2  TIP3W2944      12.713 -11.057  -3.924  0.00  0.00      WT1   
ATOM   1690  OH2 TIP3W3010      11.352   3.937  -5.681  0.00  0.00      WT1   
ATOM   1691  H1  TIP3W3010      10.394   4.039  -5.549  0.00  0.00      WT1   
ATOM   1692  H2  TIP3W3010      11.357   3.052  -6.079  0.00  0.00      WT1   
ATOM   1693  OH2 TIP3W3012      -1.036   3.216  -9.531  0.00  0.00      WT1   
ATOM   1694  H1  TIP3W3012      -0.727   2.601 -10.253  0.00  0.00      WT1   
ATOM   1695  H2  TIP3W3012      -1.522   3.919 -10.033  0.00  0.00      WT1   
ATOM   1696  OH2 TIP3W3016      14.457  -9.072 -14.326  0.00  0.00      WT1   
ATOM   1697  H1  TIP3W3016      15.346  -8.794 -14.362  0.00  0.00      WT1   
ATOM   1698  H2  TIP3W3016      13.981  -8.253 -14.086  0.00  0.00      WT1   
ATOM   1699  OH2 TIP3W3027       0.741  13.004   8.619  0.00  0.00      WT1   
ATOM   1700  H1  TIP3W3027       0.470  13.894   8.620  0.00  0.00      WT1   
ATOM   1701  H2  TIP3W3027       1.547  12.993   9.184  0.00  0.00      WT1   
ATOM   1702  OH2 TIP3W3030       2.767  -2.707  15.069  0.00  0.00      WT1   
ATOM   1703  H1  TIP3W3030       3.240  -1.862  15.113  0.00  0.00      WT1   
ATOM   1704  H2  TIP3W3030       2.504  -2.758  14.132  0.00  0.00      WT1   
ATOM   1705  OH2 TIP3W3046       1.698  17.287 -14.439  0.00  0.00      WT1   
ATOM   1706  H1  TIP3W3046       1.322  16.411 -14.461  0.00  0.00      WT1   
ATOM   1707  H2  TIP3W3046       2.268  17.250 -13.632  0.00  0.00      WT1   
ATOM   1708  OH2 TIP3W3049     -13.013 -13.927   0.072  0.00  0.00      WT1   
ATOM   1709  H1  TIP3W3049     -13.517 -13.889   0.889  0.00  0.00      WT1   
ATOM   1710  H2  TIP3W3049     -12.162 -13.609   0.395  0.00  0.00      WT1   
ATOM   1711  OH2 TIP3W3050     -12.810  -3.440 -11.382  0.00  0.00      WT1   
ATOM   1712  H1  TIP3W3050     -13.043  -2.797 -12.095  0.00  0.00      WT1   
ATOM   1713  H2  TIP3W3050     -11.840  -3.227 -11.299  0.00  0.00      WT1   
ATOM   1714  OH2 TIP3W3053      -6.479  -2.601   4.205  0.00  0.00      WT1   
ATOM   1715  H1  TIP3W3053      -6.879  -2.029   3.480  0.00  0.00      WT1   
ATOM   1716  H2  TIP3W3053      -6.252  -3.391   3.659  0.00  0.00      WT1   
ATOM   1717  OH2 TIP3W3070     -14.660   4.344   3.579  0.00  0.00      WT1   
ATOM   1718  H1  TIP3W3070     -13.791   4.370   3.939  0.00  0.00      WT1   
ATOM   1719  H2  TIP3W3070     -14.435   4.197   2.631  0.00  0.00      WT1   
ATOM   1720  OH2 TIP3W3072      -7.989  14.039   0.123  0.00  0.00      WT1   
ATOM   1721  H1  TIP3W3072      -7.281  14.735   0.030  0.00  0.00      WT1   
ATOM   1722  H2  TIP3W3072      -7.373  13.290   0.187  0.00  0.00      WT1   
ATOM   1723  OH2 TIP3W3073       5.443  -6.466  12.893  0.00  0.00      WT1   
ATOM   1724  H1  TIP3W3073       5.094  -7.361  12.861  0.00  0.00      WT1   
ATOM   1725  H2  TIP3W3073       4.912  -6.068  13.593  0.00  0.00      WT1   
ATOM   1726  OH2 TIP3W3075       9.728  -4.071   5.680  0.00  0.00      WT1   
ATOM   1727  H1  TIP3W3075       9.283  -3.901   6.544  0.00  0.00      WT1   
ATOM   1728  H2  TIP3W3075       9.859  -5.052   5.551  0.00  0.00      WT1   
ATOM   1729  OH2 TIP3W3080      -2.742  -9.037  -5.190  0.00  0.00      WT1   
ATOM   1730  H1  TIP3W3080      -1.851  -8.922  -5.580  0.00  0.00      WT1   
ATOM   1731  H2  TIP3W3080      -2.481  -9.232  -4.304  0.00  0.00      WT1   
ATOM   1732  OH2 TIP3W3085       3.032  13.112  10.048  0.00  0.00      WT1   
ATOM   1733  H1  TIP3W3085       3.639  13.880  10.123  0.00  0.00      WT1   
ATOM   1734  H2  TIP3W3085       2.843  12.949  11.004  0.00  0.00      WT1   
ATOM   1735  OH2 TIP3W3086      -1.013  15.400   7.914  0.00  0.00      WT1   
ATOM   1736  H1  TIP3W3086      -1.916  15.007   8.009  0.00  0.00      WT1   
ATOM   1737  H2  TIP3W3086      -1.093  15.645   7.004  0.00  0.00      WT1   
ATOM   1738  OH2 TIP3W3091      11.595  -9.690  10.410  0.00  0.00      WT1   
ATOM   1739  H1  TIP3W3091      11.750 -10.096  11.263  0.00  0.00      WT1   
ATOM   1740  H2  TIP3W3091      11.088 -10.423  10.044  0.00  0.00      WT1   
ATOM   1741  OH2 TIP3W3092      13.215  16.352  -3.067  0.00  0.00      WT1   
ATOM   1742  H1  TIP3W3092      12.534  15.723  -2.787  0.00  0.00      WT1   
ATOM   1743  H2  TIP3W3092      12.972  17.114  -2.523  0.00  0.00      WT1   
ATOM   1744  OH2 TIP3W3095       8.902   3.922  -4.659  0.00  0.00      WT1   
ATOM   1745  H1  TIP3W3095       8.820   4.816  -4.345  0.00  0.00      WT1   
ATOM   1746  H2  TIP3W3095       8.001   3.657  -4.984  0.00  0.00      WT1   
ATOM   1747  OH2 TIP3W3096     -11.267  14.512  -6.526  0.00  0.00      WT1   
ATOM   1748  H1  TIP3W3096     -11.816  14.842  -5.777  0.00  0.00      WT1   
ATOM   1749  H2  TIP3W3096     -10.373  14.696  -6.197  0.00  0.00      WT1   
ATOM   1750  OH2 TIP3W3097       4.714  10.635 -13.333  0.00  0.00      WT1   
ATOM   1751  H1  TIP3W3097       5.595  10.571 -13.708  0.00  0.00      WT1   
ATOM   1752  H2  TIP3W3097       4.760   9.789 -12.775  0.00  0.00      WT1   
ATOM   1753  OH2 TIP3W3108      -6.993  -6.437   0.888  0.00  0.00      WT1   
ATOM   1754  H1  TIP3W3108      -7.079  -7.314   1.302  0.00  0.00      WT1   
ATOM   1755  H2  TIP3W3108      -6.975  -5.923   1.672  0.00  0.00      WT1   
ATOM   1756  OH2 TIP3W3109      -6.298 -13.103 -10.964  0.00  0.00      WT1   
ATOM   1757  H1  TIP3W3109      -6.421 -12.250 -10.460  0.00  0.00      WT1   
ATOM   1758  H2  TIP3W3109      -7.236 -13.336 -11.004  0.00  0.00      WT1   
ATOM   1759  OH2 TIP3W3111      12.732 -12.921 -10.776  0.00  0.00      WT1   
ATOM   1760  H1  TIP3W3111      13.243 -12.615  -9.973  0.00  0.00      WT1   
ATOM   1761  H2  TIP3W3111      13.156 -12.288 -11.364  0.00  0.00      WT1   
ATOM   1762  OH2 TIP3W3112       6.766  -7.937 -15.686  0.00  0.00      WT1   
ATOM   1763  H1  TIP3W3112       6.072  -8.172 -16.293  0.00  0.00      WT1   
ATOM   1764  H2  TIP3W3112       6.787  -8.688 -15.176  0.00  0.00      WT1   
ATOM   1765  OH2 TIP3W3113       0.169   0.502  10.627  0.00  0.00      WT1   
ATOM   1766  H1  TIP3W3113      -0.273  -0.158  11.224  0.00  0.00      WT1   
ATOM   1767  H2  TIP3W3113       1.107   0.343  10.920  0.00  0.00      WT1   
ATOM   1768  OH2 TIP3W3114      10.323  -0.072   4.420  0.00  0.00      WT1   
ATOM   1769  H1  TIP3W3114       9.350  -0.068   4.481  0.00  0.00      WT1   
ATOM   1770  H2  TIP3W3114      10.514  -0.582   5.242  0.00  0.00      WT1   
ATOM   1771  OH2 TIP3W3115      10.490   0.825  -0.881  0.00  0.00      WT1   
ATOM   1772  H1  TIP3W3115      10.400   1.625  -0.362  0.00  0.00      WT1   
ATOM   1773  H2  TIP3W3115      10.486   1.136  -1.789  0.00  0.00      WT1   
ATOM   1774  OH2 TIP3W3116       4.043  14.839 -10.524  0.00  0.00      WT1   
ATOM   1775  H1  TIP3W3116       3.137  14.559 -10.495  0.00  0.00      WT1   
ATOM   1776  H2  TIP3W3116       4.409  14.028 -10.911  0.00  0.00      WT1   
ATOM   1777  OH2 TIP3W3119       4.864 -10.023  -8.673  0.00  0.00      WT1   
ATOM   1778  H1  TIP3W3119       4.629 -10.821  -9.166  0.00  0.00      WT1   
ATOM   1779  H2  TIP3W3119       4.470 -10.256  -7.816  0.00  0.00      WT1   
ATOM   1780  OH2 TIP3W3129       6.532  -9.701  11.233  0.00  0.00      WT1   
ATOM   1781  H1  TIP3W3129       6.086 -10.355  11.809  0.00  0.00      WT1   
ATOM   1782  H2  TIP3W3129       5.813  -8.996  11.090  0.00  0.00      WT1   
ATOM   1783  OH2 TIP3W3131      -9.913  -7.324  15.546  0.00  0.00      WT1   
ATOM   1784  H1  TIP3W3131      -9.624  -7.973  14.852  0.00  0.00      WT1   
ATOM   1785  H2  TIP3W3131     -10.793  -6.991  15.129  0.00  0.00      WT1   
ATOM   1786  OH2 TIP3W3139       7.507 -11.254 -11.786  0.00  0.00      WT1   
ATOM   1787  H1  TIP3W3139       7.718 -10.509 -11.144  0.00  0.00      WT1   
ATOM   1788  H2  TIP3W3139       8.219 -11.891 -11.547  0.00  0.00      WT1   
ATOM   1789  OH2 TIP3W3140      -0.137  -2.517  -9.421  0.00  0.00      WT1   
ATOM   1790  H1  TIP3W3140       0.729  -2.303  -9.777  0.00  0.00      WT1   
ATOM   1791  H2  TIP3W3140      -0.574  -2.854 -10.226  0.00  0.00      WT1   
ATOM   1792  OH2 TIP3W3150       0.873  14.485   4.466  0.00  0.00      WT1   
ATOM   1793  H1  TIP3W3150       0.805  14.763   3.540  0.00  0.00      WT1   
ATOM   1794  H2  TIP3W3150       0.485  15.250   4.873  0.00  0.00      WT1   
ATOM   1795  OH2 TIP3W3152      -5.448  15.920  10.924  0.00  0.00      WT1   
ATOM   1796  H1  TIP3W3152      -6.344  15.542  11.090  0.00  0.00      WT1   
ATOM   1797  H2  TIP3W3152      -5.738  16.544  10.206  0.00  0.00      WT1   
ATOM   1798  OH2 TIP3W3155       4.315  -9.020  13.372  0.00  0.00      WT1   
ATOM   1799  H1  TIP3W3155       3.535  -9.046  13.978  0.00  0.00      WT1   
ATOM   1800  H2  TIP3W3155       4.551  -9.976  13.274  0.00  0.00      WT1   
ATOM   1801  OH2 TIP3W3156       5.203  15.292   6.296  0.00  0.00      WT1   
ATOM   1802  H1  TIP3W3156       4.630  15.306   5.498  0.00  0.00      WT1   
ATOM   1803  H2  TIP3W3156       4.549  15.550   6.958  0.00  0.00      WT1   
ATOM   1804  OH2 TIP3W3157       0.542  12.544  -0.618  0.00  0.00      WT1   
ATOM   1805  H1  TIP3W3157      -0.294  12.697  -0.102  0.00  0.00      WT1   
ATOM   1806  H2  TIP3W3157       0.557  11.571  -0.683  0.00  0.00      WT1   
ATOM   1807  OH2 TIP3W3158     -10.834  14.265 -11.305  0.00  0.00      WT1   
ATOM   1808  H1  TIP3W3158     -11.702  14.463 -10.888  0.00  0.00      WT1   
ATOM   1809  H2  TIP3W3158     -10.715  14.990 -11.938  0.00  0.00      WT1   
ATOM   1810  OH2 TIP3W3161     -10.774 -12.075   0.434  0.00  0.00      WT1   
ATOM   1811  H1  TIP3W3161     -10.872 -12.174   1.354  0.00  0.00      WT1   
ATOM   1812  H2  TIP3W3161     -11.502 -11.444   0.168  0.00  0.00      WT1   
ATOM   1813  OH2 TIP3W3173      10.821  -7.624  -0.160  0.00  0.00      WT1   
ATOM   1814  H1  TIP3W3173      11.711  -8.064  -0.276  0.00  0.00      WT1   
ATOM   1815  H2  TIP3W3173      11.037  -6.684  -0.474  0.00  0.00      WT1   
ATOM   1816  OH2 TIP3W3174     -12.898 -10.474   0.036  0.00  0.00      WT1   
ATOM   1817  H1  TIP3W3174     -12.849  -9.542   0.138  0.00  0.00      WT1   
ATOM   1818  H2  TIP3W3174     -13.074 -10.524  -0.924  0.00  0.00      WT1   
ATOM   1819  OH2 TIP3W3177       0.949  12.409 -13.536  0.00  0.00      WT1   
ATOM   1820  H1  TIP3W3177       0.117  12.041 -13.225  0.00  0.00      WT1   
ATOM   1821  H2  TIP3W3177       1.398  11.570 -13.634  0.00  0.00      WT1   
ATOM   1822  OH2 TIP3W3178      13.206  -0.572   0.887  0.00  0.00      WT1   
ATOM   1823  H1  TIP3W3178      12.974  -1.369   1.397  0.00  0.00      WT1   
ATOM   1824  H2  TIP3W3178      13.048  -0.915  -0.023  0.00  0.00      WT1   
ATOM   1825  OH2 TIP3W3181      11.890   3.060   4.772  0.00  0.00      WT1   
ATOM   1826  H1  TIP3W3181      11.533   2.652   4.006  0.00  0.00      WT1   
ATOM   1827  H2  TIP3W3181      12.771   3.113   4.368  0.00  0.00      WT1   
ATOM   1828  OH2 TIP3W3187      10.815   6.720  12.692  0.00  0.00      WT1   
ATOM   1829  H1  TIP3W3187      11.287   7.002  11.862  0.00  0.00      WT1   
ATOM   1830  H2  TIP3W3187       9.897   6.447  12.382  0.00  0.00      WT1   
ATOM   1831  OH2 TIP3W3192      13.960   9.252  -6.721  0.00  0.00      WT1   
ATOM   1832  H1  TIP3W3192      14.035   8.541  -7.357  0.00  0.00      WT1   
ATOM   1833  H2  TIP3W3192      12.985   9.344  -6.742  0.00  0.00      WT1   
ATOM   1834  OH2 TIP3W3196      -9.061  -1.291  -7.686  0.00  0.00      WT1   
ATOM   1835  H1  TIP3W3196      -9.952  -1.612  -7.631  0.00  0.00      WT1   
ATOM   1836  H2  TIP3W3196      -8.709  -1.937  -7.024  0.00  0.00      WT1   
ATOM   1837  OH2 TIP3W3197       0.076  -8.675  -9.178  0.00  0.00      WT1   
ATOM   1838  H1  TIP3W3197      -0.177  -9.488  -9.585  0.00  0.00      WT1   
ATOM   1839  H2  TIP3W3197       0.724  -8.354  -9.839  0.00  0.00      WT1   
ATOM   1840  OH2 TIP3W3202      -9.583   5.632  -9.861  0.00  0.00      WT1   
ATOM   1841  H1  TIP3W3202      -8.652   5.435  -9.719  0.00  0.00      WT1   
ATOM   1842  H2  TIP3W3202      -9.672   6.513  -9.456  0.00  0.00      WT1   
ATOM   1843  OH2 TIP3W3214      -1.160  -9.906  12.113  0.00  0.00      WT1   
ATOM   1844  H1  TIP3W3214      -1.819 -10.668  12.071  0.00  0.00      WT1   
ATOM   1845  H2  TIP3W3214      -0.731 -10.220  12.907  0.00  0.00      WT1   
ATOM   1846  OH2 TIP3W3216      15.342 -10.207   8.788  0.00  0.00      WT1   
ATOM   1847  H1  TIP3W3216      15.500 -11.161   8.716  0.00  0.00      WT1   
ATOM   1848  H2  TIP3W3216      14.984 -10.047   7.918  0.00  0.00      WT1   
ATOM   1849  OH2 TIP3W3219      -2.661   0.514  -8.799  0.00  0.00      WT1   
ATOM   1850  H1  TIP3W3219      -3.388   1.115  -8.687  0.00  0.00      WT1   
ATOM   1851  H2  TIP3W3219      -1.836   1.094  -8.814  0.00  0.00      WT1   
ATOM   1852  OH2 TIP3W3222      11.993  -9.984  -9.145  0.00  0.00      WT1   
ATOM   1853  H1  TIP3W3222      12.924  -9.978  -9.262  0.00  0.00      WT1   
ATOM   1854  H2  TIP3W3222      11.870 -10.813  -8.611  0.00  0.00      WT1   
ATOM   1855  OH2 TIP3W3223      -6.935   9.031   3.130  0.00  0.00      WT1   
ATOM   1856  H1  TIP3W3223      -7.172   8.845   2.231  0.00  0.00      WT1   
ATOM   1857  H2  TIP3W3223      -5.970   9.177   3.045  0.00  0.00      WT1   
ATOM   1858  OH2 TIP3W3227       3.913   5.723   6.932  0.00  0.00      WT1   
ATOM   1859  H1  TIP3W3227       4.588   5.565   7.627  0.00  0.00      WT1   
ATOM   1860  H2  TIP3W3227       4.241   5.187   6.182  0.00  0.00      WT1   
ATOM   1861  OH2 TIP3W3233       9.869  -1.759  -0.126  0.00  0.00      WT1   
ATOM   1862  H1  TIP3W3233      10.071  -1.702   0.877  0.00  0.00      WT1   
ATOM   1863  H2  TIP3W3233       9.958  -0.798  -0.322  0.00  0.00      WT1   
ATOM   1864  OH2 TIP3W3236       5.744   0.012 -13.125  0.00  0.00      WT1   
ATOM   1865  H1  TIP3W3236       6.677  -0.072 -13.187  0.00  0.00      WT1   
ATOM   1866  H2  TIP3W3236       5.490  -0.958 -12.983  0.00  0.00      WT1   
ATOM   1867  OH2 TIP3W3238       6.350   8.939  -0.180  0.00  0.00      WT1   
ATOM   1868  H1  TIP3W3238       7.251   8.601  -0.108  0.00  0.00      WT1   
ATOM   1869  H2  TIP3W3238       6.104   8.899   0.774  0.00  0.00      WT1   
ATOM   1870  OH2 TIP3W3240     -12.443  -6.326 -11.511  0.00  0.00      WT1   
ATOM   1871  H1  TIP3W3240     -11.954  -6.234 -12.316  0.00  0.00      WT1   
ATOM   1872  H2  TIP3W3240     -12.636  -5.362 -11.385  0.00  0.00      WT1   
ATOM   1873  OH2 TIP3W3241       1.074 -12.306   3.367  0.00  0.00      WT1   
ATOM   1874  H1  TIP3W3241       0.750 -12.362   4.293  0.00  0.00      WT1   
ATOM   1875  H2  TIP3W3241       0.289 -12.631   2.885  0.00  0.00      WT1   
ATOM   1876  OH2 TIP3W3243      14.348 -10.476   6.377  0.00  0.00      WT1   
ATOM   1877  H1  TIP3W3243      13.976 -11.352   6.242  0.00  0.00      WT1   
ATOM   1878  H2  TIP3W3243      14.303 -10.158   5.508  0.00  0.00      WT1   
ATOM   1879  OH2 TIP3W3245      -9.613   1.977  -8.163  0.00  0.00      WT1   
ATOM   1880  H1  TIP3W3245      -9.603   1.717  -7.223  0.00  0.00      WT1   
ATOM   1881  H2  TIP3W3245      -8.804   1.532  -8.426  0.00  0.00      WT1   
ATOM   1882  OH2 TIP3W3247      12.116  -4.704  -4.953  0.00  0.00      WT1   
ATOM   1883  H1  TIP3W3247      12.206  -4.634  -5.928  0.00  0.00      WT1   
ATOM   1884  H2  TIP3W3247      11.771  -3.838  -4.693  0.00  0.00      WT1   
ATOM   1885  OH2 TIP3W3257      -8.060   7.686  13.305  0.00  0.00      WT1   
ATOM   1886  H1  TIP3W3257      -7.634   8.370  12.778  0.00  0.00      WT1   
ATOM   1887  H2  TIP3W3257      -8.991   7.697  12.959  0.00  0.00      WT1   
ATOM   1888  OH2 TIP3W3258       7.096  -7.024  -7.747  0.00  0.00      WT1   
ATOM   1889  H1  TIP3W3258       6.756  -6.427  -7.068  0.00  0.00      WT1   
ATOM   1890  H2  TIP3W3258       8.077  -7.081  -7.481  0.00  0.00      WT1   
ATOM   1891  OH2 TIP3W3261      -5.711  12.000  -8.455  0.00  0.00      WT1   
ATOM   1892  H1  TIP3W3261      -5.608  11.703  -9.375  0.00  0.00      WT1   
ATOM   1893  H2  TIP3W3261      -6.030  11.219  -7.983  0.00  0.00      WT1   
ATOM   1894  OH2 TIP3W3263       6.930   2.770   7.155  0.00  0.00      WT1   
ATOM   1895  H1  TIP3W3263       6.060   2.403   7.009  0.00  0.00      WT1   
ATOM   1896  H2  TIP3W3263       7.535   1.973   7.254  0.00  0.00      WT1   
ATOM   1897  OH2 TIP3W3274       2.125  -3.186 -13.255  0.00  0.00      WT1   
ATOM   1898  H1  TIP3W3274       2.625  -3.183 -14.115  0.00  0.00      WT1   
ATOM   1899  H2  TIP3W3274       1.233  -2.859 -13.623  0.00  0.00      WT1   
ATOM   1900  OH2 TIP3W3280      12.614   1.762   9.582  0.00  0.00      WT1   
ATOM   1901  H1  TIP3W3280      11.801   1.561  10.091  0.00  0.00      WT1   
ATOM   1902  H2  TIP3W3280      12.888   0.808   9.430  0.00  0.00      WT1   
ATOM   1903  OH2 TIP3W3282       5.320   8.586 -11.712  0.00  0.00      WT1   
ATOM   1904  H1  TIP3W3282       6.176   8.357 -12.138  0.00  0.00      WT1   
ATOM   1905  H2  TIP3W3282       5.583   8.842 -10.820  0.00  0.00      WT1   
ATOM   1906  OH2 TIP3W3287      -2.220  11.804   9.343  0.00  0.00      WT1   
ATOM   1907  H1  TIP3W3287      -1.346  12.265   9.248  0.00  0.00      WT1   
ATOM   1908  H2  TIP3W3287      -2.033  10.957   8.861  0.00  0.00      WT1   
ATOM   1909  OH2 TIP3W3296      14.362   2.553   3.697  0.00  0.00      WT1   
ATOM   1910  H1  TIP3W3296      15.001   3.303   3.642  0.00  0.00      WT1   
ATOM   1911  H2  TIP3W3296      14.338   2.288   2.766  0.00  0.00      WT1   
ATOM   1912  OH2 TIP3W3301     -10.648   8.028  12.765  0.00  0.00      WT1   
ATOM   1913  H1  TIP3W3301     -10.571   7.861  11.805  0.00  0.00      WT1   
ATOM   1914  H2  TIP3W3301     -11.114   8.902  12.831  0.00  0.00      WT1   
ATOM   1915  OH2 TIP3W3302       8.124   6.669 -15.484  0.00  0.00      WT1   
ATOM   1916  H1  TIP3W3302       8.039   6.909 -16.400  0.00  0.00      WT1   
ATOM   1917  H2  TIP3W3302       8.401   5.731 -15.619  0.00  0.00      WT1   
ATOM   1918  OH2 TIP3W3305      -9.627 -13.499 -12.718  0.00  0.00      WT1   
ATOM   1919  H1  TIP3W3305      -9.272 -13.511 -11.774  0.00  0.00      WT1   
ATOM   1920  H2  TIP3W3305      -9.096 -12.745 -13.065  0.00  0.00      WT1   
ATOM   1921  OH2 TIP3W3306      -8.022   7.016  -4.734  0.00  0.00      WT1   
ATOM   1922  H1  TIP3W3306      -8.671   7.717  -4.793  0.00  0.00      WT1   
ATOM   1923  H2  TIP3W3306      -7.204   7.518  -4.771  0.00  0.00      WT1   
ATOM   1924  OH2 TIP3W3331      -4.468   1.971  11.367  0.00  0.00      WT1   
ATOM   1925  H1  TIP3W3331      -4.063   2.550  12.069  0.00  0.00      WT1   
ATOM   1926  H2  TIP3W3331      -3.870   2.102  10.635  0.00  0.00      WT1   
ATOM   1927  OH2 TIP3W3342       9.299  -6.802   6.302  0.00  0.00      WT1   
ATOM   1928  H1  TIP3W3342       9.028  -6.399   7.145  0.00  0.00      WT1   
ATOM   1929  H2  TIP3W3342       8.747  -7.620   6.282  0.00  0.00      WT1   
ATOM   1930  OH2 TIP3W3347      -0.658  14.146  -5.431  0.00  0.00      WT1   
ATOM   1931  H1  TIP3W3347      -0.443  14.274  -4.470  0.00  0.00      WT1   
ATOM   1932  H2  TIP3W3347      -0.216  14.964  -5.761  0.00  0.00      WT1   
ATOM   1933  OH2 TIP3W3348      -9.062   7.449  -1.676  0.00  0.00      WT1   
ATOM   1934  H1  TIP3W3348      -9.693   8.199  -1.649  0.00  0.00      WT1   
ATOM   1935  H2  TIP3W3348      -8.263   7.953  -1.977  0.00  0.00      WT1   
ATOM   1936  OH2 TIP3W3365       8.561  -6.972   9.315  0.00  0.00      WT1   
ATOM   1937  H1  TIP3W3365       7.762  -6.424   9.487  0.00  0.00      WT1   
ATOM   1938  H2  TIP3W3365       8.521  -7.533  10.079  0.00  0.00      WT1   
ATOM   1939  OH2 TIP3W3367       9.911  10.868  12.125  0.00  0.00      WT1   
ATOM   1940  H1  TIP3W3367       9.885  10.209  11.411  0.00  0.00      WT1   
ATOM   1941  H2  TIP3W3367      10.639  10.501  12.644  0.00  0.00      WT1   
ATOM   1942  OH2 TIP3W3382     -14.092   5.900  13.211  0.00  0.00      WT1   
ATOM   1943  H1  TIP3W3382     -14.097   4.953  13.484  0.00  0.00      WT1   
ATOM   1944  H2  TIP3W3382     -13.584   5.916  12.402  0.00  0.00      WT1   
ATOM   1945  OH2 TIP3W3402      -0.911   3.932  10.704  0.00  0.00      WT1   
ATOM   1946  H1  TIP3W3402      -0.184   3.479  10.216  0.00  0.00      WT1   
ATOM   1947  H2  TIP3W3402      -0.542   3.907  11.590  0.00  0.00      WT1   
ATOM   1948  OH2 TIP3W3408       5.497 -12.890  -6.747  0.00  0.00      WT1   
ATOM   1949  H1  TIP3W3408       5.035 -13.550  -7.254  0.00  0.00      WT1   
ATOM   1950  H2  TIP3W3408       6.222 -12.680  -7.307  0.00  0.00      WT1   
ATOM   1951  OH2 TIP3W3426      13.217  -7.898  13.454  0.00  0.00      WT1   
ATOM   1952  H1  TIP3W3426      13.497  -8.376  14.220  0.00  0.00      WT1   
ATOM   1953  H2  TIP3W3426      13.682  -8.271  12.668  0.00  0.00      WT1   
ATOM   1954  OH2 TIP3W3442      13.589  12.459   1.156  0.00  0.00      WT1   
ATOM   1955  H1  TIP3W3442      12.637  12.387   1.130  0.00  0.00      WT1   
ATOM   1956  H2  TIP3W3442      13.689  13.424   0.946  0.00  0.00      WT1   
ATOM   1957  OH2 TIP3W3447       3.663  14.160   4.328  0.00  0.00      WT1   
ATOM   1958  H1  TIP3W3447       2.720  14.463   4.265  0.00  0.00      WT1   
ATOM   1959  H2  TIP3W3447       3.590  13.261   3.992  0.00  0.00      WT1   
ATOM   1960  OH2 TIP3W3476     -14.552   8.440  11.410  0.00  0.00      WT1   
ATOM   1961  H1  TIP3W3476     -14.582   8.394  12.381  0.00  0.00      WT1   
ATOM   1962  H2  TIP3W3476     -13.729   8.020  11.184  0.00  0.00      WT1   
ATOM   1963  OH2 TIP3W3484      -9.480   4.839  -1.446  0.00  0.00      WT1   
ATOM   1964  H1  TIP3W3484      -9.117   5.768  -1.393  0.00  0.00      WT1   
ATOM   1965  H2  TIP3W3484     -10.026   4.999  -2.211  0.00  0.00      WT1   
ATOM   1966  OH2 TIP3W3513     -10.462  -8.821   1.447  0.00  0.00      WT1   
ATOM   1967  H1  TIP3W3513      -9.930  -8.928   0.622  0.00  0.00      WT1   
ATOM   1968  H2  TIP3W3513     -11.230  -8.406   1.059  0.00  0.00      WT1   
ATOM   1969  OH2 TIP3W3526       9.355  14.867  -3.793  0.00  0.00      WT1   
ATOM   1970  H1  TIP3W3526       9.338  15.817  -3.801  0.00  0.00      WT1   
ATOM   1971  H2  TIP3W3526       8.694  14.572  -3.131  0.00  0.00      WT1   
ATOM   1972  OH2 TIP3W3527       0.528 -13.086  -8.194  0.00  0.00      WT1   
ATOM   1973  H1  TIP3W3527       1.442 -12.884  -8.622  0.00  0.00      WT1   
ATOM   1974  H2  TIP3W3527       0.021 -13.443  -8.920  0.00  0.00      WT1   
ATOM   1975  OH2 TIP3W3545     -13.669   4.631  -6.278  0.00  0.00      WT1   
ATOM   1976  H1  TIP3W3545     -13.924   4.619  -7.215  0.00  0.00      WT1   
ATOM   1977  H2  TIP3W3545     -12.844   5.144  -6.331  0.00  0.00      WT1   
ATOM   1978  OH2 TIP3W3554       6.937   9.691  -4.193  0.00  0.00      WT1   
ATOM   1979  H1  TIP3W3554       7.901   9.662  -4.222  0.00  0.00      WT1   
ATOM   1980  H2  TIP3W3554       6.828   9.684  -5.143  0.00  0.00      WT1   
ATOM   1981  OH2 TIP3W3555       1.905 -11.767 -11.428  0.00  0.00      WT1   
ATOM   1982  H1  TIP3W3555       1.845 -12.726 -11.620  0.00  0.00      WT1   
ATOM   1983  H2  TIP3W3555       2.860 -11.681 -11.536  0.00  0.00      WT1   
ATOM   1984  OH2 TIP3W3556      -0.974   9.217  -9.116  0.00  0.00      WT1   
ATOM   1985  H1  TIP3W3556      -1.659   9.281  -9.765  0.00  0.00      WT1   
ATOM   1986  H2  TIP3W3556      -0.663   8.295  -9.235  0.00  0.00      WT1   
ATOM   1987  OH2 TIP3W3557      -2.647   7.425  13.659  0.00  0.00      WT1   
ATOM   1988  H1  TIP3W3557      -3.045   8.300  13.606  0.00  0.00      WT1   
ATOM   1989  H2  TIP3W3557      -2.020   7.426  12.964  0.00  0.00      WT1   
ATOM   1990  OH2 TIP3W3561      -3.352  -1.424  10.308  0.00  0.00      WT1   
ATOM   1991  H1  TIP3W3561      -3.486  -1.119  11.237  0.00  0.00      WT1   
ATOM   1992  H2  TIP3W3561      -4.097  -0.982   9.860  0.00  0.00      WT1   
ATOM   1993  OH2 TIP3W3569      -1.447 -11.871  -6.607  0.00  0.00      WT1   
ATOM   1994  H1  TIP3W3569      -0.948 -11.595  -5.839  0.00  0.00      WT1   
ATOM   1995  H2  TIP3W3569      -0.753 -12.347  -7.135  0.00  0.00      WT1   
ATOM   1996  OH2 TIP3W3573       7.928   7.008  -2.363  0.00  0.00      WT1   
ATOM   1997  H1  TIP3W3573       8.249   7.145  -3.260  0.00  0.00      WT1   
ATOM   1998  H2  TIP3W3573       7.015   7.047  -2.524  0.00  0.00      WT1   
ATOM   1999  OH2 TIP3W3593     -11.129 -12.769   3.013  0.00  0.00      WT1   
ATOM   2000  H1  TIP3W3593     -10.565 -12.008   3.241  0.00  0.00      WT1   
ATOM   2001  H2  TIP3W3593     -10.658 -13.523   3.353  0.00  0.00      WT1   
ATOM   2002  OH2 TIP3W3595      -0.881  -9.689   6.225  0.00  0.00      WT1   
ATOM   2003  H1  TIP3W3595      -1.429  -9.352   6.908  0.00  0.00      WT1   
ATOM   2004  H2  TIP3W3595      -0.010  -9.261   6.378  0.00  0.00      WT1   
ATOM   2005  OH2 TIP3W3596      13.465  -8.244  -0.427  0.00  0.00      WT1   
ATOM   2006  H1  TIP3W3596      14.264  -7.961  -0.836  0.00  0.00      WT1   
ATOM   2007  H2  TIP3W3596      13.622  -9.195  -0.291  0.00  0.00      WT1   
ATOM   2008  OH2 TIP3W3599      -8.324 -11.227 -13.436  0.00  0.00      WT1   
ATOM   2009  H1  TIP3W3599      -8.036 -10.966 -14.357  0.00  0.00      WT1   
ATOM   2010  H2  TIP3W3599      -7.647 -10.862 -12.894  0.00  0.00      WT1   
ATOM   2011  OH2 TIP3W3600       8.971  16.233  -7.071  0.00  0.00      WT1   
ATOM   2012  H1  TIP3W3600       8.658  16.748  -6.318  0.00  0.00      WT1   
ATOM   2013  H2  TIP3W3600       8.165  15.759  -7.389  0.00  0.00      WT1   
ATOM   2014  OH2 TIP3W3603      -1.136  -3.859  10.512  0.00  0.00      WT1   
ATOM   2015  H1  TIP3W3603      -1.391  -3.840   9.548  0.00  0.00      WT1   
ATOM   2016  H2  TIP3W3603      -0.891  -4.790  10.515  0.00  0.00      WT1   
ATOM   2017  OH2 TIP3W3612      13.941  15.039  -6.766  0.00  0.00      WT1   
ATOM   2018  H1  TIP3W3612      13.894  16.007  -6.825  0.00  0.00      WT1   
ATOM   2019  H2  TIP3W3612      13.105  14.992  -6.277  0.00  0.00      WT1   
ATOM   2020  OH2 TIP3W3617       7.082 -11.382  -2.433  0.00  0.00      WT1   
ATOM   2021  H1  TIP3W3617       7.942 -11.252  -2.867  0.00  0.00      WT1   
ATOM   2022  H2  TIP3W3617       7.095 -10.905  -1.588  0.00  0.00      WT1   
ATOM   2023  OH2 TIP3W3618      -0.480   9.089  -2.357  0.00  0.00      WT1   
ATOM   2024  H1  TIP3W3618       0.107   9.197  -1.568  0.00  0.00      WT1   
ATOM   2025  H2  TIP3W3618       0.018   8.497  -2.957  0.00  0.00      WT1   
ATOM   2026  OH2 TIP3W3619       3.540 -13.548  10.174  0.00  0.00      WT1   
ATOM   2027  H1  TIP3W3619       3.106 -13.342  11.037  0.00  0.00      WT1   
ATOM   2028  H2  TIP3W3619       4.341 -12.982  10.135  0.00  0.00      WT1   
ATOM   2029  OH2 TIP3W3620      -7.193   1.572  11.329  0.00  0.00      WT1   
ATOM   2030  H1  TIP3W3620      -6.229   1.598  11.489  0.00  0.00      WT1   
ATOM   2031  H2  TIP3W3620      -7.381   0.672  11.638  0.00  0.00      WT1   
ATOM   2032  OH2 TIP3W3621       5.875  -5.094   5.003  0.00  0.00      WT1   
ATOM   2033  H1  TIP3W3621       5.769  -5.755   5.739  0.00  0.00      WT1   
ATOM   2034  H2  TIP3W3621       5.121  -4.486   5.088  0.00  0.00      WT1   
ATOM   2035  OH2 TIP3W3623       9.715  -4.039  13.485  0.00  0.00      WT1   
ATOM   2036  H1  TIP3W3623       9.722  -4.698  12.748  0.00  0.00      WT1   
ATOM   2037  H2  TIP3W3623       8.940  -4.265  13.991  0.00  0.00      WT1   
ATOM   2038  OH2 TIP3W3633       4.511  -7.326  -9.617  0.00  0.00      WT1   
ATOM   2039  H1  TIP3W3633       4.585  -8.107  -9.046  0.00  0.00      WT1   
ATOM   2040  H2  TIP3W3633       3.750  -6.875  -9.160  0.00  0.00      WT1   
ATOM   2041  OH2 TIP3W3634      -4.816   6.366 -12.874  0.00  0.00      WT1   
ATOM   2042  H1  TIP3W3634      -4.562   7.326 -12.935  0.00  0.00      WT1   
ATOM   2043  H2  TIP3W3634      -4.003   5.950 -12.674  0.00  0.00      WT1   
ATOM   2044  OH2 TIP3W3636     -10.748  -3.707 -15.236  0.00  0.00      WT1   
ATOM   2045  H1  TIP3W3636     -10.774  -4.581 -14.685  0.00  0.00      WT1   
ATOM   2046  H2  TIP3W3636      -9.956  -3.915 -15.721  0.00  0.00      WT1   
ATOM   2047  OH2 TIP3W3638     -10.713   7.666 -13.787  0.00  0.00      WT1   
ATOM   2048  H1  TIP3W3638      -9.865   7.479 -14.283  0.00  0.00      WT1   
ATOM   2049  H2  TIP3W3638     -10.701   6.985 -13.119  0.00  0.00      WT1   
ATOM   2050  OH2 TIP3W3639      15.397  10.839  -2.716  0.00  0.00      WT1   
ATOM   2051  H1  TIP3W3639      16.278  11.050  -3.046  0.00  0.00      WT1   
ATOM   2052  H2  TIP3W3639      15.533  10.651  -1.802  0.00  0.00      WT1   
ATOM   2053  OH2 TIP3W3640      -4.622  -6.321  -7.440  0.00  0.00      WT1   
ATOM   2054  H1  TIP3W3640      -3.820  -5.856  -7.092  0.00  0.00      WT1   
ATOM   2055  H2  TIP3W3640      -4.285  -6.741  -8.237  0.00  0.00      WT1   
ATOM   2056  OH2 TIP3W3642       1.111   8.355   9.321  0.00  0.00      WT1   
ATOM   2057  H1  TIP3W3642       0.773   7.669   8.723  0.00  0.00      WT1   
ATOM   2058  H2  TIP3W3642       0.946   9.141   8.764  0.00  0.00      WT1   
ATOM   2059  OH2 TIP3W3650       9.951  -7.468  -7.081  0.00  0.00      WT1   
ATOM   2060  H1  TIP3W3650      10.437  -7.349  -7.960  0.00  0.00      WT1   
ATOM   2061  H2  TIP3W3650      10.687  -7.418  -6.385  0.00  0.00      WT1   
ATOM   2062  OH2 TIP3W3651      -3.280   3.464  13.357  0.00  0.00      WT1   
ATOM   2063  H1  TIP3W3651      -2.844   4.108  12.776  0.00  0.00      WT1   
ATOM   2064  H2  TIP3W3651      -3.809   4.066  13.928  0.00  0.00      WT1   
ATOM   2065  OH2 TIP3W3653     -12.735   6.068  10.835  0.00  0.00      WT1   
ATOM   2066  H1  TIP3W3653     -12.888   5.297  10.281  0.00  0.00      WT1   
ATOM   2067  H2  TIP3W3653     -11.874   6.409  10.500  0.00  0.00      WT1   
ATOM   2068  OH2 TIP3W3659       2.439   8.487  -7.358  0.00  0.00      WT1   
ATOM   2069  H1  TIP3W3659       2.163   8.995  -6.579  0.00  0.00      WT1   
ATOM   2070  H2  TIP3W3659       3.171   7.999  -6.996  0.00  0.00      WT1   
ATOM   2071  OH2 TIP3W3660       1.281 -13.008  -4.158  0.00  0.00      WT1   
ATOM   2072  H1  TIP3W3660       0.924 -13.638  -4.814  0.00  0.00      WT1   
ATOM   2073  H2  TIP3W3660       2.079 -12.754  -4.621  0.00  0.00      WT1   
ATOM   2074  OH2 TIP3W3661      13.134 -10.872 -16.031  0.00  0.00      WT1   
ATOM   2075  H1  TIP3W3661      13.657 -10.316 -15.452  0.00  0.00      WT1   
ATOM   2076  H2  TIP3W3661      12.552 -11.237 -15.342  0.00  0.00      WT1   
ATOM   2077  OH2 TIP3W3665       1.043   3.147  -7.691  0.00  0.00      WT1   
ATOM   2078  H1  TIP3W3665       0.302   3.246  -8.292  0.00  0.00      WT1   
ATOM   2079  H2  TIP3W3665       0.726   2.390  -7.161  0.00  0.00      WT1   
ATOM   2080  OH2 TIP3W3674      -2.294  12.179   3.356  0.00  0.00      WT1   
ATOM   2081  H1  TIP3W3674      -1.637  12.300   4.083  0.00  0.00      WT1   
ATOM   2082  H2  TIP3W3674      -3.035  12.483   3.887  0.00  0.00      WT1   
ATOM   2083  OH2 TIP3W3675       7.988  -3.631 -14.649  0.00  0.00      WT1   
ATOM   2084  H1  TIP3W3675       7.898  -3.868 -13.747  0.00  0.00      WT1   
ATOM   2085  H2  TIP3W3675       7.661  -4.450 -15.055  0.00  0.00      WT1   
ATOM   2086  OH2 TIP3W3677       9.409  -9.873 -14.627  0.00  0.00      WT1   
ATOM   2087  H1  TIP3W3677       9.839  -9.056 -14.952  0.00  0.00      WT1   
ATOM   2088  H2  TIP3W3677      10.184 -10.407 -14.381  0.00  0.00      WT1   
ATOM   2089  OH2 TIP3W3680      13.178  -0.916   9.202  0.00  0.00      WT1   
ATOM   2090  H1  TIP3W3680      12.474  -1.537   9.043  0.00  0.00      WT1   
ATOM   2091  H2  TIP3W3680      13.902  -1.488   9.553  0.00  0.00      WT1   
ATOM   2092  OH2 TIP3W3682       1.992 -10.678  12.653  0.00  0.00      WT1   
ATOM   2093  H1  TIP3W3682       2.060 -10.363  11.761  0.00  0.00      WT1   
ATOM   2094  H2  TIP3W3682       1.978  -9.836  13.143  0.00  0.00      WT1   
ATOM   2095  OH2 TIP3W3684      15.028   1.512  -6.302  0.00  0.00      WT1   
ATOM   2096  H1  TIP3W3684      14.739   2.259  -5.712  0.00  0.00      WT1   
ATOM   2097  H2  TIP3W3684      15.999   1.484  -6.125  0.00  0.00      WT1   
ATOM   2098  OH2 TIP3W3688      -3.772  -6.616 -13.107  0.00  0.00      WT1   
ATOM   2099  H1  TIP3W3688      -3.817  -5.954 -13.830  0.00  0.00      WT1   
ATOM   2100  H2  TIP3W3688      -3.870  -7.445 -13.627  0.00  0.00      WT1   
ATOM   2101  OH2 TIP3W3693      16.422   3.573  -4.022  0.00  0.00      WT1   
ATOM   2102  H1  TIP3W3693      16.999   3.965  -4.706  0.00  0.00      WT1   
ATOM   2103  H2  TIP3W3693      15.539   3.603  -4.530  0.00  0.00      WT1   
ATOM   2104  OH2 TIP3W3697     -13.650   1.139   2.112  0.00  0.00      WT1   
ATOM   2105  H1  TIP3W3697     -13.891   0.192   1.935  0.00  0.00      WT1   
ATOM   2106  H2  TIP3W3697     -14.404   1.614   1.771  0.00  0.00      WT1   
ATOM   2107  OH2 TIP3W3698      10.722   3.299  -9.348  0.00  0.00      WT1   
ATOM   2108  H1  TIP3W3698      10.435   2.439  -9.060  0.00  0.00      WT1   
ATOM   2109  H2  TIP3W3698      10.343   3.399 -10.243  0.00  0.00      WT1   
ATOM   2110  OH2 TIP3W3706      13.385 -13.665   8.310  0.00  0.00      WT1   
ATOM   2111  H1  TIP3W3706      12.508 -13.311   8.592  0.00  0.00      WT1   
ATOM   2112  H2  TIP3W3706      13.239 -13.652   7.373  0.00  0.00      WT1   
ATOM   2113  OH2 TIP3W3707       7.082  -3.150  11.493  0.00  0.00      WT1   
ATOM   2114  H1  TIP3W3707       7.049  -3.050  12.443  0.00  0.00      WT1   
ATOM   2115  H2  TIP3W3707       6.446  -2.474  11.310  0.00  0.00      WT1   
ATOM   2116  OH2 TIP3W3708       9.911   5.916  -0.893  0.00  0.00      WT1   
ATOM   2117  H1  TIP3W3708       9.161   5.867  -1.528  0.00  0.00      WT1   
ATOM   2118  H2  TIP3W3708      10.577   5.446  -1.399  0.00  0.00      WT1   
ATOM   2119  OH2 TIP3W3718      -1.228   8.156  11.588  0.00  0.00      WT1   
ATOM   2120  H1  TIP3W3718      -0.327   8.089  11.230  0.00  0.00      WT1   
ATOM   2121  H2  TIP3W3718      -1.356   9.114  11.730  0.00  0.00      WT1   
ATOM   2122  OH2 TIP3W3719      -7.125  -0.047 -15.766  0.00  0.00      WT1   
ATOM   2123  H1  TIP3W3719      -6.678   0.834 -15.733  0.00  0.00      WT1   
ATOM   2124  H2  TIP3W3719      -8.046   0.214 -15.778  0.00  0.00      WT1   
ATOM   2125  OH2 TIP3W3720       2.086  -4.389   8.713  0.00  0.00      WT1   
ATOM   2126  H1  TIP3W3720       1.436  -4.351   7.992  0.00  0.00      WT1   
ATOM   2127  H2  TIP3W3720       2.390  -3.513   8.736  0.00  0.00      WT1   
ATOM   2128  OH2 TIP3W3722      -4.999  10.816  -2.488  0.00  0.00      WT1   
ATOM   2129  H1  TIP3W3722      -4.801  11.056  -3.387  0.00  0.00      WT1   
ATOM   2130  H2  TIP3W3722      -4.070  10.834  -2.134  0.00  0.00      WT1   
ATOM   2131  OH2 TIP3W3723      -6.058   0.047   6.684  0.00  0.00      WT1   
ATOM   2132  H1  TIP3W3723      -5.753   0.290   7.562  0.00  0.00      WT1   
ATOM   2133  H2  TIP3W3723      -5.213   0.144   6.143  0.00  0.00      WT1   
ATOM   2134  OH2 TIP3W3724       1.137 -11.332 -14.923  0.00  0.00      WT1   
ATOM   2135  H1  TIP3W3724       1.114 -12.298 -14.712  0.00  0.00      WT1   
ATOM   2136  H2  TIP3W3724       2.088 -11.114 -14.797  0.00  0.00      WT1   
ATOM   2137  OH2 TIP3W3725     -14.110  -9.272 -12.806  0.00  0.00      WT1   
ATOM   2138  H1  TIP3W3725     -13.965 -10.247 -12.985  0.00  0.00      WT1   
ATOM   2139  H2  TIP3W3725     -13.757  -8.857 -13.645  0.00  0.00      WT1   
ATOM   2140  OH2 TIP3W3728       8.566  -1.378  -7.852  0.00  0.00      WT1   
ATOM   2141  H1  TIP3W3728       8.149  -0.599  -7.367  0.00  0.00      WT1   
ATOM   2142  H2  TIP3W3728       9.276  -0.939  -8.369  0.00  0.00      WT1   
ATOM   2143  OH2 TIP3W3740      10.942  -7.945 -12.264  0.00  0.00      WT1   
ATOM   2144  H1  TIP3W3740      10.008  -7.725 -12.356  0.00  0.00      WT1   
ATOM   2145  H2  TIP3W3740      10.903  -8.924 -12.226  0.00  0.00      WT1   
ATOM   2146  OH2 TIP3W3745      11.952  -0.865 -10.879  0.00  0.00      WT1   
ATOM   2147  H1  TIP3W3745      11.780  -1.773 -11.204  0.00  0.00      WT1   
ATOM   2148  H2  TIP3W3745      12.914  -0.983 -10.662  0.00  0.00      WT1   
ATOM   2149  OH2 TIP3W3749     -12.766  -0.802  -1.752  0.00  0.00      WT1   
ATOM   2150  H1  TIP3W3749     -12.513  -0.225  -2.511  0.00  0.00      WT1   
ATOM   2151  H2  TIP3W3749     -13.435  -0.192  -1.365  0.00  0.00      WT1   
ATOM   2152  OH2 TIP3W3761      -9.888 -10.350  14.973  0.00  0.00      WT1   
ATOM   2153  H1  TIP3W3761      -8.926 -10.528  14.854  0.00  0.00      WT1   
ATOM   2154  H2  TIP3W3761     -10.209 -10.589  14.114  0.00  0.00      WT1   
ATOM   2155  OH2 TIP3W3770      10.178   9.797 -13.139  0.00  0.00      WT1   
ATOM   2156  H1  TIP3W3770      10.287   8.826 -13.350  0.00  0.00      WT1   
ATOM   2157  H2  TIP3W3770      11.106   9.889 -12.867  0.00  0.00      WT1   
ATOM   2158  OH2 TIP3W3782       8.522   7.646  -7.461  0.00  0.00      WT1   
ATOM   2159  H1  TIP3W3782       8.253   7.615  -8.408  0.00  0.00      WT1   
ATOM   2160  H2  TIP3W3782       9.390   7.185  -7.723  0.00  0.00      WT1   
ATOM   2161  OH2 TIP3W3787       6.469   3.289  -6.004  0.00  0.00      WT1   
ATOM   2162  H1  TIP3W3787       5.746   2.899  -6.501  0.00  0.00      WT1   
ATOM   2163  H2  TIP3W3787       6.612   4.029  -6.624  0.00  0.00      WT1   
ATOM   2164  OH2 TIP3W3792       6.889  10.842  11.066  0.00  0.00      WT1   
ATOM   2165  H1  TIP3W3792       7.417  11.662  10.973  0.00  0.00      WT1   
ATOM   2166  H2  TIP3W3792       6.224  11.103  11.697  0.00  0.00      WT1   
ATOM   2167  OH2 TIP3W3821       3.751  -4.980  -6.283  0.00  0.00      WT1   
ATOM   2168  H1  TIP3W3821       3.378  -5.399  -7.099  0.00  0.00      WT1   
ATOM   2169  H2  TIP3W3821       3.279  -4.164  -6.218  0.00  0.00      WT1   
ATOM   2170  OH2 TIP3W3829      -5.419  12.844   5.351  0.00  0.00      WT1   
ATOM   2171  H1  TIP3W3829      -4.602  12.529   5.841  0.00  0.00      WT1   
ATOM   2172  H2  TIP3W3829      -6.072  12.416   5.930  0.00  0.00      WT1   
ATOM   2173  OH2 TIP3W3892      -3.030 -13.550 -14.765  0.00  0.00      WT1   
ATOM   2174  H1  TIP3W3892      -2.577 -14.316 -15.096  0.00  0.00      WT1   
ATOM   2175  H2  TIP3W3892      -2.457 -12.808 -15.061  0.00  0.00      WT1   
ATOM   2176  OH2 TIP3W3925     -12.201   1.122  -3.366  0.00  0.00      WT1   
ATOM   2177  H1  TIP3W3925     -11.444   1.573  -2.927  0.00  0.00      WT1   
ATOM   2178  H2  TIP3W3925     -12.497   1.897  -3.850  0.00  0.00      WT1   
ATOM   2179  OH2 TIP3W3931      -7.635   6.917 -12.259  0.00  0.00      WT1   
ATOM   2180  H1  TIP3W3931      -7.750   7.348 -13.093  0.00  0.00      WT1   
ATOM   2181  H2  TIP3W3931      -6.744   6.500 -12.412  0.00  0.00      WT1   
ATOM   2182  OH2 TIP3W3933      10.565 -10.444 -11.397  0.00  0.00      WT1   
ATOM   2183  H1  TIP3W3933      10.379 -11.324 -10.992  0.00  0.00      WT1   
ATOM   2184  H2  TIP3W3933      10.940  -9.919 -10.659  0.00  0.00      WT1   
ATOM   2185  OH2 TIP3W3935      -9.093  11.489  -4.529  0.00  0.00      WT1   
ATOM   2186  H1  TIP3W3935      -9.830  11.873  -4.077  0.00  0.00      WT1   
ATOM   2187  H2  TIP3W3935      -8.370  11.779  -3.958  0.00  0.00      WT1   
ATOM   2188  OH2 TIP3W3951      -8.783  11.314  -9.175  0.00  0.00      WT1   
ATOM   2189  H1  TIP3W3951      -8.541  10.622  -8.559  0.00  0.00      WT1   
ATOM   2190  H2  TIP3W3951      -8.492  12.063  -8.632  0.00  0.00      WT1   
ATOM   2191  OH2 TIP3W3974       2.174  10.118 -13.892  0.00  0.00      WT1   
ATOM   2192  H1  TIP3W3974       1.969   9.397 -13.267  0.00  0.00      WT1   
ATOM   2193  H2  TIP3W3974       3.091  10.372 -13.583  0.00  0.00      WT1   
ATOM   2194  OH2 TIP3W3975      10.581   5.968  -8.365  0.00  0.00      WT1   
ATOM   2195  H1  TIP3W3975      10.573   5.007  -8.554  0.00  0.00      WT1   
ATOM   2196  H2  TIP3W3975      11.198   6.267  -9.024  0.00  0.00      WT1   
ATOM   2197  OH2 TIP3W3977     -13.297  -9.084  -4.782  0.00  0.00      WT1   
ATOM   2198  H1  TIP3W3977     -13.299  -9.522  -5.677  0.00  0.00      WT1   
ATOM   2199  H2  TIP3W3977     -13.725  -8.242  -4.988  0.00  0.00      WT1   
ATOM   2200  OH2 TIP3W3986       1.615  13.968 -11.463  0.00  0.00      WT1   
ATOM   2201  H1  TIP3W3986       1.543  13.516 -12.352  0.00  0.00      WT1   
ATOM   2202  H2  TIP3W3986       1.237  13.266 -10.890  0.00  0.00      WT1   
ATOM   2203  OH2 TIP3W3991       8.375   2.311  11.586  0.00  0.00      WT1   
ATOM   2204  H1  TIP3W3991       7.587   1.995  11.120  0.00  0.00      WT1   
ATOM   2205  H2  TIP3W3991       8.024   2.623  12.453  0.00  0.00      WT1   
ATOM   2206  OH2 TIP3W3992     -12.559   8.921  -4.093  0.00  0.00      WT1   
ATOM   2207  H1  TIP3W3992     -12.989   9.789  -4.185  0.00  0.00      WT1   
ATOM   2208  H2  TIP3W3992     -13.206   8.334  -4.502  0.00  0.00      WT1   
ATOM   2209  OH2 TIP3W3996      10.274  13.485  11.420  0.00  0.00      WT1   
ATOM   2210  H1  TIP3W3996       9.492  13.400  10.820  0.00  0.00      WT1   
ATOM   2211  H2  TIP3W3996      10.483  12.505  11.536  0.00  0.00      WT1   
ATOM   2212  OH2 TIP3W4009       4.688  -8.541   9.117  0.00  0.00      WT1   
ATOM   2213  H1  TIP3W4009       4.554  -9.094   8.348  0.00  0.00      WT1   
ATOM   2214  H2  TIP3W4009       3.967  -7.893   9.018  0.00  0.00      WT1   
ATOM   2215  OH2 TIP3W4012       5.859  12.305 -11.191  0.00  0.00      WT1   
ATOM   2216  H1  TIP3W4012       5.355  11.885 -11.921  0.00  0.00      WT1   
ATOM   2217  H2  TIP3W4012       5.233  12.182 -10.470  0.00  0.00      WT1   
ATOM   2218  OH2 TIP3W4014       2.845 -10.656   9.603  0.00  0.00      WT1   
ATOM   2219  H1  TIP3W4014       3.625 -11.227   9.473  0.00  0.00      WT1   
ATOM   2220  H2  TIP3W4014       3.261  -9.785   9.805  0.00  0.00      WT1   
ATOM   2221  OH2 TIP3W4015       8.424  10.501 -10.966  0.00  0.00      WT1   
ATOM   2222  H1  TIP3W4015       8.891  10.312 -11.781  0.00  0.00      WT1   
ATOM   2223  H2  TIP3W4015       7.734  11.085 -11.337  0.00  0.00      WT1   
ATOM   2224  OH2 TIP3W4016      -3.818  11.156   0.575  0.00  0.00      WT1   
ATOM   2225  H1  TIP3W4016      -2.874  11.396   0.495  0.00  0.00      WT1   
ATOM   2226  H2  TIP3W4016      -3.883  10.672   1.415  0.00  0.00      WT1   
ATOM   2227  OH2 TIP3W4017     -11.549 -11.930  -3.176  0.00  0.00      WT1   
ATOM   2228  H1  TIP3W4017     -11.056 -11.404  -3.822  0.00  0.00      WT1   
ATOM   2229  H2  TIP3W4017     -12.312 -11.378  -2.998  0.00  0.00      WT1   
ATOM   2230  OH2 TIP3W4018      14.818  -9.905   3.046  0.00  0.00      WT1   
ATOM   2231  H1  TIP3W4018      15.208  -9.022   2.849  0.00  0.00      WT1   
ATOM   2232  H2  TIP3W4018      15.566 -10.467   2.857  0.00  0.00      WT1   
ATOM   2233  OH2 TIP3W4021      15.354   6.717   0.181  0.00  0.00      WT1   
ATOM   2234  H1  TIP3W4021      16.062   7.178  -0.321  0.00  0.00      WT1   
ATOM   2235  H2  TIP3W4021      15.269   7.303   0.939  0.00  0.00      WT1   
ATOM   2236  OH2 TIP3W4035       4.083  15.937  -7.517  0.00  0.00      WT1   
ATOM   2237  H1  TIP3W4035       5.020  15.607  -7.512  0.00  0.00      WT1   
ATOM   2238  H2  TIP3W4035       3.611  15.109  -7.602  0.00  0.00      WT1   
ATOM   2239  OH2 TIP3W4036     -10.703  13.036  12.092  0.00  0.00      WT1   
ATOM   2240  H1  TIP3W4036     -10.026  12.964  11.389  0.00  0.00      WT1   
ATOM   2241  H2  TIP3W4036     -11.255  12.294  11.781  0.00  0.00      WT1   
ATOM   2242  OH2 TIP3W4037      14.305   4.586  -1.799  0.00  0.00      WT1   
ATOM   2243  H1  TIP3W4037      14.349   5.100  -0.943  0.00  0.00      WT1   
ATOM   2244  H2  TIP3W4037      14.898   5.126  -2.350  0.00  0.00      WT1   
ATOM   2245  OH2 TIP3W4038       1.411  10.464   4.335  0.00  0.00      WT1   
ATOM   2246  H1  TIP3W4038       2.087  11.088   3.931  0.00  0.00      WT1   
ATOM   2247  H2  TIP3W4038       1.963  10.179   5.082  0.00  0.00      WT1   
ATOM   2248  OH2 TIP3W4039      -0.283 -10.667  -3.594  0.00  0.00      WT1   
ATOM   2249  H1  TIP3W4039       0.231 -10.011  -3.124  0.00  0.00      WT1   
ATOM   2250  H2  TIP3W4039       0.404 -11.346  -3.766  0.00  0.00      WT1   
ATOM   2251  OH2 TIP3W4041       8.703   5.399   2.628  0.00  0.00      WT1   
ATOM   2252  H1  TIP3W4041       9.596   5.465   2.295  0.00  0.00      WT1   
ATOM   2253  H2  TIP3W4041       8.698   5.855   3.518  0.00  0.00      WT1   
ATOM   2254  OH2 TIP3W4055     -12.216  10.247  12.746  0.00  0.00      WT1   
ATOM   2255  H1  TIP3W4055     -13.067   9.763  12.960  0.00  0.00      WT1   
ATOM   2256  H2  TIP3W4055     -12.402  10.795  12.000  0.00  0.00      WT1   
ATOM   2257  OH2 TIP3W4056       0.599  12.321  -9.377  0.00  0.00      WT1   
ATOM   2258  H1  TIP3W4056       0.672  11.355  -9.540  0.00  0.00      WT1   
ATOM   2259  H2  TIP3W4056      -0.391  12.420  -9.405  0.00  0.00      WT1   
ATOM   2260  OH2 TIP3W4059       1.631  -7.467   1.304  0.00  0.00      WT1   
ATOM   2261  H1  TIP3W4059       2.561  -7.162   1.230  0.00  0.00      WT1   
ATOM   2262  H2  TIP3W4059       1.811  -8.316   1.733  0.00  0.00      WT1   
ATOM   2263  OH2 TIP3W4062      -0.145   2.054   6.553  0.00  0.00      WT1   
ATOM   2264  H1  TIP3W4062       0.058   1.624   5.721  0.00  0.00      WT1   
ATOM   2265  H2  TIP3W4062      -1.081   1.927   6.681  0.00  0.00      WT1   
ATOM   2266  OH2 TIP3W4074      12.110   7.360   3.943  0.00  0.00      WT1   
ATOM   2267  H1  TIP3W4074      11.711   6.736   3.279  0.00  0.00      WT1   
ATOM   2268  H2  TIP3W4074      12.075   6.830   4.756  0.00  0.00      WT1   
ATOM   2269  OH2 TIP3W4076       5.020 -13.678 -11.008  0.00  0.00      WT1   
ATOM   2270  H1  TIP3W4076       4.765 -14.606 -10.767  0.00  0.00      WT1   
ATOM   2271  H2  TIP3W4076       5.983 -13.809 -11.214  0.00  0.00      WT1   
ATOM   2272  OH2 TIP3W4079     -11.067   5.702  -3.447  0.00  0.00      WT1   
ATOM   2273  H1  TIP3W4079     -11.608   6.385  -3.026  0.00  0.00      WT1   
ATOM   2274  H2  TIP3W4079     -11.194   5.909  -4.393  0.00  0.00      WT1   
ATOM   2275  OH2 TIP3W4081       2.954  12.891  12.924  0.00  0.00      WT1   
ATOM   2276  H1  TIP3W4081       2.797  11.924  13.124  0.00  0.00      WT1   
ATOM   2277  H2  TIP3W4081       2.188  13.396  13.330  0.00  0.00      WT1   
ATOM   2278  OH2 TIP3W4083       1.875  10.074  -5.172  0.00  0.00      WT1   
ATOM   2279  H1  TIP3W4083       2.524  10.822  -5.307  0.00  0.00      WT1   
ATOM   2280  H2  TIP3W4083       2.223   9.678  -4.351  0.00  0.00      WT1   
ATOM   2281  OH2 TIP3W4084       7.816  16.063   6.629  0.00  0.00      WT1   
ATOM   2282  H1  TIP3W4084       7.818  16.998   6.931  0.00  0.00      WT1   
ATOM   2283  H2  TIP3W4084       6.857  15.940   6.505  0.00  0.00      WT1   
ATOM   2284  OH2 TIP3W4093      11.554   5.971   1.524  0.00  0.00      WT1   
ATOM   2285  H1  TIP3W4093      10.874   5.795   0.830  0.00  0.00      WT1   
ATOM   2286  H2  TIP3W4093      12.270   5.372   1.238  0.00  0.00      WT1   
ATOM   2287  OH2 TIP3W4097       6.254  -8.757  -5.755  0.00  0.00      WT1   
ATOM   2288  H1  TIP3W4097       6.420  -8.052  -6.399  0.00  0.00      WT1   
ATOM   2289  H2  TIP3W4097       7.108  -9.168  -5.666  0.00  0.00      WT1   
ATOM   2290  OH2 TIP3W4099      -3.280 -10.077 -10.998  0.00  0.00      WT1   
ATOM   2291  H1  TIP3W4099      -2.368 -10.440 -10.949  0.00  0.00      WT1   
ATOM   2292  H2  TIP3W4099      -3.609 -10.147 -10.065  0.00  0.00      WT1   
ATOM   2293  OH2 TIP3W4102       0.230   7.076  -6.467  0.00  0.00      WT1   
ATOM   2294  H1  TIP3W4102       0.897   7.529  -6.994  0.00  0.00      WT1   
ATOM   2295  H2  TIP3W4102       0.715   6.231  -6.203  0.00  0.00      WT1   
ATOM   2296  OH2 TIP3W4104       6.351 -14.264  -2.471  0.00  0.00      WT1   
ATOM   2297  H1  TIP3W4104       6.484 -14.547  -1.552  0.00  0.00      WT1   
ATOM   2298  H2  TIP3W4104       6.715 -13.389  -2.449  0.00  0.00      WT1   
ATOM   2299  OH2 TIP3W4116     -13.411  14.720   3.828  0.00  0.00      WT1   
ATOM   2300  H1  TIP3W4116     -12.796  15.061   4.544  0.00  0.00      WT1   
ATOM   2301  H2  TIP3W4116     -13.159  13.788   3.878  0.00  0.00      WT1   
ATOM   2302  OH2 TIP3W4121     -13.281 -13.954  -2.627  0.00  0.00      WT1   
ATOM   2303  H1  TIP3W4121     -13.332 -13.883  -1.634  0.00  0.00      WT1   
ATOM   2304  H2  TIP3W4121     -12.618 -13.283  -2.851  0.00  0.00      WT1   
ATOM   2305  OH2 TIP3W4122      -8.861  -5.790   9.078  0.00  0.00      WT1   
ATOM   2306  H1  TIP3W4122      -8.624  -5.822   8.097  0.00  0.00      WT1   
ATOM   2307  H2  TIP3W4122      -9.789  -6.121   9.050  0.00  0.00      WT1   
ATOM   2308  OH2 TIP3W4138       5.196   6.701  13.531  0.00  0.00      WT1   
ATOM   2309  H1  TIP3W4138       5.409   6.045  12.911  0.00  0.00      WT1   
ATOM   2310  H2  TIP3W4138       4.446   6.283  13.961  0.00  0.00      WT1   
ATOM   2311  OH2 TIP3W4139      -7.934  -3.845  -3.154  0.00  0.00      WT1   
ATOM   2312  H1  TIP3W4139      -7.191  -4.338  -3.561  0.00  0.00      WT1   
ATOM   2313  H2  TIP3W4139      -8.194  -4.368  -2.324  0.00  0.00      WT1   
ATOM   2314  OH2 TIP3W4140       2.396 -13.942   7.401  0.00  0.00      WT1   
ATOM   2315  H1  TIP3W4140       2.914 -13.938   8.180  0.00  0.00      WT1   
ATOM   2316  H2  TIP3W4140       2.936 -13.498   6.750  0.00  0.00      WT1   
ATOM   2317  OH2 TIP3W4141      11.528  -2.967   8.752  0.00  0.00      WT1   
ATOM   2318  H1  TIP3W4141      11.828  -3.899   8.621  0.00  0.00      WT1   
ATOM   2319  H2  TIP3W4141      10.665  -3.148   9.171  0.00  0.00      WT1   
ATOM   2320  OH2 TIP3W4143       6.960   5.284  -7.859  0.00  0.00      WT1   
ATOM   2321  H1  TIP3W4143       7.447   6.068  -7.534  0.00  0.00      WT1   
ATOM   2322  H2  TIP3W4143       6.072   5.654  -7.897  0.00  0.00      WT1   
ATOM   2323  OH2 TIP3W4144      -7.965  -7.615 -13.745  0.00  0.00      WT1   
ATOM   2324  H1  TIP3W4144      -7.504  -7.025 -14.350  0.00  0.00      WT1   
ATOM   2325  H2  TIP3W4144      -8.708  -7.835 -14.308  0.00  0.00      WT1   
ATOM   2326  OH2 TIP3W4146     -12.508  -5.036  -2.234  0.00  0.00      WT1   
ATOM   2327  H1  TIP3W4146     -11.778  -5.539  -1.855  0.00  0.00      WT1   
ATOM   2328  H2  TIP3W4146     -12.492  -4.213  -1.649  0.00  0.00      WT1   
ATOM   2329  OH2 TIP3W4157      12.419   8.341   0.161  0.00  0.00      WT1   
ATOM   2330  H1  TIP3W4157      12.360   7.571   0.684  0.00  0.00      WT1   
ATOM   2331  H2  TIP3W4157      12.302   7.970  -0.732  0.00  0.00      WT1   
ATOM   2332  OH2 TIP3W4161      -3.369  13.704  -5.243  0.00  0.00      WT1   
ATOM   2333  H1  TIP3W4161      -3.531  13.990  -6.154  0.00  0.00      WT1   
ATOM   2334  H2  TIP3W4161      -2.456  13.556  -5.330  0.00  0.00      WT1   
ATOM   2335  OH2 TIP3W4162       5.930   6.849   4.487  0.00  0.00      WT1   
ATOM   2336  H1  TIP3W4162       5.667   5.909   4.437  0.00  0.00      WT1   
ATOM   2337  H2  TIP3W4162       6.868   6.758   4.673  0.00  0.00      WT1   
ATOM   2338  OH2 TIP3W4163       1.495  -9.247  -1.795  0.00  0.00      WT1   
ATOM   2339  H1  TIP3W4163       2.061  -9.610  -1.102  0.00  0.00      WT1   
ATOM   2340  H2  TIP3W4163       2.198  -8.839  -2.344  0.00  0.00      WT1   
ATOM   2341  OH2 TIP3W4165      14.205   4.098  -5.732  0.00  0.00      WT1   
ATOM   2342  H1  TIP3W4165      14.227   4.296  -6.704  0.00  0.00      WT1   
ATOM   2343  H2  TIP3W4165      13.236   4.135  -5.643  0.00  0.00      WT1   
ATOM   2344  OH2 TIP3W4167      10.052  11.369  -1.265  0.00  0.00      WT1   
ATOM   2345  H1  TIP3W4167       9.829  10.431  -1.425  0.00  0.00      WT1   
ATOM   2346  H2  TIP3W4167      10.961  11.352  -1.641  0.00  0.00      WT1   
ATOM   2347  OH2 TIP3W4179     -12.561  16.301  -8.579  0.00  0.00      WT1   
ATOM   2348  H1  TIP3W4179     -11.958  15.979  -7.959  0.00  0.00      WT1   
ATOM   2349  H2  TIP3W4179     -13.126  16.822  -8.013  0.00  0.00      WT1   
ATOM   2350  OH2 TIP3W4181      -9.420   9.749   9.493  0.00  0.00      WT1   
ATOM   2351  H1  TIP3W4181      -9.587  10.211   8.666  0.00  0.00      WT1   
ATOM   2352  H2  TIP3W4181      -8.495   9.662   9.532  0.00  0.00      WT1   
ATOM   2353  OH2 TIP3W4184      10.444 -12.185  10.005  0.00  0.00      WT1   
ATOM   2354  H1  TIP3W4184       9.511 -12.350  10.305  0.00  0.00      WT1   
ATOM   2355  H2  TIP3W4184      10.923 -12.812  10.484  0.00  0.00      WT1   
ATOM   2356  OH2 TIP3W4186      -2.182  13.613  13.335  0.00  0.00      WT1   
ATOM   2357  H1  TIP3W4186      -2.257  13.253  14.199  0.00  0.00      WT1   
ATOM   2358  H2  TIP3W4186      -1.806  12.831  12.893  0.00  0.00      WT1   
ATOM   2359  OH2 TIP3W4202      -4.349  -3.938   9.481  0.00  0.00      WT1   
ATOM   2360  H1  TIP3W4202      -4.085  -3.091   9.922  0.00  0.00      WT1   
ATOM   2361  H2  TIP3W4202      -4.793  -3.644   8.674  0.00  0.00      WT1   
ATOM   2362  OH2 TIP3W4243      -7.901  -1.030  12.043  0.00  0.00      WT1   
ATOM   2363  H1  TIP3W4243      -7.502  -1.478  12.831  0.00  0.00      WT1   
ATOM   2364  H2  TIP3W4243      -8.083  -1.812  11.499  0.00  0.00      WT1   
ATOM   2365  OH2 TIP3W4273       3.006  13.568   0.422  0.00  0.00      WT1   
ATOM   2366  H1  TIP3W4273       2.307  13.333  -0.244  0.00  0.00      WT1   
ATOM   2367  H2  TIP3W4273       3.736  13.620  -0.200  0.00  0.00      WT1   
ATOM   2368  OH2 TIP3W4287       8.857   7.021  -4.779  0.00  0.00      WT1   
ATOM   2369  H1  TIP3W4287       8.682   7.309  -5.684  0.00  0.00      WT1   
ATOM   2370  H2  TIP3W4287       9.827   7.016  -4.851  0.00  0.00      WT1   
ATOM   2371  OH2 TIP3W4356      11.375  17.172 -13.554  0.00  0.00      WT1   
ATOM   2372  H1  TIP3W4356      10.606  16.871 -13.094  0.00  0.00      WT1   
ATOM   2373  H2  TIP3W4356      12.112  16.739 -13.067  0.00  0.00      WT1   
ATOM   2374  OH2 TIP3W4380      -0.497  12.287   5.393  0.00  0.00      WT1   
ATOM   2375  H1  TIP3W4380      -0.010  13.090   5.273  0.00  0.00      WT1   
ATOM   2376  H2  TIP3W4380       0.122  11.651   5.089  0.00  0.00      WT1   
ATOM   2377  OH2 TIP3W4394       8.762  -8.337  11.698  0.00  0.00      WT1   
ATOM   2378  H1  TIP3W4394       9.429  -8.995  12.006  0.00  0.00      WT1   
ATOM   2379  H2  TIP3W4394       8.044  -9.029  11.590  0.00  0.00      WT1   
ATOM   2380  OH2 TIP3W4396      -2.485  -5.032  12.777  0.00  0.00      WT1   
ATOM   2381  H1  TIP3W4396      -2.489  -4.653  11.871  0.00  0.00      WT1   
ATOM   2382  H2  TIP3W4396      -3.452  -5.210  12.839  0.00  0.00      WT1   
ATOM   2383  OH2 TIP3W4414     -12.784 -13.446 -10.834  0.00  0.00      WT1   
ATOM   2384  H1  TIP3W4414     -12.926 -14.125 -10.118  0.00  0.00      WT1   
ATOM   2385  H2  TIP3W4414     -12.233 -12.843 -10.374  0.00  0.00      WT1   
ATOM   2386  OH2 TIP3W4417     -11.725  -6.817  -8.406  0.00  0.00      WT1   
ATOM   2387  H1  TIP3W4417     -12.430  -6.132  -8.426  0.00  0.00      WT1   
ATOM   2388  H2  TIP3W4417     -12.095  -7.397  -9.061  0.00  0.00      WT1   
ATOM   2389  OH2 TIP3W4419      -6.485 -13.202   8.731  0.00  0.00      WT1   
ATOM   2390  H1  TIP3W4419      -6.119 -13.285   7.797  0.00  0.00      WT1   
ATOM   2391  H2  TIP3W4419      -7.395 -13.164   8.545  0.00  0.00      WT1   
ATOM   2392  OH2 TIP3W4437      10.380   0.556  11.034  0.00  0.00      WT1   
ATOM   2393  H1  TIP3W4437       9.917   1.324  11.344  0.00  0.00      WT1   
ATOM   2394  H2  TIP3W4437       9.668   0.068  10.675  0.00  0.00      WT1   
ATOM   2395  OH2 TIP3W4442      -6.434 -11.704  12.543  0.00  0.00      WT1   
ATOM   2396  H1  TIP3W4442      -5.794 -11.435  11.808  0.00  0.00      WT1   
ATOM   2397  H2  TIP3W4442      -5.861 -11.773  13.329  0.00  0.00      WT1   
ATOM   2398  OH2 TIP3W4455      -3.103 -11.077  -2.755  0.00  0.00      WT1   
ATOM   2399  H1  TIP3W4455      -3.192 -11.939  -2.392  0.00  0.00      WT1   
ATOM   2400  H2  TIP3W4455      -2.190 -10.984  -2.985  0.00  0.00      WT1   
ATOM   2401  OH2 TIP3W4456      12.721  13.307 -12.941  0.00  0.00      WT1   
ATOM   2402  H1  TIP3W4456      13.289  13.088 -12.202  0.00  0.00      WT1   
ATOM   2403  H2  TIP3W4456      12.496  14.216 -12.767  0.00  0.00      WT1   
ATOM   2404  OH2 TIP3W4461      -4.068  10.742  -5.403  0.00  0.00      WT1   
ATOM   2405  H1  TIP3W4461      -4.027  11.719  -5.458  0.00  0.00      WT1   
ATOM   2406  H2  TIP3W4461      -3.570  10.573  -6.222  0.00  0.00      WT1   
ATOM   2407  OH2 TIP3W4474       1.966   1.221  15.499  0.00  0.00      WT1   
ATOM   2408  H1  TIP3W4474       1.643   0.350  15.293  0.00  0.00      WT1   
ATOM   2409  H2  TIP3W4474       1.671   1.695  14.730  0.00  0.00      WT1   
ATOM   2410  OH2 TIP3W4479     -13.934 -10.347  -2.553  0.00  0.00      WT1   
ATOM   2411  H1  TIP3W4479     -14.623  -9.673  -2.299  0.00  0.00      WT1   
ATOM   2412  H2  TIP3W4479     -13.702  -9.957  -3.412  0.00  0.00      WT1   
ATOM   2413  OH2 TIP3W4480      10.323  -9.660  13.258  0.00  0.00      WT1   
ATOM   2414  H1  TIP3W4480      11.176 -10.099  13.167  0.00  0.00      WT1   
ATOM   2415  H2  TIP3W4480      10.426  -9.310  14.155  0.00  0.00      WT1   
ATOM   2416  OH2 TIP3W4484       3.078   2.552  -4.200  0.00  0.00      WT1   
ATOM   2417  H1  TIP3W4484       3.266   2.005  -4.994  0.00  0.00      WT1   
ATOM   2418  H2  TIP3W4484       2.237   2.156  -3.966  0.00  0.00      WT1   
ATOM   2419  OH2 TIP3W4496       3.086  12.007   2.773  0.00  0.00      WT1   
ATOM   2420  H1  TIP3W4496       3.601  11.320   2.384  0.00  0.00      WT1   
ATOM   2421  H2  TIP3W4496       2.927  12.583   1.980  0.00  0.00      WT1   
ATOM   2422  OH2 TIP3W4516       5.596   1.812  10.928  0.00  0.00      WT1   
ATOM   2423  H1  TIP3W4516       5.350   1.102  11.537  0.00  0.00      WT1   
ATOM   2424  H2  TIP3W4516       4.881   1.862  10.285  0.00  0.00      WT1   
ATOM   2425  OH2 TIP3W4519     -13.434  -9.759  -7.816  0.00  0.00      WT1   
ATOM   2426  H1  TIP3W4519     -12.626 -10.277  -7.701  0.00  0.00      WT1   
ATOM   2427  H2  TIP3W4519     -13.287  -9.365  -8.674  0.00  0.00      WT1   
ATOM   2428  OH2 TIP3W4523       9.491  15.153 -12.790  0.00  0.00      WT1   
ATOM   2429  H1  TIP3W4523       9.485  14.507 -12.027  0.00  0.00      WT1   
ATOM   2430  H2  TIP3W4523       9.427  14.474 -13.488  0.00  0.00      WT1   
ATOM   2431  OH2 TIP3W4524       9.424   4.225 -15.930  0.00  0.00      WT1   
ATOM   2432  H1  TIP3W4524       9.652   3.469 -15.353  0.00  0.00      WT1   
ATOM   2433  H2  TIP3W4524      10.282   4.633 -15.989  0.00  0.00      WT1   
ATOM   2434  OH2 TIP3W4536       6.138  15.363   2.992  0.00  0.00      WT1   
ATOM   2435  H1  TIP3W4536       5.308  15.022   3.277  0.00  0.00      WT1   
ATOM   2436  H2  TIP3W4536       6.610  14.555   2.690  0.00  0.00      WT1   
ATOM   2437  OH2 TIP3W4537      12.855  14.209  10.483  0.00  0.00      WT1   
ATOM   2438  H1  TIP3W4537      12.009  14.019  10.947  0.00  0.00      WT1   
ATOM   2439  H2  TIP3W4537      13.325  14.690  11.127  0.00  0.00      WT1   
ATOM   2440  OH2 TIP3W4538      -7.329   9.515  -7.089  0.00  0.00      WT1   
ATOM   2441  H1  TIP3W4538      -6.822   9.355  -6.299  0.00  0.00      WT1   
ATOM   2442  H2  TIP3W4538      -7.260   8.618  -7.493  0.00  0.00      WT1   
ATOM   2443  OH2 TIP3W4539      14.372   7.992   7.227  0.00  0.00      WT1   
ATOM   2444  H1  TIP3W4539      14.857   7.979   6.394  0.00  0.00      WT1   
ATOM   2445  H2  TIP3W4539      14.936   8.531   7.760  0.00  0.00      WT1   
ATOM   2446  OH2 TIP3W4553     -13.935   3.945   0.971  0.00  0.00      WT1   
ATOM   2447  H1  TIP3W4553     -13.004   4.221   1.092  0.00  0.00      WT1   
ATOM   2448  H2  TIP3W4553     -13.955   3.760   0.040  0.00  0.00      WT1   
ATOM   2449  OH2 TIP3W4559      -8.367  13.091 -11.362  0.00  0.00      WT1   
ATOM   2450  H1  TIP3W4559      -8.428  12.443 -10.630  0.00  0.00      WT1   
ATOM   2451  H2  TIP3W4559      -9.182  13.624 -11.214  0.00  0.00      WT1   
ATOM   2452  OH2 TIP3W4569      -5.921 -13.538  -7.132  0.00  0.00      WT1   
ATOM   2453  H1  TIP3W4569      -5.291 -13.324  -6.408  0.00  0.00      WT1   
ATOM   2454  H2  TIP3W4569      -5.223 -13.891  -7.759  0.00  0.00      WT1   
ATOM   2455  OH2 TIP3W4578      10.776   3.099   0.622  0.00  0.00      WT1   
ATOM   2456  H1  TIP3W4578      11.573   3.456   0.158  0.00  0.00      WT1   
ATOM   2457  H2  TIP3W4578      11.173   2.730   1.406  0.00  0.00      WT1   
ATOM   2458  OH2 TIP3W4582      -1.697  -5.358   8.160  0.00  0.00      WT1   
ATOM   2459  H1  TIP3W4582      -2.135  -5.038   7.339  0.00  0.00      WT1   
ATOM   2460  H2  TIP3W4582      -0.774  -5.298   7.872  0.00  0.00      WT1   
ATOM   2461  OH2 TIP3W4588      -2.272 -11.199   3.642  0.00  0.00      WT1   
ATOM   2462  H1  TIP3W4588      -1.778 -11.743   4.278  0.00  0.00      WT1   
ATOM   2463  H2  TIP3W4588      -3.076 -11.747   3.468  0.00  0.00      WT1   
ATOM   2464  OH2 TIP3W4605       4.814   5.652 -10.556  0.00  0.00      WT1   
ATOM   2465  H1  TIP3W4605       4.341   5.214  -9.784  0.00  0.00      WT1   
ATOM   2466  H2  TIP3W4605       4.807   6.548 -10.268  0.00  0.00      WT1   
ATOM   2467  OH2 TIP3W4606       3.681   2.536   9.213  0.00  0.00      WT1   
ATOM   2468  H1  TIP3W4606       3.898   2.017   8.405  0.00  0.00      WT1   
ATOM   2469  H2  TIP3W4606       2.736   2.671   9.130  0.00  0.00      WT1   
ATOM   2470  OH2 TIP3W4625      -6.247  10.309   6.570  0.00  0.00      WT1   
ATOM   2471  H1  TIP3W4625      -5.735   9.558   6.187  0.00  0.00      WT1   
ATOM   2472  H2  TIP3W4625      -7.025  10.252   5.995  0.00  0.00      WT1   
ATOM   2473  OH2 TIP3W4626     -10.339  -5.686   6.194  0.00  0.00      WT1   
ATOM   2474  H1  TIP3W4626      -9.708  -4.978   6.031  0.00  0.00      WT1   
ATOM   2475  H2  TIP3W4626     -11.155  -5.174   6.426  0.00  0.00      WT1   
ATOM   2476  OH2 TIP3W4630      14.732  10.045  -0.064  0.00  0.00      WT1   
ATOM   2477  H1  TIP3W4630      14.396  10.852   0.360  0.00  0.00      WT1   
ATOM   2478  H2  TIP3W4630      13.975   9.440   0.034  0.00  0.00      WT1   
ATOM   2479  OH2 TIP3W4641       7.274   8.438 -13.532  0.00  0.00      WT1   
ATOM   2480  H1  TIP3W4641       7.545   7.844 -14.255  0.00  0.00      WT1   
ATOM   2481  H2  TIP3W4641       7.597   9.299 -13.807  0.00  0.00      WT1   
ATOM   2482  OH2 TIP3W4649     -10.708  13.001   5.786  0.00  0.00      WT1   
ATOM   2483  H1  TIP3W4649     -11.102  12.835   4.951  0.00  0.00      WT1   
ATOM   2484  H2  TIP3W4649     -10.385  13.869   5.652  0.00  0.00      WT1   
ATOM   2485  OH2 TIP3W4663      -5.114  -7.431  -3.706  0.00  0.00      WT1   
ATOM   2486  H1  TIP3W4663      -5.260  -7.606  -2.709  0.00  0.00      WT1   
ATOM   2487  H2  TIP3W4663      -4.161  -7.534  -3.763  0.00  0.00      WT1   
ATOM   2488  OH2 TIP3W4685      12.643 -10.824  12.619  0.00  0.00      WT1   
ATOM   2489  H1  TIP3W4685      12.997 -11.696  12.469  0.00  0.00      WT1   
ATOM   2490  H2  TIP3W4685      12.975 -10.765  13.551  0.00  0.00      WT1   
ATOM   2491  OH2 TIP3W4706       2.323  13.632  -7.507  0.00  0.00      WT1   
ATOM   2492  H1  TIP3W4706       1.730  13.090  -8.103  0.00  0.00      WT1   
ATOM   2493  H2  TIP3W4706       2.408  13.022  -6.743  0.00  0.00      WT1   
ATOM   2494  OH2 TIP3W4797     -12.994  11.507  -0.960  0.00  0.00      WT1   
ATOM   2495  H1  TIP3W4797     -12.634  12.073  -1.656  0.00  0.00      WT1   
ATOM   2496  H2  TIP3W4797     -12.896  12.028  -0.167  0.00  0.00      WT1   
ATOM   2497  OH2 TIP3W4798      11.910   5.730  15.127  0.00  0.00      WT1   
ATOM   2498  H1  TIP3W4798      11.744   6.157  14.288  0.00  0.00      WT1   
ATOM   2499  H2  TIP3W4798      12.892   5.754  15.174  0.00  0.00      WT1   
ATOM   2500  OH2 TIP3W4809     -11.260   4.621   1.224  0.00  0.00      WT1   
ATOM   2501  H1  TIP3W4809     -11.103   5.504   0.905  0.00  0.00      WT1   
ATOM   2502  H2  TIP3W4809     -11.238   4.758   2.181  0.00  0.00      WT1   
ATOM   2503  OH2 TIP3W4814       0.280  -0.711  14.681  0.00  0.00      WT1   
ATOM   2504  H1  TIP3W4814      -0.140  -1.319  15.263  0.00  0.00      WT1   
ATOM   2505  H2  TIP3W4814       0.026  -1.087  13.817  0.00  0.00      WT1   
ATOM   2506  OH2 TIP3W4815       0.541  16.378   9.770  0.00  0.00      WT1   
ATOM   2507  H1  TIP3W4815       1.280  16.405   9.148  0.00  0.00      WT1   
ATOM   2508  H2  TIP3W4815      -0.190  16.153   9.155  0.00  0.00      WT1   
ATOM   2509  OH2 TIP3W4835     -11.304  11.134 -10.318  0.00  0.00      WT1   
ATOM   2510  H1  TIP3W4835     -11.723  11.871  -9.834  0.00  0.00      WT1   
ATOM   2511  H2  TIP3W4835     -10.416  11.174  -9.932  0.00  0.00      WT1   
ATOM   2512  OH2 TIP3W4837       6.932  12.912   2.060  0.00  0.00      WT1   
ATOM   2513  H1  TIP3W4837       6.457  12.712   1.211  0.00  0.00      WT1   
ATOM   2514  H2  TIP3W4837       6.644  12.173   2.606  0.00  0.00      WT1   
ATOM   2515  OH2 TIP3W4849      -4.984   2.051  -8.889  0.00  0.00      WT1   
ATOM   2516  H1  TIP3W4849      -5.270   2.813  -8.418  0.00  0.00      WT1   
ATOM   2517  H2  TIP3W4849      -5.728   1.444  -8.806  0.00  0.00      WT1   
ATOM   2518  OH2 TIP3W4853       3.316   5.591 -16.149  0.00  0.00      WT1   
ATOM   2519  H1  TIP3W4853       3.314   5.490 -15.198  0.00  0.00      WT1   
ATOM   2520  H2  TIP3W4853       2.426   5.543 -16.396  0.00  0.00      WT1   
ATOM   2521  OH2 TIP3W4855       8.025 -11.918  -8.280  0.00  0.00      WT1   
ATOM   2522  H1  TIP3W4855       8.842 -12.340  -7.863  0.00  0.00      WT1   
ATOM   2523  H2  TIP3W4855       8.296 -12.065  -9.193  0.00  0.00      WT1   
ATOM   2524  OH2 TIP3W4856      -0.286  16.844  12.251  0.00  0.00      WT1   
ATOM   2525  H1  TIP3W4856      -1.135  16.668  11.965  0.00  0.00      WT1   
ATOM   2526  H2  TIP3W4856       0.125  16.767  11.357  0.00  0.00      WT1   
ATOM   2527  OH2 TIP3W4875      -8.680  -4.274  14.418  0.00  0.00      WT1   
ATOM   2528  H1  TIP3W4875      -8.061  -3.587  14.163  0.00  0.00      WT1   
ATOM   2529  H2  TIP3W4875      -9.054  -4.573  13.556  0.00  0.00      WT1   
ATOM   2530  OH2 TIP3W4899      -6.511  -5.574   6.971  0.00  0.00      WT1   
ATOM   2531  H1  TIP3W4899      -6.777  -5.452   6.037  0.00  0.00      WT1   
ATOM   2532  H2  TIP3W4899      -6.623  -4.696   7.296  0.00  0.00      WT1   
ATOM   2533  OH2 TIP3W4916     -10.683 -10.689  -7.182  0.00  0.00      WT1   
ATOM   2534  H1  TIP3W4916      -9.705 -10.474  -7.353  0.00  0.00      WT1   
ATOM   2535  H2  TIP3W4916     -10.612 -11.437  -6.556  0.00  0.00      WT1   
ATOM   2536  OH2 TIP3W4922      -6.991   2.739  -5.347  0.00  0.00      WT1   
ATOM   2537  H1  TIP3W4922      -6.586   1.884  -5.500  0.00  0.00      WT1   
ATOM   2538  H2  TIP3W4922      -7.274   2.638  -4.433  0.00  0.00      WT1   
ATOM   2539  OH2 TIP3W4937      -8.660  14.270   9.184  0.00  0.00      WT1   
ATOM   2540  H1  TIP3W4937      -8.580  14.688  10.054  0.00  0.00      WT1   
ATOM   2541  H2  TIP3W4937      -9.595  14.527   8.942  0.00  0.00      WT1   
ATOM   2542  OH2 TIP3W4941      13.510  -3.067  -7.456  0.00  0.00      WT1   
ATOM   2543  H1  TIP3W4941      14.465  -3.070  -7.363  0.00  0.00      WT1   
ATOM   2544  H2  TIP3W4941      13.346  -3.520  -8.257  0.00  0.00      WT1   
ATOM   2545  OH2 TIP3W4944      12.530  11.577  -2.372  0.00  0.00      WT1   
ATOM   2546  H1  TIP3W4944      13.394  11.161  -2.539  0.00  0.00      WT1   
ATOM   2547  H2  TIP3W4944      12.485  12.029  -3.272  0.00  0.00      WT1   
ATOM   2548  OH2 TIP3W4946      -9.985  10.548   2.525  0.00  0.00      WT1   
ATOM   2549  H1  TIP3W4946      -9.492  10.497   1.683  0.00  0.00      WT1   
ATOM   2550  H2  TIP3W4946      -9.914  11.503   2.595  0.00  0.00      WT1   
ATOM   2551  OH2 TIP3W4963       7.855  -3.687   7.528  0.00  0.00      WT1   
ATOM   2552  H1  TIP3W4963       8.164  -3.744   8.471  0.00  0.00      WT1   
ATOM   2553  H2  TIP3W4963       6.901  -3.892   7.675  0.00  0.00      WT1   
ATOM   2554  OH2 TIP3W4978       5.647  -2.741 -10.155  0.00  0.00      WT1   
ATOM   2555  H1  TIP3W4978       5.171  -2.661 -11.006  0.00  0.00      WT1   
ATOM   2556  H2  TIP3W4978       5.942  -3.619 -10.154  0.00  0.00      WT1   
ATOM   2557  OH2 TIP3W4980      -1.854  -5.109 -15.515  0.00  0.00      WT1   
ATOM   2558  H1  TIP3W4980      -2.035  -5.135 -16.508  0.00  0.00      WT1   
ATOM   2559  H2  TIP3W4980      -2.709  -4.732 -15.262  0.00  0.00      WT1   
ATOM   2560  OH2 TIP3W4982     -10.457   0.306  10.116  0.00  0.00      WT1   
ATOM   2561  H1  TIP3W4982      -9.620  -0.210   9.973  0.00  0.00      WT1   
ATOM   2562  H2  TIP3W4982     -10.951  -0.368  10.563  0.00  0.00      WT1   
ATOM   2563  OH2 TIP3W4983     -12.953  -8.518 -10.238  0.00  0.00      WT1   
ATOM   2564  H1  TIP3W4983     -12.977  -7.589 -10.535  0.00  0.00      WT1   
ATOM   2565  H2  TIP3W4983     -13.439  -8.858 -11.011  0.00  0.00      WT1   
ATOM   2566  OH2 TIP3W4999       2.314 -13.423  12.729  0.00  0.00      WT1   
ATOM   2567  H1  TIP3W4999       1.366 -13.665  12.669  0.00  0.00      WT1   
ATOM   2568  H2  TIP3W4999       2.213 -12.462  12.850  0.00  0.00      WT1   
ATOM   2569  OH2 TIP3W5001      -7.423  -8.662 -11.302  0.00  0.00      WT1   
ATOM   2570  H1  TIP3W5001      -7.387  -8.284 -12.190  0.00  0.00      WT1   
ATOM   2571  H2  TIP3W5001      -8.296  -9.066 -11.268  0.00  0.00      WT1   
ATOM   2572  OH2 TIP3W5006      -7.185  -9.634   4.595  0.00  0.00      WT1   
ATOM   2573  H1  TIP3W5006      -7.902  -9.384   5.195  0.00  0.00      WT1   
ATOM   2574  H2  TIP3W5006      -6.484  -9.922   5.166  0.00  0.00      WT1   
ATOM   2575  OH2 TIP3W5009     -13.535  -0.790  -8.746  0.00  0.00      WT1   
ATOM   2576  H1  TIP3W5009     -13.139  -0.899  -7.864  0.00  0.00      WT1   
ATOM   2577  H2  TIP3W5009     -13.306  -1.651  -9.152  0.00  0.00      WT1   
ATOM   2578  OH2 TIP3W5025       7.238   8.486   9.793  0.00  0.00      WT1   
ATOM   2579  H1  TIP3W5025       7.133   9.238  10.411  0.00  0.00      WT1   
ATOM   2580  H2  TIP3W5025       8.082   8.163  10.076  0.00  0.00      WT1   
ATOM   2581  OH2 TIP3W5043      -2.668   1.184   7.281  0.00  0.00      WT1   
ATOM   2582  H1  TIP3W5043      -2.257   0.282   7.549  0.00  0.00      WT1   
ATOM   2583  H2  TIP3W5043      -2.676   1.720   8.119  0.00  0.00      WT1   
ATOM   2584  OH2 TIP3W5044      11.732   1.373   2.508  0.00  0.00      WT1   
ATOM   2585  H1  TIP3W5044      12.106   0.678   1.948  0.00  0.00      WT1   
ATOM   2586  H2  TIP3W5044      11.383   0.870   3.238  0.00  0.00      WT1   
ATOM   2587  OH2 TIP3W5046      11.699  14.344   7.861  0.00  0.00      WT1   
ATOM   2588  H1  TIP3W5046      12.470  14.641   7.366  0.00  0.00      WT1   
ATOM   2589  H2  TIP3W5046      12.056  14.344   8.759  0.00  0.00      WT1   
ATOM   2590  OH2 TIP3W5088       6.377  -5.653  10.504  0.00  0.00      WT1   
ATOM   2591  H1  TIP3W5088       6.952  -4.989  10.858  0.00  0.00      WT1   
ATOM   2592  H2  TIP3W5088       5.961  -6.058  11.283  0.00  0.00      WT1   
ATOM   2593  OH2 TIP3W5133      11.019  -7.378  -9.551  0.00  0.00      WT1   
ATOM   2594  H1  TIP3W5133      10.976  -7.393 -10.538  0.00  0.00      WT1   
ATOM   2595  H2  TIP3W5133      11.405  -8.252  -9.341  0.00  0.00      WT1   
ATOM   2596  OH2 TIP3W5234       2.907  -2.521  -9.661  0.00  0.00      WT1   
ATOM   2597  H1  TIP3W5234       3.802  -2.713  -9.408  0.00  0.00      WT1   
ATOM   2598  H2  TIP3W5234       2.629  -3.329 -10.074  0.00  0.00      WT1   
ATOM   2599  OH2 TIP3W5251       3.637  12.142  -9.856  0.00  0.00      WT1   
ATOM   2600  H1  TIP3W5251       2.934  11.476  -9.897  0.00  0.00      WT1   
ATOM   2601  H2  TIP3W5251       3.455  12.677  -9.124  0.00  0.00      WT1   
ATOM   2602  OH2 TIP3W5323      -5.190  -7.799  -0.881  0.00  0.00      WT1   
ATOM   2603  H1  TIP3W5323      -4.322  -7.812  -0.574  0.00  0.00      WT1   
ATOM   2604  H2  TIP3W5323      -5.655  -7.346  -0.182  0.00  0.00      WT1   
ATOM   2605  OH2 TIP3W5343       1.983  -3.246  12.509  0.00  0.00      WT1   
ATOM   2606  H1  TIP3W5343       2.900  -3.292  12.112  0.00  0.00      WT1   
ATOM   2607  H2  TIP3W5343       1.597  -2.581  11.931  0.00  0.00      WT1   
ATOM   2608  OH2 TIP3W5355       3.256 -13.004  -8.923  0.00  0.00      WT1   
ATOM   2609  H1  TIP3W5355       3.403 -13.706  -8.287  0.00  0.00      WT1   
ATOM   2610  H2  TIP3W5355       3.430 -13.463  -9.754  0.00  0.00      WT1   
ATOM   2611  OH2 TIP3W5356      10.187  -9.566   2.044  0.00  0.00      WT1   
ATOM   2612  H1  TIP3W5356      10.851  -9.520   2.782  0.00  0.00      WT1   
ATOM   2613  H2  TIP3W5356      10.187  -8.652   1.770  0.00  0.00      WT1   
ATOM   2614  OH2 TIP3W5358      -3.116  16.198  -4.024  0.00  0.00      WT1   
ATOM   2615  H1  TIP3W5358      -3.554  16.817  -4.662  0.00  0.00      WT1   
ATOM   2616  H2  TIP3W5358      -3.401  15.292  -4.293  0.00  0.00      WT1   
ATOM   2617  OH2 TIP3W5364      -6.115   5.247 -14.883  0.00  0.00      WT1   
ATOM   2618  H1  TIP3W5364      -5.647   5.766 -14.192  0.00  0.00      WT1   
ATOM   2619  H2  TIP3W5364      -5.517   5.380 -15.661  0.00  0.00      WT1   
ATOM   2620  OH2 TIP3W5366     -12.838   9.729   7.538  0.00  0.00      WT1   
ATOM   2621  H1  TIP3W5366     -11.895  10.065   7.410  0.00  0.00      WT1   
ATOM   2622  H2  TIP3W5366     -13.367  10.123   6.819  0.00  0.00      WT1   
ATOM   2623  OH2 TIP3W5369      13.091 -10.565   0.951  0.00  0.00      WT1   
ATOM   2624  H1  TIP3W5369      12.218 -10.347   1.229  0.00  0.00      WT1   
ATOM   2625  H2  TIP3W5369      13.547 -10.504   1.813  0.00  0.00      WT1   
ATOM   2626  OH2 TIP3W5378      13.978 -13.541  12.346  0.00  0.00      WT1   
ATOM   2627  H1  TIP3W5378      14.379 -13.625  11.455  0.00  0.00      WT1   
ATOM   2628  H2  TIP3W5378      13.939 -14.477  12.757  0.00  0.00      WT1   
ATOM   2629  OH2 TIP3W5381      11.440  15.333  -5.752  0.00  0.00      WT1   
ATOM   2630  H1  TIP3W5381      10.774  15.454  -6.435  0.00  0.00      WT1   
ATOM   2631  H2  TIP3W5381      11.084  16.015  -5.140  0.00  0.00      WT1   
ATOM   2632  OH2 TIP3W5393       7.279  -9.256  -9.559  0.00  0.00      WT1   
ATOM   2633  H1  TIP3W5393       6.612  -9.824  -9.117  0.00  0.00      WT1   
ATOM   2634  H2  TIP3W5393       7.176  -8.482  -8.938  0.00  0.00      WT1   
ATOM   2635  OH2 TIP3W5396     -12.641  13.305   1.152  0.00  0.00      WT1   
ATOM   2636  H1  TIP3W5396     -13.091  14.065   1.602  0.00  0.00      WT1   
ATOM   2637  H2  TIP3W5396     -11.837  13.231   1.673  0.00  0.00      WT1   
ATOM   2638  OH2 TIP3W5401     -14.357   7.184  -5.537  0.00  0.00      WT1   
ATOM   2639  H1  TIP3W5401     -14.177   6.271  -5.802  0.00  0.00      WT1   
ATOM   2640  H2  TIP3W5401     -13.892   7.639  -6.307  0.00  0.00      WT1   
ATOM   2641  OH2 TIP3W5403       6.338  -8.188  -1.916  0.00  0.00      WT1   
ATOM   2642  H1  TIP3W5403       6.247  -7.479  -1.230  0.00  0.00      WT1   
ATOM   2643  H2  TIP3W5403       7.134  -8.574  -1.579  0.00  0.00      WT1   
ATOM   2644  OH2 TIP3W5404       8.243  -7.745 -12.066  0.00  0.00      WT1   
ATOM   2645  H1  TIP3W5404       8.131  -8.194 -11.184  0.00  0.00      WT1   
ATOM   2646  H2  TIP3W5404       7.393  -7.996 -12.535  0.00  0.00      WT1   
ATOM   2647  OH2 TIP3W5418       2.723  -6.929   9.103  0.00  0.00      WT1   
ATOM   2648  H1  TIP3W5418       2.403  -6.914  10.038  0.00  0.00      WT1   
ATOM   2649  H2  TIP3W5418       2.585  -5.984   8.831  0.00  0.00      WT1   
ATOM   2650  OH2 TIP3W5421       6.425   4.887   8.905  0.00  0.00      WT1   
ATOM   2651  H1  TIP3W5421       7.132   5.486   8.654  0.00  0.00      WT1   
ATOM   2652  H2  TIP3W5421       6.575   4.158   8.274  0.00  0.00      WT1   
ATOM   2653  OH2 TIP3W5430      -2.065 -12.797   8.663  0.00  0.00      WT1   
ATOM   2654  H1  TIP3W5430      -2.198 -13.464   9.377  0.00  0.00      WT1   
ATOM   2655  H2  TIP3W5430      -1.163 -12.450   8.835  0.00  0.00      WT1   
ATOM   2656  OH2 TIP3W5443      -3.101 -11.728  11.731  0.00  0.00      WT1   
ATOM   2657  H1  TIP3W5443      -3.373 -12.553  12.123  0.00  0.00      WT1   
ATOM   2658  H2  TIP3W5443      -3.764 -11.666  11.028  0.00  0.00      WT1   
ATOM   2659  OH2 TIP3W5444       8.246 -11.721  14.130  0.00  0.00      WT1   
ATOM   2660  H1  TIP3W5444       8.706 -10.906  13.845  0.00  0.00      WT1   
ATOM   2661  H2  TIP3W5444       8.495 -11.872  15.078  0.00  0.00      WT1   
ATOM   2662  OH2 TIP3W5445       4.813   2.112  -7.922  0.00  0.00      WT1   
ATOM   2663  H1  TIP3W5445       5.037   1.411  -8.593  0.00  0.00      WT1   
ATOM   2664  H2  TIP3W5445       4.118   1.625  -7.454  0.00  0.00      WT1   
ATOM   2665  OH2 TIP3W5462      -2.311   2.034  -5.370  0.00  0.00      WT1   
ATOM   2666  H1  TIP3W5462      -2.025   1.968  -4.456  0.00  0.00      WT1   
ATOM   2667  H2  TIP3W5462      -3.038   1.327  -5.406  0.00  0.00      WT1   
ATOM   2668  OH2 TIP3W5463      -6.993  -0.191  -5.766  0.00  0.00      WT1   
ATOM   2669  H1  TIP3W5463      -6.755  -0.841  -6.426  0.00  0.00      WT1   
ATOM   2670  H2  TIP3W5463      -7.963  -0.101  -5.781  0.00  0.00      WT1   
ATOM   2671  OH2 TIP3W5484      16.144  -2.850  -6.629  0.00  0.00      WT1   
ATOM   2672  H1  TIP3W5484      16.776  -2.091  -6.677  0.00  0.00      WT1   
ATOM   2673  H2  TIP3W5484      16.593  -3.271  -5.881  0.00  0.00      WT1   
ATOM   2674  OH2 TIP3W5485      15.420  -2.366  10.383  0.00  0.00      WT1   
ATOM   2675  H1  TIP3W5485      16.236  -2.616   9.946  0.00  0.00      WT1   
ATOM   2676  H2  TIP3W5485      15.572  -1.386  10.483  0.00  0.00      WT1   
ATOM   2677  OH2 TIP3W5489       9.635  -1.350  13.870  0.00  0.00      WT1   
ATOM   2678  H1  TIP3W5489      10.449  -1.005  13.469  0.00  0.00      WT1   
ATOM   2679  H2  TIP3W5489       9.787  -2.299  13.733  0.00  0.00      WT1   
ATOM   2680  OH2 TIP3W5505      -4.910   6.196  -9.652  0.00  0.00      WT1   
ATOM   2681  H1  TIP3W5505      -4.545   7.014  -9.259  0.00  0.00      WT1   
ATOM   2682  H2  TIP3W5505      -4.077   5.713  -9.792  0.00  0.00      WT1   
ATOM   2683  OH2 TIP3W5528     -11.374   4.135 -14.946  0.00  0.00      WT1   
ATOM   2684  H1  TIP3W5528     -10.467   4.050 -15.286  0.00  0.00      WT1   
ATOM   2685  H2  TIP3W5528     -11.106   4.602 -14.091  0.00  0.00      WT1   
ATOM   2686  OH2 TIP3W5549     -11.119  -1.598   1.534  0.00  0.00      WT1   
ATOM   2687  H1  TIP3W5549     -11.267  -1.202   2.394  0.00  0.00      WT1   
ATOM   2688  H2  TIP3W5549     -10.368  -1.033   1.195  0.00  0.00      WT1   
ATOM   2689  OH2 TIP3W5575      13.241  -5.021  13.224  0.00  0.00      WT1   
ATOM   2690  H1  TIP3W5575      13.229  -6.027  13.308  0.00  0.00      WT1   
ATOM   2691  H2  TIP3W5575      13.199  -5.004  12.291  0.00  0.00      WT1   
ATOM   2692  OH2 TIP3W5690       0.031   1.121  -6.376  0.00  0.00      WT1   
ATOM   2693  H1  TIP3W5690      -0.720   1.580  -5.971  0.00  0.00      WT1   
ATOM   2694  H2  TIP3W5690      -0.120   0.203  -6.211  0.00  0.00      WT1   
ATOM   2695  OH2 TIP3W5723      -3.721  -9.579   8.467  0.00  0.00      WT1   
ATOM   2696  H1  TIP3W5723      -2.866  -9.903   8.728  0.00  0.00      WT1   
ATOM   2697  H2  TIP3W5723      -3.603  -8.663   8.874  0.00  0.00      WT1   
ATOM   2698  OH2 TIP3W5782       8.087  -0.396   9.901  0.00  0.00      WT1   
ATOM   2699  H1  TIP3W5782       8.158   0.033   9.016  0.00  0.00      WT1   
ATOM   2700  H2  TIP3W5782       7.164  -0.586  10.000  0.00  0.00      WT1   
ATOM   2701  OH2 TIP3W5795      -7.403   0.333  -9.103  0.00  0.00      WT1   
ATOM   2702  H1  TIP3W5795      -8.051  -0.138  -8.554  0.00  0.00      WT1   
ATOM   2703  H2  TIP3W5795      -7.776   0.210 -10.026  0.00  0.00      WT1   
ATOM   2704  OH2 TIP3W5803      -4.098   7.538  -0.163  0.00  0.00      WT1   
ATOM   2705  H1  TIP3W5803      -4.316   6.591  -0.218  0.00  0.00      WT1   
ATOM   2706  H2  TIP3W5803      -4.053   7.805  -1.094  0.00  0.00      WT1   
ATOM   2707  OH2 TIP3W5804      10.069   4.364  10.355  0.00  0.00      WT1   
ATOM   2708  H1  TIP3W5804       9.581   3.622  10.805  0.00  0.00      WT1   
ATOM   2709  H2  TIP3W5804       9.561   5.122  10.750  0.00  0.00      WT1   
ATOM   2710  OH2 TIP3W5821       8.148   0.650  15.011  0.00  0.00      WT1   
ATOM   2711  H1  TIP3W5821       8.658   0.021  14.479  0.00  0.00      WT1   
ATOM   2712  H2  TIP3W5821       8.099   0.099  15.841  0.00  0.00      WT1   
ATOM   2713  OH2 TIP3W5824      12.621  -5.390   8.181  0.00  0.00      WT1   
ATOM   2714  H1  TIP3W5824      12.159  -6.267   8.365  0.00  0.00      WT1   
ATOM   2715  H2  TIP3W5824      12.924  -5.206   9.103  0.00  0.00      WT1   
ATOM   2716  OH2 TIP3W5827      13.961 -13.283  -5.813  0.00  0.00      WT1   
ATOM   2717  H1  TIP3W5827      13.669 -13.892  -5.119  0.00  0.00      WT1   
ATOM   2718  H2  TIP3W5827      14.475 -12.598  -5.356  0.00  0.00      WT1   
ATOM   2719  OH2 TIP3W5842      14.671  -8.020  -4.815  0.00  0.00      WT1   
ATOM   2720  H1  TIP3W5842      14.544  -7.750  -3.892  0.00  0.00      WT1   
ATOM   2721  H2  TIP3W5842      15.392  -7.401  -5.091  0.00  0.00      WT1   
ATOM   2722  OH2 TIP3W5860      12.168   7.383 -10.328  0.00  0.00      WT1   
ATOM   2723  H1  TIP3W5860      11.334   7.076 -10.746  0.00  0.00      WT1   
ATOM   2724  H2  TIP3W5860      12.270   8.222 -10.811  0.00  0.00      WT1   
ATOM   2725  OH2 TIP3W5864       3.236  -1.516   8.873  0.00  0.00      WT1   
ATOM   2726  H1  TIP3W5864       2.488  -1.279   8.298  0.00  0.00      WT1   
ATOM   2727  H2  TIP3W5864       3.981  -1.670   8.264  0.00  0.00      WT1   
ATOM   2728  OH2 TIP3W5899     -12.246  -9.403  10.978  0.00  0.00      WT1   
ATOM   2729  H1  TIP3W5899     -11.618  -9.842  10.361  0.00  0.00      WT1   
ATOM   2730  H2  TIP3W5899     -12.755 -10.162  11.244  0.00  0.00      WT1   
ATOM   2731  OH2 TIP3W5910       0.558  14.761 -14.958  0.00  0.00      WT1   
ATOM   2732  H1  TIP3W5910       0.605  13.892 -14.440  0.00  0.00      WT1   
ATOM   2733  H2  TIP3W5910       0.631  14.367 -15.849  0.00  0.00      WT1   
ATOM   2734  OH2 TIP3W5913     -14.683   3.316  13.933  0.00  0.00      WT1   
ATOM   2735  H1  TIP3W5913     -15.095   3.660  14.724  0.00  0.00      WT1   
ATOM   2736  H2  TIP3W5913     -14.079   2.632  14.278  0.00  0.00      WT1   
ATOM   2737  OH2 TIP3W5945       2.002 -13.503   0.792  0.00  0.00      WT1   
ATOM   2738  H1  TIP3W5945       2.940 -13.269   0.719  0.00  0.00      WT1   
ATOM   2739  H2  TIP3W5945       1.788 -13.088   1.612  0.00  0.00      WT1   
ATOM   2740  OH2 TIP3W6138      -0.342   5.801   8.705  0.00  0.00      WT1   
ATOM   2741  H1  TIP3W6138      -0.242   5.375   9.555  0.00  0.00      WT1   
ATOM   2742  H2  TIP3W6138      -0.886   5.134   8.259  0.00  0.00      WT1   
ATOM   2743  OH2 TIP3W6158       7.327   3.036  14.099  0.00  0.00      WT1   
ATOM   2744  H1  TIP3W6158       8.015   3.562  14.498  0.00  0.00      WT1   
ATOM   2745  H2  TIP3W6158       7.489   2.154  14.476  0.00  0.00      WT1   
ATOM   2746  OH2 TIP3W6183     -10.833  -1.561  -4.514  0.00  0.00      WT1   
ATOM   2747  H1  TIP3W6183     -10.695  -2.514  -4.622  0.00  0.00      WT1   
ATOM   2748  H2  TIP3W6183     -10.543  -1.445  -3.588  0.00  0.00      WT1   
ATOM   2749  OH2 TIP3W6195      12.213  -0.535  12.701  0.00  0.00      WT1   
ATOM   2750  H1  TIP3W6195      13.026  -0.869  12.240  0.00  0.00      WT1   
ATOM   2751  H2  TIP3W6195      11.692  -0.108  12.000  0.00  0.00      WT1   
ATOM   2752  OH2 TIP3W6220     -10.087  -3.227 -10.763  0.00  0.00      WT1   
ATOM   2753  H1  TIP3W6220      -9.499  -3.997 -10.839  0.00  0.00      WT1   
ATOM   2754  H2  TIP3W6220      -9.677  -2.648 -11.411  0.00  0.00      WT1   
ATOM   2755  OH2 TIP3W6240      -5.181  -6.627 -10.724  0.00  0.00      WT1   
ATOM   2756  H1  TIP3W6240      -5.017  -7.017 -11.615  0.00  0.00      WT1   
ATOM   2757  H2  TIP3W6240      -4.558  -5.886 -10.677  0.00  0.00      WT1   
ATOM   2758  OH2 TIP3W6241      -2.844  16.418  10.772  0.00  0.00      WT1   
ATOM   2759  H1  TIP3W6241      -2.806  15.764  10.084  0.00  0.00      WT1   
ATOM   2760  H2  TIP3W6241      -3.850  16.481  10.873  0.00  0.00      WT1   
ATOM   2761  OH2 TIP3W6300      -1.518   6.167 -13.464  0.00  0.00      WT1   
ATOM   2762  H1  TIP3W6300      -0.992   5.705 -14.146  0.00  0.00      WT1   
ATOM   2763  H2  TIP3W6300      -1.451   7.022 -13.870  0.00  0.00      WT1   
ATOM   2764  OH2 TIP3W6352       8.382  17.338   3.270  0.00  0.00      WT1   
ATOM   2765  H1  TIP3W6352       7.459  16.985   3.376  0.00  0.00      WT1   
ATOM   2766  H2  TIP3W6352       8.786  16.453   3.166  0.00  0.00      WT1   
ATOM   2767  OH2 TIP3W6492       6.061  16.199   0.353  0.00  0.00      WT1   
ATOM   2768  H1  TIP3W6492       5.567  16.995   0.622  0.00  0.00      WT1   
ATOM   2769  H2  TIP3W6492       5.853  15.592   1.110  0.00  0.00      WT1   
ATOM   2770  OH2 TIP3W6583       8.328   7.462   0.933  0.00  0.00      WT1   
ATOM   2771  H1  TIP3W6583       8.092   6.754   1.556  0.00  0.00      WT1   
ATOM   2772  H2  TIP3W6583       8.669   6.913   0.223  0.00  0.00      WT1   
ATOM   2773  OH2 TIP3W6671      -3.679  16.648 -12.211  0.00  0.00      WT1   
ATOM   2774  H1  TIP3W6671      -4.572  16.960 -12.106  0.00  0.00      WT1   
ATOM   2775  H2  TIP3W6671      -3.566  16.975 -13.084  0.00  0.00      WT1   
ATOM   2776  OH2 TIP3W6684       7.155  15.567  11.386  0.00  0.00      WT1   
ATOM   2777  H1  TIP3W6684       6.884  15.545  12.298  0.00  0.00      WT1   
ATOM   2778  H2  TIP3W6684       7.592  14.698  11.159  0.00  0.00      WT1   
ATOM   2779  OH2 TIP3W6774      -7.709 -10.155  -7.568  0.00  0.00      WT1   
ATOM   2780  H1  TIP3W6774      -7.500 -10.093  -8.538  0.00  0.00      WT1   
ATOM   2781  H2  TIP3W6774      -6.807  -9.890  -7.195  0.00  0.00      WT1   
ATOM   2782  OH2 TIP3W6867       4.631  15.227  10.241  0.00  0.00      WT1   
ATOM   2783  H1  TIP3W6867       5.494  15.506  10.621  0.00  0.00      WT1   
ATOM   2784  H2  TIP3W6867       4.130  16.063  10.184  0.00  0.00      WT1   
ATOM   2785  OH2 TIP3W6877      11.399  -4.589  15.343  0.00  0.00      WT1   
ATOM   2786  H1  TIP3W6877      12.065  -4.562  14.684  0.00  0.00      WT1   
ATOM   2787  H2  TIP3W6877      10.663  -4.267  14.809  0.00  0.00      WT1   
ATOM   2788  OH2 TIP3W7058      -4.618   5.731  14.005  0.00  0.00      WT1   
ATOM   2789  H1  TIP3W7058      -3.992   6.482  13.866  0.00  0.00      WT1   
ATOM   2790  H2  TIP3W7058      -5.233   5.905  13.268  0.00  0.00      WT1   
ATOM   2791  OH2 TIP3W7222      -4.824  13.629  12.541  0.00  0.00      WT1   
ATOM   2792  H1  TIP3W7222      -5.007  14.474  12.129  0.00  0.00      WT1   
ATOM   2793  H2  TIP3W7222      -3.879  13.711  12.835  0.00  0.00      WT1   
ATOM   2794  OH2 TIP3W7252      13.088  15.654 -11.685  0.00  0.00      WT1   
ATOM   2795  H1  TIP3W7252      13.136  16.606 -11.473  0.00  0.00      WT1   
ATOM   2796  H2  TIP3W7252      12.936  15.264 -10.806  0.00  0.00      WT1   
ATOM   2797  OH2 TIP3W7295       5.459  12.254   8.866  0.00  0.00      WT1   
ATOM   2798  H1  TIP3W7295       5.383  11.268   8.879  0.00  0.00      WT1   
ATOM   2799  H2  TIP3W7295       4.597  12.433   9.210  0.00  0.00      WT1   
ATOM   2800  OH2 TIP3W7479     -12.889  -6.819  10.979  0.00  0.00      WT1   
ATOM   2801  H1  TIP3W7479     -12.781  -7.774  10.955  0.00  0.00      WT1   
ATOM   2802  H2  TIP3W7479     -12.242  -6.487  10.317  0.00  0.00      WT1   
ATOM   2803  OH2 TIP3W7510      15.840 -13.275  10.135  0.00  0.00      WT1   
ATOM   2804  H1  TIP3W7510      16.286 -14.118  10.381  0.00  0.00      WT1   
ATOM   2805  H2  TIP3W7510      15.463 -13.601   9.319  0.00  0.00      WT1   
ATOM   2806  OH2 TIP3W7525       3.210  14.336  -3.367  0.00  0.00      WT1   
ATOM   2807  H1  TIP3W7525       2.227  14.239  -3.095  0.00  0.00      WT1   
ATOM   2808  H2  TIP3W7525       3.382  15.310  -3.257  0.00  0.00      WT1   
ATOM   2809  OH2 TIP3W7563      11.357   9.241  -6.526  0.00  0.00      WT1   
ATOM   2810  H1  TIP3W7563      10.881   9.476  -5.678  0.00  0.00      WT1   
ATOM   2811  H2  TIP3W7563      10.714   9.412  -7.235  0.00  0.00      WT1   
ATOM   2812  OH2 TIP3W7568     -14.005   9.093  -0.532  0.00  0.00      WT1   
ATOM   2813  H1  TIP3W7568     -13.514   9.945  -0.608  0.00  0.00      WT1   
ATOM   2814  H2  TIP3W7568     -14.893   9.387  -0.267  0.00  0.00      WT1   
ATOM   2815  OH2 TIP3W7605      -2.785  -7.129   0.386  0.00  0.00      WT1   
ATOM   2816  H1  TIP3W7605      -1.919  -7.659   0.237  0.00  0.00      WT1   
ATOM   2817  H2  TIP3W7605      -2.630  -6.355  -0.176  0.00  0.00      WT1   
ATOM   2818  OH2 TIP3W7630       8.793 -11.097   3.965  0.00  0.00      WT1   
ATOM   2819  H1  TIP3W7630       9.658 -10.851   3.556  0.00  0.00      WT1   
ATOM   2820  H2  TIP3W7630       8.818 -12.034   4.020  0.00  0.00      WT1   
ATOM   2821  OH2 TIP3W7631      12.269  12.191   5.302  0.00  0.00      WT1   
ATOM   2822  H1  TIP3W7631      11.923  11.349   4.981  0.00  0.00      WT1   
ATOM   2823  H2  TIP3W7631      12.359  11.942   6.228  0.00  0.00      WT1   
ATOM   2824  OH2 TIP3W7647      15.564  -5.201   7.455  0.00  0.00      WT1   
ATOM   2825  H1  TIP3W7647      14.821  -4.614   7.659  0.00  0.00      WT1   
ATOM   2826  H2  TIP3W7647      15.421  -5.909   8.133  0.00  0.00      WT1   
ATOM   2827  OH2 TIP3W7650     -10.868  -0.038 -14.349  0.00  0.00      WT1   
ATOM   2828  H1  TIP3W7650     -10.465   0.562 -13.753  0.00  0.00      WT1   
ATOM   2829  H2  TIP3W7650     -10.665   0.462 -15.180  0.00  0.00      WT1   
ATOM   2830  OH2 TIP3W7668      -4.435   8.554  -8.239  0.00  0.00      WT1   
ATOM   2831  H1  TIP3W7668      -5.125   9.184  -8.418  0.00  0.00      WT1   
ATOM   2832  H2  TIP3W7668      -3.698   9.124  -8.039  0.00  0.00      WT1   
ATOM   2833  OH2 TIP3W7707     -12.755 -11.443   7.131  0.00  0.00      WT1   
ATOM   2834  H1  TIP3W7707     -13.072 -11.104   6.329  0.00  0.00      WT1   
ATOM   2835  H2  TIP3W7707     -12.004 -11.956   6.824  0.00  0.00      WT1   
ATOM   2836  OH2 TIP3W7716     -11.340   1.757   3.799  0.00  0.00      WT1   
ATOM   2837  H1  TIP3W7716     -11.473   0.827   3.903  0.00  0.00      WT1   
ATOM   2838  H2  TIP3W7716     -12.025   1.860   3.128  0.00  0.00      WT1   
ATOM   2839  OH2 TIP3W7739       8.681  -9.314  -0.848  0.00  0.00      WT1   
ATOM   2840  H1  TIP3W7739       9.461  -8.932  -0.390  0.00  0.00      WT1   
ATOM   2841  H2  TIP3W7739       8.944  -9.550  -1.718  0.00  0.00      WT1   
ATOM   2842  OH2 TIP3W7748       0.419  -5.166  13.343  0.00  0.00      WT1   
ATOM   2843  H1  TIP3W7748       1.066  -4.511  13.080  0.00  0.00      WT1   
ATOM   2844  H2  TIP3W7748      -0.411  -4.676  13.159  0.00  0.00      WT1   
ATOM   2845  OH2 TIP3W7945      16.008   0.212  10.484  0.00  0.00      WT1   
ATOM   2846  H1  TIP3W7945      16.379   0.712  11.262  0.00  0.00      WT1   
ATOM   2847  H2  TIP3W7945      16.495   0.694   9.772  0.00  0.00      WT1   
ATOM   2848  OH2 TIP3W7985      14.705   0.383 -12.797  0.00  0.00      WT1   
ATOM   2849  H1  TIP3W7985      14.305  -0.285 -13.385  0.00  0.00      WT1   
ATOM   2850  H2  TIP3W7985      14.882  -0.183 -12.003  0.00  0.00      WT1   
ATOM   2851  OH2 TIP3W8023      -7.948  -3.088  -6.060  0.00  0.00      WT1   
ATOM   2852  H1  TIP3W8023      -7.667  -3.258  -5.149  0.00  0.00      WT1   
ATOM   2853  H2  TIP3W8023      -7.399  -3.690  -6.597  0.00  0.00      WT1   
ATOM   2854  OH2 TIP3W8024      -1.573  11.767 -12.476  0.00  0.00      WT1   
ATOM   2855  H1  TIP3W8024      -1.842  11.094 -11.859  0.00  0.00      WT1   
ATOM   2856  H2  TIP3W8024      -2.181  12.538 -12.400  0.00  0.00      WT1   
ATOM   2857  OH2 TIP3W8046      -2.162   6.394  -7.525  0.00  0.00      WT1   
ATOM   2858  H1  TIP3W8046      -1.256   6.570  -7.170  0.00  0.00      WT1   
ATOM   2859  H2  TIP3W8046      -2.508   7.280  -7.548  0.00  0.00      WT1   
ATOM   2860  OH2 TIP3W8064     -14.231   1.725 -13.442  0.00  0.00      WT1   
ATOM   2861  H1  TIP3W8064     -13.448   1.693 -12.829  0.00  0.00      WT1   
ATOM   2862  H2  TIP3W8064     -14.795   0.961 -13.188  0.00  0.00      WT1   
ATOM   2863  OH2 TIP3W8067      12.005  -6.620   5.666  0.00  0.00      WT1   
ATOM   2864  H1  TIP3W8067      11.163  -6.938   6.069  0.00  0.00      WT1   
ATOM   2865  H2  TIP3W8067      12.222  -5.891   6.290  0.00  0.00      WT1   
ATOM   2866  OH2 TIP3W8068      12.150   7.173  -2.494  0.00  0.00      WT1   
ATOM   2867  H1  TIP3W8068      12.822   7.760  -2.940  0.00  0.00      WT1   
ATOM   2868  H2  TIP3W8068      11.801   6.776  -3.300  0.00  0.00      WT1   
ATOM   2869  OH2 TIP3W8076      13.517  -4.339   0.685  0.00  0.00      WT1   
ATOM   2870  H1  TIP3W8076      13.352  -4.560   1.630  0.00  0.00      WT1   
ATOM   2871  H2  TIP3W8076      12.901  -4.881   0.201  0.00  0.00      WT1   
ATOM   2872  OH2 TIP3W8133      11.151  -7.731   8.476  0.00  0.00      WT1   
ATOM   2873  H1  TIP3W8133      11.422  -8.348   9.177  0.00  0.00      WT1   
ATOM   2874  H2  TIP3W8133      10.240  -7.448   8.770  0.00  0.00      WT1   
ATOM   2875  OH2 TIP3W8136      14.611  -1.238 -10.342  0.00  0.00      WT1   
ATOM   2876  H1  TIP3W8136      15.156  -0.702  -9.744  0.00  0.00      WT1   
ATOM   2877  H2  TIP3W8136      15.103  -2.075 -10.156  0.00  0.00      WT1   
ATOM   2878  OH2 TIP3W8174      11.720 -12.334   3.081  0.00  0.00      WT1   
ATOM   2879  H1  TIP3W8174      11.102 -12.426   2.315  0.00  0.00      WT1   
ATOM   2880  H2  TIP3W8174      12.291 -13.148   3.085  0.00  0.00      WT1   
ATOM   2881  OH2 TIP3W8364      -8.995 -13.242 -10.087  0.00  0.00      WT1   
ATOM   2882  H1  TIP3W8364      -9.775 -12.688  -9.880  0.00  0.00      WT1   
ATOM   2883  H2  TIP3W8364      -8.812 -13.506  -9.225  0.00  0.00      WT1   
ATOM   2884  OH2 TIP3W8370      10.020   9.536   9.784  0.00  0.00      WT1   
ATOM   2885  H1  TIP3W8370      10.907   9.396   9.351  0.00  0.00      WT1   
ATOM   2886  H2  TIP3W8370       9.781  10.420   9.485  0.00  0.00      WT1   
ATOM   2887  OH2 TIP3W8403      -0.848  -1.711  12.321  0.00  0.00      WT1   
ATOM   2888  H1  TIP3W8403      -1.723  -1.345  12.300  0.00  0.00      WT1   
ATOM   2889  H2  TIP3W8403      -1.058  -2.631  11.958  0.00  0.00      WT1   
ATOM   2890  OH2 TIP3W8408      10.285   0.321  -9.232  0.00  0.00      WT1   
ATOM   2891  H1  TIP3W8408       9.543   0.411  -9.833  0.00  0.00      WT1   
ATOM   2892  H2  TIP3W8408      10.842  -0.175  -9.913  0.00  0.00      WT1   
ATOM   2893  OH2 TIP3W8411      16.570   6.647 -13.328  0.00  0.00      WT1   
ATOM   2894  H1  TIP3W8411      15.649   6.843 -13.183  0.00  0.00      WT1   
ATOM   2895  H2  TIP3W8411      16.501   5.784 -13.792  0.00  0.00      WT1   
ATOM   2896  OH2 TIP3W8425      16.108   4.194 -14.403  0.00  0.00      WT1   
ATOM   2897  H1  TIP3W8425      15.217   4.112 -13.984  0.00  0.00      WT1   
ATOM   2898  H2  TIP3W8425      16.596   3.433 -14.070  0.00  0.00      WT1   
ATOM   2899  OH2 TIP3W8441     -11.418   3.361  -4.623  0.00  0.00      WT1   
ATOM   2900  H1  TIP3W8441     -11.383   4.086  -3.918  0.00  0.00      WT1   
ATOM   2901  H2  TIP3W8441     -10.662   3.571  -5.193  0.00  0.00      WT1   
ATOM   2902  OH2 TIP3W8448      -6.686  -6.496  10.457  0.00  0.00      WT1   
ATOM   2903  H1  TIP3W8448      -6.695  -7.035   9.603  0.00  0.00      WT1   
ATOM   2904  H2  TIP3W8448      -7.575  -6.086  10.342  0.00  0.00      WT1   
ATOM   2905  OH2 TIP3W8466      12.273  14.333  -9.259  0.00  0.00      WT1   
ATOM   2906  H1  TIP3W8466      12.402  13.384  -9.087  0.00  0.00      WT1   
ATOM   2907  H2  TIP3W8466      12.823  14.748  -8.557  0.00  0.00      WT1   
ATOM   2908  OH2 TIP3W8468       4.661   8.381   6.307  0.00  0.00      WT1   
ATOM   2909  H1  TIP3W8468       5.290   8.050   5.628  0.00  0.00      WT1   
ATOM   2910  H2  TIP3W8468       4.265   7.526   6.520  0.00  0.00      WT1   
ATOM   2911  OH2 TIP3W8528      -3.223  13.797 -11.418  0.00  0.00      WT1   
ATOM   2912  H1  TIP3W8528      -2.982  14.705 -11.720  0.00  0.00      WT1   
ATOM   2913  H2  TIP3W8528      -4.176  13.863 -11.660  0.00  0.00      WT1   
ATOM   2914  OH2 TIP3W8534      -9.192   0.134   0.125  0.00  0.00      WT1   
ATOM   2915  H1  TIP3W8534      -9.269   1.103  -0.022  0.00  0.00      WT1   
ATOM   2916  H2  TIP3W8534      -9.471  -0.297  -0.684  0.00  0.00      WT1   
ATOM   2917  OH2 TIP3W8536      -8.713   3.735 -15.560  0.00  0.00      WT1   
ATOM   2918  H1  TIP3W8536      -7.890   3.925 -15.037  0.00  0.00      WT1   
ATOM   2919  H2  TIP3W8536      -8.298   3.779 -16.419  0.00  0.00      WT1   
ATOM   2920  OH2 TIP3W8548       2.370  -5.999  -8.559  0.00  0.00      WT1   
ATOM   2921  H1  TIP3W8548       1.565  -6.104  -8.069  0.00  0.00      WT1   
ATOM   2922  H2  TIP3W8548       1.975  -5.649  -9.379  0.00  0.00      WT1   
ATOM   2923  OH2 TIP3W8549      -8.456  -5.158 -11.399  0.00  0.00      WT1   
ATOM   2924  H1  TIP3W8549      -8.209  -5.983 -10.934  0.00  0.00      WT1   
ATOM   2925  H2  TIP3W8549      -7.568  -4.875 -11.695  0.00  0.00      WT1   
ATOM   2926  OH2 TIP3W8555      15.853   9.417   8.887  0.00  0.00      WT1   
ATOM   2927  H1  TIP3W8555      16.728   9.646   8.446  0.00  0.00      WT1   
ATOM   2928  H2  TIP3W8555      16.150   9.200   9.794  0.00  0.00      WT1   
ATOM   2929  OH2 TIP3W8556      -5.789   2.356 -15.526  0.00  0.00      WT1   
ATOM   2930  H1  TIP3W8556      -5.940   3.056 -16.183  0.00  0.00      WT1   
ATOM   2931  H2  TIP3W8556      -5.141   2.763 -14.874  0.00  0.00      WT1   
ATOM   2932  OH2 TIP3W8558     -12.094   2.016 -11.730  0.00  0.00      WT1   
ATOM   2933  H1  TIP3W8558     -12.115   2.750 -11.058  0.00  0.00      WT1   
ATOM   2934  H2  TIP3W8558     -11.877   1.202 -11.230  0.00  0.00      WT1   
ATOM   2935  OH2 TIP3W8574      -3.299   8.039  -2.719  0.00  0.00      WT1   
ATOM   2936  H1  TIP3W8574      -2.410   8.416  -3.003  0.00  0.00      WT1   
ATOM   2937  H2  TIP3W8574      -3.361   7.264  -3.370  0.00  0.00      WT1   
ATOM   2938  OH2 TIP3W8579       0.395  -4.512   6.606  0.00  0.00      WT1   
ATOM   2939  H1  TIP3W8579       0.216  -5.217   5.960  0.00  0.00      WT1   
ATOM   2940  H2  TIP3W8579       0.241  -3.746   6.055  0.00  0.00      WT1   
ATOM   2941  OH2 TIP3W8613      -6.268 -13.472  -1.683  0.00  0.00      WT1   
ATOM   2942  H1  TIP3W8613      -7.148 -13.530  -1.202  0.00  0.00      WT1   
ATOM   2943  H2  TIP3W8613      -6.199 -12.595  -2.038  0.00  0.00      WT1   
ATOM   2944  OH2 TIP3W8645      -2.592   1.123  14.586  0.00  0.00      WT1   
ATOM   2945  H1  TIP3W8645      -1.885   1.583  15.085  0.00  0.00      WT1   
ATOM   2946  H2  TIP3W8645      -2.886   1.915  14.174  0.00  0.00      WT1   
ATOM   2947  OH2 TIP3W8760      -7.282   3.764  13.126  0.00  0.00      WT1   
ATOM   2948  H1  TIP3W8760      -7.124   4.524  12.530  0.00  0.00      WT1   
ATOM   2949  H2  TIP3W8760      -7.500   3.064  12.506  0.00  0.00      WT1   
ATOM   2950  OH2 TIP3W8780      -0.723 -12.367  14.341  0.00  0.00      WT1   
ATOM   2951  H1  TIP3W8780      -0.659 -13.074  13.651  0.00  0.00      WT1   
ATOM   2952  H2  TIP3W8780       0.151 -12.260  14.714  0.00  0.00      WT1   
ATOM   2953  OH2 TIP3W8801      -5.791  -0.559   9.420  0.00  0.00      WT1   
ATOM   2954  H1  TIP3W8801      -6.666  -0.948   9.192  0.00  0.00      WT1   
ATOM   2955  H2  TIP3W8801      -6.131   0.144  10.005  0.00  0.00      WT1   
ATOM   2956  OH2 TIP3W8822      -8.517   2.962   0.414  0.00  0.00      WT1   
ATOM   2957  H1  TIP3W8822      -8.006   3.702   0.884  0.00  0.00      WT1   
ATOM   2958  H2  TIP3W8822      -8.956   3.620  -0.175  0.00  0.00      WT1   
ATOM   2959  OH2 TIP3W8829     -10.630  15.219  -0.747  0.00  0.00      WT1   
ATOM   2960  H1  TIP3W8829     -11.516  14.863  -0.556  0.00  0.00      WT1   
ATOM   2961  H2  TIP3W8829     -10.119  14.427  -0.929  0.00  0.00      WT1   
ATOM   2962  OH2 TIP3W8843      -8.339   6.889 -15.218  0.00  0.00      WT1   
ATOM   2963  H1  TIP3W8843      -8.219   7.027 -16.122  0.00  0.00      WT1   
ATOM   2964  H2  TIP3W8843      -7.631   6.239 -14.998  0.00  0.00      WT1   
ATOM   2965  OH2 TIP3W8845      16.058  -3.577   0.344  0.00  0.00      WT1   
ATOM   2966  H1  TIP3W8845      16.077  -3.238  -0.545  0.00  0.00      WT1   
ATOM   2967  H2  TIP3W8845      15.120  -3.795   0.303  0.00  0.00      WT1   
ATOM   2968  OH2 TIP3W8848     -13.360   6.838  -1.818  0.00  0.00      WT1   
ATOM   2969  H1  TIP3W8848     -14.257   6.622  -2.143  0.00  0.00      WT1   
ATOM   2970  H2  TIP3W8848     -13.509   7.741  -1.475  0.00  0.00      WT1   
ATOM   2971  OH2 TIP3W8852      -8.565  -3.470   1.615  0.00  0.00      WT1   
ATOM   2972  H1  TIP3W8852      -8.350  -2.638   2.058  0.00  0.00      WT1   
ATOM   2973  H2  TIP3W8852      -8.383  -4.095   2.326  0.00  0.00      WT1   
ATOM   2974  OH2 TIP3W8865      15.701  -6.403  10.243  0.00  0.00      WT1   
ATOM   2975  H1  TIP3W8865      15.159  -7.206  10.498  0.00  0.00      WT1   
ATOM   2976  H2  TIP3W8865      16.542  -6.510  10.626  0.00  0.00      WT1   
ATOM   2977  OH2 TIP3W8869      15.207   6.133  10.399  0.00  0.00      WT1   
ATOM   2978  H1  TIP3W8869      15.617   5.867   9.562  0.00  0.00      WT1   
ATOM   2979  H2  TIP3W8869      15.799   6.840  10.714  0.00  0.00      WT1   
ATOM   2980  OH2 TIP3W8870     -11.829  16.238 -12.906  0.00  0.00      WT1   
ATOM   2981  H1  TIP3W8870     -11.002  16.721 -12.806  0.00  0.00      WT1   
ATOM   2982  H2  TIP3W8870     -12.359  16.775 -12.269  0.00  0.00      WT1   
ATOM   2983  OH2 TIP3W8886      -4.871  16.327  -9.344  0.00  0.00      WT1   
ATOM   2984  H1  TIP3W8886      -4.191  16.200 -10.045  0.00  0.00      WT1   
ATOM   2985  H2  TIP3W8886      -5.617  16.565  -9.901  0.00  0.00      WT1   
ATOM   2986  OH2 TIP3W8895      -2.730  10.627  -7.745  0.00  0.00      WT1   
ATOM   2987  H1  TIP3W8895      -1.988  10.112  -8.129  0.00  0.00      WT1   
ATOM   2988  H2  TIP3W8895      -2.592  11.461  -8.280  0.00  0.00      WT1   
ATOM   2989  OH2 TIP3W8903      -6.800  14.369   3.551  0.00  0.00      WT1   
ATOM   2990  H1  TIP3W8903      -6.284  14.014   4.306  0.00  0.00      WT1   
ATOM   2991  H2  TIP3W8903      -6.195  14.221   2.829  0.00  0.00      WT1   
ATOM   2992  OH2 TIP3W8905      -5.128  -8.939  -6.676  0.00  0.00      WT1   
ATOM   2993  H1  TIP3W8905      -4.339  -8.981  -6.107  0.00  0.00      WT1   
ATOM   2994  H2  TIP3W8905      -5.075  -7.969  -6.889  0.00  0.00      WT1   
ATOM   2995  OH2 TIP3W8908      -6.150   9.892   9.157  0.00  0.00      WT1   
ATOM   2996  H1  TIP3W8908      -6.008   9.991   8.197  0.00  0.00      WT1   
ATOM   2997  H2  TIP3W8908      -5.456  10.496   9.502  0.00  0.00      WT1   
ATOM   2998  OH2 TIP3W8926      -8.472 -13.058  -7.254  0.00  0.00      WT1   
ATOM   2999  H1  TIP3W8926      -8.119 -12.187  -7.405  0.00  0.00      WT1   
ATOM   3000  H2  TIP3W8926      -7.594 -13.557  -7.165  0.00  0.00      WT1   
ATOM   3001  OH2 TIP3W8927       9.543   2.164 -14.258  0.00  0.00      WT1   
ATOM   3002  H1  TIP3W8927       9.078   1.592 -14.914  0.00  0.00      WT1   
ATOM   3003  H2  TIP3W8927      10.150   1.484 -13.938  0.00  0.00      WT1   
ATOM   3004  OH2 TIP3W8928       7.950 -12.954  11.253  0.00  0.00      WT1   
ATOM   3005  H1  TIP3W8928       8.033 -12.560  12.182  0.00  0.00      WT1   
ATOM   3006  H2  TIP3W8928       7.760 -13.848  11.466  0.00  0.00      WT1   
ATOM   3007  OH2 TIP3W8931      -9.521  -6.644   2.967  0.00  0.00      WT1   
ATOM   3008  H1  TIP3W8931      -9.740  -7.196   2.241  0.00  0.00      WT1   
ATOM   3009  H2  TIP3W8931     -10.450  -6.425   3.297  0.00  0.00      WT1   
ATOM   3010  OH2 TIP3W8935      -6.813  -5.711 -15.479  0.00  0.00      WT1   
ATOM   3011  H1  TIP3W8935      -6.619  -6.573 -15.977  0.00  0.00      WT1   
ATOM   3012  H2  TIP3W8935      -7.406  -5.203 -16.036  0.00  0.00      WT1   
ATOM   3013  OH2 TIP3W8949       5.136  -5.225 -13.606  0.00  0.00      WT1   
ATOM   3014  H1  TIP3W8949       5.122  -5.693 -14.420  0.00  0.00      WT1   
ATOM   3015  H2  TIP3W8949       5.437  -5.905 -12.999  0.00  0.00      WT1   
ATOM   3016  OH2 TIP3W8952      -8.796  15.110  -5.200  0.00  0.00      WT1   
ATOM   3017  H1  TIP3W8952      -8.393  14.604  -4.454  0.00  0.00      WT1   
ATOM   3018  H2  TIP3W8952      -8.935  15.990  -4.802  0.00  0.00      WT1   
ATOM   3019  OH2 TIP3W8954      11.489 -11.312 -13.947  0.00  0.00      WT1   
ATOM   3020  H1  TIP3W8954      11.454 -12.265 -13.903  0.00  0.00      WT1   
ATOM   3021  H2  TIP3W8954      11.365 -11.004 -13.003  0.00  0.00      WT1   
ATOM   3022  OH2 TIP3W8956      -0.263  -8.378  -6.535  0.00  0.00      WT1   
ATOM   3023  H1  TIP3W8956       0.443  -7.840  -6.111  0.00  0.00      WT1   
ATOM   3024  H2  TIP3W8956       0.016  -8.274  -7.467  0.00  0.00      WT1   
ATOM   3025  OH2 TIP3W8973      -2.926  -1.760  -7.277  0.00  0.00      WT1   
ATOM   3026  H1  TIP3W8973      -3.893  -1.751  -7.604  0.00  0.00      WT1   
ATOM   3027  H2  TIP3W8973      -2.656  -0.817  -7.482  0.00  0.00      WT1   
ATOM   3028  OH2 TIP3W8976     -12.471  -2.105 -13.728  0.00  0.00      WT1   
ATOM   3029  H1  TIP3W8976     -11.947  -2.726 -14.267  0.00  0.00      WT1   
ATOM   3030  H2  TIP3W8976     -12.135  -1.300 -14.125  0.00  0.00      WT1   
ATOM   3031  OH2 TIP3W8977      13.331   2.615  -9.788  0.00  0.00      WT1   
ATOM   3032  H1  TIP3W8977      13.391   1.774  -9.324  0.00  0.00      WT1   
ATOM   3033  H2  TIP3W8977      12.341   2.780  -9.731  0.00  0.00      WT1   
ATOM   3034  OH2 TIP3W8988      13.501  -5.941  -3.110  0.00  0.00      WT1   
ATOM   3035  H1  TIP3W8988      14.409  -5.546  -3.113  0.00  0.00      WT1   
ATOM   3036  H2  TIP3W8988      13.150  -5.346  -3.788  0.00  0.00      WT1   
ATOM   3037  OH2 TIP3W8994       6.583  -6.124  -0.114  0.00  0.00      WT1   
ATOM   3038  H1  TIP3W8994       7.111  -5.344  -0.476  0.00  0.00      WT1   
ATOM   3039  H2  TIP3W8994       7.207  -6.508   0.485  0.00  0.00      WT1   
ATOM   3040  OH2 TIP3W9013     -10.835   5.161 -12.271  0.00  0.00      WT1   
ATOM   3041  H1  TIP3W9013     -10.252   5.357 -11.467  0.00  0.00      WT1   
ATOM   3042  H2  TIP3W9013     -11.705   5.317 -11.863  0.00  0.00      WT1   
ATOM   3043  OH2 TIP3W9015      11.641  15.698 -15.867  0.00  0.00      WT1   
ATOM   3044  H1  TIP3W9015      11.476  16.319 -15.156  0.00  0.00      WT1   
ATOM   3045  H2  TIP3W9015      11.479  14.857 -15.454  0.00  0.00      WT1   
ATOM   3046  OH2 TIP3W9034     -10.406  -5.724 -13.346  0.00  0.00      WT1   
ATOM   3047  H1  TIP3W9034      -9.952  -6.310 -14.009  0.00  0.00      WT1   
ATOM   3048  H2  TIP3W9034      -9.744  -5.661 -12.620  0.00  0.00      WT1   
ATOM   3049  OH2 TIP3W9047       1.834  -4.548 -10.999  0.00  0.00      WT1   
ATOM   3050  H1  TIP3W9047       1.465  -5.417 -11.177  0.00  0.00      WT1   
ATOM   3051  H2  TIP3W9047       2.077  -4.182 -11.907  0.00  0.00      WT1   
ATOM   3052  OH2 TIP3W9054      -2.413  -7.505  -8.370  0.00  0.00      WT1   
ATOM   3053  H1  TIP3W9054      -2.385  -7.800  -7.427  0.00  0.00      WT1   
ATOM   3054  H2  TIP3W9054      -1.537  -7.869  -8.666  0.00  0.00      WT1   
ATOM   3055  OH2 TIP3W9055       1.326   6.755   6.491  0.00  0.00      WT1   
ATOM   3056  H1  TIP3W9055       2.240   6.434   6.644  0.00  0.00      WT1   
ATOM   3057  H2  TIP3W9055       0.865   5.941   6.757  0.00  0.00      WT1   
ATOM   3058  OH2 TIP3W9057      10.573   2.370   7.147  0.00  0.00      WT1   
ATOM   3059  H1  TIP3W9057      11.462   2.210   7.486  0.00  0.00      WT1   
ATOM   3060  H2  TIP3W9057      10.770   2.776   6.266  0.00  0.00      WT1   
ATOM   3061  OH2 TIP3W9096      -1.705  -3.062 -11.911  0.00  0.00      WT1   
ATOM   3062  H1  TIP3W9096      -1.862  -3.990 -11.627  0.00  0.00      WT1   
ATOM   3063  H2  TIP3W9096      -2.324  -2.671 -11.289  0.00  0.00      WT1   
ATOM   3064  OH2 TIP3W9165       9.897   8.695  -1.869  0.00  0.00      WT1   
ATOM   3065  H1  TIP3W9165       9.154   8.069  -1.849  0.00  0.00      WT1   
ATOM   3066  H2  TIP3W9165      10.703   8.124  -1.985  0.00  0.00      WT1   
ATOM   3067  OH2 TIP3W9226      -3.528  -6.854   9.565  0.00  0.00      WT1   
ATOM   3068  H1  TIP3W9226      -4.190  -6.215   9.439  0.00  0.00      WT1   
ATOM   3069  H2  TIP3W9226      -2.819  -6.490   9.008  0.00  0.00      WT1   
ATOM   3070  OH2 TIP3W9241      -6.635  -4.456  -7.924  0.00  0.00      WT1   
ATOM   3071  H1  TIP3W9241      -6.444  -4.350  -8.872  0.00  0.00      WT1   
ATOM   3072  H2  TIP3W9241      -5.893  -4.949  -7.552  0.00  0.00      WT1   
ATOM   3073  OH2 TIP3W9250      16.046  -1.092   1.555  0.00  0.00      WT1   
ATOM   3074  H1  TIP3W9250      16.264  -1.999   1.261  0.00  0.00      WT1   
ATOM   3075  H2  TIP3W9250      15.174  -0.831   1.133  0.00  0.00      WT1   
ATOM   3076  SOD SOD I   1      13.886   5.715   7.368  0.00  0.00      ION   
END
