# Supplementary material for: Avibactam–Cyclodextrin Inclusion Complexes: Computational and Thermodynamic Insights for Drug Delivery, Detection, and Environmental Scavenging
Source: Molecules. 2025 Aug 18;30(16):3401. doi: 10.3390/molecules30163401 (PMC12388632; doi:10.3390/molecules30163401)
Supplement: Supplementary file 1 [file molecules-30-03401-s001.zip › MD inputs/DM-bCD/host.pdb]

CRYST1   33.000   33.000   33.000  90.00  90.00  90.00 P 1           1
ATOM      1  C1  HOSTH   1      10.690   4.561   1.343  0.00  0.00      HOST  
ATOM      2  C2  HOSTH   1      11.322   5.143   2.600  0.00  0.00      HOST  
ATOM      3  C3  HOSTH   1      10.698   6.495   2.918  0.00  0.00      HOST  
ATOM      4  C4  HOSTH   1      10.797   7.419   1.706  0.00  0.00      HOST  
ATOM      5  C5  HOSTH   1      10.243   6.717   0.472  0.00  0.00      HOST  
ATOM      6  O1  HOSTH   1      10.018   8.595   1.965  0.00  0.00      HOST  
ATOM      7  O2  HOSTH   1      10.836   5.442   0.243  0.00  0.00      HOST  
ATOM      8  C6  HOSTH   1       6.580   1.208   1.026  0.00  0.00      HOST  
ATOM      9  C7  HOSTH   1       7.340   1.204   2.355  0.00  0.00      HOST  
ATOM     10  C8  HOSTH   1       8.081   2.524   2.560  0.00  0.00      HOST  
ATOM     11  C9  HOSTH   1       8.873   2.962   1.334  0.00  0.00      HOST  
ATOM     12  C10 HOSTH   1       7.987   2.870   0.103  0.00  0.00      HOST  
ATOM     13  O3  HOSTH   1       9.292   4.324   1.534  0.00  0.00      HOST  
ATOM     14  O4  HOSTH   1       7.463   1.552  -0.034  0.00  0.00      HOST  
ATOM     15  C11 HOSTH   1       1.609   2.451  -0.246  0.00  0.00      HOST  
ATOM     16  C12 HOSTH   1       1.778   2.101   1.218  0.00  0.00      HOST  
ATOM     17  C13 HOSTH   1       3.210   2.385   1.643  0.00  0.00      HOST  
ATOM     18  C14 HOSTH   1       4.209   1.658   0.745  0.00  0.00      HOST  
ATOM     19  C15 HOSTH   1       3.875   1.901  -0.734  0.00  0.00      HOST  
ATOM     20  O5  HOSTH   1       5.517   2.166   1.061  0.00  0.00      HOST  
ATOM     21  O6  HOSTH   1       2.497   1.675  -1.029  0.00  0.00      HOST  
ATOM     22  C16 HOSTH   1      -0.238   7.171  -1.648  0.00  0.00      HOST  
ATOM     23  C17 HOSTH   1      -1.093   6.079  -1.022  0.00  0.00      HOST  
ATOM     24  C18 HOSTH   1      -0.205   5.076  -0.291  0.00  0.00      HOST  
ATOM     25  C19 HOSTH   1       0.871   4.517  -1.234  0.00  0.00      HOST  
ATOM     26  C20 HOSTH   1       1.536   5.654  -2.008  0.00  0.00      HOST  
ATOM     27  O7  HOSTH   1       1.884   3.836  -0.473  0.00  0.00      HOST  
ATOM     28  O8  HOSTH   1       0.609   6.558  -2.614  0.00  0.00      HOST  
ATOM     29  C21 HOSTH   1       1.293  11.205   1.405  0.00  0.00      HOST  
ATOM     30  C22 HOSTH   1       0.604  10.123   2.206  0.00  0.00      HOST  
ATOM     31  C23 HOSTH   1       0.680   8.802   1.459  0.00  0.00      HOST  
ATOM     32  C24 HOSTH   1       0.145   8.914   0.024  0.00  0.00      HOST  
ATOM     33  C25 HOSTH   1       0.658  10.202  -0.642  0.00  0.00      HOST  
ATOM     34  O9  HOSTH   1       0.640   7.779  -0.697  0.00  0.00      HOST  
ATOM     35  O10 HOSTH   1       0.579  11.359   0.194  0.00  0.00      HOST  
ATOM     36  C26 HOSTH   1       6.308  12.798   1.820  0.00  0.00      HOST  
ATOM     37  C27 HOSTH   1       5.236  12.946   2.902  0.00  0.00      HOST  
ATOM     38  C28 HOSTH   1       4.166  11.875   2.733  0.00  0.00      HOST  
ATOM     39  C29 HOSTH   1       3.578  11.952   1.322  0.00  0.00      HOST  
ATOM     40  C30 HOSTH   1       4.724  11.861   0.314  0.00  0.00      HOST  
ATOM     41  O11 HOSTH   1       2.658  10.864   1.123  0.00  0.00      HOST  
ATOM     42  O12 HOSTH   1       5.724  12.860   0.526  0.00  0.00      HOST  
ATOM     43  C31 HOSTH   1      10.728   9.836   1.904  0.00  0.00      HOST  
ATOM     44  C32 HOSTH   1      10.422  10.672   3.135  0.00  0.00      HOST  
ATOM     45  C33 HOSTH   1       8.927  10.964   3.188  0.00  0.00      HOST  
ATOM     46  C34 HOSTH   1       8.403  11.568   1.890  0.00  0.00      HOST  
ATOM     47  C35 HOSTH   1       8.902  10.759   0.696  0.00  0.00      HOST  
ATOM     48  O13 HOSTH   1       6.964  11.532   1.933  0.00  0.00      HOST  
ATOM     49  O14 HOSTH   1      10.312  10.535   0.740  0.00  0.00      HOST  
ATOM     50  O15 HOSTH   1      11.163   4.242   3.705  0.00  0.00      HOST  
ATOM     51  C36 HOSTH   1      12.120   3.187   3.674  0.00  0.00      HOST  
ATOM     52  O16 HOSTH   1      11.356   7.094   4.041  0.00  0.00      HOST  
ATOM     53  H1  HOSTH   1      10.884   7.930   4.202  0.00  0.00      HOST  
ATOM     54  C37 HOSTH   1      10.485   7.555  -0.805  0.00  0.00      HOST  
ATOM     55  O17 HOSTH   1       9.825   6.972  -1.925  0.00  0.00      HOST  
ATOM     56  C38 HOSTH   1      10.455   7.363  -3.139  0.00  0.00      HOST  
ATOM     57  O18 HOSTH   1       8.959   2.434   3.688  0.00  0.00      HOST  
ATOM     58  H2  HOSTH   1       9.373   3.312   3.765  0.00  0.00      HOST  
ATOM     59  C39 HOSTH   1       8.721   3.280  -1.199  0.00  0.00      HOST  
ATOM     60  O19 HOSTH   1       7.827   3.225  -2.308  0.00  0.00      HOST  
ATOM     61  C40 HOSTH   1       8.447   3.724  -3.486  0.00  0.00      HOST  
ATOM     62  O20 HOSTH   1       6.454   0.991   3.467  0.00  0.00      HOST  
ATOM     63  C41 HOSTH   1       6.016  -0.359   3.573  0.00  0.00      HOST  
ATOM     64  O21 HOSTH   1      10.821   9.980   4.329  0.00  0.00      HOST  
ATOM     65  C42 HOSTH   1      12.218  10.096   4.585  0.00  0.00      HOST  
ATOM     66  O22 HOSTH   1       8.620  11.843   4.276  0.00  0.00      HOST  
ATOM     67  H3  HOSTH   1       7.649  11.923   4.253  0.00  0.00      HOST  
ATOM     68  C43 HOSTH   1       8.583  11.478  -0.641  0.00  0.00      HOST  
ATOM     69  O23 HOSTH   1       9.124  10.763  -1.752  0.00  0.00      HOST  
ATOM     70  C44 HOSTH   1       8.949  11.499  -2.956  0.00  0.00      HOST  
ATOM     71  O24 HOSTH   1       3.409   1.991   3.005  0.00  0.00      HOST  
ATOM     72  H4  HOSTH   1       4.238   2.418   3.289  0.00  0.00      HOST  
ATOM     73  C45 HOSTH   1       4.658   0.960  -1.688  0.00  0.00      HOST  
ATOM     74  O25 HOSTH   1       4.187   1.076  -3.031  0.00  0.00      HOST  
ATOM     75  C46 HOSTH   1       4.965   1.997  -3.781  0.00  0.00      HOST  
ATOM     76  O26 HOSTH   1       0.854   2.868   2.006  0.00  0.00      HOST  
ATOM     77  C47 HOSTH   1       0.014   2.030   2.793  0.00  0.00      HOST  
ATOM     78  O27 HOSTH   1       5.819  12.866   4.215  0.00  0.00      HOST  
ATOM     79  C48 HOSTH   1       6.291  14.133   4.659  0.00  0.00      HOST  
ATOM     80  O28 HOSTH   1       3.138  12.028   3.723  0.00  0.00      HOST  
ATOM     81  H5  HOSTH   1       2.663  11.177   3.714  0.00  0.00      HOST  
ATOM     82  C49 HOSTH   1       4.237  11.986  -1.156  0.00  0.00      HOST  
ATOM     83  O29 HOSTH   1       3.808  13.309  -1.472  0.00  0.00      HOST  
ATOM     84  C50 HOSTH   1       3.430  13.389  -2.843  0.00  0.00      HOST  
ATOM     85  O30 HOSTH   1      -1.009   4.018   0.250  0.00  0.00      HOST  
ATOM     86  H6  HOSTH   1      -0.487   3.649   0.983  0.00  0.00      HOST  
ATOM     87  C51 HOSTH   1       2.505   5.121  -3.093  0.00  0.00      HOST  
ATOM     88  O31 HOSTH   1       3.327   6.187  -3.561  0.00  0.00      HOST  
ATOM     89  C52 HOSTH   1       4.343   5.720  -4.435  0.00  0.00      HOST  
ATOM     90  O32 HOSTH   1      -2.062   6.637  -0.127  0.00  0.00      HOST  
ATOM     91  C53 HOSTH   1      -3.266   6.980  -0.800  0.00  0.00      HOST  
ATOM     92  O33 HOSTH   1       1.219  10.018   3.499  0.00  0.00      HOST  
ATOM     93  C54 HOSTH   1       0.290  10.290   4.545  0.00  0.00      HOST  
ATOM     94  O34 HOSTH   1      -0.021   7.784   2.184  0.00  0.00      HOST  
ATOM     95  H7  HOSTH   1       0.542   7.603   2.968  0.00  0.00      HOST  
ATOM     96  C55 HOSTH   1      -0.098  10.550  -1.951  0.00  0.00      HOST  
ATOM     97  O35 HOSTH   1       0.295  11.833  -2.429  0.00  0.00      HOST  
ATOM     98  C56 HOSTH   1      -0.503  12.238  -3.529  0.00  0.00      HOST  
ATOM     99  H8  HOSTH   1      11.225   3.639   1.078  0.00  0.00      HOST  
ATOM    100  H9  HOSTH   1      12.401   5.304   2.405  0.00  0.00      HOST  
ATOM    101  H10 HOSTH   1       9.629   6.345   3.174  0.00  0.00      HOST  
ATOM    102  H11 HOSTH   1      11.864   7.651   1.523  0.00  0.00      HOST  
ATOM    103  H12 HOSTH   1       9.154   6.591   0.603  0.00  0.00      HOST  
ATOM    104  H13 HOSTH   1       6.197   0.194   0.819  0.00  0.00      HOST  
ATOM    105  H14 HOSTH   1       8.090   0.390   2.314  0.00  0.00      HOST  
ATOM    106  H15 HOSTH   1       7.321   3.301   2.769  0.00  0.00      HOST  
ATOM    107  H16 HOSTH   1       9.724   2.266   1.201  0.00  0.00      HOST  
ATOM    108  H17 HOSTH   1       7.152   3.582   0.224  0.00  0.00      HOST  
ATOM    109  H18 HOSTH   1       0.580   2.190  -0.551  0.00  0.00      HOST  
ATOM    110  H19 HOSTH   1       1.580   1.016   1.336  0.00  0.00      HOST  
ATOM    111  H20 HOSTH   1       3.390   3.475   1.564  0.00  0.00      HOST  
ATOM    112  H21 HOSTH   1       4.126   0.574   0.957  0.00  0.00      HOST  
ATOM    113  H22 HOSTH   1       4.130   2.942  -0.997  0.00  0.00      HOST  
ATOM    114  H23 HOSTH   1      -0.869   7.921  -2.153  0.00  0.00      HOST  
ATOM    115  H24 HOSTH   1      -1.615   5.541  -1.837  0.00  0.00      HOST  
ATOM    116  H25 HOSTH   1       0.295   5.599   0.547  0.00  0.00      HOST  
ATOM    117  H26 HOSTH   1       0.404   3.840  -1.976  0.00  0.00      HOST  
ATOM    118  H27 HOSTH   1       2.167   6.215  -1.293  0.00  0.00      HOST  
ATOM    119  H28 HOSTH   1       1.226  12.149   1.977  0.00  0.00      HOST  
ATOM    120  H29 HOSTH   1      -0.465  10.402   2.311  0.00  0.00      HOST  
ATOM    121  H30 HOSTH   1       1.745   8.504   1.404  0.00  0.00      HOST  
ATOM    122  H31 HOSTH   1      -0.960   8.932   0.053  0.00  0.00      HOST  
ATOM    123  H32 HOSTH   1       1.715  10.040  -0.923  0.00  0.00      HOST  
ATOM    124  H33 HOSTH   1       7.020  13.638   1.914  0.00  0.00      HOST  
ATOM    125  H34 HOSTH   1       4.744  13.929   2.773  0.00  0.00      HOST  
ATOM    126  H35 HOSTH   1       4.637  10.880   2.869  0.00  0.00      HOST  
ATOM    127  H36 HOSTH   1       3.077  12.928   1.168  0.00  0.00      HOST  
ATOM    128  H37 HOSTH   1       5.184  10.859   0.412  0.00  0.00      HOST  
ATOM    129  H38 HOSTH   1      11.820   9.683   1.831  0.00  0.00      HOST  
ATOM    130  H39 HOSTH   1      10.967  11.632   3.051  0.00  0.00      HOST  
ATOM    131  H40 HOSTH   1       8.408   9.999   3.352  0.00  0.00      HOST  
ATOM    132  H41 HOSTH   1       8.799  12.597   1.792  0.00  0.00      HOST  
ATOM    133  H42 HOSTH   1       8.378   9.786   0.686  0.00  0.00      HOST  
ATOM    134  H43 HOSTH   1      11.975   2.537   2.786  0.00  0.00      HOST  
ATOM    135  H44 HOSTH   1      12.002   2.556   4.580  0.00  0.00      HOST  
ATOM    136  H45 HOSTH   1      13.156   3.592   3.668  0.00  0.00      HOST  
ATOM    137  H46 HOSTH   1      11.566   7.620  -0.985  0.00  0.00      HOST  
ATOM    138  H47 HOSTH   1      10.113   8.574  -0.675  0.00  0.00      HOST  
ATOM    139  H48 HOSTH   1       9.934   6.893  -3.999  0.00  0.00      HOST  
ATOM    140  H49 HOSTH   1      11.516   7.029  -3.154  0.00  0.00      HOST  
ATOM    141  H50 HOSTH   1      10.423   8.468  -3.263  0.00  0.00      HOST  
ATOM    142  H51 HOSTH   1       9.576   2.618  -1.376  0.00  0.00      HOST  
ATOM    143  H52 HOSTH   1       9.104   4.302  -1.102  0.00  0.00      HOST  
ATOM    144  H53 HOSTH   1       7.730   3.678  -4.334  0.00  0.00      HOST  
ATOM    145  H54 HOSTH   1       9.338   3.112  -3.746  0.00  0.00      HOST  
ATOM    146  H55 HOSTH   1       8.763   4.781  -3.347  0.00  0.00      HOST  
ATOM    147  H56 HOSTH   1       5.358  -0.639   2.722  0.00  0.00      HOST  
ATOM    148  H57 HOSTH   1       5.433  -0.484   4.512  0.00  0.00      HOST  
ATOM    149  H58 HOSTH   1       6.880  -1.057   3.608  0.00  0.00      HOST  
ATOM    150  H59 HOSTH   1      12.446   9.679   5.590  0.00  0.00      HOST  
ATOM    151  H60 HOSTH   1      12.535  11.160   4.571  0.00  0.00      HOST  
ATOM    152  H61 HOSTH   1      12.814   9.537   3.831  0.00  0.00      HOST  
ATOM    153  H62 HOSTH   1       9.011  12.487  -0.620  0.00  0.00      HOST  
ATOM    154  H63 HOSTH   1       7.499  11.581  -0.762  0.00  0.00      HOST  
ATOM    155  H64 HOSTH   1       9.490  12.468  -2.895  0.00  0.00      HOST  
ATOM    156  H65 HOSTH   1       7.870  11.697  -3.141  0.00  0.00      HOST  
ATOM    157  H66 HOSTH   1       9.354  10.923  -3.817  0.00  0.00      HOST  
ATOM    158  H67 HOSTH   1       4.500  -0.077  -1.373  0.00  0.00      HOST  
ATOM    159  H68 HOSTH   1       5.734   1.150  -1.645  0.00  0.00      HOST  
ATOM    160  H69 HOSTH   1       5.053   2.963  -3.242  0.00  0.00      HOST  
ATOM    161  H70 HOSTH   1       4.487   2.173  -4.769  0.00  0.00      HOST  
ATOM    162  H71 HOSTH   1       5.983   1.585  -3.950  0.00  0.00      HOST  
ATOM    163  H72 HOSTH   1       0.624   1.412   3.489  0.00  0.00      HOST  
ATOM    164  H73 HOSTH   1      -0.592   1.356   2.148  0.00  0.00      HOST  
ATOM    165  H74 HOSTH   1      -0.678   2.651   3.400  0.00  0.00      HOST  
ATOM    166  H75 HOSTH   1       7.140  14.489   4.035  0.00  0.00      HOST  
ATOM    167  H76 HOSTH   1       6.644  14.040   5.708  0.00  0.00      HOST  
ATOM    168  H77 HOSTH   1       5.478  14.892   4.636  0.00  0.00      HOST  
ATOM    169  H78 HOSTH   1       3.428  11.275  -1.348  0.00  0.00      HOST  
ATOM    170  H79 HOSTH   1       5.066  11.717  -1.823  0.00  0.00      HOST  
ATOM    171  H80 HOSTH   1       3.086  14.418  -3.088  0.00  0.00      HOST  
ATOM    172  H81 HOSTH   1       2.598  12.681  -3.056  0.00  0.00      HOST  
ATOM    173  H82 HOSTH   1       4.291  13.139  -3.501  0.00  0.00      HOST  
ATOM    174  H83 HOSTH   1       1.940   4.685  -3.926  0.00  0.00      HOST  
ATOM    175  H84 HOSTH   1       3.138   4.333  -2.668  0.00  0.00      HOST  
ATOM    176  H85 HOSTH   1       3.902   5.120  -5.261  0.00  0.00      HOST  
ATOM    177  H86 HOSTH   1       5.077   5.099  -3.880  0.00  0.00      HOST  
ATOM    178  H87 HOSTH   1       4.880   6.589  -4.875  0.00  0.00      HOST  
ATOM    179  H88 HOSTH   1      -3.062   7.659  -1.654  0.00  0.00      HOST  
ATOM    180  H89 HOSTH   1      -3.949   7.497  -0.093  0.00  0.00      HOST  
ATOM    181  H90 HOSTH   1      -3.774   6.065  -1.177  0.00  0.00      HOST  
ATOM    182  H91 HOSTH   1      -0.135  11.312   4.440  0.00  0.00      HOST  
ATOM    183  H92 HOSTH   1       0.803  10.220   5.528  0.00  0.00      HOST  
ATOM    184  H93 HOSTH   1      -0.538   9.546   4.530  0.00  0.00      HOST  
ATOM    185  H94 HOSTH   1      -1.178  10.552  -1.760  0.00  0.00      HOST  
ATOM    186  H95 HOSTH   1       0.112   9.804  -2.725  0.00  0.00      HOST  
ATOM    187  H96 HOSTH   1      -0.183  13.249  -3.862  0.00  0.00      HOST  
ATOM    188  H97 HOSTH   1      -1.575  12.284  -3.238  0.00  0.00      HOST  
ATOM    189  H98 HOSTH   1      -0.381  11.524  -4.371  0.00  0.00      HOST  
END
