# Supplementary material for: Avibactam–Cyclodextrin Inclusion Complexes: Computational and Thermodynamic Insights for Drug Delivery, Detection, and Environmental Scavenging
Source: Molecules. 2025 Aug 18;30(16):3401. doi: 10.3390/molecules30163401 (PMC12388632; doi:10.3390/molecules30163401)
Supplement: Supplementary file 1 [file molecules-30-03401-s001.zip › MD inputs/DM-bCD/host.psf]

PSF EXT

         1 !NTITLE
 REMARKS VMD-generated NAMD/X-Plor PSF structure file

       189 !NATOM
         1 HOST     1        HOST     C1       CG311           0.275        12.011       0
         2 HOST     1        HOST     C2       CG311           0.082        12.011       0
         3 HOST     1        HOST     C3       CG311           0.153        12.011       0
         4 HOST     1        HOST     C4       CG311           0.085        12.011       0
         5 HOST     1        HOST     C5       CG311           0.099        12.011       0
         6 HOST     1        HOST     O1       OG301           -0.35       15.9994       0
         7 HOST     1        HOST     O2       OG3C61         -0.386       15.9994       0
         8 HOST     1        HOST     C6       CG311           0.275        12.011       0
         9 HOST     1        HOST     C7       CG311           0.082        12.011       0
        10 HOST     1        HOST     C8       CG311           0.153        12.011       0
        11 HOST     1        HOST     C9       CG311           0.085        12.011       0
        12 HOST     1        HOST     C10      CG311           0.099        12.011       0
        13 HOST     1        HOST     O3       OG301           -0.35       15.9994       0
        14 HOST     1        HOST     O4       OG3C61         -0.386       15.9994       0
        15 HOST     1        HOST     C11      CG311           0.275        12.011       0
        16 HOST     1        HOST     C12      CG311           0.082        12.011       0
        17 HOST     1        HOST     C13      CG311           0.153        12.011       0
        18 HOST     1        HOST     C14      CG311           0.085        12.011       0
        19 HOST     1        HOST     C15      CG311           0.099        12.011       0
        20 HOST     1        HOST     O5       OG301           -0.35       15.9994       0
        21 HOST     1        HOST     O6       OG3C61         -0.386       15.9994       0
        22 HOST     1        HOST     C16      CG311           0.275        12.011       0
        23 HOST     1        HOST     C17      CG311           0.082        12.011       0
        24 HOST     1        HOST     C18      CG311           0.153        12.011       0
        25 HOST     1        HOST     C19      CG311           0.085        12.011       0
        26 HOST     1        HOST     C20      CG311           0.099        12.011       0
        27 HOST     1        HOST     O7       OG301           -0.35       15.9994       0
        28 HOST     1        HOST     O8       OG3C61         -0.386       15.9994       0
        29 HOST     1        HOST     C21      CG311           0.275        12.011       0
        30 HOST     1        HOST     C22      CG311           0.082        12.011       0
        31 HOST     1        HOST     C23      CG311           0.153        12.011       0
        32 HOST     1        HOST     C24      CG311           0.085        12.011       0
        33 HOST     1        HOST     C25      CG311           0.099        12.011       0
        34 HOST     1        HOST     O9       OG301           -0.35       15.9994       0
        35 HOST     1        HOST     O10      OG3C61         -0.386       15.9994       0
        36 HOST     1        HOST     C26      CG311           0.275        12.011       0
        37 HOST     1        HOST     C27      CG311           0.082        12.011       0
        38 HOST     1        HOST     C28      CG311           0.153        12.011       0
        39 HOST     1        HOST     C29      CG311           0.085        12.011       0
        40 HOST     1        HOST     C30      CG311           0.099        12.011       0
        41 HOST     1        HOST     O11      OG301           -0.35       15.9994       0
        42 HOST     1        HOST     O12      OG3C61         -0.386       15.9994       0
        43 HOST     1        HOST     C31      CG311           0.275        12.011       0
        44 HOST     1        HOST     C32      CG311           0.082        12.011       0
        45 HOST     1        HOST     C33      CG311           0.153        12.011       0
        46 HOST     1        HOST     C34      CG311           0.085        12.011       0
        47 HOST     1        HOST     C35      CG311           0.099        12.011       0
        48 HOST     1        HOST     O13      OG301           -0.35       15.9994       0
        49 HOST     1        HOST     O14      OG3C61         -0.386       15.9994       0
        50 HOST     1        HOST     O15      OG301          -0.342       15.9994       0
        51 HOST     1        HOST     C36      CG331            -0.1        12.011       0
        52 HOST     1        HOST     O16      OG311           -0.66       15.9994       0
        53 HOST     1        HOST     H1       HGP1            0.419         1.008       0
        54 HOST     1        HOST     C37      CG321           0.002        12.011       0
        55 HOST     1        HOST     O17      OG301          -0.347       15.9994       0
        56 HOST     1        HOST     C38      CG331            -0.1        12.011       0
        57 HOST     1        HOST     O18      OG311           -0.66       15.9994       0
        58 HOST     1        HOST     H2       HGP1            0.419         1.008       0
        59 HOST     1        HOST     C39      CG321           0.002        12.011       0
        60 HOST     1        HOST     O19      OG301          -0.347       15.9994       0
        61 HOST     1        HOST     C40      CG331            -0.1        12.011       0
        62 HOST     1        HOST     O20      OG301          -0.342       15.9994       0
        63 HOST     1        HOST     C41      CG331            -0.1        12.011       0
        64 HOST     1        HOST     O21      OG301          -0.342       15.9994       0
        65 HOST     1        HOST     C42      CG331            -0.1        12.011       0
        66 HOST     1        HOST     O22      OG311           -0.66       15.9994       0
        67 HOST     1        HOST     H3       HGP1            0.419         1.008       0
        68 HOST     1        HOST     C43      CG321           0.002        12.011       0
        69 HOST     1        HOST     O23      OG301          -0.347       15.9994       0
        70 HOST     1        HOST     C44      CG331            -0.1        12.011       0
        71 HOST     1        HOST     O24      OG311           -0.66       15.9994       0
        72 HOST     1        HOST     H4       HGP1            0.419         1.008       0
        73 HOST     1        HOST     C45      CG321           0.002        12.011       0
        74 HOST     1        HOST     O25      OG301          -0.347       15.9994       0
        75 HOST     1        HOST     C46      CG331            -0.1        12.011       0
        76 HOST     1        HOST     O26      OG301          -0.342       15.9994       0
        77 HOST     1        HOST     C47      CG331            -0.1        12.011       0
        78 HOST     1        HOST     O27      OG301          -0.342       15.9994       0
        79 HOST     1        HOST     C48      CG331            -0.1        12.011       0
        80 HOST     1        HOST     O28      OG311           -0.66       15.9994       0
        81 HOST     1        HOST     H5       HGP1            0.419         1.008       0
        82 HOST     1        HOST     C49      CG321           0.002        12.011       0
        83 HOST     1        HOST     O29      OG301          -0.347       15.9994       0
        84 HOST     1        HOST     C50      CG331            -0.1        12.011       0
        85 HOST     1        HOST     O30      OG311           -0.66       15.9994       0
        86 HOST     1        HOST     H6       HGP1            0.419         1.008       0
        87 HOST     1        HOST     C51      CG321           0.002        12.011       0
        88 HOST     1        HOST     O31      OG301          -0.347       15.9994       0
        89 HOST     1        HOST     C52      CG331            -0.1        12.011       0
        90 HOST     1        HOST     O32      OG301          -0.342       15.9994       0
        91 HOST     1        HOST     C53      CG331            -0.1        12.011       0
        92 HOST     1        HOST     O33      OG301          -0.342       15.9994       0
        93 HOST     1        HOST     C54      CG331            -0.1        12.011       0
        94 HOST     1        HOST     O34      OG311           -0.66       15.9994       0
        95 HOST     1        HOST     H7       HGP1            0.419         1.008       0
        96 HOST     1        HOST     C55      CG321           0.002        12.011       0
        97 HOST     1        HOST     O35      OG301          -0.347       15.9994       0
        98 HOST     1        HOST     C56      CG331            -0.1        12.011       0
        99 HOST     1        HOST     H8       HGA1             0.09         1.008       0
       100 HOST     1        HOST     H9       HGA1             0.09         1.008       0
       101 HOST     1        HOST     H10      HGA1             0.09         1.008       0
       102 HOST     1        HOST     H11      HGA1             0.09         1.008       0
       103 HOST     1        HOST     H12      HGA1             0.09         1.008       0
       104 HOST     1        HOST     H13      HGA1             0.09         1.008       0
       105 HOST     1        HOST     H14      HGA1             0.09         1.008       0
       106 HOST     1        HOST     H15      HGA1             0.09         1.008       0
       107 HOST     1        HOST     H16      HGA1             0.09         1.008       0
       108 HOST     1        HOST     H17      HGA1             0.09         1.008       0
       109 HOST     1        HOST     H18      HGA1             0.09         1.008       0
       110 HOST     1        HOST     H19      HGA1             0.09         1.008       0
       111 HOST     1        HOST     H20      HGA1             0.09         1.008       0
       112 HOST     1        HOST     H21      HGA1             0.09         1.008       0
       113 HOST     1        HOST     H22      HGA1             0.09         1.008       0
       114 HOST     1        HOST     H23      HGA1             0.09         1.008       0
       115 HOST     1        HOST     H24      HGA1             0.09         1.008       0
       116 HOST     1        HOST     H25      HGA1             0.09         1.008       0
       117 HOST     1        HOST     H26      HGA1             0.09         1.008       0
       118 HOST     1        HOST     H27      HGA1             0.09         1.008       0
       119 HOST     1        HOST     H28      HGA1             0.09         1.008       0
       120 HOST     1        HOST     H29      HGA1             0.09         1.008       0
       121 HOST     1        HOST     H30      HGA1             0.09         1.008       0
       122 HOST     1        HOST     H31      HGA1             0.09         1.008       0
       123 HOST     1        HOST     H32      HGA1             0.09         1.008       0
       124 HOST     1        HOST     H33      HGA1             0.09         1.008       0
       125 HOST     1        HOST     H34      HGA1             0.09         1.008       0
       126 HOST     1        HOST     H35      HGA1             0.09         1.008       0
       127 HOST     1        HOST     H36      HGA1             0.09         1.008       0
       128 HOST     1        HOST     H37      HGA1             0.09         1.008       0
       129 HOST     1        HOST     H38      HGA1             0.09         1.008       0
       130 HOST     1        HOST     H39      HGA1             0.09         1.008       0
       131 HOST     1        HOST     H40      HGA1             0.09         1.008       0
       132 HOST     1        HOST     H41      HGA1             0.09         1.008       0
       133 HOST     1        HOST     H42      HGA1             0.09         1.008       0
       134 HOST     1        HOST     H43      HGA3             0.09         1.008       0
       135 HOST     1        HOST     H44      HGA3             0.09         1.008       0
       136 HOST     1        HOST     H45      HGA3             0.09         1.008       0
       137 HOST     1        HOST     H46      HGA2             0.09         1.008       0
       138 HOST     1        HOST     H47      HGA2             0.09         1.008       0
       139 HOST     1        HOST     H48      HGA3             0.09         1.008       0
       140 HOST     1        HOST     H49      HGA3             0.09         1.008       0
       141 HOST     1        HOST     H50      HGA3             0.09         1.008       0
       142 HOST     1        HOST     H51      HGA2             0.09         1.008       0
       143 HOST     1        HOST     H52      HGA2             0.09         1.008       0
       144 HOST     1        HOST     H53      HGA3             0.09         1.008       0
       145 HOST     1        HOST     H54      HGA3             0.09         1.008       0
       146 HOST     1        HOST     H55      HGA3             0.09         1.008       0
       147 HOST     1        HOST     H56      HGA3             0.09         1.008       0
       148 HOST     1        HOST     H57      HGA3             0.09         1.008       0
       149 HOST     1        HOST     H58      HGA3             0.09         1.008       0
       150 HOST     1        HOST     H59      HGA3             0.09         1.008       0
       151 HOST     1        HOST     H60      HGA3             0.09         1.008       0
       152 HOST     1        HOST     H61      HGA3             0.09         1.008       0
       153 HOST     1        HOST     H62      HGA2             0.09         1.008       0
       154 HOST     1        HOST     H63      HGA2             0.09         1.008       0
       155 HOST     1        HOST     H64      HGA3             0.09         1.008       0
       156 HOST     1        HOST     H65      HGA3             0.09         1.008       0
       157 HOST     1        HOST     H66      HGA3             0.09         1.008       0
       158 HOST     1        HOST     H67      HGA2             0.09         1.008       0
       159 HOST     1        HOST     H68      HGA2             0.09         1.008       0
       160 HOST     1        HOST     H69      HGA3             0.09         1.008       0
       161 HOST     1        HOST     H70      HGA3             0.09         1.008       0
       162 HOST     1        HOST     H71      HGA3             0.09         1.008       0
       163 HOST     1        HOST     H72      HGA3             0.09         1.008       0
       164 HOST     1        HOST     H73      HGA3             0.09         1.008       0
       165 HOST     1        HOST     H74      HGA3             0.09         1.008       0
       166 HOST     1        HOST     H75      HGA3             0.09         1.008       0
       167 HOST     1        HOST     H76      HGA3             0.09         1.008       0
       168 HOST     1        HOST     H77      HGA3             0.09         1.008       0
       169 HOST     1        HOST     H78      HGA2             0.09         1.008       0
       170 HOST     1        HOST     H79      HGA2             0.09         1.008       0
       171 HOST     1        HOST     H80      HGA3             0.09         1.008       0
       172 HOST     1        HOST     H81      HGA3             0.09         1.008       0
       173 HOST     1        HOST     H82      HGA3             0.09         1.008       0
       174 HOST     1        HOST     H83      HGA2             0.09         1.008       0
       175 HOST     1        HOST     H84      HGA2             0.09         1.008       0
       176 HOST     1        HOST     H85      HGA3             0.09         1.008       0
       177 HOST     1        HOST     H86      HGA3             0.09         1.008       0
       178 HOST     1        HOST     H87      HGA3             0.09         1.008       0
       179 HOST     1        HOST     H88      HGA3             0.09         1.008       0
       180 HOST     1        HOST     H89      HGA3             0.09         1.008       0
       181 HOST     1        HOST     H90      HGA3             0.09         1.008       0
       182 HOST     1        HOST     H91      HGA3             0.09         1.008       0
       183 HOST     1        HOST     H92      HGA3             0.09         1.008       0
       184 HOST     1        HOST     H93      HGA3             0.09         1.008       0
       185 HOST     1        HOST     H94      HGA2             0.09         1.008       0
       186 HOST     1        HOST     H95      HGA2             0.09         1.008       0
       187 HOST     1        HOST     H96      HGA3             0.09         1.008       0
       188 HOST     1        HOST     H97      HGA3             0.09         1.008       0
       189 HOST     1        HOST     H98      HGA3             0.09         1.008       0

       196 !NBOND: bonds
         1        13         1         2         1        99         1         7
         2         3         2        50         2       100         3         4
         3       101         3        52         4         5         4         6
         4       102         5       103         5        54         5         7
         6        43         8         9         8        20         8       104
         8        14         9        10         9        62         9       105
        10        11        10        57        10       106        11        12
        11        13        11       107        12       108        12        59
        12        14        15        27        15       109        15        16
        15        21        16        17        16        76        16       110
        17        18        17       111        17        71        18        19
        18       112        18        20        19       113        19        21
        19        73        22       114        22        23        22        28
        22        34        23        24        23       115        23        90
        24        25        24        85        24       116        25        26
        25       117        25        27        26       118        26        28
        26        87        29        30        29       119        29        35
        29        41        30       120        30        31        30        92
        31        32        31       121        31        94        32        33
        32        34        32       122        33       123        33        96
        33        35        36        37        36       124        36        42
        36        48        37       125        37        38        37        78
        38        39        38        80        38       126        39        40
        39        41        39       127        40       128        40        82
        40        42        43        44        43       129        43        49
        44        45        44        64        44       130        45        46
        45       131        45        66        46        47        46        48
        46       132        47       133        47        68        47        49
        50        51        51       134        51       135        51       136
        52        53        54       138        54        55        54       137
        55        56        56       141        56       139        56       140
        57        58        59        60        59       142        59       143
        60        61        61       144        61       145        61       146
        62        63        63       147        63       148        63       149
        64        65        65       151        65       150        65       152
        66        67        68       154        68        69        68       153
        69        70        70       157        70       155        70       156
        71        72        73        74        73       158        73       159
        74        75        75       160        75       161        75       162
        76        77        77       164        77       163        77       165
        78        79        79       167        79       166        79       168
        80        81        82       170        82        83        82       169
        83        84        84       173        84       171        84       172
        85        86        87       174        87        88        87       175
        88        89        89       176        89       177        89       178
        90        91        91       180        91       179        91       181
        92        93        93       183        93       182        93       184
        94        95        96       186        96        97        96       185
        97        98        98       189        98       187        98       188

       371 !NTHETA: angles
         1         2         3         1         2        50         1         2       100
         1         7         5         1        13        11         2         1         7
         2         1        13         2         1        99         2         3         4
         2         3        52         2         3       101         2        50        51
         3         2        50         3         2       100         3         4         5
         3         4         6         3         4       102         3        52        53
         4         3        52         4         3       101         4         5         7
         4         5        54         4         5       103         4         6        43
         5         4         6         5         4       102         5        54        55
         5        54       137         5        54       138         6         4       102
         6        43        44         6        43        49         6        43       129
         7         1        13         7         1        99         7         5        54
         7         5       103         8         9        10         8         9        62
         8         9       105         8        14        12         8        20        18
         9         8        14         9         8        20         9         8       104
         9        10        11         9        10        57         9        10       106
         9        62        63        10         9        62        10         9       105
        10        11        12        10        11        13        10        11       107
        10        57        58        11        10        57        11        10       106
        11        12        14        11        12        59        11        12       108
        12        11        13        12        11       107        12        59        60
        12        59       142        12        59       143        13         1        99
        13        11       107        14         8        20        14         8       104
        14        12        59        14        12       108        15        16        17
        15        16        76        15        16       110        15        21        19
        15        27        25        16        15        21        16        15        27
        16        15       109        16        17        18        16        17        71
        16        17       111        16        76        77        17        16        76
        17        16       110        17        18        19        17        18        20
        17        18       112        17        71        72        18        17        71
        18        17       111        18        19        21        18        19        73
        18        19       113        19        18        20        19        18       112
        19        73        74        19        73       158        19        73       159
        20         8       104        20        18       112        21        15        27
        21        15       109        21        19        73        21        19       113
        22        23        24        22        23        90        22        23       115
        22        28        26        22        34        32        23        22        28
        23        22        34        23        22       114        23        24        25
        23        24        85        23        24       116        23        90        91
        24        23        90        24        23       115        24        25        26
        24        25        27        24        25       117        24        85        86
        25        24        85        25        24       116        25        26        28
        25        26        87        25        26       118        26        25        27
        26        25       117        26        87        88        26        87       174
        26        87       175        27        15       109        27        25       117
        28        22        34        28        22       114        28        26        87
        28        26       118        29        30        31        29        30        92
        29        30       120        29        35        33        29        41        39
        30        29        35        30        29        41        30        29       119
        30        31        32        30        31        94        30        31       121
        30        92        93        31        30        92        31        30       120
        31        32        33        31        32        34        31        32       122
        31        94        95        32        31        94        32        31       121
        32        33        35        32        33        96        32        33       123
        33        32        34        33        32       122        33        96        97
        33        96       185        33        96       186        34        22       114
        34        32       122        35        29        41        35        29       119
        35        33        96        35        33       123        36        37        38
        36        37        78        36        37       125        36        42        40
        36        48        46        37        36        42        37        36        48
        37        36       124        37        38        39        37        38        80
        37        38       126        37        78        79        38        37        78
        38        37       125        38        39        40        38        39        41
        38        39       127        38        80        81        39        38        80
        39        38       126        39        40        42        39        40        82
        39        40       128        40        39        41        40        39       127
        40        82        83        40        82       169        40        82       170
        41        29       119        41        39       127        42        36        48
        42        36       124        42        40        82        42        40       128
        43        44        45        43        44        64        43        44       130
        43        49        47        44        43        49        44        43       129
        44        45        46        44        45        66        44        45       131
        44        64        65        45        44        64        45        44       130
        45        46        47        45        46        48        45        46       132
        45        66        67        46        45        66        46        45       131
        46        47        49        46        47        68        46        47       133
        47        46        48        47        46       132        47        68        69
        47        68       153        47        68       154        48        36       124
        48        46       132        49        43       129        49        47        68
        49        47       133        50         2       100        50        51       134
        50        51       135        50        51       136        52         3       101
        54         5       103        54        55        56        55        54       137
        55        54       138        55        56       139        55        56       140
        55        56       141        57        10       106        59        12       108
        59        60        61        60        59       142        60        59       143
        60        61       144        60        61       145        60        61       146
        62         9       105        62        63       147        62        63       148
        62        63       149        64        44       130        64        65       150
        64        65       151        64        65       152        66        45       131
        68        47       133        68        69        70        69        68       153
        69        68       154        69        70       155        69        70       156
        69        70       157        71        17       111        73        19       113
        73        74        75        74        73       158        74        73       159
        74        75       160        74        75       161        74        75       162
        76        16       110        76        77       163        76        77       164
        76        77       165        78        37       125        78        79       166
        78        79       167        78        79       168        80        38       126
        82        40       128        82        83        84        83        82       169
        83        82       170        83        84       171        83        84       172
        83        84       173        85        24       116        87        26       118
        87        88        89        88        87       174        88        87       175
        88        89       176        88        89       177        88        89       178
        90        23       115        90        91       179        90        91       180
        90        91       181        92        30       120        92        93       182
        92        93       183        92        93       184        94        31       121
        96        33       123        96        97        98        97        96       185
        97        96       186        97        98       187        97        98       188
        97        98       189       134        51       135       134        51       136
       135        51       136       137        54       138       139        56       140
       139        56       141       140        56       141       142        59       143
       144        61       145       144        61       146       145        61       146
       147        63       148       147        63       149       148        63       149
       150        65       151       150        65       152       151        65       152
       153        68       154       155        70       156       155        70       157
       156        70       157       158        73       159       160        75       161
       160        75       162       161        75       162       163        77       164
       163        77       165       164        77       165       166        79       167
       166        79       168       167        79       168       169        82       170
       171        84       172       171        84       173       172        84       173
       174        87       175       176        89       177       176        89       178
       177        89       178       179        91       180       179        91       181
       180        91       181       182        93       183       182        93       184
       183        93       184       185        96       186       187        98       188
       187        98       189       188        98       189

       504 !NPHI: dihedrals
         1         2         3         4         1         2         3        52
         1         2         3       101         1         2        50        51
         4         5         7         1        54         5         7         1
       103         5         7         1        10        11        13         1
        12        11        13         1       107        11        13         1
         2         1         7         5         2         1        13        11
         2         3         4         5         2         3         4         6
         2         3         4       102         2         3        52        53
         2        50        51       134         2        50        51       135
         2        50        51       136         7         1         2         3
        13         1         2         3        99         1         2         3
         3         2        50        51         3         4         5         7
         3         4         5        54         3         4         5       103
         3         4         6        43        50         2         3         4
       100         2         3         4         4         3        52        53
         4         5        54        55         4         5        54       137
         4         5        54       138         4         6        43        44
         4         6        43        49         4         6        43       129
        52         3         4         5       101         3         4         5
         5         4         6        43        13         1         7         5
        99         1         7         5         5        54        55        56
        52         3         4         6       101         3         4         6
         6         4         5         7         6         4         5        54
         6         4         5       103         6        43        44        45
         6        43        44        64         6        43        44       130
         6        43        49        47         7         1         2        50
         7         1         2       100         7         1        13        11
       102         4         5         7         7         5        54        55
         7         5        54       137         7         5        54       138
         8         9        10        11         8         9        10        57
         8         9        10       106         8         9        62        63
        11        12        14         8        59        12        14         8
       108        12        14         8        17        18        20         8
        19        18        20         8       112        18        20         8
         9         8        14        12         9         8        20        18
         9        10        11        12         9        10        11        13
         9        10        11       107         9        10        57        58
         9        62        63       147         9        62        63       148
         9        62        63       149        14         8         9        10
        20         8         9        10       104         8         9        10
        10         9        62        63        10        11        12        14
        10        11        12        59        10        11        12       108
        62         9        10        11       105         9        10        11
        11        10        57        58        11        12        59        60
        11        12        59       142        11        12        59       143
        99         1        13        11        57        10        11        12
       106        10        11        12        20         8        14        12
       104         8        14        12        12        59        60        61
        13         1         2        50        13         1         2       100
        57        10        11        13       106        10        11        13
        13        11        12        14        13        11        12        59
        13        11        12       108        14         8         9        62
        14         8         9       105        14         8        20        18
       107        11        12        14        14        12        59        60
        14        12        59       142        14        12        59       143
        15        16        17        18        15        16        17        71
        15        16        17       111        15        16        76        77
        18        19        21        15        73        19        21        15
       113        19        21        15        24        25        27        15
        26        25        27        15       117        25        27        15
        16        15        21        19        16        15        27        25
        16        17        18        19        16        17        18        20
        16        17        18       112        16        17        71        72
        16        76        77       163        16        76        77       164
        16        76        77       165        21        15        16        17
        27        15        16        17       109        15        16        17
        17        16        76        77        17        18        19        21
        17        18        19        73        17        18        19       113
        76        16        17        18       110        16        17        18
        18        17        71        72        18        19        73        74
        18        19        73       158        18        19        73       159
       104         8        20        18        71        17        18        19
       111        17        18        19        27        15        21        19
       109        15        21        19        19        73        74        75
        20         8         9        62        20         8         9       105
        71        17        18        20       111        17        18        20
        20        18        19        21        20        18        19        73
        20        18        19       113        21        15        16        76
        21        15        16       110        21        15        27        25
       112        18        19        21        21        19        73        74
        21        19        73       158        21        19        73       159
        22        23        24        25        22        23        24        85
        22        23        24       116        22        23        90        91
        25        26        28        22        87        26        28        22
       118        26        28        22        31        32        34        22
        33        32        34        22       122        32        34        22
        23        22        28        26        23        22        34        32
        23        24        25        26        23        24        25        27
        23        24        25       117        23        24        85        86
        23        90        91       179        23        90        91       180
        23        90        91       181        28        22        23        24
        34        22        23        24       114        22        23        24
        24        23        90        91        24        25        26        28
        24        25        26        87        24        25        26       118
        90        23        24        25       115        23        24        25
        25        24        85        86        25        26        87        88
        25        26        87       174        25        26        87       175
       109        15        27        25        85        24        25        26
       116        24        25        26        34        22        28        26
       114        22        28        26        26        87        88        89
        27        15        16        76        27        15        16       110
        85        24        25        27       116        24        25        27
        27        25        26        28        27        25        26        87
        27        25        26       118        28        22        23        90
        28        22        23       115        28        22        34        32
       117        25        26        28        28        26        87        88
        28        26        87       174        28        26        87       175
        29        30        31        32        29        30        31        94
        29        30        31       121        29        30        92        93
        32        33        35        29        96        33        35        29
       123        33        35        29        38        39        41        29
        40        39        41        29       127        39        41        29
        30        29        35        33        30        29        41        39
        30        31        32        33        30        31        32        34
        30        31        32       122        30        31        94        95
        30        92        93       182        30        92        93       183
        30        92        93       184        35        29        30        31
        41        29        30        31       119        29        30        31
        31        30        92        93        31        32        33        35
        31        32        33        96        31        32        33       123
        92        30        31        32       120        30        31        32
        32        31        94        95        32        33        96        97
        32        33        96       185        32        33        96       186
       114        22        34        32        94        31        32        33
       121        31        32        33        41        29        35        33
       119        29        35        33        33        96        97        98
        34        22        23        90        34        22        23       115
        94        31        32        34       121        31        32        34
        34        32        33        35        34        32        33        96
        34        32        33       123        35        29        30        92
        35        29        30       120        35        29        41        39
       122        32        33        35        35        33        96        97
        35        33        96       185        35        33        96       186
        36        37        38        39        36        37        38        80
        36        37        38       126        36        37        78        79
        39        40        42        36        82        40        42        36
       128        40        42        36        45        46        48        36
        47        46        48        36       132        46        48        36
        37        36        42        40        37        36        48        46
        37        38        39        40        37        38        39        41
        37        38        39       127        37        38        80        81
        37        78        79       166        37        78        79       167
        37        78        79       168        42        36        37        38
        48        36        37        38       124        36        37        38
        38        37        78        79        38        39        40        42
        38        39        40        82        38        39        40       128
        78        37        38        39       125        37        38        39
        39        38        80        81        39        40        82        83
        39        40        82       169        39        40        82       170
       119        29        41        39        80        38        39        40
       126        38        39        40        48        36        42        40
       124        36        42        40        40        82        83        84
        41        29        30        92        41        29        30       120
        80        38        39        41       126        38        39        41
        41        39        40        42        41        39        40        82
        41        39        40       128        42        36        37        78
        42        36        37       125        42        36        48        46
       127        39        40        42        42        40        82        83
        42        40        82       169        42        40        82       170
       102         4         6        43        43        44        45        46
        43        44        45        66        43        44        45       131
        43        44        64        65        46        47        49        43
        68        47        49        43       133        47        49        43
        44        43        49        47        44        45        46        47
        44        45        46        48        44        45        46       132
        44        45        66        67        44        64        65       150
        44        64        65       151        44        64        65       152
        49        43        44        45       129        43        44        45
        45        44        64        65        45        46        47        49
        45        46        47        68        45        46        47       133
        64        44        45        46       130        44        45        46
        46        45        66        67        46        47        68        69
        46        47        68       153        46        47        68       154
       124        36        48        46        66        45        46        47
       131        45        46        47       129        43        49        47
        47        68        69        70        48        36        37        78
        48        36        37       125        66        45        46        48
       131        45        46        48        48        46        47        49
        48        46        47        68        48        46        47       133
        49        43        44        64        49        43        44       130
       132        46        47        49        49        47        68        69
        49        47        68       153        49        47        68       154
        99         1         2        50        50         2         3        52
        50         2         3       101       100         2        50        51
       100         2         3        52        52         3         4       102
       101         3        52        53       102         4         5        54
        54        55        56       139        54        55        56       140
        54        55        56       141       103         5        54        55
       137        54        55        56       138        54        55        56
        62         9        10        57       105         9        10        57
        57        10        11       107       106        10        57        58
       107        11        12        59        59        60        61       144
        59        60        61       145        59        60        61       146
       108        12        59        60       142        59        60        61
       143        59        60        61       104         8         9        62
        62         9        10       106       105         9        62        63
       129        43        44        64        64        44        45        66
        64        44        45       131       130        44        64        65
       130        44        45        66        66        45        46       132
       131        45        66        67       132        46        47        68
        68        69        70       155        68        69        70       156
        68        69        70       157       133        47        68        69
       153        68        69        70       154        68        69        70
        76        16        17        71       110        16        17        71
        71        17        18       112       111        17        71        72
       112        18        19        73        73        74        75       160
        73        74        75       161        73        74        75       162
       113        19        73        74       158        73        74        75
       159        73        74        75       109        15        16        76
        76        16        17       111       110        16        76        77
       124        36        37        78        78        37        38        80
        78        37        38       126       125        37        78        79
       125        37        38        80        80        38        39       127
       126        38        80        81       127        39        40        82
        82        83        84       171        82        83        84       172
        82        83        84       173       128        40        82        83
       169        82        83        84       170        82        83        84
        90        23        24        85       115        23        24        85
        85        24        25       117       116        24        85        86
       117        25        26        87        87        88        89       176
        87        88        89       177        87        88        89       178
       118        26        87        88       174        87        88        89
       175        87        88        89       114        22        23        90
        90        23        24       116       115        23        90        91
       119        29        30        92        92        30        31        94
        92        30        31       121       120        30        92        93
       120        30        31        94        94        31        32       122
       121        31        94        95       122        32        33        96
        96        97        98       187        96        97        98       188
        96        97        98       189       123        33        96        97
       185        96        97        98       186        96        97        98
        99         1         2       100       100         2         3       101
       101         3         4       102       102         4         5       103
       103         5        54       137       103         5        54       138
       104         8         9       105       105         9        10       106
       106        10        11       107       107        11        12       108
       108        12        59       142       108        12        59       143
       109        15        16       110       110        16        17       111
       111        17        18       112       112        18        19       113
       113        19        73       158       113        19        73       159
       114        22        23       115       115        23        24       116
       116        24        25       117       117        25        26       118
       118        26        87       174       118        26        87       175
       119        29        30       120       120        30        31       121
       121        31        32       122       122        32        33       123
       123        33        96       185       123        33        96       186
       124        36        37       125       125        37        38       126
       126        38        39       127       127        39        40       128
       128        40        82       169       128        40        82       170
       129        43        44       130       130        44        45       131
       131        45        46       132       132        46        47       133
       133        47        68       153       133        47        68       154

         0 !NIMPHI: impropers


         0 !NDON: donors


         0 !NACC: acceptors


         0 !NNB

         0         0         0         0         0         0         0         0
         0         0         0         0         0         0         0         0
         0         0         0         0         0         0         0         0
         0         0         0         0         0         0         0         0
         0         0         0         0         0         0         0         0
         0         0         0         0         0         0         0         0
         0         0         0         0         0         0         0         0
         0         0         0         0         0         0         0         0
         0         0         0         0         0         0         0         0
         0         0         0         0         0         0         0         0
         0         0         0         0         0         0         0         0
         0         0         0         0         0         0         0         0
         0         0         0         0         0         0         0         0
         0         0         0         0         0         0         0         0
         0         0         0         0         0         0         0         0
         0         0         0         0         0         0         0         0
         0         0         0         0         0         0         0         0
         0         0         0         0         0         0         0         0
         0         0         0         0         0         0         0         0
         0         0         0         0         0         0         0         0
         0         0         0         0         0         0         0         0
         0         0         0         0         0         0         0         0
         0         0         0         0         0         0         0         0
         0         0         0         0         0

       1       0 !NGRP
         0         0         0
