# Supplementary material for: Avibactam–Cyclodextrin Inclusion Complexes: Computational and Thermodynamic Insights for Drug Delivery, Detection, and Environmental Scavenging
Source: Molecules. 2025 Aug 18;30(16):3401. doi: 10.3390/molecules30163401 (PMC12388632; doi:10.3390/molecules30163401)
Supplement: Supplementary file 1 [file molecules-30-03401-s001.zip › MD inputs/DM-bCD/MD_AVI@DMbCD_last_frame_300ns.pdb]

CRYST1   31.015   31.015   31.015  90.00  90.00  90.00 P 1           1
ATOM      1  C1  HOSTH   1      13.571   4.903  -4.620  0.00  0.00      HOST  
ATOM      2  C2  HOSTH   1      13.796   4.411  -3.186  0.00  0.00      HOST  
ATOM      3  C3  HOSTH   1      14.926   5.142  -2.529  0.00  0.00      HOST  
ATOM      4  C4  HOSTH   1      16.222   4.947  -3.341  0.00  0.00      HOST  
ATOM      5  C5  HOSTH   1      15.820   5.544  -4.779  0.00  0.00      HOST  
ATOM      6  O1  HOSTH   1      17.344   5.615  -2.721  0.00  0.00      HOST  
ATOM      7  O2  HOSTH   1      14.730   4.899  -5.441  0.00  0.00      HOST  
ATOM      8  C6  HOSTH   1      10.198   8.632  -6.224  0.00  0.00      HOST  
ATOM      9  C7  HOSTH   1       9.782   7.833  -5.030  0.00  0.00      HOST  
ATOM     10  C8  HOSTH   1      10.977   7.204  -4.290  0.00  0.00      HOST  
ATOM     11  C9  HOSTH   1      11.954   6.577  -5.277  0.00  0.00      HOST  
ATOM     12  C10 HOSTH   1      12.248   7.523  -6.521  0.00  0.00      HOST  
ATOM     13  O3  HOSTH   1      13.245   6.332  -4.605  0.00  0.00      HOST  
ATOM     14  O4  HOSTH   1      10.991   7.857  -7.109  0.00  0.00      HOST  
ATOM     15  C11 HOSTH   1      11.144  13.796  -6.244  0.00  0.00      HOST  
ATOM     16  C12 HOSTH   1      10.147  13.278  -5.199  0.00  0.00      HOST  
ATOM     17  C13 HOSTH   1      10.446  11.832  -4.800  0.00  0.00      HOST  
ATOM     18  C14 HOSTH   1      10.473  11.053  -6.103  0.00  0.00      HOST  
ATOM     19  C15 HOSTH   1      11.383  11.692  -7.103  0.00  0.00      HOST  
ATOM     20  O5  HOSTH   1      10.926   9.730  -5.831  0.00  0.00      HOST  
ATOM     21  O6  HOSTH   1      11.038  13.029  -7.396  0.00  0.00      HOST  
ATOM     22  C16 HOSTH   1      15.759  16.127  -5.312  0.00  0.00      HOST  
ATOM     23  C17 HOSTH   1      14.431  16.827  -5.019  0.00  0.00      HOST  
ATOM     24  C18 HOSTH   1      13.325  15.799  -4.911  0.00  0.00      HOST  
ATOM     25  C19 HOSTH   1      13.313  14.902  -6.122  0.00  0.00      HOST  
ATOM     26  C20 HOSTH   1      14.708  14.456  -6.560  0.00  0.00      HOST  
ATOM     27  O7  HOSTH   1      12.492  13.796  -5.799  0.00  0.00      HOST  
ATOM     28  O8  HOSTH   1      15.682  15.456  -6.560  0.00  0.00      HOST  
ATOM     29  C21 HOSTH   1      18.883  14.246  -1.520  0.00  0.00      HOST  
ATOM     30  C22 HOSTH   1      17.594  14.900  -1.033  0.00  0.00      HOST  
ATOM     31  C23 HOSTH   1      16.580  14.722  -2.141  0.00  0.00      HOST  
ATOM     32  C24 HOSTH   1      17.002  15.409  -3.375  0.00  0.00      HOST  
ATOM     33  C25 HOSTH   1      18.320  14.750  -3.831  0.00  0.00      HOST  
ATOM     34  O9  HOSTH   1      15.982  15.173  -4.333  0.00  0.00      HOST  
ATOM     35  O10 HOSTH   1      19.333  14.844  -2.785  0.00  0.00      HOST  
ATOM     36  C26 HOSTH   1      20.908   9.393  -1.142  0.00  0.00      HOST  
ATOM     37  C27 HOSTH   1      20.620  10.198   0.102  0.00  0.00      HOST  
ATOM     38  C28 HOSTH   1      19.398  11.045  -0.317  0.00  0.00      HOST  
ATOM     39  C29 HOSTH   1      19.742  11.953  -1.527  0.00  0.00      HOST  
ATOM     40  C30 HOSTH   1      20.274  11.083  -2.728  0.00  0.00      HOST  
ATOM     41  O11 HOSTH   1      18.673  12.865  -1.828  0.00  0.00      HOST  
ATOM     42  O12 HOSTH   1      21.284  10.192  -2.300  0.00  0.00      HOST  
ATOM     43  C31 HOSTH   1      18.623   4.999  -2.859  0.00  0.00      HOST  
ATOM     44  C32 HOSTH   1      19.245   4.904  -1.508  0.00  0.00      HOST  
ATOM     45  C33 HOSTH   1      19.252   6.297  -0.974  0.00  0.00      HOST  
ATOM     46  C34 HOSTH   1      20.035   7.242  -1.891  0.00  0.00      HOST  
ATOM     47  C35 HOSTH   1      19.613   7.035  -3.408  0.00  0.00      HOST  
ATOM     48  O13 HOSTH   1      19.778   8.583  -1.405  0.00  0.00      HOST  
ATOM     49  O14 HOSTH   1      19.468   5.738  -3.719  0.00  0.00      HOST  
ATOM     50  O15 HOSTH   1      12.651   4.610  -2.416  0.00  0.00      HOST  
ATOM     51  C36 HOSTH   1      11.757   3.486  -2.396  0.00  0.00      HOST  
ATOM     52  O16 HOSTH   1      15.100   4.506  -1.237  0.00  0.00      HOST  
ATOM     53  H1  HOSTH   1      14.266   4.571  -0.789  0.00  0.00      HOST  
ATOM     54  C37 HOSTH   1      16.934   5.268  -5.843  0.00  0.00      HOST  
ATOM     55  O17 HOSTH   1      16.796   6.065  -7.008  0.00  0.00      HOST  
ATOM     56  C38 HOSTH   1      17.495   5.459  -8.075  0.00  0.00      HOST  
ATOM     57  O18 HOSTH   1      10.685   6.296  -3.262  0.00  0.00      HOST  
ATOM     58  H2  HOSTH   1      11.516   6.043  -2.903  0.00  0.00      HOST  
ATOM     59  C39 HOSTH   1      13.240   6.871  -7.511  0.00  0.00      HOST  
ATOM     60  O19 HOSTH   1      13.239   7.580  -8.768  0.00  0.00      HOST  
ATOM     61  C40 HOSTH   1      13.987   6.916  -9.752  0.00  0.00      HOST  
ATOM     62  O20 HOSTH   1       9.075   8.578  -4.045  0.00  0.00      HOST  
ATOM     63  C41 HOSTH   1       7.690   8.768  -4.451  0.00  0.00      HOST  
ATOM     64  O21 HOSTH   1      18.564   4.099  -0.584  0.00  0.00      HOST  
ATOM     65  C42 HOSTH   1      18.400   2.727  -0.873  0.00  0.00      HOST  
ATOM     66  O22 HOSTH   1      19.915   6.323   0.337  0.00  0.00      HOST  
ATOM     67  H3  HOSTH   1      19.515   6.939   0.963  0.00  0.00      HOST  
ATOM     68  C43 HOSTH   1      20.603   7.643  -4.432  0.00  0.00      HOST  
ATOM     69  O23 HOSTH   1      20.058   7.518  -5.740  0.00  0.00      HOST  
ATOM     70  C44 HOSTH   1      21.109   7.494  -6.687  0.00  0.00      HOST  
ATOM     71  O24 HOSTH   1       9.447  11.394  -3.888  0.00  0.00      HOST  
ATOM     72  H4  HOSTH   1       9.799  10.459  -3.820  0.00  0.00      HOST  
ATOM     73  C45 HOSTH   1      11.454  10.867  -8.387  0.00  0.00      HOST  
ATOM     74  O25 HOSTH   1      12.286  11.511  -9.359  0.00  0.00      HOST  
ATOM     75  C46 HOSTH   1      12.245  10.855 -10.628  0.00  0.00      HOST  
ATOM     76  O26 HOSTH   1      10.356  14.163  -4.050  0.00  0.00      HOST  
ATOM     77  C47 HOSTH   1       9.297  15.087  -3.865  0.00  0.00      HOST  
ATOM     78  O27 HOSTH   1      20.405   9.343   1.242  0.00  0.00      HOST  
ATOM     79  C48 HOSTH   1      21.668   8.917   1.712  0.00  0.00      HOST  
ATOM     80  O28 HOSTH   1      19.056  11.829   0.837  0.00  0.00      HOST  
ATOM     81  H5  HOSTH   1      18.181  12.215   0.704  0.00  0.00      HOST  
ATOM     82  C49 HOSTH   1      20.934  11.884  -3.853  0.00  0.00      HOST  
ATOM     83  O29 HOSTH   1      22.005  12.664  -3.379  0.00  0.00      HOST  
ATOM     84  C50 HOSTH   1      22.867  13.100  -4.431  0.00  0.00      HOST  
ATOM     85  O30 HOSTH   1      12.068  16.461  -4.786  0.00  0.00      HOST  
ATOM     86  H6  HOSTH   1      11.530  15.801  -4.405  0.00  0.00      HOST  
ATOM     87  C51 HOSTH   1      14.679  13.680  -7.876  0.00  0.00      HOST  
ATOM     88  O31 HOSTH   1      15.901  13.111  -8.218  0.00  0.00      HOST  
ATOM     89  C52 HOSTH   1      15.804  12.215  -9.319  0.00  0.00      HOST  
ATOM     90  O32 HOSTH   1      14.465  17.662  -3.783  0.00  0.00      HOST  
ATOM     91  C53 HOSTH   1      15.196  18.847  -3.904  0.00  0.00      HOST  
ATOM     92  O33 HOSTH   1      17.101  14.211   0.163  0.00  0.00      HOST  
ATOM     93  C54 HOSTH   1      17.417  14.942   1.381  0.00  0.00      HOST  
ATOM     94  O34 HOSTH   1      15.296  15.228  -1.718  0.00  0.00      HOST  
ATOM     95  H7  HOSTH   1      15.047  14.633  -0.966  0.00  0.00      HOST  
ATOM     96  C55 HOSTH   1      18.976  15.318  -5.064  0.00  0.00      HOST  
ATOM     97  O35 HOSTH   1      19.146  16.716  -4.854  0.00  0.00      HOST  
ATOM     98  C56 HOSTH   1      19.651  17.194  -6.071  0.00  0.00      HOST  
ATOM     99  H8  HOSTH   1      12.765   4.296  -5.038  0.00  0.00      HOST  
ATOM    100  H9  HOSTH   1      13.995   3.336  -3.163  0.00  0.00      HOST  
ATOM    101  H10 HOSTH   1      14.682   6.226  -2.266  0.00  0.00      HOST  
ATOM    102  H11 HOSTH   1      16.522   3.854  -3.404  0.00  0.00      HOST  
ATOM    103  H12 HOSTH   1      15.662   6.641  -4.708  0.00  0.00      HOST  
ATOM    104  H13 HOSTH   1       9.262   8.871  -6.770  0.00  0.00      HOST  
ATOM    105  H14 HOSTH   1       9.208   6.925  -5.341  0.00  0.00      HOST  
ATOM    106  H15 HOSTH   1      11.570   7.991  -3.699  0.00  0.00      HOST  
ATOM    107  H16 HOSTH   1      11.591   5.680  -5.798  0.00  0.00      HOST  
ATOM    108  H17 HOSTH   1      12.729   8.366  -6.044  0.00  0.00      HOST  
ATOM    109  H18 HOSTH   1      10.857  14.797  -6.553  0.00  0.00      HOST  
ATOM    110  H19 HOSTH   1       9.115  13.305  -5.691  0.00  0.00      HOST  
ATOM    111  H20 HOSTH   1      11.448  11.752  -4.402  0.00  0.00      HOST  
ATOM    112  H21 HOSTH   1       9.463  11.137  -6.553  0.00  0.00      HOST  
ATOM    113  H22 HOSTH   1      12.418  11.746  -6.730  0.00  0.00      HOST  
ATOM    114  H23 HOSTH   1      16.618  16.860  -5.444  0.00  0.00      HOST  
ATOM    115  H24 HOSTH   1      14.251  17.495  -5.860  0.00  0.00      HOST  
ATOM    116  H25 HOSTH   1      13.531  15.144  -3.980  0.00  0.00      HOST  
ATOM    117  H26 HOSTH   1      12.851  15.480  -6.908  0.00  0.00      HOST  
ATOM    118  H27 HOSTH   1      14.968  13.776  -5.713  0.00  0.00      HOST  
ATOM    119  H28 HOSTH   1      19.510  14.438  -0.609  0.00  0.00      HOST  
ATOM    120  H29 HOSTH   1      17.833  15.967  -0.860  0.00  0.00      HOST  
ATOM    121  H30 HOSTH   1      16.376  13.674  -2.286  0.00  0.00      HOST  
ATOM    122  H31 HOSTH   1      17.100  16.454  -3.185  0.00  0.00      HOST  
ATOM    123  H32 HOSTH   1      18.081  13.675  -4.020  0.00  0.00      HOST  
ATOM    124  H33 HOSTH   1      21.806   8.789  -0.903  0.00  0.00      HOST  
ATOM    125  H34 HOSTH   1      21.498  10.834   0.344  0.00  0.00      HOST  
ATOM    126  H35 HOSTH   1      18.529  10.373  -0.522  0.00  0.00      HOST  
ATOM    127  H36 HOSTH   1      20.579  12.613  -1.229  0.00  0.00      HOST  
ATOM    128  H37 HOSTH   1      19.459  10.541  -3.251  0.00  0.00      HOST  
ATOM    129  H38 HOSTH   1      18.582   3.997  -3.349  0.00  0.00      HOST  
ATOM    130  H39 HOSTH   1      20.246   4.564  -1.576  0.00  0.00      HOST  
ATOM    131  H40 HOSTH   1      18.247   6.698  -0.814  0.00  0.00      HOST  
ATOM    132  H41 HOSTH   1      21.105   7.034  -1.831  0.00  0.00      HOST  
ATOM    133  H42 HOSTH   1      18.689   7.510  -3.517  0.00  0.00      HOST  
ATOM    134  H43 HOSTH   1      11.235   3.470  -3.367  0.00  0.00      HOST  
ATOM    135  H44 HOSTH   1      10.952   3.576  -1.656  0.00  0.00      HOST  
ATOM    136  H45 HOSTH   1      12.295   2.557  -2.216  0.00  0.00      HOST  
ATOM    137  H46 HOSTH   1      17.057   4.190  -6.009  0.00  0.00      HOST  
ATOM    138  H47 HOSTH   1      17.870   5.719  -5.463  0.00  0.00      HOST  
ATOM    139  H48 HOSTH   1      17.465   6.243  -8.900  0.00  0.00      HOST  
ATOM    140  H49 HOSTH   1      17.012   4.538  -8.479  0.00  0.00      HOST  
ATOM    141  H50 HOSTH   1      18.556   5.173  -7.781  0.00  0.00      HOST  
ATOM    142  H51 HOSTH   1      13.082   5.799  -7.658  0.00  0.00      HOST  
ATOM    143  H52 HOSTH   1      14.259   7.049  -7.033  0.00  0.00      HOST  
ATOM    144  H53 HOSTH   1      13.388   6.086 -10.231  0.00  0.00      HOST  
ATOM    145  H54 HOSTH   1      14.973   6.605  -9.411  0.00  0.00      HOST  
ATOM    146  H55 HOSTH   1      14.245   7.636 -10.476  0.00  0.00      HOST  
ATOM    147  H56 HOSTH   1       7.076   9.419  -3.715  0.00  0.00      HOST  
ATOM    148  H57 HOSTH   1       7.119   7.829  -4.551  0.00  0.00      HOST  
ATOM    149  H58 HOSTH   1       7.619   9.271  -5.413  0.00  0.00      HOST  
ATOM    150  H59 HOSTH   1      19.403   2.311  -1.091  0.00  0.00      HOST  
ATOM    151  H60 HOSTH   1      17.675   2.594  -1.720  0.00  0.00      HOST  
ATOM    152  H61 HOSTH   1      17.970   2.261   0.040  0.00  0.00      HOST  
ATOM    153  H62 HOSTH   1      21.586   7.369  -4.116  0.00  0.00      HOST  
ATOM    154  H63 HOSTH   1      20.690   8.749  -4.272  0.00  0.00      HOST  
ATOM    155  H64 HOSTH   1      20.734   7.330  -7.735  0.00  0.00      HOST  
ATOM    156  H65 HOSTH   1      21.939   6.663  -6.400  0.00  0.00      HOST  
ATOM    157  H66 HOSTH   1      21.610   8.449  -6.578  0.00  0.00      HOST  
ATOM    158  H67 HOSTH   1      10.375  10.869  -8.739  0.00  0.00      HOST  
ATOM    159  H68 HOSTH   1      11.835   9.816  -8.194  0.00  0.00      HOST  
ATOM    160  H69 HOSTH   1      12.137   9.804 -10.632  0.00  0.00      HOST  
ATOM    161  H70 HOSTH   1      13.262  11.019 -11.077  0.00  0.00      HOST  
ATOM    162  H71 HOSTH   1      11.366  11.367 -11.254  0.00  0.00      HOST  
ATOM    163  H72 HOSTH   1       9.786  16.001  -3.414  0.00  0.00      HOST  
ATOM    164  H73 HOSTH   1       8.546  14.824  -3.085  0.00  0.00      HOST  
ATOM    165  H74 HOSTH   1       8.765  15.414  -4.730  0.00  0.00      HOST  
ATOM    166  H75 HOSTH   1      22.192   8.364   0.967  0.00  0.00      HOST  
ATOM    167  H76 HOSTH   1      21.615   8.291   2.606  0.00  0.00      HOST  
ATOM    168  H77 HOSTH   1      22.344   9.787   1.869  0.00  0.00      HOST  
ATOM    169  H78 HOSTH   1      20.126  12.526  -4.302  0.00  0.00      HOST  
ATOM    170  H79 HOSTH   1      21.341  11.197  -4.648  0.00  0.00      HOST  
ATOM    171  H80 HOSTH   1      22.183  13.541  -5.123  0.00  0.00      HOST  
ATOM    172  H81 HOSTH   1      23.252  12.301  -5.027  0.00  0.00      HOST  
ATOM    173  H82 HOSTH   1      23.609  13.894  -4.211  0.00  0.00      HOST  
ATOM    174  H83 HOSTH   1      14.396  14.296  -8.761  0.00  0.00      HOST  
ATOM    175  H84 HOSTH   1      13.869  12.913  -7.862  0.00  0.00      HOST  
ATOM    176  H85 HOSTH   1      15.439  12.680 -10.286  0.00  0.00      HOST  
ATOM    177  H86 HOSTH   1      15.131  11.418  -9.093  0.00  0.00      HOST  
ATOM    178  H87 HOSTH   1      16.826  11.709  -9.473  0.00  0.00      HOST  
ATOM    179  H88 HOSTH   1      16.298  18.737  -3.880  0.00  0.00      HOST  
ATOM    180  H89 HOSTH   1      14.925  19.533  -3.060  0.00  0.00      HOST  
ATOM    181  H90 HOSTH   1      14.920  19.383  -4.862  0.00  0.00      HOST  
ATOM    182  H91 HOSTH   1      16.844  14.449   2.196  0.00  0.00      HOST  
ATOM    183  H92 HOSTH   1      17.133  16.023   1.383  0.00  0.00      HOST  
ATOM    184  H93 HOSTH   1      18.446  14.747   1.573  0.00  0.00      HOST  
ATOM    185  H94 HOSTH   1      18.397  15.052  -5.988  0.00  0.00      HOST  
ATOM    186  H95 HOSTH   1      19.945  14.821  -5.241  0.00  0.00      HOST  
ATOM    187  H96 HOSTH   1      19.723  18.279  -6.016  0.00  0.00      HOST  
ATOM    188  H97 HOSTH   1      18.840  16.941  -6.895  0.00  0.00      HOST  
ATOM    189  H98 HOSTH   1      20.567  16.633  -6.300  0.00  0.00      HOST  
ATOM    190  S   AVB A   1      13.380   9.256  -0.977  0.00  0.00      AVBX  
ATOM    191  O0  AVB A   1      13.603   9.595  -2.560  0.00  0.00      AVBX  
ATOM    192  O1  AVB A   1      16.374   8.396  -2.275  0.00  0.00      AVBX  
ATOM    193  O2  AVB A   1      18.525  11.073  -6.590  0.00  0.00      AVBX  
ATOM    194  O3  AVB A   1      13.754   7.868  -0.647  0.00  0.00      AVBX  
ATOM    195  O4  AVB A   1      11.746   9.345  -0.878  0.00  0.00      AVBX  
ATOM    196  O   AVB A   1      13.843  10.323  -0.102  0.00  0.00      AVBX  
ATOM    197  N0  AVB A   1      17.079   9.963  -3.986  0.00  0.00      AVBX  
ATOM    198  N1  AVB A   1      14.993  10.053  -2.949  0.00  0.00      AVBX  
ATOM    199  N   AVB A   1      18.121   9.172  -7.554  0.00  0.00      AVBX  
ATOM    200  C0  AVB A   1      15.079  11.091  -3.966  0.00  0.00      AVBX  
ATOM    201  C1  AVB A   1      16.590  11.288  -3.946  0.00  0.00      AVBX  
ATOM    202  C2  AVB A   1      14.589  10.638  -5.391  0.00  0.00      AVBX  
ATOM    203  C3  AVB A   1      16.959   9.534  -5.472  0.00  0.00      AVBX  
ATOM    204  C4  AVB A   1      15.454   9.507  -5.956  0.00  0.00      AVBX  
ATOM    205  C5  AVB A   1      16.021   9.144  -3.138  0.00  0.00      AVBX  
ATOM    206  C   AVB A   1      18.119   9.925  -6.440  0.00  0.00      AVBX  
ATOM    207  H0  AVB A   1      14.556  11.926  -3.560  0.00  0.00      AVBX  
ATOM    208  H1  AVB A   1      16.985  11.917  -4.738  0.00  0.00      AVBX  
ATOM    209  H2  AVB A   1      17.007  11.726  -3.009  0.00  0.00      AVBX  
ATOM    210  H3  AVB A   1      14.712  11.520  -5.989  0.00  0.00      AVBX  
ATOM    211  H4  AVB A   1      13.517  10.447  -5.332  0.00  0.00      AVBX  
ATOM    212  H5  AVB A   1      17.258   8.501  -5.437  0.00  0.00      AVBX  
ATOM    213  H6  AVB A   1      15.009   8.567  -5.645  0.00  0.00      AVBX  
ATOM    214  H7  AVB A   1      15.361   9.415  -6.982  0.00  0.00      AVBX  
ATOM    215  H8  AVB A   1      18.507   8.252  -7.359  0.00  0.00      AVBX  
ATOM    216  H   AVB A   1      17.172   9.023  -7.863  0.00  0.00      AVBX  
END
