# Supplementary material for: Avibactam–Cyclodextrin Inclusion Complexes: Computational and Thermodynamic Insights for Drug Delivery, Detection, and Environmental Scavenging
Source: Molecules. 2025 Aug 18;30(16):3401. doi: 10.3390/molecules30163401 (PMC12388632; doi:10.3390/molecules30163401)
Supplement: Supplementary file 1 [file molecules-30-03401-s001.zip › MD inputs/DM-bCD/solvated_complex.pdb]

CRYST1   33.000   33.000   33.000  90.00  90.00  90.00 P 1           1
ATOM      1  C1  HOSTH   1      10.690   4.561   1.343  0.00  0.00      HOST  
ATOM      2  C2  HOSTH   1      11.322   5.143   2.600  0.00  0.00      HOST  
ATOM      3  C3  HOSTH   1      10.698   6.495   2.918  0.00  0.00      HOST  
ATOM      4  C4  HOSTH   1      10.797   7.419   1.706  0.00  0.00      HOST  
ATOM      5  C5  HOSTH   1      10.243   6.717   0.472  0.00  0.00      HOST  
ATOM      6  O1  HOSTH   1      10.018   8.595   1.965  0.00  0.00      HOST  
ATOM      7  O2  HOSTH   1      10.836   5.442   0.243  0.00  0.00      HOST  
ATOM      8  C6  HOSTH   1       6.580   1.208   1.026  0.00  0.00      HOST  
ATOM      9  C7  HOSTH   1       7.340   1.204   2.355  0.00  0.00      HOST  
ATOM     10  C8  HOSTH   1       8.081   2.524   2.560  0.00  0.00      HOST  
ATOM     11  C9  HOSTH   1       8.873   2.962   1.334  0.00  0.00      HOST  
ATOM     12  C10 HOSTH   1       7.987   2.870   0.103  0.00  0.00      HOST  
ATOM     13  O3  HOSTH   1       9.292   4.324   1.534  0.00  0.00      HOST  
ATOM     14  O4  HOSTH   1       7.463   1.552  -0.034  0.00  0.00      HOST  
ATOM     15  C11 HOSTH   1       1.609   2.451  -0.246  0.00  0.00      HOST  
ATOM     16  C12 HOSTH   1       1.778   2.101   1.218  0.00  0.00      HOST  
ATOM     17  C13 HOSTH   1       3.210   2.385   1.643  0.00  0.00      HOST  
ATOM     18  C14 HOSTH   1       4.209   1.658   0.745  0.00  0.00      HOST  
ATOM     19  C15 HOSTH   1       3.875   1.901  -0.734  0.00  0.00      HOST  
ATOM     20  O5  HOSTH   1       5.517   2.166   1.061  0.00  0.00      HOST  
ATOM     21  O6  HOSTH   1       2.497   1.675  -1.029  0.00  0.00      HOST  
ATOM     22  C16 HOSTH   1      -0.238   7.171  -1.648  0.00  0.00      HOST  
ATOM     23  C17 HOSTH   1      -1.093   6.079  -1.022  0.00  0.00      HOST  
ATOM     24  C18 HOSTH   1      -0.205   5.076  -0.291  0.00  0.00      HOST  
ATOM     25  C19 HOSTH   1       0.871   4.517  -1.234  0.00  0.00      HOST  
ATOM     26  C20 HOSTH   1       1.536   5.654  -2.008  0.00  0.00      HOST  
ATOM     27  O7  HOSTH   1       1.884   3.836  -0.473  0.00  0.00      HOST  
ATOM     28  O8  HOSTH   1       0.609   6.558  -2.614  0.00  0.00      HOST  
ATOM     29  C21 HOSTH   1       1.293  11.205   1.405  0.00  0.00      HOST  
ATOM     30  C22 HOSTH   1       0.604  10.123   2.206  0.00  0.00      HOST  
ATOM     31  C23 HOSTH   1       0.680   8.802   1.459  0.00  0.00      HOST  
ATOM     32  C24 HOSTH   1       0.145   8.914   0.024  0.00  0.00      HOST  
ATOM     33  C25 HOSTH   1       0.658  10.202  -0.642  0.00  0.00      HOST  
ATOM     34  O9  HOSTH   1       0.640   7.779  -0.697  0.00  0.00      HOST  
ATOM     35  O10 HOSTH   1       0.579  11.359   0.194  0.00  0.00      HOST  
ATOM     36  C26 HOSTH   1       6.308  12.798   1.820  0.00  0.00      HOST  
ATOM     37  C27 HOSTH   1       5.236  12.946   2.902  0.00  0.00      HOST  
ATOM     38  C28 HOSTH   1       4.166  11.875   2.733  0.00  0.00      HOST  
ATOM     39  C29 HOSTH   1       3.578  11.952   1.322  0.00  0.00      HOST  
ATOM     40  C30 HOSTH   1       4.724  11.861   0.314  0.00  0.00      HOST  
ATOM     41  O11 HOSTH   1       2.658  10.864   1.123  0.00  0.00      HOST  
ATOM     42  O12 HOSTH   1       5.724  12.860   0.526  0.00  0.00      HOST  
ATOM     43  C31 HOSTH   1      10.728   9.836   1.904  0.00  0.00      HOST  
ATOM     44  C32 HOSTH   1      10.422  10.672   3.135  0.00  0.00      HOST  
ATOM     45  C33 HOSTH   1       8.927  10.964   3.188  0.00  0.00      HOST  
ATOM     46  C34 HOSTH   1       8.403  11.568   1.890  0.00  0.00      HOST  
ATOM     47  C35 HOSTH   1       8.902  10.759   0.696  0.00  0.00      HOST  
ATOM     48  O13 HOSTH   1       6.964  11.532   1.933  0.00  0.00      HOST  
ATOM     49  O14 HOSTH   1      10.312  10.535   0.740  0.00  0.00      HOST  
ATOM     50  O15 HOSTH   1      11.163   4.242   3.705  0.00  0.00      HOST  
ATOM     51  C36 HOSTH   1      12.120   3.187   3.674  0.00  0.00      HOST  
ATOM     52  O16 HOSTH   1      11.356   7.094   4.041  0.00  0.00      HOST  
ATOM     53  H1  HOSTH   1      10.884   7.930   4.202  0.00  0.00      HOST  
ATOM     54  C37 HOSTH   1      10.485   7.555  -0.805  0.00  0.00      HOST  
ATOM     55  O17 HOSTH   1       9.825   6.972  -1.925  0.00  0.00      HOST  
ATOM     56  C38 HOSTH   1      10.455   7.363  -3.139  0.00  0.00      HOST  
ATOM     57  O18 HOSTH   1       8.959   2.434   3.688  0.00  0.00      HOST  
ATOM     58  H2  HOSTH   1       9.373   3.312   3.765  0.00  0.00      HOST  
ATOM     59  C39 HOSTH   1       8.721   3.280  -1.199  0.00  0.00      HOST  
ATOM     60  O19 HOSTH   1       7.827   3.225  -2.308  0.00  0.00      HOST  
ATOM     61  C40 HOSTH   1       8.447   3.724  -3.486  0.00  0.00      HOST  
ATOM     62  O20 HOSTH   1       6.454   0.991   3.467  0.00  0.00      HOST  
ATOM     63  C41 HOSTH   1       6.016  -0.359   3.573  0.00  0.00      HOST  
ATOM     64  O21 HOSTH   1      10.821   9.980   4.329  0.00  0.00      HOST  
ATOM     65  C42 HOSTH   1      12.218  10.096   4.585  0.00  0.00      HOST  
ATOM     66  O22 HOSTH   1       8.620  11.843   4.276  0.00  0.00      HOST  
ATOM     67  H3  HOSTH   1       7.649  11.923   4.253  0.00  0.00      HOST  
ATOM     68  C43 HOSTH   1       8.583  11.478  -0.641  0.00  0.00      HOST  
ATOM     69  O23 HOSTH   1       9.124  10.763  -1.752  0.00  0.00      HOST  
ATOM     70  C44 HOSTH   1       8.949  11.499  -2.956  0.00  0.00      HOST  
ATOM     71  O24 HOSTH   1       3.409   1.991   3.005  0.00  0.00      HOST  
ATOM     72  H4  HOSTH   1       4.238   2.418   3.289  0.00  0.00      HOST  
ATOM     73  C45 HOSTH   1       4.658   0.960  -1.688  0.00  0.00      HOST  
ATOM     74  O25 HOSTH   1       4.187   1.076  -3.031  0.00  0.00      HOST  
ATOM     75  C46 HOSTH   1       4.965   1.997  -3.781  0.00  0.00      HOST  
ATOM     76  O26 HOSTH   1       0.854   2.868   2.006  0.00  0.00      HOST  
ATOM     77  C47 HOSTH   1       0.014   2.030   2.793  0.00  0.00      HOST  
ATOM     78  O27 HOSTH   1       5.819  12.866   4.215  0.00  0.00      HOST  
ATOM     79  C48 HOSTH   1       6.291  14.133   4.659  0.00  0.00      HOST  
ATOM     80  O28 HOSTH   1       3.138  12.028   3.723  0.00  0.00      HOST  
ATOM     81  H5  HOSTH   1       2.663  11.177   3.714  0.00  0.00      HOST  
ATOM     82  C49 HOSTH   1       4.237  11.986  -1.156  0.00  0.00      HOST  
ATOM     83  O29 HOSTH   1       3.808  13.309  -1.472  0.00  0.00      HOST  
ATOM     84  C50 HOSTH   1       3.430  13.389  -2.843  0.00  0.00      HOST  
ATOM     85  O30 HOSTH   1      -1.009   4.018   0.250  0.00  0.00      HOST  
ATOM     86  H6  HOSTH   1      -0.487   3.649   0.983  0.00  0.00      HOST  
ATOM     87  C51 HOSTH   1       2.505   5.121  -3.093  0.00  0.00      HOST  
ATOM     88  O31 HOSTH   1       3.327   6.187  -3.561  0.00  0.00      HOST  
ATOM     89  C52 HOSTH   1       4.343   5.720  -4.435  0.00  0.00      HOST  
ATOM     90  O32 HOSTH   1      -2.062   6.637  -0.127  0.00  0.00      HOST  
ATOM     91  C53 HOSTH   1      -3.266   6.980  -0.800  0.00  0.00      HOST  
ATOM     92  O33 HOSTH   1       1.219  10.018   3.499  0.00  0.00      HOST  
ATOM     93  C54 HOSTH   1       0.290  10.290   4.545  0.00  0.00      HOST  
ATOM     94  O34 HOSTH   1      -0.021   7.784   2.184  0.00  0.00      HOST  
ATOM     95  H7  HOSTH   1       0.542   7.603   2.968  0.00  0.00      HOST  
ATOM     96  C55 HOSTH   1      -0.098  10.550  -1.951  0.00  0.00      HOST  
ATOM     97  O35 HOSTH   1       0.295  11.833  -2.429  0.00  0.00      HOST  
ATOM     98  C56 HOSTH   1      -0.503  12.238  -3.529  0.00  0.00      HOST  
ATOM     99  H8  HOSTH   1      11.225   3.639   1.078  0.00  0.00      HOST  
ATOM    100  H9  HOSTH   1      12.401   5.304   2.405  0.00  0.00      HOST  
ATOM    101  H10 HOSTH   1       9.629   6.345   3.174  0.00  0.00      HOST  
ATOM    102  H11 HOSTH   1      11.864   7.651   1.523  0.00  0.00      HOST  
ATOM    103  H12 HOSTH   1       9.154   6.591   0.603  0.00  0.00      HOST  
ATOM    104  H13 HOSTH   1       6.197   0.194   0.819  0.00  0.00      HOST  
ATOM    105  H14 HOSTH   1       8.090   0.390   2.314  0.00  0.00      HOST  
ATOM    106  H15 HOSTH   1       7.321   3.301   2.769  0.00  0.00      HOST  
ATOM    107  H16 HOSTH   1       9.724   2.266   1.201  0.00  0.00      HOST  
ATOM    108  H17 HOSTH   1       7.152   3.582   0.224  0.00  0.00      HOST  
ATOM    109  H18 HOSTH   1       0.580   2.190  -0.551  0.00  0.00      HOST  
ATOM    110  H19 HOSTH   1       1.580   1.016   1.336  0.00  0.00      HOST  
ATOM    111  H20 HOSTH   1       3.390   3.475   1.564  0.00  0.00      HOST  
ATOM    112  H21 HOSTH   1       4.126   0.574   0.957  0.00  0.00      HOST  
ATOM    113  H22 HOSTH   1       4.130   2.942  -0.997  0.00  0.00      HOST  
ATOM    114  H23 HOSTH   1      -0.869   7.921  -2.153  0.00  0.00      HOST  
ATOM    115  H24 HOSTH   1      -1.615   5.541  -1.837  0.00  0.00      HOST  
ATOM    116  H25 HOSTH   1       0.295   5.599   0.547  0.00  0.00      HOST  
ATOM    117  H26 HOSTH   1       0.404   3.840  -1.976  0.00  0.00      HOST  
ATOM    118  H27 HOSTH   1       2.167   6.215  -1.293  0.00  0.00      HOST  
ATOM    119  H28 HOSTH   1       1.226  12.149   1.977  0.00  0.00      HOST  
ATOM    120  H29 HOSTH   1      -0.465  10.402   2.311  0.00  0.00      HOST  
ATOM    121  H30 HOSTH   1       1.745   8.504   1.404  0.00  0.00      HOST  
ATOM    122  H31 HOSTH   1      -0.960   8.932   0.053  0.00  0.00      HOST  
ATOM    123  H32 HOSTH   1       1.715  10.040  -0.923  0.00  0.00      HOST  
ATOM    124  H33 HOSTH   1       7.020  13.638   1.914  0.00  0.00      HOST  
ATOM    125  H34 HOSTH   1       4.744  13.929   2.773  0.00  0.00      HOST  
ATOM    126  H35 HOSTH   1       4.637  10.880   2.869  0.00  0.00      HOST  
ATOM    127  H36 HOSTH   1       3.077  12.928   1.168  0.00  0.00      HOST  
ATOM    128  H37 HOSTH   1       5.184  10.859   0.412  0.00  0.00      HOST  
ATOM    129  H38 HOSTH   1      11.820   9.683   1.831  0.00  0.00      HOST  
ATOM    130  H39 HOSTH   1      10.967  11.632   3.051  0.00  0.00      HOST  
ATOM    131  H40 HOSTH   1       8.408   9.999   3.352  0.00  0.00      HOST  
ATOM    132  H41 HOSTH   1       8.799  12.597   1.792  0.00  0.00      HOST  
ATOM    133  H42 HOSTH   1       8.378   9.786   0.686  0.00  0.00      HOST  
ATOM    134  H43 HOSTH   1      11.975   2.537   2.786  0.00  0.00      HOST  
ATOM    135  H44 HOSTH   1      12.002   2.556   4.580  0.00  0.00      HOST  
ATOM    136  H45 HOSTH   1      13.156   3.592   3.668  0.00  0.00      HOST  
ATOM    137  H46 HOSTH   1      11.566   7.620  -0.985  0.00  0.00      HOST  
ATOM    138  H47 HOSTH   1      10.113   8.574  -0.675  0.00  0.00      HOST  
ATOM    139  H48 HOSTH   1       9.934   6.893  -3.999  0.00  0.00      HOST  
ATOM    140  H49 HOSTH   1      11.516   7.029  -3.154  0.00  0.00      HOST  
ATOM    141  H50 HOSTH   1      10.423   8.468  -3.263  0.00  0.00      HOST  
ATOM    142  H51 HOSTH   1       9.576   2.618  -1.376  0.00  0.00      HOST  
ATOM    143  H52 HOSTH   1       9.104   4.302  -1.102  0.00  0.00      HOST  
ATOM    144  H53 HOSTH   1       7.730   3.678  -4.334  0.00  0.00      HOST  
ATOM    145  H54 HOSTH   1       9.338   3.112  -3.746  0.00  0.00      HOST  
ATOM    146  H55 HOSTH   1       8.763   4.781  -3.347  0.00  0.00      HOST  
ATOM    147  H56 HOSTH   1       5.358  -0.639   2.722  0.00  0.00      HOST  
ATOM    148  H57 HOSTH   1       5.433  -0.484   4.512  0.00  0.00      HOST  
ATOM    149  H58 HOSTH   1       6.880  -1.057   3.608  0.00  0.00      HOST  
ATOM    150  H59 HOSTH   1      12.446   9.679   5.590  0.00  0.00      HOST  
ATOM    151  H60 HOSTH   1      12.535  11.160   4.571  0.00  0.00      HOST  
ATOM    152  H61 HOSTH   1      12.814   9.537   3.831  0.00  0.00      HOST  
ATOM    153  H62 HOSTH   1       9.011  12.487  -0.620  0.00  0.00      HOST  
ATOM    154  H63 HOSTH   1       7.499  11.581  -0.762  0.00  0.00      HOST  
ATOM    155  H64 HOSTH   1       9.490  12.468  -2.895  0.00  0.00      HOST  
ATOM    156  H65 HOSTH   1       7.870  11.697  -3.141  0.00  0.00      HOST  
ATOM    157  H66 HOSTH   1       9.354  10.923  -3.817  0.00  0.00      HOST  
ATOM    158  H67 HOSTH   1       4.500  -0.077  -1.373  0.00  0.00      HOST  
ATOM    159  H68 HOSTH   1       5.734   1.150  -1.645  0.00  0.00      HOST  
ATOM    160  H69 HOSTH   1       5.053   2.963  -3.242  0.00  0.00      HOST  
ATOM    161  H70 HOSTH   1       4.487   2.173  -4.769  0.00  0.00      HOST  
ATOM    162  H71 HOSTH   1       5.983   1.585  -3.950  0.00  0.00      HOST  
ATOM    163  H72 HOSTH   1       0.624   1.412   3.489  0.00  0.00      HOST  
ATOM    164  H73 HOSTH   1      -0.592   1.356   2.148  0.00  0.00      HOST  
ATOM    165  H74 HOSTH   1      -0.678   2.651   3.400  0.00  0.00      HOST  
ATOM    166  H75 HOSTH   1       7.140  14.489   4.035  0.00  0.00      HOST  
ATOM    167  H76 HOSTH   1       6.644  14.040   5.708  0.00  0.00      HOST  
ATOM    168  H77 HOSTH   1       5.478  14.892   4.636  0.00  0.00      HOST  
ATOM    169  H78 HOSTH   1       3.428  11.275  -1.348  0.00  0.00      HOST  
ATOM    170  H79 HOSTH   1       5.066  11.717  -1.823  0.00  0.00      HOST  
ATOM    171  H80 HOSTH   1       3.086  14.418  -3.088  0.00  0.00      HOST  
ATOM    172  H81 HOSTH   1       2.598  12.681  -3.056  0.00  0.00      HOST  
ATOM    173  H82 HOSTH   1       4.291  13.139  -3.501  0.00  0.00      HOST  
ATOM    174  H83 HOSTH   1       1.940   4.685  -3.926  0.00  0.00      HOST  
ATOM    175  H84 HOSTH   1       3.138   4.333  -2.668  0.00  0.00      HOST  
ATOM    176  H85 HOSTH   1       3.902   5.120  -5.261  0.00  0.00      HOST  
ATOM    177  H86 HOSTH   1       5.077   5.099  -3.880  0.00  0.00      HOST  
ATOM    178  H87 HOSTH   1       4.880   6.589  -4.875  0.00  0.00      HOST  
ATOM    179  H88 HOSTH   1      -3.062   7.659  -1.654  0.00  0.00      HOST  
ATOM    180  H89 HOSTH   1      -3.949   7.497  -0.093  0.00  0.00      HOST  
ATOM    181  H90 HOSTH   1      -3.774   6.065  -1.177  0.00  0.00      HOST  
ATOM    182  H91 HOSTH   1      -0.135  11.312   4.440  0.00  0.00      HOST  
ATOM    183  H92 HOSTH   1       0.803  10.220   5.528  0.00  0.00      HOST  
ATOM    184  H93 HOSTH   1      -0.538   9.546   4.530  0.00  0.00      HOST  
ATOM    185  H94 HOSTH   1      -1.178  10.552  -1.760  0.00  0.00      HOST  
ATOM    186  H95 HOSTH   1       0.112   9.804  -2.725  0.00  0.00      HOST  
ATOM    187  H96 HOSTH   1      -0.183  13.249  -3.862  0.00  0.00      HOST  
ATOM    188  H97 HOSTH   1      -1.575  12.284  -3.238  0.00  0.00      HOST  
ATOM    189  H98 HOSTH   1      -0.381  11.524  -4.371  0.00  0.00      HOST  
ATOM    190  S   AVB A   1       5.549   5.152   4.394  0.00  0.00      AVBX  
ATOM    191  O0  AVB A   1       5.696   5.209   2.751  0.00  0.00      AVBX  
ATOM    192  O1  AVB A   1       7.212   7.714   2.831  0.00  0.00      AVBX  
ATOM    193  O2  AVB A   1       5.086   8.997  -2.090  0.00  0.00      AVBX  
ATOM    194  O3  AVB A   1       6.834   4.780   5.003  0.00  0.00      AVBX  
ATOM    195  O4  AVB A   1       4.556   3.874   4.607  0.00  0.00      AVBX  
ATOM    196  O   AVB A   1       4.853   6.338   4.904  0.00  0.00      AVBX  
ATOM    197  N0  AVB A   1       5.980   8.266   0.821  0.00  0.00      AVBX  
ATOM    198  N1  AVB A   1       5.443   6.493   2.185  0.00  0.00      AVBX  
ATOM    199  N   AVB A   1       7.105   8.466  -2.748  0.00  0.00      AVBX  
ATOM    200  C0  AVB A   1       4.479   6.485   1.096  0.00  0.00      AVBX  
ATOM    201  C1  AVB A   1       4.530   7.984   0.840  0.00  0.00      AVBX  
ATOM    202  C2  AVB A   1       4.996   5.661  -0.133  0.00  0.00      AVBX  
ATOM    203  C3  AVB A   1       6.490   7.728  -0.515  0.00  0.00      AVBX  
ATOM    204  C4  AVB A   1       6.338   6.213  -0.662  0.00  0.00      AVBX  
ATOM    205  C5  AVB A   1       6.530   7.326   1.896  0.00  0.00      AVBX  
ATOM    206  C   AVB A   1       6.212   8.646  -1.754  0.00  0.00      AVBX  
ATOM    207  H0  AVB A   1       3.509   6.159   1.488  0.00  0.00      AVBX  
ATOM    208  H1  AVB A   1       3.927   8.338  -0.005  0.00  0.00      AVBX  
ATOM    209  H2  AVB A   1       4.050   8.560   1.644  0.00  0.00      AVBX  
ATOM    210  H3  AVB A   1       4.185   5.743  -0.857  0.00  0.00      AVBX  
ATOM    211  H4  AVB A   1       5.118   4.636   0.230  0.00  0.00      AVBX  
ATOM    212  H5  AVB A   1       7.579   7.899  -0.484  0.00  0.00      AVBX  
ATOM    213  H6  AVB A   1       7.183   5.734  -0.151  0.00  0.00      AVBX  
ATOM    214  H7  AVB A   1       6.498   5.920  -1.706  0.00  0.00      AVBX  
ATOM    215  H8  AVB A   1       8.011   8.808  -2.474  0.00  0.00      AVBX  
ATOM    216  H   AVB A   1       7.261   7.491  -2.936  0.00  0.00      AVBX  
ATOM    217  OH2 TIP3W   5      -8.902  23.128  -4.886  0.00  0.00      WT1   
ATOM    218  H1  TIP3W   5      -8.663  23.933  -5.397  0.00  0.00      WT1   
ATOM    219  H2  TIP3W   5      -8.906  23.520  -3.998  0.00  0.00      WT1   
ATOM    220  OH2 TIP3W   7       0.401   3.068   6.097  0.00  0.00      WT1   
ATOM    221  H1  TIP3W   7      -0.358   3.691   6.071  0.00  0.00      WT1   
ATOM    222  H2  TIP3W   7       0.966   3.467   5.401  0.00  0.00      WT1   
ATOM    223  OH2 TIP3W   8       1.829  19.826   7.889  0.00  0.00      WT1   
ATOM    224  H1  TIP3W   8       1.802  18.874   8.152  0.00  0.00      WT1   
ATOM    225  H2  TIP3W   8       2.774  19.909   7.637  0.00  0.00      WT1   
ATOM    226  OH2 TIP3W  21       0.320  10.449  10.350  0.00  0.00      WT1   
ATOM    227  H1  TIP3W  21       0.546  10.957   9.543  0.00  0.00      WT1   
ATOM    228  H2  TIP3W  21       1.024  10.776  10.942  0.00  0.00      WT1   
ATOM    229  OH2 TIP3W  26       0.108  20.128  11.001  0.00  0.00      WT1   
ATOM    230  H1  TIP3W  26       0.108  20.486  11.918  0.00  0.00      WT1   
ATOM    231  H2  TIP3W  26       0.980  19.671  10.985  0.00  0.00      WT1   
ATOM    232  OH2 TIP3W  44      -1.613  -5.139   4.827  0.00  0.00      WT1   
ATOM    233  H1  TIP3W  44      -2.569  -5.178   4.711  0.00  0.00      WT1   
ATOM    234  H2  TIP3W  44      -1.500  -4.313   5.331  0.00  0.00      WT1   
ATOM    235  OH2 TIP3W  46      -4.964   1.006   3.928  0.00  0.00      WT1   
ATOM    236  H1  TIP3W  46      -4.765   1.429   4.785  0.00  0.00      WT1   
ATOM    237  H2  TIP3W  46      -5.629   0.328   4.185  0.00  0.00      WT1   
ATOM    238  OH2 TIP3W  47       7.885  17.057   2.191  0.00  0.00      WT1   
ATOM    239  H1  TIP3W  47       8.060  17.383   1.281  0.00  0.00      WT1   
ATOM    240  H2  TIP3W  47       8.704  16.548   2.383  0.00  0.00      WT1   
ATOM    241  OH2 TIP3W  48      -5.256  -6.649  -9.124  0.00  0.00      WT1   
ATOM    242  H1  TIP3W  48      -5.154  -5.790  -9.591  0.00  0.00      WT1   
ATOM    243  H2  TIP3W  48      -5.593  -6.353  -8.255  0.00  0.00      WT1   
ATOM    244  OH2 TIP3W  52      16.452  -2.674   7.831  0.00  0.00      WT1   
ATOM    245  H1  TIP3W  52      16.812  -2.463   6.940  0.00  0.00      WT1   
ATOM    246  H2  TIP3W  52      16.770  -1.925   8.345  0.00  0.00      WT1   
ATOM    247  OH2 TIP3W  53      -6.356  16.174  -0.553  0.00  0.00      WT1   
ATOM    248  H1  TIP3W  53      -6.611  16.290  -1.491  0.00  0.00      WT1   
ATOM    249  H2  TIP3W  53      -6.753  16.973  -0.146  0.00  0.00      WT1   
ATOM    250  OH2 TIP3W  55      16.972   5.205   2.854  0.00  0.00      WT1   
ATOM    251  H1  TIP3W  55      17.214   4.266   2.718  0.00  0.00      WT1   
ATOM    252  H2  TIP3W  55      17.767   5.573   3.295  0.00  0.00      WT1   
ATOM    253  OH2 TIP3W  64      -8.170  -7.332  -5.610  0.00  0.00      WT1   
ATOM    254  H1  TIP3W  64      -7.334  -6.893  -5.840  0.00  0.00      WT1   
ATOM    255  H2  TIP3W  64      -8.173  -7.279  -4.630  0.00  0.00      WT1   
ATOM    256  OH2 TIP3W  67      -6.490  22.778   9.877  0.00  0.00      WT1   
ATOM    257  H1  TIP3W  67      -6.186  23.517   9.302  0.00  0.00      WT1   
ATOM    258  H2  TIP3W  67      -7.128  23.241  10.458  0.00  0.00      WT1   
ATOM    259  OH2 TIP3W  68       1.815  16.309 -11.146  0.00  0.00      WT1   
ATOM    260  H1  TIP3W  68       1.495  15.888 -11.973  0.00  0.00      WT1   
ATOM    261  H2  TIP3W  68       0.953  16.600 -10.779  0.00  0.00      WT1   
ATOM    262  OH2 TIP3W  71       1.733   3.831   8.342  0.00  0.00      WT1   
ATOM    263  H1  TIP3W  71       1.190   3.582   7.565  0.00  0.00      WT1   
ATOM    264  H2  TIP3W  71       2.602   3.501   8.033  0.00  0.00      WT1   
ATOM    265  OH2 TIP3W  76      -6.059  -1.064  16.624  0.00  0.00      WT1   
ATOM    266  H1  TIP3W  76      -6.834  -0.506  16.389  0.00  0.00      WT1   
ATOM    267  H2  TIP3W  76      -5.780  -1.355  15.730  0.00  0.00      WT1   
ATOM    268  OH2 TIP3W  86       4.524  -1.758 -11.494  0.00  0.00      WT1   
ATOM    269  H1  TIP3W  86       5.303  -2.230 -11.135  0.00  0.00      WT1   
ATOM    270  H2  TIP3W  86       4.754  -1.761 -12.448  0.00  0.00      WT1   
ATOM    271  OH2 TIP3W  87       1.628  20.985  -0.709  0.00  0.00      WT1   
ATOM    272  H1  TIP3W  87       2.323  20.658  -1.316  0.00  0.00      WT1   
ATOM    273  H2  TIP3W  87       2.142  20.988   0.131  0.00  0.00      WT1   
ATOM    274  OH2 TIP3W  88      19.361  -4.512  -4.771  0.00  0.00      WT1   
ATOM    275  H1  TIP3W  88      19.171  -3.800  -5.422  0.00  0.00      WT1   
ATOM    276  H2  TIP3W  88      20.305  -4.299  -4.585  0.00  0.00      WT1   
ATOM    277  OH2 TIP3W  94      11.825  18.572  -8.467  0.00  0.00      WT1   
ATOM    278  H1  TIP3W  94      11.657  17.628  -8.254  0.00  0.00      WT1   
ATOM    279  H2  TIP3W  94      10.911  18.913  -8.501  0.00  0.00      WT1   
ATOM    280  OH2 TIP3W  95      19.623   7.326   6.531  0.00  0.00      WT1   
ATOM    281  H1  TIP3W  95      20.446   6.929   6.838  0.00  0.00      WT1   
ATOM    282  H2  TIP3W  95      18.949   6.687   6.856  0.00  0.00      WT1   
ATOM    283  OH2 TIP3W 108       2.780   8.848  -3.345  0.00  0.00      WT1   
ATOM    284  H1  TIP3W 108       2.827   7.876  -3.365  0.00  0.00      WT1   
ATOM    285  H2  TIP3W 108       3.610   9.043  -2.859  0.00  0.00      WT1   
ATOM    286  OH2 TIP3W 111      -8.206   9.346  -4.653  0.00  0.00      WT1   
ATOM    287  H1  TIP3W 111      -8.032   9.585  -5.584  0.00  0.00      WT1   
ATOM    288  H2  TIP3W 111      -7.637  10.001  -4.197  0.00  0.00      WT1   
ATOM    289  OH2 TIP3W 112      14.117  -4.183   8.511  0.00  0.00      WT1   
ATOM    290  H1  TIP3W 112      14.447  -4.376   9.414  0.00  0.00      WT1   
ATOM    291  H2  TIP3W 112      14.811  -3.568   8.200  0.00  0.00      WT1   
ATOM    292  OH2 TIP3W 113      -5.783   0.312  -7.264  0.00  0.00      WT1   
ATOM    293  H1  TIP3W 113      -6.354  -0.479  -7.330  0.00  0.00      WT1   
ATOM    294  H2  TIP3W 113      -4.900  -0.055  -7.468  0.00  0.00      WT1   
ATOM    295  OH2 TIP3W 115      10.760   2.586  -6.814  0.00  0.00      WT1   
ATOM    296  H1  TIP3W 115       9.785   2.540  -6.856  0.00  0.00      WT1   
ATOM    297  H2  TIP3W 115      10.915   2.139  -5.950  0.00  0.00      WT1   
ATOM    298  OH2 TIP3W 116       8.266  10.348  12.747  0.00  0.00      WT1   
ATOM    299  H1  TIP3W 116       9.013  10.953  12.560  0.00  0.00      WT1   
ATOM    300  H2  TIP3W 116       8.427   9.678  12.047  0.00  0.00      WT1   
ATOM    301  OH2 TIP3W 125       9.702  19.763  12.906  0.00  0.00      WT1   
ATOM    302  H1  TIP3W 125       9.826  19.295  13.753  0.00  0.00      WT1   
ATOM    303  H2  TIP3W 125       8.785  19.493  12.710  0.00  0.00      WT1   
ATOM    304  OH2 TIP3W 129      -7.673   8.160  14.273  0.00  0.00      WT1   
ATOM    305  H1  TIP3W 129      -7.675   8.454  15.202  0.00  0.00      WT1   
ATOM    306  H2  TIP3W 129      -7.596   9.025  13.815  0.00  0.00      WT1   
ATOM    307  OH2 TIP3W 130       2.360  20.071  -8.627  0.00  0.00      WT1   
ATOM    308  H1  TIP3W 130       1.998  20.114  -9.538  0.00  0.00      WT1   
ATOM    309  H2  TIP3W 130       1.845  20.788  -8.200  0.00  0.00      WT1   
ATOM    310  OH2 TIP3W 133       2.915  -3.129 -14.586  0.00  0.00      WT1   
ATOM    311  H1  TIP3W 133       3.763  -2.667 -14.445  0.00  0.00      WT1   
ATOM    312  H2  TIP3W 133       3.166  -3.743 -15.306  0.00  0.00      WT1   
ATOM    313  OH2 TIP3W 135      15.215  14.037 -14.458  0.00  0.00      WT1   
ATOM    314  H1  TIP3W 135      15.608  13.486 -15.168  0.00  0.00      WT1   
ATOM    315  H2  TIP3W 135      14.306  14.147 -14.809  0.00  0.00      WT1   
ATOM    316  OH2 TIP3W 137       9.878  10.366  16.178  0.00  0.00      WT1   
ATOM    317  H1  TIP3W 137       9.359  11.064  15.729  0.00  0.00      WT1   
ATOM    318  H2  TIP3W 137      10.760  10.490  15.769  0.00  0.00      WT1   
ATOM    319  OH2 TIP3W 145      -6.873  19.210  -2.169  0.00  0.00      WT1   
ATOM    320  H1  TIP3W 145      -6.690  20.073  -2.591  0.00  0.00      WT1   
ATOM    321  H2  TIP3W 145      -7.739  18.961  -2.561  0.00  0.00      WT1   
ATOM    322  OH2 TIP3W 146       3.034  -1.899   4.410  0.00  0.00      WT1   
ATOM    323  H1  TIP3W 146       3.074  -2.432   5.237  0.00  0.00      WT1   
ATOM    324  H2  TIP3W 146       3.584  -2.484   3.843  0.00  0.00      WT1   
ATOM    325  OH2 TIP3W 149      -7.405  13.248   9.034  0.00  0.00      WT1   
ATOM    326  H1  TIP3W 149      -6.567  13.747   8.926  0.00  0.00      WT1   
ATOM    327  H2  TIP3W 149      -7.963  13.651   8.335  0.00  0.00      WT1   
ATOM    328  OH2 TIP3W 150      -2.984  18.310  -0.236  0.00  0.00      WT1   
ATOM    329  H1  TIP3W 150      -3.391  18.008  -1.074  0.00  0.00      WT1   
ATOM    330  H2  TIP3W 150      -2.070  17.967  -0.345  0.00  0.00      WT1   
ATOM    331  OH2 TIP3W 152      -3.960  -7.011  -5.405  0.00  0.00      WT1   
ATOM    332  H1  TIP3W 152      -3.643  -6.745  -4.525  0.00  0.00      WT1   
ATOM    333  H2  TIP3W 152      -3.117  -7.195  -5.864  0.00  0.00      WT1   
ATOM    334  OH2 TIP3W 153       9.543  10.181 -12.494  0.00  0.00      WT1   
ATOM    335  H1  TIP3W 153       8.986   9.468 -12.121  0.00  0.00      WT1   
ATOM    336  H2  TIP3W 153      10.206  10.314 -11.789  0.00  0.00      WT1   
ATOM    337  OH2 TIP3W 155      13.310  -0.289   6.642  0.00  0.00      WT1   
ATOM    338  H1  TIP3W 155      13.908  -0.030   7.375  0.00  0.00      WT1   
ATOM    339  H2  TIP3W 155      13.973  -0.527   5.955  0.00  0.00      WT1   
ATOM    340  OH2 TIP3W 156       2.977  -8.096   1.141  0.00  0.00      WT1   
ATOM    341  H1  TIP3W 156       2.337  -7.779   0.468  0.00  0.00      WT1   
ATOM    342  H2  TIP3W 156       3.778  -8.223   0.589  0.00  0.00      WT1   
ATOM    343  OH2 TIP3W 167       0.243  -3.772  10.016  0.00  0.00      WT1   
ATOM    344  H1  TIP3W 167       0.488  -3.175   9.280  0.00  0.00      WT1   
ATOM    345  H2  TIP3W 167      -0.283  -4.428   9.524  0.00  0.00      WT1   
ATOM    346  OH2 TIP3W 195      -5.682  -3.220  -5.527  0.00  0.00      WT1   
ATOM    347  H1  TIP3W 195      -6.198  -2.710  -6.183  0.00  0.00      WT1   
ATOM    348  H2  TIP3W 195      -4.953  -2.597  -5.326  0.00  0.00      WT1   
ATOM    349  OH2 TIP3W 197      -8.250   6.532   6.027  0.00  0.00      WT1   
ATOM    350  H1  TIP3W 197      -8.626   7.120   5.340  0.00  0.00      WT1   
ATOM    351  H2  TIP3W 197      -8.911   5.817   5.993  0.00  0.00      WT1   
ATOM    352  OH2 TIP3W 198      -7.916  14.281   0.696  0.00  0.00      WT1   
ATOM    353  H1  TIP3W 198      -7.251  14.841   0.242  0.00  0.00      WT1   
ATOM    354  H2  TIP3W 198      -8.666  14.353   0.075  0.00  0.00      WT1   
ATOM    355  OH2 TIP3W 201      10.127  -3.302  -2.247  0.00  0.00      WT1   
ATOM    356  H1  TIP3W 201      10.879  -3.712  -1.777  0.00  0.00      WT1   
ATOM    357  H2  TIP3W 201       9.836  -4.022  -2.844  0.00  0.00      WT1   
ATOM    358  OH2 TIP3W 212      -7.775  10.081  -0.977  0.00  0.00      WT1   
ATOM    359  H1  TIP3W 212      -7.878  10.713  -0.231  0.00  0.00      WT1   
ATOM    360  H2  TIP3W 212      -7.392  10.651  -1.663  0.00  0.00      WT1   
ATOM    361  OH2 TIP3W 218       3.369   2.570  -7.524  0.00  0.00      WT1   
ATOM    362  H1  TIP3W 218       2.625   2.196  -8.046  0.00  0.00      WT1   
ATOM    363  H2  TIP3W 218       3.026   3.472  -7.376  0.00  0.00      WT1   
ATOM    364  OH2 TIP3W 237      -1.425  13.759  13.733  0.00  0.00      WT1   
ATOM    365  H1  TIP3W 237      -1.194  14.246  12.917  0.00  0.00      WT1   
ATOM    366  H2  TIP3W 237      -2.020  14.396  14.183  0.00  0.00      WT1   
ATOM    367  OH2 TIP3W 261      18.459   6.316  -3.061  0.00  0.00      WT1   
ATOM    368  H1  TIP3W 261      17.771   6.998  -2.889  0.00  0.00      WT1   
ATOM    369  H2  TIP3W 261      19.272   6.855  -2.998  0.00  0.00      WT1   
ATOM    370  OH2 TIP3W 295      -3.142  -0.535  -7.734  0.00  0.00      WT1   
ATOM    371  H1  TIP3W 295      -2.380  -0.111  -8.192  0.00  0.00      WT1   
ATOM    372  H2  TIP3W 295      -3.305  -1.256  -8.387  0.00  0.00      WT1   
ATOM    373  OH2 TIP3W 365      15.556  -1.390 -15.348  0.00  0.00      WT1   
ATOM    374  H1  TIP3W 365      15.366  -1.202 -14.405  0.00  0.00      WT1   
ATOM    375  H2  TIP3W 365      16.409  -0.927 -15.412  0.00  0.00      WT1   
ATOM    376  OH2 TIP3W 424      -2.620  -5.900  -3.206  0.00  0.00      WT1   
ATOM    377  H1  TIP3W 424      -1.799  -6.248  -3.613  0.00  0.00      WT1   
ATOM    378  H2  TIP3W 424      -2.515  -4.933  -3.362  0.00  0.00      WT1   
ATOM    379  OH2 TIP3W 450      -1.083   4.659 -11.645  0.00  0.00      WT1   
ATOM    380  H1  TIP3W 450      -0.563   5.307 -11.132  0.00  0.00      WT1   
ATOM    381  H2  TIP3W 450      -1.444   5.215 -12.364  0.00  0.00      WT1   
ATOM    382  OH2 TIP3W 465       0.727  -6.186   3.948  0.00  0.00      WT1   
ATOM    383  H1  TIP3W 465      -0.180  -5.906   4.215  0.00  0.00      WT1   
ATOM    384  H2  TIP3W 465       0.714  -5.870   3.015  0.00  0.00      WT1   
ATOM    385  OH2 TIP3W 466       4.185  16.649  -6.064  0.00  0.00      WT1   
ATOM    386  H1  TIP3W 466       4.685  17.128  -5.373  0.00  0.00      WT1   
ATOM    387  H2  TIP3W 466       4.499  15.730  -5.937  0.00  0.00      WT1   
ATOM    388  OH2 TIP3W 484      -1.659   4.756  14.301  0.00  0.00      WT1   
ATOM    389  H1  TIP3W 484      -0.797   4.994  14.712  0.00  0.00      WT1   
ATOM    390  H2  TIP3W 484      -1.441   3.864  13.960  0.00  0.00      WT1   
ATOM    391  OH2 TIP3W 485       1.367   0.025  -2.965  0.00  0.00      WT1   
ATOM    392  H1  TIP3W 485       2.135   0.600  -2.789  0.00  0.00      WT1   
ATOM    393  H2  TIP3W 485       1.625  -0.753  -2.423  0.00  0.00      WT1   
ATOM    394  OH2 TIP3W 486      -2.654   2.913  -1.809  0.00  0.00      WT1   
ATOM    395  H1  TIP3W 486      -2.099   2.096  -1.851  0.00  0.00      WT1   
ATOM    396  H2  TIP3W 486      -2.281   3.330  -1.008  0.00  0.00      WT1   
ATOM    397  OH2 TIP3W 489      -3.150  12.512   8.939  0.00  0.00      WT1   
ATOM    398  H1  TIP3W 489      -3.367  11.875   9.654  0.00  0.00      WT1   
ATOM    399  H2  TIP3W 489      -3.177  11.919   8.158  0.00  0.00      WT1   
ATOM    400  OH2 TIP3W 491      -4.770   9.899 -11.296  0.00  0.00      WT1   
ATOM    401  H1  TIP3W 491      -4.285  10.453 -10.654  0.00  0.00      WT1   
ATOM    402  H2  TIP3W 491      -5.687  10.223 -11.204  0.00  0.00      WT1   
ATOM    403  OH2 TIP3W 495      17.254  12.444   9.527  0.00  0.00      WT1   
ATOM    404  H1  TIP3W 495      16.376  12.229   9.912  0.00  0.00      WT1   
ATOM    405  H2  TIP3W 495      17.779  12.625  10.328  0.00  0.00      WT1   
ATOM    406  OH2 TIP3W 503      -7.161  22.883 -13.051  0.00  0.00      WT1   
ATOM    407  H1  TIP3W 503      -6.961  23.478 -12.299  0.00  0.00      WT1   
ATOM    408  H2  TIP3W 503      -7.081  23.519 -13.792  0.00  0.00      WT1   
ATOM    409  OH2 TIP3W 506       8.894  -5.610   7.555  0.00  0.00      WT1   
ATOM    410  H1  TIP3W 506       9.124  -5.256   6.676  0.00  0.00      WT1   
ATOM    411  H2  TIP3W 506       9.744  -5.479   8.017  0.00  0.00      WT1   
ATOM    412  OH2 TIP3W 507      10.117  14.666  -4.187  0.00  0.00      WT1   
ATOM    413  H1  TIP3W 507       9.316  14.897  -3.677  0.00  0.00      WT1   
ATOM    414  H2  TIP3W 507      10.393  15.549  -4.514  0.00  0.00      WT1   
ATOM    415  OH2 TIP3W 508       8.480   5.370  14.999  0.00  0.00      WT1   
ATOM    416  H1  TIP3W 508       8.796   6.210  15.405  0.00  0.00      WT1   
ATOM    417  H2  TIP3W 508       9.328   4.997  14.682  0.00  0.00      WT1   
ATOM    418  OH2 TIP3W 509       3.057  18.085 -14.843  0.00  0.00      WT1   
ATOM    419  H1  TIP3W 509       3.346  17.164 -14.694  0.00  0.00      WT1   
ATOM    420  H2  TIP3W 509       2.972  18.389 -13.918  0.00  0.00      WT1   
ATOM    421  OH2 TIP3W 511      18.695  -3.322  -2.332  0.00  0.00      WT1   
ATOM    422  H1  TIP3W 511      19.522  -2.869  -2.061  0.00  0.00      WT1   
ATOM    423  H2  TIP3W 511      19.013  -3.824  -3.110  0.00  0.00      WT1   
ATOM    424  OH2 TIP3W 515      14.539  11.622   7.774  0.00  0.00      WT1   
ATOM    425  H1  TIP3W 515      14.761  10.668   7.853  0.00  0.00      WT1   
ATOM    426  H2  TIP3W 515      14.518  11.877   8.719  0.00  0.00      WT1   
ATOM    427  OH2 TIP3W 528      -4.542   9.646  -2.429  0.00  0.00      WT1   
ATOM    428  H1  TIP3W 528      -5.228  10.291  -2.700  0.00  0.00      WT1   
ATOM    429  H2  TIP3W 528      -4.403   9.895  -1.494  0.00  0.00      WT1   
ATOM    430  OH2 TIP3W 529      -0.308   4.648  -6.274  0.00  0.00      WT1   
ATOM    431  H1  TIP3W 529      -1.100   4.813  -6.822  0.00  0.00      WT1   
ATOM    432  H2  TIP3W 529      -0.745   4.298  -5.476  0.00  0.00      WT1   
ATOM    433  OH2 TIP3W 533      -0.866  17.854 -13.348  0.00  0.00      WT1   
ATOM    434  H1  TIP3W 533      -0.421  18.641 -13.683  0.00  0.00      WT1   
ATOM    435  H2  TIP3W 533      -1.808  18.103 -13.503  0.00  0.00      WT1   
ATOM    436  OH2 TIP3W 534      13.823  17.731   5.120  0.00  0.00      WT1   
ATOM    437  H1  TIP3W 534      14.167  18.646   5.150  0.00  0.00      WT1   
ATOM    438  H2  TIP3W 534      14.601  17.270   4.740  0.00  0.00      WT1   
ATOM    439  OH2 TIP3W 543      -0.866  14.005   8.910  0.00  0.00      WT1   
ATOM    440  H1  TIP3W 543      -0.843  14.442   9.787  0.00  0.00      WT1   
ATOM    441  H2  TIP3W 543      -1.724  13.525   8.974  0.00  0.00      WT1   
ATOM    442  OH2 TIP3W 549      11.972  -6.918  -2.747  0.00  0.00      WT1   
ATOM    443  H1  TIP3W 549      11.581  -6.791  -3.636  0.00  0.00      WT1   
ATOM    444  H2  TIP3W 549      11.177  -6.956  -2.181  0.00  0.00      WT1   
ATOM    445  OH2 TIP3W 550       3.459  -6.286   3.220  0.00  0.00      WT1   
ATOM    446  H1  TIP3W 550       2.560  -6.322   3.589  0.00  0.00      WT1   
ATOM    447  H2  TIP3W 550       3.387  -6.919   2.481  0.00  0.00      WT1   
ATOM    448  OH2 TIP3W 551       4.877   8.177 -12.097  0.00  0.00      WT1   
ATOM    449  H1  TIP3W 551       5.454   7.384 -12.063  0.00  0.00      WT1   
ATOM    450  H2  TIP3W 551       4.111   7.787 -12.560  0.00  0.00      WT1   
ATOM    451  OH2 TIP3W 552      -3.960   3.676  10.885  0.00  0.00      WT1   
ATOM    452  H1  TIP3W 552      -4.296   2.757  10.983  0.00  0.00      WT1   
ATOM    453  H2  TIP3W 552      -4.802   4.177  10.851  0.00  0.00      WT1   
ATOM    454  OH2 TIP3W 553      16.796  12.119   6.204  0.00  0.00      WT1   
ATOM    455  H1  TIP3W 553      15.944  12.021   6.678  0.00  0.00      WT1   
ATOM    456  H2  TIP3W 553      16.798  11.299   5.652  0.00  0.00      WT1   
ATOM    457  OH2 TIP3W 554      17.691   0.134 -14.290  0.00  0.00      WT1   
ATOM    458  H1  TIP3W 554      17.055  -0.065 -13.568  0.00  0.00      WT1   
ATOM    459  H2  TIP3W 554      17.424   1.056 -14.494  0.00  0.00      WT1   
ATOM    460  OH2 TIP3W 558       8.349   5.982   6.879  0.00  0.00      WT1   
ATOM    461  H1  TIP3W 558       8.802   5.150   7.118  0.00  0.00      WT1   
ATOM    462  H2  TIP3W 558       7.879   5.693   6.069  0.00  0.00      WT1   
ATOM    463  OH2 TIP3W 562      15.141   6.122  -4.430  0.00  0.00      WT1   
ATOM    464  H1  TIP3W 562      15.942   5.877  -4.936  0.00  0.00      WT1   
ATOM    465  H2  TIP3W 562      14.486   6.216  -5.153  0.00  0.00      WT1   
ATOM    466  OH2 TIP3W 568      -2.119  -0.247  15.062  0.00  0.00      WT1   
ATOM    467  H1  TIP3W 568      -2.421   0.143  14.220  0.00  0.00      WT1   
ATOM    468  H2  TIP3W 568      -1.154  -0.288  14.908  0.00  0.00      WT1   
ATOM    469  OH2 TIP3W 570      18.589  14.318  -8.414  0.00  0.00      WT1   
ATOM    470  H1  TIP3W 570      18.278  13.532  -7.919  0.00  0.00      WT1   
ATOM    471  H2  TIP3W 570      18.369  14.034  -9.327  0.00  0.00      WT1   
ATOM    472  OH2 TIP3W 573       4.049  15.587 -14.168  0.00  0.00      WT1   
ATOM    473  H1  TIP3W 573       4.036  14.942 -13.434  0.00  0.00      WT1   
ATOM    474  H2  TIP3W 573       4.944  15.972 -14.043  0.00  0.00      WT1   
ATOM    475  OH2 TIP3W 575      -8.174   0.418  15.669  0.00  0.00      WT1   
ATOM    476  H1  TIP3W 575      -8.289   1.366  15.764  0.00  0.00      WT1   
ATOM    477  H2  TIP3W 575      -8.136   0.315  14.696  0.00  0.00      WT1   
ATOM    478  OH2 TIP3W 576      -7.900  -0.249  -0.164  0.00  0.00      WT1   
ATOM    479  H1  TIP3W 576      -7.433  -1.043  -0.518  0.00  0.00      WT1   
ATOM    480  H2  TIP3W 576      -7.110   0.301   0.010  0.00  0.00      WT1   
ATOM    481  OH2 TIP3W 580      12.993  13.164   6.089  0.00  0.00      WT1   
ATOM    482  H1  TIP3W 580      12.773  13.763   6.837  0.00  0.00      WT1   
ATOM    483  H2  TIP3W 580      13.535  12.508   6.581  0.00  0.00      WT1   
ATOM    484  OH2 TIP3W 584      -8.882  19.489  -7.229  0.00  0.00      WT1   
ATOM    485  H1  TIP3W 584      -9.616  20.139  -7.182  0.00  0.00      WT1   
ATOM    486  H2  TIP3W 584      -8.279  19.905  -6.586  0.00  0.00      WT1   
ATOM    487  OH2 TIP3W 591       8.207   0.343  -2.831  0.00  0.00      WT1   
ATOM    488  H1  TIP3W 591       7.956   1.215  -2.483  0.00  0.00      WT1   
ATOM    489  H2  TIP3W 591       9.005   0.160  -2.289  0.00  0.00      WT1   
ATOM    490  OH2 TIP3W 593      16.373   2.494 -14.789  0.00  0.00      WT1   
ATOM    491  H1  TIP3W 593      16.035   2.294 -15.692  0.00  0.00      WT1   
ATOM    492  H2  TIP3W 593      15.550   2.795 -14.346  0.00  0.00      WT1   
ATOM    493  OH2 TIP3W 594      -7.634  15.271   3.259  0.00  0.00      WT1   
ATOM    494  H1  TIP3W 594      -6.773  15.743   3.225  0.00  0.00      WT1   
ATOM    495  H2  TIP3W 594      -7.717  14.954   2.333  0.00  0.00      WT1   
ATOM    496  OH2 TIP3W 602       7.927  17.247  -7.903  0.00  0.00      WT1   
ATOM    497  H1  TIP3W 602       7.826  16.834  -7.018  0.00  0.00      WT1   
ATOM    498  H2  TIP3W 602       6.997  17.208  -8.226  0.00  0.00      WT1   
ATOM    499  OH2 TIP3W 612       1.127  12.242   8.414  0.00  0.00      WT1   
ATOM    500  H1  TIP3W 612       1.298  12.252   7.465  0.00  0.00      WT1   
ATOM    501  H2  TIP3W 612       0.393  12.893   8.504  0.00  0.00      WT1   
ATOM    502  OH2 TIP3W 613      -3.080  17.410   5.655  0.00  0.00      WT1   
ATOM    503  H1  TIP3W 613      -3.133  18.348   5.384  0.00  0.00      WT1   
ATOM    504  H2  TIP3W 613      -2.830  16.978   4.811  0.00  0.00      WT1   
ATOM    505  OH2 TIP3W 615      17.927   4.664 -14.166  0.00  0.00      WT1   
ATOM    506  H1  TIP3W 615      17.485   3.851 -14.488  0.00  0.00      WT1   
ATOM    507  H2  TIP3W 615      18.085   4.437 -13.228  0.00  0.00      WT1   
ATOM    508  OH2 TIP3W 616      -4.861  15.817  11.259  0.00  0.00      WT1   
ATOM    509  H1  TIP3W 616      -4.943  15.501  10.334  0.00  0.00      WT1   
ATOM    510  H2  TIP3W 616      -4.740  16.779  11.123  0.00  0.00      WT1   
ATOM    511  OH2 TIP3W 632      -4.967  14.556   8.774  0.00  0.00      WT1   
ATOM    512  H1  TIP3W 632      -4.332  13.832   8.965  0.00  0.00      WT1   
ATOM    513  H2  TIP3W 632      -4.682  14.770   7.861  0.00  0.00      WT1   
ATOM    514  OH2 TIP3W 634      16.347   3.573  -9.977  0.00  0.00      WT1   
ATOM    515  H1  TIP3W 634      15.453   3.309 -10.285  0.00  0.00      WT1   
ATOM    516  H2  TIP3W 634      16.554   2.821  -9.381  0.00  0.00      WT1   
ATOM    517  OH2 TIP3W 636      -9.280  18.012  -2.717  0.00  0.00      WT1   
ATOM    518  H1  TIP3W 636      -9.889  17.882  -3.466  0.00  0.00      WT1   
ATOM    519  H2  TIP3W 636      -9.824  17.759  -1.941  0.00  0.00      WT1   
ATOM    520  OH2 TIP3W 638      -3.268  10.921  -9.073  0.00  0.00      WT1   
ATOM    521  H1  TIP3W 638      -2.440  11.381  -9.314  0.00  0.00      WT1   
ATOM    522  H2  TIP3W 638      -3.053  10.705  -8.141  0.00  0.00      WT1   
ATOM    523  OH2 TIP3W 639      -7.134   3.199   9.002  0.00  0.00      WT1   
ATOM    524  H1  TIP3W 639      -6.789   3.858   9.643  0.00  0.00      WT1   
ATOM    525  H2  TIP3W 639      -7.634   3.769   8.406  0.00  0.00      WT1   
ATOM    526  OH2 TIP3W 662      20.222   3.153  -0.760  0.00  0.00      WT1   
ATOM    527  H1  TIP3W 662      19.350   3.533  -0.996  0.00  0.00      WT1   
ATOM    528  H2  TIP3W 662      20.825   3.812  -1.126  0.00  0.00      WT1   
ATOM    529  OH2 TIP3W 676       2.097  15.986  10.990  0.00  0.00      WT1   
ATOM    530  H1  TIP3W 676       2.614  16.064  11.825  0.00  0.00      WT1   
ATOM    531  H2  TIP3W 676       2.355  15.074  10.722  0.00  0.00      WT1   
ATOM    532  OH2 TIP3W 682       4.152  10.923  14.134  0.00  0.00      WT1   
ATOM    533  H1  TIP3W 682       4.527  10.027  14.134  0.00  0.00      WT1   
ATOM    534  H2  TIP3W 682       4.955  11.463  13.950  0.00  0.00      WT1   
ATOM    535  OH2 TIP3W 699      12.683  -2.674  -5.412  0.00  0.00      WT1   
ATOM    536  H1  TIP3W 699      13.007  -1.954  -5.996  0.00  0.00      WT1   
ATOM    537  H2  TIP3W 699      12.598  -3.416  -6.048  0.00  0.00      WT1   
ATOM    538  OH2 TIP3W 721      -5.535   1.171   0.095  0.00  0.00      WT1   
ATOM    539  H1  TIP3W 721      -5.781   1.840   0.768  0.00  0.00      WT1   
ATOM    540  H2  TIP3W 721      -4.807   0.703   0.553  0.00  0.00      WT1   
ATOM    541  OH2 TIP3W 822      -7.437  -7.527  15.372  0.00  0.00      WT1   
ATOM    542  H1  TIP3W 822      -7.517  -8.418  14.967  0.00  0.00      WT1   
ATOM    543  H2  TIP3W 822      -7.334  -7.766  16.319  0.00  0.00      WT1   
ATOM    544  OH2 TIP3W 849      17.409  -5.242   0.750  0.00  0.00      WT1   
ATOM    545  H1  TIP3W 849      17.243  -5.531   1.674  0.00  0.00      WT1   
ATOM    546  H2  TIP3W 849      18.330  -4.960   0.798  0.00  0.00      WT1   
ATOM    547  OH2 TIP3W 852      11.176  17.872   4.365  0.00  0.00      WT1   
ATOM    548  H1  TIP3W 852      12.091  17.719   4.690  0.00  0.00      WT1   
ATOM    549  H2  TIP3W 852      10.659  17.915   5.201  0.00  0.00      WT1   
ATOM    550  OH2 TIP3W 867     -11.913   0.733  -1.990  0.00  0.00      WT1   
ATOM    551  H1  TIP3W 867     -12.406   1.446  -1.540  0.00  0.00      WT1   
ATOM    552  H2  TIP3W 867     -10.999   1.027  -1.791  0.00  0.00      WT1   
ATOM    553  OH2 TIP3W 887      15.286  -4.589  -5.881  0.00  0.00      WT1   
ATOM    554  H1  TIP3W 887      14.909  -5.258  -5.263  0.00  0.00      WT1   
ATOM    555  H2  TIP3W 887      15.692  -3.977  -5.223  0.00  0.00      WT1   
ATOM    556  OH2 TIP3W 889     -10.365  -2.013  11.270  0.00  0.00      WT1   
ATOM    557  H1  TIP3W 889      -9.600  -2.164  11.853  0.00  0.00      WT1   
ATOM    558  H2  TIP3W 889     -10.539  -2.929  10.962  0.00  0.00      WT1   
ATOM    559  OH2 TIP3W 894       9.244  -2.251   3.807  0.00  0.00      WT1   
ATOM    560  H1  TIP3W 894       9.455  -2.055   2.875  0.00  0.00      WT1   
ATOM    561  H2  TIP3W 894       9.605  -1.452   4.244  0.00  0.00      WT1   
ATOM    562  OH2 TIP3W 897      -6.940  13.886  -5.610  0.00  0.00      WT1   
ATOM    563  H1  TIP3W 897      -6.192  13.261  -5.546  0.00  0.00      WT1   
ATOM    564  H2  TIP3W 897      -6.673  14.379  -6.409  0.00  0.00      WT1   
ATOM    565  OH2 TIP3W 906      11.909  -0.965   2.660  0.00  0.00      WT1   
ATOM    566  H1  TIP3W 906      12.512  -0.288   2.280  0.00  0.00      WT1   
ATOM    567  H2  TIP3W 906      11.491  -0.475   3.398  0.00  0.00      WT1   
ATOM    568  OH2 TIP3W 907      15.690  22.409  -3.198  0.00  0.00      WT1   
ATOM    569  H1  TIP3W 907      15.517  21.535  -2.794  0.00  0.00      WT1   
ATOM    570  H2  TIP3W 907      14.940  22.454  -3.831  0.00  0.00      WT1   
ATOM    571  OH2 TIP3W 908      15.596  15.292  14.461  0.00  0.00      WT1   
ATOM    572  H1  TIP3W 908      16.074  14.748  13.809  0.00  0.00      WT1   
ATOM    573  H2  TIP3W 908      14.779  14.780  14.613  0.00  0.00      WT1   
ATOM    574  OH2 TIP3W 911      -3.463  -2.393   3.085  0.00  0.00      WT1   
ATOM    575  H1  TIP3W 911      -3.793  -3.047   2.428  0.00  0.00      WT1   
ATOM    576  H2  TIP3W 911      -3.805  -2.772   3.919  0.00  0.00      WT1   
ATOM    577  OH2 TIP3W 912      12.419  14.590   8.322  0.00  0.00      WT1   
ATOM    578  H1  TIP3W 912      12.785  15.480   8.132  0.00  0.00      WT1   
ATOM    579  H2  TIP3W 912      11.963  14.771   9.170  0.00  0.00      WT1   
ATOM    580  OH2 TIP3W 924      -2.270   3.126  -9.674  0.00  0.00      WT1   
ATOM    581  H1  TIP3W 924      -3.122   2.958 -10.131  0.00  0.00      WT1   
ATOM    582  H2  TIP3W 924      -1.807   3.664 -10.352  0.00  0.00      WT1   
ATOM    583  OH2 TIP3W 927      -6.050  -8.802   5.718  0.00  0.00      WT1   
ATOM    584  H1  TIP3W 927      -5.516  -9.616   5.768  0.00  0.00      WT1   
ATOM    585  H2  TIP3W 927      -6.002  -8.500   6.647  0.00  0.00      WT1   
ATOM    586  OH2 TIP3W 928      18.647   9.617   7.789  0.00  0.00      WT1   
ATOM    587  H1  TIP3W 928      19.014   8.884   7.255  0.00  0.00      WT1   
ATOM    588  H2  TIP3W 928      18.325   9.141   8.582  0.00  0.00      WT1   
ATOM    589  OH2 TIP3W 930      -2.039  15.947  -2.034  0.00  0.00      WT1   
ATOM    590  H1  TIP3W 930      -1.351  16.383  -1.493  0.00  0.00      WT1   
ATOM    591  H2  TIP3W 930      -1.630  15.973  -2.920  0.00  0.00      WT1   
ATOM    592  OH2 TIP3W 933       8.502  -5.494  14.238  0.00  0.00      WT1   
ATOM    593  H1  TIP3W 933       8.553  -6.440  14.403  0.00  0.00      WT1   
ATOM    594  H2  TIP3W 933       7.537  -5.342  14.353  0.00  0.00      WT1   
ATOM    595  OH2 TIP3W 936      17.594   9.043   0.573  0.00  0.00      WT1   
ATOM    596  H1  TIP3W 936      17.526   8.067   0.444  0.00  0.00      WT1   
ATOM    597  H2  TIP3W 936      17.979   9.302  -0.289  0.00  0.00      WT1   
ATOM    598  OH2 TIP3W 942      14.485  18.150  -8.967  0.00  0.00      WT1   
ATOM    599  H1  TIP3W 942      14.532  17.890  -9.914  0.00  0.00      WT1   
ATOM    600  H2  TIP3W 942      13.530  18.355  -8.874  0.00  0.00      WT1   
ATOM    601  OH2 TIP3W 947      -2.340   6.283   2.538  0.00  0.00      WT1   
ATOM    602  H1  TIP3W 947      -1.546   6.858   2.543  0.00  0.00      WT1   
ATOM    603  H2  TIP3W 947      -2.447   6.211   1.571  0.00  0.00      WT1   
ATOM    604  OH2 TIP3W 948       9.810  -1.725   1.069  0.00  0.00      WT1   
ATOM    605  H1  TIP3W 948      10.681  -1.501   1.470  0.00  0.00      WT1   
ATOM    606  H2  TIP3W 948       9.861  -1.176   0.255  0.00  0.00      WT1   
ATOM    607  OH2 TIP3W 949      18.498  22.676   0.436  0.00  0.00      WT1   
ATOM    608  H1  TIP3W 949      18.616  23.295  -0.296  0.00  0.00      WT1   
ATOM    609  H2  TIP3W 949      19.385  22.615   0.810  0.00  0.00      WT1   
ATOM    610  OH2 TIP3W 953       9.456  -3.788 -10.544  0.00  0.00      WT1   
ATOM    611  H1  TIP3W 953      10.400  -3.775 -10.818  0.00  0.00      WT1   
ATOM    612  H2  TIP3W 953       9.422  -4.665 -10.097  0.00  0.00      WT1   
ATOM    613  OH2 TIP3W 964      12.951   4.412  -1.102  0.00  0.00      WT1   
ATOM    614  H1  TIP3W 964      13.431   5.085  -0.560  0.00  0.00      WT1   
ATOM    615  H2  TIP3W 964      12.061   4.798  -1.048  0.00  0.00      WT1   
ATOM    616  OH2 TIP3W 970      -4.764  -2.223   9.283  0.00  0.00      WT1   
ATOM    617  H1  TIP3W 970      -4.100  -1.498   9.253  0.00  0.00      WT1   
ATOM    618  H2  TIP3W 970      -5.191  -2.067   8.414  0.00  0.00      WT1   
ATOM    619  OH2 TIP3W 973      16.705  19.933  13.366  0.00  0.00      WT1   
ATOM    620  H1  TIP3W 973      16.838  20.548  14.115  0.00  0.00      WT1   
ATOM    621  H2  TIP3W 973      16.472  19.129  13.879  0.00  0.00      WT1   
ATOM    622  OH2 TIP3W 975      -7.734  -9.175   2.067  0.00  0.00      WT1   
ATOM    623  H1  TIP3W 975      -7.502  -8.485   2.717  0.00  0.00      WT1   
ATOM    624  H2  TIP3W 975      -7.720  -9.977   2.624  0.00  0.00      WT1   
ATOM    625  OH2 TIP3W 977      -6.394   2.017  -5.134  0.00  0.00      WT1   
ATOM    626  H1  TIP3W 977      -6.149   1.288  -5.742  0.00  0.00      WT1   
ATOM    627  H2  TIP3W 977      -5.951   1.757  -4.300  0.00  0.00      WT1   
ATOM    628  OH2 TIP3W 985       2.906  14.866   6.954  0.00  0.00      WT1   
ATOM    629  H1  TIP3W 985       3.653  15.429   7.252  0.00  0.00      WT1   
ATOM    630  H2  TIP3W 985       3.327  13.983   6.973  0.00  0.00      WT1   
ATOM    631  OH2 TIP3W 988       9.250  18.217  15.168  0.00  0.00      WT1   
ATOM    632  H1  TIP3W 988       8.394  18.639  15.392  0.00  0.00      WT1   
ATOM    633  H2  TIP3W 988       8.948  17.343  14.845  0.00  0.00      WT1   
ATOM    634  OH2 TIP3W 989      11.277   6.900  -9.868  0.00  0.00      WT1   
ATOM    635  H1  TIP3W 989      11.033   6.864  -8.923  0.00  0.00      WT1   
ATOM    636  H2  TIP3W 989      10.816   6.120 -10.229  0.00  0.00      WT1   
ATOM    637  OH2 TIP3W 992       7.599   2.041  15.937  0.00  0.00      WT1   
ATOM    638  H1  TIP3W 992       7.185   1.901  15.056  0.00  0.00      WT1   
ATOM    639  H2  TIP3W 992       7.219   2.916  16.168  0.00  0.00      WT1   
ATOM    640  OH2 TIP3W 994      14.972  10.353 -11.662  0.00  0.00      WT1   
ATOM    641  H1  TIP3W 994      14.223   9.888 -11.232  0.00  0.00      WT1   
ATOM    642  H2  TIP3W 994      14.926   9.927 -12.542  0.00  0.00      WT1   
ATOM    643  OH2 TIP3W 995      10.451  11.850  11.965  0.00  0.00      WT1   
ATOM    644  H1  TIP3W 995      10.964  11.014  11.957  0.00  0.00      WT1   
ATOM    645  H2  TIP3W 995      10.646  12.156  11.054  0.00  0.00      WT1   
ATOM    646  OH2 TIP3W 996      17.394  -0.548  -4.359  0.00  0.00      WT1   
ATOM    647  H1  TIP3W 996      18.366  -0.404  -4.339  0.00  0.00      WT1   
ATOM    648  H2  TIP3W 996      17.072   0.254  -3.896  0.00  0.00      WT1   
ATOM    649  OH2 TIP3W 998       6.831  19.475  15.454  0.00  0.00      WT1   
ATOM    650  H1  TIP3W 998       5.864  19.372  15.586  0.00  0.00      WT1   
ATOM    651  H2  TIP3W 998       7.016  20.003  16.254  0.00  0.00      WT1   
ATOM    652  OH2 TIP3W1007      -3.673  -1.337  -5.150  0.00  0.00      WT1   
ATOM    653  H1  TIP3W1007      -3.563  -0.461  -4.744  0.00  0.00      WT1   
ATOM    654  H2  TIP3W1007      -3.385  -1.139  -6.066  0.00  0.00      WT1   
ATOM    655  OH2 TIP3W1011      14.968   2.734  12.711  0.00  0.00      WT1   
ATOM    656  H1  TIP3W1011      14.508   2.184  12.041  0.00  0.00      WT1   
ATOM    657  H2  TIP3W1011      15.750   2.182  12.927  0.00  0.00      WT1   
ATOM    658  OH2 TIP3W1012      -9.231  -5.425   3.466  0.00  0.00      WT1   
ATOM    659  H1  TIP3W1012      -9.145  -4.985   2.597  0.00  0.00      WT1   
ATOM    660  H2  TIP3W1012      -8.584  -6.143   3.395  0.00  0.00      WT1   
ATOM    661  OH2 TIP3W1013     -10.218   4.973   4.708  0.00  0.00      WT1   
ATOM    662  H1  TIP3W1013      -9.984   5.781   4.210  0.00  0.00      WT1   
ATOM    663  H2  TIP3W1013      -9.623   4.295   4.306  0.00  0.00      WT1   
ATOM    664  OH2 TIP3W1015      13.850   6.043 -14.241  0.00  0.00      WT1   
ATOM    665  H1  TIP3W1015      14.784   6.322 -14.174  0.00  0.00      WT1   
ATOM    666  H2  TIP3W1015      13.916   5.108 -13.959  0.00  0.00      WT1   
ATOM    667  OH2 TIP3W1018      17.961  21.669  -4.578  0.00  0.00      WT1   
ATOM    668  H1  TIP3W1018      17.945  22.370  -5.264  0.00  0.00      WT1   
ATOM    669  H2  TIP3W1018      17.230  21.988  -4.012  0.00  0.00      WT1   
ATOM    670  OH2 TIP3W1027       2.313  -5.531  -5.893  0.00  0.00      WT1   
ATOM    671  H1  TIP3W1027       2.907  -5.021  -6.467  0.00  0.00      WT1   
ATOM    672  H2  TIP3W1027       1.439  -5.331  -6.287  0.00  0.00      WT1   
ATOM    673  OH2 TIP3W1032       7.155  17.027   6.434  0.00  0.00      WT1   
ATOM    674  H1  TIP3W1032       7.682  16.193   6.488  0.00  0.00      WT1   
ATOM    675  H2  TIP3W1032       7.912  17.644   6.381  0.00  0.00      WT1   
ATOM    676  OH2 TIP3W1033       7.129   8.749  14.796  0.00  0.00      WT1   
ATOM    677  H1  TIP3W1033       7.898   8.392  15.279  0.00  0.00      WT1   
ATOM    678  H2  TIP3W1033       7.562   9.297  14.112  0.00  0.00      WT1   
ATOM    679  OH2 TIP3W1040      11.968  10.348  -1.793  0.00  0.00      WT1   
ATOM    680  H1  TIP3W1040      11.005  10.478  -1.731  0.00  0.00      WT1   
ATOM    681  H2  TIP3W1040      12.127  10.449  -2.761  0.00  0.00      WT1   
ATOM    682  OH2 TIP3W1054      15.539  13.056 -11.906  0.00  0.00      WT1   
ATOM    683  H1  TIP3W1054      15.304  12.102 -11.890  0.00  0.00      WT1   
ATOM    684  H2  TIP3W1054      15.383  13.297 -12.844  0.00  0.00      WT1   
ATOM    685  OH2 TIP3W1055      -2.438  11.031  -6.402  0.00  0.00      WT1   
ATOM    686  H1  TIP3W1055      -1.546  11.399  -6.398  0.00  0.00      WT1   
ATOM    687  H2  TIP3W1055      -2.389  10.402  -5.645  0.00  0.00      WT1   
ATOM    688  OH2 TIP3W1058      14.366  -6.597  -4.268  0.00  0.00      WT1   
ATOM    689  H1  TIP3W1058      15.069  -6.975  -3.695  0.00  0.00      WT1   
ATOM    690  H2  TIP3W1058      13.594  -6.603  -3.668  0.00  0.00      WT1   
ATOM    691  OH2 TIP3W1076      -0.354  21.037  -2.782  0.00  0.00      WT1   
ATOM    692  H1  TIP3W1076       0.259  21.085  -3.543  0.00  0.00      WT1   
ATOM    693  H2  TIP3W1076       0.270  21.044  -2.036  0.00  0.00      WT1   
ATOM    694  OH2 TIP3W1079       5.001  16.292   8.017  0.00  0.00      WT1   
ATOM    695  H1  TIP3W1079       4.790  17.113   8.509  0.00  0.00      WT1   
ATOM    696  H2  TIP3W1079       5.792  16.579   7.511  0.00  0.00      WT1   
ATOM    697  OH2 TIP3W1080      10.219  15.742   2.918  0.00  0.00      WT1   
ATOM    698  H1  TIP3W1080      10.624  16.531   3.341  0.00  0.00      WT1   
ATOM    699  H2  TIP3W1080      10.370  15.070   3.619  0.00  0.00      WT1   
ATOM    700  OH2 TIP3W1096       1.551   7.003   4.279  0.00  0.00      WT1   
ATOM    701  H1  TIP3W1096       1.379   7.214   5.221  0.00  0.00      WT1   
ATOM    702  H2  TIP3W1096       1.683   6.031   4.318  0.00  0.00      WT1   
ATOM    703  OH2 TIP3W1098      -6.906  11.573   3.903  0.00  0.00      WT1   
ATOM    704  H1  TIP3W1098      -6.109  11.933   4.349  0.00  0.00      WT1   
ATOM    705  H2  TIP3W1098      -6.673  10.621   3.858  0.00  0.00      WT1   
ATOM    706  OH2 TIP3W1100      -6.339  17.979   5.780  0.00  0.00      WT1   
ATOM    707  H1  TIP3W1100      -5.886  17.553   5.023  0.00  0.00      WT1   
ATOM    708  H2  TIP3W1100      -7.181  17.477   5.784  0.00  0.00      WT1   
ATOM    709  OH2 TIP3W1112      -2.481   4.258   8.673  0.00  0.00      WT1   
ATOM    710  H1  TIP3W1112      -3.238   4.625   8.170  0.00  0.00      WT1   
ATOM    711  H2  TIP3W1112      -2.952   3.996   9.492  0.00  0.00      WT1   
ATOM    712  OH2 TIP3W1115       7.418  -7.993 -11.387  0.00  0.00      WT1   
ATOM    713  H1  TIP3W1115       8.118  -8.673 -11.327  0.00  0.00      WT1   
ATOM    714  H2  TIP3W1115       7.166  -7.875 -10.454  0.00  0.00      WT1   
ATOM    715  OH2 TIP3W1117      -1.873   6.095 -13.987  0.00  0.00      WT1   
ATOM    716  H1  TIP3W1117      -0.967   6.464 -13.965  0.00  0.00      WT1   
ATOM    717  H2  TIP3W1117      -2.265   6.676 -14.671  0.00  0.00      WT1   
ATOM    718  OH2 TIP3W1118      -8.857  12.572  -9.873  0.00  0.00      WT1   
ATOM    719  H1  TIP3W1118      -8.554  13.490  -9.667  0.00  0.00      WT1   
ATOM    720  H2  TIP3W1118      -9.586  12.766 -10.504  0.00  0.00      WT1   
ATOM    721  OH2 TIP3W1120       1.346  13.904   4.912  0.00  0.00      WT1   
ATOM    722  H1  TIP3W1120       1.893  14.379   5.576  0.00  0.00      WT1   
ATOM    723  H2  TIP3W1120       2.010  13.294   4.530  0.00  0.00      WT1   
ATOM    724  OH2 TIP3W1122      -5.046  -4.339 -10.635  0.00  0.00      WT1   
ATOM    725  H1  TIP3W1122      -5.904  -3.963 -10.920  0.00  0.00      WT1   
ATOM    726  H2  TIP3W1122      -4.696  -4.614 -11.511  0.00  0.00      WT1   
ATOM    727  OH2 TIP3W1201       6.736   8.247  -7.662  0.00  0.00      WT1   
ATOM    728  H1  TIP3W1201       6.382   9.140  -7.830  0.00  0.00      WT1   
ATOM    729  H2  TIP3W1201       5.921   7.710  -7.705  0.00  0.00      WT1   
ATOM    730  OH2 TIP3W1272      -3.827   6.740   4.869  0.00  0.00      WT1   
ATOM    731  H1  TIP3W1272      -3.539   7.668   5.001  0.00  0.00      WT1   
ATOM    732  H2  TIP3W1272      -3.293   6.525   4.075  0.00  0.00      WT1   
ATOM    733  OH2 TIP3W1301      -1.431  -2.929   6.540  0.00  0.00      WT1   
ATOM    734  H1  TIP3W1301      -0.630  -2.663   7.046  0.00  0.00      WT1   
ATOM    735  H2  TIP3W1301      -1.500  -2.154   5.937  0.00  0.00      WT1   
ATOM    736  OH2 TIP3W1307      20.057  -0.591   4.948  0.00  0.00      WT1   
ATOM    737  H1  TIP3W1307      19.738   0.342   4.921  0.00  0.00      WT1   
ATOM    738  H2  TIP3W1307      20.774  -0.506   5.609  0.00  0.00      WT1   
ATOM    739  OH2 TIP3W1308      13.801  -3.568  -3.065  0.00  0.00      WT1   
ATOM    740  H1  TIP3W1308      14.744  -3.352  -3.216  0.00  0.00      WT1   
ATOM    741  H2  TIP3W1308      13.408  -3.253  -3.904  0.00  0.00      WT1   
ATOM    742  OH2 TIP3W1311       1.267   7.884   6.880  0.00  0.00      WT1   
ATOM    743  H1  TIP3W1311       1.887   8.641   6.957  0.00  0.00      WT1   
ATOM    744  H2  TIP3W1311       1.502   7.372   7.685  0.00  0.00      WT1   
ATOM    745  OH2 TIP3W1313      -0.885  -3.423  -9.095  0.00  0.00      WT1   
ATOM    746  H1  TIP3W1313      -0.173  -2.760  -9.003  0.00  0.00      WT1   
ATOM    747  H2  TIP3W1313      -1.667  -2.878  -9.319  0.00  0.00      WT1   
ATOM    748  OH2 TIP3W1326      17.753   4.260  -1.448  0.00  0.00      WT1   
ATOM    749  H1  TIP3W1326      18.109   4.944  -2.064  0.00  0.00      WT1   
ATOM    750  H2  TIP3W1326      16.836   4.207  -1.805  0.00  0.00      WT1   
ATOM    751  OH2 TIP3W1327       9.109  -1.837 -12.577  0.00  0.00      WT1   
ATOM    752  H1  TIP3W1327       9.172  -2.387 -13.384  0.00  0.00      WT1   
ATOM    753  H2  TIP3W1327       9.203  -2.513 -11.878  0.00  0.00      WT1   
ATOM    754  OH2 TIP3W1328      13.302  17.142   7.752  0.00  0.00      WT1   
ATOM    755  H1  TIP3W1328      13.343  17.217   6.776  0.00  0.00      WT1   
ATOM    756  H2  TIP3W1328      14.070  17.710   7.976  0.00  0.00      WT1   
ATOM    757  OH2 TIP3W1329       8.105  18.120  -0.355  0.00  0.00      WT1   
ATOM    758  H1  TIP3W1329       8.828  17.561  -0.715  0.00  0.00      WT1   
ATOM    759  H2  TIP3W1329       8.449  19.019  -0.556  0.00  0.00      WT1   
ATOM    760  OH2 TIP3W1332     -10.487  10.995  10.536  0.00  0.00      WT1   
ATOM    761  H1  TIP3W1332     -10.556  10.951  11.511  0.00  0.00      WT1   
ATOM    762  H2  TIP3W1332      -9.526  10.883  10.414  0.00  0.00      WT1   
ATOM    763  OH2 TIP3W1344      -5.253   4.089  -6.525  0.00  0.00      WT1   
ATOM    764  H1  TIP3W1344      -5.535   3.351  -5.947  0.00  0.00      WT1   
ATOM    765  H2  TIP3W1344      -5.651   3.792  -7.370  0.00  0.00      WT1   
ATOM    766  OH2 TIP3W1346      20.702   8.031  -2.772  0.00  0.00      WT1   
ATOM    767  H1  TIP3W1346      21.589   8.334  -2.478  0.00  0.00      WT1   
ATOM    768  H2  TIP3W1346      20.108   8.650  -2.288  0.00  0.00      WT1   
ATOM    769  OH2 TIP3W1347      -7.664  10.788  10.279  0.00  0.00      WT1   
ATOM    770  H1  TIP3W1347      -7.040  10.166   9.856  0.00  0.00      WT1   
ATOM    771  H2  TIP3W1347      -7.513  11.605   9.755  0.00  0.00      WT1   
ATOM    772  OH2 TIP3W1352       1.106  -1.464 -13.265  0.00  0.00      WT1   
ATOM    773  H1  TIP3W1352       1.550  -2.039 -13.926  0.00  0.00      WT1   
ATOM    774  H2  TIP3W1352       1.353  -1.955 -12.453  0.00  0.00      WT1   
ATOM    775  OH2 TIP3W1354       7.186   0.119 -12.418  0.00  0.00      WT1   
ATOM    776  H1  TIP3W1354       6.943   0.136 -13.359  0.00  0.00      WT1   
ATOM    777  H2  TIP3W1354       7.882  -0.572 -12.425  0.00  0.00      WT1   
ATOM    778  OH2 TIP3W1356       0.201  18.427  14.118  0.00  0.00      WT1   
ATOM    779  H1  TIP3W1356      -0.044  19.369  14.055  0.00  0.00      WT1   
ATOM    780  H2  TIP3W1356      -0.681  18.014  13.987  0.00  0.00      WT1   
ATOM    781  OH2 TIP3W1367      -2.337  -3.236  -3.662  0.00  0.00      WT1   
ATOM    782  H1  TIP3W1367      -2.898  -2.605  -4.161  0.00  0.00      WT1   
ATOM    783  H2  TIP3W1367      -1.471  -3.048  -4.083  0.00  0.00      WT1   
ATOM    784  OH2 TIP3W1368      16.231  16.800   4.100  0.00  0.00      WT1   
ATOM    785  H1  TIP3W1368      16.539  15.869   4.073  0.00  0.00      WT1   
ATOM    786  H2  TIP3W1368      16.146  17.000   3.144  0.00  0.00      WT1   
ATOM    787  OH2 TIP3W1370      -4.011   4.632 -12.943  0.00  0.00      WT1   
ATOM    788  H1  TIP3W1370      -4.558   4.223 -13.644  0.00  0.00      WT1   
ATOM    789  H2  TIP3W1370      -3.306   5.082 -13.456  0.00  0.00      WT1   
ATOM    790  OH2 TIP3W1372      12.071  -2.893 -13.932  0.00  0.00      WT1   
ATOM    791  H1  TIP3W1372      12.153  -3.116 -12.978  0.00  0.00      WT1   
ATOM    792  H2  TIP3W1372      12.873  -3.325 -14.298  0.00  0.00      WT1   
ATOM    793  OH2 TIP3W1374      18.384  20.093   7.302  0.00  0.00      WT1   
ATOM    794  H1  TIP3W1374      18.102  19.266   6.858  0.00  0.00      WT1   
ATOM    795  H2  TIP3W1374      18.150  20.764   6.657  0.00  0.00      WT1   
ATOM    796  OH2 TIP3W1387      -3.080  -0.138   9.180  0.00  0.00      WT1   
ATOM    797  H1  TIP3W1387      -2.184  -0.035   9.560  0.00  0.00      WT1   
ATOM    798  H2  TIP3W1387      -2.895   0.189   8.268  0.00  0.00      WT1   
ATOM    799  OH2 TIP3W1394       3.124  20.944   1.584  0.00  0.00      WT1   
ATOM    800  H1  TIP3W1394       4.025  21.302   1.741  0.00  0.00      WT1   
ATOM    801  H2  TIP3W1394       3.161  20.093   2.069  0.00  0.00      WT1   
ATOM    802  OH2 TIP3W1407      -2.810  -2.670  16.004  0.00  0.00      WT1   
ATOM    803  H1  TIP3W1407      -2.667  -1.744  15.696  0.00  0.00      WT1   
ATOM    804  H2  TIP3W1407      -2.272  -3.131  15.337  0.00  0.00      WT1   
ATOM    805  OH2 TIP3W1408      -5.523  -5.642  14.888  0.00  0.00      WT1   
ATOM    806  H1  TIP3W1408      -6.071  -6.400  15.184  0.00  0.00      WT1   
ATOM    807  H2  TIP3W1408      -6.210  -5.119  14.440  0.00  0.00      WT1   
ATOM    808  OH2 TIP3W1411      -6.563  -2.925 -14.436  0.00  0.00      WT1   
ATOM    809  H1  TIP3W1411      -5.919  -3.519 -14.867  0.00  0.00      WT1   
ATOM    810  H2  TIP3W1411      -6.525  -2.171 -15.058  0.00  0.00      WT1   
ATOM    811  OH2 TIP3W1412      -8.253   8.445  -9.472  0.00  0.00      WT1   
ATOM    812  H1  TIP3W1412      -7.923   8.875  -8.659  0.00  0.00      WT1   
ATOM    813  H2  TIP3W1412      -8.845   7.774  -9.054  0.00  0.00      WT1   
ATOM    814  OH2 TIP3W1414      -3.628   9.456   4.455  0.00  0.00      WT1   
ATOM    815  H1  TIP3W1414      -3.337  10.098   3.778  0.00  0.00      WT1   
ATOM    816  H2  TIP3W1414      -4.543   9.294   4.143  0.00  0.00      WT1   
ATOM    817  OH2 TIP3W1415      -9.338  -0.893   8.900  0.00  0.00      WT1   
ATOM    818  H1  TIP3W1415      -8.990  -1.770   8.632  0.00  0.00      WT1   
ATOM    819  H2  TIP3W1415      -9.837  -1.149   9.700  0.00  0.00      WT1   
ATOM    820  OH2 TIP3W1416       7.269  -4.042   2.990  0.00  0.00      WT1   
ATOM    821  H1  TIP3W1416       7.941  -3.529   3.480  0.00  0.00      WT1   
ATOM    822  H2  TIP3W1416       7.391  -4.945   3.354  0.00  0.00      WT1   
ATOM    823  OH2 TIP3W1417      -0.633  15.291  11.400  0.00  0.00      WT1   
ATOM    824  H1  TIP3W1417       0.305  15.555  11.369  0.00  0.00      WT1   
ATOM    825  H2  TIP3W1417      -1.068  16.162  11.281  0.00  0.00      WT1   
ATOM    826  OH2 TIP3W1418      20.345   4.218   3.665  0.00  0.00      WT1   
ATOM    827  H1  TIP3W1418      19.950   5.115   3.648  0.00  0.00      WT1   
ATOM    828  H2  TIP3W1418      21.205   4.416   4.096  0.00  0.00      WT1   
ATOM    829  OH2 TIP3W1428      -4.449  -5.221 -13.170  0.00  0.00      WT1   
ATOM    830  H1  TIP3W1428      -4.475  -4.866 -14.086  0.00  0.00      WT1   
ATOM    831  H2  TIP3W1428      -3.615  -5.734 -13.206  0.00  0.00      WT1   
ATOM    832  OH2 TIP3W1429      -9.704  11.516  -7.479  0.00  0.00      WT1   
ATOM    833  H1  TIP3W1429      -9.420  11.907  -8.333  0.00  0.00      WT1   
ATOM    834  H2  TIP3W1429      -9.055  10.796  -7.386  0.00  0.00      WT1   
ATOM    835  OH2 TIP3W1430      10.118  19.570  -5.334  0.00  0.00      WT1   
ATOM    836  H1  TIP3W1430      10.768  20.055  -4.782  0.00  0.00      WT1   
ATOM    837  H2  TIP3W1430      10.447  18.649  -5.230  0.00  0.00      WT1   
ATOM    838  OH2 TIP3W1431      14.614  -5.454   4.261  0.00  0.00      WT1   
ATOM    839  H1  TIP3W1431      14.041  -5.975   3.650  0.00  0.00      WT1   
ATOM    840  H2  TIP3W1431      14.215  -4.566   4.146  0.00  0.00      WT1   
ATOM    841  OH2 TIP3W1433      -5.233   5.809 -10.844  0.00  0.00      WT1   
ATOM    842  H1  TIP3W1433      -5.575   5.000 -10.438  0.00  0.00      WT1   
ATOM    843  H2  TIP3W1433      -4.783   5.440 -11.638  0.00  0.00      WT1   
ATOM    844  OH2 TIP3W1435       7.133  -2.239   8.363  0.00  0.00      WT1   
ATOM    845  H1  TIP3W1435       7.144  -1.286   8.148  0.00  0.00      WT1   
ATOM    846  H2  TIP3W1435       8.047  -2.493   8.119  0.00  0.00      WT1   
ATOM    847  OH2 TIP3W1437       7.899  15.541  -2.795  0.00  0.00      WT1   
ATOM    848  H1  TIP3W1437       7.132  15.415  -2.195  0.00  0.00      WT1   
ATOM    849  H2  TIP3W1437       8.567  15.894  -2.168  0.00  0.00      WT1   
ATOM    850  OH2 TIP3W1439      -5.465  -1.675  13.993  0.00  0.00      WT1   
ATOM    851  H1  TIP3W1439      -6.254  -2.030  13.551  0.00  0.00      WT1   
ATOM    852  H2  TIP3W1439      -4.764  -1.909  13.347  0.00  0.00      WT1   
ATOM    853  OH2 TIP3W1440      13.059  21.237   1.699  0.00  0.00      WT1   
ATOM    854  H1  TIP3W1440      13.698  21.783   2.190  0.00  0.00      WT1   
ATOM    855  H2  TIP3W1440      12.441  20.994   2.421  0.00  0.00      WT1   
ATOM    856  OH2 TIP3W1442      -1.179  14.261   6.154  0.00  0.00      WT1   
ATOM    857  H1  TIP3W1442      -0.321  14.143   5.707  0.00  0.00      WT1   
ATOM    858  H2  TIP3W1442      -0.932  14.282   7.099  0.00  0.00      WT1   
ATOM    859  OH2 TIP3W1450      -3.374  18.915 -13.554  0.00  0.00      WT1   
ATOM    860  H1  TIP3W1450      -3.590  19.220 -12.651  0.00  0.00      WT1   
ATOM    861  H2  TIP3W1450      -4.223  19.033 -14.013  0.00  0.00      WT1   
ATOM    862  OH2 TIP3W1451      18.552   7.618  -7.083  0.00  0.00      WT1   
ATOM    863  H1  TIP3W1451      19.060   6.784  -7.013  0.00  0.00      WT1   
ATOM    864  H2  TIP3W1451      19.027   8.171  -6.415  0.00  0.00      WT1   
ATOM    865  OH2 TIP3W1453      -6.031  19.251 -14.688  0.00  0.00      WT1   
ATOM    866  H1  TIP3W1453      -6.253  18.366 -15.004  0.00  0.00      WT1   
ATOM    867  H2  TIP3W1453      -6.824  19.761 -14.947  0.00  0.00      WT1   
ATOM    868  OH2 TIP3W1454      -6.160   5.294  10.541  0.00  0.00      WT1   
ATOM    869  H1  TIP3W1454      -6.244   5.942   9.812  0.00  0.00      WT1   
ATOM    870  H2  TIP3W1454      -6.041   5.885  11.315  0.00  0.00      WT1   
ATOM    871  OH2 TIP3W1455      -5.129  18.736   8.146  0.00  0.00      WT1   
ATOM    872  H1  TIP3W1455      -5.900  19.299   8.369  0.00  0.00      WT1   
ATOM    873  H2  TIP3W1455      -5.444  18.342   7.303  0.00  0.00      WT1   
ATOM    874  OH2 TIP3W1458       7.004  15.020 -11.376  0.00  0.00      WT1   
ATOM    875  H1  TIP3W1458       7.623  14.914 -10.638  0.00  0.00      WT1   
ATOM    876  H2  TIP3W1458       6.941  14.113 -11.733  0.00  0.00      WT1   
ATOM    877  OH2 TIP3W1459      -1.498  19.766   2.639  0.00  0.00      WT1   
ATOM    878  H1  TIP3W1459      -1.159  20.497   2.079  0.00  0.00      WT1   
ATOM    879  H2  TIP3W1459      -0.799  19.096   2.473  0.00  0.00      WT1   
ATOM    880  OH2 TIP3W1466      10.253  13.794 -13.880  0.00  0.00      WT1   
ATOM    881  H1  TIP3W1466      10.213  13.629 -12.913  0.00  0.00      WT1   
ATOM    882  H2  TIP3W1466       9.692  13.059 -14.203  0.00  0.00      WT1   
ATOM    883  OH2 TIP3W1471      16.988   1.675  -0.651  0.00  0.00      WT1   
ATOM    884  H1  TIP3W1471      17.353   2.569  -0.782  0.00  0.00      WT1   
ATOM    885  H2  TIP3W1471      16.806   1.453  -1.586  0.00  0.00      WT1   
ATOM    886  OH2 TIP3W1474       6.611   5.424  12.981  0.00  0.00      WT1   
ATOM    887  H1  TIP3W1474       7.223   5.426  13.748  0.00  0.00      WT1   
ATOM    888  H2  TIP3W1474       7.187   5.820  12.292  0.00  0.00      WT1   
ATOM    889  OH2 TIP3W1475      -4.578  15.855  -4.164  0.00  0.00      WT1   
ATOM    890  H1  TIP3W1475      -5.418  15.575  -3.764  0.00  0.00      WT1   
ATOM    891  H2  TIP3W1475      -4.313  16.571  -3.542  0.00  0.00      WT1   
ATOM    892  OH2 TIP3W1476       5.286  16.986  -8.566  0.00  0.00      WT1   
ATOM    893  H1  TIP3W1476       4.909  16.307  -9.163  0.00  0.00      WT1   
ATOM    894  H2  TIP3W1476       4.806  16.786  -7.738  0.00  0.00      WT1   
ATOM    895  OH2 TIP3W1478      -8.056  17.910 -11.872  0.00  0.00      WT1   
ATOM    896  H1  TIP3W1478      -7.514  18.717 -11.947  0.00  0.00      WT1   
ATOM    897  H2  TIP3W1478      -8.041  17.787 -10.898  0.00  0.00      WT1   
ATOM    898  OH2 TIP3W1480      -6.684  -3.762  10.417  0.00  0.00      WT1   
ATOM    899  H1  TIP3W1480      -7.364  -3.690   9.709  0.00  0.00      WT1   
ATOM    900  H2  TIP3W1480      -5.960  -3.227  10.019  0.00  0.00      WT1   
ATOM    901  OH2 TIP3W1493      13.865   2.625 -10.838  0.00  0.00      WT1   
ATOM    902  H1  TIP3W1493      13.850   1.651 -10.949  0.00  0.00      WT1   
ATOM    903  H2  TIP3W1493      13.048   2.747 -10.310  0.00  0.00      WT1   
ATOM    904  OH2 TIP3W1497      -0.909   2.491  12.732  0.00  0.00      WT1   
ATOM    905  H1  TIP3W1497      -0.787   2.746  11.793  0.00  0.00      WT1   
ATOM    906  H2  TIP3W1497      -1.559   1.760  12.649  0.00  0.00      WT1   
ATOM    907  OH2 TIP3W1504       3.235   9.809   6.868  0.00  0.00      WT1   
ATOM    908  H1  TIP3W1504       3.506   9.557   5.959  0.00  0.00      WT1   
ATOM    909  H2  TIP3W1504       3.532  10.743   6.900  0.00  0.00      WT1   
ATOM    910  OH2 TIP3W1514      18.255  -3.850 -12.313  0.00  0.00      WT1   
ATOM    911  H1  TIP3W1514      18.638  -3.210 -12.952  0.00  0.00      WT1   
ATOM    912  H2  TIP3W1514      19.039  -4.316 -12.002  0.00  0.00      WT1   
ATOM    913  OH2 TIP3W1515      10.445   4.158 -13.736  0.00  0.00      WT1   
ATOM    914  H1  TIP3W1515      10.993   3.365 -13.916  0.00  0.00      WT1   
ATOM    915  H2  TIP3W1515       9.593   3.897 -14.102  0.00  0.00      WT1   
ATOM    916  OH2 TIP3W1518      11.803  18.349   9.708  0.00  0.00      WT1   
ATOM    917  H1  TIP3W1518      12.255  17.819   9.016  0.00  0.00      WT1   
ATOM    918  H2  TIP3W1518      10.877  18.038   9.602  0.00  0.00      WT1   
ATOM    919  OH2 TIP3W1519       2.870   0.385 -10.950  0.00  0.00      WT1   
ATOM    920  H1  TIP3W1519       2.636   0.665 -11.855  0.00  0.00      WT1   
ATOM    921  H2  TIP3W1519       3.514  -0.332 -11.115  0.00  0.00      WT1   
ATOM    922  OH2 TIP3W1523      -4.451   9.249 -14.004  0.00  0.00      WT1   
ATOM    923  H1  TIP3W1523      -5.131   9.885 -14.293  0.00  0.00      WT1   
ATOM    924  H2  TIP3W1523      -4.435   9.428 -13.043  0.00  0.00      WT1   
ATOM    925  OH2 TIP3W1534      -1.683  -0.953   4.663  0.00  0.00      WT1   
ATOM    926  H1  TIP3W1534      -2.280  -1.358   4.001  0.00  0.00      WT1   
ATOM    927  H2  TIP3W1534      -0.834  -0.955   4.158  0.00  0.00      WT1   
ATOM    928  OH2 TIP3W1538      16.458   6.993 -14.062  0.00  0.00      WT1   
ATOM    929  H1  TIP3W1538      16.889   6.157 -14.336  0.00  0.00      WT1   
ATOM    930  H2  TIP3W1538      17.185   7.365 -13.532  0.00  0.00      WT1   
ATOM    931  OH2 TIP3W1542      -6.715   3.957  -2.552  0.00  0.00      WT1   
ATOM    932  H1  TIP3W1542      -6.112   3.183  -2.580  0.00  0.00      WT1   
ATOM    933  H2  TIP3W1542      -7.009   3.935  -1.618  0.00  0.00      WT1   
ATOM    934  OH2 TIP3W1552      -5.486   6.987  12.734  0.00  0.00      WT1   
ATOM    935  H1  TIP3W1552      -6.250   7.340  13.232  0.00  0.00      WT1   
ATOM    936  H2  TIP3W1552      -4.822   6.924  13.452  0.00  0.00      WT1   
ATOM    937  OH2 TIP3W1587       2.947   0.653   5.418  0.00  0.00      WT1   
ATOM    938  H1  TIP3W1587       3.024  -0.276   5.106  0.00  0.00      WT1   
ATOM    939  H2  TIP3W1587       3.009   1.115   4.558  0.00  0.00      WT1   
ATOM    940  OH2 TIP3W1592      -4.141  18.934   2.151  0.00  0.00      WT1   
ATOM    941  H1  TIP3W1592      -3.845  18.592   1.278  0.00  0.00      WT1   
ATOM    942  H2  TIP3W1592      -3.282  19.268   2.480  0.00  0.00      WT1   
ATOM    943  OH2 TIP3W1601      16.859   1.459  -8.204  0.00  0.00      WT1   
ATOM    944  H1  TIP3W1601      16.548   0.602  -7.850  0.00  0.00      WT1   
ATOM    945  H2  TIP3W1601      16.717   2.010  -7.404  0.00  0.00      WT1   
ATOM    946  OH2 TIP3W1603       1.788  17.127   8.412  0.00  0.00      WT1   
ATOM    947  H1  TIP3W1603       1.784  16.665   9.269  0.00  0.00      WT1   
ATOM    948  H2  TIP3W1603       1.941  16.388   7.799  0.00  0.00      WT1   
ATOM    949  OH2 TIP3W1611       5.517  22.145   2.251  0.00  0.00      WT1   
ATOM    950  H1  TIP3W1611       6.330  21.712   1.906  0.00  0.00      WT1   
ATOM    951  H2  TIP3W1611       5.817  23.080   2.242  0.00  0.00      WT1   
ATOM    952  OH2 TIP3W1618       1.368   1.688  -9.148  0.00  0.00      WT1   
ATOM    953  H1  TIP3W1618       1.868   1.071  -9.736  0.00  0.00      WT1   
ATOM    954  H2  TIP3W1618       0.527   1.206  -9.028  0.00  0.00      WT1   
ATOM    955  OH2 TIP3W1638      11.217   1.357  -4.429  0.00  0.00      WT1   
ATOM    956  H1  TIP3W1638      10.973   0.416  -4.284  0.00  0.00      WT1   
ATOM    957  H2  TIP3W1638      11.804   1.514  -3.684  0.00  0.00      WT1   
ATOM    958  OH2 TIP3W1642       4.108   0.190  12.553  0.00  0.00      WT1   
ATOM    959  H1  TIP3W1642       3.273   0.632  12.807  0.00  0.00      WT1   
ATOM    960  H2  TIP3W1642       3.800  -0.738  12.473  0.00  0.00      WT1   
ATOM    961  OH2 TIP3W1643      11.386   2.524  -9.518  0.00  0.00      WT1   
ATOM    962  H1  TIP3W1643      11.306   2.696  -8.556  0.00  0.00      WT1   
ATOM    963  H2  TIP3W1643      10.809   1.734  -9.576  0.00  0.00      WT1   
ATOM    964  OH2 TIP3W1670      -2.044  21.445   9.745  0.00  0.00      WT1   
ATOM    965  H1  TIP3W1670      -2.868  21.292  10.240  0.00  0.00      WT1   
ATOM    966  H2  TIP3W1670      -1.408  20.866  10.202  0.00  0.00      WT1   
ATOM    967  OH2 TIP3W1707       8.697  11.613 -14.575  0.00  0.00      WT1   
ATOM    968  H1  TIP3W1707       9.015  11.050 -13.827  0.00  0.00      WT1   
ATOM    969  H2  TIP3W1707       9.061  11.096 -15.320  0.00  0.00      WT1   
ATOM    970  OH2 TIP3W1723      20.749  16.652   1.378  0.00  0.00      WT1   
ATOM    971  H1  TIP3W1723      20.004  17.019   0.850  0.00  0.00      WT1   
ATOM    972  H2  TIP3W1723      20.269  15.979   1.899  0.00  0.00      WT1   
ATOM    973  OH2 TIP3W1725      -6.280  -4.671   4.776  0.00  0.00      WT1   
ATOM    974  H1  TIP3W1725      -5.475  -4.269   5.159  0.00  0.00      WT1   
ATOM    975  H2  TIP3W1725      -6.495  -4.025   4.069  0.00  0.00      WT1   
ATOM    976  OH2 TIP3W1727      -3.668  -2.950  -1.199  0.00  0.00      WT1   
ATOM    977  H1  TIP3W1727      -3.041  -2.293  -0.827  0.00  0.00      WT1   
ATOM    978  H2  TIP3W1727      -3.222  -3.148  -2.045  0.00  0.00      WT1   
ATOM    979  OH2 TIP3W1729      -8.698  16.572   5.385  0.00  0.00      WT1   
ATOM    980  H1  TIP3W1729      -9.513  16.961   5.048  0.00  0.00      WT1   
ATOM    981  H2  TIP3W1729      -8.359  16.105   4.587  0.00  0.00      WT1   
ATOM    982  OH2 TIP3W1730       9.552  -3.404 -14.833  0.00  0.00      WT1   
ATOM    983  H1  TIP3W1730      10.489  -3.348 -14.544  0.00  0.00      WT1   
ATOM    984  H2  TIP3W1730       9.671  -3.515 -15.801  0.00  0.00      WT1   
ATOM    985  OH2 TIP3W1733      -3.077  20.635  -2.914  0.00  0.00      WT1   
ATOM    986  H1  TIP3W1733      -3.035  20.874  -1.965  0.00  0.00      WT1   
ATOM    987  H2  TIP3W1733      -2.123  20.741  -3.125  0.00  0.00      WT1   
ATOM    988  OH2 TIP3W1744       0.451  -0.655  14.132  0.00  0.00      WT1   
ATOM    989  H1  TIP3W1744       0.289  -0.942  13.211  0.00  0.00      WT1   
ATOM    990  H2  TIP3W1744       1.045   0.104  13.979  0.00  0.00      WT1   
ATOM    991  OH2 TIP3W1750       4.423   6.623  -7.708  0.00  0.00      WT1   
ATOM    992  H1  TIP3W1750       4.313   6.482  -8.680  0.00  0.00      WT1   
ATOM    993  H2  TIP3W1750       3.644   6.107  -7.409  0.00  0.00      WT1   
ATOM    994  OH2 TIP3W1752      -5.464   1.110  14.294  0.00  0.00      WT1   
ATOM    995  H1  TIP3W1752      -5.189   0.175  14.287  0.00  0.00      WT1   
ATOM    996  H2  TIP3W1752      -6.246   1.048  13.721  0.00  0.00      WT1   
ATOM    997  OH2 TIP3W1757      11.695  21.064  -0.701  0.00  0.00      WT1   
ATOM    998  H1  TIP3W1757      12.157  20.224  -0.912  0.00  0.00      WT1   
ATOM    999  H2  TIP3W1757      12.150  21.299   0.136  0.00  0.00      WT1   
ATOM   1000  OH2 TIP3W1764     -10.385  15.906  13.599  0.00  0.00      WT1   
ATOM   1001  H1  TIP3W1764     -10.088  15.027  13.926  0.00  0.00      WT1   
ATOM   1002  H2  TIP3W1764     -10.962  16.190  14.316  0.00  0.00      WT1   
ATOM   1003  OH2 TIP3W1771      -8.727  -4.665   6.096  0.00  0.00      WT1   
ATOM   1004  H1  TIP3W1771      -9.186  -4.884   5.261  0.00  0.00      WT1   
ATOM   1005  H2  TIP3W1771      -7.806  -4.698   5.776  0.00  0.00      WT1   
ATOM   1006  OH2 TIP3W1773       1.190  22.177   9.328  0.00  0.00      WT1   
ATOM   1007  H1  TIP3W1773       0.728  21.579   9.943  0.00  0.00      WT1   
ATOM   1008  H2  TIP3W1773       1.491  21.523   8.669  0.00  0.00      WT1   
ATOM   1009  OH2 TIP3W1775      -7.603   0.772  10.280  0.00  0.00      WT1   
ATOM   1010  H1  TIP3W1775      -8.169   0.238   9.682  0.00  0.00      WT1   
ATOM   1011  H2  TIP3W1775      -7.581   1.628   9.806  0.00  0.00      WT1   
ATOM   1012  OH2 TIP3W1789      -7.425  19.078  11.379  0.00  0.00      WT1   
ATOM   1013  H1  TIP3W1789      -7.620  19.447  10.494  0.00  0.00      WT1   
ATOM   1014  H2  TIP3W1789      -6.539  18.695  11.218  0.00  0.00      WT1   
ATOM   1015  OH2 TIP3W1794      15.821  17.924  14.969  0.00  0.00      WT1   
ATOM   1016  H1  TIP3W1794      15.975  17.900  15.938  0.00  0.00      WT1   
ATOM   1017  H2  TIP3W1794      15.790  16.957  14.769  0.00  0.00      WT1   
ATOM   1018  OH2 TIP3W1795      14.977   5.030  11.283  0.00  0.00      WT1   
ATOM   1019  H1  TIP3W1795      14.617   5.723  11.867  0.00  0.00      WT1   
ATOM   1020  H2  TIP3W1795      14.986   4.264  11.899  0.00  0.00      WT1   
ATOM   1021  OH2 TIP3W1796      -6.947  -6.303 -12.795  0.00  0.00      WT1   
ATOM   1022  H1  TIP3W1796      -6.033  -5.960 -12.902  0.00  0.00      WT1   
ATOM   1023  H2  TIP3W1796      -6.828  -6.988 -12.108  0.00  0.00      WT1   
ATOM   1024  OH2 TIP3W1808      16.105   8.686  -6.135  0.00  0.00      WT1   
ATOM   1025  H1  TIP3W1808      15.552   8.466  -6.903  0.00  0.00      WT1   
ATOM   1026  H2  TIP3W1808      16.964   8.300  -6.398  0.00  0.00      WT1   
ATOM   1027  OH2 TIP3W1810      18.532  18.806  -8.436  0.00  0.00      WT1   
ATOM   1028  H1  TIP3W1810      18.461  17.955  -7.948  0.00  0.00      WT1   
ATOM   1029  H2  TIP3W1810      19.114  18.553  -9.178  0.00  0.00      WT1   
ATOM   1030  OH2 TIP3W1811      10.443  -6.147   3.017  0.00  0.00      WT1   
ATOM   1031  H1  TIP3W1811      10.287  -5.640   3.840  0.00  0.00      WT1   
ATOM   1032  H2  TIP3W1811      10.314  -5.459   2.328  0.00  0.00      WT1   
ATOM   1033  OH2 TIP3W1812       1.124   9.911 -14.648  0.00  0.00      WT1   
ATOM   1034  H1  TIP3W1812       1.814   9.901 -15.344  0.00  0.00      WT1   
ATOM   1035  H2  TIP3W1812       1.438  10.676 -14.132  0.00  0.00      WT1   
ATOM   1036  OH2 TIP3W1813       3.718  19.997  -2.213  0.00  0.00      WT1   
ATOM   1037  H1  TIP3W1813       4.465  19.406  -1.971  0.00  0.00      WT1   
ATOM   1038  H2  TIP3W1813       3.844  20.104  -3.179  0.00  0.00      WT1   
ATOM   1039  OH2 TIP3W1815      -9.003  13.246   4.550  0.00  0.00      WT1   
ATOM   1040  H1  TIP3W1815      -8.547  13.964   4.063  0.00  0.00      WT1   
ATOM   1041  H2  TIP3W1815      -8.361  12.519   4.401  0.00  0.00      WT1   
ATOM   1042  OH2 TIP3W1816     -10.480   3.992  -7.832  0.00  0.00      WT1   
ATOM   1043  H1  TIP3W1816      -9.991   3.613  -8.591  0.00  0.00      WT1   
ATOM   1044  H2  TIP3W1816     -10.020   3.551  -7.088  0.00  0.00      WT1   
ATOM   1045  OH2 TIP3W1820      -6.348   6.242   3.982  0.00  0.00      WT1   
ATOM   1046  H1  TIP3W1820      -5.443   6.290   4.364  0.00  0.00      WT1   
ATOM   1047  H2  TIP3W1820      -6.898   6.136   4.782  0.00  0.00      WT1   
ATOM   1048  OH2 TIP3W1824      -3.380   7.019  14.626  0.00  0.00      WT1   
ATOM   1049  H1  TIP3W1824      -3.235   7.324  15.548  0.00  0.00      WT1   
ATOM   1050  H2  TIP3W1824      -2.808   6.225  14.604  0.00  0.00      WT1   
ATOM   1051  OH2 TIP3W1829      13.487  19.332 -15.438  0.00  0.00      WT1   
ATOM   1052  H1  TIP3W1829      13.390  19.465 -16.402  0.00  0.00      WT1   
ATOM   1053  H2  TIP3W1829      14.339  18.842 -15.405  0.00  0.00      WT1   
ATOM   1054  OH2 TIP3W1830       5.368  -1.990 -14.097  0.00  0.00      WT1   
ATOM   1055  H1  TIP3W1830       6.032  -2.714 -14.058  0.00  0.00      WT1   
ATOM   1056  H2  TIP3W1830       5.834  -1.307 -14.615  0.00  0.00      WT1   
ATOM   1057  OH2 TIP3W1831       1.293   9.361  -9.925  0.00  0.00      WT1   
ATOM   1058  H1  TIP3W1831       0.971   8.989  -9.077  0.00  0.00      WT1   
ATOM   1059  H2  TIP3W1831       0.531   9.122 -10.500  0.00  0.00      WT1   
ATOM   1060  OH2 TIP3W1832      13.665   6.233   5.368  0.00  0.00      WT1   
ATOM   1061  H1  TIP3W1832      13.458   5.345   5.737  0.00  0.00      WT1   
ATOM   1062  H2  TIP3W1832      12.808   6.454   4.940  0.00  0.00      WT1   
ATOM   1063  OH2 TIP3W1835       8.147  10.416   6.647  0.00  0.00      WT1   
ATOM   1064  H1  TIP3W1835       8.646  10.808   5.907  0.00  0.00      WT1   
ATOM   1065  H2  TIP3W1835       7.398  10.028   6.138  0.00  0.00      WT1   
ATOM   1066  OH2 TIP3W1836      13.313  -8.079 -12.370  0.00  0.00      WT1   
ATOM   1067  H1  TIP3W1836      13.832  -7.813 -13.139  0.00  0.00      WT1   
ATOM   1068  H2  TIP3W1836      14.023  -8.426 -11.793  0.00  0.00      WT1   
ATOM   1069  OH2 TIP3W1837      -4.561  12.428   5.107  0.00  0.00      WT1   
ATOM   1070  H1  TIP3W1837      -4.129  11.885   5.798  0.00  0.00      WT1   
ATOM   1071  H2  TIP3W1837      -4.419  13.326   5.476  0.00  0.00      WT1   
ATOM   1072  OH2 TIP3W1838       9.646  18.295   6.608  0.00  0.00      WT1   
ATOM   1073  H1  TIP3W1838       9.625  17.927   7.517  0.00  0.00      WT1   
ATOM   1074  H2  TIP3W1838       9.641  19.257   6.796  0.00  0.00      WT1   
ATOM   1075  OH2 TIP3W1847      -5.083  -6.040  -1.855  0.00  0.00      WT1   
ATOM   1076  H1  TIP3W1847      -4.788  -6.837  -1.379  0.00  0.00      WT1   
ATOM   1077  H2  TIP3W1847      -4.289  -5.846  -2.384  0.00  0.00      WT1   
ATOM   1078  OH2 TIP3W1850      -0.884   8.592 -11.366  0.00  0.00      WT1   
ATOM   1079  H1  TIP3W1850      -1.725   8.216 -11.023  0.00  0.00      WT1   
ATOM   1080  H2  TIP3W1850      -1.239   9.380 -11.848  0.00  0.00      WT1   
ATOM   1081  OH2 TIP3W1851       9.184   3.582  10.212  0.00  0.00      WT1   
ATOM   1082  H1  TIP3W1851       8.341   3.256  10.605  0.00  0.00      WT1   
ATOM   1083  H2  TIP3W1851       9.011   3.506   9.246  0.00  0.00      WT1   
ATOM   1084  OH2 TIP3W1852       5.036  22.629  -2.167  0.00  0.00      WT1   
ATOM   1085  H1  TIP3W1852       4.978  23.140  -1.331  0.00  0.00      WT1   
ATOM   1086  H2  TIP3W1852       4.439  21.882  -2.002  0.00  0.00      WT1   
ATOM   1087  OH2 TIP3W1853       1.147  -7.151  -0.746  0.00  0.00      WT1   
ATOM   1088  H1  TIP3W1853       0.208  -7.383  -0.922  0.00  0.00      WT1   
ATOM   1089  H2  TIP3W1853       1.485  -6.978  -1.645  0.00  0.00      WT1   
ATOM   1090  OH2 TIP3W1854       1.282  12.061 -10.729  0.00  0.00      WT1   
ATOM   1091  H1  TIP3W1854       2.211  12.310 -10.846  0.00  0.00      WT1   
ATOM   1092  H2  TIP3W1854       1.370  11.127 -10.450  0.00  0.00      WT1   
ATOM   1093  OH2 TIP3W1856      -4.826  13.290 -10.648  0.00  0.00      WT1   
ATOM   1094  H1  TIP3W1856      -4.228  13.454  -9.896  0.00  0.00      WT1   
ATOM   1095  H2  TIP3W1856      -4.275  13.644 -11.381  0.00  0.00      WT1   
ATOM   1096  OH2 TIP3W1860       4.043   9.316  10.990  0.00  0.00      WT1   
ATOM   1097  H1  TIP3W1860       4.293   8.911  10.139  0.00  0.00      WT1   
ATOM   1098  H2  TIP3W1860       4.243   8.567  11.598  0.00  0.00      WT1   
ATOM   1099  OH2 TIP3W1861      -7.077  17.977  -5.240  0.00  0.00      WT1   
ATOM   1100  H1  TIP3W1861      -7.172  18.952  -5.188  0.00  0.00      WT1   
ATOM   1101  H2  TIP3W1861      -6.299  17.890  -5.824  0.00  0.00      WT1   
ATOM   1102  OH2 TIP3W1866       8.362   6.828  -5.995  0.00  0.00      WT1   
ATOM   1103  H1  TIP3W1866       7.921   6.026  -6.335  0.00  0.00      WT1   
ATOM   1104  H2  TIP3W1866       7.836   7.507  -6.465  0.00  0.00      WT1   
ATOM   1105  OH2 TIP3W1870       3.093  18.641   3.148  0.00  0.00      WT1   
ATOM   1106  H1  TIP3W1870       3.827  18.374   3.738  0.00  0.00      WT1   
ATOM   1107  H2  TIP3W1870       2.457  18.973   3.828  0.00  0.00      WT1   
ATOM   1108  OH2 TIP3W1871      -4.644  -4.027   1.218  0.00  0.00      WT1   
ATOM   1109  H1  TIP3W1871      -4.948  -4.950   1.093  0.00  0.00      WT1   
ATOM   1110  H2  TIP3W1871      -4.350  -3.795   0.312  0.00  0.00      WT1   
ATOM   1111  OH2 TIP3W1872     -10.835  17.894 -12.200  0.00  0.00      WT1   
ATOM   1112  H1  TIP3W1872      -9.861  17.913 -12.126  0.00  0.00      WT1   
ATOM   1113  H2  TIP3W1872     -10.986  16.966 -12.466  0.00  0.00      WT1   
ATOM   1114  OH2 TIP3W1873      10.634  22.217  -8.105  0.00  0.00      WT1   
ATOM   1115  H1  TIP3W1873      10.994  22.127  -9.013  0.00  0.00      WT1   
ATOM   1116  H2  TIP3W1873      10.002  21.477  -8.081  0.00  0.00      WT1   
ATOM   1117  OH2 TIP3W1875      -3.296  16.197 -10.259  0.00  0.00      WT1   
ATOM   1118  H1  TIP3W1875      -3.163  15.459  -9.630  0.00  0.00      WT1   
ATOM   1119  H2  TIP3W1875      -3.336  15.708 -11.110  0.00  0.00      WT1   
ATOM   1120  OH2 TIP3W1876      11.545  21.443 -10.606  0.00  0.00      WT1   
ATOM   1121  H1  TIP3W1876      12.463  21.205 -10.863  0.00  0.00      WT1   
ATOM   1122  H2  TIP3W1876      11.076  20.604 -10.787  0.00  0.00      WT1   
ATOM   1123  OH2 TIP3W1877      16.954  19.896  -6.454  0.00  0.00      WT1   
ATOM   1124  H1  TIP3W1877      17.641  19.574  -7.070  0.00  0.00      WT1   
ATOM   1125  H2  TIP3W1877      17.465  20.466  -5.850  0.00  0.00      WT1   
ATOM   1126  OH2 TIP3W1878      18.625  18.451   9.488  0.00  0.00      WT1   
ATOM   1127  H1  TIP3W1878      17.938  18.815  10.072  0.00  0.00      WT1   
ATOM   1128  H2  TIP3W1878      18.700  19.160   8.816  0.00  0.00      WT1   
ATOM   1129  OH2 TIP3W1885      12.940   8.940 -10.475  0.00  0.00      WT1   
ATOM   1130  H1  TIP3W1885      12.293   9.675 -10.575  0.00  0.00      WT1   
ATOM   1131  H2  TIP3W1885      12.320   8.174 -10.403  0.00  0.00      WT1   
ATOM   1132  OH2 TIP3W1891      -8.036  -5.274  13.641  0.00  0.00      WT1   
ATOM   1133  H1  TIP3W1891      -8.383  -5.722  12.842  0.00  0.00      WT1   
ATOM   1134  H2  TIP3W1891      -8.084  -6.002  14.292  0.00  0.00      WT1   
ATOM   1135  OH2 TIP3W1895      19.136  -2.220  -6.330  0.00  0.00      WT1   
ATOM   1136  H1  TIP3W1895      19.116  -1.730  -7.177  0.00  0.00      WT1   
ATOM   1137  H2  TIP3W1895      19.512  -1.556  -5.725  0.00  0.00      WT1   
ATOM   1138  OH2 TIP3W1897      10.858   0.191 -12.076  0.00  0.00      WT1   
ATOM   1139  H1  TIP3W1897      10.286  -0.548 -12.375  0.00  0.00      WT1   
ATOM   1140  H2  TIP3W1897      10.451   0.359 -11.199  0.00  0.00      WT1   
ATOM   1141  OH2 TIP3W1898       1.916  14.539 -15.676  0.00  0.00      WT1   
ATOM   1142  H1  TIP3W1898       2.724  14.961 -15.314  0.00  0.00      WT1   
ATOM   1143  H2  TIP3W1898       1.776  15.081 -16.490  0.00  0.00      WT1   
ATOM   1144  OH2 TIP3W1900      18.583   9.567  -1.960  0.00  0.00      WT1   
ATOM   1145  H1  TIP3W1900      18.551  10.537  -2.108  0.00  0.00      WT1   
ATOM   1146  H2  TIP3W1900      17.762   9.262  -2.397  0.00  0.00      WT1   
ATOM   1147  OH2 TIP3W1911     -10.582   0.376  -5.956  0.00  0.00      WT1   
ATOM   1148  H1  TIP3W1911     -10.822   0.432  -6.889  0.00  0.00      WT1   
ATOM   1149  H2  TIP3W1911     -10.067   1.206  -5.846  0.00  0.00      WT1   
ATOM   1150  OH2 TIP3W1913       2.902   6.397 -12.828  0.00  0.00      WT1   
ATOM   1151  H1  TIP3W1913       2.029   6.709 -13.155  0.00  0.00      WT1   
ATOM   1152  H2  TIP3W1913       2.933   5.491 -13.194  0.00  0.00      WT1   
ATOM   1153  OH2 TIP3W1915     -11.113  12.231  -0.428  0.00  0.00      WT1   
ATOM   1154  H1  TIP3W1915     -11.013  11.833  -1.320  0.00  0.00      WT1   
ATOM   1155  H2  TIP3W1915     -10.743  13.113  -0.612  0.00  0.00      WT1   
ATOM   1156  OH2 TIP3W1922       6.460   0.323 -15.236  0.00  0.00      WT1   
ATOM   1157  H1  TIP3W1922       5.669   0.876 -15.157  0.00  0.00      WT1   
ATOM   1158  H2  TIP3W1922       7.043   0.915 -15.762  0.00  0.00      WT1   
ATOM   1159  OH2 TIP3W1923      -3.414  -9.394  12.283  0.00  0.00      WT1   
ATOM   1160  H1  TIP3W1923      -3.763  -8.484  12.374  0.00  0.00      WT1   
ATOM   1161  H2  TIP3W1923      -2.563  -9.326  12.753  0.00  0.00      WT1   
ATOM   1162  OH2 TIP3W1924      17.687  -1.995   5.437  0.00  0.00      WT1   
ATOM   1163  H1  TIP3W1924      18.520  -1.502   5.263  0.00  0.00      WT1   
ATOM   1164  H2  TIP3W1924      17.926  -2.861   5.028  0.00  0.00      WT1   
ATOM   1165  OH2 TIP3W1937      -3.101  14.075  -8.506  0.00  0.00      WT1   
ATOM   1166  H1  TIP3W1937      -2.911  14.269  -7.555  0.00  0.00      WT1   
ATOM   1167  H2  TIP3W1937      -2.324  13.505  -8.708  0.00  0.00      WT1   
ATOM   1168  OH2 TIP3W1938      13.773  14.410  11.986  0.00  0.00      WT1   
ATOM   1169  H1  TIP3W1938      13.568  14.352  12.944  0.00  0.00      WT1   
ATOM   1170  H2  TIP3W1938      14.218  15.279  11.929  0.00  0.00      WT1   
ATOM   1171  OH2 TIP3W1939      -6.793  -8.055 -14.945  0.00  0.00      WT1   
ATOM   1172  H1  TIP3W1939      -7.034  -7.316 -14.349  0.00  0.00      WT1   
ATOM   1173  H2  TIP3W1939      -5.837  -8.146 -14.727  0.00  0.00      WT1   
ATOM   1174  OH2 TIP3W1941       6.800   4.954  -7.280  0.00  0.00      WT1   
ATOM   1175  H1  TIP3W1941       5.955   5.423  -7.393  0.00  0.00      WT1   
ATOM   1176  H2  TIP3W1941       7.086   4.867  -8.219  0.00  0.00      WT1   
ATOM   1177  OH2 TIP3W1949      14.090  20.454 -11.306  0.00  0.00      WT1   
ATOM   1178  H1  TIP3W1949      14.860  20.614 -10.731  0.00  0.00      WT1   
ATOM   1179  H2  TIP3W1949      14.227  19.503 -11.512  0.00  0.00      WT1   
ATOM   1180  OH2 TIP3W1950       9.909  12.983  -6.405  0.00  0.00      WT1   
ATOM   1181  H1  TIP3W1950       9.969  13.539  -5.603  0.00  0.00      WT1   
ATOM   1182  H2  TIP3W1950       8.966  12.721  -6.400  0.00  0.00      WT1   
ATOM   1183  OH2 TIP3W1952       6.289   6.042   8.730  0.00  0.00      WT1   
ATOM   1184  H1  TIP3W1952       6.885   6.195   7.970  0.00  0.00      WT1   
ATOM   1185  H2  TIP3W1952       5.647   6.784   8.637  0.00  0.00      WT1   
ATOM   1186  OH2 TIP3W1953      13.279   7.491   7.957  0.00  0.00      WT1   
ATOM   1187  H1  TIP3W1953      13.383   7.039   7.103  0.00  0.00      WT1   
ATOM   1188  H2  TIP3W1953      14.089   8.045   7.985  0.00  0.00      WT1   
ATOM   1189  OH2 TIP3W1954      -4.753   7.557  -4.255  0.00  0.00      WT1   
ATOM   1190  H1  TIP3W1954      -4.933   8.182  -3.524  0.00  0.00      WT1   
ATOM   1191  H2  TIP3W1954      -5.559   6.996  -4.274  0.00  0.00      WT1   
ATOM   1192  OH2 TIP3W1955      17.544   5.065  -5.370  0.00  0.00      WT1   
ATOM   1193  H1  TIP3W1955      18.325   5.047  -5.963  0.00  0.00      WT1   
ATOM   1194  H2  TIP3W1955      17.951   5.453  -4.567  0.00  0.00      WT1   
ATOM   1195  OH2 TIP3W1961       7.675   8.431 -11.524  0.00  0.00      WT1   
ATOM   1196  H1  TIP3W1961       7.542   7.492 -11.765  0.00  0.00      WT1   
ATOM   1197  H2  TIP3W1961       6.784   8.773 -11.712  0.00  0.00      WT1   
ATOM   1198  OH2 TIP3W1962      -1.459   5.015   6.225  0.00  0.00      WT1   
ATOM   1199  H1  TIP3W1962      -1.729   4.775   7.136  0.00  0.00      WT1   
ATOM   1200  H2  TIP3W1962      -1.495   5.998   6.291  0.00  0.00      WT1   
ATOM   1201  OH2 TIP3W1967      -6.475   6.794   8.183  0.00  0.00      WT1   
ATOM   1202  H1  TIP3W1967      -6.344   7.737   8.414  0.00  0.00      WT1   
ATOM   1203  H2  TIP3W1967      -7.162   6.846   7.484  0.00  0.00      WT1   
ATOM   1204  OH2 TIP3W1977      -2.360  17.641  13.539  0.00  0.00      WT1   
ATOM   1205  H1  TIP3W1977      -2.345  17.705  12.563  0.00  0.00      WT1   
ATOM   1206  H2  TIP3W1977      -3.073  18.280  13.777  0.00  0.00      WT1   
ATOM   1207  OH2 TIP3W1987       9.110  -2.425  -5.805  0.00  0.00      WT1   
ATOM   1208  H1  TIP3W1987       9.731  -1.973  -5.197  0.00  0.00      WT1   
ATOM   1209  H2  TIP3W1987       8.379  -1.773  -5.788  0.00  0.00      WT1   
ATOM   1210  OH2 TIP3W1993      12.767  -5.809  -9.727  0.00  0.00      WT1   
ATOM   1211  H1  TIP3W1993      13.558  -6.328  -9.458  0.00  0.00      WT1   
ATOM   1212  H2  TIP3W1993      12.209  -6.509 -10.120  0.00  0.00      WT1   
ATOM   1213  OH2 TIP3W1999      -9.397   0.440   4.371  0.00  0.00      WT1   
ATOM   1214  H1  TIP3W1999     -10.066   0.171   3.707  0.00  0.00      WT1   
ATOM   1215  H2  TIP3W1999      -9.915   0.372   5.200  0.00  0.00      WT1   
ATOM   1216  OH2 TIP3W2002      13.632  14.393 -10.431  0.00  0.00      WT1   
ATOM   1217  H1  TIP3W2002      14.341  13.941 -10.935  0.00  0.00      WT1   
ATOM   1218  H2  TIP3W2002      13.224  14.943 -11.130  0.00  0.00      WT1   
ATOM   1219  OH2 TIP3W2003       0.712  21.904  -7.361  0.00  0.00      WT1   
ATOM   1220  H1  TIP3W2003       0.524  22.807  -7.645  0.00  0.00      WT1   
ATOM   1221  H2  TIP3W2003      -0.165  21.475  -7.478  0.00  0.00      WT1   
ATOM   1222  OH2 TIP3W2014      -5.021  11.944  -5.749  0.00  0.00      WT1   
ATOM   1223  H1  TIP3W2014      -4.078  11.698  -5.847  0.00  0.00      WT1   
ATOM   1224  H2  TIP3W2014      -5.314  11.832  -6.676  0.00  0.00      WT1   
ATOM   1225  OH2 TIP3W2020      15.948  18.135 -15.302  0.00  0.00      WT1   
ATOM   1226  H1  TIP3W2020      16.543  18.863 -15.023  0.00  0.00      WT1   
ATOM   1227  H2  TIP3W2020      16.117  17.474 -14.596  0.00  0.00      WT1   
ATOM   1228  OH2 TIP3W2021       1.984   4.281   4.223  0.00  0.00      WT1   
ATOM   1229  H1  TIP3W2021       1.813   3.692   3.467  0.00  0.00      WT1   
ATOM   1230  H2  TIP3W2021       2.942   4.121   4.378  0.00  0.00      WT1   
ATOM   1231  OH2 TIP3W2105      -8.005  15.048  -9.191  0.00  0.00      WT1   
ATOM   1232  H1  TIP3W2105      -8.107  16.019  -9.241  0.00  0.00      WT1   
ATOM   1233  H2  TIP3W2105      -7.156  14.993  -8.710  0.00  0.00      WT1   
ATOM   1234  OH2 TIP3W2123      -4.130   2.740   5.942  0.00  0.00      WT1   
ATOM   1235  H1  TIP3W2123      -3.661   3.104   5.153  0.00  0.00      WT1   
ATOM   1236  H2  TIP3W2123      -4.305   3.586   6.412  0.00  0.00      WT1   
ATOM   1237  OH2 TIP3W2127      11.750  17.265  15.611  0.00  0.00      WT1   
ATOM   1238  H1  TIP3W2127      12.348  17.999  15.362  0.00  0.00      WT1   
ATOM   1239  H2  TIP3W2127      10.870  17.696  15.550  0.00  0.00      WT1   
ATOM   1240  OH2 TIP3W2147      -0.739  17.170 -10.657  0.00  0.00      WT1   
ATOM   1241  H1  TIP3W2147      -0.785  17.493 -11.582  0.00  0.00      WT1   
ATOM   1242  H2  TIP3W2147      -1.670  16.898 -10.521  0.00  0.00      WT1   
ATOM   1243  OH2 TIP3W2163      19.308   1.995   4.978  0.00  0.00      WT1   
ATOM   1244  H1  TIP3W2163      18.905   2.379   5.780  0.00  0.00      WT1   
ATOM   1245  H2  TIP3W2163      19.657   2.786   4.523  0.00  0.00      WT1   
ATOM   1246  OH2 TIP3W2165      -9.164  21.425  15.907  0.00  0.00      WT1   
ATOM   1247  H1  TIP3W2165      -8.837  21.232  16.810  0.00  0.00      WT1   
ATOM   1248  H2  TIP3W2165     -10.003  20.956  15.898  0.00  0.00      WT1   
ATOM   1249  OH2 TIP3W2167       0.057  15.457   2.997  0.00  0.00      WT1   
ATOM   1250  H1  TIP3W2167       0.506  14.895   3.663  0.00  0.00      WT1   
ATOM   1251  H2  TIP3W2167       0.065  14.878   2.207  0.00  0.00      WT1   
ATOM   1252  OH2 TIP3W2172      -4.489   5.220   7.077  0.00  0.00      WT1   
ATOM   1253  H1  TIP3W2172      -5.172   5.778   7.508  0.00  0.00      WT1   
ATOM   1254  H2  TIP3W2172      -4.189   5.814   6.353  0.00  0.00      WT1   
ATOM   1255  OH2 TIP3W2185       5.363   0.654  10.032  0.00  0.00      WT1   
ATOM   1256  H1  TIP3W2185       4.462   0.845   9.711  0.00  0.00      WT1   
ATOM   1257  H2  TIP3W2185       5.160   0.404  10.952  0.00  0.00      WT1   
ATOM   1258  OH2 TIP3W2186       6.633  14.019  11.333  0.00  0.00      WT1   
ATOM   1259  H1  TIP3W2186       7.466  14.336  10.919  0.00  0.00      WT1   
ATOM   1260  H2  TIP3W2186       6.145  13.756  10.525  0.00  0.00      WT1   
ATOM   1261  OH2 TIP3W2187      -8.183   3.994  -0.220  0.00  0.00      WT1   
ATOM   1262  H1  TIP3W2187      -7.711   4.489   0.483  0.00  0.00      WT1   
ATOM   1263  H2  TIP3W2187      -8.787   4.688  -0.557  0.00  0.00      WT1   
ATOM   1264  OH2 TIP3W2195       4.924  -3.743   8.762  0.00  0.00      WT1   
ATOM   1265  H1  TIP3W2195       5.701  -3.181   8.537  0.00  0.00      WT1   
ATOM   1266  H2  TIP3W2195       5.400  -4.563   9.004  0.00  0.00      WT1   
ATOM   1267  OH2 TIP3W2208      -2.631  13.896   1.540  0.00  0.00      WT1   
ATOM   1268  H1  TIP3W2208      -3.159  14.171   0.756  0.00  0.00      WT1   
ATOM   1269  H2  TIP3W2208      -1.724  13.944   1.165  0.00  0.00      WT1   
ATOM   1270  OH2 TIP3W2211      -4.695  17.286  -6.477  0.00  0.00      WT1   
ATOM   1271  H1  TIP3W2211      -4.680  16.717  -5.674  0.00  0.00      WT1   
ATOM   1272  H2  TIP3W2211      -3.829  17.740  -6.334  0.00  0.00      WT1   
ATOM   1273  OH2 TIP3W2212       6.312  16.253  12.918  0.00  0.00      WT1   
ATOM   1274  H1  TIP3W2212       7.182  16.099  13.350  0.00  0.00      WT1   
ATOM   1275  H2  TIP3W2212       6.305  15.475  12.321  0.00  0.00      WT1   
ATOM   1276  OH2 TIP3W2227      -3.966  10.786  10.922  0.00  0.00      WT1   
ATOM   1277  H1  TIP3W2227      -3.659  10.261  11.691  0.00  0.00      WT1   
ATOM   1278  H2  TIP3W2227      -4.292  11.602  11.374  0.00  0.00      WT1   
ATOM   1279  OH2 TIP3W2231       0.887  -5.291   1.323  0.00  0.00      WT1   
ATOM   1280  H1  TIP3W2231       0.867  -5.959   0.609  0.00  0.00      WT1   
ATOM   1281  H2  TIP3W2231       1.782  -4.906   1.167  0.00  0.00      WT1   
ATOM   1282  OH2 TIP3W2232       5.280  -5.434   5.797  0.00  0.00      WT1   
ATOM   1283  H1  TIP3W2232       4.658  -6.039   6.250  0.00  0.00      WT1   
ATOM   1284  H2  TIP3W2232       4.765  -4.612   5.823  0.00  0.00      WT1   
ATOM   1285  OH2 TIP3W2234       3.297  10.444  16.714  0.00  0.00      WT1   
ATOM   1286  H1  TIP3W2234       3.434  10.839  15.829  0.00  0.00      WT1   
ATOM   1287  H2  TIP3W2234       3.826   9.629  16.592  0.00  0.00      WT1   
ATOM   1288  OH2 TIP3W2236      16.569  -8.981   2.051  0.00  0.00      WT1   
ATOM   1289  H1  TIP3W2236      16.061  -9.640   2.574  0.00  0.00      WT1   
ATOM   1290  H2  TIP3W2236      17.196  -9.570   1.590  0.00  0.00      WT1   
ATOM   1291  OH2 TIP3W2244       6.760  12.496 -12.546  0.00  0.00      WT1   
ATOM   1292  H1  TIP3W2244       7.308  12.183 -13.291  0.00  0.00      WT1   
ATOM   1293  H2  TIP3W2244       7.144  11.999 -11.795  0.00  0.00      WT1   
ATOM   1294  OH2 TIP3W2250      -9.087   2.683  -5.783  0.00  0.00      WT1   
ATOM   1295  H1  TIP3W2250      -8.139   2.494  -5.625  0.00  0.00      WT1   
ATOM   1296  H2  TIP3W2250      -9.314   3.146  -4.946  0.00  0.00      WT1   
ATOM   1297  OH2 TIP3W2256       0.860  12.090  -6.999  0.00  0.00      WT1   
ATOM   1298  H1  TIP3W2256       1.154  11.304  -6.484  0.00  0.00      WT1   
ATOM   1299  H2  TIP3W2256       1.726  12.491  -7.232  0.00  0.00      WT1   
ATOM   1300  OH2 TIP3W2257      15.511   1.491   3.654  0.00  0.00      WT1   
ATOM   1301  H1  TIP3W2257      16.279   1.900   3.199  0.00  0.00      WT1   
ATOM   1302  H2  TIP3W2257      15.564   1.901   4.543  0.00  0.00      WT1   
ATOM   1303  OH2 TIP3W2269       0.897  14.640  -5.911  0.00  0.00      WT1   
ATOM   1304  H1  TIP3W2269       0.631  13.745  -6.186  0.00  0.00      WT1   
ATOM   1305  H2  TIP3W2269       1.740  14.706  -6.391  0.00  0.00      WT1   
ATOM   1306  OH2 TIP3W2270       4.057  20.081  -5.044  0.00  0.00      WT1   
ATOM   1307  H1  TIP3W2270       4.650  19.337  -4.825  0.00  0.00      WT1   
ATOM   1308  H2  TIP3W2270       4.322  20.182  -5.985  0.00  0.00      WT1   
ATOM   1309  OH2 TIP3W2271      -7.353   9.900  -7.269  0.00  0.00      WT1   
ATOM   1310  H1  TIP3W2271      -6.903  10.662  -7.699  0.00  0.00      WT1   
ATOM   1311  H2  TIP3W2271      -6.544   9.373  -7.053  0.00  0.00      WT1   
ATOM   1312  OH2 TIP3W2272      19.315  14.660   2.776  0.00  0.00      WT1   
ATOM   1313  H1  TIP3W2272      19.986  14.200   3.319  0.00  0.00      WT1   
ATOM   1314  H2  TIP3W2272      18.507  14.535   3.320  0.00  0.00      WT1   
ATOM   1315  OH2 TIP3W2273      -7.460  -3.343  -3.404  0.00  0.00      WT1   
ATOM   1316  H1  TIP3W2273      -8.153  -2.826  -3.865  0.00  0.00      WT1   
ATOM   1317  H2  TIP3W2273      -6.804  -3.441  -4.124  0.00  0.00      WT1   
ATOM   1318  OH2 TIP3W2274       9.978  16.330  -1.184  0.00  0.00      WT1   
ATOM   1319  H1  TIP3W2274      10.049  15.561  -0.570  0.00  0.00      WT1   
ATOM   1320  H2  TIP3W2274      10.932  16.516  -1.289  0.00  0.00      WT1   
ATOM   1321  OH2 TIP3W2275     -11.751  13.106   4.026  0.00  0.00      WT1   
ATOM   1322  H1  TIP3W2275     -10.780  13.117   4.166  0.00  0.00      WT1   
ATOM   1323  H2  TIP3W2275     -11.841  12.432   3.322  0.00  0.00      WT1   
ATOM   1324  OH2 TIP3W2277      -4.509  21.862   6.222  0.00  0.00      WT1   
ATOM   1325  H1  TIP3W2277      -3.907  22.138   6.924  0.00  0.00      WT1   
ATOM   1326  H2  TIP3W2277      -3.924  21.263   5.703  0.00  0.00      WT1   
ATOM   1327  OH2 TIP3W2278      13.014  14.218  14.693  0.00  0.00      WT1   
ATOM   1328  H1  TIP3W2278      12.083  14.002  14.471  0.00  0.00      WT1   
ATOM   1329  H2  TIP3W2278      12.952  14.179  15.669  0.00  0.00      WT1   
ATOM   1330  OH2 TIP3W2280      19.917   9.192 -11.688  0.00  0.00      WT1   
ATOM   1331  H1  TIP3W2280      19.443   8.843 -10.901  0.00  0.00      WT1   
ATOM   1332  H2  TIP3W2280      19.685   8.469 -12.310  0.00  0.00      WT1   
ATOM   1333  OH2 TIP3W2281      15.401  21.793   3.278  0.00  0.00      WT1   
ATOM   1334  H1  TIP3W2281      15.652  21.054   2.689  0.00  0.00      WT1   
ATOM   1335  H2  TIP3W2281      15.237  21.329   4.124  0.00  0.00      WT1   
ATOM   1336  OH2 TIP3W2288       4.149  13.478 -12.271  0.00  0.00      WT1   
ATOM   1337  H1  TIP3W2288       3.623  12.936 -12.900  0.00  0.00      WT1   
ATOM   1338  H2  TIP3W2288       5.035  13.068 -12.369  0.00  0.00      WT1   
ATOM   1339  OH2 TIP3W2290      -5.651  15.035  -7.766  0.00  0.00      WT1   
ATOM   1340  H1  TIP3W2290      -4.818  14.612  -8.047  0.00  0.00      WT1   
ATOM   1341  H2  TIP3W2290      -5.319  15.871  -7.385  0.00  0.00      WT1   
ATOM   1342  OH2 TIP3W2292      13.365  -6.731  -0.331  0.00  0.00      WT1   
ATOM   1343  H1  TIP3W2292      12.989  -7.038  -1.179  0.00  0.00      WT1   
ATOM   1344  H2  TIP3W2292      14.287  -7.060  -0.378  0.00  0.00      WT1   
ATOM   1345  OH2 TIP3W2293     -10.156  -1.742   0.538  0.00  0.00      WT1   
ATOM   1346  H1  TIP3W2293      -9.393  -1.153   0.361  0.00  0.00      WT1   
ATOM   1347  H2  TIP3W2293     -10.590  -1.271   1.281  0.00  0.00      WT1   
ATOM   1348  OH2 TIP3W2294      15.021   9.508   1.452  0.00  0.00      WT1   
ATOM   1349  H1  TIP3W2294      15.004   8.739   2.057  0.00  0.00      WT1   
ATOM   1350  H2  TIP3W2294      15.969   9.511   1.195  0.00  0.00      WT1   
ATOM   1351  OH2 TIP3W2295      -3.331   7.725 -10.480  0.00  0.00      WT1   
ATOM   1352  H1  TIP3W2295      -3.851   8.493 -10.805  0.00  0.00      WT1   
ATOM   1353  H2  TIP3W2295      -4.001   7.015 -10.586  0.00  0.00      WT1   
ATOM   1354  OH2 TIP3W2296      -5.666  -1.363   6.834  0.00  0.00      WT1   
ATOM   1355  H1  TIP3W2296      -5.694  -0.445   7.193  0.00  0.00      WT1   
ATOM   1356  H2  TIP3W2296      -6.240  -1.240   6.046  0.00  0.00      WT1   
ATOM   1357  OH2 TIP3W2297       8.855  15.862  13.793  0.00  0.00      WT1   
ATOM   1358  H1  TIP3W2297       9.621  16.230  13.303  0.00  0.00      WT1   
ATOM   1359  H2  TIP3W2297       9.251  14.998  14.030  0.00  0.00      WT1   
ATOM   1360  OH2 TIP3W2300      11.181  -4.444  11.376  0.00  0.00      WT1   
ATOM   1361  H1  TIP3W2300      11.942  -4.707  11.929  0.00  0.00      WT1   
ATOM   1362  H2  TIP3W2300      11.053  -3.506  11.652  0.00  0.00      WT1   
ATOM   1363  OH2 TIP3W2302       0.132  21.224  13.523  0.00  0.00      WT1   
ATOM   1364  H1  TIP3W2302       0.913  21.516  14.009  0.00  0.00      WT1   
ATOM   1365  H2  TIP3W2302      -0.407  22.045  13.540  0.00  0.00      WT1   
ATOM   1366  OH2 TIP3W2309      13.687   0.879   1.663  0.00  0.00      WT1   
ATOM   1367  H1  TIP3W2309      14.278   0.344   1.084  0.00  0.00      WT1   
ATOM   1368  H2  TIP3W2309      14.322   1.154   2.361  0.00  0.00      WT1   
ATOM   1369  OH2 TIP3W2313      13.446  -2.933   3.942  0.00  0.00      WT1   
ATOM   1370  H1  TIP3W2313      14.162  -2.299   4.165  0.00  0.00      WT1   
ATOM   1371  H2  TIP3W2313      12.929  -2.405   3.302  0.00  0.00      WT1   
ATOM   1372  OH2 TIP3W2316      -7.238  20.351   8.867  0.00  0.00      WT1   
ATOM   1373  H1  TIP3W2316      -7.464  20.559   7.939  0.00  0.00      WT1   
ATOM   1374  H2  TIP3W2316      -7.018  21.246   9.208  0.00  0.00      WT1   
ATOM   1375  OH2 TIP3W2317       7.656  20.039  -4.182  0.00  0.00      WT1   
ATOM   1376  H1  TIP3W2317       7.765  20.888  -3.710  0.00  0.00      WT1   
ATOM   1377  H2  TIP3W2317       8.533  19.932  -4.603  0.00  0.00      WT1   
ATOM   1378  OH2 TIP3W2318      -9.347   3.654  -3.233  0.00  0.00      WT1   
ATOM   1379  H1  TIP3W2318      -9.519   2.904  -2.628  0.00  0.00      WT1   
ATOM   1380  H2  TIP3W2318      -8.391   3.798  -3.076  0.00  0.00      WT1   
ATOM   1381  OH2 TIP3W2320       7.768  11.679 -10.081  0.00  0.00      WT1   
ATOM   1382  H1  TIP3W2320       8.299  10.909  -9.771  0.00  0.00      WT1   
ATOM   1383  H2  TIP3W2320       7.003  11.588  -9.484  0.00  0.00      WT1   
ATOM   1384  OH2 TIP3W2322      -7.681  22.942  14.224  0.00  0.00      WT1   
ATOM   1385  H1  TIP3W2322      -7.063  22.222  13.974  0.00  0.00      WT1   
ATOM   1386  H2  TIP3W2322      -8.259  22.447  14.851  0.00  0.00      WT1   
ATOM   1387  OH2 TIP3W2329       1.857  -8.359   5.395  0.00  0.00      WT1   
ATOM   1388  H1  TIP3W2329       1.298  -7.731   4.904  0.00  0.00      WT1   
ATOM   1389  H2  TIP3W2329       2.079  -8.992   4.680  0.00  0.00      WT1   
ATOM   1390  OH2 TIP3W2331      11.332  11.109 -10.582  0.00  0.00      WT1   
ATOM   1391  H1  TIP3W2331      10.981  11.957 -10.919  0.00  0.00      WT1   
ATOM   1392  H2  TIP3W2331      11.460  11.341  -9.637  0.00  0.00      WT1   
ATOM   1393  OH2 TIP3W2332      -4.856  13.098  11.945  0.00  0.00      WT1   
ATOM   1394  H1  TIP3W2332      -5.543  13.136  12.634  0.00  0.00      WT1   
ATOM   1395  H2  TIP3W2332      -4.739  14.044  11.738  0.00  0.00      WT1   
ATOM   1396  OH2 TIP3W2333      20.654  15.978  -9.153  0.00  0.00      WT1   
ATOM   1397  H1  TIP3W2333      19.977  15.349  -8.826  0.00  0.00      WT1   
ATOM   1398  H2  TIP3W2333      21.474  15.528  -8.925  0.00  0.00      WT1   
ATOM   1399  OH2 TIP3W2338      -0.539  21.652   0.855  0.00  0.00      WT1   
ATOM   1400  H1  TIP3W2338      -0.275  22.565   1.023  0.00  0.00      WT1   
ATOM   1401  H2  TIP3W2338       0.181  21.356   0.255  0.00  0.00      WT1   
ATOM   1402  OH2 TIP3W2345      -2.951  -7.486   7.889  0.00  0.00      WT1   
ATOM   1403  H1  TIP3W2345      -2.289  -8.121   8.229  0.00  0.00      WT1   
ATOM   1404  H2  TIP3W2345      -2.398  -6.707   7.722  0.00  0.00      WT1   
ATOM   1405  OH2 TIP3W2351      -9.766  17.250  -5.420  0.00  0.00      WT1   
ATOM   1406  H1  TIP3W2351      -8.800  17.406  -5.404  0.00  0.00      WT1   
ATOM   1407  H2  TIP3W2351     -10.002  17.803  -6.180  0.00  0.00      WT1   
ATOM   1408  OH2 TIP3W2352       6.532   5.990 -12.038  0.00  0.00      WT1   
ATOM   1409  H1  TIP3W2352       6.772   5.515 -11.217  0.00  0.00      WT1   
ATOM   1410  H2  TIP3W2352       6.379   5.250 -12.659  0.00  0.00      WT1   
ATOM   1411  OH2 TIP3W2354       1.135  -5.180 -12.088  0.00  0.00      WT1   
ATOM   1412  H1  TIP3W2354       1.454  -4.309 -11.766  0.00  0.00      WT1   
ATOM   1413  H2  TIP3W2354       0.266  -5.236 -11.634  0.00  0.00      WT1   
ATOM   1414  OH2 TIP3W2357      -7.060  13.349  13.631  0.00  0.00      WT1   
ATOM   1415  H1  TIP3W2357      -7.913  13.449  14.103  0.00  0.00      WT1   
ATOM   1416  H2  TIP3W2357      -6.574  14.138  13.958  0.00  0.00      WT1   
ATOM   1417  OH2 TIP3W2358       9.175   8.342   8.095  0.00  0.00      WT1   
ATOM   1418  H1  TIP3W2358       8.737   9.043   7.563  0.00  0.00      WT1   
ATOM   1419  H2  TIP3W2358       8.926   7.534   7.599  0.00  0.00      WT1   
ATOM   1420  OH2 TIP3W2360      -3.742  -2.271  11.919  0.00  0.00      WT1   
ATOM   1421  H1  TIP3W2360      -3.310  -3.147  11.996  0.00  0.00      WT1   
ATOM   1422  H2  TIP3W2360      -4.100  -2.322  11.012  0.00  0.00      WT1   
ATOM   1423  OH2 TIP3W2362       0.472   7.500 -13.475  0.00  0.00      WT1   
ATOM   1424  H1  TIP3W2362       0.002   7.893 -12.708  0.00  0.00      WT1   
ATOM   1425  H2  TIP3W2362       0.693   8.313 -13.981  0.00  0.00      WT1   
ATOM   1426  OH2 TIP3W2365      -3.193  10.680   6.893  0.00  0.00      WT1   
ATOM   1427  H1  TIP3W2365      -3.256  10.108   6.098  0.00  0.00      WT1   
ATOM   1428  H2  TIP3W2365      -2.797  10.061   7.540  0.00  0.00      WT1   
ATOM   1429  OH2 TIP3W2375      10.885   7.058  -7.099  0.00  0.00      WT1   
ATOM   1430  H1  TIP3W2375      11.114   8.001  -6.968  0.00  0.00      WT1   
ATOM   1431  H2  TIP3W2375      10.018   6.990  -6.645  0.00  0.00      WT1   
ATOM   1432  OH2 TIP3W2376       9.159  -4.827  -4.377  0.00  0.00      WT1   
ATOM   1433  H1  TIP3W2376       9.895  -5.320  -4.801  0.00  0.00      WT1   
ATOM   1434  H2  TIP3W2376       9.078  -4.043  -4.963  0.00  0.00      WT1   
ATOM   1435  OH2 TIP3W2377       5.372  16.176   1.537  0.00  0.00      WT1   
ATOM   1436  H1  TIP3W2377       4.745  16.813   1.898  0.00  0.00      WT1   
ATOM   1437  H2  TIP3W2377       6.230  16.505   1.878  0.00  0.00      WT1   
ATOM   1438  OH2 TIP3W2379       6.398   9.399   4.836  0.00  0.00      WT1   
ATOM   1439  H1  TIP3W2379       5.445   9.269   4.670  0.00  0.00      WT1   
ATOM   1440  H2  TIP3W2379       6.777   8.782   4.179  0.00  0.00      WT1   
ATOM   1441  OH2 TIP3W2380       7.246  12.116  -6.380  0.00  0.00      WT1   
ATOM   1442  H1  TIP3W2380       6.954  11.463  -5.701  0.00  0.00      WT1   
ATOM   1443  H2  TIP3W2380       6.880  11.688  -7.178  0.00  0.00      WT1   
ATOM   1444  OH2 TIP3W2383      -5.539   9.146   9.399  0.00  0.00      WT1   
ATOM   1445  H1  TIP3W2383      -4.929   8.434   9.680  0.00  0.00      WT1   
ATOM   1446  H2  TIP3W2383      -5.047   9.893   9.802  0.00  0.00      WT1   
ATOM   1447  OH2 TIP3W2397       1.602  -2.138  -8.419  0.00  0.00      WT1   
ATOM   1448  H1  TIP3W2397       1.708  -1.312  -7.905  0.00  0.00      WT1   
ATOM   1449  H2  TIP3W2397       2.320  -2.676  -8.033  0.00  0.00      WT1   
ATOM   1450  OH2 TIP3W2398       4.889  -2.568  -0.728  0.00  0.00      WT1   
ATOM   1451  H1  TIP3W2398       5.265  -3.059  -1.483  0.00  0.00      WT1   
ATOM   1452  H2  TIP3W2398       5.706  -2.398  -0.204  0.00  0.00      WT1   
ATOM   1453  OH2 TIP3W2402      19.428   2.520  12.087  0.00  0.00      WT1   
ATOM   1454  H1  TIP3W2402      19.989   3.311  12.219  0.00  0.00      WT1   
ATOM   1455  H2  TIP3W2402      20.093   1.807  11.995  0.00  0.00      WT1   
ATOM   1456  OH2 TIP3W2405      -9.048   6.813  -5.249  0.00  0.00      WT1   
ATOM   1457  H1  TIP3W2405      -8.784   7.728  -5.021  0.00  0.00      WT1   
ATOM   1458  H2  TIP3W2405      -8.208   6.339  -5.059  0.00  0.00      WT1   
ATOM   1459  OH2 TIP3W2418      11.854  20.723  -3.471  0.00  0.00      WT1   
ATOM   1460  H1  TIP3W2418      11.621  21.192  -2.648  0.00  0.00      WT1   
ATOM   1461  H2  TIP3W2418      12.266  19.930  -3.073  0.00  0.00      WT1   
ATOM   1462  OH2 TIP3W2419      15.533  19.930   1.205  0.00  0.00      WT1   
ATOM   1463  H1  TIP3W2419      15.494  18.955   1.334  0.00  0.00      WT1   
ATOM   1464  H2  TIP3W2419      14.588  20.159   1.128  0.00  0.00      WT1   
ATOM   1465  OH2 TIP3W2421      -8.385  20.834 -14.522  0.00  0.00      WT1   
ATOM   1466  H1  TIP3W2421      -8.995  20.454 -13.876  0.00  0.00      WT1   
ATOM   1467  H2  TIP3W2421      -8.048  21.617 -14.036  0.00  0.00      WT1   
ATOM   1468  OH2 TIP3W2436      -0.297  -1.643  11.689  0.00  0.00      WT1   
ATOM   1469  H1  TIP3W2436      -0.381  -0.912  11.038  0.00  0.00      WT1   
ATOM   1470  H2  TIP3W2436      -0.096  -2.395  11.096  0.00  0.00      WT1   
ATOM   1471  OH2 TIP3W2439       3.183   3.612 -13.227  0.00  0.00      WT1   
ATOM   1472  H1  TIP3W2439       2.852   3.642 -12.302  0.00  0.00      WT1   
ATOM   1473  H2  TIP3W2439       2.760   2.773 -13.509  0.00  0.00      WT1   
ATOM   1474  OH2 TIP3W2444      17.728   5.577   7.336  0.00  0.00      WT1   
ATOM   1475  H1  TIP3W2444      17.864   4.628   7.121  0.00  0.00      WT1   
ATOM   1476  H2  TIP3W2444      17.536   5.483   8.295  0.00  0.00      WT1   
ATOM   1477  OH2 TIP3W2445      10.171  -3.613  15.493  0.00  0.00      WT1   
ATOM   1478  H1  TIP3W2445       9.685  -4.294  14.977  0.00  0.00      WT1   
ATOM   1479  H2  TIP3W2445      11.110  -3.836  15.314  0.00  0.00      WT1   
ATOM   1480  OH2 TIP3W2464      19.652  14.255  -3.643  0.00  0.00      WT1   
ATOM   1481  H1  TIP3W2464      20.571  14.594  -3.662  0.00  0.00      WT1   
ATOM   1482  H2  TIP3W2464      19.159  15.085  -3.818  0.00  0.00      WT1   
ATOM   1483  OH2 TIP3W2469      17.866  19.634 -11.973  0.00  0.00      WT1   
ATOM   1484  H1  TIP3W2469      18.564  19.063 -11.599  0.00  0.00      WT1   
ATOM   1485  H2  TIP3W2469      17.329  19.831 -11.186  0.00  0.00      WT1   
ATOM   1486  OH2 TIP3W2479      16.934  14.007  12.323  0.00  0.00      WT1   
ATOM   1487  H1  TIP3W2479      17.886  13.829  12.160  0.00  0.00      WT1   
ATOM   1488  H2  TIP3W2479      16.741  14.578  11.556  0.00  0.00      WT1   
ATOM   1489  OH2 TIP3W2508       7.577  -0.128  -5.567  0.00  0.00      WT1   
ATOM   1490  H1  TIP3W2508       7.758   0.042  -4.619  0.00  0.00      WT1   
ATOM   1491  H2  TIP3W2508       7.751   0.755  -5.951  0.00  0.00      WT1   
ATOM   1492  OH2 TIP3W2587      13.495   3.434  -6.481  0.00  0.00      WT1   
ATOM   1493  H1  TIP3W2587      12.555   3.205  -6.592  0.00  0.00      WT1   
ATOM   1494  H2  TIP3W2587      13.464   4.409  -6.562  0.00  0.00      WT1   
ATOM   1495  OH2 TIP3W2591       2.605  23.146   3.240  0.00  0.00      WT1   
ATOM   1496  H1  TIP3W2591       2.756  23.804   2.527  0.00  0.00      WT1   
ATOM   1497  H2  TIP3W2591       2.574  22.327   2.712  0.00  0.00      WT1   
ATOM   1498  OH2 TIP3W2606      -1.091  23.925   9.166  0.00  0.00      WT1   
ATOM   1499  H1  TIP3W2606      -0.193  23.569   9.042  0.00  0.00      WT1   
ATOM   1500  H2  TIP3W2606      -1.559  23.082   9.368  0.00  0.00      WT1   
ATOM   1501  OH2 TIP3W2607      17.672  -5.131   8.325  0.00  0.00      WT1   
ATOM   1502  H1  TIP3W2607      17.050  -5.600   7.720  0.00  0.00      WT1   
ATOM   1503  H2  TIP3W2607      17.338  -4.221   8.191  0.00  0.00      WT1   
ATOM   1504  OH2 TIP3W2608      -4.086  -8.157  -0.297  0.00  0.00      WT1   
ATOM   1505  H1  TIP3W2608      -4.599  -7.665   0.380  0.00  0.00      WT1   
ATOM   1506  H2  TIP3W2608      -4.552  -9.014  -0.305  0.00  0.00      WT1   
ATOM   1507  OH2 TIP3W2610       7.604  -7.995  -1.783  0.00  0.00      WT1   
ATOM   1508  H1  TIP3W2610       8.407  -7.576  -1.406  0.00  0.00      WT1   
ATOM   1509  H2  TIP3W2610       7.440  -7.416  -2.556  0.00  0.00      WT1   
ATOM   1510  OH2 TIP3W2628       5.106  -4.900  -9.504  0.00  0.00      WT1   
ATOM   1511  H1  TIP3W2628       4.646  -5.253 -10.296  0.00  0.00      WT1   
ATOM   1512  H2  TIP3W2628       5.693  -4.252  -9.946  0.00  0.00      WT1   
ATOM   1513  OH2 TIP3W2633      15.824  11.581  -1.740  0.00  0.00      WT1   
ATOM   1514  H1  TIP3W2633      15.581  11.158  -2.587  0.00  0.00      WT1   
ATOM   1515  H2  TIP3W2633      16.750  11.841  -1.927  0.00  0.00      WT1   
ATOM   1516  OH2 TIP3W2634      20.467  12.095   9.144  0.00  0.00      WT1   
ATOM   1517  H1  TIP3W2634      20.985  12.847   8.803  0.00  0.00      WT1   
ATOM   1518  H2  TIP3W2634      21.179  11.563   9.579  0.00  0.00      WT1   
ATOM   1519  OH2 TIP3W2649      11.318  -4.694   8.657  0.00  0.00      WT1   
ATOM   1520  H1  TIP3W2649      12.271  -4.562   8.466  0.00  0.00      WT1   
ATOM   1521  H2  TIP3W2649      11.329  -4.711   9.638  0.00  0.00      WT1   
ATOM   1522  OH2 TIP3W2650       9.959  -4.472   5.220  0.00  0.00      WT1   
ATOM   1523  H1  TIP3W2650      10.718  -4.074   5.687  0.00  0.00      WT1   
ATOM   1524  H2  TIP3W2650       9.635  -3.672   4.755  0.00  0.00      WT1   
ATOM   1525  OH2 TIP3W2654     -10.920   0.080   6.781  0.00  0.00      WT1   
ATOM   1526  H1  TIP3W2654     -10.262  -0.273   7.413  0.00  0.00      WT1   
ATOM   1527  H2  TIP3W2654     -11.556   0.459   7.427  0.00  0.00      WT1   
ATOM   1528  OH2 TIP3W2656      -8.454  23.668  11.699  0.00  0.00      WT1   
ATOM   1529  H1  TIP3W2656      -9.165  23.018  11.673  0.00  0.00      WT1   
ATOM   1530  H2  TIP3W2656      -8.113  23.530  12.613  0.00  0.00      WT1   
ATOM   1531  OH2 TIP3W2667      10.887   4.116  14.078  0.00  0.00      WT1   
ATOM   1532  H1  TIP3W2667      10.653   3.201  14.338  0.00  0.00      WT1   
ATOM   1533  H2  TIP3W2667      11.805   4.159  14.418  0.00  0.00      WT1   
ATOM   1534  OH2 TIP3W2670       0.602  -1.228   3.258  0.00  0.00      WT1   
ATOM   1535  H1  TIP3W2670       1.476  -1.490   3.613  0.00  0.00      WT1   
ATOM   1536  H2  TIP3W2670       0.592  -1.685   2.390  0.00  0.00      WT1   
ATOM   1537  OH2 TIP3W2673      -3.472  11.579   2.692  0.00  0.00      WT1   
ATOM   1538  H1  TIP3W2673      -3.894  11.967   3.488  0.00  0.00      WT1   
ATOM   1539  H2  TIP3W2673      -3.112  12.397   2.281  0.00  0.00      WT1   
ATOM   1540  OH2 TIP3W2675     -11.889  -2.032  -1.651  0.00  0.00      WT1   
ATOM   1541  H1  TIP3W2675     -11.307  -2.076  -0.863  0.00  0.00      WT1   
ATOM   1542  H2  TIP3W2675     -11.965  -1.061  -1.753  0.00  0.00      WT1   
ATOM   1543  OH2 TIP3W2676       8.790  14.861   9.906  0.00  0.00      WT1   
ATOM   1544  H1  TIP3W2676       9.718  14.800  10.225  0.00  0.00      WT1   
ATOM   1545  H2  TIP3W2676       8.770  14.139   9.243  0.00  0.00      WT1   
ATOM   1546  OH2 TIP3W2677      16.383  20.039  -9.575  0.00  0.00      WT1   
ATOM   1547  H1  TIP3W2677      15.711  19.426  -9.208  0.00  0.00      WT1   
ATOM   1548  H2  TIP3W2677      17.181  19.680  -9.127  0.00  0.00      WT1   
ATOM   1549  OH2 TIP3W2678      14.554  19.219  -5.476  0.00  0.00      WT1   
ATOM   1550  H1  TIP3W2678      15.411  19.426  -5.924  0.00  0.00      WT1   
ATOM   1551  H2  TIP3W2678      13.938  19.736  -6.033  0.00  0.00      WT1   
ATOM   1552  OH2 TIP3W2689      11.336  15.963  -7.770  0.00  0.00      WT1   
ATOM   1553  H1  TIP3W2689      12.024  15.266  -7.762  0.00  0.00      WT1   
ATOM   1554  H2  TIP3W2689      10.629  15.524  -8.283  0.00  0.00      WT1   
ATOM   1555  OH2 TIP3W2690       9.879  -2.445   8.050  0.00  0.00      WT1   
ATOM   1556  H1  TIP3W2690      10.276  -3.282   8.374  0.00  0.00      WT1   
ATOM   1557  H2  TIP3W2690      10.443  -2.327   7.257  0.00  0.00      WT1   
ATOM   1558  OH2 TIP3W2691      13.809  16.684  -4.837  0.00  0.00      WT1   
ATOM   1559  H1  TIP3W2691      14.488  16.250  -4.275  0.00  0.00      WT1   
ATOM   1560  H2  TIP3W2691      14.133  17.610  -4.883  0.00  0.00      WT1   
ATOM   1561  OH2 TIP3W2692      12.914   0.672  15.252  0.00  0.00      WT1   
ATOM   1562  H1  TIP3W2692      12.674   0.151  16.045  0.00  0.00      WT1   
ATOM   1563  H2  TIP3W2692      12.079   1.165  15.121  0.00  0.00      WT1   
ATOM   1564  OH2 TIP3W2693       3.202  -4.057   0.822  0.00  0.00      WT1   
ATOM   1565  H1  TIP3W2693       3.686  -3.936   1.663  0.00  0.00      WT1   
ATOM   1566  H2  TIP3W2693       3.803  -3.600   0.202  0.00  0.00      WT1   
ATOM   1567  OH2 TIP3W2694      18.346  16.637  -4.249  0.00  0.00      WT1   
ATOM   1568  H1  TIP3W2694      18.317  16.780  -5.219  0.00  0.00      WT1   
ATOM   1569  H2  TIP3W2694      18.333  17.556  -3.904  0.00  0.00      WT1   
ATOM   1570  OH2 TIP3W2695       1.229  -5.384   6.633  0.00  0.00      WT1   
ATOM   1571  H1  TIP3W2695       1.971  -5.985   6.863  0.00  0.00      WT1   
ATOM   1572  H2  TIP3W2695       1.104  -5.601   5.688  0.00  0.00      WT1   
ATOM   1573  OH2 TIP3W2696       2.836  19.064  13.807  0.00  0.00      WT1   
ATOM   1574  H1  TIP3W2696       1.899  18.826  13.980  0.00  0.00      WT1   
ATOM   1575  H2  TIP3W2696       2.814  19.181  12.836  0.00  0.00      WT1   
ATOM   1576  OH2 TIP3W2697      11.348   1.595   7.034  0.00  0.00      WT1   
ATOM   1577  H1  TIP3W2697      11.298   1.542   8.014  0.00  0.00      WT1   
ATOM   1578  H2  TIP3W2697      12.048   0.926   6.862  0.00  0.00      WT1   
ATOM   1579  OH2 TIP3W2699      -5.563  -8.110   8.386  0.00  0.00      WT1   
ATOM   1580  H1  TIP3W2699      -5.787  -7.432   9.059  0.00  0.00      WT1   
ATOM   1581  H2  TIP3W2699      -4.630  -7.860   8.185  0.00  0.00      WT1   
ATOM   1582  OH2 TIP3W2709       0.530  15.437 -13.404  0.00  0.00      WT1   
ATOM   1583  H1  TIP3W2709       0.867  15.226 -14.297  0.00  0.00      WT1   
ATOM   1584  H2  TIP3W2709      -0.014  16.238 -13.566  0.00  0.00      WT1   
ATOM   1585  OH2 TIP3W2710      10.880  21.621  11.372  0.00  0.00      WT1   
ATOM   1586  H1  TIP3W2710      10.508  20.873  11.905  0.00  0.00      WT1   
ATOM   1587  H2  TIP3W2710      11.372  22.089  12.054  0.00  0.00      WT1   
ATOM   1588  OH2 TIP3W2714      19.133   6.700   3.868  0.00  0.00      WT1   
ATOM   1589  H1  TIP3W2714      19.114   7.568   3.411  0.00  0.00      WT1   
ATOM   1590  H2  TIP3W2714      19.291   7.007   4.784  0.00  0.00      WT1   
ATOM   1591  OH2 TIP3W2715       7.055   2.203   6.022  0.00  0.00      WT1   
ATOM   1592  H1  TIP3W2715       6.870   3.101   5.683  0.00  0.00      WT1   
ATOM   1593  H2  TIP3W2715       6.989   1.695   5.193  0.00  0.00      WT1   
ATOM   1594  OH2 TIP3W2717      13.125   3.870   6.717  0.00  0.00      WT1   
ATOM   1595  H1  TIP3W2717      13.147   4.103   7.679  0.00  0.00      WT1   
ATOM   1596  H2  TIP3W2717      12.375   3.251   6.709  0.00  0.00      WT1   
ATOM   1597  OH2 TIP3W2719       7.319  -8.133  -6.370  0.00  0.00      WT1   
ATOM   1598  H1  TIP3W2719       6.720  -8.890  -6.363  0.00  0.00      WT1   
ATOM   1599  H2  TIP3W2719       7.078  -7.708  -7.226  0.00  0.00      WT1   
ATOM   1600  OH2 TIP3W2732       6.909  -0.915  15.054  0.00  0.00      WT1   
ATOM   1601  H1  TIP3W2732       6.701  -0.108  14.532  0.00  0.00      WT1   
ATOM   1602  H2  TIP3W2732       6.609  -0.662  15.941  0.00  0.00      WT1   
ATOM   1603  OH2 TIP3W2734      -4.317  -6.732  12.632  0.00  0.00      WT1   
ATOM   1604  H1  TIP3W2734      -3.668  -6.018  12.451  0.00  0.00      WT1   
ATOM   1605  H2  TIP3W2734      -4.669  -6.428  13.494  0.00  0.00      WT1   
ATOM   1606  OH2 TIP3W2736      11.799  17.229 -14.672  0.00  0.00      WT1   
ATOM   1607  H1  TIP3W2736      11.840  16.952 -15.614  0.00  0.00      WT1   
ATOM   1608  H2  TIP3W2736      12.306  18.063 -14.738  0.00  0.00      WT1   
ATOM   1609  OH2 TIP3W2737      18.950  15.713 -12.389  0.00  0.00      WT1   
ATOM   1610  H1  TIP3W2737      19.116  16.530 -11.881  0.00  0.00      WT1   
ATOM   1611  H2  TIP3W2737      19.863  15.510 -12.686  0.00  0.00      WT1   
ATOM   1612  OH2 TIP3W2738       0.910   5.441  14.987  0.00  0.00      WT1   
ATOM   1613  H1  TIP3W2738       1.098   6.398  15.122  0.00  0.00      WT1   
ATOM   1614  H2  TIP3W2738       1.450   5.263  14.197  0.00  0.00      WT1   
ATOM   1615  OH2 TIP3W2740      19.929  11.583 -10.230  0.00  0.00      WT1   
ATOM   1616  H1  TIP3W2740      19.180  12.142 -10.535  0.00  0.00      WT1   
ATOM   1617  H2  TIP3W2740      19.835  10.784 -10.790  0.00  0.00      WT1   
ATOM   1618  OH2 TIP3W2743       3.763   8.683   4.425  0.00  0.00      WT1   
ATOM   1619  H1  TIP3W2743       4.174   7.806   4.618  0.00  0.00      WT1   
ATOM   1620  H2  TIP3W2743       2.872   8.374   4.168  0.00  0.00      WT1   
ATOM   1621  OH2 TIP3W2753       0.237   7.566  -5.178  0.00  0.00      WT1   
ATOM   1622  H1  TIP3W2753      -0.665   7.203  -5.036  0.00  0.00      WT1   
ATOM   1623  H2  TIP3W2753       0.672   7.203  -4.387  0.00  0.00      WT1   
ATOM   1624  OH2 TIP3W2754      -6.359  -2.232  -1.134  0.00  0.00      WT1   
ATOM   1625  H1  TIP3W2754      -6.707  -2.648  -1.947  0.00  0.00      WT1   
ATOM   1626  H2  TIP3W2754      -5.417  -2.491  -1.167  0.00  0.00      WT1   
ATOM   1627  OH2 TIP3W2755      -6.126  -6.458  10.533  0.00  0.00      WT1   
ATOM   1628  H1  TIP3W2755      -6.181  -5.479  10.526  0.00  0.00      WT1   
ATOM   1629  H2  TIP3W2755      -5.478  -6.615  11.253  0.00  0.00      WT1   
ATOM   1630  OH2 TIP3W2756      14.686  20.324   5.647  0.00  0.00      WT1   
ATOM   1631  H1  TIP3W2756      15.013  19.984   6.504  0.00  0.00      WT1   
ATOM   1632  H2  TIP3W2756      13.820  20.692   5.922  0.00  0.00      WT1   
ATOM   1633  OH2 TIP3W2760       9.014  20.636  -0.880  0.00  0.00      WT1   
ATOM   1634  H1  TIP3W2760       9.970  20.868  -0.873  0.00  0.00      WT1   
ATOM   1635  H2  TIP3W2760       8.659  21.247  -1.561  0.00  0.00      WT1   
ATOM   1636  OH2 TIP3W2771      13.451  19.227  14.762  0.00  0.00      WT1   
ATOM   1637  H1  TIP3W2771      14.354  18.836  14.777  0.00  0.00      WT1   
ATOM   1638  H2  TIP3W2771      13.285  19.210  13.795  0.00  0.00      WT1   
ATOM   1639  OH2 TIP3W2775     -10.259  10.886  13.328  0.00  0.00      WT1   
ATOM   1640  H1  TIP3W2775     -10.396  10.791  14.290  0.00  0.00      WT1   
ATOM   1641  H2  TIP3W2775      -9.307  10.669  13.252  0.00  0.00      WT1   
ATOM   1642  OH2 TIP3W2776       9.123   3.319   7.461  0.00  0.00      WT1   
ATOM   1643  H1  TIP3W2776       9.891   2.787   7.179  0.00  0.00      WT1   
ATOM   1644  H2  TIP3W2776       8.400   2.867   6.977  0.00  0.00      WT1   
ATOM   1645  OH2 TIP3W2777      -4.251  19.369  14.466  0.00  0.00      WT1   
ATOM   1646  H1  TIP3W2777      -5.007  19.862  14.091  0.00  0.00      WT1   
ATOM   1647  H2  TIP3W2777      -4.371  19.513  15.409  0.00  0.00      WT1   
ATOM   1648  OH2 TIP3W2779      15.260   4.141  -2.547  0.00  0.00      WT1   
ATOM   1649  H1  TIP3W2779      15.144   4.872  -3.195  0.00  0.00      WT1   
ATOM   1650  H2  TIP3W2779      14.398   4.180  -2.079  0.00  0.00      WT1   
ATOM   1651  OH2 TIP3W2780      -7.930   9.569 -16.044  0.00  0.00      WT1   
ATOM   1652  H1  TIP3W2780      -7.226  10.185 -15.748  0.00  0.00      WT1   
ATOM   1653  H2  TIP3W2780      -8.184   9.202 -15.171  0.00  0.00      WT1   
ATOM   1654  OH2 TIP3W2794      10.296  -4.485   0.832  0.00  0.00      WT1   
ATOM   1655  H1  TIP3W2794       9.958  -3.570   0.862  0.00  0.00      WT1   
ATOM   1656  H2  TIP3W2794      11.119  -4.347   0.317  0.00  0.00      WT1   
ATOM   1657  OH2 TIP3W2795      -0.735  16.233  -4.488  0.00  0.00      WT1   
ATOM   1658  H1  TIP3W2795      -0.126  15.616  -4.964  0.00  0.00      WT1   
ATOM   1659  H2  TIP3W2795      -0.097  16.959  -4.313  0.00  0.00      WT1   
ATOM   1660  OH2 TIP3W2797     -11.284  15.208 -12.755  0.00  0.00      WT1   
ATOM   1661  H1  TIP3W2797     -10.342  15.214 -13.042  0.00  0.00      WT1   
ATOM   1662  H2  TIP3W2797     -11.275  14.348 -12.282  0.00  0.00      WT1   
ATOM   1663  OH2 TIP3W2801       6.428  12.238  13.436  0.00  0.00      WT1   
ATOM   1664  H1  TIP3W2801       6.466  12.896  12.707  0.00  0.00      WT1   
ATOM   1665  H2  TIP3W2801       7.018  11.534  13.083  0.00  0.00      WT1   
ATOM   1666  OH2 TIP3W2806       9.367   7.663  16.203  0.00  0.00      WT1   
ATOM   1667  H1  TIP3W2806      10.068   7.254  16.753  0.00  0.00      WT1   
ATOM   1668  H2  TIP3W2806       9.623   8.609  16.271  0.00  0.00      WT1   
ATOM   1669  OH2 TIP3W2815      15.537  17.216   1.406  0.00  0.00      WT1   
ATOM   1670  H1  TIP3W2815      15.995  16.933   0.587  0.00  0.00      WT1   
ATOM   1671  H2  TIP3W2815      14.817  16.551   1.413  0.00  0.00      WT1   
ATOM   1672  OH2 TIP3W2818      18.856  16.028   8.266  0.00  0.00      WT1   
ATOM   1673  H1  TIP3W2818      19.758  15.666   8.326  0.00  0.00      WT1   
ATOM   1674  H2  TIP3W2818      18.943  16.883   8.751  0.00  0.00      WT1   
ATOM   1675  OH2 TIP3W2819      21.566  -0.246   2.587  0.00  0.00      WT1   
ATOM   1676  H1  TIP3W2819      20.939  -0.560   3.269  0.00  0.00      WT1   
ATOM   1677  H2  TIP3W2819      21.092   0.550   2.261  0.00  0.00      WT1   
ATOM   1678  OH2 TIP3W2821       5.402  -8.528  -0.151  0.00  0.00      WT1   
ATOM   1679  H1  TIP3W2821       5.841  -8.412   0.718  0.00  0.00      WT1   
ATOM   1680  H2  TIP3W2821       6.132  -8.255  -0.746  0.00  0.00      WT1   
ATOM   1681  OH2 TIP3W2832      17.051  -5.977  -7.425  0.00  0.00      WT1   
ATOM   1682  H1  TIP3W2832      16.471  -5.531  -6.774  0.00  0.00      WT1   
ATOM   1683  H2  TIP3W2832      17.673  -6.413  -6.812  0.00  0.00      WT1   
ATOM   1684  OH2 TIP3W2841      -0.947  -3.216  13.879  0.00  0.00      WT1   
ATOM   1685  H1  TIP3W2841      -0.281  -2.809  14.454  0.00  0.00      WT1   
ATOM   1686  H2  TIP3W2841      -0.870  -2.619  13.106  0.00  0.00      WT1   
ATOM   1687  OH2 TIP3W2842      20.483  11.659  -7.530  0.00  0.00      WT1   
ATOM   1688  H1  TIP3W2842      20.341  11.623  -8.501  0.00  0.00      WT1   
ATOM   1689  H2  TIP3W2842      21.451  11.521  -7.486  0.00  0.00      WT1   
ATOM   1690  OH2 TIP3W2843      16.215  13.014  -5.134  0.00  0.00      WT1   
ATOM   1691  H1  TIP3W2843      16.769  12.773  -5.906  0.00  0.00      WT1   
ATOM   1692  H2  TIP3W2843      16.084  12.124  -4.741  0.00  0.00      WT1   
ATOM   1693  OH2 TIP3W2845      -8.597   3.062   3.640  0.00  0.00      WT1   
ATOM   1694  H1  TIP3W2845      -8.825   2.142   3.883  0.00  0.00      WT1   
ATOM   1695  H2  TIP3W2845      -7.850   2.928   3.029  0.00  0.00      WT1   
ATOM   1696  OH2 TIP3W2857       2.994  -1.927   9.557  0.00  0.00      WT1   
ATOM   1697  H1  TIP3W2857       3.043  -2.074  10.528  0.00  0.00      WT1   
ATOM   1698  H2  TIP3W2857       3.710  -2.535   9.272  0.00  0.00      WT1   
ATOM   1699  OH2 TIP3W2859      19.820  17.933 -10.811  0.00  0.00      WT1   
ATOM   1700  H1  TIP3W2859      20.175  17.232 -10.212  0.00  0.00      WT1   
ATOM   1701  H2  TIP3W2859      20.643  18.141 -11.312  0.00  0.00      WT1   
ATOM   1702  OH2 TIP3W2862      16.043  -7.445  -0.224  0.00  0.00      WT1   
ATOM   1703  H1  TIP3W2862      16.136  -7.974   0.597  0.00  0.00      WT1   
ATOM   1704  H2  TIP3W2862      16.504  -6.617   0.038  0.00  0.00      WT1   
ATOM   1705  OH2 TIP3W2865      -7.560  10.614  13.028  0.00  0.00      WT1   
ATOM   1706  H1  TIP3W2865      -7.167  11.474  13.276  0.00  0.00      WT1   
ATOM   1707  H2  TIP3W2865      -7.508  10.656  12.046  0.00  0.00      WT1   
ATOM   1708  OH2 TIP3W2866      -0.355  17.515  -0.504  0.00  0.00      WT1   
ATOM   1709  H1  TIP3W2866      -0.041  17.679   0.410  0.00  0.00      WT1   
ATOM   1710  H2  TIP3W2866       0.491  17.588  -0.990  0.00  0.00      WT1   
ATOM   1711  OH2 TIP3W2877      16.326   8.012  -2.702  0.00  0.00      WT1   
ATOM   1712  H1  TIP3W2877      15.591   8.321  -2.133  0.00  0.00      WT1   
ATOM   1713  H2  TIP3W2877      15.826   7.502  -3.372  0.00  0.00      WT1   
ATOM   1714  OH2 TIP3W2878       2.227  -2.024  -1.329  0.00  0.00      WT1   
ATOM   1715  H1  TIP3W2878       2.299  -2.795  -1.934  0.00  0.00      WT1   
ATOM   1716  H2  TIP3W2878       3.150  -2.014  -1.005  0.00  0.00      WT1   
ATOM   1717  OH2 TIP3W2903      -3.831  14.825   6.282  0.00  0.00      WT1   
ATOM   1718  H1  TIP3W2903      -2.883  14.564   6.194  0.00  0.00      WT1   
ATOM   1719  H2  TIP3W2903      -3.747  15.777   6.075  0.00  0.00      WT1   
ATOM   1720  OH2 TIP3W2919      -0.693   2.242 -13.073  0.00  0.00      WT1   
ATOM   1721  H1  TIP3W2919      -1.484   2.164 -13.659  0.00  0.00      WT1   
ATOM   1722  H2  TIP3W2919      -0.846   3.111 -12.651  0.00  0.00      WT1   
ATOM   1723  OH2 TIP3W2922       2.690   0.819   9.450  0.00  0.00      WT1   
ATOM   1724  H1  TIP3W2922       2.074   0.888   8.697  0.00  0.00      WT1   
ATOM   1725  H2  TIP3W2922       2.744  -0.156   9.547  0.00  0.00      WT1   
ATOM   1726  OH2 TIP3W2926      -1.518  20.543 -10.465  0.00  0.00      WT1   
ATOM   1727  H1  TIP3W2926      -2.427  20.324 -10.756  0.00  0.00      WT1   
ATOM   1728  H2  TIP3W2926      -1.655  20.671  -9.509  0.00  0.00      WT1   
ATOM   1729  OH2 TIP3W2944      16.373  -3.032  -3.899  0.00  0.00      WT1   
ATOM   1730  H1  TIP3W2944      16.662  -2.114  -4.103  0.00  0.00      WT1   
ATOM   1731  H2  TIP3W2944      17.100  -3.279  -3.295  0.00  0.00      WT1   
ATOM   1732  OH2 TIP3W3010      15.376  10.552  -4.257  0.00  0.00      WT1   
ATOM   1733  H1  TIP3W3010      14.418  10.371  -4.285  0.00  0.00      WT1   
ATOM   1734  H2  TIP3W3010      15.720   9.840  -4.847  0.00  0.00      WT1   
ATOM   1735  OH2 TIP3W3012       3.972  10.019 -10.245  0.00  0.00      WT1   
ATOM   1736  H1  TIP3W3012       4.302   9.419 -10.948  0.00  0.00      WT1   
ATOM   1737  H2  TIP3W3012       3.053   9.702 -10.138  0.00  0.00      WT1   
ATOM   1738  OH2 TIP3W3016      19.269  -2.076 -14.165  0.00  0.00      WT1   
ATOM   1739  H1  TIP3W3016      20.166  -1.727 -14.216  0.00  0.00      WT1   
ATOM   1740  H2  TIP3W3016      18.740  -1.243 -14.207  0.00  0.00      WT1   
ATOM   1741  OH2 TIP3W3027       4.672  18.797   9.212  0.00  0.00      WT1   
ATOM   1742  H1  TIP3W3027       4.641  19.323   8.386  0.00  0.00      WT1   
ATOM   1743  H2  TIP3W3027       5.589  18.983   9.516  0.00  0.00      WT1   
ATOM   1744  OH2 TIP3W3030       6.311   4.418  16.516  0.00  0.00      WT1   
ATOM   1745  H1  TIP3W3030       7.016   4.909  16.044  0.00  0.00      WT1   
ATOM   1746  H2  TIP3W3030       5.507   4.791  16.092  0.00  0.00      WT1   
ATOM   1747  OH2 TIP3W3046       6.432  -6.656 -13.510  0.00  0.00      WT1   
ATOM   1748  H1  TIP3W3046       6.319  -7.399 -14.113  0.00  0.00      WT1   
ATOM   1749  H2  TIP3W3046       6.827  -7.115 -12.727  0.00  0.00      WT1   
ATOM   1750  OH2 TIP3W3049      -7.458  -8.911  -0.628  0.00  0.00      WT1   
ATOM   1751  H1  TIP3W3049      -7.717  -8.971   0.317  0.00  0.00      WT1   
ATOM   1752  H2  TIP3W3049      -6.732  -9.561  -0.644  0.00  0.00      WT1   
ATOM   1753  OH2 TIP3W3050      -8.667   2.969  -9.788  0.00  0.00      WT1   
ATOM   1754  H1  TIP3W3050      -8.393   3.476 -10.586  0.00  0.00      WT1   
ATOM   1755  H2  TIP3W3050      -7.823   2.957  -9.290  0.00  0.00      WT1   
ATOM   1756  OH2 TIP3W3053      -2.738   4.012   4.024  0.00  0.00      WT1   
ATOM   1757  H1  TIP3W3053      -2.604   4.688   3.331  0.00  0.00      WT1   
ATOM   1758  H2  TIP3W3053      -2.217   4.410   4.753  0.00  0.00      WT1   
ATOM   1759  OH2 TIP3W3070      20.827  11.288   1.885  0.00  0.00      WT1   
ATOM   1760  H1  TIP3W3070      21.149  11.664   1.029  0.00  0.00      WT1   
ATOM   1761  H2  TIP3W3070      21.558  10.646   2.032  0.00  0.00      WT1   
ATOM   1762  OH2 TIP3W3072      -2.992  21.049  -0.218  0.00  0.00      WT1   
ATOM   1763  H1  TIP3W3072      -2.135  21.321   0.175  0.00  0.00      WT1   
ATOM   1764  H2  TIP3W3072      -2.955  20.076  -0.095  0.00  0.00      WT1   
ATOM   1765  OH2 TIP3W3073      10.240   1.563  15.011  0.00  0.00      WT1   
ATOM   1766  H1  TIP3W3073      10.055   0.631  14.766  0.00  0.00      WT1   
ATOM   1767  H2  TIP3W3073       9.394   1.796  15.444  0.00  0.00      WT1   
ATOM   1768  OH2 TIP3W3075      15.370   2.341   6.311  0.00  0.00      WT1   
ATOM   1769  H1  TIP3W3075      14.625   2.977   6.368  0.00  0.00      WT1   
ATOM   1770  H2  TIP3W3075      15.174   1.772   7.086  0.00  0.00      WT1   
ATOM   1771  OH2 TIP3W3080       2.622  -2.427  -5.157  0.00  0.00      WT1   
ATOM   1772  H1  TIP3W3080       3.155  -2.915  -5.814  0.00  0.00      WT1   
ATOM   1773  H2  TIP3W3080       2.791  -2.957  -4.348  0.00  0.00      WT1   
ATOM   1774  OH2 TIP3W3085       7.239  19.328  10.023  0.00  0.00      WT1   
ATOM   1775  H1  TIP3W3085       7.733  20.167   9.906  0.00  0.00      WT1   
ATOM   1776  H2  TIP3W3085       7.178  19.269  11.002  0.00  0.00      WT1   
ATOM   1777  OH2 TIP3W3086       2.140  -8.494  10.534  0.00  0.00      WT1   
ATOM   1778  H1  TIP3W3086       1.904  -9.321  10.066  0.00  0.00      WT1   
ATOM   1779  H2  TIP3W3086       2.997  -8.260  10.137  0.00  0.00      WT1   
ATOM   1780  OH2 TIP3W3091      16.709  -2.570  11.616  0.00  0.00      WT1   
ATOM   1781  H1  TIP3W3091      16.984  -2.871  12.498  0.00  0.00      WT1   
ATOM   1782  H2  TIP3W3091      16.148  -3.314  11.319  0.00  0.00      WT1   
ATOM   1783  OH2 TIP3W3092      16.364  -7.904  -2.908  0.00  0.00      WT1   
ATOM   1784  H1  TIP3W3092      16.188  -8.868  -2.960  0.00  0.00      WT1   
ATOM   1785  H2  TIP3W3092      16.307  -7.756  -1.939  0.00  0.00      WT1   
ATOM   1786  OH2 TIP3W3095      12.540  10.618  -4.437  0.00  0.00      WT1   
ATOM   1787  H1  TIP3W3095      12.725  11.531  -4.745  0.00  0.00      WT1   
ATOM   1788  H2  TIP3W3095      12.354  10.161  -5.285  0.00  0.00      WT1   
ATOM   1789  OH2 TIP3W3096      -7.428  20.740  -5.157  0.00  0.00      WT1   
ATOM   1790  H1  TIP3W3096      -8.013  21.527  -5.131  0.00  0.00      WT1   
ATOM   1791  H2  TIP3W3096      -6.711  21.068  -4.572  0.00  0.00      WT1   
ATOM   1792  OH2 TIP3W3097       9.244  16.375 -14.007  0.00  0.00      WT1   
ATOM   1793  H1  TIP3W3097      10.051  16.794 -14.370  0.00  0.00      WT1   
ATOM   1794  H2  TIP3W3097       9.519  15.434 -14.044  0.00  0.00      WT1   
ATOM   1795  OH2 TIP3W3108      -3.591  -0.013   1.775  0.00  0.00      WT1   
ATOM   1796  H1  TIP3W3108      -3.609  -0.908   2.177  0.00  0.00      WT1   
ATOM   1797  H2  TIP3W3108      -3.946   0.499   2.531  0.00  0.00      WT1   
ATOM   1798  OH2 TIP3W3109      -1.245  -5.564 -10.819  0.00  0.00      WT1   
ATOM   1799  H1  TIP3W3109      -1.177  -4.801 -10.206  0.00  0.00      WT1   
ATOM   1800  H2  TIP3W3109      -1.672  -6.221 -10.220  0.00  0.00      WT1   
ATOM   1801  OH2 TIP3W3111      14.889  -7.141  -8.627  0.00  0.00      WT1   
ATOM   1802  H1  TIP3W3111      14.733  -7.739  -7.863  0.00  0.00      WT1   
ATOM   1803  H2  TIP3W3111      15.739  -6.736  -8.347  0.00  0.00      WT1   
ATOM   1804  OH2 TIP3W3112      11.746  -0.619 -15.555  0.00  0.00      WT1   
ATOM   1805  H1  TIP3W3112      10.965  -0.979 -15.992  0.00  0.00      WT1   
ATOM   1806  H2  TIP3W3112      11.961  -1.340 -14.926  0.00  0.00      WT1   
ATOM   1807  OH2 TIP3W3113       4.491   7.125  12.511  0.00  0.00      WT1   
ATOM   1808  H1  TIP3W3113       3.771   6.476  12.602  0.00  0.00      WT1   
ATOM   1809  H2  TIP3W3113       5.268   6.576  12.736  0.00  0.00      WT1   
ATOM   1810  OH2 TIP3W3114      16.180   7.352   5.893  0.00  0.00      WT1   
ATOM   1811  H1  TIP3W3114      15.358   6.866   5.687  0.00  0.00      WT1   
ATOM   1812  H2  TIP3W3114      16.723   6.657   6.322  0.00  0.00      WT1   
ATOM   1813  OH2 TIP3W3115      14.181   8.811  -1.105  0.00  0.00      WT1   
ATOM   1814  H1  TIP3W3115      14.506   9.318  -0.334  0.00  0.00      WT1   
ATOM   1815  H2  TIP3W3115      13.428   9.372  -1.387  0.00  0.00      WT1   
ATOM   1816  OH2 TIP3W3116       9.408  23.049 -11.395  0.00  0.00      WT1   
ATOM   1817  H1  TIP3W3116       8.818  22.377 -11.794  0.00  0.00      WT1   
ATOM   1818  H2  TIP3W3116      10.193  22.504 -11.180  0.00  0.00      WT1   
ATOM   1819  OH2 TIP3W3119      10.132  -2.100  -8.339  0.00  0.00      WT1   
ATOM   1820  H1  TIP3W3119       9.663  -2.747  -8.895  0.00  0.00      WT1   
ATOM   1821  H2  TIP3W3119       9.769  -2.300  -7.447  0.00  0.00      WT1   
ATOM   1822  OH2 TIP3W3129      10.639  -1.856  12.084  0.00  0.00      WT1   
ATOM   1823  H1  TIP3W3129      10.315  -1.471  12.919  0.00  0.00      WT1   
ATOM   1824  H2  TIP3W3129      10.171  -1.325  11.416  0.00  0.00      WT1   
ATOM   1825  OH2 TIP3W3131      -3.744  -1.015 -14.878  0.00  0.00      WT1   
ATOM   1826  H1  TIP3W3131      -3.269  -1.627 -15.471  0.00  0.00      WT1   
ATOM   1827  H2  TIP3W3131      -4.603  -0.957 -15.350  0.00  0.00      WT1   
ATOM   1828  OH2 TIP3W3139      12.143  -3.572 -11.209  0.00  0.00      WT1   
ATOM   1829  H1  TIP3W3139      12.471  -2.897 -10.578  0.00  0.00      WT1   
ATOM   1830  H2  TIP3W3139      12.483  -4.388 -10.778  0.00  0.00      WT1   
ATOM   1831  OH2 TIP3W3140       3.798   5.905 -10.227  0.00  0.00      WT1   
ATOM   1832  H1  TIP3W3140       3.691   6.244 -11.135  0.00  0.00      WT1   
ATOM   1833  H2  TIP3W3140       3.363   5.034 -10.324  0.00  0.00      WT1   
ATOM   1834  OH2 TIP3W3150       4.743  21.971   4.854  0.00  0.00      WT1   
ATOM   1835  H1  TIP3W3150       5.033  21.948   3.916  0.00  0.00      WT1   
ATOM   1836  H2  TIP3W3150       3.942  22.512   4.739  0.00  0.00      WT1   
ATOM   1837  OH2 TIP3W3152      -1.270  -6.618  10.439  0.00  0.00      WT1   
ATOM   1838  H1  TIP3W3152      -1.324  -7.543  10.111  0.00  0.00      WT1   
ATOM   1839  H2  TIP3W3152      -1.331  -6.145   9.584  0.00  0.00      WT1   
ATOM   1840  OH2 TIP3W3155       9.604  -1.089  14.598  0.00  0.00      WT1   
ATOM   1841  H1  TIP3W3155       8.629  -1.095  14.710  0.00  0.00      WT1   
ATOM   1842  H2  TIP3W3155       9.821  -1.993  14.912  0.00  0.00      WT1   
ATOM   1843  OH2 TIP3W3156       9.463  20.981   7.091  0.00  0.00      WT1   
ATOM   1844  H1  TIP3W3156       8.753  21.290   6.487  0.00  0.00      WT1   
ATOM   1845  H2  TIP3W3156       9.126  21.263   7.966  0.00  0.00      WT1   
ATOM   1846  OH2 TIP3W3157       5.616  18.051  -1.573  0.00  0.00      WT1   
ATOM   1847  H1  TIP3W3157       5.486  17.100  -1.372  0.00  0.00      WT1   
ATOM   1848  H2  TIP3W3157       6.454  18.200  -1.081  0.00  0.00      WT1   
ATOM   1849  OH2 TIP3W3158      -6.528  20.299 -12.191  0.00  0.00      WT1   
ATOM   1850  H1  TIP3W3158      -6.282  19.984 -13.085  0.00  0.00      WT1   
ATOM   1851  H2  TIP3W3158      -6.749  21.235 -12.373  0.00  0.00      WT1   
ATOM   1852  OH2 TIP3W3161      -5.829  -6.594   1.189  0.00  0.00      WT1   
ATOM   1853  H1  TIP3W3161      -6.173  -6.816   2.078  0.00  0.00      WT1   
ATOM   1854  H2  TIP3W3161      -6.636  -6.617   0.653  0.00  0.00      WT1   
ATOM   1855  OH2 TIP3W3173      15.292  -0.531  -0.018  0.00  0.00      WT1   
ATOM   1856  H1  TIP3W3173      15.806  -1.362  -0.159  0.00  0.00      WT1   
ATOM   1857  H2  TIP3W3173      15.971   0.140  -0.229  0.00  0.00      WT1   
ATOM   1858  OH2 TIP3W3174      -8.690  -4.136   1.023  0.00  0.00      WT1   
ATOM   1859  H1  TIP3W3174      -9.284  -3.408   0.744  0.00  0.00      WT1   
ATOM   1860  H2  TIP3W3174      -8.402  -4.498   0.158  0.00  0.00      WT1   
ATOM   1861  OH2 TIP3W3177       5.645  19.205 -12.753  0.00  0.00      WT1   
ATOM   1862  H1  TIP3W3177       4.726  19.050 -12.442  0.00  0.00      WT1   
ATOM   1863  H2  TIP3W3177       5.921  18.286 -12.964  0.00  0.00      WT1   
ATOM   1864  OH2 TIP3W3178      17.407   6.362   0.390  0.00  0.00      WT1   
ATOM   1865  H1  TIP3W3178      17.181   5.923   1.232  0.00  0.00      WT1   
ATOM   1866  H2  TIP3W3178      17.510   5.602  -0.206  0.00  0.00      WT1   
ATOM   1867  OH2 TIP3W3181      16.965   9.796   4.826  0.00  0.00      WT1   
ATOM   1868  H1  TIP3W3181      16.716   8.887   5.085  0.00  0.00      WT1   
ATOM   1869  H2  TIP3W3181      17.670   9.629   4.170  0.00  0.00      WT1   
ATOM   1870  OH2 TIP3W3187      15.801  12.124  13.985  0.00  0.00      WT1   
ATOM   1871  H1  TIP3W3187      16.209  12.713  13.318  0.00  0.00      WT1   
ATOM   1872  H2  TIP3W3187      15.134  11.650  13.459  0.00  0.00      WT1   
ATOM   1873  OH2 TIP3W3192      17.920  16.547  -6.993  0.00  0.00      WT1   
ATOM   1874  H1  TIP3W3192      18.234  15.740  -7.456  0.00  0.00      WT1   
ATOM   1875  H2  TIP3W3192      16.951  16.395  -7.038  0.00  0.00      WT1   
ATOM   1876  OH2 TIP3W3196      -2.758   4.893  -7.559  0.00  0.00      WT1   
ATOM   1877  H1  TIP3W3196      -3.594   4.608  -7.131  0.00  0.00      WT1   
ATOM   1878  H2  TIP3W3196      -2.637   4.207  -8.248  0.00  0.00      WT1   
ATOM   1879  OH2 TIP3W3197       7.033  -0.296  -9.536  0.00  0.00      WT1   
ATOM   1880  H1  TIP3W3197       6.820  -0.292 -10.486  0.00  0.00      WT1   
ATOM   1881  H2  TIP3W3197       6.531   0.488  -9.220  0.00  0.00      WT1   
ATOM   1882  OH2 TIP3W3202      -5.772  11.775  -8.421  0.00  0.00      WT1   
ATOM   1883  H1  TIP3W3202      -4.901  11.415  -8.702  0.00  0.00      WT1   
ATOM   1884  H2  TIP3W3202      -5.920  12.423  -9.132  0.00  0.00      WT1   
ATOM   1885  OH2 TIP3W3214       3.340  -2.452  12.222  0.00  0.00      WT1   
ATOM   1886  H1  TIP3W3214       2.815  -3.275  12.309  0.00  0.00      WT1   
ATOM   1887  H2  TIP3W3214       4.173  -2.709  12.674  0.00  0.00      WT1   
ATOM   1888  OH2 TIP3W3216     -10.537  -4.643  10.353  0.00  0.00      WT1   
ATOM   1889  H1  TIP3W3216     -10.026  -5.394  10.724  0.00  0.00      WT1   
ATOM   1890  H2  TIP3W3216     -11.366  -5.083  10.071  0.00  0.00      WT1   
ATOM   1891  OH2 TIP3W3219       0.700   6.076  -9.904  0.00  0.00      WT1   
ATOM   1892  H1  TIP3W3219       0.326   6.676  -9.221  0.00  0.00      WT1   
ATOM   1893  H2  TIP3W3219       1.314   6.680 -10.348  0.00  0.00      WT1   
ATOM   1894  OH2 TIP3W3222      16.456  -3.404  -8.274  0.00  0.00      WT1   
ATOM   1895  H1  TIP3W3222      16.958  -4.240  -8.229  0.00  0.00      WT1   
ATOM   1896  H2  TIP3W3222      15.833  -3.550  -7.545  0.00  0.00      WT1   
ATOM   1897  OH2 TIP3W3223      -2.644  15.942   3.374  0.00  0.00      WT1   
ATOM   1898  H1  TIP3W3223      -2.796  15.182   2.774  0.00  0.00      WT1   
ATOM   1899  H2  TIP3W3223      -1.664  15.918   3.376  0.00  0.00      WT1   
ATOM   1900  OH2 TIP3W3227       8.842  12.698   8.154  0.00  0.00      WT1   
ATOM   1901  H1  TIP3W3227       9.665  12.371   8.578  0.00  0.00      WT1   
ATOM   1902  H2  TIP3W3227       8.481  11.868   7.782  0.00  0.00      WT1   
ATOM   1903  OH2 TIP3W3233      13.957   6.447   0.309  0.00  0.00      WT1   
ATOM   1904  H1  TIP3W3233      14.361   6.696   1.164  0.00  0.00      WT1   
ATOM   1905  H2  TIP3W3233      14.126   7.248  -0.229  0.00  0.00      WT1   
ATOM   1906  OH2 TIP3W3236      11.392   6.293 -15.407  0.00  0.00      WT1   
ATOM   1907  H1  TIP3W3236      12.296   6.297 -15.019  0.00  0.00      WT1   
ATOM   1908  H2  TIP3W3236      10.974   5.647 -14.807  0.00  0.00      WT1   
ATOM   1909  OH2 TIP3W3238      10.428  14.321   0.547  0.00  0.00      WT1   
ATOM   1910  H1  TIP3W3238      11.214  13.745   0.477  0.00  0.00      WT1   
ATOM   1911  H2  TIP3W3238      10.538  14.751   1.420  0.00  0.00      WT1   
ATOM   1912  OH2 TIP3W3240      -8.334   0.628 -11.299  0.00  0.00      WT1   
ATOM   1913  H1  TIP3W3240      -8.936   0.865 -12.013  0.00  0.00      WT1   
ATOM   1914  H2  TIP3W3240      -8.491   1.365 -10.672  0.00  0.00      WT1   
ATOM   1915  OH2 TIP3W3241       7.231  -6.501   4.270  0.00  0.00      WT1   
ATOM   1916  H1  TIP3W3241       7.857  -6.677   4.982  0.00  0.00      WT1   
ATOM   1917  H2  TIP3W3241       6.461  -6.160   4.789  0.00  0.00      WT1   
ATOM   1918  OH2 TIP3W3243      20.168  -5.871   9.290  0.00  0.00      WT1   
ATOM   1919  H1  TIP3W3243      19.373  -5.466   8.879  0.00  0.00      WT1   
ATOM   1920  H2  TIP3W3243      20.450  -6.471   8.592  0.00  0.00      WT1   
ATOM   1921  OH2 TIP3W3245      -4.969   8.741  -6.737  0.00  0.00      WT1   
ATOM   1922  H1  TIP3W3245      -4.851   8.339  -5.854  0.00  0.00      WT1   
ATOM   1923  H2  TIP3W3245      -4.136   8.462  -7.165  0.00  0.00      WT1   
ATOM   1924  OH2 TIP3W3247      16.104   2.785  -5.933  0.00  0.00      WT1   
ATOM   1925  H1  TIP3W3247      15.173   3.051  -6.120  0.00  0.00      WT1   
ATOM   1926  H2  TIP3W3247      16.542   3.652  -5.784  0.00  0.00      WT1   
ATOM   1927  OH2 TIP3W3257      -3.138  15.487  15.090  0.00  0.00      WT1   
ATOM   1928  H1  TIP3W3257      -2.819  16.303  14.653  0.00  0.00      WT1   
ATOM   1929  H2  TIP3W3257      -4.075  15.488  14.801  0.00  0.00      WT1   
ATOM   1930  OH2 TIP3W3258      13.596  -0.569  -6.939  0.00  0.00      WT1   
ATOM   1931  H1  TIP3W3258      13.462   0.353  -6.679  0.00  0.00      WT1   
ATOM   1932  H2  TIP3W3258      14.579  -0.640  -6.896  0.00  0.00      WT1   
ATOM   1933  OH2 TIP3W3261      -1.581  20.451  -7.670  0.00  0.00      WT1   
ATOM   1934  H1  TIP3W3261      -1.204  19.562  -7.855  0.00  0.00      WT1   
ATOM   1935  H2  TIP3W3261      -2.153  20.238  -6.917  0.00  0.00      WT1   
ATOM   1936  OH2 TIP3W3263      11.593   9.637   8.314  0.00  0.00      WT1   
ATOM   1937  H1  TIP3W3263      10.736   9.176   8.222  0.00  0.00      WT1   
ATOM   1938  H2  TIP3W3263      12.207   8.886   8.208  0.00  0.00      WT1   
ATOM   1939  OH2 TIP3W3274       5.872   3.865 -13.745  0.00  0.00      WT1   
ATOM   1940  H1  TIP3W3274       6.007   4.089 -14.691  0.00  0.00      WT1   
ATOM   1941  H2  TIP3W3274       4.891   3.823 -13.689  0.00  0.00      WT1   
ATOM   1942  OH2 TIP3W3280      17.392   8.351   9.907  0.00  0.00      WT1   
ATOM   1943  H1  TIP3W3280      16.645   8.473  10.534  0.00  0.00      WT1   
ATOM   1944  H2  TIP3W3280      17.977   7.781  10.448  0.00  0.00      WT1   
ATOM   1945  OH2 TIP3W3282       9.205  15.411  -9.514  0.00  0.00      WT1   
ATOM   1946  H1  TIP3W3282       9.526  16.037 -10.205  0.00  0.00      WT1   
ATOM   1947  H2  TIP3W3282       8.722  16.031  -8.925  0.00  0.00      WT1   
ATOM   1948  OH2 TIP3W3287       2.537  18.797  11.046  0.00  0.00      WT1   
ATOM   1949  H1  TIP3W3287       3.281  18.884  10.410  0.00  0.00      WT1   
ATOM   1950  H2  TIP3W3287       2.344  17.844  10.950  0.00  0.00      WT1   
ATOM   1951  OH2 TIP3W3296      18.949   9.324   2.905  0.00  0.00      WT1   
ATOM   1952  H1  TIP3W3296      19.586  10.025   2.674  0.00  0.00      WT1   
ATOM   1953  H2  TIP3W3296      18.448   9.260   2.060  0.00  0.00      WT1   
ATOM   1954  OH2 TIP3W3301      -5.638  15.695  13.891  0.00  0.00      WT1   
ATOM   1955  H1  TIP3W3301      -5.314  15.793  12.970  0.00  0.00      WT1   
ATOM   1956  H2  TIP3W3301      -6.415  16.300  13.855  0.00  0.00      WT1   
ATOM   1957  OH2 TIP3W3302      12.632  13.745 -15.509  0.00  0.00      WT1   
ATOM   1958  H1  TIP3W3302      11.825  13.840 -14.963  0.00  0.00      WT1   
ATOM   1959  H2  TIP3W3302      12.804  12.783 -15.443  0.00  0.00      WT1   
ATOM   1960  OH2 TIP3W3305      -2.188  -6.762 -13.149  0.00  0.00      WT1   
ATOM   1961  H1  TIP3W3305      -1.853  -6.357 -12.320  0.00  0.00      WT1   
ATOM   1962  H2  TIP3W3305      -1.339  -6.906 -13.623  0.00  0.00      WT1   
ATOM   1963  OH2 TIP3W3306      -2.724  14.746  -5.889  0.00  0.00      WT1   
ATOM   1964  H1  TIP3W3306      -3.428  14.922  -5.233  0.00  0.00      WT1   
ATOM   1965  H2  TIP3W3306      -1.976  15.191  -5.454  0.00  0.00      WT1   
ATOM   1966  OH2 TIP3W3331      -0.406   8.694  12.296  0.00  0.00      WT1   
ATOM   1967  H1  TIP3W3331       0.017   9.169  13.044  0.00  0.00      WT1   
ATOM   1968  H2  TIP3W3331      -0.182   9.295  11.552  0.00  0.00      WT1   
ATOM   1969  OH2 TIP3W3342      14.894   0.856   8.573  0.00  0.00      WT1   
ATOM   1970  H1  TIP3W3342      15.528   0.423   9.180  0.00  0.00      WT1   
ATOM   1971  H2  TIP3W3342      14.304   1.233   9.262  0.00  0.00      WT1   
ATOM   1972  OH2 TIP3W3347       4.578  -7.922  -3.502  0.00  0.00      WT1   
ATOM   1973  H1  TIP3W3347       4.811  -8.801  -3.149  0.00  0.00      WT1   
ATOM   1974  H2  TIP3W3347       5.445  -7.507  -3.643  0.00  0.00      WT1   
ATOM   1975  OH2 TIP3W3348      -4.016  14.735  -0.633  0.00  0.00      WT1   
ATOM   1976  H1  TIP3W3348      -4.733  15.402  -0.592  0.00  0.00      WT1   
ATOM   1977  H2  TIP3W3348      -3.350  15.182  -1.210  0.00  0.00      WT1   
ATOM   1978  OH2 TIP3W3365      13.501   1.312  10.870  0.00  0.00      WT1   
ATOM   1979  H1  TIP3W3365      12.577   1.411  10.549  0.00  0.00      WT1   
ATOM   1980  H2  TIP3W3365      13.428   0.576  11.511  0.00  0.00      WT1   
ATOM   1981  OH2 TIP3W3367      15.064  16.871  11.159  0.00  0.00      WT1   
ATOM   1982  H1  TIP3W3367      15.555  16.251  10.575  0.00  0.00      WT1   
ATOM   1983  H2  TIP3W3367      15.615  17.670  11.057  0.00  0.00      WT1   
ATOM   1984  OH2 TIP3W3382      -9.705  13.387  14.485  0.00  0.00      WT1   
ATOM   1985  H1  TIP3W3382      -9.817  12.794  15.255  0.00  0.00      WT1   
ATOM   1986  H2  TIP3W3382     -10.024  12.792  13.779  0.00  0.00      WT1   
ATOM   1987  OH2 TIP3W3402       2.506  11.262  11.982  0.00  0.00      WT1   
ATOM   1988  H1  TIP3W3402       3.023  10.555  11.516  0.00  0.00      WT1   
ATOM   1989  H2  TIP3W3402       3.071  11.317  12.785  0.00  0.00      WT1   
ATOM   1990  OH2 TIP3W3408      11.155  -6.373  -5.397  0.00  0.00      WT1   
ATOM   1991  H1  TIP3W3408      10.845  -7.050  -6.036  0.00  0.00      WT1   
ATOM   1992  H2  TIP3W3408      11.770  -5.860  -5.964  0.00  0.00      WT1   
ATOM   1993  OH2 TIP3W3426      18.902  -0.892  13.620  0.00  0.00      WT1   
ATOM   1994  H1  TIP3W3426      19.463  -0.958  14.400  0.00  0.00      WT1   
ATOM   1995  H2  TIP3W3426      18.378  -1.717  13.693  0.00  0.00      WT1   
ATOM   1996  OH2 TIP3W3442      17.663  20.162  -0.552  0.00  0.00      WT1   
ATOM   1997  H1  TIP3W3442      16.852  20.059  -0.009  0.00  0.00      WT1   
ATOM   1998  H2  TIP3W3442      17.970  21.024  -0.216  0.00  0.00      WT1   
ATOM   1999  OH2 TIP3W3447       7.568  21.543   5.180  0.00  0.00      WT1   
ATOM   2000  H1  TIP3W3447       6.643  21.851   5.218  0.00  0.00      WT1   
ATOM   2001  H2  TIP3W3447       7.461  20.708   4.676  0.00  0.00      WT1   
ATOM   2002  OH2 TIP3W3476     -11.183  14.822  11.137  0.00  0.00      WT1   
ATOM   2003  H1  TIP3W3476     -11.038  15.428  11.890  0.00  0.00      WT1   
ATOM   2004  H2  TIP3W3476     -10.334  14.322  11.193  0.00  0.00      WT1   
ATOM   2005  OH2 TIP3W3484      -5.498  12.472  -0.866  0.00  0.00      WT1   
ATOM   2006  H1  TIP3W3484      -4.904  13.248  -0.781  0.00  0.00      WT1   
ATOM   2007  H2  TIP3W3484      -6.230  12.868  -1.378  0.00  0.00      WT1   
ATOM   2008  OH2 TIP3W3513      -6.780  -2.976   2.664  0.00  0.00      WT1   
ATOM   2009  H1  TIP3W3513      -6.034  -3.179   2.063  0.00  0.00      WT1   
ATOM   2010  H2  TIP3W3513      -7.525  -3.306   2.117  0.00  0.00      WT1   
ATOM   2011  OH2 TIP3W3526      13.567  22.320  -4.951  0.00  0.00      WT1   
ATOM   2012  H1  TIP3W3526      12.897  21.887  -4.381  0.00  0.00      WT1   
ATOM   2013  H2  TIP3W3526      13.423  21.797  -5.768  0.00  0.00      WT1   
ATOM   2014  OH2 TIP3W3527       6.864  -6.948  -8.785  0.00  0.00      WT1   
ATOM   2015  H1  TIP3W3527       7.704  -6.487  -8.988  0.00  0.00      WT1   
ATOM   2016  H2  TIP3W3527       6.198  -6.249  -8.956  0.00  0.00      WT1   
ATOM   2017  OH2 TIP3W3545      -9.470  12.997  -5.141  0.00  0.00      WT1   
ATOM   2018  H1  TIP3W3545      -9.627  12.500  -5.973  0.00  0.00      WT1   
ATOM   2019  H2  TIP3W3545      -8.558  13.332  -5.298  0.00  0.00      WT1   
ATOM   2020  OH2 TIP3W3554      11.132  17.003  -5.249  0.00  0.00      WT1   
ATOM   2021  H1  TIP3W3554      12.078  16.880  -5.005  0.00  0.00      WT1   
ATOM   2022  H2  TIP3W3554      11.146  16.652  -6.166  0.00  0.00      WT1   
ATOM   2023  OH2 TIP3W3555       6.747  -3.346 -11.035  0.00  0.00      WT1   
ATOM   2024  H1  TIP3W3555       6.856  -3.598 -11.978  0.00  0.00      WT1   
ATOM   2025  H2  TIP3W3555       7.673  -3.408 -10.729  0.00  0.00      WT1   
ATOM   2026  OH2 TIP3W3556       3.810  14.948  -9.869  0.00  0.00      WT1   
ATOM   2027  H1  TIP3W3556       3.079  15.468 -10.273  0.00  0.00      WT1   
ATOM   2028  H2  TIP3W3556       4.098  14.436 -10.652  0.00  0.00      WT1   
ATOM   2029  OH2 TIP3W3557       1.541  16.045  15.098  0.00  0.00      WT1   
ATOM   2030  H1  TIP3W3557       1.016  16.828  14.854  0.00  0.00      WT1   
ATOM   2031  H2  TIP3W3557       2.242  16.056  14.419  0.00  0.00      WT1   
ATOM   2032  OH2 TIP3W3561       0.503   6.281  11.381  0.00  0.00      WT1   
ATOM   2033  H1  TIP3W3561      -0.388   5.871  11.353  0.00  0.00      WT1   
ATOM   2034  H2  TIP3W3561       0.248   7.152  11.759  0.00  0.00      WT1   
ATOM   2035  OH2 TIP3W3569       3.888  -3.541  -7.395  0.00  0.00      WT1   
ATOM   2036  H1  TIP3W3569       4.618  -2.879  -7.323  0.00  0.00      WT1   
ATOM   2037  H2  TIP3W3569       4.269  -4.112  -8.099  0.00  0.00      WT1   
ATOM   2038  OH2 TIP3W3573      12.405  13.997  -2.756  0.00  0.00      WT1   
ATOM   2039  H1  TIP3W3573      12.919  13.697  -3.534  0.00  0.00      WT1   
ATOM   2040  H2  TIP3W3573      11.551  14.183  -3.199  0.00  0.00      WT1   
ATOM   2041  OH2 TIP3W3593      -6.886  -7.128   3.734  0.00  0.00      WT1   
ATOM   2042  H1  TIP3W3593      -6.642  -6.280   4.171  0.00  0.00      WT1   
ATOM   2043  H2  TIP3W3593      -6.603  -7.756   4.444  0.00  0.00      WT1   
ATOM   2044  OH2 TIP3W3595       3.308  -3.520   6.558  0.00  0.00      WT1   
ATOM   2045  H1  TIP3W3595       2.496  -4.035   6.732  0.00  0.00      WT1   
ATOM   2046  H2  TIP3W3595       3.805  -3.631   7.396  0.00  0.00      WT1   
ATOM   2047  OH2 TIP3W3596      16.706  -2.813  -0.484  0.00  0.00      WT1   
ATOM   2048  H1  TIP3W3596      17.420  -2.926  -1.144  0.00  0.00      WT1   
ATOM   2049  H2  TIP3W3596      16.751  -3.673  -0.028  0.00  0.00      WT1   
ATOM   2050  OH2 TIP3W3599       0.403  -7.017 -14.017  0.00  0.00      WT1   
ATOM   2051  H1  TIP3W3599       1.078  -7.631 -13.698  0.00  0.00      WT1   
ATOM   2052  H2  TIP3W3599       0.700  -6.188 -13.593  0.00  0.00      WT1   
ATOM   2053  OH2 TIP3W3600      12.786  20.731  -7.031  0.00  0.00      WT1   
ATOM   2054  H1  TIP3W3600      12.111  21.371  -7.330  0.00  0.00      WT1   
ATOM   2055  H2  TIP3W3600      12.535  19.952  -7.570  0.00  0.00      WT1   
ATOM   2056  OH2 TIP3W3603       2.991   3.002  11.113  0.00  0.00      WT1   
ATOM   2057  H1  TIP3W3603       2.758   2.232  10.549  0.00  0.00      WT1   
ATOM   2058  H2  TIP3W3603       3.714   3.370  10.561  0.00  0.00      WT1   
ATOM   2059  OH2 TIP3W3612      17.328  -9.331  -6.352  0.00  0.00      WT1   
ATOM   2060  H1  TIP3W3612      17.731  -8.521  -5.978  0.00  0.00      WT1   
ATOM   2061  H2  TIP3W3612      16.387  -9.061  -6.376  0.00  0.00      WT1   
ATOM   2062  OH2 TIP3W3617      12.414  -4.228  -0.881  0.00  0.00      WT1   
ATOM   2063  H1  TIP3W3617      12.960  -4.050  -1.689  0.00  0.00      WT1   
ATOM   2064  H2  TIP3W3617      12.815  -5.081  -0.602  0.00  0.00      WT1   
ATOM   2065  OH2 TIP3W3618       5.716  15.334  -1.046  0.00  0.00      WT1   
ATOM   2066  H1  TIP3W3618       5.615  15.516  -0.083  0.00  0.00      WT1   
ATOM   2067  H2  TIP3W3618       5.260  14.475  -1.101  0.00  0.00      WT1   
ATOM   2068  OH2 TIP3W3619       8.565  -5.440  11.349  0.00  0.00      WT1   
ATOM   2069  H1  TIP3W3619       8.470  -5.332  12.309  0.00  0.00      WT1   
ATOM   2070  H2  TIP3W3619       9.480  -5.122  11.226  0.00  0.00      WT1   
ATOM   2071  OH2 TIP3W3620      -2.962   9.327  13.079  0.00  0.00      WT1   
ATOM   2072  H1  TIP3W3620      -2.085   9.017  12.772  0.00  0.00      WT1   
ATOM   2073  H2  TIP3W3620      -3.216   8.573  13.650  0.00  0.00      WT1   
ATOM   2074  OH2 TIP3W3621      10.323   0.224   4.618  0.00  0.00      WT1   
ATOM   2075  H1  TIP3W3621      10.586   0.571   5.488  0.00  0.00      WT1   
ATOM   2076  H2  TIP3W3621       9.771   0.966   4.291  0.00  0.00      WT1   
ATOM   2077  OH2 TIP3W3623      13.572   3.778  14.800  0.00  0.00      WT1   
ATOM   2078  H1  TIP3W3623      14.017   3.371  14.023  0.00  0.00      WT1   
ATOM   2079  H2  TIP3W3623      14.051   3.328  15.514  0.00  0.00      WT1   
ATOM   2080  OH2 TIP3W3633       9.731   0.310  -9.593  0.00  0.00      WT1   
ATOM   2081  H1  TIP3W3633       9.984  -0.464  -9.047  0.00  0.00      WT1   
ATOM   2082  H2  TIP3W3633       8.757   0.214  -9.546  0.00  0.00      WT1   
ATOM   2083  OH2 TIP3W3634      -0.631  13.204 -12.369  0.00  0.00      WT1   
ATOM   2084  H1  TIP3W3634      -0.183  13.988 -12.757  0.00  0.00      WT1   
ATOM   2085  H2  TIP3W3634       0.099  12.829 -11.833  0.00  0.00      WT1   
ATOM   2086  OH2 TIP3W3636      -5.967   3.068 -14.146  0.00  0.00      WT1   
ATOM   2087  H1  TIP3W3636      -5.908   2.194 -13.704  0.00  0.00      WT1   
ATOM   2088  H2  TIP3W3636      -5.627   2.853 -15.039  0.00  0.00      WT1   
ATOM   2089  OH2 TIP3W3638      -8.575  15.256 -13.043  0.00  0.00      WT1   
ATOM   2090  H1  TIP3W3638      -8.145  16.029 -12.640  0.00  0.00      WT1   
ATOM   2091  H2  TIP3W3638      -7.924  14.542 -12.911  0.00  0.00      WT1   
ATOM   2092  OH2 TIP3W3639      18.038  19.238  -3.185  0.00  0.00      WT1   
ATOM   2093  H1  TIP3W3639      18.234  20.063  -3.674  0.00  0.00      WT1   
ATOM   2094  H2  TIP3W3639      18.102  19.541  -2.256  0.00  0.00      WT1   
ATOM   2095  OH2 TIP3W3640      -0.106   0.232  -5.276  0.00  0.00      WT1   
ATOM   2096  H1  TIP3W3640       0.383   0.251  -4.423  0.00  0.00      WT1   
ATOM   2097  H2  TIP3W3640       0.647   0.282  -5.904  0.00  0.00      WT1   
ATOM   2098  OH2 TIP3W3642       5.171  13.739   9.007  0.00  0.00      WT1   
ATOM   2099  H1  TIP3W3642       4.315  13.662   9.478  0.00  0.00      WT1   
ATOM   2100  H2  TIP3W3642       5.168  14.680   8.730  0.00  0.00      WT1   
ATOM   2101  OH2 TIP3W3650      16.275  -0.871  -6.842  0.00  0.00      WT1   
ATOM   2102  H1  TIP3W3650      16.757  -1.616  -7.245  0.00  0.00      WT1   
ATOM   2103  H2  TIP3W3650      16.732  -0.797  -5.974  0.00  0.00      WT1   
ATOM   2104  OH2 TIP3W3651       0.817  10.356  14.105  0.00  0.00      WT1   
ATOM   2105  H1  TIP3W3651       1.334  10.877  13.466  0.00  0.00      WT1   
ATOM   2106  H2  TIP3W3651       0.505  11.056  14.719  0.00  0.00      WT1   
ATOM   2107  OH2 TIP3W3653      -8.740  13.710  11.393  0.00  0.00      WT1   
ATOM   2108  H1  TIP3W3653      -8.243  13.514  10.573  0.00  0.00      WT1   
ATOM   2109  H2  TIP3W3653      -8.049  13.613  12.069  0.00  0.00      WT1   
ATOM   2110  OH2 TIP3W3659       7.331  16.184  -5.412  0.00  0.00      WT1   
ATOM   2111  H1  TIP3W3659       6.834  16.962  -5.087  0.00  0.00      WT1   
ATOM   2112  H2  TIP3W3659       7.658  15.847  -4.551  0.00  0.00      WT1   
ATOM   2113  OH2 TIP3W3660       7.079  -6.565  -4.066  0.00  0.00      WT1   
ATOM   2114  H1  TIP3W3660       7.175  -7.073  -4.901  0.00  0.00      WT1   
ATOM   2115  H2  TIP3W3660       7.813  -5.917  -4.175  0.00  0.00      WT1   
ATOM   2116  OH2 TIP3W3661      17.881  -3.557 -16.078  0.00  0.00      WT1   
ATOM   2117  H1  TIP3W3661      18.433  -3.086 -15.425  0.00  0.00      WT1   
ATOM   2118  H2  TIP3W3661      17.386  -4.166 -15.493  0.00  0.00      WT1   
ATOM   2119  OH2 TIP3W3665       5.667  10.799  -8.285  0.00  0.00      WT1   
ATOM   2120  H1  TIP3W3665       5.095  10.643  -9.075  0.00  0.00      WT1   
ATOM   2121  H2  TIP3W3665       5.039  10.503  -7.592  0.00  0.00      WT1   
ATOM   2122  OH2 TIP3W3674       1.432  19.505   5.074  0.00  0.00      WT1   
ATOM   2123  H1  TIP3W3674       0.478  19.525   5.253  0.00  0.00      WT1   
ATOM   2124  H2  TIP3W3674       1.764  19.718   5.959  0.00  0.00      WT1   
ATOM   2125  OH2 TIP3W3675      14.054   3.339 -13.521  0.00  0.00      WT1   
ATOM   2126  H1  TIP3W3675      14.056   3.207 -12.549  0.00  0.00      WT1   
ATOM   2127  H2  TIP3W3675      13.269   2.809 -13.771  0.00  0.00      WT1   
ATOM   2128  OH2 TIP3W3677      14.300  -3.831 -15.235  0.00  0.00      WT1   
ATOM   2129  H1  TIP3W3677      14.785  -2.983 -15.322  0.00  0.00      WT1   
ATOM   2130  H2  TIP3W3677      15.014  -4.391 -14.857  0.00  0.00      WT1   
ATOM   2131  OH2 TIP3W3680      18.740   6.443  11.471  0.00  0.00      WT1   
ATOM   2132  H1  TIP3W3680      18.326   5.762  10.900  0.00  0.00      WT1   
ATOM   2133  H2  TIP3W3680      19.555   5.985  11.755  0.00  0.00      WT1   
ATOM   2134  OH2 TIP3W3682       5.810  -2.803  13.368  0.00  0.00      WT1   
ATOM   2135  H1  TIP3W3682       6.315  -2.551  12.556  0.00  0.00      WT1   
ATOM   2136  H2  TIP3W3682       6.189  -2.168  14.010  0.00  0.00      WT1   
ATOM   2137  OH2 TIP3W3684      19.731   9.062  -5.157  0.00  0.00      WT1   
ATOM   2138  H1  TIP3W3684      19.836  10.026  -5.025  0.00  0.00      WT1   
ATOM   2139  H2  TIP3W3684      20.134   8.715  -4.344  0.00  0.00      WT1   
ATOM   2140  OH2 TIP3W3688      -1.028  -0.200 -11.919  0.00  0.00      WT1   
ATOM   2141  H1  TIP3W3688      -0.904   0.671 -12.355  0.00  0.00      WT1   
ATOM   2142  H2  TIP3W3688      -0.368  -0.736 -12.407  0.00  0.00      WT1   
ATOM   2143  OH2 TIP3W3693     -10.701  11.616  -3.067  0.00  0.00      WT1   
ATOM   2144  H1  TIP3W3693     -10.126  12.037  -3.735  0.00  0.00      WT1   
ATOM   2145  H2  TIP3W3693     -11.521  11.533  -3.593  0.00  0.00      WT1   
ATOM   2146  OH2 TIP3W3697      -9.519   7.486   3.716  0.00  0.00      WT1   
ATOM   2147  H1  TIP3W3697      -9.515   7.271   2.760  0.00  0.00      WT1   
ATOM   2148  H2  TIP3W3697      -9.779   8.421   3.644  0.00  0.00      WT1   
ATOM   2149  OH2 TIP3W3698      16.397  10.262  -9.208  0.00  0.00      WT1   
ATOM   2150  H1  TIP3W3698      15.672   9.750  -8.813  0.00  0.00      WT1   
ATOM   2151  H2  TIP3W3698      16.021  10.471 -10.088  0.00  0.00      WT1   
ATOM   2152  OH2 TIP3W3706      17.762  -6.095  10.883  0.00  0.00      WT1   
ATOM   2153  H1  TIP3W3706      18.713  -6.244  10.749  0.00  0.00      WT1   
ATOM   2154  H2  TIP3W3706      17.544  -5.763   9.986  0.00  0.00      WT1   
ATOM   2155  OH2 TIP3W3707      11.365   4.879  11.378  0.00  0.00      WT1   
ATOM   2156  H1  TIP3W3707      11.241   4.749  12.341  0.00  0.00      WT1   
ATOM   2157  H2  TIP3W3707      10.553   4.458  11.035  0.00  0.00      WT1   
ATOM   2158  OH2 TIP3W3708      12.509  12.621  -0.350  0.00  0.00      WT1   
ATOM   2159  H1  TIP3W3708      12.586  13.153  -1.170  0.00  0.00      WT1   
ATOM   2160  H2  TIP3W3708      12.333  11.743  -0.746  0.00  0.00      WT1   
ATOM   2161  OH2 TIP3W3718       3.583  16.468  13.239  0.00  0.00      WT1   
ATOM   2162  H1  TIP3W3718       4.554  16.317  13.203  0.00  0.00      WT1   
ATOM   2163  H2  TIP3W3718       3.556  17.399  13.535  0.00  0.00      WT1   
ATOM   2164  OH2 TIP3W3719      -2.795   8.054 -15.796  0.00  0.00      WT1   
ATOM   2165  H1  TIP3W3719      -2.260   8.865 -15.891  0.00  0.00      WT1   
ATOM   2166  H2  TIP3W3719      -3.483   8.391 -15.174  0.00  0.00      WT1   
ATOM   2167  OH2 TIP3W3720       4.991   3.732   9.396  0.00  0.00      WT1   
ATOM   2168  H1  TIP3W3720       4.745   3.366   8.521  0.00  0.00      WT1   
ATOM   2169  H2  TIP3W3720       5.413   4.581   9.133  0.00  0.00      WT1   
ATOM   2170  OH2 TIP3W3722       2.043  17.636  -1.911  0.00  0.00      WT1   
ATOM   2171  H1  TIP3W3722       1.718  17.749  -2.832  0.00  0.00      WT1   
ATOM   2172  H2  TIP3W3722       2.629  18.408  -1.838  0.00  0.00      WT1   
ATOM   2173  OH2 TIP3W3723      -1.444   7.686   6.723  0.00  0.00      WT1   
ATOM   2174  H1  TIP3W3723      -1.685   8.169   7.539  0.00  0.00      WT1   
ATOM   2175  H2  TIP3W3723      -0.475   7.834   6.708  0.00  0.00      WT1   
ATOM   2176  OH2 TIP3W3724       7.143  -4.023 -13.679  0.00  0.00      WT1   
ATOM   2177  H1  TIP3W3724       6.935  -4.983 -13.732  0.00  0.00      WT1   
ATOM   2178  H2  TIP3W3724       7.988  -3.975 -14.175  0.00  0.00      WT1   
ATOM   2179  OH2 TIP3W3725      -7.370  -3.626 -11.960  0.00  0.00      WT1   
ATOM   2180  H1  TIP3W3725      -7.553  -4.548 -12.223  0.00  0.00      WT1   
ATOM   2181  H2  TIP3W3725      -7.120  -3.260 -12.843  0.00  0.00      WT1   
ATOM   2182  OH2 TIP3W3728      13.437   6.193  -6.628  0.00  0.00      WT1   
ATOM   2183  H1  TIP3W3728      12.484   6.410  -6.734  0.00  0.00      WT1   
ATOM   2184  H2  TIP3W3728      13.825   6.809  -7.274  0.00  0.00      WT1   
ATOM   2185  OH2 TIP3W3740      15.723  -0.764 -12.623  0.00  0.00      WT1   
ATOM   2186  H1  TIP3W3740      14.910  -0.446 -12.172  0.00  0.00      WT1   
ATOM   2187  H2  TIP3W3740      16.186  -1.176 -11.860  0.00  0.00      WT1   
ATOM   2188  OH2 TIP3W3745      16.114   6.360  -9.443  0.00  0.00      WT1   
ATOM   2189  H1  TIP3W3745      16.213   5.401  -9.598  0.00  0.00      WT1   
ATOM   2190  H2  TIP3W3745      16.978   6.713  -9.716  0.00  0.00      WT1   
ATOM   2191  OH2 TIP3W3749      -9.770   5.877  -1.493  0.00  0.00      WT1   
ATOM   2192  H1  TIP3W3749      -9.854   5.303  -2.280  0.00  0.00      WT1   
ATOM   2193  H2  TIP3W3749      -9.716   6.764  -1.911  0.00  0.00      WT1   
ATOM   2194  OH2 TIP3W3761      -4.609  -4.363 -15.793  0.00  0.00      WT1   
ATOM   2195  H1  TIP3W3761      -3.943  -3.757 -16.187  0.00  0.00      WT1   
ATOM   2196  H2  TIP3W3761      -4.879  -4.861 -16.592  0.00  0.00      WT1   
ATOM   2197  OH2 TIP3W3770      16.349  16.304 -13.290  0.00  0.00      WT1   
ATOM   2198  H1  TIP3W3770      15.996  15.469 -13.668  0.00  0.00      WT1   
ATOM   2199  H2  TIP3W3770      17.255  16.037 -13.029  0.00  0.00      WT1   
ATOM   2200  OH2 TIP3W3782      13.449  14.154  -7.780  0.00  0.00      WT1   
ATOM   2201  H1  TIP3W3782      13.529  14.164  -8.769  0.00  0.00      WT1   
ATOM   2202  H2  TIP3W3782      14.214  14.733  -7.569  0.00  0.00      WT1   
ATOM   2203  OH2 TIP3W3787      12.296   9.455  -6.921  0.00  0.00      WT1   
ATOM   2204  H1  TIP3W3787      13.079   9.144  -7.406  0.00  0.00      WT1   
ATOM   2205  H2  TIP3W3787      12.065  10.271  -7.419  0.00  0.00      WT1   
ATOM   2206  OH2 TIP3W3792      11.317  16.646  12.958  0.00  0.00      WT1   
ATOM   2207  H1  TIP3W3792      11.609  16.544  13.888  0.00  0.00      WT1   
ATOM   2208  H2  TIP3W3792      11.861  17.414  12.687  0.00  0.00      WT1   
ATOM   2209  OH2 TIP3W3821       7.861   2.398  -6.843  0.00  0.00      WT1   
ATOM   2210  H1  TIP3W3821       7.214   2.106  -7.519  0.00  0.00      WT1   
ATOM   2211  H2  TIP3W3821       7.595   3.338  -6.792  0.00  0.00      WT1   
ATOM   2212  OH2 TIP3W3829      -0.754  19.795   6.847  0.00  0.00      WT1   
ATOM   2213  H1  TIP3W3829       0.065  19.932   7.360  0.00  0.00      WT1   
ATOM   2214  H2  TIP3W3829      -1.290  19.283   7.487  0.00  0.00      WT1   
ATOM   2215  OH2 TIP3W3892       4.310  -5.610 -12.052  0.00  0.00      WT1   
ATOM   2216  H1  TIP3W3892       5.034  -5.891 -12.648  0.00  0.00      WT1   
ATOM   2217  H2  TIP3W3892       3.756  -5.073 -12.638  0.00  0.00      WT1   
ATOM   2218  OH2 TIP3W3925      -9.591   8.488  -2.363  0.00  0.00      WT1   
ATOM   2219  H1  TIP3W3925      -9.065   9.050  -1.755  0.00  0.00      WT1   
ATOM   2220  H2  TIP3W3925      -9.258   8.828  -3.219  0.00  0.00      WT1   
ATOM   2221  OH2 TIP3W3931      -3.093  14.473 -12.409  0.00  0.00      WT1   
ATOM   2222  H1  TIP3W3931      -3.192  14.644 -13.375  0.00  0.00      WT1   
ATOM   2223  H2  TIP3W3931      -2.233  14.002 -12.411  0.00  0.00      WT1   
ATOM   2224  OH2 TIP3W3933      17.070  -2.024 -10.563  0.00  0.00      WT1   
ATOM   2225  H1  TIP3W3933      16.754  -2.508  -9.766  0.00  0.00      WT1   
ATOM   2226  H2  TIP3W3933      17.434  -2.757 -11.100  0.00  0.00      WT1   
ATOM   2227  OH2 TIP3W3935      -4.358  18.157  -2.671  0.00  0.00      WT1   
ATOM   2228  H1  TIP3W3935      -5.251  18.503  -2.464  0.00  0.00      WT1   
ATOM   2229  H2  TIP3W3935      -3.889  18.979  -2.928  0.00  0.00      WT1   
ATOM   2230  OH2 TIP3W3951      -5.017  18.028  -9.122  0.00  0.00      WT1   
ATOM   2231  H1  TIP3W3951      -4.450  17.354  -9.561  0.00  0.00      WT1   
ATOM   2232  H2  TIP3W3951      -4.844  17.839  -8.179  0.00  0.00      WT1   
ATOM   2233  OH2 TIP3W3974       6.512  16.677 -13.439  0.00  0.00      WT1   
ATOM   2234  H1  TIP3W3974       6.646  16.124 -12.634  0.00  0.00      WT1   
ATOM   2235  H2  TIP3W3974       7.419  16.641 -13.811  0.00  0.00      WT1   
ATOM   2236  OH2 TIP3W3975      17.669  11.966  -7.307  0.00  0.00      WT1   
ATOM   2237  H1  TIP3W3975      17.225  11.356  -7.933  0.00  0.00      WT1   
ATOM   2238  H2  TIP3W3975      18.573  11.598  -7.284  0.00  0.00      WT1   
ATOM   2239  OH2 TIP3W3977      -9.162  -1.843  -5.044  0.00  0.00      WT1   
ATOM   2240  H1  TIP3W3977      -8.617  -1.879  -5.850  0.00  0.00      WT1   
ATOM   2241  H2  TIP3W3977      -9.701  -1.048  -5.236  0.00  0.00      WT1   
ATOM   2242  OH2 TIP3W3986       7.711  21.024 -12.476  0.00  0.00      WT1   
ATOM   2243  H1  TIP3W3986       6.928  20.443 -12.355  0.00  0.00      WT1   
ATOM   2244  H2  TIP3W3986       7.606  21.215 -13.422  0.00  0.00      WT1   
ATOM   2245  OH2 TIP3W3991      13.718  10.691  12.697  0.00  0.00      WT1   
ATOM   2246  H1  TIP3W3991      12.939  10.254  12.283  0.00  0.00      WT1   
ATOM   2247  H2  TIP3W3991      13.349  10.777  13.607  0.00  0.00      WT1   
ATOM   2248  OH2 TIP3W3992      -7.262  16.214  -3.170  0.00  0.00      WT1   
ATOM   2249  H1  TIP3W3992      -7.078  16.714  -3.996  0.00  0.00      WT1   
ATOM   2250  H2  TIP3W3992      -8.060  16.716  -2.901  0.00  0.00      WT1   
ATOM   2251  OH2 TIP3W3996      13.098  18.542  12.104  0.00  0.00      WT1   
ATOM   2252  H1  TIP3W3996      12.607  18.615  11.256  0.00  0.00      WT1   
ATOM   2253  H2  TIP3W3996      13.816  17.931  11.832  0.00  0.00      WT1   
ATOM   2254  OH2 TIP3W4009       9.271  -0.570   9.944  0.00  0.00      WT1   
ATOM   2255  H1  TIP3W4009       9.559  -1.265   9.307  0.00  0.00      WT1   
ATOM   2256  H2  TIP3W4009       8.597  -0.113   9.389  0.00  0.00      WT1   
ATOM   2257  OH2 TIP3W4012      10.035  17.066 -11.464  0.00  0.00      WT1   
ATOM   2258  H1  TIP3W4012       9.596  16.928 -12.330  0.00  0.00      WT1   
ATOM   2259  H2  TIP3W4012       9.872  18.023 -11.309  0.00  0.00      WT1   
ATOM   2260  OH2 TIP3W4014       7.154  -1.974  11.183  0.00  0.00      WT1   
ATOM   2261  H1  TIP3W4014       6.931  -2.259  10.279  0.00  0.00      WT1   
ATOM   2262  H2  TIP3W4014       7.903  -1.388  10.994  0.00  0.00      WT1   
ATOM   2263  OH2 TIP3W4015      14.602  17.759 -11.679  0.00  0.00      WT1   
ATOM   2264  H1  TIP3W4015      15.323  17.345 -12.201  0.00  0.00      WT1   
ATOM   2265  H2  TIP3W4015      13.865  17.151 -11.906  0.00  0.00      WT1   
ATOM   2266  OH2 TIP3W4016       0.543  17.979   2.065  0.00  0.00      WT1   
ATOM   2267  H1  TIP3W4016       1.466  18.160   2.326  0.00  0.00      WT1   
ATOM   2268  H2  TIP3W4016       0.407  17.090   2.462  0.00  0.00      WT1   
ATOM   2269  OH2 TIP3W4017      -7.656  -5.229  -1.400  0.00  0.00      WT1   
ATOM   2270  H1  TIP3W4017      -6.719  -5.506  -1.523  0.00  0.00      WT1   
ATOM   2271  H2  TIP3W4017      -7.715  -4.544  -2.099  0.00  0.00      WT1   
ATOM   2272  OH2 TIP3W4018      18.458  -4.384   4.367  0.00  0.00      WT1   
ATOM   2273  H1  TIP3W4018      19.334  -4.779   4.373  0.00  0.00      WT1   
ATOM   2274  H2  TIP3W4018      17.906  -5.113   4.019  0.00  0.00      WT1   
ATOM   2275  OH2 TIP3W4021      18.657  12.934   0.718  0.00  0.00      WT1   
ATOM   2276  H1  TIP3W4021      19.226  12.242   1.094  0.00  0.00      WT1   
ATOM   2277  H2  TIP3W4021      18.884  13.682   1.309  0.00  0.00      WT1   
ATOM   2278  OH2 TIP3W4035      10.019  -8.116  -7.231  0.00  0.00      WT1   
ATOM   2279  H1  TIP3W4035      10.291  -9.019  -7.504  0.00  0.00      WT1   
ATOM   2280  H2  TIP3W4035       9.135  -8.284  -6.849  0.00  0.00      WT1   
ATOM   2281  OH2 TIP3W4036      -6.257  20.807  13.206  0.00  0.00      WT1   
ATOM   2282  H1  TIP3W4036      -5.614  21.044  12.510  0.00  0.00      WT1   
ATOM   2283  H2  TIP3W4036      -6.839  20.190  12.715  0.00  0.00      WT1   
ATOM   2284  OH2 TIP3W4037      18.437  12.333  -2.005  0.00  0.00      WT1   
ATOM   2285  H1  TIP3W4037      18.654  12.644  -1.101  0.00  0.00      WT1   
ATOM   2286  H2  TIP3W4037      18.875  13.017  -2.556  0.00  0.00      WT1   
ATOM   2287  OH2 TIP3W4038       5.215  18.191   4.874  0.00  0.00      WT1   
ATOM   2288  H1  TIP3W4038       5.899  18.669   4.354  0.00  0.00      WT1   
ATOM   2289  H2  TIP3W4038       5.802  17.626   5.421  0.00  0.00      WT1   
ATOM   2290  OH2 TIP3W4039       5.668  -4.300  -2.893  0.00  0.00      WT1   
ATOM   2291  H1  TIP3W4039       6.388  -3.629  -2.939  0.00  0.00      WT1   
ATOM   2292  H2  TIP3W4039       6.103  -5.077  -3.284  0.00  0.00      WT1   
ATOM   2293  OH2 TIP3W4041      14.310  13.758   3.709  0.00  0.00      WT1   
ATOM   2294  H1  TIP3W4041      14.046  12.961   3.194  0.00  0.00      WT1   
ATOM   2295  H2  TIP3W4041      13.817  13.614   4.544  0.00  0.00      WT1   
ATOM   2296  OH2 TIP3W4055      -7.876  17.136  13.350  0.00  0.00      WT1   
ATOM   2297  H1  TIP3W4055      -8.787  16.786  13.336  0.00  0.00      WT1   
ATOM   2298  H2  TIP3W4055      -7.911  17.831  12.665  0.00  0.00      WT1   
ATOM   2299  OH2 TIP3W4056       4.849  19.631  -7.631  0.00  0.00      WT1   
ATOM   2300  H1  TIP3W4056       5.143  18.837  -8.112  0.00  0.00      WT1   
ATOM   2301  H2  TIP3W4056       4.054  19.883  -8.145  0.00  0.00      WT1   
ATOM   2302  OH2 TIP3W4059       7.069  -2.293   0.883  0.00  0.00      WT1   
ATOM   2303  H1  TIP3W4059       8.020  -2.093   0.841  0.00  0.00      WT1   
ATOM   2304  H2  TIP3W4059       7.056  -2.991   1.571  0.00  0.00      WT1   
ATOM   2305  OH2 TIP3W4062       4.318   7.927   8.602  0.00  0.00      WT1   
ATOM   2306  H1  TIP3W4062       3.985   8.606   7.980  0.00  0.00      WT1   
ATOM   2307  H2  TIP3W4062       3.508   7.400   8.777  0.00  0.00      WT1   
ATOM   2308  OH2 TIP3W4074      16.989  14.143   4.232  0.00  0.00      WT1   
ATOM   2309  H1  TIP3W4074      16.067  13.940   3.959  0.00  0.00      WT1   
ATOM   2310  H2  TIP3W4074      17.088  13.507   4.969  0.00  0.00      WT1   
ATOM   2311  OH2 TIP3W4076      11.034  -7.676 -10.964  0.00  0.00      WT1   
ATOM   2312  H1  TIP3W4076      10.468  -8.445 -11.174  0.00  0.00      WT1   
ATOM   2313  H2  TIP3W4076      11.796  -7.852 -11.566  0.00  0.00      WT1   
ATOM   2314  OH2 TIP3W4079      -7.503  13.542  -2.438  0.00  0.00      WT1   
ATOM   2315  H1  TIP3W4079      -8.399  13.684  -2.074  0.00  0.00      WT1   
ATOM   2316  H2  TIP3W4079      -7.382  14.393  -2.907  0.00  0.00      WT1   
ATOM   2317  OH2 TIP3W4081       7.070  18.927  12.729  0.00  0.00      WT1   
ATOM   2318  H1  TIP3W4081       6.717  18.012  12.759  0.00  0.00      WT1   
ATOM   2319  H2  TIP3W4081       6.905  19.216  13.652  0.00  0.00      WT1   
ATOM   2320  OH2 TIP3W4083       5.798  18.122  -4.277  0.00  0.00      WT1   
ATOM   2321  H1  TIP3W4083       6.491  18.834  -4.304  0.00  0.00      WT1   
ATOM   2322  H2  TIP3W4083       5.740  18.004  -3.303  0.00  0.00      WT1   
ATOM   2323  OH2 TIP3W4084      12.148  20.976   6.527  0.00  0.00      WT1   
ATOM   2324  H1  TIP3W4084      12.436  21.060   7.465  0.00  0.00      WT1   
ATOM   2325  H2  TIP3W4084      11.180  21.041   6.677  0.00  0.00      WT1   
ATOM   2326  OH2 TIP3W4093      15.984  13.561   0.125  0.00  0.00      WT1   
ATOM   2327  H1  TIP3W4093      16.866  13.261   0.430  0.00  0.00      WT1   
ATOM   2328  H2  TIP3W4093      15.750  12.821  -0.481  0.00  0.00      WT1   
ATOM   2329  OH2 TIP3W4097      10.836  -1.305  -3.992  0.00  0.00      WT1   
ATOM   2330  H1  TIP3W4097      11.589  -1.794  -4.390  0.00  0.00      WT1   
ATOM   2331  H2  TIP3W4097      10.634  -1.870  -3.217  0.00  0.00      WT1   
ATOM   2332  OH2 TIP3W4099       2.016  -2.798 -11.054  0.00  0.00      WT1   
ATOM   2333  H1  TIP3W4099       2.937  -2.476 -11.144  0.00  0.00      WT1   
ATOM   2334  H2  TIP3W4099       1.819  -2.527 -10.132  0.00  0.00      WT1   
ATOM   2335  OH2 TIP3W4102       5.549  14.255  -6.188  0.00  0.00      WT1   
ATOM   2336  H1  TIP3W4102       6.271  14.890  -6.001  0.00  0.00      WT1   
ATOM   2337  H2  TIP3W4102       6.083  13.434  -6.242  0.00  0.00      WT1   
ATOM   2338  OH2 TIP3W4104       9.874  -6.867  -0.685  0.00  0.00      WT1   
ATOM   2339  H1  TIP3W4104       9.826  -7.492   0.071  0.00  0.00      WT1   
ATOM   2340  H2  TIP3W4104       9.924  -6.020  -0.200  0.00  0.00      WT1   
ATOM   2341  OH2 TIP3W4116      -7.809  21.522   3.641  0.00  0.00      WT1   
ATOM   2342  H1  TIP3W4116      -7.481  21.344   4.550  0.00  0.00      WT1   
ATOM   2343  H2  TIP3W4116      -8.747  21.336   3.750  0.00  0.00      WT1   
ATOM   2344  OH2 TIP3W4121      -8.294  -7.598  -2.861  0.00  0.00      WT1   
ATOM   2345  H1  TIP3W4121      -8.001  -8.153  -2.103  0.00  0.00      WT1   
ATOM   2346  H2  TIP3W4121      -8.293  -6.733  -2.413  0.00  0.00      WT1   
ATOM   2347  OH2 TIP3W4122      -4.894   1.111  10.846  0.00  0.00      WT1   
ATOM   2348  H1  TIP3W4122      -4.416   0.660  10.117  0.00  0.00      WT1   
ATOM   2349  H2  TIP3W4122      -5.823   0.875  10.647  0.00  0.00      WT1   
ATOM   2350  OH2 TIP3W4138      10.386  13.578  14.090  0.00  0.00      WT1   
ATOM   2351  H1  TIP3W4138      10.439  12.977  13.314  0.00  0.00      WT1   
ATOM   2352  H2  TIP3W4138       9.722  13.116  14.643  0.00  0.00      WT1   
ATOM   2353  OH2 TIP3W4139      -5.084   1.777  -2.585  0.00  0.00      WT1   
ATOM   2354  H1  TIP3W4139      -4.196   2.144  -2.393  0.00  0.00      WT1   
ATOM   2355  H2  TIP3W4139      -5.288   1.371  -1.715  0.00  0.00      WT1   
ATOM   2356  OH2 TIP3W4140       6.731  -5.847   9.306  0.00  0.00      WT1   
ATOM   2357  H1  TIP3W4140       7.319  -5.685  10.080  0.00  0.00      WT1   
ATOM   2358  H2  TIP3W4140       7.401  -5.786   8.588  0.00  0.00      WT1   
ATOM   2359  OH2 TIP3W4141      17.300   4.732   9.899  0.00  0.00      WT1   
ATOM   2360  H1  TIP3W4141      17.374   3.759   9.903  0.00  0.00      WT1   
ATOM   2361  H2  TIP3W4141      16.439   4.872  10.357  0.00  0.00      WT1   
ATOM   2362  OH2 TIP3W4143      11.802  11.912  -8.006  0.00  0.00      WT1   
ATOM   2363  H1  TIP3W4143      12.430  12.656  -7.937  0.00  0.00      WT1   
ATOM   2364  H2  TIP3W4143      11.059  12.258  -7.454  0.00  0.00      WT1   
ATOM   2365  OH2 TIP3W4144      -3.669  -0.977 -12.144  0.00  0.00      WT1   
ATOM   2366  H1  TIP3W4144      -2.739  -0.673 -12.077  0.00  0.00      WT1   
ATOM   2367  H2  TIP3W4144      -3.725  -1.131 -13.114  0.00  0.00      WT1   
ATOM   2368  OH2 TIP3W4146      -9.449   1.748  -1.232  0.00  0.00      WT1   
ATOM   2369  H1  TIP3W4146      -8.947   0.969  -0.905  0.00  0.00      WT1   
ATOM   2370  H2  TIP3W4146      -9.033   2.455  -0.694  0.00  0.00      WT1   
ATOM   2371  OH2 TIP3W4157      16.438  16.061  -0.953  0.00  0.00      WT1   
ATOM   2372  H1  TIP3W4157      16.316  15.155  -0.597  0.00  0.00      WT1   
ATOM   2373  H2  TIP3W4157      16.197  15.909  -1.889  0.00  0.00      WT1   
ATOM   2374  OH2 TIP3W4161       1.436  20.909  -4.866  0.00  0.00      WT1   
ATOM   2375  H1  TIP3W4161       1.228  21.339  -5.722  0.00  0.00      WT1   
ATOM   2376  H2  TIP3W4161       2.403  20.770  -4.952  0.00  0.00      WT1   
ATOM   2377  OH2 TIP3W4162      10.610  13.797   4.812  0.00  0.00      WT1   
ATOM   2378  H1  TIP3W4162      10.090  12.979   4.689  0.00  0.00      WT1   
ATOM   2379  H2  TIP3W4162      11.444  13.464   5.208  0.00  0.00      WT1   
ATOM   2380  OH2 TIP3W4163       7.537  -2.359  -2.637  0.00  0.00      WT1   
ATOM   2381  H1  TIP3W4163       8.444  -2.610  -2.379  0.00  0.00      WT1   
ATOM   2382  H2  TIP3W4163       7.626  -1.391  -2.726  0.00  0.00      WT1   
ATOM   2383  OH2 TIP3W4165      20.162  11.757  -4.794  0.00  0.00      WT1   
ATOM   2384  H1  TIP3W4165      20.244  11.877  -5.765  0.00  0.00      WT1   
ATOM   2385  H2  TIP3W4165      19.833  12.633  -4.507  0.00  0.00      WT1   
ATOM   2386  OH2 TIP3W4167      12.959  18.869  -1.707  0.00  0.00      WT1   
ATOM   2387  H1  TIP3W4167      12.952  17.911  -1.484  0.00  0.00      WT1   
ATOM   2388  H2  TIP3W4167      13.893  19.005  -1.977  0.00  0.00      WT1   
ATOM   2389  OH2 TIP3W4179     -10.521  21.545  -6.481  0.00  0.00      WT1   
ATOM   2390  H1  TIP3W4179     -11.394  21.945  -6.461  0.00  0.00      WT1   
ATOM   2391  H2  TIP3W4179     -10.008  22.137  -5.893  0.00  0.00      WT1   
ATOM   2392  OH2 TIP3W4181      -4.771  18.576  10.838  0.00  0.00      WT1   
ATOM   2393  H1  TIP3W4181      -4.773  18.593   9.858  0.00  0.00      WT1   
ATOM   2394  H2  TIP3W4181      -4.489  19.489  11.042  0.00  0.00      WT1   
ATOM   2395  OH2 TIP3W4184      15.147  -4.766  11.020  0.00  0.00      WT1   
ATOM   2396  H1  TIP3W4184      14.489  -4.975  11.717  0.00  0.00      WT1   
ATOM   2397  H2  TIP3W4184      15.806  -5.471  11.138  0.00  0.00      WT1   
ATOM   2398  OH2 TIP3W4186       4.212  19.547  16.175  0.00  0.00      WT1   
ATOM   2399  H1  TIP3W4186       3.711  19.017  16.838  0.00  0.00      WT1   
ATOM   2400  H2  TIP3W4186       3.656  19.432  15.376  0.00  0.00      WT1   
ATOM   2401  OH2 TIP3W4202      -0.352   3.063  10.053  0.00  0.00      WT1   
ATOM   2402  H1  TIP3W4202       0.467   3.408   9.641  0.00  0.00      WT1   
ATOM   2403  H2  TIP3W4202      -1.033   3.538   9.531  0.00  0.00      WT1   
ATOM   2404  OH2 TIP3W4243      -2.125   5.516  11.705  0.00  0.00      WT1   
ATOM   2405  H1  TIP3W4243      -2.012   5.340  12.663  0.00  0.00      WT1   
ATOM   2406  H2  TIP3W4243      -2.734   4.785  11.462  0.00  0.00      WT1   
ATOM   2407  OH2 TIP3W4273       7.895  21.089   1.546  0.00  0.00      WT1   
ATOM   2408  H1  TIP3W4273       8.291  20.922   0.662  0.00  0.00      WT1   
ATOM   2409  H2  TIP3W4273       8.589  21.637   1.970  0.00  0.00      WT1   
ATOM   2410  OH2 TIP3W4287      13.458  13.125  -5.176  0.00  0.00      WT1   
ATOM   2411  H1  TIP3W4287      13.313  13.523  -6.055  0.00  0.00      WT1   
ATOM   2412  H2  TIP3W4287      14.438  13.134  -5.142  0.00  0.00      WT1   
ATOM   2413  OH2 TIP3W4356      16.119  -7.654 -13.387  0.00  0.00      WT1   
ATOM   2414  H1  TIP3W4356      16.400  -8.489 -13.777  0.00  0.00      WT1   
ATOM   2415  H2  TIP3W4356      16.034  -7.911 -12.441  0.00  0.00      WT1   
ATOM   2416  OH2 TIP3W4380       4.317  19.998   6.746  0.00  0.00      WT1   
ATOM   2417  H1  TIP3W4380       4.470  20.790   6.186  0.00  0.00      WT1   
ATOM   2418  H2  TIP3W4380       4.557  19.298   6.101  0.00  0.00      WT1   
ATOM   2419  OH2 TIP3W4394      14.203  -0.285  12.998  0.00  0.00      WT1   
ATOM   2420  H1  TIP3W4394      14.537  -1.062  13.486  0.00  0.00      WT1   
ATOM   2421  H2  TIP3W4394      13.668   0.113  13.716  0.00  0.00      WT1   
ATOM   2422  OH2 TIP3W4396       1.713   1.572  13.082  0.00  0.00      WT1   
ATOM   2423  H1  TIP3W4396       2.140   2.189  12.454  0.00  0.00      WT1   
ATOM   2424  H2  TIP3W4396       0.808   1.946  13.111  0.00  0.00      WT1   
ATOM   2425  OH2 TIP3W4414      -6.633  -8.310 -10.883  0.00  0.00      WT1   
ATOM   2426  H1  TIP3W4414      -7.271  -8.589 -10.216  0.00  0.00      WT1   
ATOM   2427  H2  TIP3W4414      -5.989  -7.828 -10.318  0.00  0.00      WT1   
ATOM   2428  OH2 TIP3W4417      -7.415  -2.040  -7.334  0.00  0.00      WT1   
ATOM   2429  H1  TIP3W4417      -7.849  -2.928  -7.310  0.00  0.00      WT1   
ATOM   2430  H2  TIP3W4417      -7.489  -1.875  -8.307  0.00  0.00      WT1   
ATOM   2431  OH2 TIP3W4419      -1.104  -5.275   8.046  0.00  0.00      WT1   
ATOM   2432  H1  TIP3W4419      -0.272  -5.425   7.536  0.00  0.00      WT1   
ATOM   2433  H2  TIP3W4419      -1.450  -4.502   7.559  0.00  0.00      WT1   
ATOM   2434  OH2 TIP3W4437      15.215   8.540  11.593  0.00  0.00      WT1   
ATOM   2435  H1  TIP3W4437      14.805   9.291  12.063  0.00  0.00      WT1   
ATOM   2436  H2  TIP3W4437      14.417   8.047  11.305  0.00  0.00      WT1   
ATOM   2437  OH2 TIP3W4442      -2.487  -4.753  12.162  0.00  0.00      WT1   
ATOM   2438  H1  TIP3W4442      -1.930  -5.331  11.601  0.00  0.00      WT1   
ATOM   2439  H2  TIP3W4442      -1.847  -4.405  12.819  0.00  0.00      WT1   
ATOM   2440  OH2 TIP3W4455       2.953  -4.067  -2.976  0.00  0.00      WT1   
ATOM   2441  H1  TIP3W4455       2.634  -4.988  -3.019  0.00  0.00      WT1   
ATOM   2442  H2  TIP3W4455       3.926  -4.206  -2.915  0.00  0.00      WT1   
ATOM   2443  OH2 TIP3W4456      17.203  20.446 -14.496  0.00  0.00      WT1   
ATOM   2444  H1  TIP3W4456      17.598  20.203 -13.627  0.00  0.00      WT1   
ATOM   2445  H2  TIP3W4456      16.374  20.877 -14.194  0.00  0.00      WT1   
ATOM   2446  OH2 TIP3W4461       1.124  18.211  -4.425  0.00  0.00      WT1   
ATOM   2447  H1  TIP3W4461       1.080  19.189  -4.481  0.00  0.00      WT1   
ATOM   2448  H2  TIP3W4461       1.429  18.014  -5.338  0.00  0.00      WT1   
ATOM   2449  OH2 TIP3W4474       4.567   8.256  15.566  0.00  0.00      WT1   
ATOM   2450  H1  TIP3W4474       4.522   7.284  15.489  0.00  0.00      WT1   
ATOM   2451  H2  TIP3W4474       5.510   8.409  15.319  0.00  0.00      WT1   
ATOM   2452  OH2 TIP3W4479     -11.270  -3.411  -3.999  0.00  0.00      WT1   
ATOM   2453  H1  TIP3W4479     -11.386  -2.932  -3.155  0.00  0.00      WT1   
ATOM   2454  H2  TIP3W4479     -10.507  -2.944  -4.387  0.00  0.00      WT1   
ATOM   2455  OH2 TIP3W4480      15.002  -2.062  14.980  0.00  0.00      WT1   
ATOM   2456  H1  TIP3W4480      15.869  -2.452  14.749  0.00  0.00      WT1   
ATOM   2457  H2  TIP3W4480      15.173  -1.735  15.888  0.00  0.00      WT1   
ATOM   2458  OH2 TIP3W4484       6.111  10.235  -4.823  0.00  0.00      WT1   
ATOM   2459  H1  TIP3W4484       5.356   9.811  -5.270  0.00  0.00      WT1   
ATOM   2460  H2  TIP3W4484       6.302   9.608  -4.098  0.00  0.00      WT1   
ATOM   2461  OH2 TIP3W4496       7.243  19.354   3.523  0.00  0.00      WT1   
ATOM   2462  H1  TIP3W4496       7.572  18.499   3.169  0.00  0.00      WT1   
ATOM   2463  H2  TIP3W4496       7.439  19.934   2.754  0.00  0.00      WT1   
ATOM   2464  OH2 TIP3W4516      11.587   9.388  11.654  0.00  0.00      WT1   
ATOM   2465  H1  TIP3W4516      12.087   8.603  11.343  0.00  0.00      WT1   
ATOM   2466  H2  TIP3W4516      10.682   9.104  11.397  0.00  0.00      WT1   
ATOM   2467  OH2 TIP3W4519      -8.442  -4.526  -7.047  0.00  0.00      WT1   
ATOM   2468  H1  TIP3W4519      -7.666  -5.113  -6.982  0.00  0.00      WT1   
ATOM   2469  H2  TIP3W4519      -9.137  -5.094  -6.692  0.00  0.00      WT1   
ATOM   2470  OH2 TIP3W4523      14.691  21.326 -13.894  0.00  0.00      WT1   
ATOM   2471  H1  TIP3W4523      14.386  21.196 -12.975  0.00  0.00      WT1   
ATOM   2472  H2  TIP3W4523      14.091  20.727 -14.381  0.00  0.00      WT1   
ATOM   2473  OH2 TIP3W4524      13.705  11.181 -15.479  0.00  0.00      WT1   
ATOM   2474  H1  TIP3W4524      13.922  10.403 -14.923  0.00  0.00      WT1   
ATOM   2475  H2  TIP3W4524      14.604  11.486 -15.727  0.00  0.00      WT1   
ATOM   2476  OH2 TIP3W4536       9.539  22.442   3.278  0.00  0.00      WT1   
ATOM   2477  H1  TIP3W4536       8.956  22.296   4.047  0.00  0.00      WT1   
ATOM   2478  H2  TIP3W4536      10.289  21.844   3.490  0.00  0.00      WT1   
ATOM   2479  OH2 TIP3W4537      16.259  19.404  10.746  0.00  0.00      WT1   
ATOM   2480  H1  TIP3W4537      15.607  20.112  10.660  0.00  0.00      WT1   
ATOM   2481  H2  TIP3W4537      16.550  19.573  11.678  0.00  0.00      WT1   
ATOM   2482  OH2 TIP3W4538      -2.227  18.152  -5.912  0.00  0.00      WT1   
ATOM   2483  H1  TIP3W4538      -1.813  17.601  -5.224  0.00  0.00      WT1   
ATOM   2484  H2  TIP3W4538      -1.623  17.977  -6.666  0.00  0.00      WT1   
ATOM   2485  OH2 TIP3W4539      19.932  13.287   6.430  0.00  0.00      WT1   
ATOM   2486  H1  TIP3W4539      20.379  13.237   5.558  0.00  0.00      WT1   
ATOM   2487  H2  TIP3W4539      20.476  13.945   6.899  0.00  0.00      WT1   
ATOM   2488  OH2 TIP3W4553      -9.932   9.745   2.030  0.00  0.00      WT1   
ATOM   2489  H1  TIP3W4553      -9.250  10.376   1.717  0.00  0.00      WT1   
ATOM   2490  H2  TIP3W4553      -9.763   8.967   1.461  0.00  0.00      WT1   
ATOM   2491  OH2 TIP3W4559      -4.126  19.797 -11.015  0.00  0.00      WT1   
ATOM   2492  H1  TIP3W4559      -4.400  19.213 -10.277  0.00  0.00      WT1   
ATOM   2493  H2  TIP3W4559      -5.008  20.099 -11.315  0.00  0.00      WT1   
ATOM   2494  OH2 TIP3W4569      -0.454  -7.453  -3.966  0.00  0.00      WT1   
ATOM   2495  H1  TIP3W4569       0.494  -7.254  -3.814  0.00  0.00      WT1   
ATOM   2496  H2  TIP3W4569      -0.660  -8.012  -3.198  0.00  0.00      WT1   
ATOM   2497  OH2 TIP3W4578      13.563  11.779   2.046  0.00  0.00      WT1   
ATOM   2498  H1  TIP3W4578      13.246  12.091   1.171  0.00  0.00      WT1   
ATOM   2499  H2  TIP3W4578      14.124  11.014   1.796  0.00  0.00      WT1   
ATOM   2500  OH2 TIP3W4582       0.960   0.646   7.287  0.00  0.00      WT1   
ATOM   2501  H1  TIP3W4582       0.455   1.400   6.909  0.00  0.00      WT1   
ATOM   2502  H2  TIP3W4582       1.666   0.598   6.600  0.00  0.00      WT1   
ATOM   2503  OH2 TIP3W4588       4.547  -3.794   3.182  0.00  0.00      WT1   
ATOM   2504  H1  TIP3W4588       5.521  -3.893   3.151  0.00  0.00      WT1   
ATOM   2505  H2  TIP3W4588       4.270  -4.730   3.336  0.00  0.00      WT1   
ATOM   2506  OH2 TIP3W4605       9.749  13.279 -11.166  0.00  0.00      WT1   
ATOM   2507  H1  TIP3W4605       9.046  12.691 -10.816  0.00  0.00      WT1   
ATOM   2508  H2  TIP3W4605       9.692  14.016 -10.525  0.00  0.00      WT1   
ATOM   2509  OH2 TIP3W4606       9.110   8.597  10.821  0.00  0.00      WT1   
ATOM   2510  H1  TIP3W4606       9.126   8.613   9.839  0.00  0.00      WT1   
ATOM   2511  H2  TIP3W4606       8.747   7.695  10.955  0.00  0.00      WT1   
ATOM   2512  OH2 TIP3W4625      -2.465  18.131   8.258  0.00  0.00      WT1   
ATOM   2513  H1  TIP3W4625      -2.485  17.624   7.421  0.00  0.00      WT1   
ATOM   2514  H2  TIP3W4625      -3.398  18.432   8.267  0.00  0.00      WT1   
ATOM   2515  OH2 TIP3W4626      -5.701   1.225   7.637  0.00  0.00      WT1   
ATOM   2516  H1  TIP3W4626      -5.107   1.782   7.100  0.00  0.00      WT1   
ATOM   2517  H2  TIP3W4626      -6.201   1.899   8.136  0.00  0.00      WT1   
ATOM   2518  OH2 TIP3W4630      18.636  17.558  -0.088  0.00  0.00      WT1   
ATOM   2519  H1  TIP3W4630      18.327  18.463  -0.267  0.00  0.00      WT1   
ATOM   2520  H2  TIP3W4630      17.931  17.017  -0.495  0.00  0.00      WT1   
ATOM   2521  OH2 TIP3W4641      12.495  16.124 -12.254  0.00  0.00      WT1   
ATOM   2522  H1  TIP3W4641      12.310  16.332 -13.195  0.00  0.00      WT1   
ATOM   2523  H2  TIP3W4641      11.639  16.390 -11.856  0.00  0.00      WT1   
ATOM   2524  OH2 TIP3W4649      -6.951  20.647   6.094  0.00  0.00      WT1   
ATOM   2525  H1  TIP3W4649      -6.691  19.715   5.932  0.00  0.00      WT1   
ATOM   2526  H2  TIP3W4649      -6.075  21.089   6.164  0.00  0.00      WT1   
ATOM   2527  OH2 TIP3W4663      -1.094   0.740  -1.916  0.00  0.00      WT1   
ATOM   2528  H1  TIP3W4663      -1.361  -0.026  -1.364  0.00  0.00      WT1   
ATOM   2529  H2  TIP3W4663      -0.250   0.429  -2.299  0.00  0.00      WT1   
ATOM   2530  OH2 TIP3W4685      17.449  -3.203  14.286  0.00  0.00      WT1   
ATOM   2531  H1  TIP3W4685      17.374  -4.153  14.028  0.00  0.00      WT1   
ATOM   2532  H2  TIP3W4685      17.685  -3.327  15.239  0.00  0.00      WT1   
ATOM   2533  OH2 TIP3W4706       9.297  19.648  -7.969  0.00  0.00      WT1   
ATOM   2534  H1  TIP3W4706       8.714  18.856  -7.958  0.00  0.00      WT1   
ATOM   2535  H2  TIP3W4706       9.503  19.710  -7.008  0.00  0.00      WT1   
ATOM   2536  OH2 TIP3W4797      -7.671  18.450   0.322  0.00  0.00      WT1   
ATOM   2537  H1  TIP3W4797      -7.447  18.794  -0.569  0.00  0.00      WT1   
ATOM   2538  H2  TIP3W4797      -7.290  19.169   0.866  0.00  0.00      WT1   
ATOM   2539  OH2 TIP3W4798      16.113  12.205  16.670  0.00  0.00      WT1   
ATOM   2540  H1  TIP3W4798      15.936  12.235  15.698  0.00  0.00      WT1   
ATOM   2541  H2  TIP3W4798      17.030  11.911  16.667  0.00  0.00      WT1   
ATOM   2542  OH2 TIP3W4809      -7.953  11.584   1.335  0.00  0.00      WT1   
ATOM   2543  H1  TIP3W4809      -7.929  12.536   1.097  0.00  0.00      WT1   
ATOM   2544  H2  TIP3W4809      -7.534  11.618   2.219  0.00  0.00      WT1   
ATOM   2545  OH2 TIP3W4814       3.983   5.458  15.346  0.00  0.00      WT1   
ATOM   2546  H1  TIP3W4814       3.122   5.393  15.787  0.00  0.00      WT1   
ATOM   2547  H2  TIP3W4814       3.725   5.260  14.428  0.00  0.00      WT1   
ATOM   2548  OH2 TIP3W4815       4.696  -7.665   9.622  0.00  0.00      WT1   
ATOM   2549  H1  TIP3W4815       5.333  -6.933   9.435  0.00  0.00      WT1   
ATOM   2550  H2  TIP3W4815       5.314  -8.380   9.807  0.00  0.00      WT1   
ATOM   2551  OH2 TIP3W4835      -7.807  17.809  -9.156  0.00  0.00      WT1   
ATOM   2552  H1  TIP3W4835      -8.219  18.417  -8.501  0.00  0.00      WT1   
ATOM   2553  H2  TIP3W4835      -6.858  18.034  -9.078  0.00  0.00      WT1   
ATOM   2554  OH2 TIP3W4837      11.484  20.584   3.866  0.00  0.00      WT1   
ATOM   2555  H1  TIP3W4837      11.307  19.619   3.901  0.00  0.00      WT1   
ATOM   2556  H2  TIP3W4837      11.811  20.741   4.778  0.00  0.00      WT1   
ATOM   2557  OH2 TIP3W4849       0.061   7.873  -7.920  0.00  0.00      WT1   
ATOM   2558  H1  TIP3W4849       0.261   7.700  -6.975  0.00  0.00      WT1   
ATOM   2559  H2  TIP3W4849      -0.918   7.940  -7.866  0.00  0.00      WT1   
ATOM   2560  OH2 TIP3W4853       8.290  12.473  15.450  0.00  0.00      WT1   
ATOM   2561  H1  TIP3W4853       7.871  12.616  16.311  0.00  0.00      WT1   
ATOM   2562  H2  TIP3W4853       7.517  12.441  14.846  0.00  0.00      WT1   
ATOM   2563  OH2 TIP3W4855      12.744  -4.868  -7.096  0.00  0.00      WT1   
ATOM   2564  H1  TIP3W4855      13.703  -4.894  -6.924  0.00  0.00      WT1   
ATOM   2565  H2  TIP3W4855      12.701  -5.113  -8.045  0.00  0.00      WT1   
ATOM   2566  OH2 TIP3W4856       4.321  -6.163  12.167  0.00  0.00      WT1   
ATOM   2567  H1  TIP3W4856       3.482  -5.667  12.077  0.00  0.00      WT1   
ATOM   2568  H2  TIP3W4856       4.338  -6.664  11.338  0.00  0.00      WT1   
ATOM   2569  OH2 TIP3W4875      -4.620   2.571  16.452  0.00  0.00      WT1   
ATOM   2570  H1  TIP3W4875      -4.146   3.209  15.906  0.00  0.00      WT1   
ATOM   2571  H2  TIP3W4875      -4.957   1.967  15.749  0.00  0.00      WT1   
ATOM   2572  OH2 TIP3W4899      -2.309   0.737   6.747  0.00  0.00      WT1   
ATOM   2573  H1  TIP3W4899      -2.081   0.225   5.943  0.00  0.00      WT1   
ATOM   2574  H2  TIP3W4899      -2.834   1.473   6.387  0.00  0.00      WT1   
ATOM   2575  OH2 TIP3W4916      -6.022  -5.769  -6.545  0.00  0.00      WT1   
ATOM   2576  H1  TIP3W4916      -5.820  -4.890  -6.153  0.00  0.00      WT1   
ATOM   2577  H2  TIP3W4916      -5.289  -6.298  -6.141  0.00  0.00      WT1   
ATOM   2578  OH2 TIP3W4922      -2.367   9.443  -4.194  0.00  0.00      WT1   
ATOM   2579  H1  TIP3W4922      -3.129   9.517  -3.585  0.00  0.00      WT1   
ATOM   2580  H2  TIP3W4922      -2.287   8.477  -4.292  0.00  0.00      WT1   
ATOM   2581  OH2 TIP3W4937      -4.476  21.394  11.143  0.00  0.00      WT1   
ATOM   2582  H1  TIP3W4937      -4.064  22.170  11.601  0.00  0.00      WT1   
ATOM   2583  H2  TIP3W4937      -5.147  21.867  10.601  0.00  0.00      WT1   
ATOM   2584  OH2 TIP3W4941      20.007   5.237  -6.712  0.00  0.00      WT1   
ATOM   2585  H1  TIP3W4941      20.521   5.471  -5.903  0.00  0.00      WT1   
ATOM   2586  H2  TIP3W4941      20.698   4.772  -7.218  0.00  0.00      WT1   
ATOM   2587  OH2 TIP3W4944      15.304  19.623  -2.894  0.00  0.00      WT1   
ATOM   2588  H1  TIP3W4944      16.231  19.314  -2.934  0.00  0.00      WT1   
ATOM   2589  H2  TIP3W4944      15.026  19.494  -3.827  0.00  0.00      WT1   
ATOM   2590  OH2 TIP3W4946      -5.307  16.804   3.446  0.00  0.00      WT1   
ATOM   2591  H1  TIP3W4946      -4.439  16.355   3.482  0.00  0.00      WT1   
ATOM   2592  H2  TIP3W4946      -5.045  17.602   2.938  0.00  0.00      WT1   
ATOM   2593  OH2 TIP3W4963      13.162   4.297   9.365  0.00  0.00      WT1   
ATOM   2594  H1  TIP3W4963      13.926   4.562   9.915  0.00  0.00      WT1   
ATOM   2595  H2  TIP3W4963      12.451   4.393  10.028  0.00  0.00      WT1   
ATOM   2596  OH2 TIP3W4978      10.127   4.571 -10.924  0.00  0.00      WT1   
ATOM   2597  H1  TIP3W4978      10.345   4.506 -11.876  0.00  0.00      WT1   
ATOM   2598  H2  TIP3W4978      10.671   3.853 -10.536  0.00  0.00      WT1   
ATOM   2599  OH2 TIP3W4980       1.835   1.206 -13.425  0.00  0.00      WT1   
ATOM   2600  H1  TIP3W4980       1.583   0.272 -13.582  0.00  0.00      WT1   
ATOM   2601  H2  TIP3W4980       0.947   1.625 -13.388  0.00  0.00      WT1   
ATOM   2602  OH2 TIP3W4982      -3.672   7.525  10.616  0.00  0.00      WT1   
ATOM   2603  H1  TIP3W4982      -3.013   6.849  10.881  0.00  0.00      WT1   
ATOM   2604  H2  TIP3W4982      -4.268   7.481  11.391  0.00  0.00      WT1   
ATOM   2605  OH2 TIP3W4983      -7.588  -1.692  -9.993  0.00  0.00      WT1   
ATOM   2606  H1  TIP3W4983      -7.894  -0.909 -10.492  0.00  0.00      WT1   
ATOM   2607  H2  TIP3W4983      -7.589  -2.382 -10.690  0.00  0.00      WT1   
ATOM   2608  OH2 TIP3W4999       5.743  -5.313  14.338  0.00  0.00      WT1   
ATOM   2609  H1  TIP3W4999       5.271  -5.762  13.598  0.00  0.00      WT1   
ATOM   2610  H2  TIP3W4999       5.730  -4.390  13.996  0.00  0.00      WT1   
ATOM   2611  OH2 TIP3W5001      -3.381  -2.321  -9.760  0.00  0.00      WT1   
ATOM   2612  H1  TIP3W5001      -3.531  -1.840 -10.605  0.00  0.00      WT1   
ATOM   2613  H2  TIP3W5001      -3.953  -3.103  -9.922  0.00  0.00      WT1   
ATOM   2614  OH2 TIP3W5006      -4.080  -3.249   5.657  0.00  0.00      WT1   
ATOM   2615  H1  TIP3W5006      -4.641  -2.580   6.114  0.00  0.00      WT1   
ATOM   2616  H2  TIP3W5006      -3.255  -3.163   6.171  0.00  0.00      WT1   
ATOM   2617  OH2 TIP3W5009      -9.588   6.632  -7.962  0.00  0.00      WT1   
ATOM   2618  H1  TIP3W5009      -9.460   6.721  -6.997  0.00  0.00      WT1   
ATOM   2619  H2  TIP3W5009      -9.997   5.748  -8.009  0.00  0.00      WT1   
ATOM   2620  OH2 TIP3W5025      11.362  14.968  10.823  0.00  0.00      WT1   
ATOM   2621  H1  TIP3W5025      11.214  15.618  11.544  0.00  0.00      WT1   
ATOM   2622  H2  TIP3W5025      12.184  14.561  11.168  0.00  0.00      WT1   
ATOM   2623  OH2 TIP3W5043       2.023   6.463   9.080  0.00  0.00      WT1   
ATOM   2624  H1  TIP3W5043       1.964   5.508   8.857  0.00  0.00      WT1   
ATOM   2625  H2  TIP3W5043       1.514   6.475   9.919  0.00  0.00      WT1   
ATOM   2626  OH2 TIP3W5044      14.914   7.054   2.839  0.00  0.00      WT1   
ATOM   2627  H1  TIP3W5044      15.661   6.417   2.879  0.00  0.00      WT1   
ATOM   2628  H2  TIP3W5044      14.491   6.887   3.699  0.00  0.00      WT1   
ATOM   2629  OH2 TIP3W5046      15.454  18.857   7.986  0.00  0.00      WT1   
ATOM   2630  H1  TIP3W5046      16.191  18.420   7.506  0.00  0.00      WT1   
ATOM   2631  H2  TIP3W5046      15.864  19.036   8.850  0.00  0.00      WT1   
ATOM   2632  OH2 TIP3W5088      11.007   1.521   9.787  0.00  0.00      WT1   
ATOM   2633  H1  TIP3W5088      10.446   2.277  10.053  0.00  0.00      WT1   
ATOM   2634  H2  TIP3W5088      10.402   0.766   9.954  0.00  0.00      WT1   
ATOM   2635  OH2 TIP3W5133      18.710  -0.690  -8.649  0.00  0.00      WT1   
ATOM   2636  H1  TIP3W5133      18.307   0.194  -8.611  0.00  0.00      WT1   
ATOM   2637  H2  TIP3W5133      18.245  -1.080  -9.412  0.00  0.00      WT1   
ATOM   2638  OH2 TIP3W5234       7.587   4.580  -9.880  0.00  0.00      WT1   
ATOM   2639  H1  TIP3W5234       8.523   4.635 -10.175  0.00  0.00      WT1   
ATOM   2640  H2  TIP3W5234       7.302   3.749 -10.318  0.00  0.00      WT1   
ATOM   2641  OH2 TIP3W5251       9.453  19.646 -10.826  0.00  0.00      WT1   
ATOM   2642  H1  TIP3W5251       9.110  19.761  -9.921  0.00  0.00      WT1   
ATOM   2643  H2  TIP3W5251       8.782  20.110 -11.372  0.00  0.00      WT1   
ATOM   2644  OH2 TIP3W5323      -1.861  -1.176  -0.116  0.00  0.00      WT1   
ATOM   2645  H1  TIP3W5323      -1.120  -1.615   0.355  0.00  0.00      WT1   
ATOM   2646  H2  TIP3W5323      -2.337  -0.713   0.604  0.00  0.00      WT1   
ATOM   2647  OH2 TIP3W5343       6.767   3.105  11.457  0.00  0.00      WT1   
ATOM   2648  H1  TIP3W5343       6.076   3.135  10.760  0.00  0.00      WT1   
ATOM   2649  H2  TIP3W5343       6.545   3.898  11.989  0.00  0.00      WT1   
ATOM   2650  OH2 TIP3W5355       9.501  -6.221  -9.249  0.00  0.00      WT1   
ATOM   2651  H1  TIP3W5355       9.758  -6.745  -8.462  0.00  0.00      WT1   
ATOM   2652  H2  TIP3W5355      10.003  -6.716  -9.935  0.00  0.00      WT1   
ATOM   2653  OH2 TIP3W5356      15.200  -1.001   4.777  0.00  0.00      WT1   
ATOM   2654  H1  TIP3W5356      16.106  -1.336   4.965  0.00  0.00      WT1   
ATOM   2655  H2  TIP3W5356      15.401  -0.178   4.283  0.00  0.00      WT1   
ATOM   2656  OH2 TIP3W5358       2.152  -6.728  -3.449  0.00  0.00      WT1   
ATOM   2657  H1  TIP3W5358       2.227  -6.350  -4.360  0.00  0.00      WT1   
ATOM   2658  H2  TIP3W5358       3.004  -7.232  -3.425  0.00  0.00      WT1   
ATOM   2659  OH2 TIP3W5364      -1.358  10.546 -15.652  0.00  0.00      WT1   
ATOM   2660  H1  TIP3W5364      -0.504  10.222 -15.292  0.00  0.00      WT1   
ATOM   2661  H2  TIP3W5364      -1.017  11.190 -16.309  0.00  0.00      WT1   
ATOM   2662  OH2 TIP3W5366      -9.076  14.417   7.097  0.00  0.00      WT1   
ATOM   2663  H1  TIP3W5366      -8.866  15.272   6.669  0.00  0.00      WT1   
ATOM   2664  H2  TIP3W5366      -9.119  13.844   6.303  0.00  0.00      WT1   
ATOM   2665  OH2 TIP3W5369      16.965  -6.401   3.181  0.00  0.00      WT1   
ATOM   2666  H1  TIP3W5369      16.119  -6.152   3.617  0.00  0.00      WT1   
ATOM   2667  H2  TIP3W5369      16.796  -7.338   2.951  0.00  0.00      WT1   
ATOM   2668  OH2 TIP3W5378      17.191  -5.782  13.511  0.00  0.00      WT1   
ATOM   2669  H1  TIP3W5378      17.432  -5.926  12.569  0.00  0.00      WT1   
ATOM   2670  H2  TIP3W5378      17.354  -6.650  13.891  0.00  0.00      WT1   
ATOM   2671  OH2 TIP3W5381      14.691  -8.487  -6.228  0.00  0.00      WT1   
ATOM   2672  H1  TIP3W5381      14.220  -9.243  -5.820  0.00  0.00      WT1   
ATOM   2673  H2  TIP3W5381      14.505  -7.784  -5.569  0.00  0.00      WT1   
ATOM   2674  OH2 TIP3W5393      12.662  -1.704  -9.245  0.00  0.00      WT1   
ATOM   2675  H1  TIP3W5393      11.763  -1.854  -8.878  0.00  0.00      WT1   
ATOM   2676  H2  TIP3W5393      13.096  -1.323  -8.451  0.00  0.00      WT1   
ATOM   2677  OH2 TIP3W5396      -6.313  20.544   1.512  0.00  0.00      WT1   
ATOM   2678  H1  TIP3W5396      -6.750  20.904   2.313  0.00  0.00      WT1   
ATOM   2679  H2  TIP3W5396      -5.549  20.055   1.887  0.00  0.00      WT1   
ATOM   2680  OH2 TIP3W5401     -10.702  15.105  -3.915  0.00  0.00      WT1   
ATOM   2681  H1  TIP3W5401     -10.305  14.350  -4.406  0.00  0.00      WT1   
ATOM   2682  H2  TIP3W5401     -10.453  15.850  -4.506  0.00  0.00      WT1   
ATOM   2683  OH2 TIP3W5403      10.371  -0.082  -1.102  0.00  0.00      WT1   
ATOM   2684  H1  TIP3W5403      10.864   0.740  -0.884  0.00  0.00      WT1   
ATOM   2685  H2  TIP3W5403      11.150  -0.684  -1.134  0.00  0.00      WT1   
ATOM   2686  OH2 TIP3W5404      13.461  -0.058 -11.274  0.00  0.00      WT1   
ATOM   2687  H1  TIP3W5404      13.280  -0.658 -10.517  0.00  0.00      WT1   
ATOM   2688  H2  TIP3W5404      12.561   0.008 -11.657  0.00  0.00      WT1   
ATOM   2689  OH2 TIP3W5418       7.396   0.519   8.262  0.00  0.00      WT1   
ATOM   2690  H1  TIP3W5418       6.636   0.671   8.877  0.00  0.00      WT1   
ATOM   2691  H2  TIP3W5418       7.161   1.107   7.515  0.00  0.00      WT1   
ATOM   2692  OH2 TIP3W5421      11.237  12.121   9.324  0.00  0.00      WT1   
ATOM   2693  H1  TIP3W5421      11.885  12.710   8.901  0.00  0.00      WT1   
ATOM   2694  H2  TIP3W5421      11.500  11.235   8.972  0.00  0.00      WT1   
ATOM   2695  OH2 TIP3W5430       3.410  -6.955   7.142  0.00  0.00      WT1   
ATOM   2696  H1  TIP3W5430       2.971  -7.668   6.624  0.00  0.00      WT1   
ATOM   2697  H2  TIP3W5430       3.717  -7.411   7.944  0.00  0.00      WT1   
ATOM   2698  OH2 TIP3W5443       1.905  -4.821  11.995  0.00  0.00      WT1   
ATOM   2699  H1  TIP3W5443       1.377  -5.578  12.319  0.00  0.00      WT1   
ATOM   2700  H2  TIP3W5443       1.318  -4.467  11.294  0.00  0.00      WT1   
ATOM   2701  OH2 TIP3W5444      12.964  -3.892  15.330  0.00  0.00      WT1   
ATOM   2702  H1  TIP3W5444      13.551  -3.144  15.083  0.00  0.00      WT1   
ATOM   2703  H2  TIP3W5444      13.316  -4.061  16.231  0.00  0.00      WT1   
ATOM   2704  OH2 TIP3W5445       8.782   9.321  -9.182  0.00  0.00      WT1   
ATOM   2705  H1  TIP3W5445       8.547   8.854 -10.008  0.00  0.00      WT1   
ATOM   2706  H2  TIP3W5445       8.256   8.820  -8.534  0.00  0.00      WT1   
ATOM   2707  OH2 TIP3W5462       1.612   9.900  -5.538  0.00  0.00      WT1   
ATOM   2708  H1  TIP3W5462       2.023   9.766  -4.652  0.00  0.00      WT1   
ATOM   2709  H2  TIP3W5462       0.982   9.149  -5.511  0.00  0.00      WT1   
ATOM   2710  OH2 TIP3W5463      -2.218   6.612  -4.409  0.00  0.00      WT1   
ATOM   2711  H1  TIP3W5463      -2.215   5.631  -4.439  0.00  0.00      WT1   
ATOM   2712  H2  TIP3W5463      -3.183   6.792  -4.448  0.00  0.00      WT1   
ATOM   2713  OH2 TIP3W5484     -11.563   6.019  -4.559  0.00  0.00      WT1   
ATOM   2714  H1  TIP3W5484     -10.641   6.249  -4.802  0.00  0.00      WT1   
ATOM   2715  H2  TIP3W5484     -11.777   6.719  -3.917  0.00  0.00      WT1   
ATOM   2716  OH2 TIP3W5485     -11.917   4.937  12.129  0.00  0.00      WT1   
ATOM   2717  H1  TIP3W5485     -11.266   4.860  11.425  0.00  0.00      WT1   
ATOM   2718  H2  TIP3W5485     -11.394   5.455  12.781  0.00  0.00      WT1   
ATOM   2719  OH2 TIP3W5489      14.037   6.282  13.809  0.00  0.00      WT1   
ATOM   2720  H1  TIP3W5489      15.005   6.445  13.858  0.00  0.00      WT1   
ATOM   2721  H2  TIP3W5489      13.941   5.424  14.265  0.00  0.00      WT1   
ATOM   2722  OH2 TIP3W5505      -0.934  12.448  -9.045  0.00  0.00      WT1   
ATOM   2723  H1  TIP3W5505      -0.330  12.320  -8.281  0.00  0.00      WT1   
ATOM   2724  H2  TIP3W5505      -0.275  12.437  -9.767  0.00  0.00      WT1   
ATOM   2725  OH2 TIP3W5528      -6.165  11.309 -14.792  0.00  0.00      WT1   
ATOM   2726  H1  TIP3W5528      -5.359  11.687 -15.212  0.00  0.00      WT1   
ATOM   2727  H2  TIP3W5528      -6.404  12.019 -14.163  0.00  0.00      WT1   
ATOM   2728  OH2 TIP3W5549      -7.024   5.941   1.357  0.00  0.00      WT1   
ATOM   2729  H1  TIP3W5549      -6.798   5.944   2.313  0.00  0.00      WT1   
ATOM   2730  H2  TIP3W5549      -6.586   6.770   1.065  0.00  0.00      WT1   
ATOM   2731  OH2 TIP3W5575      17.250   1.394  13.520  0.00  0.00      WT1   
ATOM   2732  H1  TIP3W5575      17.721   0.537  13.526  0.00  0.00      WT1   
ATOM   2733  H2  TIP3W5575      17.959   1.963  13.157  0.00  0.00      WT1   
ATOM   2734  OH2 TIP3W5690       4.104   9.297  -6.565  0.00  0.00      WT1   
ATOM   2735  H1  TIP3W5690       3.198   9.518  -6.263  0.00  0.00      WT1   
ATOM   2736  H2  TIP3W5690       3.995   8.380  -6.872  0.00  0.00      WT1   
ATOM   2737  OH2 TIP3W5723       0.787  -2.038   7.930  0.00  0.00      WT1   
ATOM   2738  H1  TIP3W5723       1.664  -2.029   8.374  0.00  0.00      WT1   
ATOM   2739  H2  TIP3W5723       0.762  -1.118   7.598  0.00  0.00      WT1   
ATOM   2740  OH2 TIP3W5782      12.899   7.210  10.705  0.00  0.00      WT1   
ATOM   2741  H1  TIP3W5782      12.963   7.123   9.730  0.00  0.00      WT1   
ATOM   2742  H2  TIP3W5782      12.384   6.413  10.945  0.00  0.00      WT1   
ATOM   2743  OH2 TIP3W5795      -2.664   7.629  -7.843  0.00  0.00      WT1   
ATOM   2744  H1  TIP3W5795      -2.727   6.659  -7.698  0.00  0.00      WT1   
ATOM   2745  H2  TIP3W5795      -2.904   7.692  -8.794  0.00  0.00      WT1   
ATOM   2746  OH2 TIP3W5803      -0.058  13.986   0.630  0.00  0.00      WT1   
ATOM   2747  H1  TIP3W5803       0.077  13.142   0.159  0.00  0.00      WT1   
ATOM   2748  H2  TIP3W5803       0.634  14.535   0.188  0.00  0.00      WT1   
ATOM   2749  OH2 TIP3W5804      14.675  12.222  10.534  0.00  0.00      WT1   
ATOM   2750  H1  TIP3W5804      14.330  11.603  11.207  0.00  0.00      WT1   
ATOM   2751  H2  TIP3W5804      14.375  13.068  10.933  0.00  0.00      WT1   
ATOM   2752  OH2 TIP3W5821      12.537   7.884  15.497  0.00  0.00      WT1   
ATOM   2753  H1  TIP3W5821      13.010   7.327  14.845  0.00  0.00      WT1   
ATOM   2754  H2  TIP3W5821      12.170   7.223  16.109  0.00  0.00      WT1   
ATOM   2755  OH2 TIP3W5824      17.896   1.972   9.867  0.00  0.00      WT1   
ATOM   2756  H1  TIP3W5824      17.331   1.239  10.202  0.00  0.00      WT1   
ATOM   2757  H2  TIP3W5824      18.422   2.170  10.674  0.00  0.00      WT1   
ATOM   2758  OH2 TIP3W5827      18.042  -6.977  -5.049  0.00  0.00      WT1   
ATOM   2759  H1  TIP3W5827      17.586  -7.158  -4.204  0.00  0.00      WT1   
ATOM   2760  H2  TIP3W5827      18.565  -6.173  -4.834  0.00  0.00      WT1   
ATOM   2761  OH2 TIP3W5842      20.138  -0.214  -4.468  0.00  0.00      WT1   
ATOM   2762  H1  TIP3W5842      20.424   0.099  -3.585  0.00  0.00      WT1   
ATOM   2763  H2  TIP3W5842      20.937   0.004  -4.990  0.00  0.00      WT1   
ATOM   2764  OH2 TIP3W5860      18.078  13.484 -10.975  0.00  0.00      WT1   
ATOM   2765  H1  TIP3W5860      17.151  13.346 -11.272  0.00  0.00      WT1   
ATOM   2766  H2  TIP3W5860      18.348  14.239 -11.540  0.00  0.00      WT1   
ATOM   2767  OH2 TIP3W5864       8.070   6.090  10.793  0.00  0.00      WT1   
ATOM   2768  H1  TIP3W5864       7.394   6.113  10.079  0.00  0.00      WT1   
ATOM   2769  H2  TIP3W5864       8.594   5.312  10.532  0.00  0.00      WT1   
ATOM   2770  OH2 TIP3W5899      -7.831  -2.670  12.641  0.00  0.00      WT1   
ATOM   2771  H1  TIP3W5899      -7.406  -3.057  11.841  0.00  0.00      WT1   
ATOM   2772  H2  TIP3W5899      -8.000  -3.494  13.149  0.00  0.00      WT1   
ATOM   2773  OH2 TIP3W5910       6.167  20.607 -15.058  0.00  0.00      WT1   
ATOM   2774  H1  TIP3W5910       5.927  20.096 -14.259  0.00  0.00      WT1   
ATOM   2775  H2  TIP3W5910       5.369  20.468 -15.601  0.00  0.00      WT1   
ATOM   2776  OH2 TIP3W5913     -10.030  11.123  16.115  0.00  0.00      WT1   
ATOM   2777  H1  TIP3W5913     -10.504  11.130  16.957  0.00  0.00      WT1   
ATOM   2778  H2  TIP3W5913      -9.251  10.570  16.350  0.00  0.00      WT1   
ATOM   2779  OH2 TIP3W5945       6.747  -8.355   2.218  0.00  0.00      WT1   
ATOM   2780  H1  TIP3W5945       7.695  -8.334   1.968  0.00  0.00      WT1   
ATOM   2781  H2  TIP3W5945       6.753  -7.692   2.941  0.00  0.00      WT1   
ATOM   2782  OH2 TIP3W6138       2.752  13.430  10.276  0.00  0.00      WT1   
ATOM   2783  H1  TIP3W6138       2.710  12.742  10.974  0.00  0.00      WT1   
ATOM   2784  H2  TIP3W6138       2.209  12.996   9.582  0.00  0.00      WT1   
ATOM   2785  OH2 TIP3W6158      12.464  10.548  15.153  0.00  0.00      WT1   
ATOM   2786  H1  TIP3W6158      12.905  10.825  15.983  0.00  0.00      WT1   
ATOM   2787  H2  TIP3W6158      12.504   9.565  15.250  0.00  0.00      WT1   
ATOM   2788  OH2 TIP3W6183      -6.650   5.659  -4.673  0.00  0.00      WT1   
ATOM   2789  H1  TIP3W6183      -6.145   5.178  -5.361  0.00  0.00      WT1   
ATOM   2790  H2  TIP3W6183      -6.638   5.016  -3.929  0.00  0.00      WT1   
ATOM   2791  OH2 TIP3W6195      16.647   6.878  13.288  0.00  0.00      WT1   
ATOM   2792  H1  TIP3W6195      17.487   6.728  12.818  0.00  0.00      WT1   
ATOM   2793  H2  TIP3W6195      16.240   7.572  12.735  0.00  0.00      WT1   
ATOM   2794  OH2 TIP3W6220      -6.137   2.689  -8.718  0.00  0.00      WT1   
ATOM   2795  H1  TIP3W6220      -6.030   1.813  -8.289  0.00  0.00      WT1   
ATOM   2796  H2  TIP3W6220      -5.553   2.610  -9.502  0.00  0.00      WT1   
ATOM   2797  OH2 TIP3W6240      -1.213   0.613  -9.277  0.00  0.00      WT1   
ATOM   2798  H1  TIP3W6240      -1.169   0.276 -10.198  0.00  0.00      WT1   
ATOM   2799  H2  TIP3W6240      -1.545   1.528  -9.416  0.00  0.00      WT1   
ATOM   2800  OH2 TIP3W6241       0.541  -7.263  12.341  0.00  0.00      WT1   
ATOM   2801  H1  TIP3W6241       1.193  -7.732  11.767  0.00  0.00      WT1   
ATOM   2802  H2  TIP3W6241      -0.127  -7.009  11.669  0.00  0.00      WT1   
ATOM   2803  OH2 TIP3W6300       2.690  12.252 -14.271  0.00  0.00      WT1   
ATOM   2804  H1  TIP3W6300       3.056  11.691 -14.987  0.00  0.00      WT1   
ATOM   2805  H2  TIP3W6300       2.325  13.002 -14.783  0.00  0.00      WT1   
ATOM   2806  OH2 TIP3W6352      13.091  -6.706   2.432  0.00  0.00      WT1   
ATOM   2807  H1  TIP3W6352      12.135  -6.642   2.618  0.00  0.00      WT1   
ATOM   2808  H2  TIP3W6352      13.113  -6.763   1.457  0.00  0.00      WT1   
ATOM   2809  OH2 TIP3W6492       9.461  -8.304   1.685  0.00  0.00      WT1   
ATOM   2810  H1  TIP3W6492       9.838  -7.609   2.269  0.00  0.00      WT1   
ATOM   2811  H2  TIP3W6492       9.634  -9.110   2.218  0.00  0.00      WT1   
ATOM   2812  OH2 TIP3W6583      13.934  15.028   1.219  0.00  0.00      WT1   
ATOM   2813  H1  TIP3W6583      13.909  14.672   2.130  0.00  0.00      WT1   
ATOM   2814  H2  TIP3W6583      14.576  14.403   0.813  0.00  0.00      WT1   
ATOM   2815  OH2 TIP3W6671       2.333  -7.619 -11.901  0.00  0.00      WT1   
ATOM   2816  H1  TIP3W6671       1.850  -6.767 -11.843  0.00  0.00      WT1   
ATOM   2817  H2  TIP3W6671       3.239  -7.281 -11.813  0.00  0.00      WT1   
ATOM   2818  OH2 TIP3W6684      12.491  20.945   9.223  0.00  0.00      WT1   
ATOM   2819  H1  TIP3W6684      11.980  21.338   9.954  0.00  0.00      WT1   
ATOM   2820  H2  TIP3W6684      12.313  19.996   9.382  0.00  0.00      WT1   
ATOM   2821  OH2 TIP3W6774      -0.184  -4.761  -6.800  0.00  0.00      WT1   
ATOM   2822  H1  TIP3W6774      -0.439  -4.368  -7.664  0.00  0.00      WT1   
ATOM   2823  H2  TIP3W6774      -0.271  -3.976  -6.218  0.00  0.00      WT1   
ATOM   2824  OH2 TIP3W6867       8.710  21.684   9.686  0.00  0.00      WT1   
ATOM   2825  H1  TIP3W6867       8.474  22.602   9.856  0.00  0.00      WT1   
ATOM   2826  H2  TIP3W6867       9.531  21.605  10.221  0.00  0.00      WT1   
ATOM   2827  OH2 TIP3W6877      15.431   1.789  15.747  0.00  0.00      WT1   
ATOM   2828  H1  TIP3W6877      16.041   1.624  15.001  0.00  0.00      WT1   
ATOM   2829  H2  TIP3W6877      14.647   1.258  15.504  0.00  0.00      WT1   
ATOM   2830  OH2 TIP3W7058      -0.034  12.434  15.720  0.00  0.00      WT1   
ATOM   2831  H1  TIP3W7058       0.441  13.153  16.166  0.00  0.00      WT1   
ATOM   2832  H2  TIP3W7058      -0.539  12.934  15.038  0.00  0.00      WT1   
ATOM   2833  OH2 TIP3W7222      -0.925  -9.178  13.682  0.00  0.00      WT1   
ATOM   2834  H1  TIP3W7222      -0.359  -8.513  13.229  0.00  0.00      WT1   
ATOM   2835  H2  TIP3W7222      -1.075  -8.744  14.531  0.00  0.00      WT1   
ATOM   2836  OH2 TIP3W7252      15.580  -8.544 -10.868  0.00  0.00      WT1   
ATOM   2837  H1  TIP3W7252      15.321  -7.978 -10.111  0.00  0.00      WT1   
ATOM   2838  H2  TIP3W7252      16.043  -9.248 -10.358  0.00  0.00      WT1   
ATOM   2839  OH2 TIP3W7295       9.225  17.524   9.209  0.00  0.00      WT1   
ATOM   2840  H1  TIP3W7295       8.961  16.604   9.429  0.00  0.00      WT1   
ATOM   2841  H2  TIP3W7295       8.446  18.032   9.511  0.00  0.00      WT1   
ATOM   2842  OH2 TIP3W7479      -7.802   0.146  12.949  0.00  0.00      WT1   
ATOM   2843  H1  TIP3W7479      -7.871  -0.821  12.827  0.00  0.00      WT1   
ATOM   2844  H2  TIP3W7479      -7.789   0.447  12.015  0.00  0.00      WT1   
ATOM   2845  OH2 TIP3W7510      -8.778  -6.617  11.302  0.00  0.00      WT1   
ATOM   2846  H1  TIP3W7510      -7.890  -6.538  10.892  0.00  0.00      WT1   
ATOM   2847  H2  TIP3W7510      -8.805  -7.589  11.424  0.00  0.00      WT1   
ATOM   2848  OH2 TIP3W7525       7.725  22.352  -2.611  0.00  0.00      WT1   
ATOM   2849  H1  TIP3W7525       6.746  22.337  -2.540  0.00  0.00      WT1   
ATOM   2850  H2  TIP3W7525       7.877  23.284  -2.354  0.00  0.00      WT1   
ATOM   2851  OH2 TIP3W7563      15.197  16.194  -7.191  0.00  0.00      WT1   
ATOM   2852  H1  TIP3W7563      14.660  16.421  -6.407  0.00  0.00      WT1   
ATOM   2853  H2  TIP3W7563      14.978  16.929  -7.807  0.00  0.00      WT1   
ATOM   2854  OH2 TIP3W7568     -10.112  17.061  -0.267  0.00  0.00      WT1   
ATOM   2855  H1  TIP3W7568      -9.430  17.564   0.219  0.00  0.00      WT1   
ATOM   2856  H2  TIP3W7568     -10.842  16.997   0.394  0.00  0.00      WT1   
ATOM   2857  OH2 TIP3W7605       0.417  -2.479   0.813  0.00  0.00      WT1   
ATOM   2858  H1  TIP3W7605       0.471  -3.443   0.967  0.00  0.00      WT1   
ATOM   2859  H2  TIP3W7605       1.068  -2.364   0.088  0.00  0.00      WT1   
ATOM   2860  OH2 TIP3W7630      11.768  -2.510   6.067  0.00  0.00      WT1   
ATOM   2861  H1  TIP3W7630      12.356  -2.806   5.341  0.00  0.00      WT1   
ATOM   2862  H2  TIP3W7630      12.275  -1.733   6.380  0.00  0.00      WT1   
ATOM   2863  OH2 TIP3W7631      17.393  17.687   6.453  0.00  0.00      WT1   
ATOM   2864  H1  TIP3W7631      17.057  17.335   5.600  0.00  0.00      WT1   
ATOM   2865  H2  TIP3W7631      17.868  16.919   6.828  0.00  0.00      WT1   
ATOM   2866  OH2 TIP3W7647      20.406   0.826   8.871  0.00  0.00      WT1   
ATOM   2867  H1  TIP3W7647      19.551   1.264   8.989  0.00  0.00      WT1   
ATOM   2868  H2  TIP3W7647      20.578   0.501   9.775  0.00  0.00      WT1   
ATOM   2869  OH2 TIP3W7650      -7.553   7.001 -11.730  0.00  0.00      WT1   
ATOM   2870  H1  TIP3W7650      -7.879   7.440 -10.917  0.00  0.00      WT1   
ATOM   2871  H2  TIP3W7650      -6.660   6.730 -11.434  0.00  0.00      WT1   
ATOM   2872  OH2 TIP3W7668      -0.573  17.946  -8.032  0.00  0.00      WT1   
ATOM   2873  H1  TIP3W7668      -0.540  17.657  -8.970  0.00  0.00      WT1   
ATOM   2874  H2  TIP3W7668       0.349  17.773  -7.740  0.00  0.00      WT1   
ATOM   2875  OH2 TIP3W7707      -8.694  -3.540   8.577  0.00  0.00      WT1   
ATOM   2876  H1  TIP3W7707      -9.422  -4.006   9.034  0.00  0.00      WT1   
ATOM   2877  H2  TIP3W7707      -8.738  -3.944   7.677  0.00  0.00      WT1   
ATOM   2878  OH2 TIP3W7716      -6.150   8.964   3.424  0.00  0.00      WT1   
ATOM   2879  H1  TIP3W7716      -6.361   8.048   3.690  0.00  0.00      WT1   
ATOM   2880  H2  TIP3W7716      -6.245   8.880   2.452  0.00  0.00      WT1   
ATOM   2881  OH2 TIP3W7739      12.667  -1.433  -0.639  0.00  0.00      WT1   
ATOM   2882  H1  TIP3W7739      13.590  -1.140  -0.508  0.00  0.00      WT1   
ATOM   2883  H2  TIP3W7739      12.765  -2.401  -0.657  0.00  0.00      WT1   
ATOM   2884  OH2 TIP3W7748       6.374   1.340  13.574  0.00  0.00      WT1   
ATOM   2885  H1  TIP3W7748       6.632   1.896  12.807  0.00  0.00      WT1   
ATOM   2886  H2  TIP3W7748       5.529   0.971  13.228  0.00  0.00      WT1   
ATOM   2887  OH2 TIP3W7945     -10.132   6.596  13.549  0.00  0.00      WT1   
ATOM   2888  H1  TIP3W7945      -9.204   6.873  13.655  0.00  0.00      WT1   
ATOM   2889  H2  TIP3W7945     -10.581   7.279  14.056  0.00  0.00      WT1   
ATOM   2890  OH2 TIP3W7985      19.047   6.913 -12.914  0.00  0.00      WT1   
ATOM   2891  H1  TIP3W7985      19.079   6.297 -13.665  0.00  0.00      WT1   
ATOM   2892  H2  TIP3W7985      18.871   6.280 -12.190  0.00  0.00      WT1   
ATOM   2893  OH2 TIP3W8023      -2.142   3.836  -4.338  0.00  0.00      WT1   
ATOM   2894  H1  TIP3W8023      -2.360   3.558  -3.423  0.00  0.00      WT1   
ATOM   2895  H2  TIP3W8023      -2.397   3.020  -4.821  0.00  0.00      WT1   
ATOM   2896  OH2 TIP3W8024       3.007  18.616 -12.132  0.00  0.00      WT1   
ATOM   2897  H1  TIP3W8024       2.685  17.798 -11.699  0.00  0.00      WT1   
ATOM   2898  H2  TIP3W8024       2.365  19.270 -11.775  0.00  0.00      WT1   
ATOM   2899  OH2 TIP3W8046       3.110  13.722  -7.462  0.00  0.00      WT1   
ATOM   2900  H1  TIP3W8046       3.976  13.804  -7.014  0.00  0.00      WT1   
ATOM   2901  H2  TIP3W8046       3.328  14.110  -8.337  0.00  0.00      WT1   
ATOM   2902  OH2 TIP3W8064      -8.508   9.030 -13.354  0.00  0.00      WT1   
ATOM   2903  H1  TIP3W8064      -8.074   9.660 -12.750  0.00  0.00      WT1   
ATOM   2904  H2  TIP3W8064      -8.226   8.182 -12.948  0.00  0.00      WT1   
ATOM   2905  OH2 TIP3W8067      17.905   2.869   7.183  0.00  0.00      WT1   
ATOM   2906  H1  TIP3W8067      17.022   2.621   6.834  0.00  0.00      WT1   
ATOM   2907  H2  TIP3W8067      17.884   2.482   8.080  0.00  0.00      WT1   
ATOM   2908  OH2 TIP3W8068      15.980  15.403  -3.660  0.00  0.00      WT1   
ATOM   2909  H1  TIP3W8068      16.852  15.800  -3.873  0.00  0.00      WT1   
ATOM   2910  H2  TIP3W8068      16.068  14.535  -4.109  0.00  0.00      WT1   
ATOM   2911  OH2 TIP3W8076      17.507   2.512   2.057  0.00  0.00      WT1   
ATOM   2912  H1  TIP3W8076      18.440   2.223   2.131  0.00  0.00      WT1   
ATOM   2913  H2  TIP3W8076      17.274   2.133   1.187  0.00  0.00      WT1   
ATOM   2914  OH2 TIP3W8133      16.267  -0.058  10.790  0.00  0.00      WT1   
ATOM   2915  H1  TIP3W8133      16.573  -0.970  11.011  0.00  0.00      WT1   
ATOM   2916  H2  TIP3W8133      15.578   0.030  11.474  0.00  0.00      WT1   
ATOM   2917  OH2 TIP3W8136      18.426   4.599 -11.418  0.00  0.00      WT1   
ATOM   2918  H1  TIP3W8136      19.121   4.342 -10.800  0.00  0.00      WT1   
ATOM   2919  H2  TIP3W8136      17.633   4.234 -10.963  0.00  0.00      WT1   
ATOM   2920  OH2 TIP3W8174      15.566  -5.914   6.807  0.00  0.00      WT1   
ATOM   2921  H1  TIP3W8174      15.252  -5.832   5.883  0.00  0.00      WT1   
ATOM   2922  H2  TIP3W8174      14.843  -5.482   7.293  0.00  0.00      WT1   
ATOM   2923  OH2 TIP3W8364      -2.488  -7.223  -9.094  0.00  0.00      WT1   
ATOM   2924  H1  TIP3W8364      -3.461  -7.192  -9.021  0.00  0.00      WT1   
ATOM   2925  H2  TIP3W8364      -2.208  -7.350  -8.167  0.00  0.00      WT1   
ATOM   2926  OH2 TIP3W8370      16.684  15.189   9.749  0.00  0.00      WT1   
ATOM   2927  H1  TIP3W8370      17.428  15.563   9.231  0.00  0.00      WT1   
ATOM   2928  H2  TIP3W8370      16.678  14.282   9.395  0.00  0.00      WT1   
ATOM   2929  OH2 TIP3W8403       2.572   5.143  12.780  0.00  0.00      WT1   
ATOM   2930  H1  TIP3W8403       1.853   5.556  12.246  0.00  0.00      WT1   
ATOM   2931  H2  TIP3W8403       2.751   4.348  12.230  0.00  0.00      WT1   
ATOM   2932  OH2 TIP3W8408      14.490   8.209  -8.386  0.00  0.00      WT1   
ATOM   2933  H1  TIP3W8408      13.929   8.408  -9.174  0.00  0.00      WT1   
ATOM   2934  H2  TIP3W8408      15.066   7.504  -8.781  0.00  0.00      WT1   
ATOM   2935  OH2 TIP3W8411     -10.998  12.760 -11.562  0.00  0.00      WT1   
ATOM   2936  H1  TIP3W8411     -11.726  12.404 -11.009  0.00  0.00      WT1   
ATOM   2937  H2  TIP3W8411     -10.908  12.027 -12.213  0.00  0.00      WT1   
ATOM   2938  OH2 TIP3W8425     -10.936  10.462 -13.036  0.00  0.00      WT1   
ATOM   2939  H1  TIP3W8425     -11.622   9.913 -12.606  0.00  0.00      WT1   
ATOM   2940  H2  TIP3W8425     -10.209   9.828 -13.177  0.00  0.00      WT1   
ATOM   2941  OH2 TIP3W8441      -6.536  11.228  -3.546  0.00  0.00      WT1   
ATOM   2942  H1  TIP3W8441      -6.901  12.103  -3.284  0.00  0.00      WT1   
ATOM   2943  H2  TIP3W8441      -5.970  11.486  -4.310  0.00  0.00      WT1   
ATOM   2944  OH2 TIP3W8448      -2.767   0.395  12.455  0.00  0.00      WT1   
ATOM   2945  H1  TIP3W8448      -2.891  -0.552  12.251  0.00  0.00      WT1   
ATOM   2946  H2  TIP3W8448      -3.582   0.759  12.051  0.00  0.00      WT1   
ATOM   2947  OH2 TIP3W8466      16.674  22.781  -9.044  0.00  0.00      WT1   
ATOM   2948  H1  TIP3W8466      16.606  21.810  -9.113  0.00  0.00      WT1   
ATOM   2949  H2  TIP3W8466      17.032  22.911  -8.149  0.00  0.00      WT1   
ATOM   2950  OH2 TIP3W8468       8.840  14.939   6.588  0.00  0.00      WT1   
ATOM   2951  H1  TIP3W8468       9.546  14.689   5.961  0.00  0.00      WT1   
ATOM   2952  H2  TIP3W8468       8.820  14.146   7.162  0.00  0.00      WT1   
ATOM   2953  OH2 TIP3W8528       1.137  20.334 -11.073  0.00  0.00      WT1   
ATOM   2954  H1  TIP3W8528       1.204  21.299 -11.269  0.00  0.00      WT1   
ATOM   2955  H2  TIP3W8528       0.164  20.281 -10.927  0.00  0.00      WT1   
ATOM   2956  OH2 TIP3W8534      -6.276   8.491   0.711  0.00  0.00      WT1   
ATOM   2957  H1  TIP3W8534      -5.494   9.065   0.547  0.00  0.00      WT1   
ATOM   2958  H2  TIP3W8534      -6.906   8.897   0.078  0.00  0.00      WT1   
ATOM   2959  OH2 TIP3W8536      -3.754  12.009 -15.888  0.00  0.00      WT1   
ATOM   2960  H1  TIP3W8536      -3.017  11.409 -15.668  0.00  0.00      WT1   
ATOM   2961  H2  TIP3W8536      -3.699  11.959 -16.873  0.00  0.00      WT1   
ATOM   2962  OH2 TIP3W8548       5.811   1.968  -8.665  0.00  0.00      WT1   
ATOM   2963  H1  TIP3W8548       4.942   2.178  -8.253  0.00  0.00      WT1   
ATOM   2964  H2  TIP3W8548       5.719   2.371  -9.548  0.00  0.00      WT1   
ATOM   2965  OH2 TIP3W8549      -4.595   2.775 -11.018  0.00  0.00      WT1   
ATOM   2966  H1  TIP3W8549      -5.003   2.057 -11.552  0.00  0.00      WT1   
ATOM   2967  H2  TIP3W8549      -4.337   3.385 -11.745  0.00  0.00      WT1   
ATOM   2968  OH2 TIP3W8555     -11.545  14.667   8.394  0.00  0.00      WT1   
ATOM   2969  H1  TIP3W8555     -10.628  14.650   8.042  0.00  0.00      WT1   
ATOM   2970  H2  TIP3W8555     -11.382  14.847   9.347  0.00  0.00      WT1   
ATOM   2971  OH2 TIP3W8556      -1.692  10.709 -12.806  0.00  0.00      WT1   
ATOM   2972  H1  TIP3W8556      -1.854  10.681 -13.763  0.00  0.00      WT1   
ATOM   2973  H2  TIP3W8556      -1.414  11.639 -12.680  0.00  0.00      WT1   
ATOM   2974  OH2 TIP3W8558      -7.527  10.546 -11.116  0.00  0.00      WT1   
ATOM   2975  H1  TIP3W8558      -8.017  11.242 -10.620  0.00  0.00      WT1   
ATOM   2976  H2  TIP3W8558      -7.798   9.757 -10.595  0.00  0.00      WT1   
ATOM   2977  OH2 TIP3W8574       2.054  15.234  -0.488  0.00  0.00      WT1   
ATOM   2978  H1  TIP3W8574       2.154  16.064  -0.996  0.00  0.00      WT1   
ATOM   2979  H2  TIP3W8574       2.702  14.646  -0.910  0.00  0.00      WT1   
ATOM   2980  OH2 TIP3W8579       3.930   2.831   6.959  0.00  0.00      WT1   
ATOM   2981  H1  TIP3W8579       3.691   1.958   6.590  0.00  0.00      WT1   
ATOM   2982  H2  TIP3W8579       4.231   3.275   6.138  0.00  0.00      WT1   
ATOM   2983  OH2 TIP3W8613      -1.528  -7.644  -1.299  0.00  0.00      WT1   
ATOM   2984  H1  TIP3W8613      -2.294  -8.005  -0.808  0.00  0.00      WT1   
ATOM   2985  H2  TIP3W8613      -1.986  -6.946  -1.802  0.00  0.00      WT1   
ATOM   2986  OH2 TIP3W8645       1.813   7.983  15.095  0.00  0.00      WT1   
ATOM   2987  H1  TIP3W8645       2.756   8.205  15.204  0.00  0.00      WT1   
ATOM   2988  H2  TIP3W8645       1.441   8.837  14.798  0.00  0.00      WT1   
ATOM   2989  OH2 TIP3W8760      -3.174  11.689  14.511  0.00  0.00      WT1   
ATOM   2990  H1  TIP3W8760      -2.611  12.322  14.030  0.00  0.00      WT1   
ATOM   2991  H2  TIP3W8760      -3.108  10.884  13.960  0.00  0.00      WT1   
ATOM   2992  OH2 TIP3W8780       3.906  -4.841  16.447  0.00  0.00      WT1   
ATOM   2993  H1  TIP3W8780       4.661  -4.983  15.844  0.00  0.00      WT1   
ATOM   2994  H2  TIP3W8780       3.227  -5.379  16.032  0.00  0.00      WT1   
ATOM   2995  OH2 TIP3W8801      -2.006   9.174   8.954  0.00  0.00      WT1   
ATOM   2996  H1  TIP3W8801      -2.569   8.717   9.613  0.00  0.00      WT1   
ATOM   2997  H2  TIP3W8801      -1.336   9.594   9.524  0.00  0.00      WT1   
ATOM   2998  OH2 TIP3W8822      -4.342  10.354   0.314  0.00  0.00      WT1   
ATOM   2999  H1  TIP3W8822      -3.951  10.696   1.145  0.00  0.00      WT1   
ATOM   3000  H2  TIP3W8822      -4.774  11.174  -0.026  0.00  0.00      WT1   
ATOM   3001  OH2 TIP3W8829      -5.379  22.289  -0.424  0.00  0.00      WT1   
ATOM   3002  H1  TIP3W8829      -5.840  21.715   0.229  0.00  0.00      WT1   
ATOM   3003  H2  TIP3W8829      -4.479  21.891  -0.357  0.00  0.00      WT1   
ATOM   3004  OH2 TIP3W8843      -3.165  14.607 -15.169  0.00  0.00      WT1   
ATOM   3005  H1  TIP3W8843      -3.426  13.697 -15.418  0.00  0.00      WT1   
ATOM   3006  H2  TIP3W8843      -3.090  15.019 -16.051  0.00  0.00      WT1   
ATOM   3007  OH2 TIP3W8845      20.263   2.098   1.826  0.00  0.00      WT1   
ATOM   3008  H1  TIP3W8845      20.361   2.472   0.925  0.00  0.00      WT1   
ATOM   3009  H2  TIP3W8845      20.427   2.879   2.394  0.00  0.00      WT1   
ATOM   3010  OH2 TIP3W8848      -9.860  14.585  -1.339  0.00  0.00      WT1   
ATOM   3011  H1  TIP3W8848     -10.269  14.718  -2.224  0.00  0.00      WT1   
ATOM   3012  H2  TIP3W8848     -10.047  15.467  -0.941  0.00  0.00      WT1   
ATOM   3013  OH2 TIP3W8852      -6.103   2.821   2.256  0.00  0.00      WT1   
ATOM   3014  H1  TIP3W8852      -5.666   3.659   2.449  0.00  0.00      WT1   
ATOM   3015  H2  TIP3W8852      -5.663   2.208   2.884  0.00  0.00      WT1   
ATOM   3016  OH2 TIP3W8865      20.646   0.004  11.543  0.00  0.00      WT1   
ATOM   3017  H1  TIP3W8865      21.354  -0.674  11.496  0.00  0.00      WT1   
ATOM   3018  H2  TIP3W8865      20.022  -0.413  12.168  0.00  0.00      WT1   
ATOM   3019  OH2 TIP3W8869      19.373  13.445  11.256  0.00  0.00      WT1   
ATOM   3020  H1  TIP3W8869      20.144  14.037  11.368  0.00  0.00      WT1   
ATOM   3021  H2  TIP3W8869      19.754  12.822  10.605  0.00  0.00      WT1   
ATOM   3022  OH2 TIP3W8870      -4.306  -8.399 -13.862  0.00  0.00      WT1   
ATOM   3023  H1  TIP3W8870      -3.563  -7.784 -13.687  0.00  0.00      WT1   
ATOM   3024  H2  TIP3W8870      -4.034  -9.166 -13.350  0.00  0.00      WT1   
ATOM   3025  OH2 TIP3W8886       1.031  23.030 -11.379  0.00  0.00      WT1   
ATOM   3026  H1  TIP3W8886       1.614  23.802 -11.548  0.00  0.00      WT1   
ATOM   3027  H2  TIP3W8886       0.170  23.453 -11.306  0.00  0.00      WT1   
ATOM   3028  OH2 TIP3W8895       1.948  17.873  -7.015  0.00  0.00      WT1   
ATOM   3029  H1  TIP3W8895       2.786  17.424  -6.769  0.00  0.00      WT1   
ATOM   3030  H2  TIP3W8895       2.263  18.606  -7.587  0.00  0.00      WT1   
ATOM   3031  OH2 TIP3W8903      -2.747  20.126   5.045  0.00  0.00      WT1   
ATOM   3032  H1  TIP3W8903      -1.980  20.116   5.662  0.00  0.00      WT1   
ATOM   3033  H2  TIP3W8903      -2.287  20.108   4.178  0.00  0.00      WT1   
ATOM   3034  OH2 TIP3W8905      -0.143  -2.525  -5.177  0.00  0.00      WT1   
ATOM   3035  H1  TIP3W8905       0.836  -2.519  -5.104  0.00  0.00      WT1   
ATOM   3036  H2  TIP3W8905      -0.303  -1.565  -5.283  0.00  0.00      WT1   
ATOM   3037  OH2 TIP3W8908      -1.537  17.844  10.843  0.00  0.00      WT1   
ATOM   3038  H1  TIP3W8908      -1.888  17.869   9.925  0.00  0.00      WT1   
ATOM   3039  H2  TIP3W8908      -0.950  18.622  10.836  0.00  0.00      WT1   
ATOM   3040  OH2 TIP3W8926      -1.451  -7.175  -6.503  0.00  0.00      WT1   
ATOM   3041  H1  TIP3W8926      -0.973  -6.335  -6.679  0.00  0.00      WT1   
ATOM   3042  H2  TIP3W8926      -1.015  -7.445  -5.668  0.00  0.00      WT1   
ATOM   3043  OH2 TIP3W8927      14.510   8.959 -14.019  0.00  0.00      WT1   
ATOM   3044  H1  TIP3W8927      13.809   8.288 -14.007  0.00  0.00      WT1   
ATOM   3045  H2  TIP3W8927      15.287   8.378 -14.162  0.00  0.00      WT1   
ATOM   3046  OH2 TIP3W8928      13.282  -5.316  13.010  0.00  0.00      WT1   
ATOM   3047  H1  TIP3W8928      13.186  -4.770  13.821  0.00  0.00      WT1   
ATOM   3048  H2  TIP3W8928      13.314  -6.202  13.387  0.00  0.00      WT1   
ATOM   3049  OH2 TIP3W8931      -6.927  -0.838   4.455  0.00  0.00      WT1   
ATOM   3050  H1  TIP3W8931      -6.980  -1.553   3.783  0.00  0.00      WT1   
ATOM   3051  H2  TIP3W8931      -7.825  -0.442   4.396  0.00  0.00      WT1   
ATOM   3052  OH2 TIP3W8935      -2.931   1.641 -14.523  0.00  0.00      WT1   
ATOM   3053  H1  TIP3W8935      -3.125   0.687 -14.622  0.00  0.00      WT1   
ATOM   3054  H2  TIP3W8935      -3.454   1.995 -15.267  0.00  0.00      WT1   
ATOM   3055  OH2 TIP3W8949      11.813   1.779 -14.069  0.00  0.00      WT1   
ATOM   3056  H1  TIP3W8949      11.865   1.059 -14.729  0.00  0.00      WT1   
ATOM   3057  H2  TIP3W8949      11.474   1.266 -13.301  0.00  0.00      WT1   
ATOM   3058  OH2 TIP3W8952      -5.684  21.485  -3.172  0.00  0.00      WT1   
ATOM   3059  H1  TIP3W8952      -4.731  21.280  -3.282  0.00  0.00      WT1   
ATOM   3060  H2  TIP3W8952      -5.660  22.002  -2.346  0.00  0.00      WT1   
ATOM   3061  OH2 TIP3W8954      16.510  -5.040 -14.151  0.00  0.00      WT1   
ATOM   3062  H1  TIP3W8954      16.379  -5.986 -13.910  0.00  0.00      WT1   
ATOM   3063  H2  TIP3W8954      17.000  -4.714 -13.369  0.00  0.00      WT1   
ATOM   3064  OH2 TIP3W8956       5.907  -1.665  -7.317  0.00  0.00      WT1   
ATOM   3065  H1  TIP3W8956       6.366  -1.153  -6.624  0.00  0.00      WT1   
ATOM   3066  H2  TIP3W8956       6.326  -1.302  -8.121  0.00  0.00      WT1   
ATOM   3067  OH2 TIP3W8973       2.115   5.081  -7.446  0.00  0.00      WT1   
ATOM   3068  H1  TIP3W8973       1.311   4.931  -6.892  0.00  0.00      WT1   
ATOM   3069  H2  TIP3W8973       1.688   5.317  -8.285  0.00  0.00      WT1   
ATOM   3070  OH2 TIP3W8976      -7.618   4.144 -12.036  0.00  0.00      WT1   
ATOM   3071  H1  TIP3W8976      -7.128   3.877 -12.839  0.00  0.00      WT1   
ATOM   3072  H2  TIP3W8976      -7.722   5.105 -12.165  0.00  0.00      WT1   
ATOM   3073  OH2 TIP3W8977      18.275   8.282  -9.693  0.00  0.00      WT1   
ATOM   3074  H1  TIP3W8977      18.468   8.037  -8.761  0.00  0.00      WT1   
ATOM   3075  H2  TIP3W8977      17.665   9.033  -9.552  0.00  0.00      WT1   
ATOM   3076  OH2 TIP3W8988      16.388   1.805  -3.385  0.00  0.00      WT1   
ATOM   3077  H1  TIP3W8988      15.903   2.587  -3.045  0.00  0.00      WT1   
ATOM   3078  H2  TIP3W8988      16.360   2.024  -4.342  0.00  0.00      WT1   
ATOM   3079  OH2 TIP3W8994      12.097   1.877  -0.431  0.00  0.00      WT1   
ATOM   3080  H1  TIP3W8994      12.554   2.692  -0.722  0.00  0.00      WT1   
ATOM   3081  H2  TIP3W8994      12.712   1.532   0.247  0.00  0.00      WT1   
ATOM   3082  OH2 TIP3W9013      -6.833  12.947 -12.560  0.00  0.00      WT1   
ATOM   3083  H1  TIP3W9013      -6.161  13.167 -11.885  0.00  0.00      WT1   
ATOM   3084  H2  TIP3W9013      -7.207  12.135 -12.177  0.00  0.00      WT1   
ATOM   3085  OH2 TIP3W9015      16.710  21.201  15.858  0.00  0.00      WT1   
ATOM   3086  H1  TIP3W9015      15.869  21.512  16.201  0.00  0.00      WT1   
ATOM   3087  H2  TIP3W9015      17.145  20.900  16.680  0.00  0.00      WT1   
ATOM   3088  OH2 TIP3W9034      -5.791   0.835 -12.491  0.00  0.00      WT1   
ATOM   3089  H1  TIP3W9034      -5.197   0.066 -12.370  0.00  0.00      WT1   
ATOM   3090  H2  TIP3W9034      -6.627   0.525 -12.093  0.00  0.00      WT1   
ATOM   3091  OH2 TIP3W9047       6.507   2.568 -11.377  0.00  0.00      WT1   
ATOM   3092  H1  TIP3W9047       6.781   1.684 -11.702  0.00  0.00      WT1   
ATOM   3093  H2  TIP3W9047       6.244   2.990 -12.221  0.00  0.00      WT1   
ATOM   3094  OH2 TIP3W9054       2.260  -0.096  -6.620  0.00  0.00      WT1   
ATOM   3095  H1  TIP3W9054       2.615  -0.741  -5.972  0.00  0.00      WT1   
ATOM   3096  H2  TIP3W9054       2.961   0.574  -6.670  0.00  0.00      WT1   
ATOM   3097  OH2 TIP3W9055       4.236  12.414   6.717  0.00  0.00      WT1   
ATOM   3098  H1  TIP3W9055       4.794  12.442   5.919  0.00  0.00      WT1   
ATOM   3099  H2  TIP3W9055       4.864  12.631   7.436  0.00  0.00      WT1   
ATOM   3100  OH2 TIP3W9057      15.514   9.057   7.958  0.00  0.00      WT1   
ATOM   3101  H1  TIP3W9057      16.207   8.870   8.624  0.00  0.00      WT1   
ATOM   3102  H2  TIP3W9057      15.914   8.657   7.159  0.00  0.00      WT1   
ATOM   3103  OH2 TIP3W9096       2.113   3.804 -10.710  0.00  0.00      WT1   
ATOM   3104  H1  TIP3W9096       1.851   3.017 -10.184  0.00  0.00      WT1   
ATOM   3105  H2  TIP3W9096       1.382   4.415 -10.498  0.00  0.00      WT1   
ATOM   3106  OH2 TIP3W9165      12.778  16.191  -1.082  0.00  0.00      WT1   
ATOM   3107  H1  TIP3W9165      12.802  15.419  -1.685  0.00  0.00      WT1   
ATOM   3108  H2  TIP3W9165      13.131  15.797  -0.256  0.00  0.00      WT1   
ATOM   3109  OH2 TIP3W9226      -0.451   0.338   9.756  0.00  0.00      WT1   
ATOM   3110  H1  TIP3W9226      -0.402   1.289   9.993  0.00  0.00      WT1   
ATOM   3111  H2  TIP3W9226      -0.079   0.368   8.855  0.00  0.00      WT1   
ATOM   3112  OH2 TIP3W9241      -2.569   1.376  -5.550  0.00  0.00      WT1   
ATOM   3113  H1  TIP3W9241      -2.762   1.031  -6.434  0.00  0.00      WT1   
ATOM   3114  H2  TIP3W9241      -1.667   1.011  -5.400  0.00  0.00      WT1   
ATOM   3115  OH2 TIP3W9250      -9.432   7.198   0.971  0.00  0.00      WT1   
ATOM   3116  H1  TIP3W9250      -8.575   6.728   1.021  0.00  0.00      WT1   
ATOM   3117  H2  TIP3W9250      -9.794   6.810   0.151  0.00  0.00      WT1   
ATOM   3118  SOD SOD I   1      18.604  11.897   7.688  0.00  0.00      ION   
END
