# Supplementary material for: Avibactam–Cyclodextrin Inclusion Complexes: Computational and Thermodynamic Insights for Drug Delivery, Detection, and Environmental Scavenging
Source: Molecules. 2025 Aug 18;30(16):3401. doi: 10.3390/molecules30163401 (PMC12388632; doi:10.3390/molecules30163401)
Supplement: Supplementary file 1 [file molecules-30-03401-s001.zip › MD inputs/HP-bCD/host.pdb]

REMARK  GENERATE LIGAND                                                               
REMARK   DATE:    10/ 7/24     15:15:57      CREATED BY USER: apache                  
ATOM      1  H1  HOS H   1       4.415  -5.089  -2.025  1.00  0.00      HOST
ATOM      2  C1  HOS H   1       0.674   6.124  -1.961  1.00  0.00      HOST
ATOM      3  C2  HOS H   1       1.546   6.115  -3.212  1.00  0.00      HOST
ATOM      4  C3  HOS H   1       2.373   4.839  -3.292  1.00  0.00      HOST
ATOM      5  C4  HOS H   1       3.202   4.666  -2.022  1.00  0.00      HOST
ATOM      6  C5  HOS H   1       2.325   4.870  -0.783  1.00  0.00      HOST
ATOM      7  C6  HOS H   1       3.199   4.978   0.490  1.00  0.00      HOST
ATOM      8  O1  HOS H   1       0.791   6.323  -4.414  1.00  0.00      HOST
ATOM      9  O2  HOS H   1       3.217   4.924  -4.450  1.00  0.00      HOST
ATOM     10  O3  HOS H   1       3.776   3.342  -2.000  1.00  0.00      HOST
ATOM     11  O4  HOS H   1       1.535   6.064  -0.834  1.00  0.00      HOST
ATOM     12  O5  HOS H   1       3.209   3.759   1.209  1.00  0.00      HOST
ATOM     13  H2  HOS H   1       0.157   7.107  -1.911  1.00  0.00      HOST
ATOM     14  H3  HOS H   1       2.251   6.977  -3.122  1.00  0.00      HOST
ATOM     15  H4  HOS H   1       1.686   3.964  -3.396  1.00  0.00      HOST
ATOM     16  H5  HOS H   1       3.981   5.465  -2.016  1.00  0.00      HOST
ATOM     17  H6  HOS H   1       1.635   4.000  -0.670  1.00  0.00      HOST
ATOM     18  H7  HOS H   1       2.784   5.770   1.151  1.00  0.00      HOST
ATOM     19  H8  HOS H   1       4.242   5.254   0.228  1.00  0.00      HOST
ATOM     20  H9  HOS H   1       1.461   6.219  -5.108  1.00  0.00      HOST
ATOM     21  H10 HOS H   1       3.854   4.186  -4.408  1.00  0.00      HOST
ATOM     22  C7  HOS H   1      -4.374   4.354  -1.954  1.00  0.00      HOST
ATOM     23  C8  HOS H   1      -3.816   5.023  -3.205  1.00  0.00      HOST
ATOM     24  C9  HOS H   1      -2.302   4.869  -3.276  1.00  0.00      HOST
ATOM     25  C10 HOS H   1      -1.656   5.413  -2.004  1.00  0.00      HOST
ATOM     26  C11 HOS H   1      -2.369   4.859  -0.768  1.00  0.00      HOST
ATOM     27  C12 HOS H   1      -1.911   5.610   0.506  1.00  0.00      HOST
ATOM     28  O6  HOS H   1      -4.444   4.559  -4.408  1.00  0.00      HOST
ATOM     29  O7  HOS H   1      -1.837   5.576  -4.435  1.00  0.00      HOST
ATOM     30  O8  HOS H   1      -0.263   5.035  -1.975  1.00  0.00      HOST
ATOM     31  O9  HOS H   1      -3.794   4.992  -0.826  1.00  0.00      HOST
ATOM     32  O10 HOS H   1      -0.937   4.867   1.216  1.00  0.00      HOST
ATOM     33  H11 HOS H   1      -5.465   4.566  -1.911  1.00  0.00      HOST
ATOM     34  H12 HOS H   1      -4.047   6.113  -3.120  1.00  0.00      HOST
ATOM     35  H13 HOS H   1      -2.049   3.786  -3.375  1.00  0.00      HOST
ATOM     36  H14 HOS H   1      -1.794   6.519  -2.005  1.00  0.00      HOST
ATOM     37  H15 HOS H   1      -2.123   3.776  -0.651  1.00  0.00      HOST
ATOM     38  H16 HOS H   1      -2.788   5.762   1.173  1.00  0.00      HOST
ATOM     39  H17 HOS H   1      -1.493   6.605   0.246  1.00  0.00      HOST
ATOM     40  H18 HOS H   1      -3.939   5.012  -5.101  1.00  0.00      HOST
ATOM     41  H19 HOS H   1      -0.863   5.623  -4.383  1.00  0.00      HOST
ATOM     42  C13 HOS H   1      -6.136  -0.695  -1.925  1.00  0.00      HOST
ATOM     43  C14 HOS H   1      -6.332   0.162  -3.170  1.00  0.00      HOST
ATOM     44  C15 HOS H   1      -5.269   1.251  -3.254  1.00  0.00      HOST
ATOM     45  C16 HOS H   1      -5.276   2.091  -1.980  1.00  0.00      HOST
ATOM     46  C17 HOS H   1      -5.275   1.187  -0.745  1.00  0.00      HOST
ATOM     47  C18 HOS H   1      -5.564   2.013   0.532  1.00  0.00      HOST
ATOM     48  O11 HOS H   1      -6.381  -0.613  -4.375  1.00  0.00      HOST
ATOM     49  O12 HOS H   1      -5.547   2.059  -4.407  1.00  0.00      HOST
ATOM     50  O13 HOS H   1      -4.111   2.942  -1.961  1.00  0.00      HOST
ATOM     51  O14 HOS H   1      -6.265   0.154  -0.794  1.00  0.00      HOST
ATOM     52  O15 HOS H   1      -4.372   2.289   1.243  1.00  0.00      HOST
ATOM     53  H20 HOS H   1      -6.975  -1.423  -1.871  1.00  0.00      HOST
ATOM     54  H21 HOS H   1      -7.327   0.660  -3.068  1.00  0.00      HOST
ATOM     55  H22 HOS H   1      -4.265   0.774  -3.368  1.00  0.00      HOST
ATOM     56  H23 HOS H   1      -6.226   2.675  -1.968  1.00  0.00      HOST
ATOM     57  H24 HOS H   1      -4.273   0.706  -0.639  1.00  0.00      HOST
ATOM     58  H25 HOS H   1      -6.240   1.431   1.196  1.00  0.00      HOST
ATOM     59  H26 HOS H   1      -6.065   2.970   0.275  1.00  0.00      HOST
ATOM     60  H27 HOS H   1      -6.431   0.066  -5.066  1.00  0.00      HOST
ATOM     61  H28 HOS H   1      -4.965   2.842  -4.367  1.00  0.00      HOST
ATOM     62  C19 HOS H   1      -3.273  -5.217  -1.978  1.00  0.00      HOST
ATOM     63  C20 HOS H   1      -4.039  -4.794  -3.227  1.00  0.00      HOST
ATOM     64  C21 HOS H   1      -4.220  -3.283  -3.271  1.00  0.00      HOST
ATOM     65  C22 HOS H   1      -4.911  -2.800  -1.999  1.00  0.00      HOST
ATOM     66  C23 HOS H   1      -4.215  -3.389  -0.769  1.00  0.00      HOST
ATOM     67  C24 HOS H   1      -5.038  -3.114   0.513  1.00  0.00      HOST
ATOM     68  O16 HOS H   1      -3.440  -5.273  -4.437  1.00  0.00      HOST
ATOM     69  O17 HOS H   1      -4.992  -2.960  -4.437  1.00  0.00      HOST
ATOM     70  O18 HOS H   1      -4.862  -1.359  -1.946  1.00  0.00      HOST
ATOM     71  O19 HOS H   1      -4.034  -4.808  -0.848  1.00  0.00      HOST
ATOM     72  O20 HOS H   1      -4.517  -2.007   1.224  1.00  0.00      HOST
ATOM     73  H29 HOS H   1      -3.242  -6.329  -1.958  1.00  0.00      HOST
ATOM     74  H30 HOS H   1      -5.052  -5.261  -3.162  1.00  0.00      HOST
ATOM     75  H31 HOS H   1      -3.217  -2.797  -3.344  1.00  0.00      HOST
ATOM     76  H32 HOS H   1      -5.957  -3.187  -2.015  1.00  0.00      HOST
ATOM     77  H33 HOS H   1      -3.210  -2.916  -0.652  1.00  0.00      HOST
ATOM     78  H34 HOS H   1      -4.991  -4.008   1.173  1.00  0.00      HOST
ATOM     79  H35 HOS H   1      -6.101  -2.919   0.261  1.00  0.00      HOST
ATOM     80  H36 HOS H   1      -3.950  -4.817  -5.124  1.00  0.00      HOST
ATOM     81  H37 HOS H   1      -5.270  -2.028  -4.361  1.00  0.00      HOST
ATOM     82  C25 HOS H   1       2.035  -5.827  -1.889  1.00  0.00      HOST
ATOM     83  C26 HOS H   1       1.263  -6.235  -3.135  1.00  0.00      HOST
ATOM     84  C27 HOS H   1      -0.042  -5.438  -3.254  1.00  0.00      HOST
ATOM     85  C28 HOS H   1      -0.865  -5.602  -1.972  1.00  0.00      HOST
ATOM     86  C29 HOS H   1       0.005  -5.394  -0.729  1.00  0.00      HOST
ATOM     87  C30 HOS H   1      -0.744  -5.867   0.540  1.00  0.00      HOST
ATOM     88  O21 HOS H   1       2.094  -6.208  -4.306  1.00  0.00      HOST
ATOM     89  O22 HOS H   1      -0.792  -5.910  -4.380  1.00  0.00      HOST
ATOM     90  O23 HOS H   1      -1.952  -4.651  -1.964  1.00  0.00      HOST
ATOM     91  O24 HOS H   1       1.234  -6.124  -0.755  1.00  0.00      HOST
ATOM     92  O25 HOS H   1      -1.262  -4.770   1.269  1.00  0.00      HOST
ATOM     93  H38 HOS H   1       2.933  -6.480  -1.814  1.00  0.00      HOST
ATOM     94  H39 HOS H   1       0.975  -7.306  -3.008  1.00  0.00      HOST
ATOM     95  H40 HOS H   1       0.200  -4.359  -3.396  1.00  0.00      HOST
ATOM     96  H41 HOS H   1      -1.228  -6.656  -1.947  1.00  0.00      HOST
ATOM     97  H42 HOS H   1       0.244  -4.309  -0.622  1.00  0.00      HOST
ATOM     98  H43 HOS H   1      -0.036  -6.418   1.197  1.00  0.00      HOST
ATOM     99  H44 HOS H   1      -1.575  -6.552   0.274  1.00  0.00      HOST
ATOM    100  H45 HOS H   1       2.534  -5.340  -4.329  1.00  0.00      HOST
ATOM    101  H46 HOS H   1      -1.667  -5.481  -4.364  1.00  0.00      HOST
ATOM    102  C31 HOS H   1       5.808  -2.036  -2.000  1.00  0.00      HOST
ATOM    103  C32 HOS H   1       5.575  -2.897  -3.243  1.00  0.00      HOST
ATOM    104  C33 HOS H   1       4.120  -3.361  -3.267  1.00  0.00      HOST
ATOM    105  C34 HOS H   1       3.806  -4.156  -2.000  1.00  0.00      HOST
ATOM    106  C35 HOS H   1       4.235  -3.346  -0.773  1.00  0.00      HOST
ATOM    107  C36 HOS H   1       4.166  -4.213   0.507  1.00  0.00      HOST
ATOM    108  O26 HOS H   1       5.936  -2.226  -4.463  1.00  0.00      HOST
ATOM    109  O27 HOS H   1       3.894  -4.156  -4.437  1.00  0.00      HOST
ATOM    110  O28 HOS H   1       2.392  -4.435  -1.934  1.00  0.00      HOST
ATOM    111  O29 HOS H   1       5.578  -2.852  -0.861  1.00  0.00      HOST
ATOM    112  O30 HOS H   1       2.968  -3.972   1.222  1.00  0.00      HOST
ATOM    113  H47 HOS H   1       6.882  -1.750  -1.968  1.00  0.00      HOST
ATOM    114  H48 HOS H   1       6.224  -3.801  -3.152  1.00  0.00      HOST
ATOM    115  H49 HOS H   1       3.446  -2.475  -3.307  1.00  0.00      HOST
ATOM    116  H50 HOS H   1       3.548  -2.475  -0.647  1.00  0.00      HOST
ATOM    117  H51 HOS H   1       5.023  -3.954   1.167  1.00  0.00      HOST
ATOM    118  H52 HOS H   1       4.232  -5.292   0.255  1.00  0.00      HOST
ATOM    119  H53 HOS H   1       6.887  -2.346  -4.594  1.00  0.00      HOST
ATOM    120  H54 HOS H   1       4.197  -3.604  -5.170  1.00  0.00      HOST
ATOM    121  C37 HOS H   1       5.211   3.286  -2.004  1.00  0.00      HOST
ATOM    122  C38 HOS H   1       5.731   2.586  -3.255  1.00  0.00      HOST
ATOM    123  C39 HOS H   1       5.233   1.146  -3.312  1.00  0.00      HOST
ATOM    124  C40 HOS H   1       5.631   0.399  -2.041  1.00  0.00      HOST
ATOM    125  C41 HOS H   1       5.256   1.224  -0.807  1.00  0.00      HOST
ATOM    126  C42 HOS H   1       5.887   0.620   0.470  1.00  0.00      HOST
ATOM    127  O31 HOS H   1       5.410   3.295  -4.460  1.00  0.00      HOST
ATOM    128  O32 HOS H   1       5.793   0.514  -4.472  1.00  0.00      HOST
ATOM    129  O33 HOS H   1       4.958  -0.877  -2.007  1.00  0.00      HOST
ATOM    130  O34 HOS H   1       5.712   2.580  -0.878  1.00  0.00      HOST
ATOM    131  O35 HOS H   1       4.951  -0.174   1.176  1.00  0.00      HOST
ATOM    132  H55 HOS H   1       5.660   4.303  -1.968  1.00  0.00      HOST
ATOM    133  H56 HOS H   1       6.845   2.564  -3.179  1.00  0.00      HOST
ATOM    134  H57 HOS H   1       4.119   1.150  -3.395  1.00  0.00      HOST
ATOM    135  H58 HOS H   1       6.741   0.290  -2.046  1.00  0.00      HOST
ATOM    136  H59 HOS H   1       4.146   1.233  -0.686  1.00  0.00      HOST
ATOM    137  H60 HOS H   1       6.217   1.446   1.138  1.00  0.00      HOST
ATOM    138  H61 HOS H   1       6.773   0.001   0.217  1.00  0.00      HOST
ATOM    139  H62 HOS H   1       5.739   2.708  -5.157  1.00  0.00      HOST
ATOM    140  H63 HOS H   1       5.485  -0.410  -4.469  1.00  0.00      HOST
ATOM    141  C43 HOS H   1      -1.756  -5.182   2.539  1.00  0.00      HOST
ATOM    142  C44 HOS H   1      -2.355  -3.983   3.297  1.00  0.00      HOST
ATOM    143  H64 HOS H   1      -0.953  -5.637   3.155  1.00  0.00      HOST
ATOM    144  H65 HOS H   1      -2.550  -5.942   2.385  1.00  0.00      HOST
ATOM    145  C45 HOS H   1      -3.017  -4.398   4.613  1.00  0.00      HOST
ATOM    146  H66 HOS H   1      -3.096  -3.527   2.612  1.00  0.00      HOST
ATOM    147  H67 HOS H   1      -2.257  -4.835   5.297  1.00  0.00      HOST
ATOM    148  H68 HOS H   1      -3.806  -5.155   4.428  1.00  0.00      HOST
ATOM    149  H69 HOS H   1      -3.473  -3.517   5.113  1.00  0.00      HOST
ATOM    150  C46 HOS H   1      -5.137  -1.865   2.499  1.00  0.00      HOST
ATOM    151  C47 HOS H   1      -4.562  -0.645   3.247  1.00  0.00      HOST
ATOM    152  H70 HOS H   1      -4.995  -2.773   3.121  1.00  0.00      HOST
ATOM    153  H71 HOS H   1      -6.227  -1.714   2.351  1.00  0.00      HOST
ATOM    154  C48 HOS H   1      -5.249  -0.407   4.593  1.00  0.00      HOST
ATOM    155  H72 HOS H   1      -4.709   0.223   2.575  1.00  0.00      HOST
ATOM    156  H73 HOS H   1      -5.071  -1.274   5.266  1.00  0.00      HOST
ATOM    157  H74 HOS H   1      -6.342  -0.281   4.455  1.00  0.00      HOST
ATOM    158  H75 HOS H   1      -4.840   0.504   5.080  1.00  0.00      HOST
ATOM    159  C49 HOS H   1      -4.648   2.867   2.515  1.00  0.00      HOST
ATOM    160  C50 HOS H   1      -3.338   3.194   3.254  1.00  0.00      HOST
ATOM    161  H76 HOS H   1      -5.259   2.185   3.143  1.00  0.00      HOST
ATOM    162  H77 HOS H   1      -5.220   3.806   2.365  1.00  0.00      HOST
ATOM    163  C51 HOS H   1      -3.582   3.921   4.579  1.00  0.00      HOST
ATOM    164  H78 HOS H   1      -2.745   3.827   2.566  1.00  0.00      HOST
ATOM    165  H79 HOS H   1      -4.158   3.266   5.268  1.00  0.00      HOST
ATOM    166  H80 HOS H   1      -4.158   4.853   4.409  1.00  0.00      HOST
ATOM    167  H81 HOS H   1      -2.617   4.178   5.064  1.00  0.00      HOST
ATOM    168  C52 HOS H   1      -0.662   5.452   2.486  1.00  0.00      HOST
ATOM    169  C53 HOS H   1       0.411   4.640   3.235  1.00  0.00      HOST
ATOM    170  H82 HOS H   1      -1.578   5.508   3.111  1.00  0.00      HOST
ATOM    171  H83 HOS H   1      -0.286   6.485   2.329  1.00  0.00      HOST
ATOM    172  C54 HOS H   1       0.812   5.288   4.562  1.00  0.00      HOST
ATOM    173  H84 HOS H   1       1.280   4.576   2.553  1.00  0.00      HOST
ATOM    174  H85 HOS H   1      -0.065   5.324   5.245  1.00  0.00      HOST
ATOM    175  H86 HOS H   1       1.175   6.323   4.394  1.00  0.00      HOST
ATOM    176  H87 HOS H   1       1.615   4.700   5.054  1.00  0.00      HOST
ATOM    177  C55 HOS H   1       3.840   3.909   2.477  1.00  0.00      HOST
ATOM    178  C56 HOS H   1       3.870   2.565   3.227  1.00  0.00      HOST
ATOM    179  H88 HOS H   1       3.317   4.662   3.103  1.00  0.00      HOST
ATOM    180  H89 HOS H   1       4.883   4.255   2.319  1.00  0.00      HOST
ATOM    181  C57 HOS H   1       4.649   2.649   4.542  1.00  0.00      HOST
ATOM    182  H90 HOS H   1       4.342   1.838   2.538  1.00  0.00      HOST
ATOM    183  H91 HOS H   1       4.150   3.363   5.232  1.00  0.00      HOST
ATOM    184  H92 HOS H   1       5.685   2.997   4.357  1.00  0.00      HOST
ATOM    185  H93 HOS H   1       4.687   1.654   5.035  1.00  0.00      HOST
ATOM    186  C58 HOS H   1       5.453  -0.559   2.452  1.00  0.00      HOST
ATOM    187  C59 HOS H   1       4.416  -1.411   3.209  1.00  0.00      HOST
ATOM    188  H94 HOS H   1       5.712   0.326   3.069  1.00  0.00      HOST
ATOM    189  H95 HOS H   1       6.374  -1.160   2.306  1.00  0.00      HOST
ATOM    190  C60 HOS H   1       4.947  -1.923   4.549  1.00  0.00      HOST
ATOM    191  H96 HOS H   1       4.166  -2.257   2.540  1.00  0.00      HOST
ATOM    192  H97 HOS H   1       5.170  -1.065   5.220  1.00  0.00      HOST
ATOM    193  H98 HOS H   1       5.877  -2.509   4.399  1.00  0.00      HOST
ATOM    194  H99 HOS H   1       4.191  -2.569   5.044  1.00  0.00      HOST
ATOM    195  C61 HOS H   1       2.980  -4.620   2.490  1.00  0.00      HOST
ATOM    196  C62 HOS H   1       1.663  -4.359   3.243  1.00  0.00      HOST
ATOM    197 H100 HOS H   1       3.829  -4.270   3.113  1.00  0.00      HOST
ATOM    198 H101 HOS H   1       3.092  -5.713   2.331  1.00  0.00      HOST
ATOM    199  C63 HOS H   1       1.584  -5.136   4.560  1.00  0.00      HOST
ATOM    200 H102 HOS H   1       0.848  -4.667   2.560  1.00  0.00      HOST
ATOM    201 H103 HOS H   1       2.394  -4.803   5.244  1.00  0.00      HOST
ATOM    202 H104 HOS H   1       1.700  -6.223   4.374  1.00  0.00      HOST
ATOM    203 H105 HOS H   1       0.608  -4.958   5.058  1.00  0.00      HOST
ATOM    204  O36 HOS H   1       3.217  -0.699   3.473  1.00  0.00      HOST
ATOM    205 H106 HOS H   1       2.534  -1.398   3.462  1.00  0.00      HOST
ATOM    206  O37 HOS H   1       2.569   2.089   3.535  1.00  0.00      HOST
ATOM    207 H107 HOS H   1       2.672   1.117   3.501  1.00  0.00      HOST
ATOM    208  O38 HOS H   1      -0.016   3.317   3.524  1.00  0.00      HOST
ATOM    209 H108 HOS H   1       0.815   2.802   3.500  1.00  0.00      HOST
ATOM    210  O39 HOS H   1      -2.575   2.033   3.543  1.00  0.00      HOST
ATOM    211 H109 HOS H   1      -1.654   2.359   3.514  1.00  0.00      HOST
ATOM    212  O40 HOS H   1      -3.171  -0.769   3.500  1.00  0.00      HOST
ATOM    213 H110 HOS H   1      -2.856   0.156   3.472  1.00  0.00      HOST
ATOM    214  O41 HOS H   1      -1.382  -2.997   3.605  1.00  0.00      HOST
ATOM    215 H111 HOS H   1      -1.890  -2.164   3.559  1.00  0.00      HOST
ATOM    216  O42 HOS H   1       1.480  -2.985   3.551  1.00  0.00      HOST
ATOM    217 H112 HOS H   1       0.509  -2.881   3.546  1.00  0.00      HOST
TER     218      HOST     1
END
