# Supplementary material for: Avibactam–Cyclodextrin Inclusion Complexes: Computational and Thermodynamic Insights for Drug Delivery, Detection, and Environmental Scavenging
Source: Molecules. 2025 Aug 18;30(16):3401. doi: 10.3390/molecules30163401 (PMC12388632; doi:10.3390/molecules30163401)
Supplement: Supplementary file 1 [file molecules-30-03401-s001.zip › MD inputs/HP-bCD/host.psf]

PSF EXT CMAP XPLOR

         2 !NTITLE
* GENERATE LIGAND                                                               
*  DATE:    10/ 7/24     15:15:57      CREATED BY USER: apache                  

       217 !NATOM
         1 HOST     1        HOST     H1       HGA1     0.900000E-01   1.00800           0
         2 HOST     1        HOST     C1       CG311    0.271000       12.0110           0
         3 HOST     1        HOST     C2       CG311    0.156000       12.0110           0
         4 HOST     1        HOST     C3       CG311    0.137000       12.0110           0
         5 HOST     1        HOST     C4       CG311    0.144000       12.0110           0
         6 HOST     1        HOST     C5       CG311    0.290000E-01   12.0110           0
         7 HOST     1        HOST     C6       CG321    0.430000E-01   12.0110           0
         8 HOST     1        HOST     O1       OG311   -0.646000       15.9994           0
         9 HOST     1        HOST     O2       OG311   -0.641000       15.9994           0
        10 HOST     1        HOST     O3       OG301   -0.395000       15.9994           0
        11 HOST     1        HOST     O4       OG3C61  -0.392000       15.9994           0
        12 HOST     1        HOST     O5       OG301   -0.349000       15.9994           0
        13 HOST     1        HOST     H2       HGA1     0.900000E-01   1.00800           0
        14 HOST     1        HOST     H3       HGA1     0.900000E-01   1.00800           0
        15 HOST     1        HOST     H4       HGA1     0.900000E-01   1.00800           0
        16 HOST     1        HOST     H5       HGA1     0.900000E-01   1.00800           0
        17 HOST     1        HOST     H6       HGA1     0.900000E-01   1.00800           0
        18 HOST     1        HOST     H7       HGA2     0.900000E-01   1.00800           0
        19 HOST     1        HOST     H8       HGA2     0.900000E-01   1.00800           0
        20 HOST     1        HOST     H9       HGP1     0.420000       1.00800           0
        21 HOST     1        HOST     H10      HGP1     0.420000       1.00800           0
        22 HOST     1        HOST     C7       CG311    0.271000       12.0110           0
        23 HOST     1        HOST     C8       CG311    0.156000       12.0110           0
        24 HOST     1        HOST     C9       CG311    0.137000       12.0110           0
        25 HOST     1        HOST     C10      CG311    0.144000       12.0110           0
        26 HOST     1        HOST     C11      CG311    0.290000E-01   12.0110           0
        27 HOST     1        HOST     C12      CG321    0.430000E-01   12.0110           0
        28 HOST     1        HOST     O6       OG311   -0.646000       15.9994           0
        29 HOST     1        HOST     O7       OG311   -0.641000       15.9994           0
        30 HOST     1        HOST     O8       OG301   -0.395000       15.9994           0
        31 HOST     1        HOST     O9       OG3C61  -0.392000       15.9994           0
        32 HOST     1        HOST     O10      OG301   -0.349000       15.9994           0
        33 HOST     1        HOST     H11      HGA1     0.900000E-01   1.00800           0
        34 HOST     1        HOST     H12      HGA1     0.900000E-01   1.00800           0
        35 HOST     1        HOST     H13      HGA1     0.900000E-01   1.00800           0
        36 HOST     1        HOST     H14      HGA1     0.900000E-01   1.00800           0
        37 HOST     1        HOST     H15      HGA1     0.900000E-01   1.00800           0
        38 HOST     1        HOST     H16      HGA2     0.900000E-01   1.00800           0
        39 HOST     1        HOST     H17      HGA2     0.900000E-01   1.00800           0
        40 HOST     1        HOST     H18      HGP1     0.420000       1.00800           0
        41 HOST     1        HOST     H19      HGP1     0.420000       1.00800           0
        42 HOST     1        HOST     C13      CG311    0.271000       12.0110           0
        43 HOST     1        HOST     C14      CG311    0.156000       12.0110           0
        44 HOST     1        HOST     C15      CG311    0.137000       12.0110           0
        45 HOST     1        HOST     C16      CG311    0.144000       12.0110           0
        46 HOST     1        HOST     C17      CG311    0.290000E-01   12.0110           0
        47 HOST     1        HOST     C18      CG321    0.430000E-01   12.0110           0
        48 HOST     1        HOST     O11      OG311   -0.646000       15.9994           0
        49 HOST     1        HOST     O12      OG311   -0.641000       15.9994           0
        50 HOST     1        HOST     O13      OG301   -0.395000       15.9994           0
        51 HOST     1        HOST     O14      OG3C61  -0.392000       15.9994           0
        52 HOST     1        HOST     O15      OG301   -0.349000       15.9994           0
        53 HOST     1        HOST     H20      HGA1     0.900000E-01   1.00800           0
        54 HOST     1        HOST     H21      HGA1     0.900000E-01   1.00800           0
        55 HOST     1        HOST     H22      HGA1     0.900000E-01   1.00800           0
        56 HOST     1        HOST     H23      HGA1     0.900000E-01   1.00800           0
        57 HOST     1        HOST     H24      HGA1     0.900000E-01   1.00800           0
        58 HOST     1        HOST     H25      HGA2     0.900000E-01   1.00800           0
        59 HOST     1        HOST     H26      HGA2     0.900000E-01   1.00800           0
        60 HOST     1        HOST     H27      HGP1     0.420000       1.00800           0
        61 HOST     1        HOST     H28      HGP1     0.420000       1.00800           0
        62 HOST     1        HOST     C19      CG311    0.271000       12.0110           0
        63 HOST     1        HOST     C20      CG311    0.156000       12.0110           0
        64 HOST     1        HOST     C21      CG311    0.137000       12.0110           0
        65 HOST     1        HOST     C22      CG311    0.144000       12.0110           0
        66 HOST     1        HOST     C23      CG311    0.290000E-01   12.0110           0
        67 HOST     1        HOST     C24      CG321    0.430000E-01   12.0110           0
        68 HOST     1        HOST     O16      OG311   -0.646000       15.9994           0
        69 HOST     1        HOST     O17      OG311   -0.641000       15.9994           0
        70 HOST     1        HOST     O18      OG301   -0.395000       15.9994           0
        71 HOST     1        HOST     O19      OG3C61  -0.392000       15.9994           0
        72 HOST     1        HOST     O20      OG301   -0.349000       15.9994           0
        73 HOST     1        HOST     H29      HGA1     0.900000E-01   1.00800           0
        74 HOST     1        HOST     H30      HGA1     0.900000E-01   1.00800           0
        75 HOST     1        HOST     H31      HGA1     0.900000E-01   1.00800           0
        76 HOST     1        HOST     H32      HGA1     0.900000E-01   1.00800           0
        77 HOST     1        HOST     H33      HGA1     0.900000E-01   1.00800           0
        78 HOST     1        HOST     H34      HGA2     0.900000E-01   1.00800           0
        79 HOST     1        HOST     H35      HGA2     0.900000E-01   1.00800           0
        80 HOST     1        HOST     H36      HGP1     0.420000       1.00800           0
        81 HOST     1        HOST     H37      HGP1     0.420000       1.00800           0
        82 HOST     1        HOST     C25      CG311    0.271000       12.0110           0
        83 HOST     1        HOST     C26      CG311    0.156000       12.0110           0
        84 HOST     1        HOST     C27      CG311    0.137000       12.0110           0
        85 HOST     1        HOST     C28      CG311    0.144000       12.0110           0
        86 HOST     1        HOST     C29      CG311    0.290000E-01   12.0110           0
        87 HOST     1        HOST     C30      CG321    0.430000E-01   12.0110           0
        88 HOST     1        HOST     O21      OG311   -0.646000       15.9994           0
        89 HOST     1        HOST     O22      OG311   -0.641000       15.9994           0
        90 HOST     1        HOST     O23      OG301   -0.395000       15.9994           0
        91 HOST     1        HOST     O24      OG3C61  -0.392000       15.9994           0
        92 HOST     1        HOST     O25      OG301   -0.349000       15.9994           0
        93 HOST     1        HOST     H38      HGA1     0.900000E-01   1.00800           0
        94 HOST     1        HOST     H39      HGA1     0.900000E-01   1.00800           0
        95 HOST     1        HOST     H40      HGA1     0.900000E-01   1.00800           0
        96 HOST     1        HOST     H41      HGA1     0.900000E-01   1.00800           0
        97 HOST     1        HOST     H42      HGA1     0.900000E-01   1.00800           0
        98 HOST     1        HOST     H43      HGA2     0.900000E-01   1.00800           0
        99 HOST     1        HOST     H44      HGA2     0.900000E-01   1.00800           0
       100 HOST     1        HOST     H45      HGP1     0.420000       1.00800           0
       101 HOST     1        HOST     H46      HGP1     0.420000       1.00800           0
       102 HOST     1        HOST     C31      CG311    0.271000       12.0110           0
       103 HOST     1        HOST     C32      CG311    0.156000       12.0110           0
       104 HOST     1        HOST     C33      CG311    0.137000       12.0110           0
       105 HOST     1        HOST     C34      CG311    0.144000       12.0110           0
       106 HOST     1        HOST     C35      CG311    0.290000E-01   12.0110           0
       107 HOST     1        HOST     C36      CG321    0.430000E-01   12.0110           0
       108 HOST     1        HOST     O26      OG311   -0.646000       15.9994           0
       109 HOST     1        HOST     O27      OG311   -0.641000       15.9994           0
       110 HOST     1        HOST     O28      OG301   -0.395000       15.9994           0
       111 HOST     1        HOST     O29      OG3C61  -0.392000       15.9994           0
       112 HOST     1        HOST     O30      OG301   -0.349000       15.9994           0
       113 HOST     1        HOST     H47      HGA1     0.900000E-01   1.00800           0
       114 HOST     1        HOST     H48      HGA1     0.900000E-01   1.00800           0
       115 HOST     1        HOST     H49      HGA1     0.900000E-01   1.00800           0
       116 HOST     1        HOST     H50      HGA1     0.900000E-01   1.00800           0
       117 HOST     1        HOST     H51      HGA2     0.900000E-01   1.00800           0
       118 HOST     1        HOST     H52      HGA2     0.900000E-01   1.00800           0
       119 HOST     1        HOST     H53      HGP1     0.420000       1.00800           0
       120 HOST     1        HOST     H54      HGP1     0.420000       1.00800           0
       121 HOST     1        HOST     C37      CG311    0.271000       12.0110           0
       122 HOST     1        HOST     C38      CG311    0.156000       12.0110           0
       123 HOST     1        HOST     C39      CG311    0.137000       12.0110           0
       124 HOST     1        HOST     C40      CG311    0.144000       12.0110           0
       125 HOST     1        HOST     C41      CG311    0.290000E-01   12.0110           0
       126 HOST     1        HOST     C42      CG321    0.430000E-01   12.0110           0
       127 HOST     1        HOST     O31      OG311   -0.646000       15.9994           0
       128 HOST     1        HOST     O32      OG311   -0.641000       15.9994           0
       129 HOST     1        HOST     O33      OG301   -0.395000       15.9994           0
       130 HOST     1        HOST     O34      OG3C61  -0.392000       15.9994           0
       131 HOST     1        HOST     O35      OG301   -0.349000       15.9994           0
       132 HOST     1        HOST     H55      HGA1     0.900000E-01   1.00800           0
       133 HOST     1        HOST     H56      HGA1     0.900000E-01   1.00800           0
       134 HOST     1        HOST     H57      HGA1     0.900000E-01   1.00800           0
       135 HOST     1        HOST     H58      HGA1     0.900000E-01   1.00800           0
       136 HOST     1        HOST     H59      HGA1     0.900000E-01   1.00800           0
       137 HOST     1        HOST     H60      HGA2     0.900000E-01   1.00800           0
       138 HOST     1        HOST     H61      HGA2     0.900000E-01   1.00800           0
       139 HOST     1        HOST     H62      HGP1     0.420000       1.00800           0
       140 HOST     1        HOST     H63      HGP1     0.420000       1.00800           0
       141 HOST     1        HOST     C43      CG321    0.200000E-02   12.0110           0
       142 HOST     1        HOST     C44      CG311    0.139000       12.0110           0
       143 HOST     1        HOST     H64      HGA2     0.900000E-01   1.00800           0
       144 HOST     1        HOST     H65      HGA2     0.900000E-01   1.00800           0
       145 HOST     1        HOST     C45      CG331   -0.277000       12.0110           0
       146 HOST     1        HOST     H66      HGA1     0.900000E-01   1.00800           0
       147 HOST     1        HOST     H67      HGA3     0.900000E-01   1.00800           0
       148 HOST     1        HOST     H68      HGA3     0.900000E-01   1.00800           0
       149 HOST     1        HOST     H69      HGA3     0.900000E-01   1.00800           0
       150 HOST     1        HOST     C46      CG321    0.200000E-02   12.0110           0
       151 HOST     1        HOST     C47      CG311    0.139000       12.0110           0
       152 HOST     1        HOST     H70      HGA2     0.900000E-01   1.00800           0
       153 HOST     1        HOST     H71      HGA2     0.900000E-01   1.00800           0
       154 HOST     1        HOST     C48      CG331   -0.277000       12.0110           0
       155 HOST     1        HOST     H72      HGA1     0.900000E-01   1.00800           0
       156 HOST     1        HOST     H73      HGA3     0.900000E-01   1.00800           0
       157 HOST     1        HOST     H74      HGA3     0.900000E-01   1.00800           0
       158 HOST     1        HOST     H75      HGA3     0.900000E-01   1.00800           0
       159 HOST     1        HOST     C49      CG321    0.200000E-02   12.0110           0
       160 HOST     1        HOST     C50      CG311    0.139000       12.0110           0
       161 HOST     1        HOST     H76      HGA2     0.900000E-01   1.00800           0
       162 HOST     1        HOST     H77      HGA2     0.900000E-01   1.00800           0
       163 HOST     1        HOST     C51      CG331   -0.277000       12.0110           0
       164 HOST     1        HOST     H78      HGA1     0.900000E-01   1.00800           0
       165 HOST     1        HOST     H79      HGA3     0.900000E-01   1.00800           0
       166 HOST     1        HOST     H80      HGA3     0.900000E-01   1.00800           0
       167 HOST     1        HOST     H81      HGA3     0.900000E-01   1.00800           0
       168 HOST     1        HOST     C52      CG321    0.200000E-02   12.0110           0
       169 HOST     1        HOST     C53      CG311    0.139000       12.0110           0
       170 HOST     1        HOST     H82      HGA2     0.900000E-01   1.00800           0
       171 HOST     1        HOST     H83      HGA2     0.900000E-01   1.00800           0
       172 HOST     1        HOST     C54      CG331   -0.277000       12.0110           0
       173 HOST     1        HOST     H84      HGA1     0.900000E-01   1.00800           0
       174 HOST     1        HOST     H85      HGA3     0.900000E-01   1.00800           0
       175 HOST     1        HOST     H86      HGA3     0.900000E-01   1.00800           0
       176 HOST     1        HOST     H87      HGA3     0.900000E-01   1.00800           0
       177 HOST     1        HOST     C55      CG321    0.200000E-02   12.0110           0
       178 HOST     1        HOST     C56      CG311    0.139000       12.0110           0
       179 HOST     1        HOST     H88      HGA2     0.900000E-01   1.00800           0
       180 HOST     1        HOST     H89      HGA2     0.900000E-01   1.00800           0
       181 HOST     1        HOST     C57      CG331   -0.277000       12.0110           0
       182 HOST     1        HOST     H90      HGA1     0.900000E-01   1.00800           0
       183 HOST     1        HOST     H91      HGA3     0.900000E-01   1.00800           0
       184 HOST     1        HOST     H92      HGA3     0.900000E-01   1.00800           0
       185 HOST     1        HOST     H93      HGA3     0.900000E-01   1.00800           0
       186 HOST     1        HOST     C58      CG321    0.200000E-02   12.0110           0
       187 HOST     1        HOST     C59      CG311    0.139000       12.0110           0
       188 HOST     1        HOST     H94      HGA2     0.900000E-01   1.00800           0
       189 HOST     1        HOST     H95      HGA2     0.900000E-01   1.00800           0
       190 HOST     1        HOST     C60      CG331   -0.277000       12.0110           0
       191 HOST     1        HOST     H96      HGA1     0.900000E-01   1.00800           0
       192 HOST     1        HOST     H97      HGA3     0.900000E-01   1.00800           0
       193 HOST     1        HOST     H98      HGA3     0.900000E-01   1.00800           0
       194 HOST     1        HOST     H99      HGA3     0.900000E-01   1.00800           0
       195 HOST     1        HOST     C61      CG321    0.200000E-02   12.0110           0
       196 HOST     1        HOST     C62      CG311    0.139000       12.0110           0
       197 HOST     1        HOST     H100     HGA2     0.900000E-01   1.00800           0
       198 HOST     1        HOST     H101     HGA2     0.900000E-01   1.00800           0
       199 HOST     1        HOST     C63      CG331   -0.277000       12.0110           0
       200 HOST     1        HOST     H102     HGA1     0.900000E-01   1.00800           0
       201 HOST     1        HOST     H103     HGA3     0.900000E-01   1.00800           0
       202 HOST     1        HOST     H104     HGA3     0.900000E-01   1.00800           0
       203 HOST     1        HOST     H105     HGA3     0.900000E-01   1.00800           0
       204 HOST     1        HOST     O36      OG311   -0.645000       15.9994           0
       205 HOST     1        HOST     H106     HGP1     0.414000       1.00800           0
       206 HOST     1        HOST     O37      OG311   -0.645000       15.9994           0
       207 HOST     1        HOST     H107     HGP1     0.414000       1.00800           0
       208 HOST     1        HOST     O38      OG311   -0.645000       15.9994           0
       209 HOST     1        HOST     H108     HGP1     0.414000       1.00800           0
       210 HOST     1        HOST     O39      OG311   -0.645000       15.9994           0
       211 HOST     1        HOST     H109     HGP1     0.414000       1.00800           0
       212 HOST     1        HOST     O40      OG311   -0.645000       15.9994           0
       213 HOST     1        HOST     H110     HGP1     0.414000       1.00800           0
       214 HOST     1        HOST     O41      OG311   -0.645000       15.9994           0
       215 HOST     1        HOST     H111     HGP1     0.414000       1.00800           0
       216 HOST     1        HOST     O42      OG311   -0.645000       15.9994           0
       217 HOST     1        HOST     H112     HGP1     0.414000       1.00800           0

       224 !NBOND: bonds
         2        13         2        11         3        14         3         2
         4        15         4         3         4         5         5        16
         5         6         6        17         6         7         7        19
         7        12         3         8         9        21         4         9
         5        10       121        10        11         6        12       177
        18         7        20         8        22        33        22        31
        23        34        23        22        24        35        24        23
        24        25        25        36        25        26        26        37
        26        27        27        39        27        32        23        28
        29        41        24        29        25        30         2        30
        31        26        32       168        38        27        40        28
        42        53        42        51        43        54        43        42
        44        55        44        43        44        45        45        56
        45        46        46        57        46        47        47        59
        47        52        43        48        49        61        44        49
        45        50        22        50        51        46        52       159
        58        47        60        48        62        73        62        71
        63        74        63        62        64        75        64        63
        64        65        65        76        65        70        65        66
        66        77        66        67        67        79        67        72
        63        68        69        81        64        69        42        70
        71        66        72       150        78        67        80        68
        82        93        82        91        83        94        83        82
        84        95        84        83        84        85        85        96
        85        86        86        97        86        87        87        99
        87        92        83        88        84        89        62        90
        85        90        91        86        92       141        98        87
       100        88       101        89       102       113       102       111
       103       114       103       102       104       115       104       103
       104       105       105         1       105       110       105       106
       106       116       106       107       107       118       107       112
       103       108       109       120       104       109        82       110
       111       106       112       195       117       107       119       108
       121       132       121       130       122       133       122       121
       123       134       123       122       123       124       124       135
       124       129       124       125       125       136       125       126
       126       138       126       131       122       127       128       140
       123       128       102       129       130       125       131       186
       137       126       139       127       141       143       141       142
       142       146       142       214       142       145       144       141
       145       147       145       149       148       145       150       152
       150       151       151       155       151       212       151       154
       153       150       154       156       154       158       157       154
       159       161       159       160       160       164       160       210
       160       163       162       159       163       165       163       167
       166       163       168       170       168       169       169       173
       169       208       169       172       171       168       172       174
       172       176       175       172       177       179       177       178
       178       182       178       206       178       181       180       177
       181       183       181       185       184       181       186       188
       186       187       187       191       187       204       187       190
       189       186       190       192       190       194       193       190
       195       197       195       196       196       200       196       216
       196       199       198       195       199       201       199       203
       202       199       204       205       206       207       208       209
       210       211       212       213       214       215       216       217

       420 !NTHETA: angles
         3         2        11         3         2        13         3         2        30
        11         2        13        11         2        30        13         2        30
         2         3         4         2         3         8         2         3        14
         4         3         8         4         3        14         8         3        14
         3         4         5         3         4         9         3         4        15
         5         4         9         5         4        15         9         4        15
         4         5         6         4         5        10         4         5        16
         6         5        10         6         5        16        10         5        16
         5         6         7         5         6        11         5         6        17
         7         6        11         7         6        17        11         6        17
         6         7        12         6         7        18         6         7        19
        12         7        18        12         7        19        18         7        19
         3         8        20         4         9        21         5        10       121
         2        11         6         7        12       177        23        22        31
        23        22        33        23        22        50        31        22        33
        31        22        50        33        22        50        22        23        24
        22        23        28        22        23        34        24        23        28
        24        23        34        28        23        34        23        24        25
        23        24        29        23        24        35        25        24        29
        25        24        35        29        24        35        24        25        26
        24        25        30        24        25        36        26        25        30
        26        25        36        30        25        36        25        26        27
        25        26        31        25        26        37        27        26        31
        27        26        37        31        26        37        26        27        32
        26        27        38        26        27        39        32        27        38
        32        27        39        38        27        39        23        28        40
        24        29        41         2        30        25        22        31        26
        27        32       168        43        42        51        43        42        53
        43        42        70        51        42        53        51        42        70
        53        42        70        42        43        44        42        43        48
        42        43        54        44        43        48        44        43        54
        48        43        54        43        44        45        43        44        49
        43        44        55        45        44        49        45        44        55
        49        44        55        44        45        46        44        45        50
        44        45        56        46        45        50        46        45        56
        50        45        56        45        46        47        45        46        51
        45        46        57        47        46        51        47        46        57
        51        46        57        46        47        52        46        47        58
        46        47        59        52        47        58        52        47        59
        58        47        59        43        48        60        44        49        61
        22        50        45        42        51        46        47        52       159
        63        62        71        63        62        73        63        62        90
        71        62        73        71        62        90        73        62        90
        62        63        64        62        63        68        62        63        74
        64        63        68        64        63        74        68        63        74
        63        64        65        63        64        69        63        64        75
        65        64        69        65        64        75        69        64        75
        64        65        66        64        65        70        64        65        76
        66        65        70        66        65        76        70        65        76
        65        66        67        65        66        71        65        66        77
        67        66        71        67        66        77        71        66        77
        66        67        72        66        67        78        66        67        79
        72        67        78        72        67        79        78        67        79
        63        68        80        64        69        81        42        70        65
        62        71        66        67        72       150        83        82        91
        83        82        93        83        82       110        91        82        93
        91        82       110        93        82       110        82        83        84
        82        83        88        82        83        94        84        83        88
        84        83        94        88        83        94        83        84        85
        83        84        89        83        84        95        85        84        89
        85        84        95        89        84        95        84        85        86
        84        85        90        84        85        96        86        85        90
        86        85        96        90        85        96        85        86        87
        85        86        91        85        86        97        87        86        91
        87        86        97        91        86        97        86        87        92
        86        87        98        86        87        99        92        87        98
        92        87        99        98        87        99        83        88       100
        84        89       101        62        90        85        82        91        86
        87        92       141       103       102       111       103       102       113
       103       102       129       111       102       113       111       102       129
       113       102       129       102       103       104       102       103       108
       102       103       114       104       103       108       104       103       114
       108       103       114       103       104       105       103       104       109
       103       104       115       105       104       109       105       104       115
       109       104       115         1       105       104         1       105       106
         1       105       110       104       105       106       104       105       110
       106       105       110       105       106       107       105       106       111
       105       106       116       107       106       111       107       106       116
       111       106       116       106       107       112       106       107       117
       106       107       118       112       107       117       112       107       118
       117       107       118       103       108       119       104       109       120
        82       110       105       102       111       106       107       112       195
        10       121       122        10       121       130        10       121       132
       122       121       130       122       121       132       130       121       132
       121       122       123       121       122       127       121       122       133
       123       122       127       123       122       133       127       122       133
       122       123       124       122       123       128       122       123       134
       124       123       128       124       123       134       128       123       134
       123       124       125       123       124       129       123       124       135
       125       124       129       125       124       135       129       124       135
       124       125       126       124       125       130       124       125       136
       126       125       130       126       125       136       130       125       136
       125       126       131       125       126       137       125       126       138
       131       126       137       131       126       138       137       126       138
       122       127       139       123       128       140       102       129       124
       121       130       125       126       131       186        92       141       142
        92       141       143        92       141       144       142       141       143
       142       141       144       143       141       144       141       142       145
       141       142       146       141       142       214       145       142       146
       145       142       214       146       142       214       142       145       147
       142       145       148       142       145       149       147       145       148
       147       145       149       148       145       149        72       150       151
        72       150       152        72       150       153       151       150       152
       151       150       153       152       150       153       150       151       154
       150       151       155       150       151       212       154       151       155
       154       151       212       155       151       212       151       154       156
       151       154       157       151       154       158       156       154       157
       156       154       158       157       154       158        52       159       160
        52       159       161        52       159       162       160       159       161
       160       159       162       161       159       162       159       160       163
       159       160       164       159       160       210       163       160       164
       163       160       210       164       160       210       160       163       165
       160       163       166       160       163       167       165       163       166
       165       163       167       166       163       167        32       168       169
        32       168       170        32       168       171       169       168       170
       169       168       171       170       168       171       168       169       172
       168       169       173       168       169       208       172       169       173
       172       169       208       173       169       208       169       172       174
       169       172       175       169       172       176       174       172       175
       174       172       176       175       172       176        12       177       178
        12       177       179        12       177       180       178       177       179
       178       177       180       179       177       180       177       178       181
       177       178       182       177       178       206       181       178       182
       181       178       206       182       178       206       178       181       183
       178       181       184       178       181       185       183       181       184
       183       181       185       184       181       185       131       186       187
       131       186       188       131       186       189       187       186       188
       187       186       189       188       186       189       186       187       190
       186       187       191       186       187       204       190       187       191
       190       187       204       191       187       204       187       190       192
       187       190       193       187       190       194       192       190       193
       192       190       194       193       190       194       112       195       196
       112       195       197       112       195       198       196       195       197
       196       195       198       197       195       198       195       196       199
       195       196       200       195       196       216       199       196       200
       199       196       216       200       196       216       196       199       201
       196       199       202       196       199       203       201       199       202
       201       199       203       202       199       203       187       204       205
       178       206       207       169       208       209       160       210       211
       151       212       213       142       214       215       196       216       217

       630 !NPHI: dihedrals
         1       105       104       103         1       105       104       109
         1       105       104       115         1       105       106       107
         1       105       106       111         1       105       106       116
         1       105       110        82         2         3         4         5
         2         3         4         9         2         3         4        15
         2         3         8        20         2        11         6         5
         2        11         6         7         2        11         6        17
         2        30        25        24         2        30        25        26
         2        30        25        36         3         2        11         6
         3         2        30        25         3         4         5         6
         3         4         5        10         3         4         5        16
         3         4         9        21         4         3         2        11
         4         3         2        13         4         3         2        30
         4         3         8        20         4         5         6         7
         4         5         6        11         4         5         6        17
         4         5        10       121         5         4         3         8
         5         4         3        14         5         4         9        21
         5         6         7        12         5         6         7        18
         5         6         7        19         5        10       121       122
         5        10       121       130         5        10       121       132
         6         5         4         9         6         5         4        15
         6         5        10       121         6         7        12       177
         6        11         2        13         6        11         2        30
         7         6         5        10         7         6         5        16
         7        12       177       178         7        12       177       179
         7        12       177       180         8         3         2        11
         8         3         2        13         8         3         2        30
         8         3         4         9         8         3         4        15
         9         4         3        14         9         4         5        10
         9         4         5        16        10         5         4        15
        10         5         6        11        10         5         6        17
        10       121       122       123        10       121       122       127
        10       121       122       133        10       121       130       125
        11         2         3        14        11         2        30        25
        11         6         5        16        11         6         7        12
        11         6         7        18        11         6         7        19
        12         7         6        17        12       177       178       181
        12       177       178       182        12       177       178       206
        13         2         3        14        13         2        30        25
        14         3         2        30        14         3         4        15
        14         3         8        20        15         4         5        16
        15         4         9        21        16         5         6        17
        16         5        10       121        17         6         7        18
        17         6         7        19        18         7        12       177
        19         7        12       177        22        23        24        25
        22        23        24        29        22        23        24        35
        22        23        28        40        22        31        26        25
        22        31        26        27        22        31        26        37
        22        50        45        44        22        50        45        46
        22        50        45        56        23        22        31        26
        23        22        50        45        23        24        25        26
        23        24        25        30        23        24        25        36
        23        24        29        41        24        23        22        31
        24        23        22        33        24        23        22        50
        24        23        28        40        24        25        26        27
        24        25        26        31        24        25        26        37
        25        24        23        28        25        24        23        34
        25        24        29        41        25        26        27        32
        25        26        27        38        25        26        27        39
        26        25        24        29        26        25        24        35
        26        27        32       168        26        31        22        33
        26        31        22        50        27        26        25        30
        27        26        25        36        27        32       168       169
        27        32       168       170        27        32       168       171
        28        23        22        31        28        23        22        33
        28        23        22        50        28        23        24        29
        28        23        24        35        29        24        23        34
        29        24        25        30        29        24        25        36
        30        25        24        35        30        25        26        31
        30        25        26        37        31        22        23        34
        31        22        50        45        31        26        25        36
        31        26        27        32        31        26        27        38
        31        26        27        39        32        27        26        37
        32       168       169       172        32       168       169       173
        32       168       169       208        33        22        23        34
        33        22        50        45        34        23        22        50
        34        23        24        35        34        23        28        40
        35        24        25        36        35        24        29        41
        36        25        26        37        37        26        27        38
        37        26        27        39        38        27        32       168
        39        27        32       168        42        43        44        45
        42        43        44        49        42        43        44        55
        42        43        48        60        42        51        46        45
        42        51        46        47        42        51        46        57
        42        70        65        64        42        70        65        66
        42        70        65        76        43        42        51        46
        43        42        70        65        43        44        45        46
        43        44        45        50        43        44        45        56
        43        44        49        61        44        43        42        51
        44        43        42        53        44        43        42        70
        44        43        48        60        44        45        46        47
        44        45        46        51        44        45        46        57
        45        44        43        48        45        44        43        54
        45        44        49        61        45        46        47        52
        45        46        47        58        45        46        47        59
        46        45        44        49        46        45        44        55
        46        47        52       159        46        51        42        53
        46        51        42        70        47        46        45        50
        47        46        45        56        47        52       159       160
        47        52       159       161        47        52       159       162
        48        43        42        51        48        43        42        53
        48        43        42        70        48        43        44        49
        48        43        44        55        49        44        43        54
        49        44        45        50        49        44        45        56
        50        45        44        55        50        45        46        51
        50        45        46        57        51        42        43        54
        51        42        70        65        51        46        45        56
        51        46        47        52        51        46        47        58
        51        46        47        59        52        47        46        57
        52       159       160       163        52       159       160       164
        52       159       160       210        53        42        43        54
        53        42        70        65        54        43        42        70
        54        43        44        55        54        43        48        60
        55        44        45        56        55        44        49        61
        56        45        46        57        57        46        47        58
        57        46        47        59        58        47        52       159
        59        47        52       159        62        63        64        65
        62        63        64        69        62        63        64        75
        62        63        68        80        62        71        66        65
        62        71        66        67        62        71        66        77
        62        90        85        84        62        90        85        86
        62        90        85        96        63        62        71        66
        63        62        90        85        63        64        65        66
        63        64        65        70        63        64        65        76
        63        64        69        81        64        63        62        71
        64        63        62        73        64        63        62        90
        64        63        68        80        64        65        66        67
        64        65        66        71        64        65        66        77
        65        64        63        68        65        64        63        74
        65        64        69        81        65        66        67        72
        65        66        67        78        65        66        67        79
        66        65        64        69        66        65        64        75
        66        67        72       150        66        71        62        73
        66        71        62        90        67        66        65        70
        67        66        65        76        67        72       150       151
        67        72       150       152        67        72       150       153
        68        63        62        71        68        63        62        73
        68        63        62        90        68        63        64        69
        68        63        64        75        69        64        63        74
        69        64        65        70        69        64        65        76
        70        65        64        75        70        65        66        71
        70        65        66        77        71        62        63        74
        71        62        90        85        71        66        65        76
        71        66        67        72        71        66        67        78
        71        66        67        79        72        67        66        77
        72       150       151       154        72       150       151       155
        72       150       151       212        73        62        63        74
        73        62        90        85        74        63        62        90
        74        63        64        75        74        63        68        80
        75        64        65        76        75        64        69        81
        76        65        66        77        77        66        67        78
        77        66        67        79        78        67        72       150
        79        67        72       150        82        83        84        85
        82        83        84        89        82        83        84        95
        82        83        88       100        82        91        86        85
        82        91        86        87        82        91        86        97
        82       110       105       104        82       110       105       106
        83        82        91        86        83        82       110       105
        83        84        85        86        83        84        85        90
        83        84        85        96        83        84        89       101
        84        83        82        91        84        83        82        93
        84        83        82       110        84        83        88       100
        84        85        86        87        84        85        86        91
        84        85        86        97        85        84        83        88
        85        84        83        94        85        84        89       101
        85        86        87        92        85        86        87        98
        85        86        87        99        86        85        84        89
        86        85        84        95        86        87        92       141
        86        91        82        93        86        91        82       110
        87        86        85        90        87        86        85        96
        87        92       141       142        87        92       141       143
        87        92       141       144        88        83        82        91
        88        83        82        93        88        83        82       110
        88        83        84        89        88        83        84        95
        89        84        83        94        89        84        85        90
        89        84        85        96        90        85        84        95
        90        85        86        91        90        85        86        97
        91        82        83        94        91        82       110       105
        91        86        85        96        91        86        87        92
        91        86        87        98        91        86        87        99
        92        87        86        97        92       141       142       145
        92       141       142       146        92       141       142       214
        93        82        83        94        93        82       110       105
        94        83        82       110        94        83        84        95
        94        83        88       100        95        84        85        96
        95        84        89       101        96        85        86        97
        97        86        87        98        97        86        87        99
        98        87        92       141        99        87        92       141
       102       103       104       105       102       103       104       109
       102       103       104       115       102       103       108       119
       102       111       106       105       102       111       106       107
       102       111       106       116       102       129       124       123
       102       129       124       125       102       129       124       135
       103       102       111       106       103       102       129       124
       103       104       105       106       103       104       105       110
       103       104       109       120       104       103       102       111
       104       103       102       113       104       103       102       129
       104       103       108       119       104       105       106       107
       104       105       106       111       104       105       106       116
       105       104       103       108       105       104       103       114
       105       104       109       120       105       106       107       112
       105       106       107       117       105       106       107       118
       106       105       104       109       106       105       104       115
       106       107       112       195       106       111       102       113
       106       111       102       129       107       106       105       110
       107       112       195       196       107       112       195       197
       107       112       195       198       108       103       102       111
       108       103       102       113       108       103       102       129
       108       103       104       109       108       103       104       115
       109       104       103       114       109       104       105       110
       110       105       104       115       110       105       106       111
       110       105       106       116       111       102       103       114
       111       102       129       124       111       106       107       112
       111       106       107       117       111       106       107       118
       112       107       106       116       112       195       196       199
       112       195       196       200       112       195       196       216
       113       102       103       114       113       102       129       124
       114       103       102       129       114       103       104       115
       114       103       108       119       115       104       109       120
       116       106       107       117       116       106       107       118
       117       107       112       195       118       107       112       195
       121       122       123       124       121       122       123       128
       121       122       123       134       121       122       127       139
       121       130       125       124       121       130       125       126
       121       130       125       136       122       121       130       125
       122       123       124       125       122       123       124       129
       122       123       124       135       122       123       128       140
       123       122       121       130       123       122       121       132
       123       122       127       139       123       124       125       126
       123       124       125       130       123       124       125       136
       124       123       122       127       124       123       122       133
       124       123       128       140       124       125       126       131
       124       125       126       137       124       125       126       138
       125       124       123       128       125       124       123       134
       125       126       131       186       125       130       121       132
       126       125       124       129       126       125       124       135
       126       131       186       187       126       131       186       188
       126       131       186       189       127       122       121       130
       127       122       121       132       127       122       123       128
       127       122       123       134       128       123       122       133
       128       123       124       129       128       123       124       135
       129       124       123       134       129       124       125       130
       129       124       125       136       130       121       122       133
       130       125       124       135       130       125       126       131
       130       125       126       137       130       125       126       138
       131       126       125       136       131       186       187       190
       131       186       187       191       131       186       187       204
       132       121       122       133       133       122       123       134
       133       122       127       139       134       123       124       135
       134       123       128       140       135       124       125       136
       136       125       126       137       136       125       126       138
       137       126       131       186       138       126       131       186
       141       142       145       147       141       142       145       148
       141       142       145       149       141       142       214       215
       143       141       142       145       143       141       142       146
       143       141       142       214       144       141       142       145
       144       141       142       146       144       141       142       214
       145       142       214       215       146       142       145       147
       146       142       145       148       146       142       145       149
       146       142       214       215       147       145       142       214
       148       145       142       214       149       145       142       214
       150       151       154       156       150       151       154       157
       150       151       154       158       150       151       212       213
       152       150       151       154       152       150       151       155
       152       150       151       212       153       150       151       154
       153       150       151       155       153       150       151       212
       154       151       212       213       155       151       154       156
       155       151       154       157       155       151       154       158
       155       151       212       213       156       154       151       212
       157       154       151       212       158       154       151       212
       159       160       163       165       159       160       163       166
       159       160       163       167       159       160       210       211
       161       159       160       163       161       159       160       164
       161       159       160       210       162       159       160       163
       162       159       160       164       162       159       160       210
       163       160       210       211       164       160       163       165
       164       160       163       166       164       160       163       167
       164       160       210       211       165       163       160       210
       166       163       160       210       167       163       160       210
       168       169       172       174       168       169       172       175
       168       169       172       176       168       169       208       209
       170       168       169       172       170       168       169       173
       170       168       169       208       171       168       169       172
       171       168       169       173       171       168       169       208
       172       169       208       209       173       169       172       174
       173       169       172       175       173       169       172       176
       173       169       208       209       174       172       169       208
       175       172       169       208       176       172       169       208
       177       178       181       183       177       178       181       184
       177       178       181       185       177       178       206       207
       179       177       178       181       179       177       178       182
       179       177       178       206       180       177       178       181
       180       177       178       182       180       177       178       206
       181       178       206       207       182       178       181       183
       182       178       181       184       182       178       181       185
       182       178       206       207       183       181       178       206
       184       181       178       206       185       181       178       206
       186       187       190       192       186       187       190       193
       186       187       190       194       186       187       204       205
       188       186       187       190       188       186       187       191
       188       186       187       204       189       186       187       190
       189       186       187       191       189       186       187       204
       190       187       204       205       191       187       190       192
       191       187       190       193       191       187       190       194
       191       187       204       205       192       190       187       204
       193       190       187       204       194       190       187       204
       195       196       199       201       195       196       199       202
       195       196       199       203       195       196       216       217
       197       195       196       199       197       195       196       200
       197       195       196       216       198       195       196       199
       198       195       196       200       198       195       196       216
       199       196       216       217       200       196       199       201
       200       196       199       202       200       196       199       203
       200       196       216       217       201       199       196       216
       202       199       196       216       203       199       196       216

         0 !NIMPHI: impropers


         0 !NDON: donors


         0 !NACC: acceptors


         0 !NNB

         0         0         0         0         0         0         0         0
         0         0         0         0         0         0         0         0
         0         0         0         0         0         0         0         0
         0         0         0         0         0         0         0         0
         0         0         0         0         0         0         0         0
         0         0         0         0         0         0         0         0
         0         0         0         0         0         0         0         0
         0         0         0         0         0         0         0         0
         0         0         0         0         0         0         0         0
         0         0         0         0         0         0         0         0
         0         0         0         0         0         0         0         0
         0         0         0         0         0         0         0         0
         0         0         0         0         0         0         0         0
         0         0         0         0         0         0         0         0
         0         0         0         0         0         0         0         0
         0         0         0         0         0         0         0         0
         0         0         0         0         0         0         0         0
         0         0         0         0         0         0         0         0
         0         0         0         0         0         0         0         0
         0         0         0         0         0         0         0         0
         0         0         0         0         0         0         0         0
         0         0         0         0         0         0         0         0
         0         0         0         0         0         0         0         0
         0         0         0         0         0         0         0         0
         0         0         0         0         0         0         0         0
         0         0         0         0         0         0         0         0
         0         0         0         0         0         0         0         0
         0

         1         0 !NGRP NST2
         0         1         0

         0         0 !NUMLP NUMLPH

         0 !NCRTERM: cross-terms
