# Supplementary material for: Avibactam–Cyclodextrin Inclusion Complexes: Computational and Thermodynamic Insights for Drug Delivery, Detection, and Environmental Scavenging
Source: Molecules. 2025 Aug 18;30(16):3401. doi: 10.3390/molecules30163401 (PMC12388632; doi:10.3390/molecules30163401)
Supplement: Supplementary file 1 [file molecules-30-03401-s001.zip › MD inputs/HP-bCD/MD_AVI@HPbCD_last_frame_300ns.pdb]

CRYST1   31.342   31.342   31.342  90.00  90.00  90.00 P 1           1
ATOM      1  H1  HOSTH   1      -0.395  11.192  -2.747  0.00  0.00      HOST  
ATOM      2  C1  HOSTH   1      -6.723  18.737   2.706  0.00  0.00      HOST  
ATOM      3  C2  HOSTH   1      -7.570  19.048   1.415  0.00  0.00      HOST  
ATOM      4  C3  HOSTH   1      -6.903  18.342   0.279  0.00  0.00      HOST  
ATOM      5  C4  HOSTH   1      -5.380  18.691   0.179  0.00  0.00      HOST  
ATOM      6  C5  HOSTH   1      -4.711  18.577   1.527  0.00  0.00      HOST  
ATOM      7  C6  HOSTH   1      -3.286  19.273   1.475  0.00  0.00      HOST  
ATOM      8  O1  HOSTH   1      -8.938  18.633   1.558  0.00  0.00      HOST  
ATOM      9  O2  HOSTH   1      -7.594  18.413  -0.960  0.00  0.00      HOST  
ATOM     10  O3  HOSTH   1      -4.684  17.817  -0.709  0.00  0.00      HOST  
ATOM     11  O4  HOSTH   1      -5.443  19.272   2.565  0.00  0.00      HOST  
ATOM     12  O5  HOSTH   1      -3.397  20.640   1.080  0.00  0.00      HOST  
ATOM     13  H2  HOSTH   1      -7.228  19.358   3.542  0.00  0.00      HOST  
ATOM     14  H3  HOSTH   1      -7.512  20.166   1.250  0.00  0.00      HOST  
ATOM     15  H4  HOSTH   1      -6.871  17.294   0.482  0.00  0.00      HOST  
ATOM     16  H5  HOSTH   1      -5.288  19.702  -0.158  0.00  0.00      HOST  
ATOM     17  H6  HOSTH   1      -4.602  17.507   1.747  0.00  0.00      HOST  
ATOM     18  H7  HOSTH   1      -2.602  18.777   0.801  0.00  0.00      HOST  
ATOM     19  H8  HOSTH   1      -2.930  19.105   2.484  0.00  0.00      HOST  
ATOM     20  H9  HOSTH   1      -8.971  17.688   1.745  0.00  0.00      HOST  
ATOM     21  H10 HOSTH   1      -6.945  18.033  -1.524  0.00  0.00      HOST  
ATOM     22  C7  HOSTH   1      -8.404  14.789   5.795  0.00  0.00      HOST  
ATOM     23  C8  HOSTH   1      -9.267  15.170   4.641  0.00  0.00      HOST  
ATOM     24  C9  HOSTH   1      -8.422  15.718   3.489  0.00  0.00      HOST  
ATOM     25  C10 HOSTH   1      -7.513  16.894   4.005  0.00  0.00      HOST  
ATOM     26  C11 HOSTH   1      -6.748  16.345   5.180  0.00  0.00      HOST  
ATOM     27  C12 HOSTH   1      -5.818  17.393   5.780  0.00  0.00      HOST  
ATOM     28  O6  HOSTH   1     -10.154  14.084   4.318  0.00  0.00      HOST  
ATOM     29  O7  HOSTH   1      -9.329  16.021   2.372  0.00  0.00      HOST  
ATOM     30  O8  HOSTH   1      -6.679  17.345   2.940  0.00  0.00      HOST  
ATOM     31  O9  HOSTH   1      -7.591  15.882   6.202  0.00  0.00      HOST  
ATOM     32  O10 HOSTH   1      -6.578  18.611   6.129  0.00  0.00      HOST  
ATOM     33  H11 HOSTH   1      -9.017  14.638   6.674  0.00  0.00      HOST  
ATOM     34  H12 HOSTH   1      -9.937  15.948   5.008  0.00  0.00      HOST  
ATOM     35  H13 HOSTH   1      -7.751  14.933   3.159  0.00  0.00      HOST  
ATOM     36  H14 HOSTH   1      -8.172  17.703   4.339  0.00  0.00      HOST  
ATOM     37  H15 HOSTH   1      -6.109  15.437   4.891  0.00  0.00      HOST  
ATOM     38  H16 HOSTH   1      -4.936  17.631   5.264  0.00  0.00      HOST  
ATOM     39  H17 HOSTH   1      -5.368  17.020   6.695  0.00  0.00      HOST  
ATOM     40  H18 HOSTH   1      -9.626  13.197   4.271  0.00  0.00      HOST  
ATOM     41  H19 HOSTH   1      -9.881  15.265   2.461  0.00  0.00      HOST  
ATOM     42  C13 HOSTH   1      -6.070  10.177   6.717  0.00  0.00      HOST  
ATOM     43  C14 HOSTH   1      -7.582  10.093   6.496  0.00  0.00      HOST  
ATOM     44  C15 HOSTH   1      -7.997  11.325   5.722  0.00  0.00      HOST  
ATOM     45  C16 HOSTH   1      -7.458  12.618   6.335  0.00  0.00      HOST  
ATOM     46  C17 HOSTH   1      -6.005  12.570   6.757  0.00  0.00      HOST  
ATOM     47  C18 HOSTH   1      -5.521  13.673   7.696  0.00  0.00      HOST  
ATOM     48  O11 HOSTH   1      -8.042   8.864   5.897  0.00  0.00      HOST  
ATOM     49  O12 HOSTH   1      -9.407  11.468   5.402  0.00  0.00      HOST  
ATOM     50  O13 HOSTH   1      -7.603  13.659   5.349  0.00  0.00      HOST  
ATOM     51  O14 HOSTH   1      -5.755  11.348   7.464  0.00  0.00      HOST  
ATOM     52  O15 HOSTH   1      -6.308  13.832   8.951  0.00  0.00      HOST  
ATOM     53  H20 HOSTH   1      -5.782   9.276   7.264  0.00  0.00      HOST  
ATOM     54  H21 HOSTH   1      -8.065  10.056   7.508  0.00  0.00      HOST  
ATOM     55  H22 HOSTH   1      -7.545  11.190   4.699  0.00  0.00      HOST  
ATOM     56  H23 HOSTH   1      -8.113  12.783   7.252  0.00  0.00      HOST  
ATOM     57  H24 HOSTH   1      -5.286  12.676   5.910  0.00  0.00      HOST  
ATOM     58  H25 HOSTH   1      -5.242  14.612   7.138  0.00  0.00      HOST  
ATOM     59  H26 HOSTH   1      -4.530  13.443   8.128  0.00  0.00      HOST  
ATOM     60  H27 HOSTH   1      -7.647   8.713   5.027  0.00  0.00      HOST  
ATOM     61  H28 HOSTH   1      -9.462  10.973   4.571  0.00  0.00      HOST  
ATOM     62  C19 HOSTH   1      -3.179   7.742   3.004  0.00  0.00      HOST  
ATOM     63  C20 HOSTH   1      -4.699   7.705   2.854  0.00  0.00      HOST  
ATOM     64  C21 HOSTH   1      -5.327   8.858   3.570  0.00  0.00      HOST  
ATOM     65  C22 HOSTH   1      -4.870   8.984   4.929  0.00  0.00      HOST  
ATOM     66  C23 HOSTH   1      -3.343   8.933   4.966  0.00  0.00      HOST  
ATOM     67  C24 HOSTH   1      -2.850   9.082   6.376  0.00  0.00      HOST  
ATOM     68  O16 HOSTH   1      -5.037   7.715   1.480  0.00  0.00      HOST  
ATOM     69  O17 HOSTH   1      -6.727   8.577   3.633  0.00  0.00      HOST  
ATOM     70  O18 HOSTH   1      -5.325  10.219   5.472  0.00  0.00      HOST  
ATOM     71  O19 HOSTH   1      -2.758   7.850   4.336  0.00  0.00      HOST  
ATOM     72  O20 HOSTH   1      -1.438   9.150   6.436  0.00  0.00      HOST  
ATOM     73  H29 HOSTH   1      -2.773   6.837   2.575  0.00  0.00      HOST  
ATOM     74  H30 HOSTH   1      -4.986   6.677   3.321  0.00  0.00      HOST  
ATOM     75  H31 HOSTH   1      -5.106   9.840   3.102  0.00  0.00      HOST  
ATOM     76  H32 HOSTH   1      -5.137   8.095   5.612  0.00  0.00      HOST  
ATOM     77  H33 HOSTH   1      -2.984   9.919   4.454  0.00  0.00      HOST  
ATOM     78  H34 HOSTH   1      -3.159   8.169   6.925  0.00  0.00      HOST  
ATOM     79  H35 HOSTH   1      -3.227  10.014   6.889  0.00  0.00      HOST  
ATOM     80  H36 HOSTH   1      -4.758   8.593   1.125  0.00  0.00      HOST  
ATOM     81  H37 HOSTH   1      -6.947   8.469   2.712  0.00  0.00      HOST  
ATOM     82  C25 HOSTH   1      -0.015  10.100  -0.582  0.00  0.00      HOST  
ATOM     83  C26 HOSTH   1      -0.753   8.828  -0.938  0.00  0.00      HOST  
ATOM     84  C27 HOSTH   1      -1.917   8.705   0.006  0.00  0.00      HOST  
ATOM     85  C28 HOSTH   1      -1.490   8.685   1.515  0.00  0.00      HOST  
ATOM     86  C29 HOSTH   1      -0.414   9.845   1.752  0.00  0.00      HOST  
ATOM     87  C30 HOSTH   1       0.026  10.009   3.255  0.00  0.00      HOST  
ATOM     88  O21 HOSTH   1      -1.231   8.869  -2.315  0.00  0.00      HOST  
ATOM     89  O22 HOSTH   1      -2.666   7.490  -0.209  0.00  0.00      HOST  
ATOM     90  O23 HOSTH   1      -2.671   8.911   2.321  0.00  0.00      HOST  
ATOM     91  O24 HOSTH   1       0.555   9.943   0.731  0.00  0.00      HOST  
ATOM     92  O25 HOSTH   1       0.854  11.113   3.444  0.00  0.00      HOST  
ATOM     93  H38 HOSTH   1       0.861  10.169  -1.291  0.00  0.00      HOST  
ATOM     94  H39 HOSTH   1      -0.121   7.921  -0.769  0.00  0.00      HOST  
ATOM     95  H40 HOSTH   1      -2.592   9.553  -0.149  0.00  0.00      HOST  
ATOM     96  H41 HOSTH   1      -0.951   7.759   1.827  0.00  0.00      HOST  
ATOM     97  H42 HOSTH   1      -1.119  10.662   1.489  0.00  0.00      HOST  
ATOM     98  H43 HOSTH   1       0.634   9.104   3.342  0.00  0.00      HOST  
ATOM     99  H44 HOSTH   1      -0.815   9.927   3.982  0.00  0.00      HOST  
ATOM    100  H45 HOSTH   1      -1.875   9.596  -2.320  0.00  0.00      HOST  
ATOM    101  H46 HOSTH   1      -2.064   6.760  -0.463  0.00  0.00      HOST  
ATOM    102  C31 HOSTH   1      -1.679  14.052  -3.562  0.00  0.00      HOST  
ATOM    103  C32 HOSTH   1      -2.488  12.762  -3.853  0.00  0.00      HOST  
ATOM    104  C33 HOSTH   1      -2.425  11.916  -2.521  0.00  0.00      HOST  
ATOM    105  C34 HOSTH   1      -0.972  11.785  -2.021  0.00  0.00      HOST  
ATOM    106  C35 HOSTH   1      -0.231  13.094  -1.983  0.00  0.00      HOST  
ATOM    107  C36 HOSTH   1       1.243  13.125  -1.572  0.00  0.00      HOST  
ATOM    108  O26 HOSTH   1      -3.859  12.936  -4.337  0.00  0.00      HOST  
ATOM    109  O27 HOSTH   1      -3.074  10.682  -2.634  0.00  0.00      HOST  
ATOM    110  O28 HOSTH   1      -0.944  11.180  -0.735  0.00  0.00      HOST  
ATOM    111  O29 HOSTH   1      -0.366  13.816  -3.256  0.00  0.00      HOST  
ATOM    112  O30 HOSTH   1       2.060  12.466  -2.574  0.00  0.00      HOST  
ATOM    113  H47 HOSTH   1      -1.647  14.593  -4.482  0.00  0.00      HOST  
ATOM    114  H48 HOSTH   1      -1.984  12.208  -4.649  0.00  0.00      HOST  
ATOM    115  H49 HOSTH   1      -3.114  12.415  -1.705  0.00  0.00      HOST  
ATOM    116  H50 HOSTH   1      -0.747  13.666  -1.234  0.00  0.00      HOST  
ATOM    117  H51 HOSTH   1       1.383  12.693  -0.599  0.00  0.00      HOST  
ATOM    118  H52 HOSTH   1       1.447  14.189  -1.442  0.00  0.00      HOST  
ATOM    119  H53 HOSTH   1      -4.310  12.127  -4.362  0.00  0.00      HOST  
ATOM    120  H54 HOSTH   1      -4.038  10.901  -2.815  0.00  0.00      HOST  
ATOM    121  C37 HOSTH   1      -4.117  18.481  -1.823  0.00  0.00      HOST  
ATOM    122  C38 HOSTH   1      -4.492  17.794  -3.112  0.00  0.00      HOST  
ATOM    123  C39 HOSTH   1      -4.160  16.260  -3.124  0.00  0.00      HOST  
ATOM    124  C40 HOSTH   1      -2.658  16.161  -2.840  0.00  0.00      HOST  
ATOM    125  C41 HOSTH   1      -2.295  16.966  -1.576  0.00  0.00      HOST  
ATOM    126  C42 HOSTH   1      -0.730  16.884  -1.246  0.00  0.00      HOST  
ATOM    127  O31 HOSTH   1      -5.870  17.940  -3.318  0.00  0.00      HOST  
ATOM    128  O32 HOSTH   1      -4.459  15.690  -4.384  0.00  0.00      HOST  
ATOM    129  O33 HOSTH   1      -2.370  14.772  -2.537  0.00  0.00      HOST  
ATOM    130  O34 HOSTH   1      -2.676  18.333  -1.802  0.00  0.00      HOST  
ATOM    131  O35 HOSTH   1       0.030  17.350  -2.396  0.00  0.00      HOST  
ATOM    132  H55 HOSTH   1      -4.358  19.584  -1.973  0.00  0.00      HOST  
ATOM    133  H56 HOSTH   1      -3.999  18.303  -3.906  0.00  0.00      HOST  
ATOM    134  H57 HOSTH   1      -4.564  15.679  -2.231  0.00  0.00      HOST  
ATOM    135  H58 HOSTH   1      -1.987  16.547  -3.632  0.00  0.00      HOST  
ATOM    136  H59 HOSTH   1      -2.808  16.563  -0.734  0.00  0.00      HOST  
ATOM    137  H60 HOSTH   1      -0.362  15.859  -1.023  0.00  0.00      HOST  
ATOM    138  H61 HOSTH   1      -0.411  17.536  -0.421  0.00  0.00      HOST  
ATOM    139  H62 HOSTH   1      -6.007  17.580  -4.164  0.00  0.00      HOST  
ATOM    140  H63 HOSTH   1      -4.421  14.703  -4.447  0.00  0.00      HOST  
ATOM    141  C43 HOSTH   1       1.455  11.086   4.729  0.00  0.00      HOST  
ATOM    142  C44 HOSTH   1       2.483  12.259   5.087  0.00  0.00      HOST  
ATOM    143  H64 HOSTH   1       1.994  10.112   4.780  0.00  0.00      HOST  
ATOM    144  H65 HOSTH   1       0.722  10.981   5.424  0.00  0.00      HOST  
ATOM    145  C45 HOSTH   1       1.756  13.555   5.465  0.00  0.00      HOST  
ATOM    146  H66 HOSTH   1       3.075  12.449   4.167  0.00  0.00      HOST  
ATOM    147  H67 HOSTH   1       2.502  14.406   5.546  0.00  0.00      HOST  
ATOM    148  H68 HOSTH   1       1.187  13.511   6.376  0.00  0.00      HOST  
ATOM    149  H69 HOSTH   1       1.087  13.841   4.636  0.00  0.00      HOST  
ATOM    150  C46 HOSTH   1      -1.040   9.241   7.766  0.00  0.00      HOST  
ATOM    151  C47 HOSTH   1       0.500   9.145   7.850  0.00  0.00      HOST  
ATOM    152  H70 HOSTH   1      -1.535   8.447   8.341  0.00  0.00      HOST  
ATOM    153  H71 HOSTH   1      -1.373  10.190   8.199  0.00  0.00      HOST  
ATOM    154  C48 HOSTH   1       1.247   9.460   9.210  0.00  0.00      HOST  
ATOM    155  H72 HOSTH   1       0.951   9.867   7.112  0.00  0.00      HOST  
ATOM    156  H73 HOSTH   1       2.299   9.254   9.224  0.00  0.00      HOST  
ATOM    157  H74 HOSTH   1       0.874   8.708   9.982  0.00  0.00      HOST  
ATOM    158  H75 HOSTH   1       1.121  10.519   9.435  0.00  0.00      HOST  
ATOM    159  C49 HOSTH   1      -5.523  14.308  10.007  0.00  0.00      HOST  
ATOM    160  C50 HOSTH   1      -6.386  14.916  11.164  0.00  0.00      HOST  
ATOM    161  H76 HOSTH   1      -4.940  15.126   9.586  0.00  0.00      HOST  
ATOM    162  H77 HOSTH   1      -5.000  13.481  10.395  0.00  0.00      HOST  
ATOM    163  C51 HOSTH   1      -5.590  15.289  12.469  0.00  0.00      HOST  
ATOM    164  H78 HOSTH   1      -7.162  14.156  11.497  0.00  0.00      HOST  
ATOM    165  H79 HOSTH   1      -5.070  16.232  12.177  0.00  0.00      HOST  
ATOM    166  H80 HOSTH   1      -4.844  14.438  12.686  0.00  0.00      HOST  
ATOM    167  H81 HOSTH   1      -6.216  15.462  13.390  0.00  0.00      HOST  
ATOM    168  C52 HOSTH   1      -5.733  19.624   6.665  0.00  0.00      HOST  
ATOM    169  C53 HOSTH   1      -6.498  20.937   6.964  0.00  0.00      HOST  
ATOM    170  H82 HOSTH   1      -4.941  19.653   5.847  0.00  0.00      HOST  
ATOM    171  H83 HOSTH   1      -5.196  19.212   7.585  0.00  0.00      HOST  
ATOM    172  C54 HOSTH   1      -7.314  21.355   5.706  0.00  0.00      HOST  
ATOM    173  H84 HOSTH   1      -5.680  21.610   7.237  0.00  0.00      HOST  
ATOM    174  H85 HOSTH   1      -7.832  22.264   5.942  0.00  0.00      HOST  
ATOM    175  H86 HOSTH   1      -8.032  20.583   5.282  0.00  0.00      HOST  
ATOM    176  H87 HOSTH   1      -6.625  21.603   4.908  0.00  0.00      HOST  
ATOM    177  C55 HOSTH   1      -2.122  21.355   1.184  0.00  0.00      HOST  
ATOM    178  C56 HOSTH   1      -1.192  20.998  -0.026  0.00  0.00      HOST  
ATOM    179  H88 HOSTH   1      -1.650  21.146   2.146  0.00  0.00      HOST  
ATOM    180  H89 HOSTH   1      -2.256  22.426   1.088  0.00  0.00      HOST  
ATOM    181  C57 HOSTH   1      -1.579  21.687  -1.326  0.00  0.00      HOST  
ATOM    182  H90 HOSTH   1      -1.179  19.897  -0.109  0.00  0.00      HOST  
ATOM    183  H91 HOSTH   1      -2.565  21.214  -1.444  0.00  0.00      HOST  
ATOM    184  H92 HOSTH   1      -0.950  21.402  -2.180  0.00  0.00      HOST  
ATOM    185  H93 HOSTH   1      -1.741  22.780  -1.209  0.00  0.00      HOST  
ATOM    186  C58 HOSTH   1       1.449  17.387  -2.098  0.00  0.00      HOST  
ATOM    187  C59 HOSTH   1       2.307  18.133  -3.200  0.00  0.00      HOST  
ATOM    188  H94 HOSTH   1       1.817  16.334  -2.097  0.00  0.00      HOST  
ATOM    189  H95 HOSTH   1       1.606  17.850  -1.118  0.00  0.00      HOST  
ATOM    190  C60 HOSTH   1       3.834  18.160  -2.893  0.00  0.00      HOST  
ATOM    191  H96 HOSTH   1       1.963  19.160  -3.376  0.00  0.00      HOST  
ATOM    192  H97 HOSTH   1       4.210  17.197  -2.404  0.00  0.00      HOST  
ATOM    193  H98 HOSTH   1       3.875  18.966  -2.197  0.00  0.00      HOST  
ATOM    194  H99 HOSTH   1       4.414  18.448  -3.796  0.00  0.00      HOST  
ATOM    195  C61 HOSTH   1       3.486  12.364  -2.222  0.00  0.00      HOST  
ATOM    196  C62 HOSTH   1       4.380  11.979  -3.409  0.00  0.00      HOST  
ATOM    197 H100 HOSTH   1       3.561  11.637  -1.375  0.00  0.00      HOST  
ATOM    198 H101 HOSTH   1       3.748  13.365  -1.974  0.00  0.00      HOST  
ATOM    199  C63 HOSTH   1       5.932  12.239  -3.232  0.00  0.00      HOST  
ATOM    200 H102 HOSTH   1       4.056  12.370  -4.363  0.00  0.00      HOST  
ATOM    201 H103 HOSTH   1       6.243  13.293  -3.036  0.00  0.00      HOST  
ATOM    202 H104 HOSTH   1       6.538  11.840  -4.080  0.00  0.00      HOST  
ATOM    203 H105 HOSTH   1       6.328  11.729  -2.334  0.00  0.00      HOST  
ATOM    204  O36 HOSTH   1       2.201  17.405  -4.410  0.00  0.00      HOST  
ATOM    205 H106 HOSTH   1       1.229  17.391  -4.701  0.00  0.00      HOST  
ATOM    206  O37 HOSTH   1       0.132  21.532   0.182  0.00  0.00      HOST  
ATOM    207 H107 HOSTH   1       0.044  22.444   0.449  0.00  0.00      HOST  
ATOM    208  O38 HOSTH   1      -7.464  20.764   7.952  0.00  0.00      HOST  
ATOM    209 H108 HOSTH   1      -8.086  20.183   7.452  0.00  0.00      HOST  
ATOM    210  O39 HOSTH   1      -7.057  16.083  10.754  0.00  0.00      HOST  
ATOM    211 H109 HOSTH   1      -7.498  15.879   9.949  0.00  0.00      HOST  
ATOM    212  O40 HOSTH   1       0.918   7.813   7.475  0.00  0.00      HOST  
ATOM    213 H110 HOSTH   1       0.646   7.180   8.188  0.00  0.00      HOST  
ATOM    214  O41 HOSTH   1       3.450  11.868   6.044  0.00  0.00      HOST  
ATOM    215 H111 HOSTH   1       4.053  12.657   6.166  0.00  0.00      HOST  
ATOM    216  O42 HOSTH   1       4.314  10.573  -3.611  0.00  0.00      HOST  
ATOM    217 H112 HOSTH   1       4.281  10.200  -2.758  0.00  0.00      HOST  
ATOM    218  S   AVB A   1      -6.685  12.124  -2.390  0.00  0.00      AVBX  
ATOM    219  O0  AVB A   1      -5.636  13.024  -1.373  0.00  0.00      AVBX  
ATOM    220  O1  AVB A   1      -4.960  10.635   0.182  0.00  0.00      AVBX  
ATOM    221  O2  AVB A   1      -3.877  14.361   4.161  0.00  0.00      AVBX  
ATOM    222  O3  AVB A   1      -7.745  11.422  -1.639  0.00  0.00      AVBX  
ATOM    223  O4  AVB A   1      -5.654  11.067  -3.173  0.00  0.00      AVBX  
ATOM    224  O   AVB A   1      -7.193  13.097  -3.330  0.00  0.00      AVBX  
ATOM    225  N0  AVB A   1      -4.688  12.150   2.004  0.00  0.00      AVBX  
ATOM    226  N1  AVB A   1      -5.625  12.735   0.029  0.00  0.00      AVBX  
ATOM    227  N   AVB A   1      -1.884  13.556   3.811  0.00  0.00      AVBX  
ATOM    228  C0  AVB A   1      -6.055  13.783   1.033  0.00  0.00      AVBX  
ATOM    229  C1  AVB A   1      -5.953  12.865   2.257  0.00  0.00      AVBX  
ATOM    230  C2  AVB A   1      -4.973  14.912   1.093  0.00  0.00      AVBX  
ATOM    231  C3  AVB A   1      -3.502  13.133   2.133  0.00  0.00      AVBX  
ATOM    232  C4  AVB A   1      -3.574  14.262   1.141  0.00  0.00      AVBX  
ATOM    233  C5  AVB A   1      -4.750  11.803   0.562  0.00  0.00      AVBX  
ATOM    234  C   AVB A   1      -3.200  13.562   3.553  0.00  0.00      AVBX  
ATOM    235  H0  AVB A   1      -7.070  14.141   0.936  0.00  0.00      AVBX  
ATOM    236  H1  AVB A   1      -6.185  13.329   3.193  0.00  0.00      AVBX  
ATOM    237  H2  AVB A   1      -6.824  12.197   2.325  0.00  0.00      AVBX  
ATOM    238  H3  AVB A   1      -5.214  15.359   2.014  0.00  0.00      AVBX  
ATOM    239  H4  AVB A   1      -5.080  15.516   0.208  0.00  0.00      AVBX  
ATOM    240  H5  AVB A   1      -2.585  12.566   1.840  0.00  0.00      AVBX  
ATOM    241  H6  AVB A   1      -3.228  13.938   0.123  0.00  0.00      AVBX  
ATOM    242  H7  AVB A   1      -2.778  15.004   1.378  0.00  0.00      AVBX  
ATOM    243  H8  AVB A   1      -1.315  14.041   3.078  0.00  0.00      AVBX  
ATOM    244  H   AVB A   1      -1.571  12.565   3.711  0.00  0.00      AVBX  
END
