# Supplementary material for: Avibactam–Cyclodextrin Inclusion Complexes: Computational and Thermodynamic Insights for Drug Delivery, Detection, and Environmental Scavenging
Source: Molecules. 2025 Aug 18;30(16):3401. doi: 10.3390/molecules30163401 (PMC12388632; doi:10.3390/molecules30163401)
Supplement: Supplementary file 1 [file molecules-30-03401-s001.zip › MD inputs/HP-bCD/solvated_complex.pdb]

REMARK original generated coordinate pdb file
ATOM      1  H1  HOSTH   1       4.415  -5.089  -2.025  1.00  0.00      HOST  
ATOM      2  C1  HOSTH   1       0.674   6.124  -1.961  1.00  0.00      HOST  
ATOM      3  C2  HOSTH   1       1.546   6.115  -3.212  1.00  0.00      HOST  
ATOM      4  C3  HOSTH   1       2.373   4.839  -3.292  1.00  0.00      HOST  
ATOM      5  C4  HOSTH   1       3.202   4.666  -2.022  1.00  0.00      HOST  
ATOM      6  C5  HOSTH   1       2.325   4.870  -0.783  1.00  0.00      HOST  
ATOM      7  C6  HOSTH   1       3.199   4.978   0.490  1.00  0.00      HOST  
ATOM      8  O1  HOSTH   1       0.791   6.323  -4.414  1.00  0.00      HOST  
ATOM      9  O2  HOSTH   1       3.217   4.924  -4.450  1.00  0.00      HOST  
ATOM     10  O3  HOSTH   1       3.776   3.342  -2.000  1.00  0.00      HOST  
ATOM     11  O4  HOSTH   1       1.535   6.064  -0.834  1.00  0.00      HOST  
ATOM     12  O5  HOSTH   1       3.209   3.759   1.209  1.00  0.00      HOST  
ATOM     13  H2  HOSTH   1       0.157   7.107  -1.911  1.00  0.00      HOST  
ATOM     14  H3  HOSTH   1       2.251   6.977  -3.122  1.00  0.00      HOST  
ATOM     15  H4  HOSTH   1       1.686   3.964  -3.396  1.00  0.00      HOST  
ATOM     16  H5  HOSTH   1       3.981   5.465  -2.016  1.00  0.00      HOST  
ATOM     17  H6  HOSTH   1       1.635   4.000  -0.670  1.00  0.00      HOST  
ATOM     18  H7  HOSTH   1       2.784   5.770   1.151  1.00  0.00      HOST  
ATOM     19  H8  HOSTH   1       4.242   5.254   0.228  1.00  0.00      HOST  
ATOM     20  H9  HOSTH   1       1.461   6.219  -5.108  1.00  0.00      HOST  
ATOM     21  H10 HOSTH   1       3.854   4.186  -4.408  1.00  0.00      HOST  
ATOM     22  C7  HOSTH   1      -4.374   4.354  -1.954  1.00  0.00      HOST  
ATOM     23  C8  HOSTH   1      -3.816   5.023  -3.205  1.00  0.00      HOST  
ATOM     24  C9  HOSTH   1      -2.302   4.869  -3.276  1.00  0.00      HOST  
ATOM     25  C10 HOSTH   1      -1.656   5.413  -2.004  1.00  0.00      HOST  
ATOM     26  C11 HOSTH   1      -2.369   4.859  -0.768  1.00  0.00      HOST  
ATOM     27  C12 HOSTH   1      -1.911   5.610   0.506  1.00  0.00      HOST  
ATOM     28  O6  HOSTH   1      -4.444   4.559  -4.408  1.00  0.00      HOST  
ATOM     29  O7  HOSTH   1      -1.837   5.576  -4.435  1.00  0.00      HOST  
ATOM     30  O8  HOSTH   1      -0.263   5.035  -1.975  1.00  0.00      HOST  
ATOM     31  O9  HOSTH   1      -3.794   4.992  -0.826  1.00  0.00      HOST  
ATOM     32  O10 HOSTH   1      -0.937   4.867   1.216  1.00  0.00      HOST  
ATOM     33  H11 HOSTH   1      -5.465   4.566  -1.911  1.00  0.00      HOST  
ATOM     34  H12 HOSTH   1      -4.047   6.113  -3.120  1.00  0.00      HOST  
ATOM     35  H13 HOSTH   1      -2.049   3.786  -3.375  1.00  0.00      HOST  
ATOM     36  H14 HOSTH   1      -1.794   6.519  -2.005  1.00  0.00      HOST  
ATOM     37  H15 HOSTH   1      -2.123   3.776  -0.651  1.00  0.00      HOST  
ATOM     38  H16 HOSTH   1      -2.788   5.762   1.173  1.00  0.00      HOST  
ATOM     39  H17 HOSTH   1      -1.493   6.605   0.246  1.00  0.00      HOST  
ATOM     40  H18 HOSTH   1      -3.939   5.012  -5.101  1.00  0.00      HOST  
ATOM     41  H19 HOSTH   1      -0.863   5.623  -4.383  1.00  0.00      HOST  
ATOM     42  C13 HOSTH   1      -6.136  -0.695  -1.925  1.00  0.00      HOST  
ATOM     43  C14 HOSTH   1      -6.332   0.162  -3.170  1.00  0.00      HOST  
ATOM     44  C15 HOSTH   1      -5.269   1.251  -3.254  1.00  0.00      HOST  
ATOM     45  C16 HOSTH   1      -5.276   2.091  -1.980  1.00  0.00      HOST  
ATOM     46  C17 HOSTH   1      -5.275   1.187  -0.745  1.00  0.00      HOST  
ATOM     47  C18 HOSTH   1      -5.564   2.013   0.532  1.00  0.00      HOST  
ATOM     48  O11 HOSTH   1      -6.381  -0.613  -4.375  1.00  0.00      HOST  
ATOM     49  O12 HOSTH   1      -5.547   2.059  -4.407  1.00  0.00      HOST  
ATOM     50  O13 HOSTH   1      -4.111   2.942  -1.961  1.00  0.00      HOST  
ATOM     51  O14 HOSTH   1      -6.265   0.154  -0.794  1.00  0.00      HOST  
ATOM     52  O15 HOSTH   1      -4.372   2.289   1.243  1.00  0.00      HOST  
ATOM     53  H20 HOSTH   1      -6.975  -1.423  -1.871  1.00  0.00      HOST  
ATOM     54  H21 HOSTH   1      -7.327   0.660  -3.068  1.00  0.00      HOST  
ATOM     55  H22 HOSTH   1      -4.265   0.774  -3.368  1.00  0.00      HOST  
ATOM     56  H23 HOSTH   1      -6.226   2.675  -1.968  1.00  0.00      HOST  
ATOM     57  H24 HOSTH   1      -4.273   0.706  -0.639  1.00  0.00      HOST  
ATOM     58  H25 HOSTH   1      -6.240   1.431   1.196  1.00  0.00      HOST  
ATOM     59  H26 HOSTH   1      -6.065   2.970   0.275  1.00  0.00      HOST  
ATOM     60  H27 HOSTH   1      -6.431   0.066  -5.066  1.00  0.00      HOST  
ATOM     61  H28 HOSTH   1      -4.965   2.842  -4.367  1.00  0.00      HOST  
ATOM     62  C19 HOSTH   1      -3.273  -5.217  -1.978  1.00  0.00      HOST  
ATOM     63  C20 HOSTH   1      -4.039  -4.794  -3.227  1.00  0.00      HOST  
ATOM     64  C21 HOSTH   1      -4.220  -3.283  -3.271  1.00  0.00      HOST  
ATOM     65  C22 HOSTH   1      -4.911  -2.800  -1.999  1.00  0.00      HOST  
ATOM     66  C23 HOSTH   1      -4.215  -3.389  -0.769  1.00  0.00      HOST  
ATOM     67  C24 HOSTH   1      -5.038  -3.114   0.513  1.00  0.00      HOST  
ATOM     68  O16 HOSTH   1      -3.440  -5.273  -4.437  1.00  0.00      HOST  
ATOM     69  O17 HOSTH   1      -4.992  -2.960  -4.437  1.00  0.00      HOST  
ATOM     70  O18 HOSTH   1      -4.862  -1.359  -1.946  1.00  0.00      HOST  
ATOM     71  O19 HOSTH   1      -4.034  -4.808  -0.848  1.00  0.00      HOST  
ATOM     72  O20 HOSTH   1      -4.517  -2.007   1.224  1.00  0.00      HOST  
ATOM     73  H29 HOSTH   1      -3.242  -6.329  -1.958  1.00  0.00      HOST  
ATOM     74  H30 HOSTH   1      -5.052  -5.261  -3.162  1.00  0.00      HOST  
ATOM     75  H31 HOSTH   1      -3.217  -2.797  -3.344  1.00  0.00      HOST  
ATOM     76  H32 HOSTH   1      -5.957  -3.187  -2.015  1.00  0.00      HOST  
ATOM     77  H33 HOSTH   1      -3.210  -2.916  -0.652  1.00  0.00      HOST  
ATOM     78  H34 HOSTH   1      -4.991  -4.008   1.173  1.00  0.00      HOST  
ATOM     79  H35 HOSTH   1      -6.101  -2.919   0.261  1.00  0.00      HOST  
ATOM     80  H36 HOSTH   1      -3.950  -4.817  -5.124  1.00  0.00      HOST  
ATOM     81  H37 HOSTH   1      -5.270  -2.028  -4.361  1.00  0.00      HOST  
ATOM     82  C25 HOSTH   1       2.035  -5.827  -1.889  1.00  0.00      HOST  
ATOM     83  C26 HOSTH   1       1.263  -6.235  -3.135  1.00  0.00      HOST  
ATOM     84  C27 HOSTH   1      -0.042  -5.438  -3.254  1.00  0.00      HOST  
ATOM     85  C28 HOSTH   1      -0.865  -5.602  -1.972  1.00  0.00      HOST  
ATOM     86  C29 HOSTH   1       0.005  -5.394  -0.729  1.00  0.00      HOST  
ATOM     87  C30 HOSTH   1      -0.744  -5.867   0.540  1.00  0.00      HOST  
ATOM     88  O21 HOSTH   1       2.094  -6.208  -4.306  1.00  0.00      HOST  
ATOM     89  O22 HOSTH   1      -0.792  -5.910  -4.380  1.00  0.00      HOST  
ATOM     90  O23 HOSTH   1      -1.952  -4.651  -1.964  1.00  0.00      HOST  
ATOM     91  O24 HOSTH   1       1.234  -6.124  -0.755  1.00  0.00      HOST  
ATOM     92  O25 HOSTH   1      -1.262  -4.770   1.269  1.00  0.00      HOST  
ATOM     93  H38 HOSTH   1       2.933  -6.480  -1.814  1.00  0.00      HOST  
ATOM     94  H39 HOSTH   1       0.975  -7.306  -3.008  1.00  0.00      HOST  
ATOM     95  H40 HOSTH   1       0.200  -4.359  -3.396  1.00  0.00      HOST  
ATOM     96  H41 HOSTH   1      -1.228  -6.656  -1.947  1.00  0.00      HOST  
ATOM     97  H42 HOSTH   1       0.244  -4.309  -0.622  1.00  0.00      HOST  
ATOM     98  H43 HOSTH   1      -0.036  -6.418   1.197  1.00  0.00      HOST  
ATOM     99  H44 HOSTH   1      -1.575  -6.552   0.274  1.00  0.00      HOST  
ATOM    100  H45 HOSTH   1       2.534  -5.340  -4.329  1.00  0.00      HOST  
ATOM    101  H46 HOSTH   1      -1.667  -5.481  -4.364  1.00  0.00      HOST  
ATOM    102  C31 HOSTH   1       5.808  -2.036  -2.000  1.00  0.00      HOST  
ATOM    103  C32 HOSTH   1       5.575  -2.897  -3.243  1.00  0.00      HOST  
ATOM    104  C33 HOSTH   1       4.120  -3.361  -3.267  1.00  0.00      HOST  
ATOM    105  C34 HOSTH   1       3.806  -4.156  -2.000  1.00  0.00      HOST  
ATOM    106  C35 HOSTH   1       4.235  -3.346  -0.773  1.00  0.00      HOST  
ATOM    107  C36 HOSTH   1       4.166  -4.213   0.507  1.00  0.00      HOST  
ATOM    108  O26 HOSTH   1       5.936  -2.226  -4.463  1.00  0.00      HOST  
ATOM    109  O27 HOSTH   1       3.894  -4.156  -4.437  1.00  0.00      HOST  
ATOM    110  O28 HOSTH   1       2.392  -4.435  -1.934  1.00  0.00      HOST  
ATOM    111  O29 HOSTH   1       5.578  -2.852  -0.861  1.00  0.00      HOST  
ATOM    112  O30 HOSTH   1       2.968  -3.972   1.222  1.00  0.00      HOST  
ATOM    113  H47 HOSTH   1       6.882  -1.750  -1.968  1.00  0.00      HOST  
ATOM    114  H48 HOSTH   1       6.224  -3.801  -3.152  1.00  0.00      HOST  
ATOM    115  H49 HOSTH   1       3.446  -2.475  -3.307  1.00  0.00      HOST  
ATOM    116  H50 HOSTH   1       3.548  -2.475  -0.647  1.00  0.00      HOST  
ATOM    117  H51 HOSTH   1       5.023  -3.954   1.167  1.00  0.00      HOST  
ATOM    118  H52 HOSTH   1       4.232  -5.292   0.255  1.00  0.00      HOST  
ATOM    119  H53 HOSTH   1       6.887  -2.346  -4.594  1.00  0.00      HOST  
ATOM    120  H54 HOSTH   1       4.197  -3.604  -5.170  1.00  0.00      HOST  
ATOM    121  C37 HOSTH   1       5.211   3.286  -2.004  1.00  0.00      HOST  
ATOM    122  C38 HOSTH   1       5.731   2.586  -3.255  1.00  0.00      HOST  
ATOM    123  C39 HOSTH   1       5.233   1.146  -3.312  1.00  0.00      HOST  
ATOM    124  C40 HOSTH   1       5.631   0.399  -2.041  1.00  0.00      HOST  
ATOM    125  C41 HOSTH   1       5.256   1.224  -0.807  1.00  0.00      HOST  
ATOM    126  C42 HOSTH   1       5.887   0.620   0.470  1.00  0.00      HOST  
ATOM    127  O31 HOSTH   1       5.410   3.295  -4.460  1.00  0.00      HOST  
ATOM    128  O32 HOSTH   1       5.793   0.514  -4.472  1.00  0.00      HOST  
ATOM    129  O33 HOSTH   1       4.958  -0.877  -2.007  1.00  0.00      HOST  
ATOM    130  O34 HOSTH   1       5.712   2.580  -0.878  1.00  0.00      HOST  
ATOM    131  O35 HOSTH   1       4.951  -0.174   1.176  1.00  0.00      HOST  
ATOM    132  H55 HOSTH   1       5.660   4.303  -1.968  1.00  0.00      HOST  
ATOM    133  H56 HOSTH   1       6.845   2.564  -3.179  1.00  0.00      HOST  
ATOM    134  H57 HOSTH   1       4.119   1.150  -3.395  1.00  0.00      HOST  
ATOM    135  H58 HOSTH   1       6.741   0.290  -2.046  1.00  0.00      HOST  
ATOM    136  H59 HOSTH   1       4.146   1.233  -0.686  1.00  0.00      HOST  
ATOM    137  H60 HOSTH   1       6.217   1.446   1.138  1.00  0.00      HOST  
ATOM    138  H61 HOSTH   1       6.773   0.001   0.217  1.00  0.00      HOST  
ATOM    139  H62 HOSTH   1       5.739   2.708  -5.157  1.00  0.00      HOST  
ATOM    140  H63 HOSTH   1       5.485  -0.410  -4.469  1.00  0.00      HOST  
ATOM    141  C43 HOSTH   1      -1.756  -5.182   2.539  1.00  0.00      HOST  
ATOM    142  C44 HOSTH   1      -2.355  -3.983   3.297  1.00  0.00      HOST  
ATOM    143  H64 HOSTH   1      -0.953  -5.637   3.155  1.00  0.00      HOST  
ATOM    144  H65 HOSTH   1      -2.550  -5.942   2.385  1.00  0.00      HOST  
ATOM    145  C45 HOSTH   1      -3.017  -4.398   4.613  1.00  0.00      HOST  
ATOM    146  H66 HOSTH   1      -3.096  -3.527   2.612  1.00  0.00      HOST  
ATOM    147  H67 HOSTH   1      -2.257  -4.835   5.297  1.00  0.00      HOST  
ATOM    148  H68 HOSTH   1      -3.806  -5.155   4.428  1.00  0.00      HOST  
ATOM    149  H69 HOSTH   1      -3.473  -3.517   5.113  1.00  0.00      HOST  
ATOM    150  C46 HOSTH   1      -5.137  -1.865   2.499  1.00  0.00      HOST  
ATOM    151  C47 HOSTH   1      -4.562  -0.645   3.247  1.00  0.00      HOST  
ATOM    152  H70 HOSTH   1      -4.995  -2.773   3.121  1.00  0.00      HOST  
ATOM    153  H71 HOSTH   1      -6.227  -1.714   2.351  1.00  0.00      HOST  
ATOM    154  C48 HOSTH   1      -5.249  -0.407   4.593  1.00  0.00      HOST  
ATOM    155  H72 HOSTH   1      -4.709   0.223   2.575  1.00  0.00      HOST  
ATOM    156  H73 HOSTH   1      -5.071  -1.274   5.266  1.00  0.00      HOST  
ATOM    157  H74 HOSTH   1      -6.342  -0.281   4.455  1.00  0.00      HOST  
ATOM    158  H75 HOSTH   1      -4.840   0.504   5.080  1.00  0.00      HOST  
ATOM    159  C49 HOSTH   1      -4.648   2.867   2.515  1.00  0.00      HOST  
ATOM    160  C50 HOSTH   1      -3.338   3.194   3.254  1.00  0.00      HOST  
ATOM    161  H76 HOSTH   1      -5.259   2.185   3.143  1.00  0.00      HOST  
ATOM    162  H77 HOSTH   1      -5.220   3.806   2.365  1.00  0.00      HOST  
ATOM    163  C51 HOSTH   1      -3.582   3.921   4.579  1.00  0.00      HOST  
ATOM    164  H78 HOSTH   1      -2.745   3.827   2.566  1.00  0.00      HOST  
ATOM    165  H79 HOSTH   1      -4.158   3.266   5.268  1.00  0.00      HOST  
ATOM    166  H80 HOSTH   1      -4.158   4.853   4.409  1.00  0.00      HOST  
ATOM    167  H81 HOSTH   1      -2.617   4.178   5.064  1.00  0.00      HOST  
ATOM    168  C52 HOSTH   1      -0.662   5.452   2.486  1.00  0.00      HOST  
ATOM    169  C53 HOSTH   1       0.411   4.640   3.235  1.00  0.00      HOST  
ATOM    170  H82 HOSTH   1      -1.578   5.508   3.111  1.00  0.00      HOST  
ATOM    171  H83 HOSTH   1      -0.286   6.485   2.329  1.00  0.00      HOST  
ATOM    172  C54 HOSTH   1       0.812   5.288   4.562  1.00  0.00      HOST  
ATOM    173  H84 HOSTH   1       1.280   4.576   2.553  1.00  0.00      HOST  
ATOM    174  H85 HOSTH   1      -0.065   5.324   5.245  1.00  0.00      HOST  
ATOM    175  H86 HOSTH   1       1.175   6.323   4.394  1.00  0.00      HOST  
ATOM    176  H87 HOSTH   1       1.615   4.700   5.054  1.00  0.00      HOST  
ATOM    177  C55 HOSTH   1       3.840   3.909   2.477  1.00  0.00      HOST  
ATOM    178  C56 HOSTH   1       3.870   2.565   3.227  1.00  0.00      HOST  
ATOM    179  H88 HOSTH   1       3.317   4.662   3.103  1.00  0.00      HOST  
ATOM    180  H89 HOSTH   1       4.883   4.255   2.319  1.00  0.00      HOST  
ATOM    181  C57 HOSTH   1       4.649   2.649   4.542  1.00  0.00      HOST  
ATOM    182  H90 HOSTH   1       4.342   1.838   2.538  1.00  0.00      HOST  
ATOM    183  H91 HOSTH   1       4.150   3.363   5.232  1.00  0.00      HOST  
ATOM    184  H92 HOSTH   1       5.685   2.997   4.357  1.00  0.00      HOST  
ATOM    185  H93 HOSTH   1       4.687   1.654   5.035  1.00  0.00      HOST  
ATOM    186  C58 HOSTH   1       5.453  -0.559   2.452  1.00  0.00      HOST  
ATOM    187  C59 HOSTH   1       4.416  -1.411   3.209  1.00  0.00      HOST  
ATOM    188  H94 HOSTH   1       5.712   0.326   3.069  1.00  0.00      HOST  
ATOM    189  H95 HOSTH   1       6.374  -1.160   2.306  1.00  0.00      HOST  
ATOM    190  C60 HOSTH   1       4.947  -1.923   4.549  1.00  0.00      HOST  
ATOM    191  H96 HOSTH   1       4.166  -2.257   2.540  1.00  0.00      HOST  
ATOM    192  H97 HOSTH   1       5.170  -1.065   5.220  1.00  0.00      HOST  
ATOM    193  H98 HOSTH   1       5.877  -2.509   4.399  1.00  0.00      HOST  
ATOM    194  H99 HOSTH   1       4.191  -2.569   5.044  1.00  0.00      HOST  
ATOM    195  C61 HOSTH   1       2.980  -4.620   2.490  1.00  0.00      HOST  
ATOM    196  C62 HOSTH   1       1.663  -4.359   3.243  1.00  0.00      HOST  
ATOM    197 H100 HOSTH   1       3.829  -4.270   3.113  1.00  0.00      HOST  
ATOM    198 H101 HOSTH   1       3.092  -5.713   2.331  1.00  0.00      HOST  
ATOM    199  C63 HOSTH   1       1.584  -5.136   4.560  1.00  0.00      HOST  
ATOM    200 H102 HOSTH   1       0.848  -4.667   2.560  1.00  0.00      HOST  
ATOM    201 H103 HOSTH   1       2.394  -4.803   5.244  1.00  0.00      HOST  
ATOM    202 H104 HOSTH   1       1.700  -6.223   4.374  1.00  0.00      HOST  
ATOM    203 H105 HOSTH   1       0.608  -4.958   5.058  1.00  0.00      HOST  
ATOM    204  O36 HOSTH   1       3.217  -0.699   3.473  1.00  0.00      HOST  
ATOM    205 H106 HOSTH   1       2.534  -1.398   3.462  1.00  0.00      HOST  
ATOM    206  O37 HOSTH   1       2.569   2.089   3.535  1.00  0.00      HOST  
ATOM    207 H107 HOSTH   1       2.672   1.117   3.501  1.00  0.00      HOST  
ATOM    208  O38 HOSTH   1      -0.016   3.317   3.524  1.00  0.00      HOST  
ATOM    209 H108 HOSTH   1       0.815   2.802   3.500  1.00  0.00      HOST  
ATOM    210  O39 HOSTH   1      -2.575   2.033   3.543  1.00  0.00      HOST  
ATOM    211 H109 HOSTH   1      -1.654   2.359   3.514  1.00  0.00      HOST  
ATOM    212  O40 HOSTH   1      -3.171  -0.769   3.500  1.00  0.00      HOST  
ATOM    213 H110 HOSTH   1      -2.856   0.156   3.472  1.00  0.00      HOST  
ATOM    214  O41 HOSTH   1      -1.382  -2.997   3.605  1.00  0.00      HOST  
ATOM    215 H111 HOSTH   1      -1.890  -2.164   3.559  1.00  0.00      HOST  
ATOM    216  O42 HOSTH   1       1.480  -2.985   3.551  1.00  0.00      HOST  
ATOM    217 H112 HOSTH   1       0.509  -2.881   3.546  1.00  0.00      HOST  
ATOM    218  S   AVB A   1       1.019  -1.456  -5.664  1.00  0.00      AVBX S
ATOM    219  O0  AVB A   1       0.202  -1.765  -4.119  1.00  0.00      AVBX O
ATOM    220  O1  AVB A   1      -1.908  -0.053  -3.365  1.00  0.00      AVBX O
ATOM    221  O2  AVB A   1      -0.253   0.076   1.816  1.00  0.00      AVBX O
ATOM    222  O3  AVB A   1       0.861  -2.818  -6.245  1.00  0.00      AVBX O
ATOM    223  O4  AVB A   1       2.400  -1.068  -5.294  1.00  0.00      AVBX O
ATOM    224  O   AVB A   1       0.218  -0.394  -6.314  1.00  0.00      AVBX O
ATOM    225  N0  AVB A   1      -0.417   0.740  -1.704  1.00  0.00      AVBX N
ATOM    226  N1  AVB A   1       0.324  -0.697  -3.266  1.00  0.00      AVBX N
ATOM    227  N   AVB A   1      -0.426   2.017   0.663  1.00  0.00      AVBX N
ATOM    228  C0  AVB A   1       1.358  -0.677  -2.213  1.00  0.00      AVBX C
ATOM    229  C1  AVB A   1       1.071   0.727  -1.743  1.00  0.00      AVBX C
ATOM    230  C2  AVB A   1       1.064  -1.648  -1.079  1.00  0.00      AVBX C
ATOM    231  C3  AVB A   1      -0.863  -0.047  -0.513  1.00  0.00      AVBX C
ATOM    232  C4  AVB A   1      -0.368  -1.497  -0.568  1.00  0.00      AVBX C
ATOM    233  C5  AVB A   1      -0.795  -0.013  -2.873  1.00  0.00      AVBX C
ATOM    234  C   AVB A   1      -0.475   0.699   0.757  1.00  0.00      AVBX C
ATOM    235  H0  AVB A   1       2.338  -0.812  -2.655  1.00  0.00      AVBX H
ATOM    236  H1  AVB A   1       1.483   0.958  -0.770  1.00  0.00      AVBX H
ATOM    237  H2  AVB A   1       1.412   1.468  -2.456  1.00  0.00      AVBX H
ATOM    238  H3  AVB A   1       1.781  -1.437  -0.286  1.00  0.00      AVBX H
ATOM    239  H4  AVB A   1       1.235  -2.672  -1.397  1.00  0.00      AVBX H
ATOM    240  H5  AVB A   1      -1.954  -0.051  -0.525  1.00  0.00      AVBX H
ATOM    241  H6  AVB A   1      -1.032  -2.043  -1.234  1.00  0.00      AVBX H
ATOM    242  H7  AVB A   1      -0.476  -1.961   0.408  1.00  0.00      AVBX H
ATOM    243  H8  AVB A   1      -0.251   2.625   1.460  1.00  0.00      AVBX H
ATOM    244  H   AVB A   1      -0.600   2.448  -0.229  1.00  0.00      AVBX H
ATOM    245  OH2 TIP3W   5     -13.572  15.983  -5.093  1.00  0.00      WT1   
ATOM    246  H1  TIP3W   5     -13.333  16.788  -5.604  1.00  0.00      WT1   
ATOM    247  H2  TIP3W   5     -13.576  16.375  -4.205  1.00  0.00      WT1   
ATOM    248  OH2 TIP3W   7      -4.269  -4.077   5.890  1.00  0.00      WT1   
ATOM    249  H1  TIP3W   7      -5.028  -3.454   5.864  1.00  0.00      WT1   
ATOM    250  H2  TIP3W   7      -3.704  -3.678   5.194  1.00  0.00      WT1   
ATOM    251  OH2 TIP3W   8      -2.841  12.681   7.682  1.00  0.00      WT1   
ATOM    252  H1  TIP3W   8      -2.868  11.729   7.945  1.00  0.00      WT1   
ATOM    253  H2  TIP3W   8      -1.896  12.764   7.430  1.00  0.00      WT1   
ATOM    254  OH2 TIP3W  21      -4.350   3.304  10.143  1.00  0.00      WT1   
ATOM    255  H1  TIP3W  21      -4.124   3.812   9.336  1.00  0.00      WT1   
ATOM    256  H2  TIP3W  21      -3.646   3.631  10.735  1.00  0.00      WT1   
ATOM    257  OH2 TIP3W  26      -4.562  12.983  10.794  1.00  0.00      WT1   
ATOM    258  H1  TIP3W  26      -4.562  13.341  11.711  1.00  0.00      WT1   
ATOM    259  H2  TIP3W  26      -3.690  12.526  10.778  1.00  0.00      WT1   
ATOM    260  OH2 TIP3W  44      -6.283 -12.284   4.620  1.00  0.00      WT1   
ATOM    261  H1  TIP3W  44      -7.239 -12.323   4.504  1.00  0.00      WT1   
ATOM    262  H2  TIP3W  44      -6.170 -11.458   5.124  1.00  0.00      WT1   
ATOM    263  OH2 TIP3W  46      -9.634  -6.139   3.721  1.00  0.00      WT1   
ATOM    264  H1  TIP3W  46      -9.435  -5.716   4.578  1.00  0.00      WT1   
ATOM    265  H2  TIP3W  46     -10.299  -6.817   3.978  1.00  0.00      WT1   
ATOM    266  OH2 TIP3W  47       3.215   9.912   1.984  1.00  0.00      WT1   
ATOM    267  H1  TIP3W  47       3.390  10.238   1.074  1.00  0.00      WT1   
ATOM    268  H2  TIP3W  47       4.034   9.403   2.176  1.00  0.00      WT1   
ATOM    269  OH2 TIP3W  48      -9.926 -13.794  -9.331  1.00  0.00      WT1   
ATOM    270  H1  TIP3W  48      -9.824 -12.935  -9.798  1.00  0.00      WT1   
ATOM    271  H2  TIP3W  48     -10.263 -13.498  -8.462  1.00  0.00      WT1   
ATOM    272  OH2 TIP3W  52      11.782  -9.819   7.624  1.00  0.00      WT1   
ATOM    273  H1  TIP3W  52      12.142  -9.608   6.733  1.00  0.00      WT1   
ATOM    274  H2  TIP3W  52      12.100  -9.070   8.138  1.00  0.00      WT1   
ATOM    275  OH2 TIP3W  53     -11.026   9.029  -0.760  1.00  0.00      WT1   
ATOM    276  H1  TIP3W  53     -11.281   9.145  -1.698  1.00  0.00      WT1   
ATOM    277  H2  TIP3W  53     -11.423   9.828  -0.353  1.00  0.00      WT1   
ATOM    278  OH2 TIP3W  55      12.302  -1.940   2.647  1.00  0.00      WT1   
ATOM    279  H1  TIP3W  55      12.544  -2.879   2.511  1.00  0.00      WT1   
ATOM    280  H2  TIP3W  55      13.097  -1.572   3.088  1.00  0.00      WT1   
ATOM    281  OH2 TIP3W  64     -12.840 -14.477  -5.817  1.00  0.00      WT1   
ATOM    282  H1  TIP3W  64     -12.004 -14.038  -6.047  1.00  0.00      WT1   
ATOM    283  H2  TIP3W  64     -12.843 -14.424  -4.837  1.00  0.00      WT1   
ATOM    284  OH2 TIP3W  67     -11.160  15.633   9.670  1.00  0.00      WT1   
ATOM    285  H1  TIP3W  67     -10.856  16.372   9.095  1.00  0.00      WT1   
ATOM    286  H2  TIP3W  67     -11.798  16.096  10.251  1.00  0.00      WT1   
ATOM    287  OH2 TIP3W  68      -2.855   9.164 -11.353  1.00  0.00      WT1   
ATOM    288  H1  TIP3W  68      -3.175   8.743 -12.180  1.00  0.00      WT1   
ATOM    289  H2  TIP3W  68      -3.717   9.455 -10.986  1.00  0.00      WT1   
ATOM    290  OH2 TIP3W  71      -2.937  -3.314   8.135  1.00  0.00      WT1   
ATOM    291  H1  TIP3W  71      -3.480  -3.563   7.358  1.00  0.00      WT1   
ATOM    292  H2  TIP3W  71      -2.068  -3.644   7.826  1.00  0.00      WT1   
ATOM    293  OH2 TIP3W  76     -10.729  -8.209  16.417  1.00  0.00      WT1   
ATOM    294  H1  TIP3W  76     -11.504  -7.651  16.182  1.00  0.00      WT1   
ATOM    295  H2  TIP3W  76     -10.450  -8.500  15.523  1.00  0.00      WT1   
ATOM    296  OH2 TIP3W  86      -0.146  -8.903 -11.701  1.00  0.00      WT1   
ATOM    297  H1  TIP3W  86       0.633  -9.375 -11.342  1.00  0.00      WT1   
ATOM    298  H2  TIP3W  86       0.084  -8.906 -12.655  1.00  0.00      WT1   
ATOM    299  OH2 TIP3W  87      -3.042  13.840  -0.916  1.00  0.00      WT1   
ATOM    300  H1  TIP3W  87      -2.347  13.513  -1.523  1.00  0.00      WT1   
ATOM    301  H2  TIP3W  87      -2.528  13.843  -0.076  1.00  0.00      WT1   
ATOM    302  OH2 TIP3W  88      14.691 -11.657  -4.978  1.00  0.00      WT1   
ATOM    303  H1  TIP3W  88      14.501 -10.945  -5.629  1.00  0.00      WT1   
ATOM    304  H2  TIP3W  88      15.635 -11.444  -4.792  1.00  0.00      WT1   
ATOM    305  OH2 TIP3W  94       7.155  11.427  -8.674  1.00  0.00      WT1   
ATOM    306  H1  TIP3W  94       6.987  10.483  -8.461  1.00  0.00      WT1   
ATOM    307  H2  TIP3W  94       6.241  11.768  -8.708  1.00  0.00      WT1   
ATOM    308  OH2 TIP3W  95      14.953   0.181   6.324  1.00  0.00      WT1   
ATOM    309  H1  TIP3W  95      15.776  -0.216   6.631  1.00  0.00      WT1   
ATOM    310  H2  TIP3W  95      14.279  -0.458   6.649  1.00  0.00      WT1   
ATOM    311  OH2 TIP3W 108      -1.890   1.703  -3.552  1.00  0.00      WT1   
ATOM    312  H1  TIP3W 108      -1.843   0.731  -3.572  1.00  0.00      WT1   
ATOM    313  H2  TIP3W 108      -1.060   1.898  -3.066  1.00  0.00      WT1   
ATOM    314  OH2 TIP3W 111     -12.876   2.201  -4.860  1.00  0.00      WT1   
ATOM    315  H1  TIP3W 111     -12.702   2.440  -5.791  1.00  0.00      WT1   
ATOM    316  H2  TIP3W 111     -12.307   2.856  -4.404  1.00  0.00      WT1   
ATOM    317  OH2 TIP3W 112       9.447 -11.328   8.304  1.00  0.00      WT1   
ATOM    318  H1  TIP3W 112       9.777 -11.521   9.207  1.00  0.00      WT1   
ATOM    319  H2  TIP3W 112      10.141 -10.713   7.993  1.00  0.00      WT1   
ATOM    320  OH2 TIP3W 113     -10.453  -6.833  -7.471  1.00  0.00      WT1   
ATOM    321  H1  TIP3W 113     -11.024  -7.624  -7.537  1.00  0.00      WT1   
ATOM    322  H2  TIP3W 113      -9.570  -7.200  -7.675  1.00  0.00      WT1   
ATOM    323  OH2 TIP3W 115       6.090  -4.559  -7.021  1.00  0.00      WT1   
ATOM    324  H1  TIP3W 115       5.115  -4.605  -7.063  1.00  0.00      WT1   
ATOM    325  H2  TIP3W 115       6.245  -5.006  -6.157  1.00  0.00      WT1   
ATOM    326  OH2 TIP3W 116       3.596   3.203  12.540  1.00  0.00      WT1   
ATOM    327  H1  TIP3W 116       4.343   3.808  12.353  1.00  0.00      WT1   
ATOM    328  H2  TIP3W 116       3.757   2.533  11.840  1.00  0.00      WT1   
ATOM    329  OH2 TIP3W 125       5.032  12.618  12.699  1.00  0.00      WT1   
ATOM    330  H1  TIP3W 125       5.156  12.150  13.546  1.00  0.00      WT1   
ATOM    331  H2  TIP3W 125       4.115  12.348  12.503  1.00  0.00      WT1   
ATOM    332  OH2 TIP3W 129     -12.343   1.015  14.066  1.00  0.00      WT1   
ATOM    333  H1  TIP3W 129     -12.345   1.309  14.995  1.00  0.00      WT1   
ATOM    334  H2  TIP3W 129     -12.266   1.880  13.608  1.00  0.00      WT1   
ATOM    335  OH2 TIP3W 130      -2.310  12.926  -8.834  1.00  0.00      WT1   
ATOM    336  H1  TIP3W 130      -2.672  12.969  -9.745  1.00  0.00      WT1   
ATOM    337  H2  TIP3W 130      -2.825  13.643  -8.407  1.00  0.00      WT1   
ATOM    338  OH2 TIP3W 133      -1.755 -10.274 -14.793  1.00  0.00      WT1   
ATOM    339  H1  TIP3W 133      -0.907  -9.812 -14.652  1.00  0.00      WT1   
ATOM    340  H2  TIP3W 133      -1.504 -10.888 -15.513  1.00  0.00      WT1   
ATOM    341  OH2 TIP3W 135      10.545   6.892 -14.665  1.00  0.00      WT1   
ATOM    342  H1  TIP3W 135      10.938   6.341 -15.375  1.00  0.00      WT1   
ATOM    343  H2  TIP3W 135       9.636   7.002 -15.016  1.00  0.00      WT1   
ATOM    344  OH2 TIP3W 137       5.208   3.221  15.971  1.00  0.00      WT1   
ATOM    345  H1  TIP3W 137       4.689   3.919  15.522  1.00  0.00      WT1   
ATOM    346  H2  TIP3W 137       6.090   3.345  15.562  1.00  0.00      WT1   
ATOM    347  OH2 TIP3W 145     -11.543  12.065  -2.376  1.00  0.00      WT1   
ATOM    348  H1  TIP3W 145     -11.360  12.928  -2.798  1.00  0.00      WT1   
ATOM    349  H2  TIP3W 145     -12.409  11.816  -2.768  1.00  0.00      WT1   
ATOM    350  OH2 TIP3W 146      -1.636  -9.044   4.203  1.00  0.00      WT1   
ATOM    351  H1  TIP3W 146      -1.596  -9.577   5.030  1.00  0.00      WT1   
ATOM    352  H2  TIP3W 146      -1.086  -9.629   3.636  1.00  0.00      WT1   
ATOM    353  OH2 TIP3W 149     -12.075   6.103   8.827  1.00  0.00      WT1   
ATOM    354  H1  TIP3W 149     -11.237   6.602   8.719  1.00  0.00      WT1   
ATOM    355  H2  TIP3W 149     -12.633   6.506   8.128  1.00  0.00      WT1   
ATOM    356  OH2 TIP3W 150      -7.654  11.165  -0.443  1.00  0.00      WT1   
ATOM    357  H1  TIP3W 150      -8.061  10.863  -1.281  1.00  0.00      WT1   
ATOM    358  H2  TIP3W 150      -6.740  10.822  -0.552  1.00  0.00      WT1   
ATOM    359  OH2 TIP3W 152      -8.630 -14.156  -5.612  1.00  0.00      WT1   
ATOM    360  H1  TIP3W 152      -8.313 -13.890  -4.732  1.00  0.00      WT1   
ATOM    361  H2  TIP3W 152      -7.787 -14.340  -6.071  1.00  0.00      WT1   
ATOM    362  OH2 TIP3W 153       4.873   3.036 -12.701  1.00  0.00      WT1   
ATOM    363  H1  TIP3W 153       4.316   2.323 -12.328  1.00  0.00      WT1   
ATOM    364  H2  TIP3W 153       5.536   3.169 -11.996  1.00  0.00      WT1   
ATOM    365  OH2 TIP3W 155       8.640  -7.434   6.435  1.00  0.00      WT1   
ATOM    366  H1  TIP3W 155       9.238  -7.175   7.168  1.00  0.00      WT1   
ATOM    367  H2  TIP3W 155       9.303  -7.672   5.748  1.00  0.00      WT1   
ATOM    368  OH2 TIP3W 156      -1.693 -15.241   0.934  1.00  0.00      WT1   
ATOM    369  H1  TIP3W 156      -2.333 -14.924   0.261  1.00  0.00      WT1   
ATOM    370  H2  TIP3W 156      -0.892 -15.368   0.382  1.00  0.00      WT1   
ATOM    371  OH2 TIP3W 167      -4.427 -10.917   9.809  1.00  0.00      WT1   
ATOM    372  H1  TIP3W 167      -4.182 -10.320   9.073  1.00  0.00      WT1   
ATOM    373  H2  TIP3W 167      -4.953 -11.573   9.317  1.00  0.00      WT1   
ATOM    374  OH2 TIP3W 195     -10.352 -10.365  -5.734  1.00  0.00      WT1   
ATOM    375  H1  TIP3W 195     -10.868  -9.855  -6.390  1.00  0.00      WT1   
ATOM    376  H2  TIP3W 195      -9.623  -9.742  -5.533  1.00  0.00      WT1   
ATOM    377  OH2 TIP3W 197     -12.920  -0.613   5.820  1.00  0.00      WT1   
ATOM    378  H1  TIP3W 197     -13.296  -0.025   5.133  1.00  0.00      WT1   
ATOM    379  H2  TIP3W 197     -13.581  -1.328   5.786  1.00  0.00      WT1   
ATOM    380  OH2 TIP3W 198     -12.586   7.136   0.489  1.00  0.00      WT1   
ATOM    381  H1  TIP3W 198     -11.921   7.696   0.035  1.00  0.00      WT1   
ATOM    382  H2  TIP3W 198     -13.336   7.208  -0.132  1.00  0.00      WT1   
ATOM    383  OH2 TIP3W 201       5.457 -10.447  -2.454  1.00  0.00      WT1   
ATOM    384  H1  TIP3W 201       6.209 -10.857  -1.984  1.00  0.00      WT1   
ATOM    385  H2  TIP3W 201       5.166 -11.167  -3.051  1.00  0.00      WT1   
ATOM    386  OH2 TIP3W 212     -12.445   2.936  -1.184  1.00  0.00      WT1   
ATOM    387  H1  TIP3W 212     -12.548   3.568  -0.438  1.00  0.00      WT1   
ATOM    388  H2  TIP3W 212     -12.062   3.506  -1.870  1.00  0.00      WT1   
ATOM    389  OH2 TIP3W 218      -1.301  -4.575  -7.731  1.00  0.00      WT1   
ATOM    390  H1  TIP3W 218      -2.045  -4.949  -8.253  1.00  0.00      WT1   
ATOM    391  H2  TIP3W 218      -1.644  -3.673  -7.583  1.00  0.00      WT1   
ATOM    392  OH2 TIP3W 237      -6.095   6.614  13.526  1.00  0.00      WT1   
ATOM    393  H1  TIP3W 237      -5.864   7.101  12.710  1.00  0.00      WT1   
ATOM    394  H2  TIP3W 237      -6.690   7.251  13.976  1.00  0.00      WT1   
ATOM    395  OH2 TIP3W 261      13.789  -0.829  -3.268  1.00  0.00      WT1   
ATOM    396  H1  TIP3W 261      13.101  -0.147  -3.096  1.00  0.00      WT1   
ATOM    397  H2  TIP3W 261      14.602  -0.290  -3.205  1.00  0.00      WT1   
ATOM    398  OH2 TIP3W 295      -7.812  -7.680  -7.941  1.00  0.00      WT1   
ATOM    399  H1  TIP3W 295      -7.050  -7.256  -8.399  1.00  0.00      WT1   
ATOM    400  H2  TIP3W 295      -7.975  -8.401  -8.594  1.00  0.00      WT1   
ATOM    401  OH2 TIP3W 365      10.886  -8.535 -15.555  1.00  0.00      WT1   
ATOM    402  H1  TIP3W 365      10.696  -8.347 -14.612  1.00  0.00      WT1   
ATOM    403  H2  TIP3W 365      11.739  -8.072 -15.619  1.00  0.00      WT1   
ATOM    404  OH2 TIP3W 424      -7.290 -13.045  -3.413  1.00  0.00      WT1   
ATOM    405  H1  TIP3W 424      -6.469 -13.393  -3.820  1.00  0.00      WT1   
ATOM    406  H2  TIP3W 424      -7.185 -12.078  -3.569  1.00  0.00      WT1   
ATOM    407  OH2 TIP3W 450      -5.753  -2.486 -11.852  1.00  0.00      WT1   
ATOM    408  H1  TIP3W 450      -5.233  -1.838 -11.339  1.00  0.00      WT1   
ATOM    409  H2  TIP3W 450      -6.114  -1.930 -12.571  1.00  0.00      WT1   
ATOM    410  OH2 TIP3W 465      -3.943 -13.331   3.741  1.00  0.00      WT1   
ATOM    411  H1  TIP3W 465      -4.850 -13.051   4.008  1.00  0.00      WT1   
ATOM    412  H2  TIP3W 465      -3.956 -13.015   2.808  1.00  0.00      WT1   
ATOM    413  OH2 TIP3W 466      -0.485   9.504  -6.271  1.00  0.00      WT1   
ATOM    414  H1  TIP3W 466       0.015   9.983  -5.580  1.00  0.00      WT1   
ATOM    415  H2  TIP3W 466      -0.171   8.585  -6.144  1.00  0.00      WT1   
ATOM    416  OH2 TIP3W 484      -6.329  -2.389  14.094  1.00  0.00      WT1   
ATOM    417  H1  TIP3W 484      -5.467  -2.151  14.505  1.00  0.00      WT1   
ATOM    418  H2  TIP3W 484      -6.111  -3.281  13.753  1.00  0.00      WT1   
ATOM    419  OH2 TIP3W 485      -3.303  -7.120  -3.172  1.00  0.00      WT1   
ATOM    420  H1  TIP3W 485      -2.535  -6.545  -2.996  1.00  0.00      WT1   
ATOM    421  H2  TIP3W 485      -3.045  -7.898  -2.630  1.00  0.00      WT1   
ATOM    422  OH2 TIP3W 486      -7.324  -4.232  -2.016  1.00  0.00      WT1   
ATOM    423  H1  TIP3W 486      -6.769  -5.049  -2.058  1.00  0.00      WT1   
ATOM    424  H2  TIP3W 486      -6.951  -3.815  -1.215  1.00  0.00      WT1   
ATOM    425  OH2 TIP3W 489      -7.820   5.367   8.732  1.00  0.00      WT1   
ATOM    426  H1  TIP3W 489      -8.037   4.730   9.447  1.00  0.00      WT1   
ATOM    427  H2  TIP3W 489      -7.847   4.774   7.951  1.00  0.00      WT1   
ATOM    428  OH2 TIP3W 491      -9.440   2.754 -11.503  1.00  0.00      WT1   
ATOM    429  H1  TIP3W 491      -8.955   3.308 -10.861  1.00  0.00      WT1   
ATOM    430  H2  TIP3W 491     -10.357   3.078 -11.411  1.00  0.00      WT1   
ATOM    431  OH2 TIP3W 495      12.584   5.299   9.320  1.00  0.00      WT1   
ATOM    432  H1  TIP3W 495      11.706   5.084   9.705  1.00  0.00      WT1   
ATOM    433  H2  TIP3W 495      13.109   5.480  10.121  1.00  0.00      WT1   
ATOM    434  OH2 TIP3W 503     -11.831  15.738 -13.258  1.00  0.00      WT1   
ATOM    435  H1  TIP3W 503     -11.631  16.333 -12.506  1.00  0.00      WT1   
ATOM    436  H2  TIP3W 503     -11.751  16.374 -13.999  1.00  0.00      WT1   
ATOM    437  OH2 TIP3W 506       4.224 -12.755   7.348  1.00  0.00      WT1   
ATOM    438  H1  TIP3W 506       4.454 -12.401   6.469  1.00  0.00      WT1   
ATOM    439  H2  TIP3W 506       5.074 -12.624   7.810  1.00  0.00      WT1   
ATOM    440  OH2 TIP3W 507       5.447   7.521  -4.394  1.00  0.00      WT1   
ATOM    441  H1  TIP3W 507       4.646   7.752  -3.884  1.00  0.00      WT1   
ATOM    442  H2  TIP3W 507       5.723   8.404  -4.721  1.00  0.00      WT1   
ATOM    443  OH2 TIP3W 508       3.810  -1.775  14.792  1.00  0.00      WT1   
ATOM    444  H1  TIP3W 508       4.126  -0.935  15.198  1.00  0.00      WT1   
ATOM    445  H2  TIP3W 508       4.658  -2.148  14.475  1.00  0.00      WT1   
ATOM    446  OH2 TIP3W 509      -1.613  10.940 -15.050  1.00  0.00      WT1   
ATOM    447  H1  TIP3W 509      -1.324  10.019 -14.901  1.00  0.00      WT1   
ATOM    448  H2  TIP3W 509      -1.698  11.244 -14.125  1.00  0.00      WT1   
ATOM    449  OH2 TIP3W 511      14.025 -10.467  -2.539  1.00  0.00      WT1   
ATOM    450  H1  TIP3W 511      14.852 -10.014  -2.268  1.00  0.00      WT1   
ATOM    451  H2  TIP3W 511      14.343 -10.969  -3.317  1.00  0.00      WT1   
ATOM    452  OH2 TIP3W 515       9.869   4.477   7.567  1.00  0.00      WT1   
ATOM    453  H1  TIP3W 515      10.091   3.523   7.646  1.00  0.00      WT1   
ATOM    454  H2  TIP3W 515       9.848   4.732   8.512  1.00  0.00      WT1   
ATOM    455  OH2 TIP3W 528      -9.212   2.501  -2.636  1.00  0.00      WT1   
ATOM    456  H1  TIP3W 528      -9.898   3.146  -2.907  1.00  0.00      WT1   
ATOM    457  H2  TIP3W 528      -9.073   2.750  -1.701  1.00  0.00      WT1   
ATOM    458  OH2 TIP3W 529      -4.978  -2.497  -6.481  1.00  0.00      WT1   
ATOM    459  H1  TIP3W 529      -5.770  -2.332  -7.029  1.00  0.00      WT1   
ATOM    460  H2  TIP3W 529      -5.415  -2.847  -5.683  1.00  0.00      WT1   
ATOM    461  OH2 TIP3W 533      -5.536  10.709 -13.555  1.00  0.00      WT1   
ATOM    462  H1  TIP3W 533      -5.091  11.496 -13.890  1.00  0.00      WT1   
ATOM    463  H2  TIP3W 533      -6.478  10.958 -13.710  1.00  0.00      WT1   
ATOM    464  OH2 TIP3W 534       9.153  10.586   4.913  1.00  0.00      WT1   
ATOM    465  H1  TIP3W 534       9.497  11.501   4.943  1.00  0.00      WT1   
ATOM    466  H2  TIP3W 534       9.931  10.125   4.533  1.00  0.00      WT1   
ATOM    467  OH2 TIP3W 543      -5.536   6.860   8.703  1.00  0.00      WT1   
ATOM    468  H1  TIP3W 543      -5.513   7.297   9.580  1.00  0.00      WT1   
ATOM    469  H2  TIP3W 543      -6.394   6.380   8.767  1.00  0.00      WT1   
ATOM    470  OH2 TIP3W 549       7.302 -14.063  -2.954  1.00  0.00      WT1   
ATOM    471  H1  TIP3W 549       6.911 -13.936  -3.843  1.00  0.00      WT1   
ATOM    472  H2  TIP3W 549       6.507 -14.101  -2.388  1.00  0.00      WT1   
ATOM    473  OH2 TIP3W 550      -1.211 -13.431   3.013  1.00  0.00      WT1   
ATOM    474  H1  TIP3W 550      -2.110 -13.467   3.382  1.00  0.00      WT1   
ATOM    475  H2  TIP3W 550      -1.283 -14.064   2.274  1.00  0.00      WT1   
ATOM    476  OH2 TIP3W 551       0.207   1.032 -12.304  1.00  0.00      WT1   
ATOM    477  H1  TIP3W 551       0.784   0.239 -12.270  1.00  0.00      WT1   
ATOM    478  H2  TIP3W 551      -0.559   0.642 -12.767  1.00  0.00      WT1   
ATOM    479  OH2 TIP3W 552      -8.630  -3.469  10.678  1.00  0.00      WT1   
ATOM    480  H1  TIP3W 552      -8.966  -4.388  10.776  1.00  0.00      WT1   
ATOM    481  H2  TIP3W 552      -9.472  -2.968  10.644  1.00  0.00      WT1   
ATOM    482  OH2 TIP3W 553      12.126   4.974   5.997  1.00  0.00      WT1   
ATOM    483  H1  TIP3W 553      11.274   4.876   6.471  1.00  0.00      WT1   
ATOM    484  H2  TIP3W 553      12.128   4.154   5.445  1.00  0.00      WT1   
ATOM    485  OH2 TIP3W 554      13.021  -7.011 -14.497  1.00  0.00      WT1   
ATOM    486  H1  TIP3W 554      12.385  -7.210 -13.775  1.00  0.00      WT1   
ATOM    487  H2  TIP3W 554      12.754  -6.089 -14.701  1.00  0.00      WT1   
ATOM    488  OH2 TIP3W 558       3.679  -1.163   6.672  1.00  0.00      WT1   
ATOM    489  H1  TIP3W 558       4.132  -1.995   6.911  1.00  0.00      WT1   
ATOM    490  H2  TIP3W 558       3.209  -1.452   5.862  1.00  0.00      WT1   
ATOM    491  OH2 TIP3W 562      10.471  -1.023  -4.637  1.00  0.00      WT1   
ATOM    492  H1  TIP3W 562      11.272  -1.268  -5.143  1.00  0.00      WT1   
ATOM    493  H2  TIP3W 562       9.816  -0.929  -5.360  1.00  0.00      WT1   
ATOM    494  OH2 TIP3W 568      -6.789  -7.392  14.855  1.00  0.00      WT1   
ATOM    495  H1  TIP3W 568      -7.091  -7.002  14.013  1.00  0.00      WT1   
ATOM    496  H2  TIP3W 568      -5.824  -7.433  14.701  1.00  0.00      WT1   
ATOM    497  OH2 TIP3W 570      13.919   7.173  -8.621  1.00  0.00      WT1   
ATOM    498  H1  TIP3W 570      13.608   6.387  -8.126  1.00  0.00      WT1   
ATOM    499  H2  TIP3W 570      13.699   6.889  -9.534  1.00  0.00      WT1   
ATOM    500  OH2 TIP3W 573      -0.621   8.442 -14.375  1.00  0.00      WT1   
ATOM    501  H1  TIP3W 573      -0.634   7.797 -13.641  1.00  0.00      WT1   
ATOM    502  H2  TIP3W 573       0.274   8.827 -14.250  1.00  0.00      WT1   
ATOM    503  OH2 TIP3W 575     -12.844  -6.727  15.462  1.00  0.00      WT1   
ATOM    504  H1  TIP3W 575     -12.959  -5.779  15.557  1.00  0.00      WT1   
ATOM    505  H2  TIP3W 575     -12.806  -6.830  14.489  1.00  0.00      WT1   
ATOM    506  OH2 TIP3W 576     -12.570  -7.394  -0.371  1.00  0.00      WT1   
ATOM    507  H1  TIP3W 576     -12.103  -8.188  -0.725  1.00  0.00      WT1   
ATOM    508  H2  TIP3W 576     -11.780  -6.844  -0.197  1.00  0.00      WT1   
ATOM    509  OH2 TIP3W 580       8.323   6.019   5.882  1.00  0.00      WT1   
ATOM    510  H1  TIP3W 580       8.103   6.618   6.630  1.00  0.00      WT1   
ATOM    511  H2  TIP3W 580       8.865   5.363   6.374  1.00  0.00      WT1   
ATOM    512  OH2 TIP3W 584     -13.552  12.344  -7.436  1.00  0.00      WT1   
ATOM    513  H1  TIP3W 584     -14.286  12.994  -7.389  1.00  0.00      WT1   
ATOM    514  H2  TIP3W 584     -12.949  12.760  -6.793  1.00  0.00      WT1   
ATOM    515  OH2 TIP3W 591       3.537  -6.802  -3.038  1.00  0.00      WT1   
ATOM    516  H1  TIP3W 591       3.286  -5.930  -2.690  1.00  0.00      WT1   
ATOM    517  H2  TIP3W 591       4.335  -6.985  -2.496  1.00  0.00      WT1   
ATOM    518  OH2 TIP3W 593      11.703  -4.651 -14.996  1.00  0.00      WT1   
ATOM    519  H1  TIP3W 593      11.365  -4.851 -15.899  1.00  0.00      WT1   
ATOM    520  H2  TIP3W 593      10.880  -4.350 -14.553  1.00  0.00      WT1   
ATOM    521  OH2 TIP3W 594     -12.304   8.126   3.052  1.00  0.00      WT1   
ATOM    522  H1  TIP3W 594     -11.443   8.598   3.018  1.00  0.00      WT1   
ATOM    523  H2  TIP3W 594     -12.387   7.809   2.126  1.00  0.00      WT1   
ATOM    524  OH2 TIP3W 602       3.257  10.102  -8.110  1.00  0.00      WT1   
ATOM    525  H1  TIP3W 602       3.156   9.689  -7.225  1.00  0.00      WT1   
ATOM    526  H2  TIP3W 602       2.327  10.063  -8.433  1.00  0.00      WT1   
ATOM    527  OH2 TIP3W 612      -3.543   5.097   8.207  1.00  0.00      WT1   
ATOM    528  H1  TIP3W 612      -3.372   5.107   7.258  1.00  0.00      WT1   
ATOM    529  H2  TIP3W 612      -4.277   5.748   8.297  1.00  0.00      WT1   
ATOM    530  OH2 TIP3W 613      -7.750  10.265   5.448  1.00  0.00      WT1   
ATOM    531  H1  TIP3W 613      -7.803  11.203   5.177  1.00  0.00      WT1   
ATOM    532  H2  TIP3W 613      -7.500   9.833   4.604  1.00  0.00      WT1   
ATOM    533  OH2 TIP3W 615      13.257  -2.481 -14.373  1.00  0.00      WT1   
ATOM    534  H1  TIP3W 615      12.815  -3.294 -14.695  1.00  0.00      WT1   
ATOM    535  H2  TIP3W 615      13.415  -2.708 -13.435  1.00  0.00      WT1   
ATOM    536  OH2 TIP3W 616      -9.531   8.672  11.052  1.00  0.00      WT1   
ATOM    537  H1  TIP3W 616      -9.613   8.356  10.127  1.00  0.00      WT1   
ATOM    538  H2  TIP3W 616      -9.410   9.634  10.916  1.00  0.00      WT1   
ATOM    539  OH2 TIP3W 632      -9.637   7.411   8.567  1.00  0.00      WT1   
ATOM    540  H1  TIP3W 632      -9.002   6.687   8.758  1.00  0.00      WT1   
ATOM    541  H2  TIP3W 632      -9.352   7.625   7.654  1.00  0.00      WT1   
ATOM    542  OH2 TIP3W 634      11.677  -3.572 -10.184  1.00  0.00      WT1   
ATOM    543  H1  TIP3W 634      10.783  -3.836 -10.492  1.00  0.00      WT1   
ATOM    544  H2  TIP3W 634      11.884  -4.324  -9.588  1.00  0.00      WT1   
ATOM    545  OH2 TIP3W 636     -13.950  10.867  -2.924  1.00  0.00      WT1   
ATOM    546  H1  TIP3W 636     -14.559  10.737  -3.673  1.00  0.00      WT1   
ATOM    547  H2  TIP3W 636     -14.494  10.614  -2.148  1.00  0.00      WT1   
ATOM    548  OH2 TIP3W 638      -7.938   3.776  -9.280  1.00  0.00      WT1   
ATOM    549  H1  TIP3W 638      -7.110   4.236  -9.521  1.00  0.00      WT1   
ATOM    550  H2  TIP3W 638      -7.723   3.560  -8.348  1.00  0.00      WT1   
ATOM    551  OH2 TIP3W 639     -11.804  -3.946   8.795  1.00  0.00      WT1   
ATOM    552  H1  TIP3W 639     -11.459  -3.287   9.436  1.00  0.00      WT1   
ATOM    553  H2  TIP3W 639     -12.304  -3.376   8.199  1.00  0.00      WT1   
ATOM    554  OH2 TIP3W 662      15.552  -3.992  -0.967  1.00  0.00      WT1   
ATOM    555  H1  TIP3W 662      14.680  -3.612  -1.203  1.00  0.00      WT1   
ATOM    556  H2  TIP3W 662      16.155  -3.333  -1.333  1.00  0.00      WT1   
ATOM    557  OH2 TIP3W 676      -2.573   8.841  10.783  1.00  0.00      WT1   
ATOM    558  H1  TIP3W 676      -2.056   8.919  11.618  1.00  0.00      WT1   
ATOM    559  H2  TIP3W 676      -2.315   7.929  10.515  1.00  0.00      WT1   
ATOM    560  OH2 TIP3W 682      -0.518   3.778  13.927  1.00  0.00      WT1   
ATOM    561  H1  TIP3W 682      -0.143   2.882  13.927  1.00  0.00      WT1   
ATOM    562  H2  TIP3W 682       0.285   4.318  13.743  1.00  0.00      WT1   
ATOM    563  OH2 TIP3W 699       8.013  -9.819  -5.619  1.00  0.00      WT1   
ATOM    564  H1  TIP3W 699       8.337  -9.099  -6.203  1.00  0.00      WT1   
ATOM    565  H2  TIP3W 699       7.928 -10.561  -6.255  1.00  0.00      WT1   
ATOM    566  OH2 TIP3W 721     -10.205  -5.974  -0.112  1.00  0.00      WT1   
ATOM    567  H1  TIP3W 721     -10.451  -5.305   0.561  1.00  0.00      WT1   
ATOM    568  H2  TIP3W 721      -9.477  -6.442   0.346  1.00  0.00      WT1   
ATOM    569  OH2 TIP3W 822     -12.107 -14.672  15.165  1.00  0.00      WT1   
ATOM    570  H1  TIP3W 822     -12.187 -15.563  14.760  1.00  0.00      WT1   
ATOM    571  H2  TIP3W 822     -12.004 -14.911  16.112  1.00  0.00      WT1   
ATOM    572  OH2 TIP3W 849      12.739 -12.387   0.543  1.00  0.00      WT1   
ATOM    573  H1  TIP3W 849      12.573 -12.676   1.467  1.00  0.00      WT1   
ATOM    574  H2  TIP3W 849      13.660 -12.105   0.591  1.00  0.00      WT1   
ATOM    575  OH2 TIP3W 852       6.506  10.727   4.158  1.00  0.00      WT1   
ATOM    576  H1  TIP3W 852       7.421  10.574   4.483  1.00  0.00      WT1   
ATOM    577  H2  TIP3W 852       5.989  10.770   4.994  1.00  0.00      WT1   
ATOM    578  OH2 TIP3W 867     -16.583  -6.412  -2.197  1.00  0.00      WT1   
ATOM    579  H1  TIP3W 867     -17.076  -5.699  -1.747  1.00  0.00      WT1   
ATOM    580  H2  TIP3W 867     -15.669  -6.118  -1.998  1.00  0.00      WT1   
ATOM    581  OH2 TIP3W 887      10.616 -11.734  -6.088  1.00  0.00      WT1   
ATOM    582  H1  TIP3W 887      10.239 -12.403  -5.470  1.00  0.00      WT1   
ATOM    583  H2  TIP3W 887      11.022 -11.122  -5.430  1.00  0.00      WT1   
ATOM    584  OH2 TIP3W 889     -15.035  -9.158  11.063  1.00  0.00      WT1   
ATOM    585  H1  TIP3W 889     -14.270  -9.309  11.646  1.00  0.00      WT1   
ATOM    586  H2  TIP3W 889     -15.209 -10.074  10.755  1.00  0.00      WT1   
ATOM    587  OH2 TIP3W 894       4.574  -9.396   3.600  1.00  0.00      WT1   
ATOM    588  H1  TIP3W 894       4.785  -9.200   2.668  1.00  0.00      WT1   
ATOM    589  H2  TIP3W 894       4.935  -8.597   4.037  1.00  0.00      WT1   
ATOM    590  OH2 TIP3W 897     -11.610   6.741  -5.817  1.00  0.00      WT1   
ATOM    591  H1  TIP3W 897     -10.862   6.116  -5.753  1.00  0.00      WT1   
ATOM    592  H2  TIP3W 897     -11.343   7.234  -6.616  1.00  0.00      WT1   
ATOM    593  OH2 TIP3W 906       7.239  -8.110   2.453  1.00  0.00      WT1   
ATOM    594  H1  TIP3W 906       7.842  -7.433   2.073  1.00  0.00      WT1   
ATOM    595  H2  TIP3W 906       6.821  -7.620   3.191  1.00  0.00      WT1   
ATOM    596  OH2 TIP3W 907      11.020  15.264  -3.405  1.00  0.00      WT1   
ATOM    597  H1  TIP3W 907      10.847  14.390  -3.001  1.00  0.00      WT1   
ATOM    598  H2  TIP3W 907      10.270  15.309  -4.038  1.00  0.00      WT1   
ATOM    599  OH2 TIP3W 908      10.926   8.147  14.254  1.00  0.00      WT1   
ATOM    600  H1  TIP3W 908      11.404   7.603  13.602  1.00  0.00      WT1   
ATOM    601  H2  TIP3W 908      10.109   7.635  14.406  1.00  0.00      WT1   
ATOM    602  OH2 TIP3W 911      -8.133  -9.538   2.878  1.00  0.00      WT1   
ATOM    603  H1  TIP3W 911      -8.463 -10.192   2.221  1.00  0.00      WT1   
ATOM    604  H2  TIP3W 911      -8.475  -9.917   3.712  1.00  0.00      WT1   
ATOM    605  OH2 TIP3W 912       7.749   7.445   8.115  1.00  0.00      WT1   
ATOM    606  H1  TIP3W 912       8.115   8.335   7.925  1.00  0.00      WT1   
ATOM    607  H2  TIP3W 912       7.293   7.626   8.963  1.00  0.00      WT1   
ATOM    608  OH2 TIP3W 924      -6.940  -4.019  -9.881  1.00  0.00      WT1   
ATOM    609  H1  TIP3W 924      -7.792  -4.187 -10.338  1.00  0.00      WT1   
ATOM    610  H2  TIP3W 924      -6.477  -3.481 -10.559  1.00  0.00      WT1   
ATOM    611  OH2 TIP3W 927     -10.720 -15.947   5.511  1.00  0.00      WT1   
ATOM    612  H1  TIP3W 927     -10.186 -16.761   5.561  1.00  0.00      WT1   
ATOM    613  H2  TIP3W 927     -10.672 -15.645   6.440  1.00  0.00      WT1   
ATOM    614  OH2 TIP3W 928      13.977   2.472   7.582  1.00  0.00      WT1   
ATOM    615  H1  TIP3W 928      14.344   1.739   7.048  1.00  0.00      WT1   
ATOM    616  H2  TIP3W 928      13.655   1.996   8.375  1.00  0.00      WT1   
ATOM    617  OH2 TIP3W 930      -6.709   8.802  -2.241  1.00  0.00      WT1   
ATOM    618  H1  TIP3W 930      -6.021   9.238  -1.700  1.00  0.00      WT1   
ATOM    619  H2  TIP3W 930      -6.300   8.828  -3.127  1.00  0.00      WT1   
ATOM    620  OH2 TIP3W 933       3.832 -12.639  14.031  1.00  0.00      WT1   
ATOM    621  H1  TIP3W 933       3.883 -13.585  14.196  1.00  0.00      WT1   
ATOM    622  H2  TIP3W 933       2.867 -12.487  14.146  1.00  0.00      WT1   
ATOM    623  OH2 TIP3W 936      12.924   1.898   0.366  1.00  0.00      WT1   
ATOM    624  H1  TIP3W 936      12.856   0.922   0.237  1.00  0.00      WT1   
ATOM    625  H2  TIP3W 936      13.309   2.157  -0.496  1.00  0.00      WT1   
ATOM    626  OH2 TIP3W 942       9.815  11.005  -9.174  1.00  0.00      WT1   
ATOM    627  H1  TIP3W 942       9.862  10.745 -10.121  1.00  0.00      WT1   
ATOM    628  H2  TIP3W 942       8.860  11.210  -9.081  1.00  0.00      WT1   
ATOM    629  OH2 TIP3W 947      -7.010  -0.862   2.331  1.00  0.00      WT1   
ATOM    630  H1  TIP3W 947      -6.216  -0.287   2.336  1.00  0.00      WT1   
ATOM    631  H2  TIP3W 947      -7.117  -0.934   1.364  1.00  0.00      WT1   
ATOM    632  OH2 TIP3W 948       5.140  -8.870   0.862  1.00  0.00      WT1   
ATOM    633  H1  TIP3W 948       6.011  -8.646   1.263  1.00  0.00      WT1   
ATOM    634  H2  TIP3W 948       5.191  -8.321   0.048  1.00  0.00      WT1   
ATOM    635  OH2 TIP3W 949      13.828  15.531   0.229  1.00  0.00      WT1   
ATOM    636  H1  TIP3W 949      13.946  16.150  -0.503  1.00  0.00      WT1   
ATOM    637  H2  TIP3W 949      14.715  15.470   0.603  1.00  0.00      WT1   
ATOM    638  OH2 TIP3W 953       4.786 -10.933 -10.751  1.00  0.00      WT1   
ATOM    639  H1  TIP3W 953       5.730 -10.920 -11.025  1.00  0.00      WT1   
ATOM    640  H2  TIP3W 953       4.752 -11.810 -10.304  1.00  0.00      WT1   
ATOM    641  OH2 TIP3W 964       8.281  -2.733  -1.309  1.00  0.00      WT1   
ATOM    642  H1  TIP3W 964       8.761  -2.060  -0.767  1.00  0.00      WT1   
ATOM    643  H2  TIP3W 964       7.391  -2.347  -1.255  1.00  0.00      WT1   
ATOM    644  OH2 TIP3W 970      -9.434  -9.368   9.076  1.00  0.00      WT1   
ATOM    645  H1  TIP3W 970      -8.770  -8.643   9.046  1.00  0.00      WT1   
ATOM    646  H2  TIP3W 970      -9.861  -9.212   8.207  1.00  0.00      WT1   
ATOM    647  OH2 TIP3W 973      12.035  12.788  13.159  1.00  0.00      WT1   
ATOM    648  H1  TIP3W 973      12.168  13.403  13.908  1.00  0.00      WT1   
ATOM    649  H2  TIP3W 973      11.802  11.984  13.672  1.00  0.00      WT1   
ATOM    650  OH2 TIP3W 975     -12.404 -16.320   1.860  1.00  0.00      WT1   
ATOM    651  H1  TIP3W 975     -12.172 -15.630   2.510  1.00  0.00      WT1   
ATOM    652  H2  TIP3W 975     -12.390 -17.122   2.417  1.00  0.00      WT1   
ATOM    653  OH2 TIP3W 977     -11.064  -5.128  -5.341  1.00  0.00      WT1   
ATOM    654  H1  TIP3W 977     -10.819  -5.857  -5.949  1.00  0.00      WT1   
ATOM    655  H2  TIP3W 977     -10.621  -5.388  -4.507  1.00  0.00      WT1   
ATOM    656  OH2 TIP3W 985      -1.764   7.721   6.747  1.00  0.00      WT1   
ATOM    657  H1  TIP3W 985      -1.017   8.284   7.045  1.00  0.00      WT1   
ATOM    658  H2  TIP3W 985      -1.343   6.838   6.766  1.00  0.00      WT1   
ATOM    659  OH2 TIP3W 988       4.580  11.072  14.961  1.00  0.00      WT1   
ATOM    660  H1  TIP3W 988       3.724  11.494  15.185  1.00  0.00      WT1   
ATOM    661  H2  TIP3W 988       4.278  10.198  14.638  1.00  0.00      WT1   
ATOM    662  OH2 TIP3W 989       6.607  -0.245 -10.075  1.00  0.00      WT1   
ATOM    663  H1  TIP3W 989       6.363  -0.281  -9.130  1.00  0.00      WT1   
ATOM    664  H2  TIP3W 989       6.146  -1.025 -10.436  1.00  0.00      WT1   
ATOM    665  OH2 TIP3W 992       2.929  -5.104  15.730  1.00  0.00      WT1   
ATOM    666  H1  TIP3W 992       2.515  -5.244  14.849  1.00  0.00      WT1   
ATOM    667  H2  TIP3W 992       2.549  -4.229  15.961  1.00  0.00      WT1   
ATOM    668  OH2 TIP3W 994      10.302   3.208 -11.869  1.00  0.00      WT1   
ATOM    669  H1  TIP3W 994       9.553   2.743 -11.439  1.00  0.00      WT1   
ATOM    670  H2  TIP3W 994      10.256   2.782 -12.749  1.00  0.00      WT1   
ATOM    671  OH2 TIP3W 995       5.781   4.705  11.758  1.00  0.00      WT1   
ATOM    672  H1  TIP3W 995       6.294   3.869  11.750  1.00  0.00      WT1   
ATOM    673  H2  TIP3W 995       5.976   5.011  10.847  1.00  0.00      WT1   
ATOM    674  OH2 TIP3W 996      12.724  -7.693  -4.566  1.00  0.00      WT1   
ATOM    675  H1  TIP3W 996      13.696  -7.549  -4.546  1.00  0.00      WT1   
ATOM    676  H2  TIP3W 996      12.402  -6.891  -4.103  1.00  0.00      WT1   
ATOM    677  OH2 TIP3W 998       2.161  12.330  15.247  1.00  0.00      WT1   
ATOM    678  H1  TIP3W 998       1.194  12.227  15.379  1.00  0.00      WT1   
ATOM    679  H2  TIP3W 998       2.346  12.858  16.047  1.00  0.00      WT1   
ATOM    680  OH2 TIP3W1007      -8.343  -8.482  -5.357  1.00  0.00      WT1   
ATOM    681  H1  TIP3W1007      -8.233  -7.606  -4.951  1.00  0.00      WT1   
ATOM    682  H2  TIP3W1007      -8.055  -8.284  -6.273  1.00  0.00      WT1   
ATOM    683  OH2 TIP3W1011      10.298  -4.411  12.504  1.00  0.00      WT1   
ATOM    684  H1  TIP3W1011       9.838  -4.961  11.834  1.00  0.00      WT1   
ATOM    685  H2  TIP3W1011      11.080  -4.963  12.720  1.00  0.00      WT1   
ATOM    686  OH2 TIP3W1012     -13.901 -12.570   3.259  1.00  0.00      WT1   
ATOM    687  H1  TIP3W1012     -13.815 -12.130   2.390  1.00  0.00      WT1   
ATOM    688  H2  TIP3W1012     -13.254 -13.288   3.188  1.00  0.00      WT1   
ATOM    689  OH2 TIP3W1013     -14.888  -2.172   4.501  1.00  0.00      WT1   
ATOM    690  H1  TIP3W1013     -14.654  -1.364   4.003  1.00  0.00      WT1   
ATOM    691  H2  TIP3W1013     -14.293  -2.850   4.099  1.00  0.00      WT1   
ATOM    692  OH2 TIP3W1015       9.180  -1.102 -14.448  1.00  0.00      WT1   
ATOM    693  H1  TIP3W1015      10.114  -0.823 -14.381  1.00  0.00      WT1   
ATOM    694  H2  TIP3W1015       9.246  -2.037 -14.166  1.00  0.00      WT1   
ATOM    695  OH2 TIP3W1018      13.291  14.524  -4.785  1.00  0.00      WT1   
ATOM    696  H1  TIP3W1018      13.275  15.225  -5.471  1.00  0.00      WT1   
ATOM    697  H2  TIP3W1018      12.560  14.843  -4.219  1.00  0.00      WT1   
ATOM    698  OH2 TIP3W1027      -2.357 -12.676  -6.100  1.00  0.00      WT1   
ATOM    699  H1  TIP3W1027      -1.763 -12.166  -6.674  1.00  0.00      WT1   
ATOM    700  H2  TIP3W1027      -3.231 -12.476  -6.494  1.00  0.00      WT1   
ATOM    701  OH2 TIP3W1032       2.485   9.882   6.227  1.00  0.00      WT1   
ATOM    702  H1  TIP3W1032       3.012   9.048   6.281  1.00  0.00      WT1   
ATOM    703  H2  TIP3W1032       3.242  10.499   6.174  1.00  0.00      WT1   
ATOM    704  OH2 TIP3W1033       2.459   1.604  14.589  1.00  0.00      WT1   
ATOM    705  H1  TIP3W1033       3.228   1.247  15.072  1.00  0.00      WT1   
ATOM    706  H2  TIP3W1033       2.892   2.152  13.905  1.00  0.00      WT1   
ATOM    707  OH2 TIP3W1040       7.298   3.203  -2.000  1.00  0.00      WT1   
ATOM    708  H1  TIP3W1040       6.335   3.333  -1.938  1.00  0.00      WT1   
ATOM    709  H2  TIP3W1040       7.457   3.304  -2.968  1.00  0.00      WT1   
ATOM    710  OH2 TIP3W1054      10.869   5.911 -12.113  1.00  0.00      WT1   
ATOM    711  H1  TIP3W1054      10.634   4.957 -12.097  1.00  0.00      WT1   
ATOM    712  H2  TIP3W1054      10.713   6.152 -13.051  1.00  0.00      WT1   
ATOM    713  OH2 TIP3W1055      -7.108   3.886  -6.609  1.00  0.00      WT1   
ATOM    714  H1  TIP3W1055      -6.216   4.254  -6.605  1.00  0.00      WT1   
ATOM    715  H2  TIP3W1055      -7.059   3.257  -5.852  1.00  0.00      WT1   
ATOM    716  OH2 TIP3W1058       9.696 -13.742  -4.475  1.00  0.00      WT1   
ATOM    717  H1  TIP3W1058      10.399 -14.120  -3.902  1.00  0.00      WT1   
ATOM    718  H2  TIP3W1058       8.924 -13.748  -3.875  1.00  0.00      WT1   
ATOM    719  OH2 TIP3W1076      -5.024  13.892  -2.989  1.00  0.00      WT1   
ATOM    720  H1  TIP3W1076      -4.411  13.940  -3.750  1.00  0.00      WT1   
ATOM    721  H2  TIP3W1076      -4.400  13.899  -2.243  1.00  0.00      WT1   
ATOM    722  OH2 TIP3W1079       0.331   9.147   7.810  1.00  0.00      WT1   
ATOM    723  H1  TIP3W1079       0.120   9.968   8.302  1.00  0.00      WT1   
ATOM    724  H2  TIP3W1079       1.122   9.434   7.304  1.00  0.00      WT1   
ATOM    725  OH2 TIP3W1080       5.549   8.597   2.711  1.00  0.00      WT1   
ATOM    726  H1  TIP3W1080       5.954   9.386   3.134  1.00  0.00      WT1   
ATOM    727  H2  TIP3W1080       5.700   7.925   3.412  1.00  0.00      WT1   
ATOM    728  OH2 TIP3W1096      -3.119  -0.142   4.072  1.00  0.00      WT1   
ATOM    729  H1  TIP3W1096      -3.291   0.069   5.014  1.00  0.00      WT1   
ATOM    730  H2  TIP3W1096      -2.987  -1.114   4.111  1.00  0.00      WT1   
ATOM    731  OH2 TIP3W1098     -11.576   4.428   3.696  1.00  0.00      WT1   
ATOM    732  H1  TIP3W1098     -10.779   4.788   4.142  1.00  0.00      WT1   
ATOM    733  H2  TIP3W1098     -11.343   3.476   3.651  1.00  0.00      WT1   
ATOM    734  OH2 TIP3W1100     -11.009  10.834   5.573  1.00  0.00      WT1   
ATOM    735  H1  TIP3W1100     -10.556  10.408   4.816  1.00  0.00      WT1   
ATOM    736  H2  TIP3W1100     -11.851  10.332   5.577  1.00  0.00      WT1   
ATOM    737  OH2 TIP3W1112      -7.151  -2.887   8.466  1.00  0.00      WT1   
ATOM    738  H1  TIP3W1112      -7.908  -2.520   7.963  1.00  0.00      WT1   
ATOM    739  H2  TIP3W1112      -7.622  -3.149   9.285  1.00  0.00      WT1   
ATOM    740  OH2 TIP3W1115       2.748 -15.138 -11.594  1.00  0.00      WT1   
ATOM    741  H1  TIP3W1115       3.448 -15.818 -11.534  1.00  0.00      WT1   
ATOM    742  H2  TIP3W1115       2.496 -15.020 -10.661  1.00  0.00      WT1   
ATOM    743  OH2 TIP3W1117      -6.543  -1.050 -14.194  1.00  0.00      WT1   
ATOM    744  H1  TIP3W1117      -5.637  -0.681 -14.172  1.00  0.00      WT1   
ATOM    745  H2  TIP3W1117      -6.935  -0.469 -14.878  1.00  0.00      WT1   
ATOM    746  OH2 TIP3W1118     -13.527   5.427 -10.080  1.00  0.00      WT1   
ATOM    747  H1  TIP3W1118     -13.224   6.345  -9.874  1.00  0.00      WT1   
ATOM    748  H2  TIP3W1118     -14.256   5.621 -10.711  1.00  0.00      WT1   
ATOM    749  OH2 TIP3W1120      -3.324   6.759   4.705  1.00  0.00      WT1   
ATOM    750  H1  TIP3W1120      -2.777   7.234   5.369  1.00  0.00      WT1   
ATOM    751  H2  TIP3W1120      -2.660   6.149   4.323  1.00  0.00      WT1   
ATOM    752  OH2 TIP3W1122      -9.716 -11.484 -10.842  1.00  0.00      WT1   
ATOM    753  H1  TIP3W1122     -10.574 -11.108 -11.127  1.00  0.00      WT1   
ATOM    754  H2  TIP3W1122      -9.366 -11.759 -11.718  1.00  0.00      WT1   
ATOM    755  OH2 TIP3W1201       2.066   1.102  -7.869  1.00  0.00      WT1   
ATOM    756  H1  TIP3W1201       1.712   1.995  -8.037  1.00  0.00      WT1   
ATOM    757  H2  TIP3W1201       1.251   0.565  -7.912  1.00  0.00      WT1   
ATOM    758  OH2 TIP3W1272      -8.497  -0.405   4.662  1.00  0.00      WT1   
ATOM    759  H1  TIP3W1272      -8.209   0.523   4.794  1.00  0.00      WT1   
ATOM    760  H2  TIP3W1272      -7.963  -0.620   3.868  1.00  0.00      WT1   
ATOM    761  OH2 TIP3W1301      -6.101 -10.074   6.333  1.00  0.00      WT1   
ATOM    762  H1  TIP3W1301      -5.300  -9.808   6.839  1.00  0.00      WT1   
ATOM    763  H2  TIP3W1301      -6.170  -9.299   5.730  1.00  0.00      WT1   
ATOM    764  OH2 TIP3W1307      15.387  -7.736   4.741  1.00  0.00      WT1   
ATOM    765  H1  TIP3W1307      15.068  -6.803   4.714  1.00  0.00      WT1   
ATOM    766  H2  TIP3W1307      16.104  -7.651   5.402  1.00  0.00      WT1   
ATOM    767  OH2 TIP3W1308       9.131 -10.713  -3.272  1.00  0.00      WT1   
ATOM    768  H1  TIP3W1308      10.074 -10.497  -3.423  1.00  0.00      WT1   
ATOM    769  H2  TIP3W1308       8.738 -10.398  -4.111  1.00  0.00      WT1   
ATOM    770  OH2 TIP3W1311      -3.403   0.739   6.673  1.00  0.00      WT1   
ATOM    771  H1  TIP3W1311      -2.783   1.496   6.750  1.00  0.00      WT1   
ATOM    772  H2  TIP3W1311      -3.168   0.227   7.478  1.00  0.00      WT1   
ATOM    773  OH2 TIP3W1313      -5.555 -10.568  -9.302  1.00  0.00      WT1   
ATOM    774  H1  TIP3W1313      -4.843  -9.905  -9.210  1.00  0.00      WT1   
ATOM    775  H2  TIP3W1313      -6.337 -10.023  -9.526  1.00  0.00      WT1   
ATOM    776  OH2 TIP3W1326      13.083  -2.885  -1.655  1.00  0.00      WT1   
ATOM    777  H1  TIP3W1326      13.439  -2.201  -2.271  1.00  0.00      WT1   
ATOM    778  H2  TIP3W1326      12.166  -2.938  -2.012  1.00  0.00      WT1   
ATOM    779  OH2 TIP3W1327       4.439  -8.982 -12.784  1.00  0.00      WT1   
ATOM    780  H1  TIP3W1327       4.502  -9.532 -13.591  1.00  0.00      WT1   
ATOM    781  H2  TIP3W1327       4.533  -9.658 -12.085  1.00  0.00      WT1   
ATOM    782  OH2 TIP3W1328       8.632   9.997   7.545  1.00  0.00      WT1   
ATOM    783  H1  TIP3W1328       8.673  10.072   6.569  1.00  0.00      WT1   
ATOM    784  H2  TIP3W1328       9.400  10.565   7.769  1.00  0.00      WT1   
ATOM    785  OH2 TIP3W1329       3.435  10.975  -0.562  1.00  0.00      WT1   
ATOM    786  H1  TIP3W1329       4.158  10.416  -0.922  1.00  0.00      WT1   
ATOM    787  H2  TIP3W1329       3.779  11.874  -0.763  1.00  0.00      WT1   
ATOM    788  OH2 TIP3W1332     -15.157   3.850  10.329  1.00  0.00      WT1   
ATOM    789  H1  TIP3W1332     -15.226   3.806  11.304  1.00  0.00      WT1   
ATOM    790  H2  TIP3W1332     -14.196   3.738  10.207  1.00  0.00      WT1   
ATOM    791  OH2 TIP3W1344      -9.923  -3.056  -6.732  1.00  0.00      WT1   
ATOM    792  H1  TIP3W1344     -10.205  -3.794  -6.154  1.00  0.00      WT1   
ATOM    793  H2  TIP3W1344     -10.321  -3.353  -7.577  1.00  0.00      WT1   
ATOM    794  OH2 TIP3W1346      16.032   0.886  -2.979  1.00  0.00      WT1   
ATOM    795  H1  TIP3W1346      16.919   1.189  -2.685  1.00  0.00      WT1   
ATOM    796  H2  TIP3W1346      15.438   1.505  -2.495  1.00  0.00      WT1   
ATOM    797  OH2 TIP3W1347     -12.334   3.643  10.072  1.00  0.00      WT1   
ATOM    798  H1  TIP3W1347     -11.710   3.021   9.649  1.00  0.00      WT1   
ATOM    799  H2  TIP3W1347     -12.183   4.460   9.548  1.00  0.00      WT1   
ATOM    800  OH2 TIP3W1352      -3.564  -8.609 -13.472  1.00  0.00      WT1   
ATOM    801  H1  TIP3W1352      -3.120  -9.184 -14.133  1.00  0.00      WT1   
ATOM    802  H2  TIP3W1352      -3.317  -9.100 -12.660  1.00  0.00      WT1   
ATOM    803  OH2 TIP3W1354       2.516  -7.026 -12.625  1.00  0.00      WT1   
ATOM    804  H1  TIP3W1354       2.273  -7.009 -13.566  1.00  0.00      WT1   
ATOM    805  H2  TIP3W1354       3.212  -7.717 -12.632  1.00  0.00      WT1   
ATOM    806  OH2 TIP3W1356      -4.469  11.282  13.911  1.00  0.00      WT1   
ATOM    807  H1  TIP3W1356      -4.714  12.224  13.848  1.00  0.00      WT1   
ATOM    808  H2  TIP3W1356      -5.351  10.869  13.780  1.00  0.00      WT1   
ATOM    809  OH2 TIP3W1367      -7.007 -10.381  -3.869  1.00  0.00      WT1   
ATOM    810  H1  TIP3W1367      -7.568  -9.750  -4.368  1.00  0.00      WT1   
ATOM    811  H2  TIP3W1367      -6.141 -10.193  -4.290  1.00  0.00      WT1   
ATOM    812  OH2 TIP3W1368      11.561   9.655   3.893  1.00  0.00      WT1   
ATOM    813  H1  TIP3W1368      11.869   8.724   3.866  1.00  0.00      WT1   
ATOM    814  H2  TIP3W1368      11.476   9.855   2.937  1.00  0.00      WT1   
ATOM    815  OH2 TIP3W1370      -8.681  -2.513 -13.150  1.00  0.00      WT1   
ATOM    816  H1  TIP3W1370      -9.228  -2.922 -13.851  1.00  0.00      WT1   
ATOM    817  H2  TIP3W1370      -7.976  -2.063 -13.663  1.00  0.00      WT1   
ATOM    818  OH2 TIP3W1372       7.401 -10.038 -14.139  1.00  0.00      WT1   
ATOM    819  H1  TIP3W1372       7.483 -10.261 -13.185  1.00  0.00      WT1   
ATOM    820  H2  TIP3W1372       8.203 -10.470 -14.505  1.00  0.00      WT1   
ATOM    821  OH2 TIP3W1374      13.714  12.948   7.095  1.00  0.00      WT1   
ATOM    822  H1  TIP3W1374      13.432  12.121   6.651  1.00  0.00      WT1   
ATOM    823  H2  TIP3W1374      13.480  13.619   6.450  1.00  0.00      WT1   
ATOM    824  OH2 TIP3W1387      -7.750  -7.283   8.973  1.00  0.00      WT1   
ATOM    825  H1  TIP3W1387      -6.854  -7.180   9.353  1.00  0.00      WT1   
ATOM    826  H2  TIP3W1387      -7.565  -6.956   8.061  1.00  0.00      WT1   
ATOM    827  OH2 TIP3W1394      -1.546  13.799   1.377  1.00  0.00      WT1   
ATOM    828  H1  TIP3W1394      -0.645  14.157   1.534  1.00  0.00      WT1   
ATOM    829  H2  TIP3W1394      -1.509  12.948   1.862  1.00  0.00      WT1   
ATOM    830  OH2 TIP3W1407      -7.480  -9.815  15.797  1.00  0.00      WT1   
ATOM    831  H1  TIP3W1407      -7.337  -8.889  15.489  1.00  0.00      WT1   
ATOM    832  H2  TIP3W1407      -6.942 -10.276  15.130  1.00  0.00      WT1   
ATOM    833  OH2 TIP3W1408     -10.193 -12.787  14.681  1.00  0.00      WT1   
ATOM    834  H1  TIP3W1408     -10.741 -13.545  14.977  1.00  0.00      WT1   
ATOM    835  H2  TIP3W1408     -10.880 -12.264  14.233  1.00  0.00      WT1   
ATOM    836  OH2 TIP3W1411     -11.233 -10.070 -14.643  1.00  0.00      WT1   
ATOM    837  H1  TIP3W1411     -10.589 -10.664 -15.074  1.00  0.00      WT1   
ATOM    838  H2  TIP3W1411     -11.195  -9.316 -15.265  1.00  0.00      WT1   
ATOM    839  OH2 TIP3W1412     -12.923   1.300  -9.679  1.00  0.00      WT1   
ATOM    840  H1  TIP3W1412     -12.593   1.730  -8.866  1.00  0.00      WT1   
ATOM    841  H2  TIP3W1412     -13.515   0.629  -9.261  1.00  0.00      WT1   
ATOM    842  OH2 TIP3W1414      -8.298   2.311   4.248  1.00  0.00      WT1   
ATOM    843  H1  TIP3W1414      -8.007   2.953   3.571  1.00  0.00      WT1   
ATOM    844  H2  TIP3W1414      -9.213   2.149   3.936  1.00  0.00      WT1   
ATOM    845  OH2 TIP3W1415     -14.008  -8.038   8.693  1.00  0.00      WT1   
ATOM    846  H1  TIP3W1415     -13.660  -8.915   8.425  1.00  0.00      WT1   
ATOM    847  H2  TIP3W1415     -14.507  -8.294   9.493  1.00  0.00      WT1   
ATOM    848  OH2 TIP3W1416       2.599 -11.187   2.783  1.00  0.00      WT1   
ATOM    849  H1  TIP3W1416       3.271 -10.674   3.273  1.00  0.00      WT1   
ATOM    850  H2  TIP3W1416       2.721 -12.090   3.147  1.00  0.00      WT1   
ATOM    851  OH2 TIP3W1417      -5.303   8.146  11.193  1.00  0.00      WT1   
ATOM    852  H1  TIP3W1417      -4.365   8.410  11.162  1.00  0.00      WT1   
ATOM    853  H2  TIP3W1417      -5.738   9.017  11.074  1.00  0.00      WT1   
ATOM    854  OH2 TIP3W1418      15.675  -2.927   3.458  1.00  0.00      WT1   
ATOM    855  H1  TIP3W1418      15.280  -2.030   3.441  1.00  0.00      WT1   
ATOM    856  H2  TIP3W1418      16.535  -2.729   3.889  1.00  0.00      WT1   
ATOM    857  OH2 TIP3W1428      -9.119 -12.366 -13.377  1.00  0.00      WT1   
ATOM    858  H1  TIP3W1428      -9.145 -12.011 -14.293  1.00  0.00      WT1   
ATOM    859  H2  TIP3W1428      -8.285 -12.879 -13.413  1.00  0.00      WT1   
ATOM    860  OH2 TIP3W1429     -14.374   4.371  -7.686  1.00  0.00      WT1   
ATOM    861  H1  TIP3W1429     -14.090   4.762  -8.540  1.00  0.00      WT1   
ATOM    862  H2  TIP3W1429     -13.725   3.651  -7.593  1.00  0.00      WT1   
ATOM    863  OH2 TIP3W1430       5.448  12.425  -5.541  1.00  0.00      WT1   
ATOM    864  H1  TIP3W1430       6.098  12.910  -4.989  1.00  0.00      WT1   
ATOM    865  H2  TIP3W1430       5.777  11.504  -5.437  1.00  0.00      WT1   
ATOM    866  OH2 TIP3W1431       9.944 -12.599   4.054  1.00  0.00      WT1   
ATOM    867  H1  TIP3W1431       9.371 -13.120   3.443  1.00  0.00      WT1   
ATOM    868  H2  TIP3W1431       9.545 -11.711   3.939  1.00  0.00      WT1   
ATOM    869  OH2 TIP3W1433      -9.903  -1.336 -11.051  1.00  0.00      WT1   
ATOM    870  H1  TIP3W1433     -10.245  -2.145 -10.645  1.00  0.00      WT1   
ATOM    871  H2  TIP3W1433      -9.453  -1.705 -11.845  1.00  0.00      WT1   
ATOM    872  OH2 TIP3W1435       2.463  -9.384   8.156  1.00  0.00      WT1   
ATOM    873  H1  TIP3W1435       2.474  -8.431   7.941  1.00  0.00      WT1   
ATOM    874  H2  TIP3W1435       3.377  -9.638   7.912  1.00  0.00      WT1   
ATOM    875  OH2 TIP3W1437       3.229   8.396  -3.002  1.00  0.00      WT1   
ATOM    876  H1  TIP3W1437       2.462   8.270  -2.402  1.00  0.00      WT1   
ATOM    877  H2  TIP3W1437       3.897   8.749  -2.375  1.00  0.00      WT1   
ATOM    878  OH2 TIP3W1439     -10.135  -8.820  13.786  1.00  0.00      WT1   
ATOM    879  H1  TIP3W1439     -10.924  -9.175  13.344  1.00  0.00      WT1   
ATOM    880  H2  TIP3W1439      -9.434  -9.054  13.140  1.00  0.00      WT1   
ATOM    881  OH2 TIP3W1440       8.389  14.092   1.492  1.00  0.00      WT1   
ATOM    882  H1  TIP3W1440       9.028  14.638   1.983  1.00  0.00      WT1   
ATOM    883  H2  TIP3W1440       7.771  13.849   2.214  1.00  0.00      WT1   
ATOM    884  OH2 TIP3W1442      -5.849   7.116   5.947  1.00  0.00      WT1   
ATOM    885  H1  TIP3W1442      -4.991   6.998   5.500  1.00  0.00      WT1   
ATOM    886  H2  TIP3W1442      -5.602   7.137   6.892  1.00  0.00      WT1   
ATOM    887  OH2 TIP3W1450      -8.044  11.770 -13.761  1.00  0.00      WT1   
ATOM    888  H1  TIP3W1450      -8.260  12.075 -12.858  1.00  0.00      WT1   
ATOM    889  H2  TIP3W1450      -8.893  11.888 -14.220  1.00  0.00      WT1   
ATOM    890  OH2 TIP3W1451      13.882   0.473  -7.290  1.00  0.00      WT1   
ATOM    891  H1  TIP3W1451      14.390  -0.361  -7.220  1.00  0.00      WT1   
ATOM    892  H2  TIP3W1451      14.357   1.026  -6.622  1.00  0.00      WT1   
ATOM    893  OH2 TIP3W1453     -10.701  12.106 -14.895  1.00  0.00      WT1   
ATOM    894  H1  TIP3W1453     -10.923  11.221 -15.211  1.00  0.00      WT1   
ATOM    895  H2  TIP3W1453     -11.494  12.616 -15.154  1.00  0.00      WT1   
ATOM    896  OH2 TIP3W1454     -10.830  -1.851  10.334  1.00  0.00      WT1   
ATOM    897  H1  TIP3W1454     -10.914  -1.203   9.605  1.00  0.00      WT1   
ATOM    898  H2  TIP3W1454     -10.711  -1.260  11.108  1.00  0.00      WT1   
ATOM    899  OH2 TIP3W1455      -9.799  11.591   7.939  1.00  0.00      WT1   
ATOM    900  H1  TIP3W1455     -10.570  12.154   8.162  1.00  0.00      WT1   
ATOM    901  H2  TIP3W1455     -10.114  11.197   7.096  1.00  0.00      WT1   
ATOM    902  OH2 TIP3W1458       2.334   7.875 -11.583  1.00  0.00      WT1   
ATOM    903  H1  TIP3W1458       2.953   7.769 -10.845  1.00  0.00      WT1   
ATOM    904  H2  TIP3W1458       2.271   6.968 -11.940  1.00  0.00      WT1   
ATOM    905  OH2 TIP3W1459      -6.168  12.621   2.432  1.00  0.00      WT1   
ATOM    906  H1  TIP3W1459      -5.829  13.352   1.872  1.00  0.00      WT1   
ATOM    907  H2  TIP3W1459      -5.469  11.951   2.266  1.00  0.00      WT1   
ATOM    908  OH2 TIP3W1466       5.583   6.649 -14.087  1.00  0.00      WT1   
ATOM    909  H1  TIP3W1466       5.543   6.484 -13.120  1.00  0.00      WT1   
ATOM    910  H2  TIP3W1466       5.022   5.914 -14.410  1.00  0.00      WT1   
ATOM    911  OH2 TIP3W1471      12.318  -5.470  -0.858  1.00  0.00      WT1   
ATOM    912  H1  TIP3W1471      12.683  -4.576  -0.989  1.00  0.00      WT1   
ATOM    913  H2  TIP3W1471      12.136  -5.692  -1.793  1.00  0.00      WT1   
ATOM    914  OH2 TIP3W1474       1.941  -1.721  12.774  1.00  0.00      WT1   
ATOM    915  H1  TIP3W1474       2.553  -1.719  13.541  1.00  0.00      WT1   
ATOM    916  H2  TIP3W1474       2.517  -1.325  12.085  1.00  0.00      WT1   
ATOM    917  OH2 TIP3W1475      -9.248   8.710  -4.371  1.00  0.00      WT1   
ATOM    918  H1  TIP3W1475     -10.088   8.430  -3.971  1.00  0.00      WT1   
ATOM    919  H2  TIP3W1475      -8.983   9.426  -3.749  1.00  0.00      WT1   
ATOM    920  OH2 TIP3W1476       0.616   9.841  -8.773  1.00  0.00      WT1   
ATOM    921  H1  TIP3W1476       0.239   9.162  -9.370  1.00  0.00      WT1   
ATOM    922  H2  TIP3W1476       0.136   9.641  -7.945  1.00  0.00      WT1   
ATOM    923  OH2 TIP3W1478     -12.726  10.765 -12.079  1.00  0.00      WT1   
ATOM    924  H1  TIP3W1478     -12.184  11.572 -12.154  1.00  0.00      WT1   
ATOM    925  H2  TIP3W1478     -12.711  10.642 -11.105  1.00  0.00      WT1   
ATOM    926  OH2 TIP3W1480     -11.354 -10.907  10.210  1.00  0.00      WT1   
ATOM    927  H1  TIP3W1480     -12.034 -10.835   9.502  1.00  0.00      WT1   
ATOM    928  H2  TIP3W1480     -10.630 -10.372   9.812  1.00  0.00      WT1   
ATOM    929  OH2 TIP3W1493       9.195  -4.520 -11.045  1.00  0.00      WT1   
ATOM    930  H1  TIP3W1493       9.180  -5.494 -11.156  1.00  0.00      WT1   
ATOM    931  H2  TIP3W1493       8.378  -4.398 -10.517  1.00  0.00      WT1   
ATOM    932  OH2 TIP3W1497      -5.579  -4.654  12.525  1.00  0.00      WT1   
ATOM    933  H1  TIP3W1497      -5.457  -4.399  11.586  1.00  0.00      WT1   
ATOM    934  H2  TIP3W1497      -6.229  -5.385  12.442  1.00  0.00      WT1   
ATOM    935  OH2 TIP3W1504      -1.435   2.664   6.661  1.00  0.00      WT1   
ATOM    936  H1  TIP3W1504      -1.164   2.412   5.752  1.00  0.00      WT1   
ATOM    937  H2  TIP3W1504      -1.138   3.598   6.693  1.00  0.00      WT1   
ATOM    938  OH2 TIP3W1514      13.585 -10.995 -12.520  1.00  0.00      WT1   
ATOM    939  H1  TIP3W1514      13.968 -10.355 -13.159  1.00  0.00      WT1   
ATOM    940  H2  TIP3W1514      14.369 -11.461 -12.209  1.00  0.00      WT1   
ATOM    941  OH2 TIP3W1515       5.775  -2.987 -13.943  1.00  0.00      WT1   
ATOM    942  H1  TIP3W1515       6.323  -3.780 -14.123  1.00  0.00      WT1   
ATOM    943  H2  TIP3W1515       4.923  -3.248 -14.309  1.00  0.00      WT1   
ATOM    944  OH2 TIP3W1518       7.133  11.204   9.501  1.00  0.00      WT1   
ATOM    945  H1  TIP3W1518       7.585  10.674   8.809  1.00  0.00      WT1   
ATOM    946  H2  TIP3W1518       6.207  10.893   9.395  1.00  0.00      WT1   
ATOM    947  OH2 TIP3W1519      -1.800  -6.760 -11.157  1.00  0.00      WT1   
ATOM    948  H1  TIP3W1519      -2.034  -6.480 -12.062  1.00  0.00      WT1   
ATOM    949  H2  TIP3W1519      -1.156  -7.477 -11.322  1.00  0.00      WT1   
ATOM    950  OH2 TIP3W1523      -9.121   2.104 -14.211  1.00  0.00      WT1   
ATOM    951  H1  TIP3W1523      -9.801   2.740 -14.500  1.00  0.00      WT1   
ATOM    952  H2  TIP3W1523      -9.105   2.283 -13.250  1.00  0.00      WT1   
ATOM    953  OH2 TIP3W1534      -6.353  -8.098   4.456  1.00  0.00      WT1   
ATOM    954  H1  TIP3W1534      -6.950  -8.503   3.794  1.00  0.00      WT1   
ATOM    955  H2  TIP3W1534      -5.504  -8.100   3.951  1.00  0.00      WT1   
ATOM    956  OH2 TIP3W1538      11.788  -0.152 -14.269  1.00  0.00      WT1   
ATOM    957  H1  TIP3W1538      12.219  -0.988 -14.543  1.00  0.00      WT1   
ATOM    958  H2  TIP3W1538      12.515   0.220 -13.739  1.00  0.00      WT1   
ATOM    959  OH2 TIP3W1542     -11.385  -3.188  -2.759  1.00  0.00      WT1   
ATOM    960  H1  TIP3W1542     -10.782  -3.962  -2.787  1.00  0.00      WT1   
ATOM    961  H2  TIP3W1542     -11.679  -3.210  -1.825  1.00  0.00      WT1   
ATOM    962  OH2 TIP3W1552     -10.156  -0.158  12.527  1.00  0.00      WT1   
ATOM    963  H1  TIP3W1552     -10.920   0.195  13.025  1.00  0.00      WT1   
ATOM    964  H2  TIP3W1552      -9.492  -0.221  13.245  1.00  0.00      WT1   
ATOM    965  OH2 TIP3W1587      -1.723  -6.492   5.211  1.00  0.00      WT1   
ATOM    966  H1  TIP3W1587      -1.646  -7.421   4.899  1.00  0.00      WT1   
ATOM    967  H2  TIP3W1587      -1.661  -6.030   4.351  1.00  0.00      WT1   
ATOM    968  OH2 TIP3W1592      -8.811  11.789   1.944  1.00  0.00      WT1   
ATOM    969  H1  TIP3W1592      -8.515  11.447   1.071  1.00  0.00      WT1   
ATOM    970  H2  TIP3W1592      -7.952  12.123   2.273  1.00  0.00      WT1   
ATOM    971  OH2 TIP3W1601      12.189  -5.686  -8.411  1.00  0.00      WT1   
ATOM    972  H1  TIP3W1601      11.878  -6.543  -8.057  1.00  0.00      WT1   
ATOM    973  H2  TIP3W1601      12.047  -5.135  -7.611  1.00  0.00      WT1   
ATOM    974  OH2 TIP3W1603      -2.882   9.982   8.205  1.00  0.00      WT1   
ATOM    975  H1  TIP3W1603      -2.886   9.520   9.062  1.00  0.00      WT1   
ATOM    976  H2  TIP3W1603      -2.729   9.243   7.592  1.00  0.00      WT1   
ATOM    977  OH2 TIP3W1611       0.847  15.000   2.044  1.00  0.00      WT1   
ATOM    978  H1  TIP3W1611       1.660  14.567   1.699  1.00  0.00      WT1   
ATOM    979  H2  TIP3W1611       1.147  15.935   2.035  1.00  0.00      WT1   
ATOM    980  OH2 TIP3W1618      -3.302  -5.457  -9.355  1.00  0.00      WT1   
ATOM    981  H1  TIP3W1618      -2.802  -6.074  -9.943  1.00  0.00      WT1   
ATOM    982  H2  TIP3W1618      -4.143  -5.939  -9.235  1.00  0.00      WT1   
ATOM    983  OH2 TIP3W1638       6.547  -5.788  -4.636  1.00  0.00      WT1   
ATOM    984  H1  TIP3W1638       6.303  -6.729  -4.491  1.00  0.00      WT1   
ATOM    985  H2  TIP3W1638       7.134  -5.631  -3.891  1.00  0.00      WT1   
ATOM    986  OH2 TIP3W1642      -0.562  -6.955  12.346  1.00  0.00      WT1   
ATOM    987  H1  TIP3W1642      -1.397  -6.513  12.600  1.00  0.00      WT1   
ATOM    988  H2  TIP3W1642      -0.870  -7.883  12.266  1.00  0.00      WT1   
ATOM    989  OH2 TIP3W1643       6.716  -4.621  -9.725  1.00  0.00      WT1   
ATOM    990  H1  TIP3W1643       6.636  -4.449  -8.763  1.00  0.00      WT1   
ATOM    991  H2  TIP3W1643       6.139  -5.411  -9.783  1.00  0.00      WT1   
ATOM    992  OH2 TIP3W1670      -6.714  14.300   9.538  1.00  0.00      WT1   
ATOM    993  H1  TIP3W1670      -7.538  14.147  10.033  1.00  0.00      WT1   
ATOM    994  H2  TIP3W1670      -6.078  13.721   9.995  1.00  0.00      WT1   
ATOM    995  OH2 TIP3W1707       4.027   4.468 -14.782  1.00  0.00      WT1   
ATOM    996  H1  TIP3W1707       4.345   3.905 -14.034  1.00  0.00      WT1   
ATOM    997  H2  TIP3W1707       4.391   3.951 -15.527  1.00  0.00      WT1   
ATOM    998  OH2 TIP3W1723      16.079   9.507   1.171  1.00  0.00      WT1   
ATOM    999  H1  TIP3W1723      15.334   9.874   0.643  1.00  0.00      WT1   
ATOM   1000  H2  TIP3W1723      15.599   8.834   1.692  1.00  0.00      WT1   
ATOM   1001  OH2 TIP3W1725     -10.950 -11.816   4.569  1.00  0.00      WT1   
ATOM   1002  H1  TIP3W1725     -10.145 -11.414   4.952  1.00  0.00      WT1   
ATOM   1003  H2  TIP3W1725     -11.165 -11.170   3.862  1.00  0.00      WT1   
ATOM   1004  OH2 TIP3W1727      -8.338 -10.095  -1.406  1.00  0.00      WT1   
ATOM   1005  H1  TIP3W1727      -7.711  -9.438  -1.034  1.00  0.00      WT1   
ATOM   1006  H2  TIP3W1727      -7.892 -10.293  -2.252  1.00  0.00      WT1   
ATOM   1007  OH2 TIP3W1729     -13.368   9.427   5.178  1.00  0.00      WT1   
ATOM   1008  H1  TIP3W1729     -14.183   9.816   4.841  1.00  0.00      WT1   
ATOM   1009  H2  TIP3W1729     -13.029   8.960   4.380  1.00  0.00      WT1   
ATOM   1010  OH2 TIP3W1730       4.882 -10.549 -15.040  1.00  0.00      WT1   
ATOM   1011  H1  TIP3W1730       5.819 -10.493 -14.751  1.00  0.00      WT1   
ATOM   1012  H2  TIP3W1730       5.001 -10.660 -16.008  1.00  0.00      WT1   
ATOM   1013  OH2 TIP3W1733      -7.747  13.490  -3.121  1.00  0.00      WT1   
ATOM   1014  H1  TIP3W1733      -7.705  13.729  -2.172  1.00  0.00      WT1   
ATOM   1015  H2  TIP3W1733      -6.793  13.596  -3.332  1.00  0.00      WT1   
ATOM   1016  OH2 TIP3W1744      -4.219  -7.800  13.925  1.00  0.00      WT1   
ATOM   1017  H1  TIP3W1744      -4.381  -8.087  13.004  1.00  0.00      WT1   
ATOM   1018  H2  TIP3W1744      -3.625  -7.041  13.772  1.00  0.00      WT1   
ATOM   1019  OH2 TIP3W1750      -0.247  -0.522  -7.915  1.00  0.00      WT1   
ATOM   1020  H1  TIP3W1750      -0.357  -0.663  -8.887  1.00  0.00      WT1   
ATOM   1021  H2  TIP3W1750      -1.026  -1.038  -7.616  1.00  0.00      WT1   
ATOM   1022  OH2 TIP3W1752     -10.134  -6.035  14.087  1.00  0.00      WT1   
ATOM   1023  H1  TIP3W1752      -9.859  -6.970  14.080  1.00  0.00      WT1   
ATOM   1024  H2  TIP3W1752     -10.916  -6.097  13.514  1.00  0.00      WT1   
ATOM   1025  OH2 TIP3W1757       7.025  13.919  -0.908  1.00  0.00      WT1   
ATOM   1026  H1  TIP3W1757       7.487  13.079  -1.119  1.00  0.00      WT1   
ATOM   1027  H2  TIP3W1757       7.480  14.154  -0.071  1.00  0.00      WT1   
ATOM   1028  OH2 TIP3W1764     -15.055   8.761  13.392  1.00  0.00      WT1   
ATOM   1029  H1  TIP3W1764     -14.758   7.882  13.719  1.00  0.00      WT1   
ATOM   1030  H2  TIP3W1764     -15.632   9.045  14.109  1.00  0.00      WT1   
ATOM   1031  OH2 TIP3W1771     -13.397 -11.810   5.889  1.00  0.00      WT1   
ATOM   1032  H1  TIP3W1771     -13.856 -12.029   5.054  1.00  0.00      WT1   
ATOM   1033  H2  TIP3W1771     -12.476 -11.843   5.569  1.00  0.00      WT1   
ATOM   1034  OH2 TIP3W1773      -3.480  15.032   9.121  1.00  0.00      WT1   
ATOM   1035  H1  TIP3W1773      -3.942  14.434   9.736  1.00  0.00      WT1   
ATOM   1036  H2  TIP3W1773      -3.179  14.378   8.462  1.00  0.00      WT1   
ATOM   1037  OH2 TIP3W1775     -12.273  -6.373  10.073  1.00  0.00      WT1   
ATOM   1038  H1  TIP3W1775     -12.839  -6.907   9.475  1.00  0.00      WT1   
ATOM   1039  H2  TIP3W1775     -12.251  -5.517   9.599  1.00  0.00      WT1   
ATOM   1040  OH2 TIP3W1789     -12.095  11.933  11.172  1.00  0.00      WT1   
ATOM   1041  H1  TIP3W1789     -12.290  12.302  10.287  1.00  0.00      WT1   
ATOM   1042  H2  TIP3W1789     -11.209  11.550  11.011  1.00  0.00      WT1   
ATOM   1043  OH2 TIP3W1794      11.151  10.779  14.762  1.00  0.00      WT1   
ATOM   1044  H1  TIP3W1794      11.305  10.755  15.731  1.00  0.00      WT1   
ATOM   1045  H2  TIP3W1794      11.120   9.812  14.562  1.00  0.00      WT1   
ATOM   1046  OH2 TIP3W1795      10.307  -2.115  11.076  1.00  0.00      WT1   
ATOM   1047  H1  TIP3W1795       9.947  -1.422  11.660  1.00  0.00      WT1   
ATOM   1048  H2  TIP3W1795      10.316  -2.881  11.692  1.00  0.00      WT1   
ATOM   1049  OH2 TIP3W1796     -11.617 -13.448 -13.002  1.00  0.00      WT1   
ATOM   1050  H1  TIP3W1796     -10.703 -13.105 -13.109  1.00  0.00      WT1   
ATOM   1051  H2  TIP3W1796     -11.498 -14.133 -12.315  1.00  0.00      WT1   
ATOM   1052  OH2 TIP3W1808      11.435   1.541  -6.342  1.00  0.00      WT1   
ATOM   1053  H1  TIP3W1808      10.882   1.321  -7.110  1.00  0.00      WT1   
ATOM   1054  H2  TIP3W1808      12.294   1.155  -6.605  1.00  0.00      WT1   
ATOM   1055  OH2 TIP3W1810      13.862  11.661  -8.643  1.00  0.00      WT1   
ATOM   1056  H1  TIP3W1810      13.791  10.810  -8.155  1.00  0.00      WT1   
ATOM   1057  H2  TIP3W1810      14.444  11.408  -9.385  1.00  0.00      WT1   
ATOM   1058  OH2 TIP3W1811       5.773 -13.292   2.810  1.00  0.00      WT1   
ATOM   1059  H1  TIP3W1811       5.617 -12.785   3.633  1.00  0.00      WT1   
ATOM   1060  H2  TIP3W1811       5.644 -12.604   2.121  1.00  0.00      WT1   
ATOM   1061  OH2 TIP3W1812      -3.546   2.766 -14.855  1.00  0.00      WT1   
ATOM   1062  H1  TIP3W1812      -2.856   2.756 -15.551  1.00  0.00      WT1   
ATOM   1063  H2  TIP3W1812      -3.232   3.531 -14.339  1.00  0.00      WT1   
ATOM   1064  OH2 TIP3W1813      -0.952  12.852  -2.420  1.00  0.00      WT1   
ATOM   1065  H1  TIP3W1813      -0.205  12.261  -2.178  1.00  0.00      WT1   
ATOM   1066  H2  TIP3W1813      -0.826  12.959  -3.386  1.00  0.00      WT1   
ATOM   1067  OH2 TIP3W1815     -13.673   6.101   4.343  1.00  0.00      WT1   
ATOM   1068  H1  TIP3W1815     -13.217   6.819   3.856  1.00  0.00      WT1   
ATOM   1069  H2  TIP3W1815     -13.031   5.374   4.194  1.00  0.00      WT1   
ATOM   1070  OH2 TIP3W1816     -15.150  -3.153  -8.039  1.00  0.00      WT1   
ATOM   1071  H1  TIP3W1816     -14.661  -3.532  -8.798  1.00  0.00      WT1   
ATOM   1072  H2  TIP3W1816     -14.690  -3.594  -7.295  1.00  0.00      WT1   
ATOM   1073  OH2 TIP3W1820     -11.018  -0.903   3.775  1.00  0.00      WT1   
ATOM   1074  H1  TIP3W1820     -10.113  -0.855   4.157  1.00  0.00      WT1   
ATOM   1075  H2  TIP3W1820     -11.568  -1.009   4.575  1.00  0.00      WT1   
ATOM   1076  OH2 TIP3W1824      -8.050  -0.126  14.419  1.00  0.00      WT1   
ATOM   1077  H1  TIP3W1824      -7.905   0.179  15.341  1.00  0.00      WT1   
ATOM   1078  H2  TIP3W1824      -7.478  -0.920  14.397  1.00  0.00      WT1   
ATOM   1079  OH2 TIP3W1829       8.817  12.187 -15.645  1.00  0.00      WT1   
ATOM   1080  H1  TIP3W1829       8.720  12.320 -16.609  1.00  0.00      WT1   
ATOM   1081  H2  TIP3W1829       9.669  11.697 -15.612  1.00  0.00      WT1   
ATOM   1082  OH2 TIP3W1830       0.698  -9.135 -14.304  1.00  0.00      WT1   
ATOM   1083  H1  TIP3W1830       1.362  -9.859 -14.265  1.00  0.00      WT1   
ATOM   1084  H2  TIP3W1830       1.164  -8.452 -14.822  1.00  0.00      WT1   
ATOM   1085  OH2 TIP3W1831      -3.377   2.216 -10.132  1.00  0.00      WT1   
ATOM   1086  H1  TIP3W1831      -3.699   1.844  -9.284  1.00  0.00      WT1   
ATOM   1087  H2  TIP3W1831      -4.139   1.977 -10.707  1.00  0.00      WT1   
ATOM   1088  OH2 TIP3W1832       8.995  -0.912   5.161  1.00  0.00      WT1   
ATOM   1089  H1  TIP3W1832       8.788  -1.800   5.530  1.00  0.00      WT1   
ATOM   1090  H2  TIP3W1832       8.138  -0.691   4.733  1.00  0.00      WT1   
ATOM   1091  OH2 TIP3W1835       3.477   3.271   6.440  1.00  0.00      WT1   
ATOM   1092  H1  TIP3W1835       3.976   3.663   5.700  1.00  0.00      WT1   
ATOM   1093  H2  TIP3W1835       2.728   2.883   5.931  1.00  0.00      WT1   
ATOM   1094  OH2 TIP3W1836       8.643 -15.224 -12.577  1.00  0.00      WT1   
ATOM   1095  H1  TIP3W1836       9.162 -14.958 -13.346  1.00  0.00      WT1   
ATOM   1096  H2  TIP3W1836       9.353 -15.571 -12.000  1.00  0.00      WT1   
ATOM   1097  OH2 TIP3W1837      -9.231   5.283   4.900  1.00  0.00      WT1   
ATOM   1098  H1  TIP3W1837      -8.799   4.740   5.591  1.00  0.00      WT1   
ATOM   1099  H2  TIP3W1837      -9.089   6.181   5.269  1.00  0.00      WT1   
ATOM   1100  OH2 TIP3W1838       4.976  11.150   6.401  1.00  0.00      WT1   
ATOM   1101  H1  TIP3W1838       4.955  10.782   7.310  1.00  0.00      WT1   
ATOM   1102  H2  TIP3W1838       4.971  12.112   6.589  1.00  0.00      WT1   
ATOM   1103  OH2 TIP3W1847      -9.753 -13.185  -2.062  1.00  0.00      WT1   
ATOM   1104  H1  TIP3W1847      -9.458 -13.982  -1.586  1.00  0.00      WT1   
ATOM   1105  H2  TIP3W1847      -8.959 -12.991  -2.591  1.00  0.00      WT1   
ATOM   1106  OH2 TIP3W1850      -5.554   1.447 -11.573  1.00  0.00      WT1   
ATOM   1107  H1  TIP3W1850      -6.395   1.071 -11.230  1.00  0.00      WT1   
ATOM   1108  H2  TIP3W1850      -5.909   2.235 -12.055  1.00  0.00      WT1   
ATOM   1109  OH2 TIP3W1851       4.514  -3.563  10.005  1.00  0.00      WT1   
ATOM   1110  H1  TIP3W1851       3.671  -3.889  10.398  1.00  0.00      WT1   
ATOM   1111  H2  TIP3W1851       4.341  -3.639   9.039  1.00  0.00      WT1   
ATOM   1112  OH2 TIP3W1852       0.366  15.484  -2.374  1.00  0.00      WT1   
ATOM   1113  H1  TIP3W1852       0.308  15.995  -1.538  1.00  0.00      WT1   
ATOM   1114  H2  TIP3W1852      -0.231  14.737  -2.209  1.00  0.00      WT1   
ATOM   1115  OH2 TIP3W1853      -3.523 -14.296  -0.953  1.00  0.00      WT1   
ATOM   1116  H1  TIP3W1853      -4.462 -14.528  -1.129  1.00  0.00      WT1   
ATOM   1117  H2  TIP3W1853      -3.185 -14.123  -1.852  1.00  0.00      WT1   
ATOM   1118  OH2 TIP3W1854      -3.388   4.916 -10.936  1.00  0.00      WT1   
ATOM   1119  H1  TIP3W1854      -2.459   5.165 -11.053  1.00  0.00      WT1   
ATOM   1120  H2  TIP3W1854      -3.300   3.982 -10.657  1.00  0.00      WT1   
ATOM   1121  OH2 TIP3W1856      -9.496   6.145 -10.855  1.00  0.00      WT1   
ATOM   1122  H1  TIP3W1856      -8.898   6.309 -10.103  1.00  0.00      WT1   
ATOM   1123  H2  TIP3W1856      -8.945   6.499 -11.588  1.00  0.00      WT1   
ATOM   1124  OH2 TIP3W1860      -0.627   2.171  10.783  1.00  0.00      WT1   
ATOM   1125  H1  TIP3W1860      -0.377   1.766   9.932  1.00  0.00      WT1   
ATOM   1126  H2  TIP3W1860      -0.427   1.422  11.391  1.00  0.00      WT1   
ATOM   1127  OH2 TIP3W1861     -11.747  10.832  -5.447  1.00  0.00      WT1   
ATOM   1128  H1  TIP3W1861     -11.842  11.807  -5.395  1.00  0.00      WT1   
ATOM   1129  H2  TIP3W1861     -10.969  10.745  -6.031  1.00  0.00      WT1   
ATOM   1130  OH2 TIP3W1866       3.692  -0.317  -6.202  1.00  0.00      WT1   
ATOM   1131  H1  TIP3W1866       3.251  -1.119  -6.542  1.00  0.00      WT1   
ATOM   1132  H2  TIP3W1866       3.166   0.362  -6.672  1.00  0.00      WT1   
ATOM   1133  OH2 TIP3W1870      -1.577  11.496   2.941  1.00  0.00      WT1   
ATOM   1134  H1  TIP3W1870      -0.843  11.229   3.531  1.00  0.00      WT1   
ATOM   1135  H2  TIP3W1870      -2.213  11.828   3.621  1.00  0.00      WT1   
ATOM   1136  OH2 TIP3W1871      -9.314 -11.172   1.011  1.00  0.00      WT1   
ATOM   1137  H1  TIP3W1871      -9.618 -12.095   0.886  1.00  0.00      WT1   
ATOM   1138  H2  TIP3W1871      -9.020 -10.940   0.105  1.00  0.00      WT1   
ATOM   1139  OH2 TIP3W1872     -15.505  10.749 -12.407  1.00  0.00      WT1   
ATOM   1140  H1  TIP3W1872     -14.531  10.768 -12.333  1.00  0.00      WT1   
ATOM   1141  H2  TIP3W1872     -15.656   9.821 -12.673  1.00  0.00      WT1   
ATOM   1142  OH2 TIP3W1873       5.964  15.072  -8.312  1.00  0.00      WT1   
ATOM   1143  H1  TIP3W1873       6.324  14.982  -9.220  1.00  0.00      WT1   
ATOM   1144  H2  TIP3W1873       5.332  14.332  -8.288  1.00  0.00      WT1   
ATOM   1145  OH2 TIP3W1875      -7.966   9.052 -10.466  1.00  0.00      WT1   
ATOM   1146  H1  TIP3W1875      -7.833   8.314  -9.837  1.00  0.00      WT1   
ATOM   1147  H2  TIP3W1875      -8.006   8.563 -11.317  1.00  0.00      WT1   
ATOM   1148  OH2 TIP3W1876       6.875  14.298 -10.813  1.00  0.00      WT1   
ATOM   1149  H1  TIP3W1876       7.793  14.060 -11.070  1.00  0.00      WT1   
ATOM   1150  H2  TIP3W1876       6.406  13.459 -10.994  1.00  0.00      WT1   
ATOM   1151  OH2 TIP3W1877      12.284  12.751  -6.661  1.00  0.00      WT1   
ATOM   1152  H1  TIP3W1877      12.971  12.429  -7.277  1.00  0.00      WT1   
ATOM   1153  H2  TIP3W1877      12.795  13.321  -6.057  1.00  0.00      WT1   
ATOM   1154  OH2 TIP3W1878      13.955  11.306   9.281  1.00  0.00      WT1   
ATOM   1155  H1  TIP3W1878      13.268  11.670   9.865  1.00  0.00      WT1   
ATOM   1156  H2  TIP3W1878      14.030  12.015   8.609  1.00  0.00      WT1   
ATOM   1157  OH2 TIP3W1885       8.270   1.795 -10.682  1.00  0.00      WT1   
ATOM   1158  H1  TIP3W1885       7.623   2.530 -10.782  1.00  0.00      WT1   
ATOM   1159  H2  TIP3W1885       7.650   1.029 -10.610  1.00  0.00      WT1   
ATOM   1160  OH2 TIP3W1891     -12.706 -12.419  13.434  1.00  0.00      WT1   
ATOM   1161  H1  TIP3W1891     -13.053 -12.867  12.635  1.00  0.00      WT1   
ATOM   1162  H2  TIP3W1891     -12.754 -13.147  14.085  1.00  0.00      WT1   
ATOM   1163  OH2 TIP3W1895      14.466  -9.365  -6.537  1.00  0.00      WT1   
ATOM   1164  H1  TIP3W1895      14.446  -8.875  -7.384  1.00  0.00      WT1   
ATOM   1165  H2  TIP3W1895      14.842  -8.701  -5.932  1.00  0.00      WT1   
ATOM   1166  OH2 TIP3W1897       6.188  -6.954 -12.283  1.00  0.00      WT1   
ATOM   1167  H1  TIP3W1897       5.616  -7.693 -12.582  1.00  0.00      WT1   
ATOM   1168  H2  TIP3W1897       5.781  -6.786 -11.406  1.00  0.00      WT1   
ATOM   1169  OH2 TIP3W1898      -2.754   7.394 -15.883  1.00  0.00      WT1   
ATOM   1170  H1  TIP3W1898      -1.946   7.816 -15.521  1.00  0.00      WT1   
ATOM   1171  H2  TIP3W1898      -2.894   7.936 -16.697  1.00  0.00      WT1   
ATOM   1172  OH2 TIP3W1900      13.913   2.422  -2.167  1.00  0.00      WT1   
ATOM   1173  H1  TIP3W1900      13.881   3.392  -2.315  1.00  0.00      WT1   
ATOM   1174  H2  TIP3W1900      13.092   2.117  -2.604  1.00  0.00      WT1   
ATOM   1175  OH2 TIP3W1911     -15.252  -6.769  -6.163  1.00  0.00      WT1   
ATOM   1176  H1  TIP3W1911     -15.492  -6.713  -7.096  1.00  0.00      WT1   
ATOM   1177  H2  TIP3W1911     -14.737  -5.939  -6.053  1.00  0.00      WT1   
ATOM   1178  OH2 TIP3W1913      -1.768  -0.748 -13.035  1.00  0.00      WT1   
ATOM   1179  H1  TIP3W1913      -2.641  -0.436 -13.362  1.00  0.00      WT1   
ATOM   1180  H2  TIP3W1913      -1.737  -1.654 -13.401  1.00  0.00      WT1   
ATOM   1181  OH2 TIP3W1915     -15.783   5.086  -0.635  1.00  0.00      WT1   
ATOM   1182  H1  TIP3W1915     -15.683   4.688  -1.527  1.00  0.00      WT1   
ATOM   1183  H2  TIP3W1915     -15.413   5.968  -0.819  1.00  0.00      WT1   
ATOM   1184  OH2 TIP3W1922       1.790  -6.822 -15.443  1.00  0.00      WT1   
ATOM   1185  H1  TIP3W1922       0.999  -6.269 -15.364  1.00  0.00      WT1   
ATOM   1186  H2  TIP3W1922       2.373  -6.230 -15.969  1.00  0.00      WT1   
ATOM   1187  OH2 TIP3W1923      -8.084 -16.539  12.076  1.00  0.00      WT1   
ATOM   1188  H1  TIP3W1923      -8.433 -15.629  12.167  1.00  0.00      WT1   
ATOM   1189  H2  TIP3W1923      -7.233 -16.471  12.546  1.00  0.00      WT1   
ATOM   1190  OH2 TIP3W1924      13.017  -9.140   5.230  1.00  0.00      WT1   
ATOM   1191  H1  TIP3W1924      13.850  -8.647   5.056  1.00  0.00      WT1   
ATOM   1192  H2  TIP3W1924      13.256 -10.006   4.821  1.00  0.00      WT1   
ATOM   1193  OH2 TIP3W1937      -7.771   6.930  -8.713  1.00  0.00      WT1   
ATOM   1194  H1  TIP3W1937      -7.581   7.124  -7.762  1.00  0.00      WT1   
ATOM   1195  H2  TIP3W1937      -6.994   6.360  -8.915  1.00  0.00      WT1   
ATOM   1196  OH2 TIP3W1938       9.103   7.265  11.779  1.00  0.00      WT1   
ATOM   1197  H1  TIP3W1938       8.898   7.207  12.737  1.00  0.00      WT1   
ATOM   1198  H2  TIP3W1938       9.548   8.134  11.722  1.00  0.00      WT1   
ATOM   1199  OH2 TIP3W1939     -11.463 -15.200 -15.152  1.00  0.00      WT1   
ATOM   1200  H1  TIP3W1939     -11.704 -14.461 -14.556  1.00  0.00      WT1   
ATOM   1201  H2  TIP3W1939     -10.507 -15.291 -14.934  1.00  0.00      WT1   
ATOM   1202  OH2 TIP3W1941       2.130  -2.191  -7.487  1.00  0.00      WT1   
ATOM   1203  H1  TIP3W1941       1.285  -1.722  -7.600  1.00  0.00      WT1   
ATOM   1204  H2  TIP3W1941       2.416  -2.278  -8.426  1.00  0.00      WT1   
ATOM   1205  OH2 TIP3W1949       9.420  13.309 -11.513  1.00  0.00      WT1   
ATOM   1206  H1  TIP3W1949      10.190  13.469 -10.938  1.00  0.00      WT1   
ATOM   1207  H2  TIP3W1949       9.557  12.358 -11.719  1.00  0.00      WT1   
ATOM   1208  OH2 TIP3W1950       5.239   5.838  -6.612  1.00  0.00      WT1   
ATOM   1209  H1  TIP3W1950       5.299   6.394  -5.810  1.00  0.00      WT1   
ATOM   1210  H2  TIP3W1950       4.296   5.576  -6.607  1.00  0.00      WT1   
ATOM   1211  OH2 TIP3W1952       1.619  -1.103   8.523  1.00  0.00      WT1   
ATOM   1212  H1  TIP3W1952       2.215  -0.950   7.763  1.00  0.00      WT1   
ATOM   1213  H2  TIP3W1952       0.977  -0.361   8.430  1.00  0.00      WT1   
ATOM   1214  OH2 TIP3W1953       8.609   0.346   7.750  1.00  0.00      WT1   
ATOM   1215  H1  TIP3W1953       8.713  -0.106   6.896  1.00  0.00      WT1   
ATOM   1216  H2  TIP3W1953       9.419   0.900   7.778  1.00  0.00      WT1   
ATOM   1217  OH2 TIP3W1954      -9.423   0.412  -4.462  1.00  0.00      WT1   
ATOM   1218  H1  TIP3W1954      -9.603   1.037  -3.731  1.00  0.00      WT1   
ATOM   1219  H2  TIP3W1954     -10.229  -0.149  -4.481  1.00  0.00      WT1   
ATOM   1220  OH2 TIP3W1955      12.874  -2.080  -5.577  1.00  0.00      WT1   
ATOM   1221  H1  TIP3W1955      13.655  -2.098  -6.170  1.00  0.00      WT1   
ATOM   1222  H2  TIP3W1955      13.281  -1.692  -4.774  1.00  0.00      WT1   
ATOM   1223  OH2 TIP3W1961       3.005   1.286 -11.731  1.00  0.00      WT1   
ATOM   1224  H1  TIP3W1961       2.872   0.347 -11.972  1.00  0.00      WT1   
ATOM   1225  H2  TIP3W1961       2.114   1.628 -11.919  1.00  0.00      WT1   
ATOM   1226  OH2 TIP3W1962      -6.129  -2.130   6.018  1.00  0.00      WT1   
ATOM   1227  H1  TIP3W1962      -6.399  -2.370   6.929  1.00  0.00      WT1   
ATOM   1228  H2  TIP3W1962      -6.165  -1.147   6.084  1.00  0.00      WT1   
ATOM   1229  OH2 TIP3W1967     -11.145  -0.351   7.976  1.00  0.00      WT1   
ATOM   1230  H1  TIP3W1967     -11.014   0.592   8.207  1.00  0.00      WT1   
ATOM   1231  H2  TIP3W1967     -11.832  -0.299   7.277  1.00  0.00      WT1   
ATOM   1232  OH2 TIP3W1977      -7.030  10.496  13.332  1.00  0.00      WT1   
ATOM   1233  H1  TIP3W1977      -7.015  10.560  12.356  1.00  0.00      WT1   
ATOM   1234  H2  TIP3W1977      -7.743  11.135  13.570  1.00  0.00      WT1   
ATOM   1235  OH2 TIP3W1987       4.440  -9.570  -6.012  1.00  0.00      WT1   
ATOM   1236  H1  TIP3W1987       5.061  -9.118  -5.404  1.00  0.00      WT1   
ATOM   1237  H2  TIP3W1987       3.709  -8.918  -5.995  1.00  0.00      WT1   
ATOM   1238  OH2 TIP3W1993       8.097 -12.954  -9.934  1.00  0.00      WT1   
ATOM   1239  H1  TIP3W1993       8.888 -13.473  -9.665  1.00  0.00      WT1   
ATOM   1240  H2  TIP3W1993       7.539 -13.654 -10.327  1.00  0.00      WT1   
ATOM   1241  OH2 TIP3W1999     -14.067  -6.705   4.164  1.00  0.00      WT1   
ATOM   1242  H1  TIP3W1999     -14.736  -6.974   3.500  1.00  0.00      WT1   
ATOM   1243  H2  TIP3W1999     -14.585  -6.773   4.993  1.00  0.00      WT1   
ATOM   1244  OH2 TIP3W2002       8.962   7.248 -10.638  1.00  0.00      WT1   
ATOM   1245  H1  TIP3W2002       9.671   6.796 -11.142  1.00  0.00      WT1   
ATOM   1246  H2  TIP3W2002       8.554   7.798 -11.337  1.00  0.00      WT1   
ATOM   1247  OH2 TIP3W2003      -3.958  14.759  -7.568  1.00  0.00      WT1   
ATOM   1248  H1  TIP3W2003      -4.146  15.662  -7.852  1.00  0.00      WT1   
ATOM   1249  H2  TIP3W2003      -4.835  14.330  -7.685  1.00  0.00      WT1   
ATOM   1250  OH2 TIP3W2014      -9.691   4.799  -5.956  1.00  0.00      WT1   
ATOM   1251  H1  TIP3W2014      -8.748   4.553  -6.054  1.00  0.00      WT1   
ATOM   1252  H2  TIP3W2014      -9.984   4.687  -6.883  1.00  0.00      WT1   
ATOM   1253  OH2 TIP3W2020      11.278  10.990 -15.509  1.00  0.00      WT1   
ATOM   1254  H1  TIP3W2020      11.873  11.718 -15.230  1.00  0.00      WT1   
ATOM   1255  H2  TIP3W2020      11.447  10.329 -14.803  1.00  0.00      WT1   
ATOM   1256  OH2 TIP3W2021      -2.686  -2.864   4.016  1.00  0.00      WT1   
ATOM   1257  H1  TIP3W2021      -2.857  -3.453   3.260  1.00  0.00      WT1   
ATOM   1258  H2  TIP3W2021      -1.728  -3.024   4.171  1.00  0.00      WT1   
ATOM   1259  OH2 TIP3W2105     -12.675   7.903  -9.398  1.00  0.00      WT1   
ATOM   1260  H1  TIP3W2105     -12.777   8.874  -9.448  1.00  0.00      WT1   
ATOM   1261  H2  TIP3W2105     -11.826   7.848  -8.917  1.00  0.00      WT1   
ATOM   1262  OH2 TIP3W2123      -8.800  -4.405   5.735  1.00  0.00      WT1   
ATOM   1263  H1  TIP3W2123      -8.331  -4.041   4.946  1.00  0.00      WT1   
ATOM   1264  H2  TIP3W2123      -8.975  -3.559   6.205  1.00  0.00      WT1   
ATOM   1265  OH2 TIP3W2127       7.080  10.120  15.404  1.00  0.00      WT1   
ATOM   1266  H1  TIP3W2127       7.678  10.854  15.155  1.00  0.00      WT1   
ATOM   1267  H2  TIP3W2127       6.200  10.551  15.343  1.00  0.00      WT1   
ATOM   1268  OH2 TIP3W2147      -5.409  10.025 -10.864  1.00  0.00      WT1   
ATOM   1269  H1  TIP3W2147      -5.455  10.348 -11.789  1.00  0.00      WT1   
ATOM   1270  H2  TIP3W2147      -6.340   9.753 -10.728  1.00  0.00      WT1   
ATOM   1271  OH2 TIP3W2163      14.638  -5.150   4.771  1.00  0.00      WT1   
ATOM   1272  H1  TIP3W2163      14.235  -4.766   5.573  1.00  0.00      WT1   
ATOM   1273  H2  TIP3W2163      14.987  -4.359   4.316  1.00  0.00      WT1   
ATOM   1274  OH2 TIP3W2165     -13.834  14.280  15.700  1.00  0.00      WT1   
ATOM   1275  H1  TIP3W2165     -13.507  14.087  16.603  1.00  0.00      WT1   
ATOM   1276  H2  TIP3W2165     -14.673  13.811  15.691  1.00  0.00      WT1   
ATOM   1277  OH2 TIP3W2167      -4.613   8.312   2.790  1.00  0.00      WT1   
ATOM   1278  H1  TIP3W2167      -4.164   7.750   3.456  1.00  0.00      WT1   
ATOM   1279  H2  TIP3W2167      -4.605   7.733   2.000  1.00  0.00      WT1   
ATOM   1280  OH2 TIP3W2172      -9.159  -1.925   6.870  1.00  0.00      WT1   
ATOM   1281  H1  TIP3W2172      -9.842  -1.367   7.301  1.00  0.00      WT1   
ATOM   1282  H2  TIP3W2172      -8.859  -1.331   6.146  1.00  0.00      WT1   
ATOM   1283  OH2 TIP3W2185       0.693  -6.491   9.825  1.00  0.00      WT1   
ATOM   1284  H1  TIP3W2185      -0.208  -6.300   9.504  1.00  0.00      WT1   
ATOM   1285  H2  TIP3W2185       0.490  -6.741  10.745  1.00  0.00      WT1   
ATOM   1286  OH2 TIP3W2186       1.963   6.874  11.126  1.00  0.00      WT1   
ATOM   1287  H1  TIP3W2186       2.796   7.191  10.712  1.00  0.00      WT1   
ATOM   1288  H2  TIP3W2186       1.475   6.611  10.318  1.00  0.00      WT1   
ATOM   1289  OH2 TIP3W2187     -12.853  -3.151  -0.427  1.00  0.00      WT1   
ATOM   1290  H1  TIP3W2187     -12.381  -2.656   0.276  1.00  0.00      WT1   
ATOM   1291  H2  TIP3W2187     -13.457  -2.457  -0.764  1.00  0.00      WT1   
ATOM   1292  OH2 TIP3W2195       0.254 -10.888   8.555  1.00  0.00      WT1   
ATOM   1293  H1  TIP3W2195       1.031 -10.326   8.330  1.00  0.00      WT1   
ATOM   1294  H2  TIP3W2195       0.730 -11.708   8.797  1.00  0.00      WT1   
ATOM   1295  OH2 TIP3W2208      -7.301   6.751   1.333  1.00  0.00      WT1   
ATOM   1296  H1  TIP3W2208      -7.829   7.026   0.549  1.00  0.00      WT1   
ATOM   1297  H2  TIP3W2208      -6.394   6.799   0.958  1.00  0.00      WT1   
ATOM   1298  OH2 TIP3W2211      -9.365  10.141  -6.684  1.00  0.00      WT1   
ATOM   1299  H1  TIP3W2211      -9.350   9.572  -5.881  1.00  0.00      WT1   
ATOM   1300  H2  TIP3W2211      -8.499  10.595  -6.541  1.00  0.00      WT1   
ATOM   1301  OH2 TIP3W2212       1.642   9.108  12.711  1.00  0.00      WT1   
ATOM   1302  H1  TIP3W2212       2.512   8.954  13.143  1.00  0.00      WT1   
ATOM   1303  H2  TIP3W2212       1.635   8.330  12.114  1.00  0.00      WT1   
ATOM   1304  OH2 TIP3W2227      -8.636   3.641  10.715  1.00  0.00      WT1   
ATOM   1305  H1  TIP3W2227      -8.329   3.116  11.484  1.00  0.00      WT1   
ATOM   1306  H2  TIP3W2227      -8.962   4.457  11.167  1.00  0.00      WT1   
ATOM   1307  OH2 TIP3W2231      -3.783 -12.436   1.116  1.00  0.00      WT1   
ATOM   1308  H1  TIP3W2231      -3.803 -13.104   0.402  1.00  0.00      WT1   
ATOM   1309  H2  TIP3W2231      -2.888 -12.051   0.960  1.00  0.00      WT1   
ATOM   1310  OH2 TIP3W2232       0.610 -12.579   5.590  1.00  0.00      WT1   
ATOM   1311  H1  TIP3W2232      -0.012 -13.184   6.043  1.00  0.00      WT1   
ATOM   1312  H2  TIP3W2232       0.095 -11.757   5.616  1.00  0.00      WT1   
ATOM   1313  OH2 TIP3W2234      -1.373   3.299  16.507  1.00  0.00      WT1   
ATOM   1314  H1  TIP3W2234      -1.236   3.694  15.622  1.00  0.00      WT1   
ATOM   1315  H2  TIP3W2234      -0.844   2.484  16.385  1.00  0.00      WT1   
ATOM   1316  OH2 TIP3W2236      11.899 -16.126   1.844  1.00  0.00      WT1   
ATOM   1317  H1  TIP3W2236      11.391 -16.785   2.367  1.00  0.00      WT1   
ATOM   1318  H2  TIP3W2236      12.526 -16.715   1.383  1.00  0.00      WT1   
ATOM   1319  OH2 TIP3W2244       2.090   5.351 -12.753  1.00  0.00      WT1   
ATOM   1320  H1  TIP3W2244       2.638   5.038 -13.498  1.00  0.00      WT1   
ATOM   1321  H2  TIP3W2244       2.474   4.854 -12.002  1.00  0.00      WT1   
ATOM   1322  OH2 TIP3W2250     -13.757  -4.462  -5.990  1.00  0.00      WT1   
ATOM   1323  H1  TIP3W2250     -12.809  -4.651  -5.832  1.00  0.00      WT1   
ATOM   1324  H2  TIP3W2250     -13.984  -3.999  -5.153  1.00  0.00      WT1   
ATOM   1325  OH2 TIP3W2256      -3.810   4.945  -7.206  1.00  0.00      WT1   
ATOM   1326  H1  TIP3W2256      -3.516   4.159  -6.691  1.00  0.00      WT1   
ATOM   1327  H2  TIP3W2256      -2.944   5.346  -7.439  1.00  0.00      WT1   
ATOM   1328  OH2 TIP3W2257      10.841  -5.654   3.447  1.00  0.00      WT1   
ATOM   1329  H1  TIP3W2257      11.609  -5.245   2.992  1.00  0.00      WT1   
ATOM   1330  H2  TIP3W2257      10.894  -5.244   4.336  1.00  0.00      WT1   
ATOM   1331  OH2 TIP3W2269      -3.773   7.495  -6.118  1.00  0.00      WT1   
ATOM   1332  H1  TIP3W2269      -4.039   6.600  -6.393  1.00  0.00      WT1   
ATOM   1333  H2  TIP3W2269      -2.930   7.561  -6.598  1.00  0.00      WT1   
ATOM   1334  OH2 TIP3W2270      -0.613  12.936  -5.251  1.00  0.00      WT1   
ATOM   1335  H1  TIP3W2270      -0.020  12.192  -5.032  1.00  0.00      WT1   
ATOM   1336  H2  TIP3W2270      -0.348  13.037  -6.192  1.00  0.00      WT1   
ATOM   1337  OH2 TIP3W2271     -12.023   2.755  -7.476  1.00  0.00      WT1   
ATOM   1338  H1  TIP3W2271     -11.573   3.517  -7.906  1.00  0.00      WT1   
ATOM   1339  H2  TIP3W2271     -11.214   2.228  -7.260  1.00  0.00      WT1   
ATOM   1340  OH2 TIP3W2272      14.645   7.515   2.569  1.00  0.00      WT1   
ATOM   1341  H1  TIP3W2272      15.316   7.055   3.112  1.00  0.00      WT1   
ATOM   1342  H2  TIP3W2272      13.837   7.390   3.113  1.00  0.00      WT1   
ATOM   1343  OH2 TIP3W2273     -12.130 -10.488  -3.611  1.00  0.00      WT1   
ATOM   1344  H1  TIP3W2273     -12.823  -9.971  -4.072  1.00  0.00      WT1   
ATOM   1345  H2  TIP3W2273     -11.474 -10.586  -4.331  1.00  0.00      WT1   
ATOM   1346  OH2 TIP3W2274       5.308   9.185  -1.391  1.00  0.00      WT1   
ATOM   1347  H1  TIP3W2274       5.379   8.416  -0.777  1.00  0.00      WT1   
ATOM   1348  H2  TIP3W2274       6.262   9.371  -1.496  1.00  0.00      WT1   
ATOM   1349  OH2 TIP3W2275     -16.421   5.961   3.819  1.00  0.00      WT1   
ATOM   1350  H1  TIP3W2275     -15.450   5.972   3.959  1.00  0.00      WT1   
ATOM   1351  H2  TIP3W2275     -16.511   5.287   3.115  1.00  0.00      WT1   
ATOM   1352  OH2 TIP3W2277      -9.179  14.717   6.015  1.00  0.00      WT1   
ATOM   1353  H1  TIP3W2277      -8.577  14.993   6.717  1.00  0.00      WT1   
ATOM   1354  H2  TIP3W2277      -8.594  14.118   5.496  1.00  0.00      WT1   
ATOM   1355  OH2 TIP3W2278       8.344   7.073  14.486  1.00  0.00      WT1   
ATOM   1356  H1  TIP3W2278       7.413   6.857  14.264  1.00  0.00      WT1   
ATOM   1357  H2  TIP3W2278       8.282   7.034  15.462  1.00  0.00      WT1   
ATOM   1358  OH2 TIP3W2280      15.247   2.047 -11.895  1.00  0.00      WT1   
ATOM   1359  H1  TIP3W2280      14.773   1.698 -11.108  1.00  0.00      WT1   
ATOM   1360  H2  TIP3W2280      15.015   1.324 -12.517  1.00  0.00      WT1   
ATOM   1361  OH2 TIP3W2281      10.731  14.648   3.071  1.00  0.00      WT1   
ATOM   1362  H1  TIP3W2281      10.982  13.909   2.482  1.00  0.00      WT1   
ATOM   1363  H2  TIP3W2281      10.567  14.184   3.917  1.00  0.00      WT1   
ATOM   1364  OH2 TIP3W2288      -0.521   6.333 -12.478  1.00  0.00      WT1   
ATOM   1365  H1  TIP3W2288      -1.047   5.791 -13.107  1.00  0.00      WT1   
ATOM   1366  H2  TIP3W2288       0.365   5.923 -12.576  1.00  0.00      WT1   
ATOM   1367  OH2 TIP3W2290     -10.321   7.890  -7.973  1.00  0.00      WT1   
ATOM   1368  H1  TIP3W2290      -9.488   7.467  -8.254  1.00  0.00      WT1   
ATOM   1369  H2  TIP3W2290      -9.989   8.726  -7.592  1.00  0.00      WT1   
ATOM   1370  OH2 TIP3W2292       8.695 -13.876  -0.538  1.00  0.00      WT1   
ATOM   1371  H1  TIP3W2292       8.319 -14.183  -1.386  1.00  0.00      WT1   
ATOM   1372  H2  TIP3W2292       9.617 -14.205  -0.585  1.00  0.00      WT1   
ATOM   1373  OH2 TIP3W2293     -14.826  -8.887   0.331  1.00  0.00      WT1   
ATOM   1374  H1  TIP3W2293     -14.063  -8.298   0.154  1.00  0.00      WT1   
ATOM   1375  H2  TIP3W2293     -15.260  -8.416   1.074  1.00  0.00      WT1   
ATOM   1376  OH2 TIP3W2294      10.351   2.363   1.245  1.00  0.00      WT1   
ATOM   1377  H1  TIP3W2294      10.334   1.594   1.850  1.00  0.00      WT1   
ATOM   1378  H2  TIP3W2294      11.299   2.366   0.988  1.00  0.00      WT1   
ATOM   1379  OH2 TIP3W2295      -8.001   0.580 -10.687  1.00  0.00      WT1   
ATOM   1380  H1  TIP3W2295      -8.521   1.348 -11.012  1.00  0.00      WT1   
ATOM   1381  H2  TIP3W2295      -8.671  -0.130 -10.793  1.00  0.00      WT1   
ATOM   1382  OH2 TIP3W2296     -10.336  -8.508   6.627  1.00  0.00      WT1   
ATOM   1383  H1  TIP3W2296     -10.364  -7.590   6.986  1.00  0.00      WT1   
ATOM   1384  H2  TIP3W2296     -10.910  -8.385   5.839  1.00  0.00      WT1   
ATOM   1385  OH2 TIP3W2297       4.185   8.717  13.586  1.00  0.00      WT1   
ATOM   1386  H1  TIP3W2297       4.951   9.085  13.096  1.00  0.00      WT1   
ATOM   1387  H2  TIP3W2297       4.581   7.853  13.823  1.00  0.00      WT1   
ATOM   1388  OH2 TIP3W2300       6.511 -11.589  11.169  1.00  0.00      WT1   
ATOM   1389  H1  TIP3W2300       7.272 -11.852  11.722  1.00  0.00      WT1   
ATOM   1390  H2  TIP3W2300       6.383 -10.651  11.445  1.00  0.00      WT1   
ATOM   1391  OH2 TIP3W2302      -4.538  14.079  13.316  1.00  0.00      WT1   
ATOM   1392  H1  TIP3W2302      -3.757  14.371  13.802  1.00  0.00      WT1   
ATOM   1393  H2  TIP3W2302      -5.077  14.900  13.333  1.00  0.00      WT1   
ATOM   1394  OH2 TIP3W2309       9.017  -6.266   1.456  1.00  0.00      WT1   
ATOM   1395  H1  TIP3W2309       9.608  -6.801   0.877  1.00  0.00      WT1   
ATOM   1396  H2  TIP3W2309       9.652  -5.991   2.154  1.00  0.00      WT1   
ATOM   1397  OH2 TIP3W2313       8.776 -10.078   3.735  1.00  0.00      WT1   
ATOM   1398  H1  TIP3W2313       9.492  -9.444   3.958  1.00  0.00      WT1   
ATOM   1399  H2  TIP3W2313       8.259  -9.550   3.095  1.00  0.00      WT1   
ATOM   1400  OH2 TIP3W2316     -11.908  13.206   8.660  1.00  0.00      WT1   
ATOM   1401  H1  TIP3W2316     -12.134  13.414   7.732  1.00  0.00      WT1   
ATOM   1402  H2  TIP3W2316     -11.688  14.101   9.001  1.00  0.00      WT1   
ATOM   1403  OH2 TIP3W2317       2.986  12.894  -4.389  1.00  0.00      WT1   
ATOM   1404  H1  TIP3W2317       3.095  13.743  -3.917  1.00  0.00      WT1   
ATOM   1405  H2  TIP3W2317       3.863  12.787  -4.810  1.00  0.00      WT1   
ATOM   1406  OH2 TIP3W2318     -14.017  -3.491  -3.440  1.00  0.00      WT1   
ATOM   1407  H1  TIP3W2318     -14.189  -4.241  -2.835  1.00  0.00      WT1   
ATOM   1408  H2  TIP3W2318     -13.061  -3.347  -3.283  1.00  0.00      WT1   
ATOM   1409  OH2 TIP3W2320       3.098   4.534 -10.288  1.00  0.00      WT1   
ATOM   1410  H1  TIP3W2320       3.629   3.764  -9.978  1.00  0.00      WT1   
ATOM   1411  H2  TIP3W2320       2.333   4.443  -9.691  1.00  0.00      WT1   
ATOM   1412  OH2 TIP3W2322     -12.351  15.797  14.017  1.00  0.00      WT1   
ATOM   1413  H1  TIP3W2322     -11.733  15.077  13.767  1.00  0.00      WT1   
ATOM   1414  H2  TIP3W2322     -12.929  15.302  14.644  1.00  0.00      WT1   
ATOM   1415  OH2 TIP3W2329      -2.813 -15.504   5.188  1.00  0.00      WT1   
ATOM   1416  H1  TIP3W2329      -3.372 -14.876   4.697  1.00  0.00      WT1   
ATOM   1417  H2  TIP3W2329      -2.591 -16.137   4.473  1.00  0.00      WT1   
ATOM   1418  OH2 TIP3W2331       6.662   3.964 -10.789  1.00  0.00      WT1   
ATOM   1419  H1  TIP3W2331       6.311   4.812 -11.126  1.00  0.00      WT1   
ATOM   1420  H2  TIP3W2331       6.790   4.196  -9.844  1.00  0.00      WT1   
ATOM   1421  OH2 TIP3W2332      -9.526   5.953  11.738  1.00  0.00      WT1   
ATOM   1422  H1  TIP3W2332     -10.213   5.991  12.427  1.00  0.00      WT1   
ATOM   1423  H2  TIP3W2332      -9.409   6.899  11.531  1.00  0.00      WT1   
ATOM   1424  OH2 TIP3W2333      15.984   8.833  -9.360  1.00  0.00      WT1   
ATOM   1425  H1  TIP3W2333      15.307   8.204  -9.033  1.00  0.00      WT1   
ATOM   1426  H2  TIP3W2333      16.804   8.383  -9.132  1.00  0.00      WT1   
ATOM   1427  OH2 TIP3W2338      -5.209  14.507   0.648  1.00  0.00      WT1   
ATOM   1428  H1  TIP3W2338      -4.945  15.420   0.816  1.00  0.00      WT1   
ATOM   1429  H2  TIP3W2338      -4.489  14.211   0.048  1.00  0.00      WT1   
ATOM   1430  OH2 TIP3W2345      -7.621 -14.631   7.682  1.00  0.00      WT1   
ATOM   1431  H1  TIP3W2345      -6.959 -15.266   8.022  1.00  0.00      WT1   
ATOM   1432  H2  TIP3W2345      -7.068 -13.852   7.515  1.00  0.00      WT1   
ATOM   1433  OH2 TIP3W2351     -14.436  10.105  -5.627  1.00  0.00      WT1   
ATOM   1434  H1  TIP3W2351     -13.470  10.261  -5.611  1.00  0.00      WT1   
ATOM   1435  H2  TIP3W2351     -14.672  10.658  -6.387  1.00  0.00      WT1   
ATOM   1436  OH2 TIP3W2352       1.862  -1.155 -12.245  1.00  0.00      WT1   
ATOM   1437  H1  TIP3W2352       2.102  -1.630 -11.424  1.00  0.00      WT1   
ATOM   1438  H2  TIP3W2352       1.709  -1.895 -12.866  1.00  0.00      WT1   
ATOM   1439  OH2 TIP3W2354      -3.535 -12.325 -12.295  1.00  0.00      WT1   
ATOM   1440  H1  TIP3W2354      -3.216 -11.454 -11.973  1.00  0.00      WT1   
ATOM   1441  H2  TIP3W2354      -4.404 -12.381 -11.841  1.00  0.00      WT1   
ATOM   1442  OH2 TIP3W2357     -11.730   6.204  13.424  1.00  0.00      WT1   
ATOM   1443  H1  TIP3W2357     -12.583   6.304  13.896  1.00  0.00      WT1   
ATOM   1444  H2  TIP3W2357     -11.244   6.993  13.751  1.00  0.00      WT1   
ATOM   1445  OH2 TIP3W2358       4.505   1.197   7.888  1.00  0.00      WT1   
ATOM   1446  H1  TIP3W2358       4.067   1.898   7.356  1.00  0.00      WT1   
ATOM   1447  H2  TIP3W2358       4.256   0.389   7.392  1.00  0.00      WT1   
ATOM   1448  OH2 TIP3W2360      -8.412  -9.416  11.712  1.00  0.00      WT1   
ATOM   1449  H1  TIP3W2360      -7.980 -10.292  11.789  1.00  0.00      WT1   
ATOM   1450  H2  TIP3W2360      -8.770  -9.467  10.805  1.00  0.00      WT1   
ATOM   1451  OH2 TIP3W2362      -4.198   0.355 -13.682  1.00  0.00      WT1   
ATOM   1452  H1  TIP3W2362      -4.668   0.748 -12.915  1.00  0.00      WT1   
ATOM   1453  H2  TIP3W2362      -3.977   1.168 -14.188  1.00  0.00      WT1   
ATOM   1454  OH2 TIP3W2365      -7.863   3.535   6.686  1.00  0.00      WT1   
ATOM   1455  H1  TIP3W2365      -7.926   2.963   5.891  1.00  0.00      WT1   
ATOM   1456  H2  TIP3W2365      -7.467   2.916   7.333  1.00  0.00      WT1   
ATOM   1457  OH2 TIP3W2375       6.215  -0.087  -7.306  1.00  0.00      WT1   
ATOM   1458  H1  TIP3W2375       6.444   0.856  -7.175  1.00  0.00      WT1   
ATOM   1459  H2  TIP3W2375       5.348  -0.155  -6.852  1.00  0.00      WT1   
ATOM   1460  OH2 TIP3W2376       4.489 -11.972  -4.584  1.00  0.00      WT1   
ATOM   1461  H1  TIP3W2376       5.225 -12.465  -5.008  1.00  0.00      WT1   
ATOM   1462  H2  TIP3W2376       4.408 -11.188  -5.170  1.00  0.00      WT1   
ATOM   1463  OH2 TIP3W2377       0.702   9.031   1.330  1.00  0.00      WT1   
ATOM   1464  H1  TIP3W2377       0.075   9.668   1.691  1.00  0.00      WT1   
ATOM   1465  H2  TIP3W2377       1.560   9.360   1.671  1.00  0.00      WT1   
ATOM   1466  OH2 TIP3W2379       1.728   2.254   4.629  1.00  0.00      WT1   
ATOM   1467  H1  TIP3W2379       0.775   2.124   4.463  1.00  0.00      WT1   
ATOM   1468  H2  TIP3W2379       2.107   1.637   3.972  1.00  0.00      WT1   
ATOM   1469  OH2 TIP3W2380       2.576   4.971  -6.587  1.00  0.00      WT1   
ATOM   1470  H1  TIP3W2380       2.284   4.318  -5.908  1.00  0.00      WT1   
ATOM   1471  H2  TIP3W2380       2.210   4.543  -7.385  1.00  0.00      WT1   
ATOM   1472  OH2 TIP3W2383     -10.209   2.001   9.192  1.00  0.00      WT1   
ATOM   1473  H1  TIP3W2383      -9.599   1.289   9.473  1.00  0.00      WT1   
ATOM   1474  H2  TIP3W2383      -9.717   2.748   9.595  1.00  0.00      WT1   
ATOM   1475  OH2 TIP3W2397      -3.068  -9.283  -8.626  1.00  0.00      WT1   
ATOM   1476  H1  TIP3W2397      -2.962  -8.457  -8.112  1.00  0.00      WT1   
ATOM   1477  H2  TIP3W2397      -2.350  -9.821  -8.240  1.00  0.00      WT1   
ATOM   1478  OH2 TIP3W2398       0.219  -9.713  -0.935  1.00  0.00      WT1   
ATOM   1479  H1  TIP3W2398       0.595 -10.204  -1.690  1.00  0.00      WT1   
ATOM   1480  H2  TIP3W2398       1.036  -9.543  -0.411  1.00  0.00      WT1   
ATOM   1481  OH2 TIP3W2402      14.758  -4.625  11.880  1.00  0.00      WT1   
ATOM   1482  H1  TIP3W2402      15.319  -3.834  12.012  1.00  0.00      WT1   
ATOM   1483  H2  TIP3W2402      15.423  -5.338  11.788  1.00  0.00      WT1   
ATOM   1484  OH2 TIP3W2405     -13.718  -0.332  -5.456  1.00  0.00      WT1   
ATOM   1485  H1  TIP3W2405     -13.454   0.583  -5.228  1.00  0.00      WT1   
ATOM   1486  H2  TIP3W2405     -12.878  -0.806  -5.266  1.00  0.00      WT1   
ATOM   1487  OH2 TIP3W2418       7.184  13.578  -3.678  1.00  0.00      WT1   
ATOM   1488  H1  TIP3W2418       6.951  14.047  -2.855  1.00  0.00      WT1   
ATOM   1489  H2  TIP3W2418       7.596  12.785  -3.280  1.00  0.00      WT1   
ATOM   1490  OH2 TIP3W2419      10.863  12.785   0.998  1.00  0.00      WT1   
ATOM   1491  H1  TIP3W2419      10.824  11.810   1.127  1.00  0.00      WT1   
ATOM   1492  H2  TIP3W2419       9.918  13.014   0.921  1.00  0.00      WT1   
ATOM   1493  OH2 TIP3W2421     -13.055  13.689 -14.729  1.00  0.00      WT1   
ATOM   1494  H1  TIP3W2421     -13.665  13.309 -14.083  1.00  0.00      WT1   
ATOM   1495  H2  TIP3W2421     -12.718  14.472 -14.243  1.00  0.00      WT1   
ATOM   1496  OH2 TIP3W2436      -4.967  -8.788  11.482  1.00  0.00      WT1   
ATOM   1497  H1  TIP3W2436      -5.051  -8.057  10.831  1.00  0.00      WT1   
ATOM   1498  H2  TIP3W2436      -4.766  -9.540  10.889  1.00  0.00      WT1   
ATOM   1499  OH2 TIP3W2439      -1.487  -3.533 -13.434  1.00  0.00      WT1   
ATOM   1500  H1  TIP3W2439      -1.818  -3.503 -12.509  1.00  0.00      WT1   
ATOM   1501  H2  TIP3W2439      -1.910  -4.372 -13.716  1.00  0.00      WT1   
ATOM   1502  OH2 TIP3W2444      13.058  -1.568   7.129  1.00  0.00      WT1   
ATOM   1503  H1  TIP3W2444      13.194  -2.517   6.914  1.00  0.00      WT1   
ATOM   1504  H2  TIP3W2444      12.866  -1.662   8.088  1.00  0.00      WT1   
ATOM   1505  OH2 TIP3W2445       5.501 -10.758  15.286  1.00  0.00      WT1   
ATOM   1506  H1  TIP3W2445       5.015 -11.439  14.770  1.00  0.00      WT1   
ATOM   1507  H2  TIP3W2445       6.440 -10.981  15.107  1.00  0.00      WT1   
ATOM   1508  OH2 TIP3W2464      14.982   7.110  -3.850  1.00  0.00      WT1   
ATOM   1509  H1  TIP3W2464      15.901   7.449  -3.869  1.00  0.00      WT1   
ATOM   1510  H2  TIP3W2464      14.489   7.940  -4.025  1.00  0.00      WT1   
ATOM   1511  OH2 TIP3W2469      13.196  12.489 -12.180  1.00  0.00      WT1   
ATOM   1512  H1  TIP3W2469      13.894  11.918 -11.806  1.00  0.00      WT1   
ATOM   1513  H2  TIP3W2469      12.659  12.686 -11.393  1.00  0.00      WT1   
ATOM   1514  OH2 TIP3W2479      12.264   6.862  12.116  1.00  0.00      WT1   
ATOM   1515  H1  TIP3W2479      13.216   6.684  11.953  1.00  0.00      WT1   
ATOM   1516  H2  TIP3W2479      12.071   7.433  11.349  1.00  0.00      WT1   
ATOM   1517  OH2 TIP3W2508       2.907  -7.273  -5.774  1.00  0.00      WT1   
ATOM   1518  H1  TIP3W2508       3.088  -7.103  -4.826  1.00  0.00      WT1   
ATOM   1519  H2  TIP3W2508       3.081  -6.390  -6.158  1.00  0.00      WT1   
ATOM   1520  OH2 TIP3W2587       8.825  -3.711  -6.688  1.00  0.00      WT1   
ATOM   1521  H1  TIP3W2587       7.885  -3.940  -6.799  1.00  0.00      WT1   
ATOM   1522  H2  TIP3W2587       8.794  -2.736  -6.769  1.00  0.00      WT1   
ATOM   1523  OH2 TIP3W2591      -2.065  16.001   3.033  1.00  0.00      WT1   
ATOM   1524  H1  TIP3W2591      -1.914  16.659   2.320  1.00  0.00      WT1   
ATOM   1525  H2  TIP3W2591      -2.096  15.182   2.505  1.00  0.00      WT1   
ATOM   1526  OH2 TIP3W2606      -5.761  16.780   8.959  1.00  0.00      WT1   
ATOM   1527  H1  TIP3W2606      -4.863  16.424   8.835  1.00  0.00      WT1   
ATOM   1528  H2  TIP3W2606      -6.229  15.937   9.161  1.00  0.00      WT1   
ATOM   1529  OH2 TIP3W2607      13.002 -12.276   8.118  1.00  0.00      WT1   
ATOM   1530  H1  TIP3W2607      12.380 -12.745   7.513  1.00  0.00      WT1   
ATOM   1531  H2  TIP3W2607      12.668 -11.366   7.984  1.00  0.00      WT1   
ATOM   1532  OH2 TIP3W2608      -8.756 -15.302  -0.504  1.00  0.00      WT1   
ATOM   1533  H1  TIP3W2608      -9.269 -14.810   0.173  1.00  0.00      WT1   
ATOM   1534  H2  TIP3W2608      -9.222 -16.159  -0.512  1.00  0.00      WT1   
ATOM   1535  OH2 TIP3W2610       2.934 -15.140  -1.990  1.00  0.00      WT1   
ATOM   1536  H1  TIP3W2610       3.737 -14.721  -1.613  1.00  0.00      WT1   
ATOM   1537  H2  TIP3W2610       2.770 -14.561  -2.763  1.00  0.00      WT1   
ATOM   1538  OH2 TIP3W2628       0.436 -12.045  -9.711  1.00  0.00      WT1   
ATOM   1539  H1  TIP3W2628      -0.024 -12.398 -10.503  1.00  0.00      WT1   
ATOM   1540  H2  TIP3W2628       1.023 -11.397 -10.153  1.00  0.00      WT1   
ATOM   1541  OH2 TIP3W2633      11.154   4.436  -1.947  1.00  0.00      WT1   
ATOM   1542  H1  TIP3W2633      10.911   4.013  -2.794  1.00  0.00      WT1   
ATOM   1543  H2  TIP3W2633      12.080   4.696  -2.134  1.00  0.00      WT1   
ATOM   1544  OH2 TIP3W2634      15.797   4.950   8.937  1.00  0.00      WT1   
ATOM   1545  H1  TIP3W2634      16.315   5.702   8.596  1.00  0.00      WT1   
ATOM   1546  H2  TIP3W2634      16.509   4.418   9.372  1.00  0.00      WT1   
ATOM   1547  OH2 TIP3W2649       6.648 -11.839   8.450  1.00  0.00      WT1   
ATOM   1548  H1  TIP3W2649       7.601 -11.707   8.259  1.00  0.00      WT1   
ATOM   1549  H2  TIP3W2649       6.659 -11.856   9.431  1.00  0.00      WT1   
ATOM   1550  OH2 TIP3W2650       5.289 -11.617   5.013  1.00  0.00      WT1   
ATOM   1551  H1  TIP3W2650       6.048 -11.219   5.480  1.00  0.00      WT1   
ATOM   1552  H2  TIP3W2650       4.965 -10.817   4.548  1.00  0.00      WT1   
ATOM   1553  OH2 TIP3W2654     -15.590  -7.065   6.574  1.00  0.00      WT1   
ATOM   1554  H1  TIP3W2654     -14.932  -7.418   7.206  1.00  0.00      WT1   
ATOM   1555  H2  TIP3W2654     -16.226  -6.686   7.220  1.00  0.00      WT1   
ATOM   1556  OH2 TIP3W2656     -13.124  16.523  11.492  1.00  0.00      WT1   
ATOM   1557  H1  TIP3W2656     -13.835  15.873  11.466  1.00  0.00      WT1   
ATOM   1558  H2  TIP3W2656     -12.783  16.385  12.406  1.00  0.00      WT1   
ATOM   1559  OH2 TIP3W2667       6.217  -3.029  13.871  1.00  0.00      WT1   
ATOM   1560  H1  TIP3W2667       5.983  -3.944  14.131  1.00  0.00      WT1   
ATOM   1561  H2  TIP3W2667       7.135  -2.986  14.211  1.00  0.00      WT1   
ATOM   1562  OH2 TIP3W2670      -4.068  -8.373   3.051  1.00  0.00      WT1   
ATOM   1563  H1  TIP3W2670      -3.194  -8.635   3.406  1.00  0.00      WT1   
ATOM   1564  H2  TIP3W2670      -4.078  -8.830   2.183  1.00  0.00      WT1   
ATOM   1565  OH2 TIP3W2673      -8.142   4.434   2.485  1.00  0.00      WT1   
ATOM   1566  H1  TIP3W2673      -8.564   4.822   3.281  1.00  0.00      WT1   
ATOM   1567  H2  TIP3W2673      -7.782   5.252   2.074  1.00  0.00      WT1   
ATOM   1568  OH2 TIP3W2675     -16.559  -9.177  -1.858  1.00  0.00      WT1   
ATOM   1569  H1  TIP3W2675     -15.977  -9.221  -1.070  1.00  0.00      WT1   
ATOM   1570  H2  TIP3W2675     -16.635  -8.206  -1.960  1.00  0.00      WT1   
ATOM   1571  OH2 TIP3W2676       4.120   7.716   9.699  1.00  0.00      WT1   
ATOM   1572  H1  TIP3W2676       5.048   7.655  10.018  1.00  0.00      WT1   
ATOM   1573  H2  TIP3W2676       4.100   6.994   9.036  1.00  0.00      WT1   
ATOM   1574  OH2 TIP3W2677      11.713  12.894  -9.782  1.00  0.00      WT1   
ATOM   1575  H1  TIP3W2677      11.041  12.281  -9.415  1.00  0.00      WT1   
ATOM   1576  H2  TIP3W2677      12.511  12.535  -9.334  1.00  0.00      WT1   
ATOM   1577  OH2 TIP3W2678       9.884  12.074  -5.683  1.00  0.00      WT1   
ATOM   1578  H1  TIP3W2678      10.741  12.281  -6.131  1.00  0.00      WT1   
ATOM   1579  H2  TIP3W2678       9.268  12.591  -6.240  1.00  0.00      WT1   
ATOM   1580  OH2 TIP3W2689       6.666   8.818  -7.977  1.00  0.00      WT1   
ATOM   1581  H1  TIP3W2689       7.354   8.121  -7.969  1.00  0.00      WT1   
ATOM   1582  H2  TIP3W2689       5.959   8.379  -8.490  1.00  0.00      WT1   
ATOM   1583  OH2 TIP3W2690       5.209  -9.590   7.843  1.00  0.00      WT1   
ATOM   1584  H1  TIP3W2690       5.606 -10.427   8.167  1.00  0.00      WT1   
ATOM   1585  H2  TIP3W2690       5.773  -9.472   7.050  1.00  0.00      WT1   
ATOM   1586  OH2 TIP3W2691       9.139   9.539  -5.044  1.00  0.00      WT1   
ATOM   1587  H1  TIP3W2691       9.818   9.105  -4.482  1.00  0.00      WT1   
ATOM   1588  H2  TIP3W2691       9.463  10.465  -5.090  1.00  0.00      WT1   
ATOM   1589  OH2 TIP3W2692       8.244  -6.473  15.045  1.00  0.00      WT1   
ATOM   1590  H1  TIP3W2692       8.004  -6.994  15.838  1.00  0.00      WT1   
ATOM   1591  H2  TIP3W2692       7.409  -5.980  14.914  1.00  0.00      WT1   
ATOM   1592  OH2 TIP3W2693      -1.468 -11.202   0.615  1.00  0.00      WT1   
ATOM   1593  H1  TIP3W2693      -0.984 -11.081   1.456  1.00  0.00      WT1   
ATOM   1594  H2  TIP3W2693      -0.867 -10.745  -0.005  1.00  0.00      WT1   
ATOM   1595  OH2 TIP3W2694      13.676   9.492  -4.456  1.00  0.00      WT1   
ATOM   1596  H1  TIP3W2694      13.647   9.635  -5.426  1.00  0.00      WT1   
ATOM   1597  H2  TIP3W2694      13.663  10.411  -4.111  1.00  0.00      WT1   
ATOM   1598  OH2 TIP3W2695      -3.441 -12.529   6.426  1.00  0.00      WT1   
ATOM   1599  H1  TIP3W2695      -2.699 -13.130   6.656  1.00  0.00      WT1   
ATOM   1600  H2  TIP3W2695      -3.566 -12.746   5.481  1.00  0.00      WT1   
ATOM   1601  OH2 TIP3W2696      -1.834  11.919  13.600  1.00  0.00      WT1   
ATOM   1602  H1  TIP3W2696      -2.771  11.681  13.773  1.00  0.00      WT1   
ATOM   1603  H2  TIP3W2696      -1.856  12.036  12.629  1.00  0.00      WT1   
ATOM   1604  OH2 TIP3W2697       6.678  -5.550   6.827  1.00  0.00      WT1   
ATOM   1605  H1  TIP3W2697       6.628  -5.603   7.807  1.00  0.00      WT1   
ATOM   1606  H2  TIP3W2697       7.378  -6.219   6.655  1.00  0.00      WT1   
ATOM   1607  OH2 TIP3W2699     -10.233 -15.255   8.179  1.00  0.00      WT1   
ATOM   1608  H1  TIP3W2699     -10.457 -14.577   8.852  1.00  0.00      WT1   
ATOM   1609  H2  TIP3W2699      -9.300 -15.005   7.978  1.00  0.00      WT1   
ATOM   1610  OH2 TIP3W2709      -4.140   8.292 -13.611  1.00  0.00      WT1   
ATOM   1611  H1  TIP3W2709      -3.803   8.081 -14.504  1.00  0.00      WT1   
ATOM   1612  H2  TIP3W2709      -4.684   9.093 -13.773  1.00  0.00      WT1   
ATOM   1613  OH2 TIP3W2710       6.210  14.476  11.165  1.00  0.00      WT1   
ATOM   1614  H1  TIP3W2710       5.838  13.728  11.698  1.00  0.00      WT1   
ATOM   1615  H2  TIP3W2710       6.702  14.944  11.847  1.00  0.00      WT1   
ATOM   1616  OH2 TIP3W2714      14.463  -0.445   3.661  1.00  0.00      WT1   
ATOM   1617  H1  TIP3W2714      14.444   0.423   3.204  1.00  0.00      WT1   
ATOM   1618  H2  TIP3W2714      14.621  -0.138   4.577  1.00  0.00      WT1   
ATOM   1619  OH2 TIP3W2715       2.385  -4.942   5.815  1.00  0.00      WT1   
ATOM   1620  H1  TIP3W2715       2.200  -4.044   5.476  1.00  0.00      WT1   
ATOM   1621  H2  TIP3W2715       2.319  -5.450   4.986  1.00  0.00      WT1   
ATOM   1622  OH2 TIP3W2717       8.455  -3.275   6.510  1.00  0.00      WT1   
ATOM   1623  H1  TIP3W2717       8.477  -3.042   7.472  1.00  0.00      WT1   
ATOM   1624  H2  TIP3W2717       7.705  -3.894   6.502  1.00  0.00      WT1   
ATOM   1625  OH2 TIP3W2719       2.649 -15.278  -6.577  1.00  0.00      WT1   
ATOM   1626  H1  TIP3W2719       2.050 -16.035  -6.570  1.00  0.00      WT1   
ATOM   1627  H2  TIP3W2719       2.408 -14.853  -7.433  1.00  0.00      WT1   
ATOM   1628  OH2 TIP3W2732       2.239  -8.060  14.847  1.00  0.00      WT1   
ATOM   1629  H1  TIP3W2732       2.031  -7.253  14.325  1.00  0.00      WT1   
ATOM   1630  H2  TIP3W2732       1.939  -7.807  15.734  1.00  0.00      WT1   
ATOM   1631  OH2 TIP3W2734      -8.987 -13.877  12.425  1.00  0.00      WT1   
ATOM   1632  H1  TIP3W2734      -8.338 -13.163  12.244  1.00  0.00      WT1   
ATOM   1633  H2  TIP3W2734      -9.339 -13.573  13.287  1.00  0.00      WT1   
ATOM   1634  OH2 TIP3W2736       7.129  10.084 -14.879  1.00  0.00      WT1   
ATOM   1635  H1  TIP3W2736       7.170   9.807 -15.821  1.00  0.00      WT1   
ATOM   1636  H2  TIP3W2736       7.636  10.918 -14.945  1.00  0.00      WT1   
ATOM   1637  OH2 TIP3W2737      14.280   8.568 -12.596  1.00  0.00      WT1   
ATOM   1638  H1  TIP3W2737      14.446   9.385 -12.088  1.00  0.00      WT1   
ATOM   1639  H2  TIP3W2737      15.193   8.365 -12.893  1.00  0.00      WT1   
ATOM   1640  OH2 TIP3W2738      -3.760  -1.704  14.780  1.00  0.00      WT1   
ATOM   1641  H1  TIP3W2738      -3.572  -0.747  14.915  1.00  0.00      WT1   
ATOM   1642  H2  TIP3W2738      -3.220  -1.882  13.990  1.00  0.00      WT1   
ATOM   1643  OH2 TIP3W2740      15.259   4.438 -10.437  1.00  0.00      WT1   
ATOM   1644  H1  TIP3W2740      14.510   4.997 -10.742  1.00  0.00      WT1   
ATOM   1645  H2  TIP3W2740      15.165   3.639 -10.997  1.00  0.00      WT1   
ATOM   1646  OH2 TIP3W2743      -0.907   1.538   4.218  1.00  0.00      WT1   
ATOM   1647  H1  TIP3W2743      -0.496   0.661   4.411  1.00  0.00      WT1   
ATOM   1648  H2  TIP3W2743      -1.798   1.229   3.961  1.00  0.00      WT1   
ATOM   1649  OH2 TIP3W2753      -4.433   0.421  -5.385  1.00  0.00      WT1   
ATOM   1650  H1  TIP3W2753      -5.335   0.058  -5.243  1.00  0.00      WT1   
ATOM   1651  H2  TIP3W2753      -3.998   0.058  -4.594  1.00  0.00      WT1   
ATOM   1652  OH2 TIP3W2754     -11.029  -9.377  -1.341  1.00  0.00      WT1   
ATOM   1653  H1  TIP3W2754     -11.377  -9.793  -2.154  1.00  0.00      WT1   
ATOM   1654  H2  TIP3W2754     -10.087  -9.636  -1.374  1.00  0.00      WT1   
ATOM   1655  OH2 TIP3W2755     -10.796 -13.603  10.326  1.00  0.00      WT1   
ATOM   1656  H1  TIP3W2755     -10.851 -12.624  10.319  1.00  0.00      WT1   
ATOM   1657  H2  TIP3W2755     -10.148 -13.760  11.046  1.00  0.00      WT1   
ATOM   1658  OH2 TIP3W2756      10.016  13.179   5.440  1.00  0.00      WT1   
ATOM   1659  H1  TIP3W2756      10.343  12.839   6.297  1.00  0.00      WT1   
ATOM   1660  H2  TIP3W2756       9.150  13.547   5.715  1.00  0.00      WT1   
ATOM   1661  OH2 TIP3W2760       4.344  13.491  -1.087  1.00  0.00      WT1   
ATOM   1662  H1  TIP3W2760       5.300  13.723  -1.080  1.00  0.00      WT1   
ATOM   1663  H2  TIP3W2760       3.989  14.102  -1.768  1.00  0.00      WT1   
ATOM   1664  OH2 TIP3W2771       8.781  12.082  14.555  1.00  0.00      WT1   
ATOM   1665  H1  TIP3W2771       9.684  11.691  14.570  1.00  0.00      WT1   
ATOM   1666  H2  TIP3W2771       8.615  12.065  13.588  1.00  0.00      WT1   
ATOM   1667  OH2 TIP3W2775     -14.929   3.741  13.121  1.00  0.00      WT1   
ATOM   1668  H1  TIP3W2775     -15.066   3.646  14.083  1.00  0.00      WT1   
ATOM   1669  H2  TIP3W2775     -13.977   3.524  13.045  1.00  0.00      WT1   
ATOM   1670  OH2 TIP3W2776       4.453  -3.826   7.254  1.00  0.00      WT1   
ATOM   1671  H1  TIP3W2776       5.221  -4.358   6.972  1.00  0.00      WT1   
ATOM   1672  H2  TIP3W2776       3.730  -4.278   6.770  1.00  0.00      WT1   
ATOM   1673  OH2 TIP3W2777      -8.921  12.224  14.259  1.00  0.00      WT1   
ATOM   1674  H1  TIP3W2777      -9.677  12.717  13.884  1.00  0.00      WT1   
ATOM   1675  H2  TIP3W2777      -9.041  12.368  15.202  1.00  0.00      WT1   
ATOM   1676  OH2 TIP3W2779      10.590  -3.004  -2.754  1.00  0.00      WT1   
ATOM   1677  H1  TIP3W2779      10.474  -2.273  -3.402  1.00  0.00      WT1   
ATOM   1678  H2  TIP3W2779       9.728  -2.965  -2.286  1.00  0.00      WT1   
ATOM   1679  OH2 TIP3W2780     -12.600   2.424 -16.251  1.00  0.00      WT1   
ATOM   1680  H1  TIP3W2780     -11.896   3.040 -15.955  1.00  0.00      WT1   
ATOM   1681  H2  TIP3W2780     -12.854   2.057 -15.378  1.00  0.00      WT1   
ATOM   1682  OH2 TIP3W2794       5.626 -11.630   0.625  1.00  0.00      WT1   
ATOM   1683  H1  TIP3W2794       5.288 -10.715   0.655  1.00  0.00      WT1   
ATOM   1684  H2  TIP3W2794       6.449 -11.492   0.110  1.00  0.00      WT1   
ATOM   1685  OH2 TIP3W2795      -5.405   9.088  -4.695  1.00  0.00      WT1   
ATOM   1686  H1  TIP3W2795      -4.796   8.471  -5.171  1.00  0.00      WT1   
ATOM   1687  H2  TIP3W2795      -4.767   9.814  -4.520  1.00  0.00      WT1   
ATOM   1688  OH2 TIP3W2797     -15.954   8.063 -12.962  1.00  0.00      WT1   
ATOM   1689  H1  TIP3W2797     -15.012   8.069 -13.249  1.00  0.00      WT1   
ATOM   1690  H2  TIP3W2797     -15.945   7.203 -12.489  1.00  0.00      WT1   
ATOM   1691  OH2 TIP3W2801       1.758   5.093  13.229  1.00  0.00      WT1   
ATOM   1692  H1  TIP3W2801       1.796   5.751  12.500  1.00  0.00      WT1   
ATOM   1693  H2  TIP3W2801       2.348   4.389  12.876  1.00  0.00      WT1   
ATOM   1694  OH2 TIP3W2806       4.697   0.518  15.996  1.00  0.00      WT1   
ATOM   1695  H1  TIP3W2806       5.398   0.109  16.546  1.00  0.00      WT1   
ATOM   1696  H2  TIP3W2806       4.953   1.464  16.064  1.00  0.00      WT1   
ATOM   1697  OH2 TIP3W2815      10.867  10.071   1.199  1.00  0.00      WT1   
ATOM   1698  H1  TIP3W2815      11.325   9.788   0.380  1.00  0.00      WT1   
ATOM   1699  H2  TIP3W2815      10.147   9.406   1.206  1.00  0.00      WT1   
ATOM   1700  OH2 TIP3W2818      14.186   8.883   8.059  1.00  0.00      WT1   
ATOM   1701  H1  TIP3W2818      15.088   8.521   8.119  1.00  0.00      WT1   
ATOM   1702  H2  TIP3W2818      14.273   9.738   8.544  1.00  0.00      WT1   
ATOM   1703  OH2 TIP3W2819      16.896  -7.391   2.380  1.00  0.00      WT1   
ATOM   1704  H1  TIP3W2819      16.269  -7.705   3.062  1.00  0.00      WT1   
ATOM   1705  H2  TIP3W2819      16.422  -6.595   2.054  1.00  0.00      WT1   
ATOM   1706  OH2 TIP3W2821       0.732 -15.673  -0.358  1.00  0.00      WT1   
ATOM   1707  H1  TIP3W2821       1.171 -15.557   0.511  1.00  0.00      WT1   
ATOM   1708  H2  TIP3W2821       1.462 -15.400  -0.953  1.00  0.00      WT1   
ATOM   1709  OH2 TIP3W2832      12.381 -13.122  -7.632  1.00  0.00      WT1   
ATOM   1710  H1  TIP3W2832      11.801 -12.676  -6.981  1.00  0.00      WT1   
ATOM   1711  H2  TIP3W2832      13.003 -13.558  -7.019  1.00  0.00      WT1   
ATOM   1712  OH2 TIP3W2841      -5.617 -10.361  13.672  1.00  0.00      WT1   
ATOM   1713  H1  TIP3W2841      -4.951  -9.954  14.247  1.00  0.00      WT1   
ATOM   1714  H2  TIP3W2841      -5.540  -9.764  12.899  1.00  0.00      WT1   
ATOM   1715  OH2 TIP3W2842      15.813   4.514  -7.737  1.00  0.00      WT1   
ATOM   1716  H1  TIP3W2842      15.671   4.478  -8.708  1.00  0.00      WT1   
ATOM   1717  H2  TIP3W2842      16.781   4.376  -7.693  1.00  0.00      WT1   
ATOM   1718  OH2 TIP3W2843      11.545   5.869  -5.341  1.00  0.00      WT1   
ATOM   1719  H1  TIP3W2843      12.099   5.628  -6.113  1.00  0.00      WT1   
ATOM   1720  H2  TIP3W2843      11.414   4.979  -4.948  1.00  0.00      WT1   
ATOM   1721  OH2 TIP3W2845     -13.267  -4.083   3.433  1.00  0.00      WT1   
ATOM   1722  H1  TIP3W2845     -13.495  -5.003   3.676  1.00  0.00      WT1   
ATOM   1723  H2  TIP3W2845     -12.520  -4.217   2.822  1.00  0.00      WT1   
ATOM   1724  OH2 TIP3W2857      -1.676  -9.072   9.350  1.00  0.00      WT1   
ATOM   1725  H1  TIP3W2857      -1.627  -9.219  10.321  1.00  0.00      WT1   
ATOM   1726  H2  TIP3W2857      -0.960  -9.680   9.065  1.00  0.00      WT1   
ATOM   1727  OH2 TIP3W2859      15.150  10.788 -11.018  1.00  0.00      WT1   
ATOM   1728  H1  TIP3W2859      15.505  10.087 -10.419  1.00  0.00      WT1   
ATOM   1729  H2  TIP3W2859      15.973  10.996 -11.519  1.00  0.00      WT1   
ATOM   1730  OH2 TIP3W2862      11.373 -14.590  -0.431  1.00  0.00      WT1   
ATOM   1731  H1  TIP3W2862      11.466 -15.119   0.390  1.00  0.00      WT1   
ATOM   1732  H2  TIP3W2862      11.834 -13.762  -0.169  1.00  0.00      WT1   
ATOM   1733  OH2 TIP3W2865     -12.230   3.469  12.821  1.00  0.00      WT1   
ATOM   1734  H1  TIP3W2865     -11.837   4.329  13.069  1.00  0.00      WT1   
ATOM   1735  H2  TIP3W2865     -12.178   3.511  11.839  1.00  0.00      WT1   
ATOM   1736  OH2 TIP3W2866      -5.025  10.370  -0.711  1.00  0.00      WT1   
ATOM   1737  H1  TIP3W2866      -4.711  10.534   0.203  1.00  0.00      WT1   
ATOM   1738  H2  TIP3W2866      -4.179  10.443  -1.197  1.00  0.00      WT1   
ATOM   1739  OH2 TIP3W2877      11.656   0.867  -2.909  1.00  0.00      WT1   
ATOM   1740  H1  TIP3W2877      10.921   1.176  -2.340  1.00  0.00      WT1   
ATOM   1741  H2  TIP3W2877      11.156   0.357  -3.579  1.00  0.00      WT1   
ATOM   1742  OH2 TIP3W2878      -2.443  -9.169  -1.536  1.00  0.00      WT1   
ATOM   1743  H1  TIP3W2878      -2.371  -9.940  -2.141  1.00  0.00      WT1   
ATOM   1744  H2  TIP3W2878      -1.520  -9.159  -1.212  1.00  0.00      WT1   
ATOM   1745  OH2 TIP3W2903      -8.501   7.680   6.075  1.00  0.00      WT1   
ATOM   1746  H1  TIP3W2903      -7.553   7.419   5.987  1.00  0.00      WT1   
ATOM   1747  H2  TIP3W2903      -8.417   8.632   5.868  1.00  0.00      WT1   
ATOM   1748  OH2 TIP3W2919      -5.363  -4.903 -13.280  1.00  0.00      WT1   
ATOM   1749  H1  TIP3W2919      -6.154  -4.981 -13.866  1.00  0.00      WT1   
ATOM   1750  H2  TIP3W2919      -5.516  -4.034 -12.858  1.00  0.00      WT1   
ATOM   1751  OH2 TIP3W2922      -1.980  -6.326   9.243  1.00  0.00      WT1   
ATOM   1752  H1  TIP3W2922      -2.596  -6.257   8.490  1.00  0.00      WT1   
ATOM   1753  H2  TIP3W2922      -1.926  -7.301   9.340  1.00  0.00      WT1   
ATOM   1754  OH2 TIP3W2926      -6.188  13.398 -10.672  1.00  0.00      WT1   
ATOM   1755  H1  TIP3W2926      -7.097  13.179 -10.963  1.00  0.00      WT1   
ATOM   1756  H2  TIP3W2926      -6.325  13.526  -9.716  1.00  0.00      WT1   
ATOM   1757  OH2 TIP3W2944      11.703 -10.177  -4.106  1.00  0.00      WT1   
ATOM   1758  H1  TIP3W2944      11.992  -9.259  -4.310  1.00  0.00      WT1   
ATOM   1759  H2  TIP3W2944      12.430 -10.424  -3.502  1.00  0.00      WT1   
ATOM   1760  OH2 TIP3W3010      10.706   3.407  -4.464  1.00  0.00      WT1   
ATOM   1761  H1  TIP3W3010       9.748   3.226  -4.492  1.00  0.00      WT1   
ATOM   1762  H2  TIP3W3010      11.050   2.695  -5.054  1.00  0.00      WT1   
ATOM   1763  OH2 TIP3W3012      -0.698   2.874 -10.452  1.00  0.00      WT1   
ATOM   1764  H1  TIP3W3012      -0.368   2.274 -11.155  1.00  0.00      WT1   
ATOM   1765  H2  TIP3W3012      -1.617   2.557 -10.345  1.00  0.00      WT1   
ATOM   1766  OH2 TIP3W3016      14.599  -9.221 -14.372  1.00  0.00      WT1   
ATOM   1767  H1  TIP3W3016      15.496  -8.872 -14.423  1.00  0.00      WT1   
ATOM   1768  H2  TIP3W3016      14.070  -8.388 -14.414  1.00  0.00      WT1   
ATOM   1769  OH2 TIP3W3027       0.002  11.652   9.005  1.00  0.00      WT1   
ATOM   1770  H1  TIP3W3027      -0.029  12.178   8.179  1.00  0.00      WT1   
ATOM   1771  H2  TIP3W3027       0.919  11.838   9.309  1.00  0.00      WT1   
ATOM   1772  OH2 TIP3W3030       1.641  -2.727  16.309  1.00  0.00      WT1   
ATOM   1773  H1  TIP3W3030       2.346  -2.236  15.837  1.00  0.00      WT1   
ATOM   1774  H2  TIP3W3030       0.837  -2.354  15.885  1.00  0.00      WT1   
ATOM   1775  OH2 TIP3W3046       1.762 -13.801 -13.717  1.00  0.00      WT1   
ATOM   1776  H1  TIP3W3046       1.649 -14.544 -14.320  1.00  0.00      WT1   
ATOM   1777  H2  TIP3W3046       2.157 -14.260 -12.934  1.00  0.00      WT1   
ATOM   1778  OH2 TIP3W3049     -12.128 -16.056  -0.835  1.00  0.00      WT1   
ATOM   1779  H1  TIP3W3049     -12.387 -16.116   0.110  1.00  0.00      WT1   
ATOM   1780  H2  TIP3W3049     -11.402 -16.706  -0.851  1.00  0.00      WT1   
ATOM   1781  OH2 TIP3W3050     -13.337  -4.176  -9.995  1.00  0.00      WT1   
ATOM   1782  H1  TIP3W3050     -13.063  -3.669 -10.793  1.00  0.00      WT1   
ATOM   1783  H2  TIP3W3050     -12.493  -4.188  -9.497  1.00  0.00      WT1   
ATOM   1784  OH2 TIP3W3053      -7.408  -3.133   3.817  1.00  0.00      WT1   
ATOM   1785  H1  TIP3W3053      -7.274  -2.457   3.124  1.00  0.00      WT1   
ATOM   1786  H2  TIP3W3053      -6.887  -2.735   4.546  1.00  0.00      WT1   
ATOM   1787  OH2 TIP3W3070      16.157   4.143   1.678  1.00  0.00      WT1   
ATOM   1788  H1  TIP3W3070      16.479   4.519   0.822  1.00  0.00      WT1   
ATOM   1789  H2  TIP3W3070      16.888   3.501   1.825  1.00  0.00      WT1   
ATOM   1790  OH2 TIP3W3072      -7.662  13.904  -0.425  1.00  0.00      WT1   
ATOM   1791  H1  TIP3W3072      -6.805  14.176  -0.032  1.00  0.00      WT1   
ATOM   1792  H2  TIP3W3072      -7.625  12.931  -0.302  1.00  0.00      WT1   
ATOM   1793  OH2 TIP3W3073       5.570  -5.582  14.804  1.00  0.00      WT1   
ATOM   1794  H1  TIP3W3073       5.385  -6.514  14.559  1.00  0.00      WT1   
ATOM   1795  H2  TIP3W3073       4.724  -5.349  15.237  1.00  0.00      WT1   
ATOM   1796  OH2 TIP3W3075      10.700  -4.804   6.104  1.00  0.00      WT1   
ATOM   1797  H1  TIP3W3075       9.955  -4.168   6.161  1.00  0.00      WT1   
ATOM   1798  H2  TIP3W3075      10.504  -5.373   6.879  1.00  0.00      WT1   
ATOM   1799  OH2 TIP3W3080      -2.048  -9.572  -5.364  1.00  0.00      WT1   
ATOM   1800  H1  TIP3W3080      -1.515 -10.060  -6.021  1.00  0.00      WT1   
ATOM   1801  H2  TIP3W3080      -1.879 -10.102  -4.555  1.00  0.00      WT1   
ATOM   1802  OH2 TIP3W3085       2.569  12.183   9.816  1.00  0.00      WT1   
ATOM   1803  H1  TIP3W3085       3.063  13.022   9.699  1.00  0.00      WT1   
ATOM   1804  H2  TIP3W3085       2.508  12.124  10.795  1.00  0.00      WT1   
ATOM   1805  OH2 TIP3W3086      -2.530 -15.639  10.327  1.00  0.00      WT1   
ATOM   1806  H1  TIP3W3086      -2.766 -16.466   9.859  1.00  0.00      WT1   
ATOM   1807  H2  TIP3W3086      -1.673 -15.405   9.930  1.00  0.00      WT1   
ATOM   1808  OH2 TIP3W3091      12.039  -9.715  11.409  1.00  0.00      WT1   
ATOM   1809  H1  TIP3W3091      12.314 -10.016  12.291  1.00  0.00      WT1   
ATOM   1810  H2  TIP3W3091      11.478 -10.459  11.112  1.00  0.00      WT1   
ATOM   1811  OH2 TIP3W3092      11.694 -15.049  -3.115  1.00  0.00      WT1   
ATOM   1812  H1  TIP3W3092      11.518 -16.013  -3.167  1.00  0.00      WT1   
ATOM   1813  H2  TIP3W3092      11.637 -14.901  -2.146  1.00  0.00      WT1   
ATOM   1814  OH2 TIP3W3095       7.870   3.473  -4.644  1.00  0.00      WT1   
ATOM   1815  H1  TIP3W3095       8.055   4.386  -4.952  1.00  0.00      WT1   
ATOM   1816  H2  TIP3W3095       7.684   3.016  -5.492  1.00  0.00      WT1   
ATOM   1817  OH2 TIP3W3096     -12.098  13.595  -5.364  1.00  0.00      WT1   
ATOM   1818  H1  TIP3W3096     -12.683  14.382  -5.338  1.00  0.00      WT1   
ATOM   1819  H2  TIP3W3096     -11.381  13.923  -4.779  1.00  0.00      WT1   
ATOM   1820  OH2 TIP3W3097       4.574   9.230 -14.214  1.00  0.00      WT1   
ATOM   1821  H1  TIP3W3097       5.381   9.649 -14.577  1.00  0.00      WT1   
ATOM   1822  H2  TIP3W3097       4.849   8.289 -14.251  1.00  0.00      WT1   
ATOM   1823  OH2 TIP3W3108      -8.261  -7.158   1.568  1.00  0.00      WT1   
ATOM   1824  H1  TIP3W3108      -8.279  -8.053   1.970  1.00  0.00      WT1   
ATOM   1825  H2  TIP3W3108      -8.616  -6.646   2.324  1.00  0.00      WT1   
ATOM   1826  OH2 TIP3W3109      -5.915 -12.709 -11.026  1.00  0.00      WT1   
ATOM   1827  H1  TIP3W3109      -5.847 -11.946 -10.413  1.00  0.00      WT1   
ATOM   1828  H2  TIP3W3109      -6.342 -13.366 -10.427  1.00  0.00      WT1   
ATOM   1829  OH2 TIP3W3111      10.219 -14.286  -8.834  1.00  0.00      WT1   
ATOM   1830  H1  TIP3W3111      10.063 -14.884  -8.070  1.00  0.00      WT1   
ATOM   1831  H2  TIP3W3111      11.069 -13.881  -8.554  1.00  0.00      WT1   
ATOM   1832  OH2 TIP3W3112       7.076  -7.764 -15.762  1.00  0.00      WT1   
ATOM   1833  H1  TIP3W3112       6.295  -8.124 -16.199  1.00  0.00      WT1   
ATOM   1834  H2  TIP3W3112       7.291  -8.485 -15.133  1.00  0.00      WT1   
ATOM   1835  OH2 TIP3W3113      -0.179  -0.020  12.304  1.00  0.00      WT1   
ATOM   1836  H1  TIP3W3113      -0.899  -0.669  12.395  1.00  0.00      WT1   
ATOM   1837  H2  TIP3W3113       0.598  -0.569  12.529  1.00  0.00      WT1   
ATOM   1838  OH2 TIP3W3114      11.510   0.207   5.686  1.00  0.00      WT1   
ATOM   1839  H1  TIP3W3114      10.688  -0.279   5.480  1.00  0.00      WT1   
ATOM   1840  H2  TIP3W3114      12.053  -0.488   6.115  1.00  0.00      WT1   
ATOM   1841  OH2 TIP3W3115       9.511   1.666  -1.312  1.00  0.00      WT1   
ATOM   1842  H1  TIP3W3115       9.836   2.173  -0.541  1.00  0.00      WT1   
ATOM   1843  H2  TIP3W3115       8.758   2.227  -1.594  1.00  0.00      WT1   
ATOM   1844  OH2 TIP3W3116       4.738  15.904 -11.602  1.00  0.00      WT1   
ATOM   1845  H1  TIP3W3116       4.148  15.232 -12.001  1.00  0.00      WT1   
ATOM   1846  H2  TIP3W3116       5.523  15.359 -11.387  1.00  0.00      WT1   
ATOM   1847  OH2 TIP3W3119       5.462  -9.245  -8.546  1.00  0.00      WT1   
ATOM   1848  H1  TIP3W3119       4.993  -9.892  -9.102  1.00  0.00      WT1   
ATOM   1849  H2  TIP3W3119       5.099  -9.445  -7.654  1.00  0.00      WT1   
ATOM   1850  OH2 TIP3W3129       5.969  -9.001  11.877  1.00  0.00      WT1   
ATOM   1851  H1  TIP3W3129       5.645  -8.616  12.712  1.00  0.00      WT1   
ATOM   1852  H2  TIP3W3129       5.501  -8.470  11.209  1.00  0.00      WT1   
ATOM   1853  OH2 TIP3W3131      -8.414  -8.160 -15.085  1.00  0.00      WT1   
ATOM   1854  H1  TIP3W3131      -7.939  -8.772 -15.678  1.00  0.00      WT1   
ATOM   1855  H2  TIP3W3131      -9.273  -8.102 -15.557  1.00  0.00      WT1   
ATOM   1856  OH2 TIP3W3139       7.473 -10.717 -11.416  1.00  0.00      WT1   
ATOM   1857  H1  TIP3W3139       7.801 -10.042 -10.785  1.00  0.00      WT1   
ATOM   1858  H2  TIP3W3139       7.813 -11.533 -10.985  1.00  0.00      WT1   
ATOM   1859  OH2 TIP3W3140      -0.872  -1.240 -10.434  1.00  0.00      WT1   
ATOM   1860  H1  TIP3W3140      -0.979  -0.901 -11.342  1.00  0.00      WT1   
ATOM   1861  H2  TIP3W3140      -1.307  -2.111 -10.531  1.00  0.00      WT1   
ATOM   1862  OH2 TIP3W3150       0.073  14.826   4.647  1.00  0.00      WT1   
ATOM   1863  H1  TIP3W3150       0.363  14.803   3.709  1.00  0.00      WT1   
ATOM   1864  H2  TIP3W3150      -0.728  15.367   4.532  1.00  0.00      WT1   
ATOM   1865  OH2 TIP3W3152      -5.940 -13.763  10.232  1.00  0.00      WT1   
ATOM   1866  H1  TIP3W3152      -5.994 -14.688   9.904  1.00  0.00      WT1   
ATOM   1867  H2  TIP3W3152      -6.001 -13.290   9.377  1.00  0.00      WT1   
ATOM   1868  OH2 TIP3W3155       4.934  -8.234  14.391  1.00  0.00      WT1   
ATOM   1869  H1  TIP3W3155       3.959  -8.240  14.503  1.00  0.00      WT1   
ATOM   1870  H2  TIP3W3155       5.151  -9.138  14.705  1.00  0.00      WT1   
ATOM   1871  OH2 TIP3W3156       4.793  13.836   6.884  1.00  0.00      WT1   
ATOM   1872  H1  TIP3W3156       4.083  14.145   6.280  1.00  0.00      WT1   
ATOM   1873  H2  TIP3W3156       4.456  14.118   7.759  1.00  0.00      WT1   
ATOM   1874  OH2 TIP3W3157       0.946  10.906  -1.780  1.00  0.00      WT1   
ATOM   1875  H1  TIP3W3157       0.816   9.955  -1.579  1.00  0.00      WT1   
ATOM   1876  H2  TIP3W3157       1.784  11.055  -1.288  1.00  0.00      WT1   
ATOM   1877  OH2 TIP3W3158     -11.198  13.154 -12.398  1.00  0.00      WT1   
ATOM   1878  H1  TIP3W3158     -10.952  12.839 -13.292  1.00  0.00      WT1   
ATOM   1879  H2  TIP3W3158     -11.419  14.090 -12.580  1.00  0.00      WT1   
ATOM   1880  OH2 TIP3W3161     -10.499 -13.739   0.982  1.00  0.00      WT1   
ATOM   1881  H1  TIP3W3161     -10.843 -13.961   1.871  1.00  0.00      WT1   
ATOM   1882  H2  TIP3W3161     -11.306 -13.762   0.446  1.00  0.00      WT1   
ATOM   1883  OH2 TIP3W3173      10.622  -7.676  -0.225  1.00  0.00      WT1   
ATOM   1884  H1  TIP3W3173      11.136  -8.507  -0.366  1.00  0.00      WT1   
ATOM   1885  H2  TIP3W3173      11.301  -7.005  -0.436  1.00  0.00      WT1   
ATOM   1886  OH2 TIP3W3174     -13.360 -11.281   0.816  1.00  0.00      WT1   
ATOM   1887  H1  TIP3W3174     -13.954 -10.553   0.537  1.00  0.00      WT1   
ATOM   1888  H2  TIP3W3174     -13.072 -11.643  -0.049  1.00  0.00      WT1   
ATOM   1889  OH2 TIP3W3177       0.975  12.060 -12.960  1.00  0.00      WT1   
ATOM   1890  H1  TIP3W3177       0.056  11.905 -12.649  1.00  0.00      WT1   
ATOM   1891  H2  TIP3W3177       1.251  11.141 -13.171  1.00  0.00      WT1   
ATOM   1892  OH2 TIP3W3178      12.737  -0.783   0.183  1.00  0.00      WT1   
ATOM   1893  H1  TIP3W3178      12.511  -1.222   1.025  1.00  0.00      WT1   
ATOM   1894  H2  TIP3W3178      12.840  -1.543  -0.413  1.00  0.00      WT1   
ATOM   1895  OH2 TIP3W3181      12.295   2.651   4.619  1.00  0.00      WT1   
ATOM   1896  H1  TIP3W3181      12.046   1.742   4.878  1.00  0.00      WT1   
ATOM   1897  H2  TIP3W3181      13.000   2.484   3.963  1.00  0.00      WT1   
ATOM   1898  OH2 TIP3W3187      11.131   4.979  13.778  1.00  0.00      WT1   
ATOM   1899  H1  TIP3W3187      11.539   5.568  13.111  1.00  0.00      WT1   
ATOM   1900  H2  TIP3W3187      10.464   4.505  13.252  1.00  0.00      WT1   
ATOM   1901  OH2 TIP3W3192      13.250   9.402  -7.200  1.00  0.00      WT1   
ATOM   1902  H1  TIP3W3192      13.564   8.595  -7.663  1.00  0.00      WT1   
ATOM   1903  H2  TIP3W3192      12.281   9.250  -7.245  1.00  0.00      WT1   
ATOM   1904  OH2 TIP3W3196      -7.428  -2.252  -7.766  1.00  0.00      WT1   
ATOM   1905  H1  TIP3W3196      -8.264  -2.537  -7.338  1.00  0.00      WT1   
ATOM   1906  H2  TIP3W3196      -7.307  -2.938  -8.455  1.00  0.00      WT1   
ATOM   1907  OH2 TIP3W3197       2.363  -7.441  -9.743  1.00  0.00      WT1   
ATOM   1908  H1  TIP3W3197       2.150  -7.437 -10.693  1.00  0.00      WT1   
ATOM   1909  H2  TIP3W3197       1.861  -6.657  -9.427  1.00  0.00      WT1   
ATOM   1910  OH2 TIP3W3202     -10.442   4.630  -8.628  1.00  0.00      WT1   
ATOM   1911  H1  TIP3W3202      -9.571   4.270  -8.909  1.00  0.00      WT1   
ATOM   1912  H2  TIP3W3202     -10.590   5.278  -9.339  1.00  0.00      WT1   
ATOM   1913  OH2 TIP3W3214      -1.330  -9.597  12.015  1.00  0.00      WT1   
ATOM   1914  H1  TIP3W3214      -1.855 -10.420  12.102  1.00  0.00      WT1   
ATOM   1915  H2  TIP3W3214      -0.497  -9.854  12.467  1.00  0.00      WT1   
ATOM   1916  OH2 TIP3W3216     -15.207 -11.788  10.146  1.00  0.00      WT1   
ATOM   1917  H1  TIP3W3216     -14.696 -12.539  10.517  1.00  0.00      WT1   
ATOM   1918  H2  TIP3W3216     -16.036 -12.228   9.864  1.00  0.00      WT1   
ATOM   1919  OH2 TIP3W3219      -3.970  -1.069 -10.111  1.00  0.00      WT1   
ATOM   1920  H1  TIP3W3219      -4.344  -0.469  -9.428  1.00  0.00      WT1   
ATOM   1921  H2  TIP3W3219      -3.356  -0.465 -10.555  1.00  0.00      WT1   
ATOM   1922  OH2 TIP3W3222      11.786 -10.549  -8.481  1.00  0.00      WT1   
ATOM   1923  H1  TIP3W3222      12.288 -11.385  -8.436  1.00  0.00      WT1   
ATOM   1924  H2  TIP3W3222      11.163 -10.695  -7.752  1.00  0.00      WT1   
ATOM   1925  OH2 TIP3W3223      -7.314   8.797   3.167  1.00  0.00      WT1   
ATOM   1926  H1  TIP3W3223      -7.466   8.037   2.567  1.00  0.00      WT1   
ATOM   1927  H2  TIP3W3223      -6.334   8.773   3.169  1.00  0.00      WT1   
ATOM   1928  OH2 TIP3W3227       4.172   5.553   7.947  1.00  0.00      WT1   
ATOM   1929  H1  TIP3W3227       4.995   5.226   8.371  1.00  0.00      WT1   
ATOM   1930  H2  TIP3W3227       3.811   4.723   7.575  1.00  0.00      WT1   
ATOM   1931  OH2 TIP3W3233       9.287  -0.698   0.102  1.00  0.00      WT1   
ATOM   1932  H1  TIP3W3233       9.691  -0.449   0.957  1.00  0.00      WT1   
ATOM   1933  H2  TIP3W3233       9.456   0.103  -0.436  1.00  0.00      WT1   
ATOM   1934  OH2 TIP3W3236       6.722  -0.852 -15.614  1.00  0.00      WT1   
ATOM   1935  H1  TIP3W3236       7.626  -0.848 -15.226  1.00  0.00      WT1   
ATOM   1936  H2  TIP3W3236       6.304  -1.498 -15.014  1.00  0.00      WT1   
ATOM   1937  OH2 TIP3W3238       5.758   7.176   0.340  1.00  0.00      WT1   
ATOM   1938  H1  TIP3W3238       6.544   6.600   0.270  1.00  0.00      WT1   
ATOM   1939  H2  TIP3W3238       5.868   7.606   1.213  1.00  0.00      WT1   
ATOM   1940  OH2 TIP3W3240     -13.004  -6.517 -11.506  1.00  0.00      WT1   
ATOM   1941  H1  TIP3W3240     -13.606  -6.280 -12.220  1.00  0.00      WT1   
ATOM   1942  H2  TIP3W3240     -13.161  -5.780 -10.879  1.00  0.00      WT1   
ATOM   1943  OH2 TIP3W3241       2.561 -13.646   4.063  1.00  0.00      WT1   
ATOM   1944  H1  TIP3W3241       3.187 -13.822   4.775  1.00  0.00      WT1   
ATOM   1945  H2  TIP3W3241       1.791 -13.305   4.582  1.00  0.00      WT1   
ATOM   1946  OH2 TIP3W3243      15.498 -13.016   9.083  1.00  0.00      WT1   
ATOM   1947  H1  TIP3W3243      14.703 -12.611   8.672  1.00  0.00      WT1   
ATOM   1948  H2  TIP3W3243      15.780 -13.616   8.385  1.00  0.00      WT1   
ATOM   1949  OH2 TIP3W3245      -9.639   1.596  -6.944  1.00  0.00      WT1   
ATOM   1950  H1  TIP3W3245      -9.521   1.194  -6.061  1.00  0.00      WT1   
ATOM   1951  H2  TIP3W3245      -8.806   1.317  -7.372  1.00  0.00      WT1   
ATOM   1952  OH2 TIP3W3247      11.434  -4.360  -6.140  1.00  0.00      WT1   
ATOM   1953  H1  TIP3W3247      10.503  -4.094  -6.327  1.00  0.00      WT1   
ATOM   1954  H2  TIP3W3247      11.872  -3.493  -5.991  1.00  0.00      WT1   
ATOM   1955  OH2 TIP3W3257      -7.808   8.342  14.883  1.00  0.00      WT1   
ATOM   1956  H1  TIP3W3257      -7.489   9.158  14.446  1.00  0.00      WT1   
ATOM   1957  H2  TIP3W3257      -8.745   8.343  14.594  1.00  0.00      WT1   
ATOM   1958  OH2 TIP3W3258       8.926  -7.714  -7.146  1.00  0.00      WT1   
ATOM   1959  H1  TIP3W3258       8.792  -6.792  -6.886  1.00  0.00      WT1   
ATOM   1960  H2  TIP3W3258       9.909  -7.785  -7.103  1.00  0.00      WT1   
ATOM   1961  OH2 TIP3W3261      -6.251  13.306  -7.877  1.00  0.00      WT1   
ATOM   1962  H1  TIP3W3261      -5.874  12.417  -8.062  1.00  0.00      WT1   
ATOM   1963  H2  TIP3W3261      -6.823  13.093  -7.124  1.00  0.00      WT1   
ATOM   1964  OH2 TIP3W3263       6.923   2.492   8.107  1.00  0.00      WT1   
ATOM   1965  H1  TIP3W3263       6.066   2.031   8.015  1.00  0.00      WT1   
ATOM   1966  H2  TIP3W3263       7.537   1.741   8.001  1.00  0.00      WT1   
ATOM   1967  OH2 TIP3W3274       1.202  -3.280 -13.952  1.00  0.00      WT1   
ATOM   1968  H1  TIP3W3274       1.337  -3.056 -14.898  1.00  0.00      WT1   
ATOM   1969  H2  TIP3W3274       0.221  -3.322 -13.896  1.00  0.00      WT1   
ATOM   1970  OH2 TIP3W3280      12.722   1.206   9.700  1.00  0.00      WT1   
ATOM   1971  H1  TIP3W3280      11.975   1.328  10.327  1.00  0.00      WT1   
ATOM   1972  H2  TIP3W3280      13.307   0.636  10.241  1.00  0.00      WT1   
ATOM   1973  OH2 TIP3W3282       4.535   8.266  -9.721  1.00  0.00      WT1   
ATOM   1974  H1  TIP3W3282       4.856   8.892 -10.412  1.00  0.00      WT1   
ATOM   1975  H2  TIP3W3282       4.052   8.886  -9.132  1.00  0.00      WT1   
ATOM   1976  OH2 TIP3W3287      -2.133  11.652  10.839  1.00  0.00      WT1   
ATOM   1977  H1  TIP3W3287      -1.389  11.739  10.203  1.00  0.00      WT1   
ATOM   1978  H2  TIP3W3287      -2.326  10.699  10.743  1.00  0.00      WT1   
ATOM   1979  OH2 TIP3W3296      14.279   2.179   2.698  1.00  0.00      WT1   
ATOM   1980  H1  TIP3W3296      14.916   2.880   2.467  1.00  0.00      WT1   
ATOM   1981  H2  TIP3W3296      13.778   2.115   1.853  1.00  0.00      WT1   
ATOM   1982  OH2 TIP3W3301     -10.308   8.550  13.684  1.00  0.00      WT1   
ATOM   1983  H1  TIP3W3301      -9.984   8.648  12.763  1.00  0.00      WT1   
ATOM   1984  H2  TIP3W3301     -11.085   9.155  13.648  1.00  0.00      WT1   
ATOM   1985  OH2 TIP3W3302       7.962   6.600 -15.716  1.00  0.00      WT1   
ATOM   1986  H1  TIP3W3302       7.155   6.695 -15.170  1.00  0.00      WT1   
ATOM   1987  H2  TIP3W3302       8.134   5.638 -15.650  1.00  0.00      WT1   
ATOM   1988  OH2 TIP3W3305      -6.858 -13.907 -13.356  1.00  0.00      WT1   
ATOM   1989  H1  TIP3W3305      -6.523 -13.502 -12.527  1.00  0.00      WT1   
ATOM   1990  H2  TIP3W3305      -6.009 -14.051 -13.830  1.00  0.00      WT1   
ATOM   1991  OH2 TIP3W3306      -7.394   7.601  -6.096  1.00  0.00      WT1   
ATOM   1992  H1  TIP3W3306      -8.098   7.777  -5.440  1.00  0.00      WT1   
ATOM   1993  H2  TIP3W3306      -6.646   8.046  -5.661  1.00  0.00      WT1   
ATOM   1994  OH2 TIP3W3331      -5.076   1.549  12.089  1.00  0.00      WT1   
ATOM   1995  H1  TIP3W3331      -4.653   2.024  12.837  1.00  0.00      WT1   
ATOM   1996  H2  TIP3W3331      -4.852   2.150  11.345  1.00  0.00      WT1   
ATOM   1997  OH2 TIP3W3342      10.224  -6.289   8.366  1.00  0.00      WT1   
ATOM   1998  H1  TIP3W3342      10.858  -6.722   8.973  1.00  0.00      WT1   
ATOM   1999  H2  TIP3W3342       9.634  -5.912   9.055  1.00  0.00      WT1   
ATOM   2000  OH2 TIP3W3347      -0.092 -15.067  -3.709  1.00  0.00      WT1   
ATOM   2001  H1  TIP3W3347       0.141 -15.946  -3.356  1.00  0.00      WT1   
ATOM   2002  H2  TIP3W3347       0.775 -14.652  -3.850  1.00  0.00      WT1   
ATOM   2003  OH2 TIP3W3348      -8.686   7.590  -0.840  1.00  0.00      WT1   
ATOM   2004  H1  TIP3W3348      -9.403   8.257  -0.799  1.00  0.00      WT1   
ATOM   2005  H2  TIP3W3348      -8.020   8.037  -1.417  1.00  0.00      WT1   
ATOM   2006  OH2 TIP3W3365       8.831  -5.833  10.663  1.00  0.00      WT1   
ATOM   2007  H1  TIP3W3365       7.907  -5.734  10.342  1.00  0.00      WT1   
ATOM   2008  H2  TIP3W3365       8.758  -6.569  11.304  1.00  0.00      WT1   
ATOM   2009  OH2 TIP3W3367      10.394   9.726  10.952  1.00  0.00      WT1   
ATOM   2010  H1  TIP3W3367      10.885   9.106  10.368  1.00  0.00      WT1   
ATOM   2011  H2  TIP3W3367      10.945  10.525  10.850  1.00  0.00      WT1   
ATOM   2012  OH2 TIP3W3382     -14.375   6.242  14.278  1.00  0.00      WT1   
ATOM   2013  H1  TIP3W3382     -14.487   5.649  15.048  1.00  0.00      WT1   
ATOM   2014  H2  TIP3W3382     -14.694   5.647  13.572  1.00  0.00      WT1   
ATOM   2015  OH2 TIP3W3402      -2.164   4.117  11.775  1.00  0.00      WT1   
ATOM   2016  H1  TIP3W3402      -1.647   3.410  11.309  1.00  0.00      WT1   
ATOM   2017  H2  TIP3W3402      -1.599   4.172  12.578  1.00  0.00      WT1   
ATOM   2018  OH2 TIP3W3408       6.485 -13.518  -5.604  1.00  0.00      WT1   
ATOM   2019  H1  TIP3W3408       6.175 -14.195  -6.243  1.00  0.00      WT1   
ATOM   2020  H2  TIP3W3408       7.100 -13.005  -6.171  1.00  0.00      WT1   
ATOM   2021  OH2 TIP3W3426      14.232  -8.037  13.413  1.00  0.00      WT1   
ATOM   2022  H1  TIP3W3426      14.793  -8.103  14.193  1.00  0.00      WT1   
ATOM   2023  H2  TIP3W3426      13.708  -8.862  13.486  1.00  0.00      WT1   
ATOM   2024  OH2 TIP3W3442      12.993  13.017  -0.759  1.00  0.00      WT1   
ATOM   2025  H1  TIP3W3442      12.182  12.914  -0.216  1.00  0.00      WT1   
ATOM   2026  H2  TIP3W3442      13.300  13.879  -0.423  1.00  0.00      WT1   
ATOM   2027  OH2 TIP3W3447       2.898  14.398   4.973  1.00  0.00      WT1   
ATOM   2028  H1  TIP3W3447       1.973  14.706   5.011  1.00  0.00      WT1   
ATOM   2029  H2  TIP3W3447       2.791  13.563   4.469  1.00  0.00      WT1   
ATOM   2030  OH2 TIP3W3476     -15.853   7.677  10.930  1.00  0.00      WT1   
ATOM   2031  H1  TIP3W3476     -15.708   8.283  11.683  1.00  0.00      WT1   
ATOM   2032  H2  TIP3W3476     -15.004   7.177  10.986  1.00  0.00      WT1   
ATOM   2033  OH2 TIP3W3484     -10.168   5.327  -1.073  1.00  0.00      WT1   
ATOM   2034  H1  TIP3W3484      -9.574   6.103  -0.988  1.00  0.00      WT1   
ATOM   2035  H2  TIP3W3484     -10.900   5.723  -1.585  1.00  0.00      WT1   
ATOM   2036  OH2 TIP3W3513     -11.450 -10.121   2.457  1.00  0.00      WT1   
ATOM   2037  H1  TIP3W3513     -10.704 -10.324   1.856  1.00  0.00      WT1   
ATOM   2038  H2  TIP3W3513     -12.195 -10.451   1.910  1.00  0.00      WT1   
ATOM   2039  OH2 TIP3W3526       8.897  15.175  -5.158  1.00  0.00      WT1   
ATOM   2040  H1  TIP3W3526       8.227  14.742  -4.588  1.00  0.00      WT1   
ATOM   2041  H2  TIP3W3526       8.753  14.652  -5.975  1.00  0.00      WT1   
ATOM   2042  OH2 TIP3W3527       2.194 -14.093  -8.992  1.00  0.00      WT1   
ATOM   2043  H1  TIP3W3527       3.034 -13.632  -9.195  1.00  0.00      WT1   
ATOM   2044  H2  TIP3W3527       1.528 -13.394  -9.163  1.00  0.00      WT1   
ATOM   2045  OH2 TIP3W3545     -14.140   5.852  -5.348  1.00  0.00      WT1   
ATOM   2046  H1  TIP3W3545     -14.297   5.355  -6.180  1.00  0.00      WT1   
ATOM   2047  H2  TIP3W3545     -13.228   6.187  -5.505  1.00  0.00      WT1   
ATOM   2048  OH2 TIP3W3554       6.462   9.858  -5.456  1.00  0.00      WT1   
ATOM   2049  H1  TIP3W3554       7.408   9.735  -5.212  1.00  0.00      WT1   
ATOM   2050  H2  TIP3W3554       6.476   9.507  -6.373  1.00  0.00      WT1   
ATOM   2051  OH2 TIP3W3555       2.077 -10.491 -11.242  1.00  0.00      WT1   
ATOM   2052  H1  TIP3W3555       2.186 -10.743 -12.185  1.00  0.00      WT1   
ATOM   2053  H2  TIP3W3555       3.003 -10.553 -10.936  1.00  0.00      WT1   
ATOM   2054  OH2 TIP3W3556      -0.860   7.803 -10.076  1.00  0.00      WT1   
ATOM   2055  H1  TIP3W3556      -1.591   8.323 -10.480  1.00  0.00      WT1   
ATOM   2056  H2  TIP3W3556      -0.572   7.291 -10.859  1.00  0.00      WT1   
ATOM   2057  OH2 TIP3W3557      -3.129   8.900  14.891  1.00  0.00      WT1   
ATOM   2058  H1  TIP3W3557      -3.654   9.683  14.647  1.00  0.00      WT1   
ATOM   2059  H2  TIP3W3557      -2.428   8.911  14.212  1.00  0.00      WT1   
ATOM   2060  OH2 TIP3W3561      -4.167  -0.864  11.174  1.00  0.00      WT1   
ATOM   2061  H1  TIP3W3561      -5.058  -1.274  11.146  1.00  0.00      WT1   
ATOM   2062  H2  TIP3W3561      -4.422   0.007  11.552  1.00  0.00      WT1   
ATOM   2063  OH2 TIP3W3569      -0.782 -10.686  -7.602  1.00  0.00      WT1   
ATOM   2064  H1  TIP3W3569      -0.052 -10.024  -7.530  1.00  0.00      WT1   
ATOM   2065  H2  TIP3W3569      -0.401 -11.257  -8.306  1.00  0.00      WT1   
ATOM   2066  OH2 TIP3W3573       7.735   6.852  -2.963  1.00  0.00      WT1   
ATOM   2067  H1  TIP3W3573       8.249   6.552  -3.741  1.00  0.00      WT1   
ATOM   2068  H2  TIP3W3573       6.881   7.038  -3.406  1.00  0.00      WT1   
ATOM   2069  OH2 TIP3W3593     -11.556 -14.273   3.527  1.00  0.00      WT1   
ATOM   2070  H1  TIP3W3593     -11.312 -13.425   3.964  1.00  0.00      WT1   
ATOM   2071  H2  TIP3W3593     -11.273 -14.901   4.237  1.00  0.00      WT1   
ATOM   2072  OH2 TIP3W3595      -1.362 -10.665   6.351  1.00  0.00      WT1   
ATOM   2073  H1  TIP3W3595      -2.174 -11.180   6.525  1.00  0.00      WT1   
ATOM   2074  H2  TIP3W3595      -0.865 -10.776   7.189  1.00  0.00      WT1   
ATOM   2075  OH2 TIP3W3596      12.036  -9.958  -0.691  1.00  0.00      WT1   
ATOM   2076  H1  TIP3W3596      12.750 -10.071  -1.351  1.00  0.00      WT1   
ATOM   2077  H2  TIP3W3596      12.081 -10.818  -0.235  1.00  0.00      WT1   
ATOM   2078  OH2 TIP3W3599      -4.267 -14.162 -14.224  1.00  0.00      WT1   
ATOM   2079  H1  TIP3W3599      -3.592 -14.776 -13.905  1.00  0.00      WT1   
ATOM   2080  H2  TIP3W3599      -3.970 -13.333 -13.800  1.00  0.00      WT1   
ATOM   2081  OH2 TIP3W3600       8.116  13.586  -7.238  1.00  0.00      WT1   
ATOM   2082  H1  TIP3W3600       7.441  14.226  -7.537  1.00  0.00      WT1   
ATOM   2083  H2  TIP3W3600       7.865  12.807  -7.777  1.00  0.00      WT1   
ATOM   2084  OH2 TIP3W3603      -1.679  -4.143  10.906  1.00  0.00      WT1   
ATOM   2085  H1  TIP3W3603      -1.912  -4.913  10.342  1.00  0.00      WT1   
ATOM   2086  H2  TIP3W3603      -0.956  -3.775  10.354  1.00  0.00      WT1   
ATOM   2087  OH2 TIP3W3612      12.658 -16.476  -6.559  1.00  0.00      WT1   
ATOM   2088  H1  TIP3W3612      13.061 -15.666  -6.185  1.00  0.00      WT1   
ATOM   2089  H2  TIP3W3612      11.717 -16.206  -6.583  1.00  0.00      WT1   
ATOM   2090  OH2 TIP3W3617       7.744 -11.373  -1.088  1.00  0.00      WT1   
ATOM   2091  H1  TIP3W3617       8.290 -11.195  -1.896  1.00  0.00      WT1   
ATOM   2092  H2  TIP3W3617       8.145 -12.226  -0.809  1.00  0.00      WT1   
ATOM   2093  OH2 TIP3W3618       1.046   8.189  -1.253  1.00  0.00      WT1   
ATOM   2094  H1  TIP3W3618       0.945   8.371  -0.290  1.00  0.00      WT1   
ATOM   2095  H2  TIP3W3618       0.590   7.330  -1.308  1.00  0.00      WT1   
ATOM   2096  OH2 TIP3W3619       3.895 -12.585  11.142  1.00  0.00      WT1   
ATOM   2097  H1  TIP3W3619       3.800 -12.477  12.102  1.00  0.00      WT1   
ATOM   2098  H2  TIP3W3619       4.810 -12.267  11.019  1.00  0.00      WT1   
ATOM   2099  OH2 TIP3W3620      -7.632   2.182  12.872  1.00  0.00      WT1   
ATOM   2100  H1  TIP3W3620      -6.755   1.872  12.565  1.00  0.00      WT1   
ATOM   2101  H2  TIP3W3620      -7.886   1.428  13.443  1.00  0.00      WT1   
ATOM   2102  OH2 TIP3W3621       5.653  -6.921   4.411  1.00  0.00      WT1   
ATOM   2103  H1  TIP3W3621       5.916  -6.574   5.281  1.00  0.00      WT1   
ATOM   2104  H2  TIP3W3621       5.101  -6.179   4.084  1.00  0.00      WT1   
ATOM   2105  OH2 TIP3W3623       8.902  -3.367  14.593  1.00  0.00      WT1   
ATOM   2106  H1  TIP3W3623       9.347  -3.774  13.816  1.00  0.00      WT1   
ATOM   2107  H2  TIP3W3623       9.381  -3.817  15.307  1.00  0.00      WT1   
ATOM   2108  OH2 TIP3W3633       5.061  -6.835  -9.800  1.00  0.00      WT1   
ATOM   2109  H1  TIP3W3633       5.314  -7.609  -9.254  1.00  0.00      WT1   
ATOM   2110  H2  TIP3W3633       4.087  -6.931  -9.753  1.00  0.00      WT1   
ATOM   2111  OH2 TIP3W3634      -5.301   6.059 -12.576  1.00  0.00      WT1   
ATOM   2112  H1  TIP3W3634      -4.853   6.843 -12.964  1.00  0.00      WT1   
ATOM   2113  H2  TIP3W3634      -4.571   5.684 -12.040  1.00  0.00      WT1   
ATOM   2114  OH2 TIP3W3636     -10.637  -4.077 -14.353  1.00  0.00      WT1   
ATOM   2115  H1  TIP3W3636     -10.578  -4.951 -13.911  1.00  0.00      WT1   
ATOM   2116  H2  TIP3W3636     -10.297  -4.292 -15.246  1.00  0.00      WT1   
ATOM   2117  OH2 TIP3W3638     -13.245   8.111 -13.250  1.00  0.00      WT1   
ATOM   2118  H1  TIP3W3638     -12.815   8.884 -12.847  1.00  0.00      WT1   
ATOM   2119  H2  TIP3W3638     -12.594   7.397 -13.118  1.00  0.00      WT1   
ATOM   2120  OH2 TIP3W3639      13.368  12.093  -3.392  1.00  0.00      WT1   
ATOM   2121  H1  TIP3W3639      13.564  12.918  -3.881  1.00  0.00      WT1   
ATOM   2122  H2  TIP3W3639      13.432  12.396  -2.463  1.00  0.00      WT1   
ATOM   2123  OH2 TIP3W3640      -4.776  -6.913  -5.483  1.00  0.00      WT1   
ATOM   2124  H1  TIP3W3640      -4.287  -6.894  -4.630  1.00  0.00      WT1   
ATOM   2125  H2  TIP3W3640      -4.023  -6.863  -6.111  1.00  0.00      WT1   
ATOM   2126  OH2 TIP3W3642       0.501   6.594   8.800  1.00  0.00      WT1   
ATOM   2127  H1  TIP3W3642      -0.355   6.517   9.271  1.00  0.00      WT1   
ATOM   2128  H2  TIP3W3642       0.498   7.535   8.523  1.00  0.00      WT1   
ATOM   2129  OH2 TIP3W3650      11.605  -8.016  -7.049  1.00  0.00      WT1   
ATOM   2130  H1  TIP3W3650      12.087  -8.761  -7.452  1.00  0.00      WT1   
ATOM   2131  H2  TIP3W3650      12.062  -7.942  -6.181  1.00  0.00      WT1   
ATOM   2132  OH2 TIP3W3651      -3.853   3.211  13.898  1.00  0.00      WT1   
ATOM   2133  H1  TIP3W3651      -3.336   3.732  13.259  1.00  0.00      WT1   
ATOM   2134  H2  TIP3W3651      -4.165   3.911  14.512  1.00  0.00      WT1   
ATOM   2135  OH2 TIP3W3653     -13.410   6.565  11.186  1.00  0.00      WT1   
ATOM   2136  H1  TIP3W3653     -12.913   6.369  10.366  1.00  0.00      WT1   
ATOM   2137  H2  TIP3W3653     -12.719   6.468  11.862  1.00  0.00      WT1   
ATOM   2138  OH2 TIP3W3659       2.661   9.039  -5.619  1.00  0.00      WT1   
ATOM   2139  H1  TIP3W3659       2.164   9.817  -5.294  1.00  0.00      WT1   
ATOM   2140  H2  TIP3W3659       2.988   8.702  -4.758  1.00  0.00      WT1   
ATOM   2141  OH2 TIP3W3660       2.409 -13.710  -4.273  1.00  0.00      WT1   
ATOM   2142  H1  TIP3W3660       2.505 -14.218  -5.108  1.00  0.00      WT1   
ATOM   2143  H2  TIP3W3660       3.143 -13.062  -4.382  1.00  0.00      WT1   
ATOM   2144  OH2 TIP3W3661      13.211 -10.702 -16.285  1.00  0.00      WT1   
ATOM   2145  H1  TIP3W3661      13.763 -10.231 -15.632  1.00  0.00      WT1   
ATOM   2146  H2  TIP3W3661      12.716 -11.311 -15.700  1.00  0.00      WT1   
ATOM   2147  OH2 TIP3W3665       0.997   3.654  -8.492  1.00  0.00      WT1   
ATOM   2148  H1  TIP3W3665       0.425   3.498  -9.282  1.00  0.00      WT1   
ATOM   2149  H2  TIP3W3665       0.369   3.358  -7.799  1.00  0.00      WT1   
ATOM   2150  OH2 TIP3W3674      -3.238  12.360   4.867  1.00  0.00      WT1   
ATOM   2151  H1  TIP3W3674      -4.192  12.380   5.046  1.00  0.00      WT1   
ATOM   2152  H2  TIP3W3674      -2.906  12.573   5.752  1.00  0.00      WT1   
ATOM   2153  OH2 TIP3W3675       9.384  -3.806 -13.728  1.00  0.00      WT1   
ATOM   2154  H1  TIP3W3675       9.386  -3.938 -12.756  1.00  0.00      WT1   
ATOM   2155  H2  TIP3W3675       8.599  -4.336 -13.978  1.00  0.00      WT1   
ATOM   2156  OH2 TIP3W3677       9.630 -10.976 -15.442  1.00  0.00      WT1   
ATOM   2157  H1  TIP3W3677      10.115 -10.128 -15.529  1.00  0.00      WT1   
ATOM   2158  H2  TIP3W3677      10.344 -11.536 -15.064  1.00  0.00      WT1   
ATOM   2159  OH2 TIP3W3680      14.070  -0.702  11.264  1.00  0.00      WT1   
ATOM   2160  H1  TIP3W3680      13.656  -1.383  10.693  1.00  0.00      WT1   
ATOM   2161  H2  TIP3W3680      14.885  -1.160  11.548  1.00  0.00      WT1   
ATOM   2162  OH2 TIP3W3682       1.140  -9.948  13.161  1.00  0.00      WT1   
ATOM   2163  H1  TIP3W3682       1.645  -9.696  12.349  1.00  0.00      WT1   
ATOM   2164  H2  TIP3W3682       1.519  -9.313  13.803  1.00  0.00      WT1   
ATOM   2165  OH2 TIP3W3684      15.061   1.917  -5.364  1.00  0.00      WT1   
ATOM   2166  H1  TIP3W3684      15.166   2.881  -5.232  1.00  0.00      WT1   
ATOM   2167  H2  TIP3W3684      15.464   1.570  -4.551  1.00  0.00      WT1   
ATOM   2168  OH2 TIP3W3688      -5.698  -7.345 -12.126  1.00  0.00      WT1   
ATOM   2169  H1  TIP3W3688      -5.574  -6.474 -12.562  1.00  0.00      WT1   
ATOM   2170  H2  TIP3W3688      -5.038  -7.881 -12.614  1.00  0.00      WT1   
ATOM   2171  OH2 TIP3W3693     -15.371   4.471  -3.274  1.00  0.00      WT1   
ATOM   2172  H1  TIP3W3693     -14.796   4.892  -3.942  1.00  0.00      WT1   
ATOM   2173  H2  TIP3W3693     -16.191   4.388  -3.800  1.00  0.00      WT1   
ATOM   2174  OH2 TIP3W3697     -14.189   0.341   3.509  1.00  0.00      WT1   
ATOM   2175  H1  TIP3W3697     -14.185   0.126   2.553  1.00  0.00      WT1   
ATOM   2176  H2  TIP3W3697     -14.449   1.276   3.437  1.00  0.00      WT1   
ATOM   2177  OH2 TIP3W3698      11.727   3.117  -9.415  1.00  0.00      WT1   
ATOM   2178  H1  TIP3W3698      11.002   2.605  -9.020  1.00  0.00      WT1   
ATOM   2179  H2  TIP3W3698      11.351   3.326 -10.295  1.00  0.00      WT1   
ATOM   2180  OH2 TIP3W3706      13.092 -13.240  10.676  1.00  0.00      WT1   
ATOM   2181  H1  TIP3W3706      14.043 -13.389  10.542  1.00  0.00      WT1   
ATOM   2182  H2  TIP3W3706      12.874 -12.908   9.779  1.00  0.00      WT1   
ATOM   2183  OH2 TIP3W3707       6.695  -2.266  11.171  1.00  0.00      WT1   
ATOM   2184  H1  TIP3W3707       6.571  -2.396  12.134  1.00  0.00      WT1   
ATOM   2185  H2  TIP3W3707       5.883  -2.687  10.828  1.00  0.00      WT1   
ATOM   2186  OH2 TIP3W3708       7.839   5.476  -0.557  1.00  0.00      WT1   
ATOM   2187  H1  TIP3W3708       7.916   6.008  -1.377  1.00  0.00      WT1   
ATOM   2188  H2  TIP3W3708       7.663   4.598  -0.953  1.00  0.00      WT1   
ATOM   2189  OH2 TIP3W3718      -1.087   9.323  13.032  1.00  0.00      WT1   
ATOM   2190  H1  TIP3W3718      -0.116   9.172  12.996  1.00  0.00      WT1   
ATOM   2191  H2  TIP3W3718      -1.114  10.254  13.328  1.00  0.00      WT1   
ATOM   2192  OH2 TIP3W3719      -7.465   0.909 -16.003  1.00  0.00      WT1   
ATOM   2193  H1  TIP3W3719      -6.930   1.720 -16.098  1.00  0.00      WT1   
ATOM   2194  H2  TIP3W3719      -8.153   1.246 -15.381  1.00  0.00      WT1   
ATOM   2195  OH2 TIP3W3720       0.321  -3.413   9.189  1.00  0.00      WT1   
ATOM   2196  H1  TIP3W3720       0.075  -3.779   8.314  1.00  0.00      WT1   
ATOM   2197  H2  TIP3W3720       0.743  -2.564   8.926  1.00  0.00      WT1   
ATOM   2198  OH2 TIP3W3722      -2.627  10.491  -2.118  1.00  0.00      WT1   
ATOM   2199  H1  TIP3W3722      -2.952  10.604  -3.039  1.00  0.00      WT1   
ATOM   2200  H2  TIP3W3722      -2.041  11.263  -2.045  1.00  0.00      WT1   
ATOM   2201  OH2 TIP3W3723      -6.114   0.541   6.516  1.00  0.00      WT1   
ATOM   2202  H1  TIP3W3723      -6.355   1.024   7.332  1.00  0.00      WT1   
ATOM   2203  H2  TIP3W3723      -5.145   0.689   6.501  1.00  0.00      WT1   
ATOM   2204  OH2 TIP3W3724       2.473 -11.168 -13.886  1.00  0.00      WT1   
ATOM   2205  H1  TIP3W3724       2.265 -12.128 -13.939  1.00  0.00      WT1   
ATOM   2206  H2  TIP3W3724       3.318 -11.120 -14.382  1.00  0.00      WT1   
ATOM   2207  OH2 TIP3W3725     -12.040 -10.771 -12.167  1.00  0.00      WT1   
ATOM   2208  H1  TIP3W3725     -12.223 -11.693 -12.430  1.00  0.00      WT1   
ATOM   2209  H2  TIP3W3725     -11.790 -10.405 -13.050  1.00  0.00      WT1   
ATOM   2210  OH2 TIP3W3728       8.767  -0.952  -6.835  1.00  0.00      WT1   
ATOM   2211  H1  TIP3W3728       7.814  -0.735  -6.941  1.00  0.00      WT1   
ATOM   2212  H2  TIP3W3728       9.155  -0.336  -7.481  1.00  0.00      WT1   
ATOM   2213  OH2 TIP3W3740      11.053  -7.909 -12.830  1.00  0.00      WT1   
ATOM   2214  H1  TIP3W3740      10.240  -7.591 -12.379  1.00  0.00      WT1   
ATOM   2215  H2  TIP3W3740      11.516  -8.321 -12.067  1.00  0.00      WT1   
ATOM   2216  OH2 TIP3W3745      11.444  -0.785  -9.650  1.00  0.00      WT1   
ATOM   2217  H1  TIP3W3745      11.543  -1.744  -9.805  1.00  0.00      WT1   
ATOM   2218  H2  TIP3W3745      12.308  -0.432  -9.923  1.00  0.00      WT1   
ATOM   2219  OH2 TIP3W3749     -14.440  -1.268  -1.700  1.00  0.00      WT1   
ATOM   2220  H1  TIP3W3749     -14.524  -1.842  -2.487  1.00  0.00      WT1   
ATOM   2221  H2  TIP3W3749     -14.386  -0.381  -2.118  1.00  0.00      WT1   
ATOM   2222  OH2 TIP3W3761      -9.279 -11.508 -16.000  1.00  0.00      WT1   
ATOM   2223  H1  TIP3W3761      -8.613 -10.902 -16.394  1.00  0.00      WT1   
ATOM   2224  H2  TIP3W3761      -9.549 -12.006 -16.799  1.00  0.00      WT1   
ATOM   2225  OH2 TIP3W3770      11.679   9.159 -13.497  1.00  0.00      WT1   
ATOM   2226  H1  TIP3W3770      11.326   8.324 -13.875  1.00  0.00      WT1   
ATOM   2227  H2  TIP3W3770      12.585   8.892 -13.236  1.00  0.00      WT1   
ATOM   2228  OH2 TIP3W3782       8.779   7.009  -7.987  1.00  0.00      WT1   
ATOM   2229  H1  TIP3W3782       8.859   7.019  -8.976  1.00  0.00      WT1   
ATOM   2230  H2  TIP3W3782       9.544   7.588  -7.776  1.00  0.00      WT1   
ATOM   2231  OH2 TIP3W3787       7.626   2.310  -7.128  1.00  0.00      WT1   
ATOM   2232  H1  TIP3W3787       8.409   1.999  -7.613  1.00  0.00      WT1   
ATOM   2233  H2  TIP3W3787       7.395   3.126  -7.626  1.00  0.00      WT1   
ATOM   2234  OH2 TIP3W3792       6.647   9.501  12.751  1.00  0.00      WT1   
ATOM   2235  H1  TIP3W3792       6.939   9.399  13.681  1.00  0.00      WT1   
ATOM   2236  H2  TIP3W3792       7.191  10.269  12.480  1.00  0.00      WT1   
ATOM   2237  OH2 TIP3W3821       3.191  -4.747  -7.050  1.00  0.00      WT1   
ATOM   2238  H1  TIP3W3821       2.544  -5.039  -7.726  1.00  0.00      WT1   
ATOM   2239  H2  TIP3W3821       2.925  -3.807  -6.999  1.00  0.00      WT1   
ATOM   2240  OH2 TIP3W3829      -5.424  12.650   6.640  1.00  0.00      WT1   
ATOM   2241  H1  TIP3W3829      -4.605  12.787   7.153  1.00  0.00      WT1   
ATOM   2242  H2  TIP3W3829      -5.960  12.138   7.280  1.00  0.00      WT1   
ATOM   2243  OH2 TIP3W3892      -0.360 -12.755 -12.259  1.00  0.00      WT1   
ATOM   2244  H1  TIP3W3892       0.364 -13.036 -12.855  1.00  0.00      WT1   
ATOM   2245  H2  TIP3W3892      -0.914 -12.218 -12.845  1.00  0.00      WT1   
ATOM   2246  OH2 TIP3W3925     -14.261   1.343  -2.570  1.00  0.00      WT1   
ATOM   2247  H1  TIP3W3925     -13.735   1.905  -1.962  1.00  0.00      WT1   
ATOM   2248  H2  TIP3W3925     -13.928   1.683  -3.426  1.00  0.00      WT1   
ATOM   2249  OH2 TIP3W3931      -7.763   7.328 -12.616  1.00  0.00      WT1   
ATOM   2250  H1  TIP3W3931      -7.862   7.499 -13.582  1.00  0.00      WT1   
ATOM   2251  H2  TIP3W3931      -6.903   6.857 -12.618  1.00  0.00      WT1   
ATOM   2252  OH2 TIP3W3933      12.400  -9.169 -10.770  1.00  0.00      WT1   
ATOM   2253  H1  TIP3W3933      12.084  -9.653  -9.973  1.00  0.00      WT1   
ATOM   2254  H2  TIP3W3933      12.764  -9.902 -11.307  1.00  0.00      WT1   
ATOM   2255  OH2 TIP3W3935      -9.028  11.012  -2.878  1.00  0.00      WT1   
ATOM   2256  H1  TIP3W3935      -9.921  11.358  -2.671  1.00  0.00      WT1   
ATOM   2257  H2  TIP3W3935      -8.559  11.834  -3.135  1.00  0.00      WT1   
ATOM   2258  OH2 TIP3W3951      -9.687  10.883  -9.329  1.00  0.00      WT1   
ATOM   2259  H1  TIP3W3951      -9.120  10.209  -9.768  1.00  0.00      WT1   
ATOM   2260  H2  TIP3W3951      -9.514  10.694  -8.386  1.00  0.00      WT1   
ATOM   2261  OH2 TIP3W3974       1.842   9.532 -13.646  1.00  0.00      WT1   
ATOM   2262  H1  TIP3W3974       1.976   8.979 -12.841  1.00  0.00      WT1   
ATOM   2263  H2  TIP3W3974       2.749   9.496 -14.018  1.00  0.00      WT1   
ATOM   2264  OH2 TIP3W3975      12.999   4.821  -7.514  1.00  0.00      WT1   
ATOM   2265  H1  TIP3W3975      12.555   4.211  -8.140  1.00  0.00      WT1   
ATOM   2266  H2  TIP3W3975      13.903   4.453  -7.491  1.00  0.00      WT1   
ATOM   2267  OH2 TIP3W3977     -13.832  -8.988  -5.251  1.00  0.00      WT1   
ATOM   2268  H1  TIP3W3977     -13.287  -9.024  -6.057  1.00  0.00      WT1   
ATOM   2269  H2  TIP3W3977     -14.371  -8.193  -5.443  1.00  0.00      WT1   
ATOM   2270  OH2 TIP3W3986       3.041  13.879 -12.683  1.00  0.00      WT1   
ATOM   2271  H1  TIP3W3986       2.258  13.298 -12.562  1.00  0.00      WT1   
ATOM   2272  H2  TIP3W3986       2.936  14.070 -13.629  1.00  0.00      WT1   
ATOM   2273  OH2 TIP3W3991       9.048   3.546  12.490  1.00  0.00      WT1   
ATOM   2274  H1  TIP3W3991       8.269   3.109  12.076  1.00  0.00      WT1   
ATOM   2275  H2  TIP3W3991       8.679   3.632  13.400  1.00  0.00      WT1   
ATOM   2276  OH2 TIP3W3992     -11.932   9.069  -3.377  1.00  0.00      WT1   
ATOM   2277  H1  TIP3W3992     -11.748   9.569  -4.203  1.00  0.00      WT1   
ATOM   2278  H2  TIP3W3992     -12.730   9.571  -3.108  1.00  0.00      WT1   
ATOM   2279  OH2 TIP3W3996       8.428  11.397  11.897  1.00  0.00      WT1   
ATOM   2280  H1  TIP3W3996       7.937  11.470  11.049  1.00  0.00      WT1   
ATOM   2281  H2  TIP3W3996       9.146  10.786  11.625  1.00  0.00      WT1   
ATOM   2282  OH2 TIP3W4009       4.601  -7.715   9.737  1.00  0.00      WT1   
ATOM   2283  H1  TIP3W4009       4.889  -8.410   9.100  1.00  0.00      WT1   
ATOM   2284  H2  TIP3W4009       3.927  -7.258   9.182  1.00  0.00      WT1   
ATOM   2285  OH2 TIP3W4012       5.365   9.921 -11.671  1.00  0.00      WT1   
ATOM   2286  H1  TIP3W4012       4.926   9.783 -12.537  1.00  0.00      WT1   
ATOM   2287  H2  TIP3W4012       5.202  10.878 -11.516  1.00  0.00      WT1   
ATOM   2288  OH2 TIP3W4014       2.484  -9.119  10.976  1.00  0.00      WT1   
ATOM   2289  H1  TIP3W4014       2.261  -9.404  10.072  1.00  0.00      WT1   
ATOM   2290  H2  TIP3W4014       3.233  -8.533  10.787  1.00  0.00      WT1   
ATOM   2291  OH2 TIP3W4015       9.932  10.614 -11.886  1.00  0.00      WT1   
ATOM   2292  H1  TIP3W4015      10.653  10.200 -12.408  1.00  0.00      WT1   
ATOM   2293  H2  TIP3W4015       9.195  10.006 -12.113  1.00  0.00      WT1   
ATOM   2294  OH2 TIP3W4016      -4.127  10.834   1.858  1.00  0.00      WT1   
ATOM   2295  H1  TIP3W4016      -3.204  11.015   2.119  1.00  0.00      WT1   
ATOM   2296  H2  TIP3W4016      -4.263   9.945   2.255  1.00  0.00      WT1   
ATOM   2297  OH2 TIP3W4017     -12.326 -12.374  -1.607  1.00  0.00      WT1   
ATOM   2298  H1  TIP3W4017     -11.389 -12.651  -1.730  1.00  0.00      WT1   
ATOM   2299  H2  TIP3W4017     -12.385 -11.689  -2.306  1.00  0.00      WT1   
ATOM   2300  OH2 TIP3W4018      13.788 -11.529   4.160  1.00  0.00      WT1   
ATOM   2301  H1  TIP3W4018      14.664 -11.924   4.166  1.00  0.00      WT1   
ATOM   2302  H2  TIP3W4018      13.236 -12.258   3.812  1.00  0.00      WT1   
ATOM   2303  OH2 TIP3W4021      13.987   5.789   0.511  1.00  0.00      WT1   
ATOM   2304  H1  TIP3W4021      14.556   5.097   0.887  1.00  0.00      WT1   
ATOM   2305  H2  TIP3W4021      14.214   6.537   1.102  1.00  0.00      WT1   
ATOM   2306  OH2 TIP3W4035       5.349 -15.261  -7.438  1.00  0.00      WT1   
ATOM   2307  H1  TIP3W4035       5.621 -16.164  -7.711  1.00  0.00      WT1   
ATOM   2308  H2  TIP3W4035       4.465 -15.429  -7.056  1.00  0.00      WT1   
ATOM   2309  OH2 TIP3W4036     -10.927  13.662  12.999  1.00  0.00      WT1   
ATOM   2310  H1  TIP3W4036     -10.284  13.899  12.303  1.00  0.00      WT1   
ATOM   2311  H2  TIP3W4036     -11.509  13.045  12.508  1.00  0.00      WT1   
ATOM   2312  OH2 TIP3W4037      13.767   5.188  -2.212  1.00  0.00      WT1   
ATOM   2313  H1  TIP3W4037      13.984   5.499  -1.308  1.00  0.00      WT1   
ATOM   2314  H2  TIP3W4037      14.205   5.872  -2.763  1.00  0.00      WT1   
ATOM   2315  OH2 TIP3W4038       0.545  11.046   4.667  1.00  0.00      WT1   
ATOM   2316  H1  TIP3W4038       1.229  11.524   4.147  1.00  0.00      WT1   
ATOM   2317  H2  TIP3W4038       1.132  10.481   5.214  1.00  0.00      WT1   
ATOM   2318  OH2 TIP3W4039       0.998 -11.445  -3.100  1.00  0.00      WT1   
ATOM   2319  H1  TIP3W4039       1.718 -10.774  -3.146  1.00  0.00      WT1   
ATOM   2320  H2  TIP3W4039       1.433 -12.222  -3.491  1.00  0.00      WT1   
ATOM   2321  OH2 TIP3W4041       9.640   6.613   3.502  1.00  0.00      WT1   
ATOM   2322  H1  TIP3W4041       9.376   5.816   2.987  1.00  0.00      WT1   
ATOM   2323  H2  TIP3W4041       9.147   6.469   4.337  1.00  0.00      WT1   
ATOM   2324  OH2 TIP3W4055     -12.546   9.991  13.143  1.00  0.00      WT1   
ATOM   2325  H1  TIP3W4055     -13.457   9.641  13.129  1.00  0.00      WT1   
ATOM   2326  H2  TIP3W4055     -12.581  10.686  12.458  1.00  0.00      WT1   
ATOM   2327  OH2 TIP3W4056       0.179  12.486  -7.838  1.00  0.00      WT1   
ATOM   2328  H1  TIP3W4056       0.473  11.692  -8.319  1.00  0.00      WT1   
ATOM   2329  H2  TIP3W4056      -0.616  12.738  -8.352  1.00  0.00      WT1   
ATOM   2330  OH2 TIP3W4059       2.399  -9.438   0.676  1.00  0.00      WT1   
ATOM   2331  H1  TIP3W4059       3.350  -9.238   0.634  1.00  0.00      WT1   
ATOM   2332  H2  TIP3W4059       2.386 -10.136   1.364  1.00  0.00      WT1   
ATOM   2333  OH2 TIP3W4062      -0.352   0.782   8.395  1.00  0.00      WT1   
ATOM   2334  H1  TIP3W4062      -0.685   1.461   7.773  1.00  0.00      WT1   
ATOM   2335  H2  TIP3W4062      -1.162   0.255   8.570  1.00  0.00      WT1   
ATOM   2336  OH2 TIP3W4074      12.319   6.998   4.025  1.00  0.00      WT1   
ATOM   2337  H1  TIP3W4074      11.397   6.795   3.752  1.00  0.00      WT1   
ATOM   2338  H2  TIP3W4074      12.418   6.362   4.762  1.00  0.00      WT1   
ATOM   2339  OH2 TIP3W4076       6.364 -14.821 -11.171  1.00  0.00      WT1   
ATOM   2340  H1  TIP3W4076       5.798 -15.590 -11.381  1.00  0.00      WT1   
ATOM   2341  H2  TIP3W4076       7.126 -14.997 -11.773  1.00  0.00      WT1   
ATOM   2342  OH2 TIP3W4079     -12.173   6.397  -2.645  1.00  0.00      WT1   
ATOM   2343  H1  TIP3W4079     -13.069   6.539  -2.281  1.00  0.00      WT1   
ATOM   2344  H2  TIP3W4079     -12.052   7.248  -3.114  1.00  0.00      WT1   
ATOM   2345  OH2 TIP3W4081       2.400  11.782  12.522  1.00  0.00      WT1   
ATOM   2346  H1  TIP3W4081       2.047  10.867  12.552  1.00  0.00      WT1   
ATOM   2347  H2  TIP3W4081       2.235  12.071  13.445  1.00  0.00      WT1   
ATOM   2348  OH2 TIP3W4083       1.128  10.977  -4.484  1.00  0.00      WT1   
ATOM   2349  H1  TIP3W4083       1.821  11.689  -4.511  1.00  0.00      WT1   
ATOM   2350  H2  TIP3W4083       1.070  10.859  -3.510  1.00  0.00      WT1   
ATOM   2351  OH2 TIP3W4084       7.478  13.831   6.320  1.00  0.00      WT1   
ATOM   2352  H1  TIP3W4084       7.766  13.915   7.258  1.00  0.00      WT1   
ATOM   2353  H2  TIP3W4084       6.510  13.896   6.470  1.00  0.00      WT1   
ATOM   2354  OH2 TIP3W4093      11.314   6.416  -0.082  1.00  0.00      WT1   
ATOM   2355  H1  TIP3W4093      12.196   6.116   0.223  1.00  0.00      WT1   
ATOM   2356  H2  TIP3W4093      11.080   5.676  -0.688  1.00  0.00      WT1   
ATOM   2357  OH2 TIP3W4097       6.166  -8.450  -4.199  1.00  0.00      WT1   
ATOM   2358  H1  TIP3W4097       6.919  -8.939  -4.597  1.00  0.00      WT1   
ATOM   2359  H2  TIP3W4097       5.964  -9.015  -3.424  1.00  0.00      WT1   
ATOM   2360  OH2 TIP3W4099      -2.654  -9.943 -11.261  1.00  0.00      WT1   
ATOM   2361  H1  TIP3W4099      -1.733  -9.621 -11.351  1.00  0.00      WT1   
ATOM   2362  H2  TIP3W4099      -2.851  -9.672 -10.339  1.00  0.00      WT1   
ATOM   2363  OH2 TIP3W4102       0.879   7.110  -6.395  1.00  0.00      WT1   
ATOM   2364  H1  TIP3W4102       1.601   7.745  -6.208  1.00  0.00      WT1   
ATOM   2365  H2  TIP3W4102       1.413   6.289  -6.449  1.00  0.00      WT1   
ATOM   2366  OH2 TIP3W4104       5.204 -14.012  -0.892  1.00  0.00      WT1   
ATOM   2367  H1  TIP3W4104       5.156 -14.637  -0.136  1.00  0.00      WT1   
ATOM   2368  H2  TIP3W4104       5.254 -13.165  -0.407  1.00  0.00      WT1   
ATOM   2369  OH2 TIP3W4116     -12.479  14.377   3.434  1.00  0.00      WT1   
ATOM   2370  H1  TIP3W4116     -12.151  14.199   4.343  1.00  0.00      WT1   
ATOM   2371  H2  TIP3W4116     -13.417  14.191   3.543  1.00  0.00      WT1   
ATOM   2372  OH2 TIP3W4121     -12.964 -14.743  -3.068  1.00  0.00      WT1   
ATOM   2373  H1  TIP3W4121     -12.671 -15.298  -2.310  1.00  0.00      WT1   
ATOM   2374  H2  TIP3W4121     -12.963 -13.878  -2.620  1.00  0.00      WT1   
ATOM   2375  OH2 TIP3W4122      -9.564  -6.034  10.639  1.00  0.00      WT1   
ATOM   2376  H1  TIP3W4122      -9.086  -6.485   9.910  1.00  0.00      WT1   
ATOM   2377  H2  TIP3W4122     -10.493  -6.270  10.440  1.00  0.00      WT1   
ATOM   2378  OH2 TIP3W4138       5.716   6.433  13.883  1.00  0.00      WT1   
ATOM   2379  H1  TIP3W4138       5.769   5.832  13.107  1.00  0.00      WT1   
ATOM   2380  H2  TIP3W4138       5.052   5.971  14.436  1.00  0.00      WT1   
ATOM   2381  OH2 TIP3W4139      -9.754  -5.368  -2.792  1.00  0.00      WT1   
ATOM   2382  H1  TIP3W4139      -8.866  -5.001  -2.600  1.00  0.00      WT1   
ATOM   2383  H2  TIP3W4139      -9.958  -5.774  -1.922  1.00  0.00      WT1   
ATOM   2384  OH2 TIP3W4140       2.061 -12.992   9.099  1.00  0.00      WT1   
ATOM   2385  H1  TIP3W4140       2.649 -12.830   9.873  1.00  0.00      WT1   
ATOM   2386  H2  TIP3W4140       2.731 -12.931   8.381  1.00  0.00      WT1   
ATOM   2387  OH2 TIP3W4141      12.630  -2.413   9.692  1.00  0.00      WT1   
ATOM   2388  H1  TIP3W4141      12.704  -3.386   9.696  1.00  0.00      WT1   
ATOM   2389  H2  TIP3W4141      11.769  -2.273  10.150  1.00  0.00      WT1   
ATOM   2390  OH2 TIP3W4143       7.132   4.767  -8.213  1.00  0.00      WT1   
ATOM   2391  H1  TIP3W4143       7.760   5.511  -8.144  1.00  0.00      WT1   
ATOM   2392  H2  TIP3W4143       6.389   5.113  -7.661  1.00  0.00      WT1   
ATOM   2393  OH2 TIP3W4144      -8.339  -8.122 -12.351  1.00  0.00      WT1   
ATOM   2394  H1  TIP3W4144      -7.409  -7.818 -12.284  1.00  0.00      WT1   
ATOM   2395  H2  TIP3W4144      -8.395  -8.276 -13.321  1.00  0.00      WT1   
ATOM   2396  OH2 TIP3W4146     -14.119  -5.397  -1.439  1.00  0.00      WT1   
ATOM   2397  H1  TIP3W4146     -13.617  -6.176  -1.112  1.00  0.00      WT1   
ATOM   2398  H2  TIP3W4146     -13.703  -4.690  -0.901  1.00  0.00      WT1   
ATOM   2399  OH2 TIP3W4157      11.768   8.916  -1.160  1.00  0.00      WT1   
ATOM   2400  H1  TIP3W4157      11.646   8.010  -0.804  1.00  0.00      WT1   
ATOM   2401  H2  TIP3W4157      11.527   8.764  -2.096  1.00  0.00      WT1   
ATOM   2402  OH2 TIP3W4161      -3.234  13.764  -5.073  1.00  0.00      WT1   
ATOM   2403  H1  TIP3W4161      -3.442  14.194  -5.929  1.00  0.00      WT1   
ATOM   2404  H2  TIP3W4161      -2.267  13.625  -5.159  1.00  0.00      WT1   
ATOM   2405  OH2 TIP3W4162       5.940   6.652   4.605  1.00  0.00      WT1   
ATOM   2406  H1  TIP3W4162       5.420   5.834   4.482  1.00  0.00      WT1   
ATOM   2407  H2  TIP3W4162       6.774   6.319   5.001  1.00  0.00      WT1   
ATOM   2408  OH2 TIP3W4163       2.867  -9.504  -2.844  1.00  0.00      WT1   
ATOM   2409  H1  TIP3W4163       3.774  -9.755  -2.586  1.00  0.00      WT1   
ATOM   2410  H2  TIP3W4163       2.956  -8.536  -2.933  1.00  0.00      WT1   
ATOM   2411  OH2 TIP3W4165      15.492   4.612  -5.001  1.00  0.00      WT1   
ATOM   2412  H1  TIP3W4165      15.574   4.732  -5.972  1.00  0.00      WT1   
ATOM   2413  H2  TIP3W4165      15.163   5.488  -4.714  1.00  0.00      WT1   
ATOM   2414  OH2 TIP3W4167       8.289  11.724  -1.914  1.00  0.00      WT1   
ATOM   2415  H1  TIP3W4167       8.282  10.766  -1.691  1.00  0.00      WT1   
ATOM   2416  H2  TIP3W4167       9.223  11.860  -2.184  1.00  0.00      WT1   
ATOM   2417  OH2 TIP3W4179     -15.191  14.400  -6.688  1.00  0.00      WT1   
ATOM   2418  H1  TIP3W4179     -16.064  14.800  -6.668  1.00  0.00      WT1   
ATOM   2419  H2  TIP3W4179     -14.678  14.992  -6.100  1.00  0.00      WT1   
ATOM   2420  OH2 TIP3W4181      -9.441  11.431  10.631  1.00  0.00      WT1   
ATOM   2421  H1  TIP3W4181      -9.443  11.448   9.651  1.00  0.00      WT1   
ATOM   2422  H2  TIP3W4181      -9.159  12.344  10.835  1.00  0.00      WT1   
ATOM   2423  OH2 TIP3W4184      10.477 -11.911  10.813  1.00  0.00      WT1   
ATOM   2424  H1  TIP3W4184       9.819 -12.120  11.510  1.00  0.00      WT1   
ATOM   2425  H2  TIP3W4184      11.136 -12.616  10.931  1.00  0.00      WT1   
ATOM   2426  OH2 TIP3W4186      -0.458  12.402  15.968  1.00  0.00      WT1   
ATOM   2427  H1  TIP3W4186      -0.959  11.872  16.631  1.00  0.00      WT1   
ATOM   2428  H2  TIP3W4186      -1.014  12.287  15.169  1.00  0.00      WT1   
ATOM   2429  OH2 TIP3W4202      -5.022  -4.082   9.846  1.00  0.00      WT1   
ATOM   2430  H1  TIP3W4202      -4.203  -3.737   9.434  1.00  0.00      WT1   
ATOM   2431  H2  TIP3W4202      -5.703  -3.607   9.324  1.00  0.00      WT1   
ATOM   2432  OH2 TIP3W4243      -6.795  -1.629  11.498  1.00  0.00      WT1   
ATOM   2433  H1  TIP3W4243      -6.682  -1.805  12.456  1.00  0.00      WT1   
ATOM   2434  H2  TIP3W4243      -7.404  -2.360  11.255  1.00  0.00      WT1   
ATOM   2435  OH2 TIP3W4273       3.225  13.944   1.339  1.00  0.00      WT1   
ATOM   2436  H1  TIP3W4273       3.621  13.777   0.455  1.00  0.00      WT1   
ATOM   2437  H2  TIP3W4273       3.919  14.492   1.763  1.00  0.00      WT1   
ATOM   2438  OH2 TIP3W4287       8.788   5.980  -5.383  1.00  0.00      WT1   
ATOM   2439  H1  TIP3W4287       8.643   6.378  -6.262  1.00  0.00      WT1   
ATOM   2440  H2  TIP3W4287       9.768   5.989  -5.349  1.00  0.00      WT1   
ATOM   2441  OH2 TIP3W4356      11.449 -14.799 -13.594  1.00  0.00      WT1   
ATOM   2442  H1  TIP3W4356      11.730 -15.634 -13.984  1.00  0.00      WT1   
ATOM   2443  H2  TIP3W4356      11.364 -15.056 -12.648  1.00  0.00      WT1   
ATOM   2444  OH2 TIP3W4380      -0.353  12.853   6.539  1.00  0.00      WT1   
ATOM   2445  H1  TIP3W4380      -0.200  13.645   5.979  1.00  0.00      WT1   
ATOM   2446  H2  TIP3W4380      -0.113  12.153   5.894  1.00  0.00      WT1   
ATOM   2447  OH2 TIP3W4394       9.533  -7.430  12.791  1.00  0.00      WT1   
ATOM   2448  H1  TIP3W4394       9.867  -8.207  13.279  1.00  0.00      WT1   
ATOM   2449  H2  TIP3W4394       8.998  -7.032  13.509  1.00  0.00      WT1   
ATOM   2450  OH2 TIP3W4396      -2.957  -5.573  12.875  1.00  0.00      WT1   
ATOM   2451  H1  TIP3W4396      -2.530  -4.956  12.247  1.00  0.00      WT1   
ATOM   2452  H2  TIP3W4396      -3.862  -5.199  12.904  1.00  0.00      WT1   
ATOM   2453  OH2 TIP3W4414     -11.303 -15.455 -11.090  1.00  0.00      WT1   
ATOM   2454  H1  TIP3W4414     -11.941 -15.734 -10.423  1.00  0.00      WT1   
ATOM   2455  H2  TIP3W4414     -10.659 -14.973 -10.525  1.00  0.00      WT1   
ATOM   2456  OH2 TIP3W4417     -12.085  -9.185  -7.541  1.00  0.00      WT1   
ATOM   2457  H1  TIP3W4417     -12.519 -10.073  -7.517  1.00  0.00      WT1   
ATOM   2458  H2  TIP3W4417     -12.159  -9.020  -8.514  1.00  0.00      WT1   
ATOM   2459  OH2 TIP3W4419      -5.774 -12.420   7.839  1.00  0.00      WT1   
ATOM   2460  H1  TIP3W4419      -4.942 -12.570   7.329  1.00  0.00      WT1   
ATOM   2461  H2  TIP3W4419      -6.120 -11.647   7.352  1.00  0.00      WT1   
ATOM   2462  OH2 TIP3W4437      10.545   1.395  11.386  1.00  0.00      WT1   
ATOM   2463  H1  TIP3W4437      10.135   2.146  11.856  1.00  0.00      WT1   
ATOM   2464  H2  TIP3W4437       9.747   0.902  11.098  1.00  0.00      WT1   
ATOM   2465  OH2 TIP3W4442      -7.157 -11.898  11.955  1.00  0.00      WT1   
ATOM   2466  H1  TIP3W4442      -6.600 -12.476  11.394  1.00  0.00      WT1   
ATOM   2467  H2  TIP3W4442      -6.517 -11.550  12.612  1.00  0.00      WT1   
ATOM   2468  OH2 TIP3W4455      -1.717 -11.212  -3.183  1.00  0.00      WT1   
ATOM   2469  H1  TIP3W4455      -2.036 -12.133  -3.226  1.00  0.00      WT1   
ATOM   2470  H2  TIP3W4455      -0.744 -11.351  -3.122  1.00  0.00      WT1   
ATOM   2471  OH2 TIP3W4456      12.533  13.301 -14.703  1.00  0.00      WT1   
ATOM   2472  H1  TIP3W4456      12.928  13.058 -13.834  1.00  0.00      WT1   
ATOM   2473  H2  TIP3W4456      11.704  13.732 -14.401  1.00  0.00      WT1   
ATOM   2474  OH2 TIP3W4461      -3.546  11.066  -4.632  1.00  0.00      WT1   
ATOM   2475  H1  TIP3W4461      -3.590  12.044  -4.688  1.00  0.00      WT1   
ATOM   2476  H2  TIP3W4461      -3.241  10.869  -5.545  1.00  0.00      WT1   
ATOM   2477  OH2 TIP3W4474      -0.103   1.111  15.359  1.00  0.00      WT1   
ATOM   2478  H1  TIP3W4474      -0.148   0.139  15.282  1.00  0.00      WT1   
ATOM   2479  H2  TIP3W4474       0.840   1.264  15.112  1.00  0.00      WT1   
ATOM   2480  OH2 TIP3W4479     -15.940 -10.556  -4.206  1.00  0.00      WT1   
ATOM   2481  H1  TIP3W4479     -16.056 -10.077  -3.362  1.00  0.00      WT1   
ATOM   2482  H2  TIP3W4479     -15.177 -10.089  -4.594  1.00  0.00      WT1   
ATOM   2483  OH2 TIP3W4480      10.332  -9.207  14.773  1.00  0.00      WT1   
ATOM   2484  H1  TIP3W4480      11.199  -9.597  14.542  1.00  0.00      WT1   
ATOM   2485  H2  TIP3W4480      10.503  -8.880  15.681  1.00  0.00      WT1   
ATOM   2486  OH2 TIP3W4484       1.441   3.090  -5.030  1.00  0.00      WT1   
ATOM   2487  H1  TIP3W4484       0.686   2.666  -5.477  1.00  0.00      WT1   
ATOM   2488  H2  TIP3W4484       1.632   2.463  -4.305  1.00  0.00      WT1   
ATOM   2489  OH2 TIP3W4496       2.573  12.209   3.316  1.00  0.00      WT1   
ATOM   2490  H1  TIP3W4496       2.902  11.354   2.962  1.00  0.00      WT1   
ATOM   2491  H2  TIP3W4496       2.769  12.789   2.547  1.00  0.00      WT1   
ATOM   2492  OH2 TIP3W4516       6.917   2.243  11.447  1.00  0.00      WT1   
ATOM   2493  H1  TIP3W4516       7.417   1.458  11.136  1.00  0.00      WT1   
ATOM   2494  H2  TIP3W4516       6.012   1.959  11.190  1.00  0.00      WT1   
ATOM   2495  OH2 TIP3W4519     -13.112 -11.671  -7.254  1.00  0.00      WT1   
ATOM   2496  H1  TIP3W4519     -12.336 -12.258  -7.189  1.00  0.00      WT1   
ATOM   2497  H2  TIP3W4519     -13.807 -12.239  -6.899  1.00  0.00      WT1   
ATOM   2498  OH2 TIP3W4523      10.021  14.181 -14.101  1.00  0.00      WT1   
ATOM   2499  H1  TIP3W4523       9.716  14.051 -13.182  1.00  0.00      WT1   
ATOM   2500  H2  TIP3W4523       9.421  13.582 -14.588  1.00  0.00      WT1   
ATOM   2501  OH2 TIP3W4524       9.035   4.036 -15.686  1.00  0.00      WT1   
ATOM   2502  H1  TIP3W4524       9.252   3.258 -15.130  1.00  0.00      WT1   
ATOM   2503  H2  TIP3W4524       9.934   4.341 -15.934  1.00  0.00      WT1   
ATOM   2504  OH2 TIP3W4536       4.869  15.297   3.071  1.00  0.00      WT1   
ATOM   2505  H1  TIP3W4536       4.286  15.151   3.840  1.00  0.00      WT1   
ATOM   2506  H2  TIP3W4536       5.619  14.699   3.283  1.00  0.00      WT1   
ATOM   2507  OH2 TIP3W4537      11.589  12.259  10.539  1.00  0.00      WT1   
ATOM   2508  H1  TIP3W4537      10.937  12.967  10.453  1.00  0.00      WT1   
ATOM   2509  H2  TIP3W4537      11.880  12.428  11.471  1.00  0.00      WT1   
ATOM   2510  OH2 TIP3W4538      -6.897  11.007  -6.119  1.00  0.00      WT1   
ATOM   2511  H1  TIP3W4538      -6.483  10.456  -5.431  1.00  0.00      WT1   
ATOM   2512  H2  TIP3W4538      -6.293  10.832  -6.873  1.00  0.00      WT1   
ATOM   2513  OH2 TIP3W4539      15.262   6.142   6.223  1.00  0.00      WT1   
ATOM   2514  H1  TIP3W4539      15.709   6.092   5.351  1.00  0.00      WT1   
ATOM   2515  H2  TIP3W4539      15.806   6.800   6.692  1.00  0.00      WT1   
ATOM   2516  OH2 TIP3W4553     -14.602   2.600   1.823  1.00  0.00      WT1   
ATOM   2517  H1  TIP3W4553     -13.920   3.231   1.510  1.00  0.00      WT1   
ATOM   2518  H2  TIP3W4553     -14.433   1.822   1.254  1.00  0.00      WT1   
ATOM   2519  OH2 TIP3W4559      -8.796  12.652 -11.222  1.00  0.00      WT1   
ATOM   2520  H1  TIP3W4559      -9.070  12.068 -10.484  1.00  0.00      WT1   
ATOM   2521  H2  TIP3W4559      -9.678  12.954 -11.522  1.00  0.00      WT1   
ATOM   2522  OH2 TIP3W4569      -5.124 -14.598  -4.173  1.00  0.00      WT1   
ATOM   2523  H1  TIP3W4569      -4.176 -14.399  -4.021  1.00  0.00      WT1   
ATOM   2524  H2  TIP3W4569      -5.330 -15.157  -3.405  1.00  0.00      WT1   
ATOM   2525  OH2 TIP3W4578       8.893   4.634   1.839  1.00  0.00      WT1   
ATOM   2526  H1  TIP3W4578       8.576   4.946   0.964  1.00  0.00      WT1   
ATOM   2527  H2  TIP3W4578       9.454   3.869   1.589  1.00  0.00      WT1   
ATOM   2528  OH2 TIP3W4582      -3.710  -6.499   7.080  1.00  0.00      WT1   
ATOM   2529  H1  TIP3W4582      -4.215  -5.745   6.702  1.00  0.00      WT1   
ATOM   2530  H2  TIP3W4582      -3.004  -6.547   6.393  1.00  0.00      WT1   
ATOM   2531  OH2 TIP3W4588      -0.123 -10.939   2.975  1.00  0.00      WT1   
ATOM   2532  H1  TIP3W4588       0.851 -11.038   2.944  1.00  0.00      WT1   
ATOM   2533  H2  TIP3W4588      -0.400 -11.875   3.129  1.00  0.00      WT1   
ATOM   2534  OH2 TIP3W4605       5.079   6.134 -11.373  1.00  0.00      WT1   
ATOM   2535  H1  TIP3W4605       4.376   5.546 -11.023  1.00  0.00      WT1   
ATOM   2536  H2  TIP3W4605       5.022   6.871 -10.732  1.00  0.00      WT1   
ATOM   2537  OH2 TIP3W4606       4.440   1.452  10.614  1.00  0.00      WT1   
ATOM   2538  H1  TIP3W4606       4.456   1.468   9.632  1.00  0.00      WT1   
ATOM   2539  H2  TIP3W4606       4.077   0.550  10.748  1.00  0.00      WT1   
ATOM   2540  OH2 TIP3W4625      -7.135  10.986   8.051  1.00  0.00      WT1   
ATOM   2541  H1  TIP3W4625      -7.155  10.479   7.214  1.00  0.00      WT1   
ATOM   2542  H2  TIP3W4625      -8.068  11.287   8.060  1.00  0.00      WT1   
ATOM   2543  OH2 TIP3W4626     -10.371  -5.920   7.430  1.00  0.00      WT1   
ATOM   2544  H1  TIP3W4626      -9.777  -5.363   6.893  1.00  0.00      WT1   
ATOM   2545  H2  TIP3W4626     -10.871  -5.246   7.929  1.00  0.00      WT1   
ATOM   2546  OH2 TIP3W4630      13.966  10.413  -0.295  1.00  0.00      WT1   
ATOM   2547  H1  TIP3W4630      13.657  11.318  -0.474  1.00  0.00      WT1   
ATOM   2548  H2  TIP3W4630      13.261   9.872  -0.702  1.00  0.00      WT1   
ATOM   2549  OH2 TIP3W4641       7.825   8.979 -12.461  1.00  0.00      WT1   
ATOM   2550  H1  TIP3W4641       7.640   9.187 -13.402  1.00  0.00      WT1   
ATOM   2551  H2  TIP3W4641       6.969   9.245 -12.063  1.00  0.00      WT1   
ATOM   2552  OH2 TIP3W4649     -11.621  13.502   5.887  1.00  0.00      WT1   
ATOM   2553  H1  TIP3W4649     -11.361  12.570   5.725  1.00  0.00      WT1   
ATOM   2554  H2  TIP3W4649     -10.745  13.944   5.957  1.00  0.00      WT1   
ATOM   2555  OH2 TIP3W4663      -5.764  -6.405  -2.123  1.00  0.00      WT1   
ATOM   2556  H1  TIP3W4663      -6.031  -7.171  -1.571  1.00  0.00      WT1   
ATOM   2557  H2  TIP3W4663      -4.920  -6.716  -2.506  1.00  0.00      WT1   
ATOM   2558  OH2 TIP3W4685      12.779 -10.348  14.079  1.00  0.00      WT1   
ATOM   2559  H1  TIP3W4685      12.704 -11.298  13.821  1.00  0.00      WT1   
ATOM   2560  H2  TIP3W4685      13.015 -10.472  15.032  1.00  0.00      WT1   
ATOM   2561  OH2 TIP3W4706       4.627  12.503  -8.176  1.00  0.00      WT1   
ATOM   2562  H1  TIP3W4706       4.044  11.711  -8.165  1.00  0.00      WT1   
ATOM   2563  H2  TIP3W4706       4.833  12.565  -7.215  1.00  0.00      WT1   
ATOM   2564  OH2 TIP3W4797     -12.341  11.305   0.115  1.00  0.00      WT1   
ATOM   2565  H1  TIP3W4797     -12.117  11.649  -0.776  1.00  0.00      WT1   
ATOM   2566  H2  TIP3W4797     -11.960  12.024   0.659  1.00  0.00      WT1   
ATOM   2567  OH2 TIP3W4798      11.443   5.060  16.463  1.00  0.00      WT1   
ATOM   2568  H1  TIP3W4798      11.266   5.090  15.491  1.00  0.00      WT1   
ATOM   2569  H2  TIP3W4798      12.360   4.766  16.460  1.00  0.00      WT1   
ATOM   2570  OH2 TIP3W4809     -12.623   4.439   1.128  1.00  0.00      WT1   
ATOM   2571  H1  TIP3W4809     -12.599   5.391   0.890  1.00  0.00      WT1   
ATOM   2572  H2  TIP3W4809     -12.204   4.473   2.012  1.00  0.00      WT1   
ATOM   2573  OH2 TIP3W4814      -0.687  -1.687  15.139  1.00  0.00      WT1   
ATOM   2574  H1  TIP3W4814      -1.548  -1.752  15.580  1.00  0.00      WT1   
ATOM   2575  H2  TIP3W4814      -0.945  -1.885  14.221  1.00  0.00      WT1   
ATOM   2576  OH2 TIP3W4815       0.026 -14.810   9.415  1.00  0.00      WT1   
ATOM   2577  H1  TIP3W4815       0.663 -14.078   9.228  1.00  0.00      WT1   
ATOM   2578  H2  TIP3W4815       0.644 -15.525   9.600  1.00  0.00      WT1   
ATOM   2579  OH2 TIP3W4835     -12.477  10.664  -9.363  1.00  0.00      WT1   
ATOM   2580  H1  TIP3W4835     -12.889  11.272  -8.708  1.00  0.00      WT1   
ATOM   2581  H2  TIP3W4835     -11.528  10.889  -9.285  1.00  0.00      WT1   
ATOM   2582  OH2 TIP3W4837       6.814  13.439   3.659  1.00  0.00      WT1   
ATOM   2583  H1  TIP3W4837       6.637  12.474   3.694  1.00  0.00      WT1   
ATOM   2584  H2  TIP3W4837       7.141  13.596   4.571  1.00  0.00      WT1   
ATOM   2585  OH2 TIP3W4849      -4.609   0.728  -8.127  1.00  0.00      WT1   
ATOM   2586  H1  TIP3W4849      -4.409   0.555  -7.182  1.00  0.00      WT1   
ATOM   2587  H2  TIP3W4849      -5.588   0.795  -8.073  1.00  0.00      WT1   
ATOM   2588  OH2 TIP3W4853       3.620   5.328  15.243  1.00  0.00      WT1   
ATOM   2589  H1  TIP3W4853       3.201   5.471  16.104  1.00  0.00      WT1   
ATOM   2590  H2  TIP3W4853       2.847   5.296  14.639  1.00  0.00      WT1   
ATOM   2591  OH2 TIP3W4855       8.074 -12.013  -7.303  1.00  0.00      WT1   
ATOM   2592  H1  TIP3W4855       9.033 -12.039  -7.131  1.00  0.00      WT1   
ATOM   2593  H2  TIP3W4855       8.031 -12.258  -8.252  1.00  0.00      WT1   
ATOM   2594  OH2 TIP3W4856      -0.349 -13.308  11.960  1.00  0.00      WT1   
ATOM   2595  H1  TIP3W4856      -1.188 -12.812  11.870  1.00  0.00      WT1   
ATOM   2596  H2  TIP3W4856      -0.332 -13.809  11.131  1.00  0.00      WT1   
ATOM   2597  OH2 TIP3W4875      -9.290  -4.574  16.245  1.00  0.00      WT1   
ATOM   2598  H1  TIP3W4875      -8.816  -3.936  15.699  1.00  0.00      WT1   
ATOM   2599  H2  TIP3W4875      -9.627  -5.178  15.542  1.00  0.00      WT1   
ATOM   2600  OH2 TIP3W4899      -6.979  -6.408   6.540  1.00  0.00      WT1   
ATOM   2601  H1  TIP3W4899      -6.751  -6.920   5.736  1.00  0.00      WT1   
ATOM   2602  H2  TIP3W4899      -7.504  -5.672   6.180  1.00  0.00      WT1   
ATOM   2603  OH2 TIP3W4916     -10.692 -12.914  -6.752  1.00  0.00      WT1   
ATOM   2604  H1  TIP3W4916     -10.490 -12.035  -6.360  1.00  0.00      WT1   
ATOM   2605  H2  TIP3W4916      -9.959 -13.443  -6.348  1.00  0.00      WT1   
ATOM   2606  OH2 TIP3W4922      -7.037   2.298  -4.401  1.00  0.00      WT1   
ATOM   2607  H1  TIP3W4922      -7.799   2.372  -3.792  1.00  0.00      WT1   
ATOM   2608  H2  TIP3W4922      -6.957   1.332  -4.499  1.00  0.00      WT1   
ATOM   2609  OH2 TIP3W4937      -9.146  14.249  10.936  1.00  0.00      WT1   
ATOM   2610  H1  TIP3W4937      -8.734  15.025  11.394  1.00  0.00      WT1   
ATOM   2611  H2  TIP3W4937      -9.817  14.722  10.394  1.00  0.00      WT1   
ATOM   2612  OH2 TIP3W4941      15.337  -1.908  -6.919  1.00  0.00      WT1   
ATOM   2613  H1  TIP3W4941      15.851  -1.674  -6.110  1.00  0.00      WT1   
ATOM   2614  H2  TIP3W4941      16.028  -2.373  -7.425  1.00  0.00      WT1   
ATOM   2615  OH2 TIP3W4944      10.634  12.478  -3.101  1.00  0.00      WT1   
ATOM   2616  H1  TIP3W4944      11.561  12.169  -3.141  1.00  0.00      WT1   
ATOM   2617  H2  TIP3W4944      10.356  12.349  -4.034  1.00  0.00      WT1   
ATOM   2618  OH2 TIP3W4946      -9.977   9.659   3.239  1.00  0.00      WT1   
ATOM   2619  H1  TIP3W4946      -9.109   9.210   3.275  1.00  0.00      WT1   
ATOM   2620  H2  TIP3W4946      -9.715  10.457   2.731  1.00  0.00      WT1   
ATOM   2621  OH2 TIP3W4963       8.492  -2.848   9.158  1.00  0.00      WT1   
ATOM   2622  H1  TIP3W4963       9.256  -2.583   9.708  1.00  0.00      WT1   
ATOM   2623  H2  TIP3W4963       7.781  -2.752   9.821  1.00  0.00      WT1   
ATOM   2624  OH2 TIP3W4978       5.457  -2.574 -11.131  1.00  0.00      WT1   
ATOM   2625  H1  TIP3W4978       5.675  -2.639 -12.083  1.00  0.00      WT1   
ATOM   2626  H2  TIP3W4978       6.001  -3.292 -10.743  1.00  0.00      WT1   
ATOM   2627  OH2 TIP3W4980      -2.835  -5.939 -13.632  1.00  0.00      WT1   
ATOM   2628  H1  TIP3W4980      -3.087  -6.873 -13.789  1.00  0.00      WT1   
ATOM   2629  H2  TIP3W4980      -3.723  -5.520 -13.595  1.00  0.00      WT1   
ATOM   2630  OH2 TIP3W4982      -8.342   0.380  10.409  1.00  0.00      WT1   
ATOM   2631  H1  TIP3W4982      -7.683  -0.296  10.674  1.00  0.00      WT1   
ATOM   2632  H2  TIP3W4982      -8.938   0.336  11.184  1.00  0.00      WT1   
ATOM   2633  OH2 TIP3W4983     -12.258  -8.837 -10.200  1.00  0.00      WT1   
ATOM   2634  H1  TIP3W4983     -12.564  -8.054 -10.699  1.00  0.00      WT1   
ATOM   2635  H2  TIP3W4983     -12.259  -9.527 -10.897  1.00  0.00      WT1   
ATOM   2636  OH2 TIP3W4999       1.073 -12.458  14.131  1.00  0.00      WT1   
ATOM   2637  H1  TIP3W4999       0.601 -12.907  13.391  1.00  0.00      WT1   
ATOM   2638  H2  TIP3W4999       1.060 -11.535  13.789  1.00  0.00      WT1   
ATOM   2639  OH2 TIP3W5001      -8.051  -9.466  -9.967  1.00  0.00      WT1   
ATOM   2640  H1  TIP3W5001      -8.201  -8.985 -10.812  1.00  0.00      WT1   
ATOM   2641  H2  TIP3W5001      -8.623 -10.248 -10.129  1.00  0.00      WT1   
ATOM   2642  OH2 TIP3W5006      -8.750 -10.394   5.450  1.00  0.00      WT1   
ATOM   2643  H1  TIP3W5006      -9.311  -9.725   5.907  1.00  0.00      WT1   
ATOM   2644  H2  TIP3W5006      -7.925 -10.308   5.964  1.00  0.00      WT1   
ATOM   2645  OH2 TIP3W5009     -14.258  -0.513  -8.169  1.00  0.00      WT1   
ATOM   2646  H1  TIP3W5009     -14.130  -0.424  -7.204  1.00  0.00      WT1   
ATOM   2647  H2  TIP3W5009     -14.667  -1.397  -8.216  1.00  0.00      WT1   
ATOM   2648  OH2 TIP3W5025       6.692   7.823  10.616  1.00  0.00      WT1   
ATOM   2649  H1  TIP3W5025       6.544   8.473  11.337  1.00  0.00      WT1   
ATOM   2650  H2  TIP3W5025       7.514   7.416  10.961  1.00  0.00      WT1   
ATOM   2651  OH2 TIP3W5043      -2.647  -0.682   8.873  1.00  0.00      WT1   
ATOM   2652  H1  TIP3W5043      -2.706  -1.637   8.650  1.00  0.00      WT1   
ATOM   2653  H2  TIP3W5043      -3.156  -0.670   9.712  1.00  0.00      WT1   
ATOM   2654  OH2 TIP3W5044      10.244  -0.091   2.632  1.00  0.00      WT1   
ATOM   2655  H1  TIP3W5044      10.991  -0.728   2.672  1.00  0.00      WT1   
ATOM   2656  H2  TIP3W5044       9.821  -0.258   3.492  1.00  0.00      WT1   
ATOM   2657  OH2 TIP3W5046      10.784  11.712   7.779  1.00  0.00      WT1   
ATOM   2658  H1  TIP3W5046      11.521  11.275   7.299  1.00  0.00      WT1   
ATOM   2659  H2  TIP3W5046      11.194  11.891   8.643  1.00  0.00      WT1   
ATOM   2660  OH2 TIP3W5088       6.337  -5.624   9.580  1.00  0.00      WT1   
ATOM   2661  H1  TIP3W5088       5.776  -4.868   9.846  1.00  0.00      WT1   
ATOM   2662  H2  TIP3W5088       5.732  -6.379   9.747  1.00  0.00      WT1   
ATOM   2663  OH2 TIP3W5133      14.040  -7.835  -8.856  1.00  0.00      WT1   
ATOM   2664  H1  TIP3W5133      13.637  -6.951  -8.818  1.00  0.00      WT1   
ATOM   2665  H2  TIP3W5133      13.575  -8.225  -9.619  1.00  0.00      WT1   
ATOM   2666  OH2 TIP3W5234       2.917  -2.565 -10.087  1.00  0.00      WT1   
ATOM   2667  H1  TIP3W5234       3.853  -2.510 -10.382  1.00  0.00      WT1   
ATOM   2668  H2  TIP3W5234       2.632  -3.396 -10.525  1.00  0.00      WT1   
ATOM   2669  OH2 TIP3W5251       4.783  12.501 -11.033  1.00  0.00      WT1   
ATOM   2670  H1  TIP3W5251       4.440  12.616 -10.128  1.00  0.00      WT1   
ATOM   2671  H2  TIP3W5251       4.112  12.965 -11.579  1.00  0.00      WT1   
ATOM   2672  OH2 TIP3W5323      -6.531  -8.321  -0.323  1.00  0.00      WT1   
ATOM   2673  H1  TIP3W5323      -5.790  -8.760   0.148  1.00  0.00      WT1   
ATOM   2674  H2  TIP3W5323      -7.007  -7.858   0.397  1.00  0.00      WT1   
ATOM   2675  OH2 TIP3W5343       2.097  -4.040  11.250  1.00  0.00      WT1   
ATOM   2676  H1  TIP3W5343       1.406  -4.010  10.553  1.00  0.00      WT1   
ATOM   2677  H2  TIP3W5343       1.875  -3.247  11.782  1.00  0.00      WT1   
ATOM   2678  OH2 TIP3W5355       4.831 -13.366  -9.456  1.00  0.00      WT1   
ATOM   2679  H1  TIP3W5355       5.088 -13.890  -8.669  1.00  0.00      WT1   
ATOM   2680  H2  TIP3W5355       5.333 -13.861 -10.142  1.00  0.00      WT1   
ATOM   2681  OH2 TIP3W5356      10.530  -8.146   4.570  1.00  0.00      WT1   
ATOM   2682  H1  TIP3W5356      11.436  -8.481   4.758  1.00  0.00      WT1   
ATOM   2683  H2  TIP3W5356      10.731  -7.323   4.076  1.00  0.00      WT1   
ATOM   2684  OH2 TIP3W5358      -2.518 -13.873  -3.656  1.00  0.00      WT1   
ATOM   2685  H1  TIP3W5358      -2.443 -13.495  -4.567  1.00  0.00      WT1   
ATOM   2686  H2  TIP3W5358      -1.666 -14.377  -3.632  1.00  0.00      WT1   
ATOM   2687  OH2 TIP3W5364      -6.028   3.401 -15.859  1.00  0.00      WT1   
ATOM   2688  H1  TIP3W5364      -5.174   3.077 -15.499  1.00  0.00      WT1   
ATOM   2689  H2  TIP3W5364      -5.687   4.045 -16.516  1.00  0.00      WT1   
ATOM   2690  OH2 TIP3W5366     -13.746   7.272   6.890  1.00  0.00      WT1   
ATOM   2691  H1  TIP3W5366     -13.536   8.127   6.462  1.00  0.00      WT1   
ATOM   2692  H2  TIP3W5366     -13.789   6.699   6.096  1.00  0.00      WT1   
ATOM   2693  OH2 TIP3W5369      12.295 -13.546   2.974  1.00  0.00      WT1   
ATOM   2694  H1  TIP3W5369      11.449 -13.297   3.410  1.00  0.00      WT1   
ATOM   2695  H2  TIP3W5369      12.126 -14.483   2.744  1.00  0.00      WT1   
ATOM   2696  OH2 TIP3W5378      12.521 -12.927  13.304  1.00  0.00      WT1   
ATOM   2697  H1  TIP3W5378      12.762 -13.071  12.362  1.00  0.00      WT1   
ATOM   2698  H2  TIP3W5378      12.684 -13.795  13.684  1.00  0.00      WT1   
ATOM   2699  OH2 TIP3W5381      10.021 -15.632  -6.435  1.00  0.00      WT1   
ATOM   2700  H1  TIP3W5381       9.550 -16.388  -6.027  1.00  0.00      WT1   
ATOM   2701  H2  TIP3W5381       9.835 -14.929  -5.776  1.00  0.00      WT1   
ATOM   2702  OH2 TIP3W5393       7.992  -8.849  -9.452  1.00  0.00      WT1   
ATOM   2703  H1  TIP3W5393       7.093  -8.999  -9.085  1.00  0.00      WT1   
ATOM   2704  H2  TIP3W5393       8.426  -8.468  -8.658  1.00  0.00      WT1   
ATOM   2705  OH2 TIP3W5396     -10.983  13.399   1.305  1.00  0.00      WT1   
ATOM   2706  H1  TIP3W5396     -11.420  13.759   2.106  1.00  0.00      WT1   
ATOM   2707  H2  TIP3W5396     -10.219  12.910   1.680  1.00  0.00      WT1   
ATOM   2708  OH2 TIP3W5401     -15.372   7.960  -4.122  1.00  0.00      WT1   
ATOM   2709  H1  TIP3W5401     -14.975   7.205  -4.613  1.00  0.00      WT1   
ATOM   2710  H2  TIP3W5401     -15.123   8.705  -4.713  1.00  0.00      WT1   
ATOM   2711  OH2 TIP3W5403       5.701  -7.227  -1.309  1.00  0.00      WT1   
ATOM   2712  H1  TIP3W5403       6.194  -6.405  -1.091  1.00  0.00      WT1   
ATOM   2713  H2  TIP3W5403       6.480  -7.829  -1.341  1.00  0.00      WT1   
ATOM   2714  OH2 TIP3W5404       8.791  -7.203 -11.481  1.00  0.00      WT1   
ATOM   2715  H1  TIP3W5404       8.610  -7.803 -10.724  1.00  0.00      WT1   
ATOM   2716  H2  TIP3W5404       7.891  -7.137 -11.864  1.00  0.00      WT1   
ATOM   2717  OH2 TIP3W5418       2.726  -6.626   8.055  1.00  0.00      WT1   
ATOM   2718  H1  TIP3W5418       1.966  -6.474   8.670  1.00  0.00      WT1   
ATOM   2719  H2  TIP3W5418       2.491  -6.038   7.308  1.00  0.00      WT1   
ATOM   2720  OH2 TIP3W5421       6.567   4.976   9.117  1.00  0.00      WT1   
ATOM   2721  H1  TIP3W5421       7.215   5.565   8.694  1.00  0.00      WT1   
ATOM   2722  H2  TIP3W5421       6.830   4.090   8.765  1.00  0.00      WT1   
ATOM   2723  OH2 TIP3W5430      -1.260 -14.100   6.935  1.00  0.00      WT1   
ATOM   2724  H1  TIP3W5430      -1.699 -14.813   6.417  1.00  0.00      WT1   
ATOM   2725  H2  TIP3W5430      -0.953 -14.556   7.737  1.00  0.00      WT1   
ATOM   2726  OH2 TIP3W5443      -2.765 -11.966  11.788  1.00  0.00      WT1   
ATOM   2727  H1  TIP3W5443      -3.293 -12.723  12.112  1.00  0.00      WT1   
ATOM   2728  H2  TIP3W5443      -3.352 -11.612  11.087  1.00  0.00      WT1   
ATOM   2729  OH2 TIP3W5444       8.294 -11.037  15.123  1.00  0.00      WT1   
ATOM   2730  H1  TIP3W5444       8.881 -10.289  14.876  1.00  0.00      WT1   
ATOM   2731  H2  TIP3W5444       8.646 -11.206  16.024  1.00  0.00      WT1   
ATOM   2732  OH2 TIP3W5445       4.112   2.176  -9.389  1.00  0.00      WT1   
ATOM   2733  H1  TIP3W5445       3.877   1.709 -10.215  1.00  0.00      WT1   
ATOM   2734  H2  TIP3W5445       3.586   1.675  -8.741  1.00  0.00      WT1   
ATOM   2735  OH2 TIP3W5462      -3.058   2.755  -5.745  1.00  0.00      WT1   
ATOM   2736  H1  TIP3W5462      -2.647   2.621  -4.859  1.00  0.00      WT1   
ATOM   2737  H2  TIP3W5462      -3.688   2.004  -5.718  1.00  0.00      WT1   
ATOM   2738  OH2 TIP3W5463      -6.888  -0.533  -4.616  1.00  0.00      WT1   
ATOM   2739  H1  TIP3W5463      -6.885  -1.514  -4.646  1.00  0.00      WT1   
ATOM   2740  H2  TIP3W5463      -7.853  -0.353  -4.655  1.00  0.00      WT1   
ATOM   2741  OH2 TIP3W5484     -16.233  -1.126  -4.766  1.00  0.00      WT1   
ATOM   2742  H1  TIP3W5484     -15.311  -0.896  -5.009  1.00  0.00      WT1   
ATOM   2743  H2  TIP3W5484     -16.447  -0.426  -4.124  1.00  0.00      WT1   
ATOM   2744  OH2 TIP3W5485     -16.587  -2.208  11.922  1.00  0.00      WT1   
ATOM   2745  H1  TIP3W5485     -15.936  -2.285  11.218  1.00  0.00      WT1   
ATOM   2746  H2  TIP3W5485     -16.064  -1.690  12.574  1.00  0.00      WT1   
ATOM   2747  OH2 TIP3W5489       9.367  -0.863  13.602  1.00  0.00      WT1   
ATOM   2748  H1  TIP3W5489      10.335  -0.700  13.651  1.00  0.00      WT1   
ATOM   2749  H2  TIP3W5489       9.271  -1.721  14.058  1.00  0.00      WT1   
ATOM   2750  OH2 TIP3W5505      -5.604   5.303  -9.252  1.00  0.00      WT1   
ATOM   2751  H1  TIP3W5505      -5.000   5.175  -8.488  1.00  0.00      WT1   
ATOM   2752  H2  TIP3W5505      -4.945   5.292  -9.974  1.00  0.00      WT1   
ATOM   2753  OH2 TIP3W5528     -10.835   4.164 -14.999  1.00  0.00      WT1   
ATOM   2754  H1  TIP3W5528     -10.029   4.542 -15.419  1.00  0.00      WT1   
ATOM   2755  H2  TIP3W5528     -11.074   4.874 -14.370  1.00  0.00      WT1   
ATOM   2756  OH2 TIP3W5549     -11.694  -1.204   1.150  1.00  0.00      WT1   
ATOM   2757  H1  TIP3W5549     -11.468  -1.201   2.106  1.00  0.00      WT1   
ATOM   2758  H2  TIP3W5549     -11.256  -0.375   0.858  1.00  0.00      WT1   
ATOM   2759  OH2 TIP3W5575      12.580  -5.751  13.313  1.00  0.00      WT1   
ATOM   2760  H1  TIP3W5575      13.051  -6.608  13.319  1.00  0.00      WT1   
ATOM   2761  H2  TIP3W5575      13.289  -5.182  12.950  1.00  0.00      WT1   
ATOM   2762  OH2 TIP3W5690      -0.566   2.152  -6.772  1.00  0.00      WT1   
ATOM   2763  H1  TIP3W5690      -1.472   2.373  -6.470  1.00  0.00      WT1   
ATOM   2764  H2  TIP3W5690      -0.675   1.235  -7.079  1.00  0.00      WT1   
ATOM   2765  OH2 TIP3W5723      -3.883  -9.183   7.723  1.00  0.00      WT1   
ATOM   2766  H1  TIP3W5723      -3.006  -9.174   8.167  1.00  0.00      WT1   
ATOM   2767  H2  TIP3W5723      -3.908  -8.263   7.391  1.00  0.00      WT1   
ATOM   2768  OH2 TIP3W5782       8.229   0.065  10.498  1.00  0.00      WT1   
ATOM   2769  H1  TIP3W5782       8.293  -0.022   9.523  1.00  0.00      WT1   
ATOM   2770  H2  TIP3W5782       7.714  -0.732  10.738  1.00  0.00      WT1   
ATOM   2771  OH2 TIP3W5795      -7.334   0.484  -8.050  1.00  0.00      WT1   
ATOM   2772  H1  TIP3W5795      -7.397  -0.486  -7.905  1.00  0.00      WT1   
ATOM   2773  H2  TIP3W5795      -7.574   0.547  -9.001  1.00  0.00      WT1   
ATOM   2774  OH2 TIP3W5803      -4.728   6.841   0.423  1.00  0.00      WT1   
ATOM   2775  H1  TIP3W5803      -4.593   5.997  -0.048  1.00  0.00      WT1   
ATOM   2776  H2  TIP3W5803      -4.036   7.390  -0.019  1.00  0.00      WT1   
ATOM   2777  OH2 TIP3W5804      10.005   5.077  10.327  1.00  0.00      WT1   
ATOM   2778  H1  TIP3W5804       9.660   4.458  11.000  1.00  0.00      WT1   
ATOM   2779  H2  TIP3W5804       9.705   5.923  10.726  1.00  0.00      WT1   
ATOM   2780  OH2 TIP3W5821       7.867   0.739  15.290  1.00  0.00      WT1   
ATOM   2781  H1  TIP3W5821       8.340   0.182  14.638  1.00  0.00      WT1   
ATOM   2782  H2  TIP3W5821       7.500   0.078  15.902  1.00  0.00      WT1   
ATOM   2783  OH2 TIP3W5824      13.226  -5.173   9.660  1.00  0.00      WT1   
ATOM   2784  H1  TIP3W5824      12.661  -5.906   9.995  1.00  0.00      WT1   
ATOM   2785  H2  TIP3W5824      13.752  -4.975  10.467  1.00  0.00      WT1   
ATOM   2786  OH2 TIP3W5827      13.372 -14.122  -5.256  1.00  0.00      WT1   
ATOM   2787  H1  TIP3W5827      12.916 -14.303  -4.411  1.00  0.00      WT1   
ATOM   2788  H2  TIP3W5827      13.895 -13.318  -5.041  1.00  0.00      WT1   
ATOM   2789  OH2 TIP3W5842      15.468  -7.359  -4.675  1.00  0.00      WT1   
ATOM   2790  H1  TIP3W5842      15.754  -7.046  -3.792  1.00  0.00      WT1   
ATOM   2791  H2  TIP3W5842      16.267  -7.141  -5.197  1.00  0.00      WT1   
ATOM   2792  OH2 TIP3W5860      13.408   6.339 -11.182  1.00  0.00      WT1   
ATOM   2793  H1  TIP3W5860      12.481   6.201 -11.479  1.00  0.00      WT1   
ATOM   2794  H2  TIP3W5860      13.678   7.094 -11.747  1.00  0.00      WT1   
ATOM   2795  OH2 TIP3W5864       3.400  -1.055  10.586  1.00  0.00      WT1   
ATOM   2796  H1  TIP3W5864       2.724  -1.032   9.872  1.00  0.00      WT1   
ATOM   2797  H2  TIP3W5864       3.924  -1.833  10.325  1.00  0.00      WT1   
ATOM   2798  OH2 TIP3W5899     -12.501  -9.815  12.434  1.00  0.00      WT1   
ATOM   2799  H1  TIP3W5899     -12.076 -10.202  11.634  1.00  0.00      WT1   
ATOM   2800  H2  TIP3W5899     -12.670 -10.639  12.942  1.00  0.00      WT1   
ATOM   2801  OH2 TIP3W5910       1.497  13.462 -15.265  1.00  0.00      WT1   
ATOM   2802  H1  TIP3W5910       1.257  12.951 -14.466  1.00  0.00      WT1   
ATOM   2803  H2  TIP3W5910       0.699  13.323 -15.808  1.00  0.00      WT1   
ATOM   2804  OH2 TIP3W5913     -14.700   3.978  15.908  1.00  0.00      WT1   
ATOM   2805  H1  TIP3W5913     -15.174   3.985  16.750  1.00  0.00      WT1   
ATOM   2806  H2  TIP3W5913     -13.921   3.425  16.143  1.00  0.00      WT1   
ATOM   2807  OH2 TIP3W5945       2.077 -15.500   2.011  1.00  0.00      WT1   
ATOM   2808  H1  TIP3W5945       3.025 -15.479   1.761  1.00  0.00      WT1   
ATOM   2809  H2  TIP3W5945       2.083 -14.837   2.734  1.00  0.00      WT1   
ATOM   2810  OH2 TIP3W6138      -1.918   6.285  10.069  1.00  0.00      WT1   
ATOM   2811  H1  TIP3W6138      -1.960   5.597  10.767  1.00  0.00      WT1   
ATOM   2812  H2  TIP3W6138      -2.461   5.851   9.375  1.00  0.00      WT1   
ATOM   2813  OH2 TIP3W6158       7.794   3.403  14.946  1.00  0.00      WT1   
ATOM   2814  H1  TIP3W6158       8.235   3.680  15.776  1.00  0.00      WT1   
ATOM   2815  H2  TIP3W6158       7.834   2.420  15.043  1.00  0.00      WT1   
ATOM   2816  OH2 TIP3W6183     -11.320  -1.486  -4.880  1.00  0.00      WT1   
ATOM   2817  H1  TIP3W6183     -10.815  -1.967  -5.568  1.00  0.00      WT1   
ATOM   2818  H2  TIP3W6183     -11.308  -2.129  -4.136  1.00  0.00      WT1   
ATOM   2819  OH2 TIP3W6195      11.977  -0.267  13.081  1.00  0.00      WT1   
ATOM   2820  H1  TIP3W6195      12.817  -0.417  12.611  1.00  0.00      WT1   
ATOM   2821  H2  TIP3W6195      11.570   0.427  12.528  1.00  0.00      WT1   
ATOM   2822  OH2 TIP3W6220     -10.807  -4.456  -8.925  1.00  0.00      WT1   
ATOM   2823  H1  TIP3W6220     -10.700  -5.332  -8.496  1.00  0.00      WT1   
ATOM   2824  H2  TIP3W6220     -10.223  -4.535  -9.709  1.00  0.00      WT1   
ATOM   2825  OH2 TIP3W6240      -5.883  -6.532  -9.484  1.00  0.00      WT1   
ATOM   2826  H1  TIP3W6240      -5.839  -6.869 -10.405  1.00  0.00      WT1   
ATOM   2827  H2  TIP3W6240      -6.215  -5.617  -9.623  1.00  0.00      WT1   
ATOM   2828  OH2 TIP3W6241      -4.129 -14.408  12.134  1.00  0.00      WT1   
ATOM   2829  H1  TIP3W6241      -3.477 -14.877  11.560  1.00  0.00      WT1   
ATOM   2830  H2  TIP3W6241      -4.797 -14.154  11.462  1.00  0.00      WT1   
ATOM   2831  OH2 TIP3W6300      -1.980   5.107 -14.478  1.00  0.00      WT1   
ATOM   2832  H1  TIP3W6300      -1.614   4.546 -15.194  1.00  0.00      WT1   
ATOM   2833  H2  TIP3W6300      -2.345   5.857 -14.990  1.00  0.00      WT1   
ATOM   2834  OH2 TIP3W6352       8.421 -13.851   2.225  1.00  0.00      WT1   
ATOM   2835  H1  TIP3W6352       7.465 -13.787   2.411  1.00  0.00      WT1   
ATOM   2836  H2  TIP3W6352       8.443 -13.908   1.250  1.00  0.00      WT1   
ATOM   2837  OH2 TIP3W6492       4.791 -15.449   1.478  1.00  0.00      WT1   
ATOM   2838  H1  TIP3W6492       5.168 -14.754   2.062  1.00  0.00      WT1   
ATOM   2839  H2  TIP3W6492       4.964 -16.255   2.011  1.00  0.00      WT1   
ATOM   2840  OH2 TIP3W6583       9.264   7.883   1.012  1.00  0.00      WT1   
ATOM   2841  H1  TIP3W6583       9.239   7.527   1.923  1.00  0.00      WT1   
ATOM   2842  H2  TIP3W6583       9.906   7.258   0.606  1.00  0.00      WT1   
ATOM   2843  OH2 TIP3W6671      -2.337 -14.764 -12.108  1.00  0.00      WT1   
ATOM   2844  H1  TIP3W6671      -2.820 -13.912 -12.050  1.00  0.00      WT1   
ATOM   2845  H2  TIP3W6671      -1.431 -14.426 -12.020  1.00  0.00      WT1   
ATOM   2846  OH2 TIP3W6684       7.821  13.800   9.016  1.00  0.00      WT1   
ATOM   2847  H1  TIP3W6684       7.310  14.193   9.747  1.00  0.00      WT1   
ATOM   2848  H2  TIP3W6684       7.643  12.851   9.175  1.00  0.00      WT1   
ATOM   2849  OH2 TIP3W6774      -4.854 -11.906  -7.007  1.00  0.00      WT1   
ATOM   2850  H1  TIP3W6774      -5.109 -11.513  -7.871  1.00  0.00      WT1   
ATOM   2851  H2  TIP3W6774      -4.941 -11.121  -6.425  1.00  0.00      WT1   
ATOM   2852  OH2 TIP3W6867       4.040  14.539   9.479  1.00  0.00      WT1   
ATOM   2853  H1  TIP3W6867       3.804  15.457   9.649  1.00  0.00      WT1   
ATOM   2854  H2  TIP3W6867       4.861  14.460  10.014  1.00  0.00      WT1   
ATOM   2855  OH2 TIP3W6877      10.761  -5.356  15.540  1.00  0.00      WT1   
ATOM   2856  H1  TIP3W6877      11.371  -5.521  14.794  1.00  0.00      WT1   
ATOM   2857  H2  TIP3W6877       9.977  -5.887  15.297  1.00  0.00      WT1   
ATOM   2858  OH2 TIP3W7058      -4.704   5.289  15.513  1.00  0.00      WT1   
ATOM   2859  H1  TIP3W7058      -4.229   6.008  15.959  1.00  0.00      WT1   
ATOM   2860  H2  TIP3W7058      -5.209   5.789  14.831  1.00  0.00      WT1   
ATOM   2861  OH2 TIP3W7222      -5.595 -16.323  13.475  1.00  0.00      WT1   
ATOM   2862  H1  TIP3W7222      -5.029 -15.658  13.022  1.00  0.00      WT1   
ATOM   2863  H2  TIP3W7222      -5.745 -15.889  14.324  1.00  0.00      WT1   
ATOM   2864  OH2 TIP3W7252      10.910 -15.689 -11.075  1.00  0.00      WT1   
ATOM   2865  H1  TIP3W7252      10.651 -15.123 -10.318  1.00  0.00      WT1   
ATOM   2866  H2  TIP3W7252      11.373 -16.393 -10.565  1.00  0.00      WT1   
ATOM   2867  OH2 TIP3W7295       4.555  10.379   9.002  1.00  0.00      WT1   
ATOM   2868  H1  TIP3W7295       4.291   9.459   9.222  1.00  0.00      WT1   
ATOM   2869  H2  TIP3W7295       3.776  10.887   9.304  1.00  0.00      WT1   
ATOM   2870  OH2 TIP3W7479     -12.472  -6.999  12.742  1.00  0.00      WT1   
ATOM   2871  H1  TIP3W7479     -12.541  -7.966  12.620  1.00  0.00      WT1   
ATOM   2872  H2  TIP3W7479     -12.459  -6.698  11.808  1.00  0.00      WT1   
ATOM   2873  OH2 TIP3W7510     -13.448 -13.762  11.095  1.00  0.00      WT1   
ATOM   2874  H1  TIP3W7510     -12.560 -13.683  10.685  1.00  0.00      WT1   
ATOM   2875  H2  TIP3W7510     -13.475 -14.734  11.217  1.00  0.00      WT1   
ATOM   2876  OH2 TIP3W7525       3.055  15.207  -2.818  1.00  0.00      WT1   
ATOM   2877  H1  TIP3W7525       2.076  15.192  -2.747  1.00  0.00      WT1   
ATOM   2878  H2  TIP3W7525       3.207  16.139  -2.561  1.00  0.00      WT1   
ATOM   2879  OH2 TIP3W7563      10.527   9.049  -7.398  1.00  0.00      WT1   
ATOM   2880  H1  TIP3W7563       9.990   9.276  -6.614  1.00  0.00      WT1   
ATOM   2881  H2  TIP3W7563      10.308   9.784  -8.014  1.00  0.00      WT1   
ATOM   2882  OH2 TIP3W7568     -14.782   9.916  -0.474  1.00  0.00      WT1   
ATOM   2883  H1  TIP3W7568     -14.100  10.419   0.012  1.00  0.00      WT1   
ATOM   2884  H2  TIP3W7568     -15.512   9.852   0.187  1.00  0.00      WT1   
ATOM   2885  OH2 TIP3W7605      -4.253  -9.624   0.606  1.00  0.00      WT1   
ATOM   2886  H1  TIP3W7605      -4.199 -10.588   0.760  1.00  0.00      WT1   
ATOM   2887  H2  TIP3W7605      -3.602  -9.509  -0.119  1.00  0.00      WT1   
ATOM   2888  OH2 TIP3W7630       7.098  -9.655   5.860  1.00  0.00      WT1   
ATOM   2889  H1  TIP3W7630       7.686  -9.951   5.134  1.00  0.00      WT1   
ATOM   2890  H2  TIP3W7630       7.605  -8.878   6.173  1.00  0.00      WT1   
ATOM   2891  OH2 TIP3W7631      12.723  10.542   6.246  1.00  0.00      WT1   
ATOM   2892  H1  TIP3W7631      12.387  10.190   5.393  1.00  0.00      WT1   
ATOM   2893  H2  TIP3W7631      13.198   9.774   6.621  1.00  0.00      WT1   
ATOM   2894  OH2 TIP3W7647      15.736  -6.319   8.664  1.00  0.00      WT1   
ATOM   2895  H1  TIP3W7647      14.881  -5.881   8.782  1.00  0.00      WT1   
ATOM   2896  H2  TIP3W7647      15.908  -6.644   9.568  1.00  0.00      WT1   
ATOM   2897  OH2 TIP3W7650     -12.223  -0.144 -11.937  1.00  0.00      WT1   
ATOM   2898  H1  TIP3W7650     -12.549   0.295 -11.124  1.00  0.00      WT1   
ATOM   2899  H2  TIP3W7650     -11.330  -0.415 -11.641  1.00  0.00      WT1   
ATOM   2900  OH2 TIP3W7668      -5.243  10.801  -8.239  1.00  0.00      WT1   
ATOM   2901  H1  TIP3W7668      -5.210  10.512  -9.177  1.00  0.00      WT1   
ATOM   2902  H2  TIP3W7668      -4.321  10.628  -7.947  1.00  0.00      WT1   
ATOM   2903  OH2 TIP3W7707     -13.364 -10.685   8.370  1.00  0.00      WT1   
ATOM   2904  H1  TIP3W7707     -14.092 -11.151   8.827  1.00  0.00      WT1   
ATOM   2905  H2  TIP3W7707     -13.408 -11.089   7.470  1.00  0.00      WT1   
ATOM   2906  OH2 TIP3W7716     -10.820   1.819   3.217  1.00  0.00      WT1   
ATOM   2907  H1  TIP3W7716     -11.031   0.903   3.483  1.00  0.00      WT1   
ATOM   2908  H2  TIP3W7716     -10.915   1.735   2.245  1.00  0.00      WT1   
ATOM   2909  OH2 TIP3W7739       7.997  -8.578  -0.846  1.00  0.00      WT1   
ATOM   2910  H1  TIP3W7739       8.920  -8.285  -0.715  1.00  0.00      WT1   
ATOM   2911  H2  TIP3W7739       8.095  -9.546  -0.864  1.00  0.00      WT1   
ATOM   2912  OH2 TIP3W7748       1.704  -5.805  13.367  1.00  0.00      WT1   
ATOM   2913  H1  TIP3W7748       1.962  -5.249  12.600  1.00  0.00      WT1   
ATOM   2914  H2  TIP3W7748       0.859  -6.174  13.021  1.00  0.00      WT1   
ATOM   2915  OH2 TIP3W7945     -14.802  -0.549  13.342  1.00  0.00      WT1   
ATOM   2916  H1  TIP3W7945     -13.874  -0.272  13.448  1.00  0.00      WT1   
ATOM   2917  H2  TIP3W7945     -15.251   0.134  13.849  1.00  0.00      WT1   
ATOM   2918  OH2 TIP3W7985      14.377  -0.232 -13.121  1.00  0.00      WT1   
ATOM   2919  H1  TIP3W7985      14.409  -0.848 -13.872  1.00  0.00      WT1   
ATOM   2920  H2  TIP3W7985      14.201  -0.865 -12.397  1.00  0.00      WT1   
ATOM   2921  OH2 TIP3W8023      -6.812  -3.309  -4.545  1.00  0.00      WT1   
ATOM   2922  H1  TIP3W8023      -7.030  -3.587  -3.630  1.00  0.00      WT1   
ATOM   2923  H2  TIP3W8023      -7.067  -4.125  -5.028  1.00  0.00      WT1   
ATOM   2924  OH2 TIP3W8024      -1.663  11.471 -12.339  1.00  0.00      WT1   
ATOM   2925  H1  TIP3W8024      -1.985  10.653 -11.906  1.00  0.00      WT1   
ATOM   2926  H2  TIP3W8024      -2.305  12.125 -11.982  1.00  0.00      WT1   
ATOM   2927  OH2 TIP3W8046      -1.560   6.577  -7.669  1.00  0.00      WT1   
ATOM   2928  H1  TIP3W8046      -0.694   6.659  -7.221  1.00  0.00      WT1   
ATOM   2929  H2  TIP3W8046      -1.342   6.965  -8.544  1.00  0.00      WT1   
ATOM   2930  OH2 TIP3W8064     -13.178   1.885 -13.561  1.00  0.00      WT1   
ATOM   2931  H1  TIP3W8064     -12.744   2.515 -12.957  1.00  0.00      WT1   
ATOM   2932  H2  TIP3W8064     -12.896   1.037 -13.155  1.00  0.00      WT1   
ATOM   2933  OH2 TIP3W8067      13.235  -4.276   6.976  1.00  0.00      WT1   
ATOM   2934  H1  TIP3W8067      12.352  -4.524   6.627  1.00  0.00      WT1   
ATOM   2935  H2  TIP3W8067      13.214  -4.663   7.873  1.00  0.00      WT1   
ATOM   2936  OH2 TIP3W8068      11.310   8.258  -3.867  1.00  0.00      WT1   
ATOM   2937  H1  TIP3W8068      12.182   8.655  -4.080  1.00  0.00      WT1   
ATOM   2938  H2  TIP3W8068      11.398   7.390  -4.316  1.00  0.00      WT1   
ATOM   2939  OH2 TIP3W8076      12.837  -4.633   1.850  1.00  0.00      WT1   
ATOM   2940  H1  TIP3W8076      13.770  -4.922   1.924  1.00  0.00      WT1   
ATOM   2941  H2  TIP3W8076      12.604  -5.012   0.980  1.00  0.00      WT1   
ATOM   2942  OH2 TIP3W8133      11.597  -7.203  10.583  1.00  0.00      WT1   
ATOM   2943  H1  TIP3W8133      11.903  -8.115  10.804  1.00  0.00      WT1   
ATOM   2944  H2  TIP3W8133      10.908  -7.115  11.267  1.00  0.00      WT1   
ATOM   2945  OH2 TIP3W8136      13.756  -2.546 -11.625  1.00  0.00      WT1   
ATOM   2946  H1  TIP3W8136      14.451  -2.803 -11.007  1.00  0.00      WT1   
ATOM   2947  H2  TIP3W8136      12.963  -2.911 -11.170  1.00  0.00      WT1   
ATOM   2948  OH2 TIP3W8174      10.896 -13.059   6.600  1.00  0.00      WT1   
ATOM   2949  H1  TIP3W8174      10.582 -12.977   5.676  1.00  0.00      WT1   
ATOM   2950  H2  TIP3W8174      10.173 -12.627   7.086  1.00  0.00      WT1   
ATOM   2951  OH2 TIP3W8364      -7.158 -14.368  -9.301  1.00  0.00      WT1   
ATOM   2952  H1  TIP3W8364      -8.131 -14.337  -9.228  1.00  0.00      WT1   
ATOM   2953  H2  TIP3W8364      -6.878 -14.495  -8.374  1.00  0.00      WT1   
ATOM   2954  OH2 TIP3W8370      12.014   8.044   9.542  1.00  0.00      WT1   
ATOM   2955  H1  TIP3W8370      12.758   8.418   9.024  1.00  0.00      WT1   
ATOM   2956  H2  TIP3W8370      12.008   7.137   9.188  1.00  0.00      WT1   
ATOM   2957  OH2 TIP3W8403      -2.098  -2.002  12.573  1.00  0.00      WT1   
ATOM   2958  H1  TIP3W8403      -2.817  -1.589  12.039  1.00  0.00      WT1   
ATOM   2959  H2  TIP3W8403      -1.919  -2.797  12.023  1.00  0.00      WT1   
ATOM   2960  OH2 TIP3W8408       9.820   1.064  -8.593  1.00  0.00      WT1   
ATOM   2961  H1  TIP3W8408       9.259   1.263  -9.381  1.00  0.00      WT1   
ATOM   2962  H2  TIP3W8408      10.396   0.359  -8.988  1.00  0.00      WT1   
ATOM   2963  OH2 TIP3W8411     -15.668   5.615 -11.769  1.00  0.00      WT1   
ATOM   2964  H1  TIP3W8411     -16.396   5.259 -11.216  1.00  0.00      WT1   
ATOM   2965  H2  TIP3W8411     -15.578   4.882 -12.420  1.00  0.00      WT1   
ATOM   2966  OH2 TIP3W8425     -15.606   3.317 -13.243  1.00  0.00      WT1   
ATOM   2967  H1  TIP3W8425     -16.292   2.768 -12.813  1.00  0.00      WT1   
ATOM   2968  H2  TIP3W8425     -14.879   2.683 -13.384  1.00  0.00      WT1   
ATOM   2969  OH2 TIP3W8441     -11.206   4.083  -3.753  1.00  0.00      WT1   
ATOM   2970  H1  TIP3W8441     -11.571   4.958  -3.491  1.00  0.00      WT1   
ATOM   2971  H2  TIP3W8441     -10.640   4.341  -4.517  1.00  0.00      WT1   
ATOM   2972  OH2 TIP3W8448      -7.437  -6.750  12.248  1.00  0.00      WT1   
ATOM   2973  H1  TIP3W8448      -7.561  -7.697  12.044  1.00  0.00      WT1   
ATOM   2974  H2  TIP3W8448      -8.252  -6.386  11.844  1.00  0.00      WT1   
ATOM   2975  OH2 TIP3W8466      12.004  15.636  -9.251  1.00  0.00      WT1   
ATOM   2976  H1  TIP3W8466      11.936  14.665  -9.320  1.00  0.00      WT1   
ATOM   2977  H2  TIP3W8466      12.362  15.766  -8.356  1.00  0.00      WT1   
ATOM   2978  OH2 TIP3W8468       4.170   7.794   6.381  1.00  0.00      WT1   
ATOM   2979  H1  TIP3W8468       4.876   7.544   5.754  1.00  0.00      WT1   
ATOM   2980  H2  TIP3W8468       4.150   7.001   6.955  1.00  0.00      WT1   
ATOM   2981  OH2 TIP3W8528      -3.533  13.189 -11.280  1.00  0.00      WT1   
ATOM   2982  H1  TIP3W8528      -3.466  14.154 -11.476  1.00  0.00      WT1   
ATOM   2983  H2  TIP3W8528      -4.506  13.136 -11.134  1.00  0.00      WT1   
ATOM   2984  OH2 TIP3W8534     -10.946   1.346   0.504  1.00  0.00      WT1   
ATOM   2985  H1  TIP3W8534     -10.164   1.920   0.340  1.00  0.00      WT1   
ATOM   2986  H2  TIP3W8534     -11.576   1.752  -0.129  1.00  0.00      WT1   
ATOM   2987  OH2 TIP3W8536      -8.424   4.864 -16.095  1.00  0.00      WT1   
ATOM   2988  H1  TIP3W8536      -7.687   4.264 -15.875  1.00  0.00      WT1   
ATOM   2989  H2  TIP3W8536      -8.369   4.814 -17.080  1.00  0.00      WT1   
ATOM   2990  OH2 TIP3W8548       1.141  -5.177  -8.872  1.00  0.00      WT1   
ATOM   2991  H1  TIP3W8548       0.272  -4.967  -8.460  1.00  0.00      WT1   
ATOM   2992  H2  TIP3W8548       1.049  -4.774  -9.755  1.00  0.00      WT1   
ATOM   2993  OH2 TIP3W8549      -9.265  -4.370 -11.225  1.00  0.00      WT1   
ATOM   2994  H1  TIP3W8549      -9.673  -5.088 -11.759  1.00  0.00      WT1   
ATOM   2995  H2  TIP3W8549      -9.007  -3.760 -11.952  1.00  0.00      WT1   
ATOM   2996  OH2 TIP3W8555     -16.215   7.522   8.187  1.00  0.00      WT1   
ATOM   2997  H1  TIP3W8555     -15.298   7.505   7.835  1.00  0.00      WT1   
ATOM   2998  H2  TIP3W8555     -16.052   7.702   9.140  1.00  0.00      WT1   
ATOM   2999  OH2 TIP3W8556      -6.362   3.564 -13.013  1.00  0.00      WT1   
ATOM   3000  H1  TIP3W8556      -6.524   3.536 -13.970  1.00  0.00      WT1   
ATOM   3001  H2  TIP3W8556      -6.084   4.494 -12.887  1.00  0.00      WT1   
ATOM   3002  OH2 TIP3W8558     -12.197   3.401 -11.323  1.00  0.00      WT1   
ATOM   3003  H1  TIP3W8558     -12.687   4.097 -10.827  1.00  0.00      WT1   
ATOM   3004  H2  TIP3W8558     -12.468   2.612 -10.802  1.00  0.00      WT1   
ATOM   3005  OH2 TIP3W8574      -2.616   8.089  -0.695  1.00  0.00      WT1   
ATOM   3006  H1  TIP3W8574      -2.516   8.919  -1.203  1.00  0.00      WT1   
ATOM   3007  H2  TIP3W8574      -1.968   7.501  -1.117  1.00  0.00      WT1   
ATOM   3008  OH2 TIP3W8579      -0.740  -4.314   6.752  1.00  0.00      WT1   
ATOM   3009  H1  TIP3W8579      -0.979  -5.187   6.383  1.00  0.00      WT1   
ATOM   3010  H2  TIP3W8579      -0.439  -3.870   5.931  1.00  0.00      WT1   
ATOM   3011  OH2 TIP3W8613      -6.198 -14.789  -1.506  1.00  0.00      WT1   
ATOM   3012  H1  TIP3W8613      -6.964 -15.150  -1.015  1.00  0.00      WT1   
ATOM   3013  H2  TIP3W8613      -6.656 -14.091  -2.009  1.00  0.00      WT1   
ATOM   3014  OH2 TIP3W8645      -2.857   0.838  14.888  1.00  0.00      WT1   
ATOM   3015  H1  TIP3W8645      -1.914   1.060  14.997  1.00  0.00      WT1   
ATOM   3016  H2  TIP3W8645      -3.229   1.692  14.591  1.00  0.00      WT1   
ATOM   3017  OH2 TIP3W8760      -7.844   4.544  14.304  1.00  0.00      WT1   
ATOM   3018  H1  TIP3W8760      -7.281   5.177  13.823  1.00  0.00      WT1   
ATOM   3019  H2  TIP3W8760      -7.778   3.739  13.753  1.00  0.00      WT1   
ATOM   3020  OH2 TIP3W8780      -0.764 -11.986  16.240  1.00  0.00      WT1   
ATOM   3021  H1  TIP3W8780      -0.009 -12.128  15.637  1.00  0.00      WT1   
ATOM   3022  H2  TIP3W8780      -1.443 -12.524  15.825  1.00  0.00      WT1   
ATOM   3023  OH2 TIP3W8801      -6.676   2.029   8.747  1.00  0.00      WT1   
ATOM   3024  H1  TIP3W8801      -7.239   1.572   9.406  1.00  0.00      WT1   
ATOM   3025  H2  TIP3W8801      -6.006   2.449   9.317  1.00  0.00      WT1   
ATOM   3026  OH2 TIP3W8822      -9.012   3.209   0.107  1.00  0.00      WT1   
ATOM   3027  H1  TIP3W8822      -8.621   3.551   0.938  1.00  0.00      WT1   
ATOM   3028  H2  TIP3W8822      -9.444   4.029  -0.233  1.00  0.00      WT1   
ATOM   3029  OH2 TIP3W8829     -10.049  15.144  -0.631  1.00  0.00      WT1   
ATOM   3030  H1  TIP3W8829     -10.510  14.570   0.022  1.00  0.00      WT1   
ATOM   3031  H2  TIP3W8829      -9.149  14.746  -0.564  1.00  0.00      WT1   
ATOM   3032  OH2 TIP3W8843      -7.835   7.462 -15.376  1.00  0.00      WT1   
ATOM   3033  H1  TIP3W8843      -8.096   6.552 -15.625  1.00  0.00      WT1   
ATOM   3034  H2  TIP3W8843      -7.760   7.874 -16.258  1.00  0.00      WT1   
ATOM   3035  OH2 TIP3W8845      15.593  -5.047   1.619  1.00  0.00      WT1   
ATOM   3036  H1  TIP3W8845      15.691  -4.673   0.718  1.00  0.00      WT1   
ATOM   3037  H2  TIP3W8845      15.757  -4.266   2.187  1.00  0.00      WT1   
ATOM   3038  OH2 TIP3W8848     -14.530   7.440  -1.546  1.00  0.00      WT1   
ATOM   3039  H1  TIP3W8848     -14.939   7.573  -2.431  1.00  0.00      WT1   
ATOM   3040  H2  TIP3W8848     -14.717   8.322  -1.148  1.00  0.00      WT1   
ATOM   3041  OH2 TIP3W8852     -10.773  -4.324   2.049  1.00  0.00      WT1   
ATOM   3042  H1  TIP3W8852     -10.336  -3.486   2.242  1.00  0.00      WT1   
ATOM   3043  H2  TIP3W8852     -10.333  -4.937   2.677  1.00  0.00      WT1   
ATOM   3044  OH2 TIP3W8865      15.976  -7.141  11.336  1.00  0.00      WT1   
ATOM   3045  H1  TIP3W8865      16.684  -7.819  11.289  1.00  0.00      WT1   
ATOM   3046  H2  TIP3W8865      15.352  -7.558  11.961  1.00  0.00      WT1   
ATOM   3047  OH2 TIP3W8869      14.703   6.300  11.049  1.00  0.00      WT1   
ATOM   3048  H1  TIP3W8869      15.474   6.892  11.161  1.00  0.00      WT1   
ATOM   3049  H2  TIP3W8869      15.084   5.677  10.398  1.00  0.00      WT1   
ATOM   3050  OH2 TIP3W8870      -8.976 -15.544 -14.069  1.00  0.00      WT1   
ATOM   3051  H1  TIP3W8870      -8.233 -14.929 -13.894  1.00  0.00      WT1   
ATOM   3052  H2  TIP3W8870      -8.704 -16.311 -13.557  1.00  0.00      WT1   
ATOM   3053  OH2 TIP3W8886      -3.639  15.885 -11.586  1.00  0.00      WT1   
ATOM   3054  H1  TIP3W8886      -3.056  16.657 -11.755  1.00  0.00      WT1   
ATOM   3055  H2  TIP3W8886      -4.500  16.308 -11.513  1.00  0.00      WT1   
ATOM   3056  OH2 TIP3W8895      -2.722  10.728  -7.222  1.00  0.00      WT1   
ATOM   3057  H1  TIP3W8895      -1.884  10.279  -6.976  1.00  0.00      WT1   
ATOM   3058  H2  TIP3W8895      -2.407  11.461  -7.794  1.00  0.00      WT1   
ATOM   3059  OH2 TIP3W8903      -7.417  12.981   4.838  1.00  0.00      WT1   
ATOM   3060  H1  TIP3W8903      -6.650  12.971   5.455  1.00  0.00      WT1   
ATOM   3061  H2  TIP3W8903      -6.957  12.963   3.971  1.00  0.00      WT1   
ATOM   3062  OH2 TIP3W8905      -4.813  -9.670  -5.384  1.00  0.00      WT1   
ATOM   3063  H1  TIP3W8905      -3.834  -9.664  -5.311  1.00  0.00      WT1   
ATOM   3064  H2  TIP3W8905      -4.973  -8.710  -5.490  1.00  0.00      WT1   
ATOM   3065  OH2 TIP3W8908      -6.207  10.699  10.636  1.00  0.00      WT1   
ATOM   3066  H1  TIP3W8908      -6.558  10.724   9.718  1.00  0.00      WT1   
ATOM   3067  H2  TIP3W8908      -5.620  11.477  10.629  1.00  0.00      WT1   
ATOM   3068  OH2 TIP3W8926      -6.121 -14.320  -6.710  1.00  0.00      WT1   
ATOM   3069  H1  TIP3W8926      -5.643 -13.480  -6.886  1.00  0.00      WT1   
ATOM   3070  H2  TIP3W8926      -5.685 -14.590  -5.875  1.00  0.00      WT1   
ATOM   3071  OH2 TIP3W8927       9.840   1.814 -14.226  1.00  0.00      WT1   
ATOM   3072  H1  TIP3W8927       9.139   1.143 -14.214  1.00  0.00      WT1   
ATOM   3073  H2  TIP3W8927      10.617   1.233 -14.369  1.00  0.00      WT1   
ATOM   3074  OH2 TIP3W8928       8.612 -12.461  12.803  1.00  0.00      WT1   
ATOM   3075  H1  TIP3W8928       8.516 -11.915  13.614  1.00  0.00      WT1   
ATOM   3076  H2  TIP3W8928       8.644 -13.347  13.180  1.00  0.00      WT1   
ATOM   3077  OH2 TIP3W8931     -11.597  -7.983   4.248  1.00  0.00      WT1   
ATOM   3078  H1  TIP3W8931     -11.650  -8.698   3.576  1.00  0.00      WT1   
ATOM   3079  H2  TIP3W8931     -12.495  -7.587   4.189  1.00  0.00      WT1   
ATOM   3080  OH2 TIP3W8935      -7.601  -5.504 -14.730  1.00  0.00      WT1   
ATOM   3081  H1  TIP3W8935      -7.795  -6.458 -14.829  1.00  0.00      WT1   
ATOM   3082  H2  TIP3W8935      -8.124  -5.150 -15.474  1.00  0.00      WT1   
ATOM   3083  OH2 TIP3W8949       7.143  -5.366 -14.276  1.00  0.00      WT1   
ATOM   3084  H1  TIP3W8949       7.195  -6.086 -14.936  1.00  0.00      WT1   
ATOM   3085  H2  TIP3W8949       6.804  -5.879 -13.508  1.00  0.00      WT1   
ATOM   3086  OH2 TIP3W8952     -10.354  14.340  -3.379  1.00  0.00      WT1   
ATOM   3087  H1  TIP3W8952      -9.401  14.135  -3.489  1.00  0.00      WT1   
ATOM   3088  H2  TIP3W8952     -10.330  14.857  -2.553  1.00  0.00      WT1   
ATOM   3089  OH2 TIP3W8954      11.840 -12.185 -14.358  1.00  0.00      WT1   
ATOM   3090  H1  TIP3W8954      11.709 -13.131 -14.117  1.00  0.00      WT1   
ATOM   3091  H2  TIP3W8954      12.330 -11.859 -13.576  1.00  0.00      WT1   
ATOM   3092  OH2 TIP3W8956       1.237  -8.810  -7.524  1.00  0.00      WT1   
ATOM   3093  H1  TIP3W8956       1.696  -8.298  -6.831  1.00  0.00      WT1   
ATOM   3094  H2  TIP3W8956       1.656  -8.447  -8.328  1.00  0.00      WT1   
ATOM   3095  OH2 TIP3W8973      -2.555  -2.064  -7.653  1.00  0.00      WT1   
ATOM   3096  H1  TIP3W8973      -3.359  -2.214  -7.099  1.00  0.00      WT1   
ATOM   3097  H2  TIP3W8973      -2.982  -1.828  -8.492  1.00  0.00      WT1   
ATOM   3098  OH2 TIP3W8976     -12.288  -3.001 -12.243  1.00  0.00      WT1   
ATOM   3099  H1  TIP3W8976     -11.798  -3.268 -13.046  1.00  0.00      WT1   
ATOM   3100  H2  TIP3W8976     -12.392  -2.040 -12.372  1.00  0.00      WT1   
ATOM   3101  OH2 TIP3W8977      13.605   1.137  -9.900  1.00  0.00      WT1   
ATOM   3102  H1  TIP3W8977      13.798   0.892  -8.968  1.00  0.00      WT1   
ATOM   3103  H2  TIP3W8977      12.995   1.888  -9.759  1.00  0.00      WT1   
ATOM   3104  OH2 TIP3W8988      11.718  -5.340  -3.592  1.00  0.00      WT1   
ATOM   3105  H1  TIP3W8988      11.233  -4.558  -3.252  1.00  0.00      WT1   
ATOM   3106  H2  TIP3W8988      11.690  -5.121  -4.549  1.00  0.00      WT1   
ATOM   3107  OH2 TIP3W8994       7.427  -5.268  -0.638  1.00  0.00      WT1   
ATOM   3108  H1  TIP3W8994       7.884  -4.453  -0.929  1.00  0.00      WT1   
ATOM   3109  H2  TIP3W8994       8.042  -5.613   0.040  1.00  0.00      WT1   
ATOM   3110  OH2 TIP3W9013     -11.503   5.802 -12.767  1.00  0.00      WT1   
ATOM   3111  H1  TIP3W9013     -10.831   6.022 -12.092  1.00  0.00      WT1   
ATOM   3112  H2  TIP3W9013     -11.877   4.990 -12.384  1.00  0.00      WT1   
ATOM   3113  OH2 TIP3W9015      12.040  14.056  15.651  1.00  0.00      WT1   
ATOM   3114  H1  TIP3W9015      11.199  14.367  15.994  1.00  0.00      WT1   
ATOM   3115  H2  TIP3W9015      12.475  13.755  16.473  1.00  0.00      WT1   
ATOM   3116  OH2 TIP3W9034     -10.461  -6.310 -12.698  1.00  0.00      WT1   
ATOM   3117  H1  TIP3W9034      -9.867  -7.079 -12.577  1.00  0.00      WT1   
ATOM   3118  H2  TIP3W9034     -11.297  -6.620 -12.300  1.00  0.00      WT1   
ATOM   3119  OH2 TIP3W9047       1.837  -4.577 -11.584  1.00  0.00      WT1   
ATOM   3120  H1  TIP3W9047       2.111  -5.461 -11.909  1.00  0.00      WT1   
ATOM   3121  H2  TIP3W9047       1.574  -4.155 -12.428  1.00  0.00      WT1   
ATOM   3122  OH2 TIP3W9054      -2.410  -7.241  -6.827  1.00  0.00      WT1   
ATOM   3123  H1  TIP3W9054      -2.055  -7.886  -6.179  1.00  0.00      WT1   
ATOM   3124  H2  TIP3W9054      -1.709  -6.571  -6.877  1.00  0.00      WT1   
ATOM   3125  OH2 TIP3W9055      -0.434   5.269   6.510  1.00  0.00      WT1   
ATOM   3126  H1  TIP3W9055       0.124   5.297   5.712  1.00  0.00      WT1   
ATOM   3127  H2  TIP3W9055       0.194   5.486   7.229  1.00  0.00      WT1   
ATOM   3128  OH2 TIP3W9057      10.844   1.912   7.751  1.00  0.00      WT1   
ATOM   3129  H1  TIP3W9057      11.537   1.725   8.417  1.00  0.00      WT1   
ATOM   3130  H2  TIP3W9057      11.244   1.512   6.952  1.00  0.00      WT1   
ATOM   3131  OH2 TIP3W9096      -2.557  -3.341 -10.917  1.00  0.00      WT1   
ATOM   3132  H1  TIP3W9096      -2.819  -4.128 -10.391  1.00  0.00      WT1   
ATOM   3133  H2  TIP3W9096      -3.288  -2.730 -10.705  1.00  0.00      WT1   
ATOM   3134  OH2 TIP3W9165       8.108   9.046  -1.289  1.00  0.00      WT1   
ATOM   3135  H1  TIP3W9165       8.132   8.274  -1.892  1.00  0.00      WT1   
ATOM   3136  H2  TIP3W9165       8.461   8.652  -0.463  1.00  0.00      WT1   
ATOM   3137  OH2 TIP3W9226      -5.121  -6.807   9.549  1.00  0.00      WT1   
ATOM   3138  H1  TIP3W9226      -5.072  -5.856   9.786  1.00  0.00      WT1   
ATOM   3139  H2  TIP3W9226      -4.749  -6.777   8.648  1.00  0.00      WT1   
ATOM   3140  OH2 TIP3W9241      -7.239  -5.769  -5.757  1.00  0.00      WT1   
ATOM   3141  H1  TIP3W9241      -7.432  -6.114  -6.641  1.00  0.00      WT1   
ATOM   3142  H2  TIP3W9241      -6.337  -6.134  -5.607  1.00  0.00      WT1   
ATOM   3143  OH2 TIP3W9250     -14.102   0.053   0.764  1.00  0.00      WT1   
ATOM   3144  H1  TIP3W9250     -13.245  -0.417   0.814  1.00  0.00      WT1   
ATOM   3145  H2  TIP3W9250     -14.464  -0.335  -0.056  1.00  0.00      WT1   
ATOM   3146  SOD SOD I   1      13.934   4.752   7.481  1.00  0.00      ION   
END
