# Supplementary material for: Avibactam–Cyclodextrin Inclusion Complexes: Computational and Thermodynamic Insights for Drug Delivery, Detection, and Environmental Scavenging
Source: Molecules. 2025 Aug 18;30(16):3401. doi: 10.3390/molecules30163401 (PMC12388632; doi:10.3390/molecules30163401)
Supplement: Supplementary file 1 [file molecules-30-03401-s001.zip › MD inputs/HP-bCD/solvated_complex.psf]

PSF EXT

         5 !NTITLE
 REMARKS original generated structure x-plor psf file
 REMARKS segment HOST { first ; last ; auto none  }
 REMARKS segment AVBX { first ; last ; auto none  }
 REMARKS segment WT1 { first ; last ; auto none  }
 REMARKS segment ION { first ; last ; auto none  }

      3146 !NATOM
         1 HOST     1        HOST     H1       HGA1     0.090000        1.0080           0
         2 HOST     1        HOST     C1       CG311    0.271000       12.0110           0
         3 HOST     1        HOST     C2       CG311    0.156000       12.0110           0
         4 HOST     1        HOST     C3       CG311    0.137000       12.0110           0
         5 HOST     1        HOST     C4       CG311    0.144000       12.0110           0
         6 HOST     1        HOST     C5       CG311    0.029000       12.0110           0
         7 HOST     1        HOST     C6       CG321    0.043000       12.0110           0
         8 HOST     1        HOST     O1       OG311   -0.646000       15.9994           0
         9 HOST     1        HOST     O2       OG311   -0.641000       15.9994           0
        10 HOST     1        HOST     O3       OG301   -0.395000       15.9994           0
        11 HOST     1        HOST     O4       OG3C61  -0.392000       15.9994           0
        12 HOST     1        HOST     O5       OG301   -0.349000       15.9994           0
        13 HOST     1        HOST     H2       HGA1     0.090000        1.0080           0
        14 HOST     1        HOST     H3       HGA1     0.090000        1.0080           0
        15 HOST     1        HOST     H4       HGA1     0.090000        1.0080           0
        16 HOST     1        HOST     H5       HGA1     0.090000        1.0080           0
        17 HOST     1        HOST     H6       HGA1     0.090000        1.0080           0
        18 HOST     1        HOST     H7       HGA2     0.090000        1.0080           0
        19 HOST     1        HOST     H8       HGA2     0.090000        1.0080           0
        20 HOST     1        HOST     H9       HGP1     0.420000        1.0080           0
        21 HOST     1        HOST     H10      HGP1     0.420000        1.0080           0
        22 HOST     1        HOST     C7       CG311    0.271000       12.0110           0
        23 HOST     1        HOST     C8       CG311    0.156000       12.0110           0
        24 HOST     1        HOST     C9       CG311    0.137000       12.0110           0
        25 HOST     1        HOST     C10      CG311    0.144000       12.0110           0
        26 HOST     1        HOST     C11      CG311    0.029000       12.0110           0
        27 HOST     1        HOST     C12      CG321    0.043000       12.0110           0
        28 HOST     1        HOST     O6       OG311   -0.646000       15.9994           0
        29 HOST     1        HOST     O7       OG311   -0.641000       15.9994           0
        30 HOST     1        HOST     O8       OG301   -0.395000       15.9994           0
        31 HOST     1        HOST     O9       OG3C61  -0.392000       15.9994           0
        32 HOST     1        HOST     O10      OG301   -0.349000       15.9994           0
        33 HOST     1        HOST     H11      HGA1     0.090000        1.0080           0
        34 HOST     1        HOST     H12      HGA1     0.090000        1.0080           0
        35 HOST     1        HOST     H13      HGA1     0.090000        1.0080           0
        36 HOST     1        HOST     H14      HGA1     0.090000        1.0080           0
        37 HOST     1        HOST     H15      HGA1     0.090000        1.0080           0
        38 HOST     1        HOST     H16      HGA2     0.090000        1.0080           0
        39 HOST     1        HOST     H17      HGA2     0.090000        1.0080           0
        40 HOST     1        HOST     H18      HGP1     0.420000        1.0080           0
        41 HOST     1        HOST     H19      HGP1     0.420000        1.0080           0
        42 HOST     1        HOST     C13      CG311    0.271000       12.0110           0
        43 HOST     1        HOST     C14      CG311    0.156000       12.0110           0
        44 HOST     1        HOST     C15      CG311    0.137000       12.0110           0
        45 HOST     1        HOST     C16      CG311    0.144000       12.0110           0
        46 HOST     1        HOST     C17      CG311    0.029000       12.0110           0
        47 HOST     1        HOST     C18      CG321    0.043000       12.0110           0
        48 HOST     1        HOST     O11      OG311   -0.646000       15.9994           0
        49 HOST     1        HOST     O12      OG311   -0.641000       15.9994           0
        50 HOST     1        HOST     O13      OG301   -0.395000       15.9994           0
        51 HOST     1        HOST     O14      OG3C61  -0.392000       15.9994           0
        52 HOST     1        HOST     O15      OG301   -0.349000       15.9994           0
        53 HOST     1        HOST     H20      HGA1     0.090000        1.0080           0
        54 HOST     1        HOST     H21      HGA1     0.090000        1.0080           0
        55 HOST     1        HOST     H22      HGA1     0.090000        1.0080           0
        56 HOST     1        HOST     H23      HGA1     0.090000        1.0080           0
        57 HOST     1        HOST     H24      HGA1     0.090000        1.0080           0
        58 HOST     1        HOST     H25      HGA2     0.090000        1.0080           0
        59 HOST     1        HOST     H26      HGA2     0.090000        1.0080           0
        60 HOST     1        HOST     H27      HGP1     0.420000        1.0080           0
        61 HOST     1        HOST     H28      HGP1     0.420000        1.0080           0
        62 HOST     1        HOST     C19      CG311    0.271000       12.0110           0
        63 HOST     1        HOST     C20      CG311    0.156000       12.0110           0
        64 HOST     1        HOST     C21      CG311    0.137000       12.0110           0
        65 HOST     1        HOST     C22      CG311    0.144000       12.0110           0
        66 HOST     1        HOST     C23      CG311    0.029000       12.0110           0
        67 HOST     1        HOST     C24      CG321    0.043000       12.0110           0
        68 HOST     1        HOST     O16      OG311   -0.646000       15.9994           0
        69 HOST     1        HOST     O17      OG311   -0.641000       15.9994           0
        70 HOST     1        HOST     O18      OG301   -0.395000       15.9994           0
        71 HOST     1        HOST     O19      OG3C61  -0.392000       15.9994           0
        72 HOST     1        HOST     O20      OG301   -0.349000       15.9994           0
        73 HOST     1        HOST     H29      HGA1     0.090000        1.0080           0
        74 HOST     1        HOST     H30      HGA1     0.090000        1.0080           0
        75 HOST     1        HOST     H31      HGA1     0.090000        1.0080           0
        76 HOST     1        HOST     H32      HGA1     0.090000        1.0080           0
        77 HOST     1        HOST     H33      HGA1     0.090000        1.0080           0
        78 HOST     1        HOST     H34      HGA2     0.090000        1.0080           0
        79 HOST     1        HOST     H35      HGA2     0.090000        1.0080           0
        80 HOST     1        HOST     H36      HGP1     0.420000        1.0080           0
        81 HOST     1        HOST     H37      HGP1     0.420000        1.0080           0
        82 HOST     1        HOST     C25      CG311    0.271000       12.0110           0
        83 HOST     1        HOST     C26      CG311    0.156000       12.0110           0
        84 HOST     1        HOST     C27      CG311    0.137000       12.0110           0
        85 HOST     1        HOST     C28      CG311    0.144000       12.0110           0
        86 HOST     1        HOST     C29      CG311    0.029000       12.0110           0
        87 HOST     1        HOST     C30      CG321    0.043000       12.0110           0
        88 HOST     1        HOST     O21      OG311   -0.646000       15.9994           0
        89 HOST     1        HOST     O22      OG311   -0.641000       15.9994           0
        90 HOST     1        HOST     O23      OG301   -0.395000       15.9994           0
        91 HOST     1        HOST     O24      OG3C61  -0.392000       15.9994           0
        92 HOST     1        HOST     O25      OG301   -0.349000       15.9994           0
        93 HOST     1        HOST     H38      HGA1     0.090000        1.0080           0
        94 HOST     1        HOST     H39      HGA1     0.090000        1.0080           0
        95 HOST     1        HOST     H40      HGA1     0.090000        1.0080           0
        96 HOST     1        HOST     H41      HGA1     0.090000        1.0080           0
        97 HOST     1        HOST     H42      HGA1     0.090000        1.0080           0
        98 HOST     1        HOST     H43      HGA2     0.090000        1.0080           0
        99 HOST     1        HOST     H44      HGA2     0.090000        1.0080           0
       100 HOST     1        HOST     H45      HGP1     0.420000        1.0080           0
       101 HOST     1        HOST     H46      HGP1     0.420000        1.0080           0
       102 HOST     1        HOST     C31      CG311    0.271000       12.0110           0
       103 HOST     1        HOST     C32      CG311    0.156000       12.0110           0
       104 HOST     1        HOST     C33      CG311    0.137000       12.0110           0
       105 HOST     1        HOST     C34      CG311    0.144000       12.0110           0
       106 HOST     1        HOST     C35      CG311    0.029000       12.0110           0
       107 HOST     1        HOST     C36      CG321    0.043000       12.0110           0
       108 HOST     1        HOST     O26      OG311   -0.646000       15.9994           0
       109 HOST     1        HOST     O27      OG311   -0.641000       15.9994           0
       110 HOST     1        HOST     O28      OG301   -0.395000       15.9994           0
       111 HOST     1        HOST     O29      OG3C61  -0.392000       15.9994           0
       112 HOST     1        HOST     O30      OG301   -0.349000       15.9994           0
       113 HOST     1        HOST     H47      HGA1     0.090000        1.0080           0
       114 HOST     1        HOST     H48      HGA1     0.090000        1.0080           0
       115 HOST     1        HOST     H49      HGA1     0.090000        1.0080           0
       116 HOST     1        HOST     H50      HGA1     0.090000        1.0080           0
       117 HOST     1        HOST     H51      HGA2     0.090000        1.0080           0
       118 HOST     1        HOST     H52      HGA2     0.090000        1.0080           0
       119 HOST     1        HOST     H53      HGP1     0.420000        1.0080           0
       120 HOST     1        HOST     H54      HGP1     0.420000        1.0080           0
       121 HOST     1        HOST     C37      CG311    0.271000       12.0110           0
       122 HOST     1        HOST     C38      CG311    0.156000       12.0110           0
       123 HOST     1        HOST     C39      CG311    0.137000       12.0110           0
       124 HOST     1        HOST     C40      CG311    0.144000       12.0110           0
       125 HOST     1        HOST     C41      CG311    0.029000       12.0110           0
       126 HOST     1        HOST     C42      CG321    0.043000       12.0110           0
       127 HOST     1        HOST     O31      OG311   -0.646000       15.9994           0
       128 HOST     1        HOST     O32      OG311   -0.641000       15.9994           0
       129 HOST     1        HOST     O33      OG301   -0.395000       15.9994           0
       130 HOST     1        HOST     O34      OG3C61  -0.392000       15.9994           0
       131 HOST     1        HOST     O35      OG301   -0.349000       15.9994           0
       132 HOST     1        HOST     H55      HGA1     0.090000        1.0080           0
       133 HOST     1        HOST     H56      HGA1     0.090000        1.0080           0
       134 HOST     1        HOST     H57      HGA1     0.090000        1.0080           0
       135 HOST     1        HOST     H58      HGA1     0.090000        1.0080           0
       136 HOST     1        HOST     H59      HGA1     0.090000        1.0080           0
       137 HOST     1        HOST     H60      HGA2     0.090000        1.0080           0
       138 HOST     1        HOST     H61      HGA2     0.090000        1.0080           0
       139 HOST     1        HOST     H62      HGP1     0.420000        1.0080           0
       140 HOST     1        HOST     H63      HGP1     0.420000        1.0080           0
       141 HOST     1        HOST     C43      CG321    0.002000       12.0110           0
       142 HOST     1        HOST     C44      CG311    0.139000       12.0110           0
       143 HOST     1        HOST     H64      HGA2     0.090000        1.0080           0
       144 HOST     1        HOST     H65      HGA2     0.090000        1.0080           0
       145 HOST     1        HOST     C45      CG331   -0.277000       12.0110           0
       146 HOST     1        HOST     H66      HGA1     0.090000        1.0080           0
       147 HOST     1        HOST     H67      HGA3     0.090000        1.0080           0
       148 HOST     1        HOST     H68      HGA3     0.090000        1.0080           0
       149 HOST     1        HOST     H69      HGA3     0.090000        1.0080           0
       150 HOST     1        HOST     C46      CG321    0.002000       12.0110           0
       151 HOST     1        HOST     C47      CG311    0.139000       12.0110           0
       152 HOST     1        HOST     H70      HGA2     0.090000        1.0080           0
       153 HOST     1        HOST     H71      HGA2     0.090000        1.0080           0
       154 HOST     1        HOST     C48      CG331   -0.277000       12.0110           0
       155 HOST     1        HOST     H72      HGA1     0.090000        1.0080           0
       156 HOST     1        HOST     H73      HGA3     0.090000        1.0080           0
       157 HOST     1        HOST     H74      HGA3     0.090000        1.0080           0
       158 HOST     1        HOST     H75      HGA3     0.090000        1.0080           0
       159 HOST     1        HOST     C49      CG321    0.002000       12.0110           0
       160 HOST     1        HOST     C50      CG311    0.139000       12.0110           0
       161 HOST     1        HOST     H76      HGA2     0.090000        1.0080           0
       162 HOST     1        HOST     H77      HGA2     0.090000        1.0080           0
       163 HOST     1        HOST     C51      CG331   -0.277000       12.0110           0
       164 HOST     1        HOST     H78      HGA1     0.090000        1.0080           0
       165 HOST     1        HOST     H79      HGA3     0.090000        1.0080           0
       166 HOST     1        HOST     H80      HGA3     0.090000        1.0080           0
       167 HOST     1        HOST     H81      HGA3     0.090000        1.0080           0
       168 HOST     1        HOST     C52      CG321    0.002000       12.0110           0
       169 HOST     1        HOST     C53      CG311    0.139000       12.0110           0
       170 HOST     1        HOST     H82      HGA2     0.090000        1.0080           0
       171 HOST     1        HOST     H83      HGA2     0.090000        1.0080           0
       172 HOST     1        HOST     C54      CG331   -0.277000       12.0110           0
       173 HOST     1        HOST     H84      HGA1     0.090000        1.0080           0
       174 HOST     1        HOST     H85      HGA3     0.090000        1.0080           0
       175 HOST     1        HOST     H86      HGA3     0.090000        1.0080           0
       176 HOST     1        HOST     H87      HGA3     0.090000        1.0080           0
       177 HOST     1        HOST     C55      CG321    0.002000       12.0110           0
       178 HOST     1        HOST     C56      CG311    0.139000       12.0110           0
       179 HOST     1        HOST     H88      HGA2     0.090000        1.0080           0
       180 HOST     1        HOST     H89      HGA2     0.090000        1.0080           0
       181 HOST     1        HOST     C57      CG331   -0.277000       12.0110           0
       182 HOST     1        HOST     H90      HGA1     0.090000        1.0080           0
       183 HOST     1        HOST     H91      HGA3     0.090000        1.0080           0
       184 HOST     1        HOST     H92      HGA3     0.090000        1.0080           0
       185 HOST     1        HOST     H93      HGA3     0.090000        1.0080           0
       186 HOST     1        HOST     C58      CG321    0.002000       12.0110           0
       187 HOST     1        HOST     C59      CG311    0.139000       12.0110           0
       188 HOST     1        HOST     H94      HGA2     0.090000        1.0080           0
       189 HOST     1        HOST     H95      HGA2     0.090000        1.0080           0
       190 HOST     1        HOST     C60      CG331   -0.277000       12.0110           0
       191 HOST     1        HOST     H96      HGA1     0.090000        1.0080           0
       192 HOST     1        HOST     H97      HGA3     0.090000        1.0080           0
       193 HOST     1        HOST     H98      HGA3     0.090000        1.0080           0
       194 HOST     1        HOST     H99      HGA3     0.090000        1.0080           0
       195 HOST     1        HOST     C61      CG321    0.002000       12.0110           0
       196 HOST     1        HOST     C62      CG311    0.139000       12.0110           0
       197 HOST     1        HOST     H100     HGA2     0.090000        1.0080           0
       198 HOST     1        HOST     H101     HGA2     0.090000        1.0080           0
       199 HOST     1        HOST     C63      CG331   -0.277000       12.0110           0
       200 HOST     1        HOST     H102     HGA1     0.090000        1.0080           0
       201 HOST     1        HOST     H103     HGA3     0.090000        1.0080           0
       202 HOST     1        HOST     H104     HGA3     0.090000        1.0080           0
       203 HOST     1        HOST     H105     HGA3     0.090000        1.0080           0
       204 HOST     1        HOST     O36      OG311   -0.645000       15.9994           0
       205 HOST     1        HOST     H106     HGP1     0.414000        1.0080           0
       206 HOST     1        HOST     O37      OG311   -0.645000       15.9994           0
       207 HOST     1        HOST     H107     HGP1     0.414000        1.0080           0
       208 HOST     1        HOST     O38      OG311   -0.645000       15.9994           0
       209 HOST     1        HOST     H108     HGP1     0.414000        1.0080           0
       210 HOST     1        HOST     O39      OG311   -0.645000       15.9994           0
       211 HOST     1        HOST     H109     HGP1     0.414000        1.0080           0
       212 HOST     1        HOST     O40      OG311   -0.645000       15.9994           0
       213 HOST     1        HOST     H110     HGP1     0.414000        1.0080           0
       214 HOST     1        HOST     O41      OG311   -0.645000       15.9994           0
       215 HOST     1        HOST     H111     HGP1     0.414000        1.0080           0
       216 HOST     1        HOST     O42      OG311   -0.645000       15.9994           0
       217 HOST     1        HOST     H112     HGP1     0.414000        1.0080           0
       218 AVBX     1        AVB      S        SG301    1.284132       32.0650           0
       219 AVBX     1        AVB      O0       OG303   -0.312717       15.9994           0
       220 AVBX     1        AVB      O1       OG2D1   -0.632519       15.9994           0
       221 AVBX     1        AVB      O2       OG2D1   -0.632450       15.9994           0
       222 AVBX     1        AVB      O3       OG2P1   -0.630109       15.9994           0
       223 AVBX     1        AVB      O4       OG303   -0.643277       15.9994           0
       224 AVBX     1        AVB      O        OG2P1   -0.630054       15.9994           0
       225 AVBX     1        AVB      N0       NG3C51  -0.631085       14.0067           0
       226 AVBX     1        AVB      N1       NG2S1   -0.320609       14.0067           0
       227 AVBX     1        AVB      N        NG2S1   -1.073805       14.0067           0
       228 AVBX     1        AVB      C0       CG3RC1   0.156879       12.0107           0
       229 AVBX     1        AVB      C1       CG2RC0  -0.213850       12.0107           0
       230 AVBX     1        AVB      C2       CG321   -0.123513       12.0107           0
       231 AVBX     1        AVB      C3       CG311   -0.175742       12.0107           0
       232 AVBX     1        AVB      C4       CG331   -0.076222       12.0107           0
       233 AVBX     1        AVB      C5       CG2O6    1.020317       12.0107           0
       234 AVBX     1        AVB      C        CG2O1    0.911398       12.0107           0
       235 AVBX     1        AVB      H0       HGA1     0.108929        1.0079           0
       236 AVBX     1        AVB      H1       HGA2     0.145983        1.0079           0
       237 AVBX     1        AVB      H2       HGA2     0.149047        1.0079           0
       238 AVBX     1        AVB      H3       HGA2     0.046380        1.0079           0
       239 AVBX     1        AVB      H4       HGA2     0.083478        1.0079           0
       240 AVBX     1        AVB      H5       HGA1     0.157643        1.0079           0
       241 AVBX     1        AVB      H6       HGA2     0.084698        1.0079           0
       242 AVBX     1        AVB      H7       HGA2     0.047985        1.0079           0
       243 AVBX     1        AVB      H8       HGA2     0.430493        1.0079           0
       244 AVBX     1        AVB      H        HGA2     0.468589        1.0079           0
       245 WT1      5        TIP3     OH2      OT      -0.834000       15.9994           0
       246 WT1      5        TIP3     H1       HT       0.417000        1.0080           0
       247 WT1      5        TIP3     H2       HT       0.417000        1.0080           0
       248 WT1      7        TIP3     OH2      OT      -0.834000       15.9994           0
       249 WT1      7        TIP3     H1       HT       0.417000        1.0080           0
       250 WT1      7        TIP3     H2       HT       0.417000        1.0080           0
       251 WT1      8        TIP3     OH2      OT      -0.834000       15.9994           0
       252 WT1      8        TIP3     H1       HT       0.417000        1.0080           0
       253 WT1      8        TIP3     H2       HT       0.417000        1.0080           0
       254 WT1      21       TIP3     OH2      OT      -0.834000       15.9994           0
       255 WT1      21       TIP3     H1       HT       0.417000        1.0080           0
       256 WT1      21       TIP3     H2       HT       0.417000        1.0080           0
       257 WT1      26       TIP3     OH2      OT      -0.834000       15.9994           0
       258 WT1      26       TIP3     H1       HT       0.417000        1.0080           0
       259 WT1      26       TIP3     H2       HT       0.417000        1.0080           0
       260 WT1      44       TIP3     OH2      OT      -0.834000       15.9994           0
       261 WT1      44       TIP3     H1       HT       0.417000        1.0080           0
       262 WT1      44       TIP3     H2       HT       0.417000        1.0080           0
       263 WT1      46       TIP3     OH2      OT      -0.834000       15.9994           0
       264 WT1      46       TIP3     H1       HT       0.417000        1.0080           0
       265 WT1      46       TIP3     H2       HT       0.417000        1.0080           0
       266 WT1      47       TIP3     OH2      OT      -0.834000       15.9994           0
       267 WT1      47       TIP3     H1       HT       0.417000        1.0080           0
       268 WT1      47       TIP3     H2       HT       0.417000        1.0080           0
       269 WT1      48       TIP3     OH2      OT      -0.834000       15.9994           0
       270 WT1      48       TIP3     H1       HT       0.417000        1.0080           0
       271 WT1      48       TIP3     H2       HT       0.417000        1.0080           0
       272 WT1      52       TIP3     OH2      OT      -0.834000       15.9994           0
       273 WT1      52       TIP3     H1       HT       0.417000        1.0080           0
       274 WT1      52       TIP3     H2       HT       0.417000        1.0080           0
       275 WT1      53       TIP3     OH2      OT      -0.834000       15.9994           0
       276 WT1      53       TIP3     H1       HT       0.417000        1.0080           0
       277 WT1      53       TIP3     H2       HT       0.417000        1.0080           0
       278 WT1      55       TIP3     OH2      OT      -0.834000       15.9994           0
       279 WT1      55       TIP3     H1       HT       0.417000        1.0080           0
       280 WT1      55       TIP3     H2       HT       0.417000        1.0080           0
       281 WT1      64       TIP3     OH2      OT      -0.834000       15.9994           0
       282 WT1      64       TIP3     H1       HT       0.417000        1.0080           0
       283 WT1      64       TIP3     H2       HT       0.417000        1.0080           0
       284 WT1      67       TIP3     OH2      OT      -0.834000       15.9994           0
       285 WT1      67       TIP3     H1       HT       0.417000        1.0080           0
       286 WT1      67       TIP3     H2       HT       0.417000        1.0080           0
       287 WT1      68       TIP3     OH2      OT      -0.834000       15.9994           0
       288 WT1      68       TIP3     H1       HT       0.417000        1.0080           0
       289 WT1      68       TIP3     H2       HT       0.417000        1.0080           0
       290 WT1      71       TIP3     OH2      OT      -0.834000       15.9994           0
       291 WT1      71       TIP3     H1       HT       0.417000        1.0080           0
       292 WT1      71       TIP3     H2       HT       0.417000        1.0080           0
       293 WT1      76       TIP3     OH2      OT      -0.834000       15.9994           0
       294 WT1      76       TIP3     H1       HT       0.417000        1.0080           0
       295 WT1      76       TIP3     H2       HT       0.417000        1.0080           0
       296 WT1      86       TIP3     OH2      OT      -0.834000       15.9994           0
       297 WT1      86       TIP3     H1       HT       0.417000        1.0080           0
       298 WT1      86       TIP3     H2       HT       0.417000        1.0080           0
       299 WT1      87       TIP3     OH2      OT      -0.834000       15.9994           0
       300 WT1      87       TIP3     H1       HT       0.417000        1.0080           0
       301 WT1      87       TIP3     H2       HT       0.417000        1.0080           0
       302 WT1      88       TIP3     OH2      OT      -0.834000       15.9994           0
       303 WT1      88       TIP3     H1       HT       0.417000        1.0080           0
       304 WT1      88       TIP3     H2       HT       0.417000        1.0080           0
       305 WT1      94       TIP3     OH2      OT      -0.834000       15.9994           0
       306 WT1      94       TIP3     H1       HT       0.417000        1.0080           0
       307 WT1      94       TIP3     H2       HT       0.417000        1.0080           0
       308 WT1      95       TIP3     OH2      OT      -0.834000       15.9994           0
       309 WT1      95       TIP3     H1       HT       0.417000        1.0080           0
       310 WT1      95       TIP3     H2       HT       0.417000        1.0080           0
       311 WT1      108      TIP3     OH2      OT      -0.834000       15.9994           0
       312 WT1      108      TIP3     H1       HT       0.417000        1.0080           0
       313 WT1      108      TIP3     H2       HT       0.417000        1.0080           0
       314 WT1      111      TIP3     OH2      OT      -0.834000       15.9994           0
       315 WT1      111      TIP3     H1       HT       0.417000        1.0080           0
       316 WT1      111      TIP3     H2       HT       0.417000        1.0080           0
       317 WT1      112      TIP3     OH2      OT      -0.834000       15.9994           0
       318 WT1      112      TIP3     H1       HT       0.417000        1.0080           0
       319 WT1      112      TIP3     H2       HT       0.417000        1.0080           0
       320 WT1      113      TIP3     OH2      OT      -0.834000       15.9994           0
       321 WT1      113      TIP3     H1       HT       0.417000        1.0080           0
       322 WT1      113      TIP3     H2       HT       0.417000        1.0080           0
       323 WT1      115      TIP3     OH2      OT      -0.834000       15.9994           0
       324 WT1      115      TIP3     H1       HT       0.417000        1.0080           0
       325 WT1      115      TIP3     H2       HT       0.417000        1.0080           0
       326 WT1      116      TIP3     OH2      OT      -0.834000       15.9994           0
       327 WT1      116      TIP3     H1       HT       0.417000        1.0080           0
       328 WT1      116      TIP3     H2       HT       0.417000        1.0080           0
       329 WT1      125      TIP3     OH2      OT      -0.834000       15.9994           0
       330 WT1      125      TIP3     H1       HT       0.417000        1.0080           0
       331 WT1      125      TIP3     H2       HT       0.417000        1.0080           0
       332 WT1      129      TIP3     OH2      OT      -0.834000       15.9994           0
       333 WT1      129      TIP3     H1       HT       0.417000        1.0080           0
       334 WT1      129      TIP3     H2       HT       0.417000        1.0080           0
       335 WT1      130      TIP3     OH2      OT      -0.834000       15.9994           0
       336 WT1      130      TIP3     H1       HT       0.417000        1.0080           0
       337 WT1      130      TIP3     H2       HT       0.417000        1.0080           0
       338 WT1      133      TIP3     OH2      OT      -0.834000       15.9994           0
       339 WT1      133      TIP3     H1       HT       0.417000        1.0080           0
       340 WT1      133      TIP3     H2       HT       0.417000        1.0080           0
       341 WT1      135      TIP3     OH2      OT      -0.834000       15.9994           0
       342 WT1      135      TIP3     H1       HT       0.417000        1.0080           0
       343 WT1      135      TIP3     H2       HT       0.417000        1.0080           0
       344 WT1      137      TIP3     OH2      OT      -0.834000       15.9994           0
       345 WT1      137      TIP3     H1       HT       0.417000        1.0080           0
       346 WT1      137      TIP3     H2       HT       0.417000        1.0080           0
       347 WT1      145      TIP3     OH2      OT      -0.834000       15.9994           0
       348 WT1      145      TIP3     H1       HT       0.417000        1.0080           0
       349 WT1      145      TIP3     H2       HT       0.417000        1.0080           0
       350 WT1      146      TIP3     OH2      OT      -0.834000       15.9994           0
       351 WT1      146      TIP3     H1       HT       0.417000        1.0080           0
       352 WT1      146      TIP3     H2       HT       0.417000        1.0080           0
       353 WT1      149      TIP3     OH2      OT      -0.834000       15.9994           0
       354 WT1      149      TIP3     H1       HT       0.417000        1.0080           0
       355 WT1      149      TIP3     H2       HT       0.417000        1.0080           0
       356 WT1      150      TIP3     OH2      OT      -0.834000       15.9994           0
       357 WT1      150      TIP3     H1       HT       0.417000        1.0080           0
       358 WT1      150      TIP3     H2       HT       0.417000        1.0080           0
       359 WT1      152      TIP3     OH2      OT      -0.834000       15.9994           0
       360 WT1      152      TIP3     H1       HT       0.417000        1.0080           0
       361 WT1      152      TIP3     H2       HT       0.417000        1.0080           0
       362 WT1      153      TIP3     OH2      OT      -0.834000       15.9994           0
       363 WT1      153      TIP3     H1       HT       0.417000        1.0080           0
       364 WT1      153      TIP3     H2       HT       0.417000        1.0080           0
       365 WT1      155      TIP3     OH2      OT      -0.834000       15.9994           0
       366 WT1      155      TIP3     H1       HT       0.417000        1.0080           0
       367 WT1      155      TIP3     H2       HT       0.417000        1.0080           0
       368 WT1      156      TIP3     OH2      OT      -0.834000       15.9994           0
       369 WT1      156      TIP3     H1       HT       0.417000        1.0080           0
       370 WT1      156      TIP3     H2       HT       0.417000        1.0080           0
       371 WT1      167      TIP3     OH2      OT      -0.834000       15.9994           0
       372 WT1      167      TIP3     H1       HT       0.417000        1.0080           0
       373 WT1      167      TIP3     H2       HT       0.417000        1.0080           0
       374 WT1      195      TIP3     OH2      OT      -0.834000       15.9994           0
       375 WT1      195      TIP3     H1       HT       0.417000        1.0080           0
       376 WT1      195      TIP3     H2       HT       0.417000        1.0080           0
       377 WT1      197      TIP3     OH2      OT      -0.834000       15.9994           0
       378 WT1      197      TIP3     H1       HT       0.417000        1.0080           0
       379 WT1      197      TIP3     H2       HT       0.417000        1.0080           0
       380 WT1      198      TIP3     OH2      OT      -0.834000       15.9994           0
       381 WT1      198      TIP3     H1       HT       0.417000        1.0080           0
       382 WT1      198      TIP3     H2       HT       0.417000        1.0080           0
       383 WT1      201      TIP3     OH2      OT      -0.834000       15.9994           0
       384 WT1      201      TIP3     H1       HT       0.417000        1.0080           0
       385 WT1      201      TIP3     H2       HT       0.417000        1.0080           0
       386 WT1      212      TIP3     OH2      OT      -0.834000       15.9994           0
       387 WT1      212      TIP3     H1       HT       0.417000        1.0080           0
       388 WT1      212      TIP3     H2       HT       0.417000        1.0080           0
       389 WT1      218      TIP3     OH2      OT      -0.834000       15.9994           0
       390 WT1      218      TIP3     H1       HT       0.417000        1.0080           0
       391 WT1      218      TIP3     H2       HT       0.417000        1.0080           0
       392 WT1      237      TIP3     OH2      OT      -0.834000       15.9994           0
       393 WT1      237      TIP3     H1       HT       0.417000        1.0080           0
       394 WT1      237      TIP3     H2       HT       0.417000        1.0080           0
       395 WT1      261      TIP3     OH2      OT      -0.834000       15.9994           0
       396 WT1      261      TIP3     H1       HT       0.417000        1.0080           0
       397 WT1      261      TIP3     H2       HT       0.417000        1.0080           0
       398 WT1      295      TIP3     OH2      OT      -0.834000       15.9994           0
       399 WT1      295      TIP3     H1       HT       0.417000        1.0080           0
       400 WT1      295      TIP3     H2       HT       0.417000        1.0080           0
       401 WT1      365      TIP3     OH2      OT      -0.834000       15.9994           0
       402 WT1      365      TIP3     H1       HT       0.417000        1.0080           0
       403 WT1      365      TIP3     H2       HT       0.417000        1.0080           0
       404 WT1      424      TIP3     OH2      OT      -0.834000       15.9994           0
       405 WT1      424      TIP3     H1       HT       0.417000        1.0080           0
       406 WT1      424      TIP3     H2       HT       0.417000        1.0080           0
       407 WT1      450      TIP3     OH2      OT      -0.834000       15.9994           0
       408 WT1      450      TIP3     H1       HT       0.417000        1.0080           0
       409 WT1      450      TIP3     H2       HT       0.417000        1.0080           0
       410 WT1      465      TIP3     OH2      OT      -0.834000       15.9994           0
       411 WT1      465      TIP3     H1       HT       0.417000        1.0080           0
       412 WT1      465      TIP3     H2       HT       0.417000        1.0080           0
       413 WT1      466      TIP3     OH2      OT      -0.834000       15.9994           0
       414 WT1      466      TIP3     H1       HT       0.417000        1.0080           0
       415 WT1      466      TIP3     H2       HT       0.417000        1.0080           0
       416 WT1      484      TIP3     OH2      OT      -0.834000       15.9994           0
       417 WT1      484      TIP3     H1       HT       0.417000        1.0080           0
       418 WT1      484      TIP3     H2       HT       0.417000        1.0080           0
       419 WT1      485      TIP3     OH2      OT      -0.834000       15.9994           0
       420 WT1      485      TIP3     H1       HT       0.417000        1.0080           0
       421 WT1      485      TIP3     H2       HT       0.417000        1.0080           0
       422 WT1      486      TIP3     OH2      OT      -0.834000       15.9994           0
       423 WT1      486      TIP3     H1       HT       0.417000        1.0080           0
       424 WT1      486      TIP3     H2       HT       0.417000        1.0080           0
       425 WT1      489      TIP3     OH2      OT      -0.834000       15.9994           0
       426 WT1      489      TIP3     H1       HT       0.417000        1.0080           0
       427 WT1      489      TIP3     H2       HT       0.417000        1.0080           0
       428 WT1      491      TIP3     OH2      OT      -0.834000       15.9994           0
       429 WT1      491      TIP3     H1       HT       0.417000        1.0080           0
       430 WT1      491      TIP3     H2       HT       0.417000        1.0080           0
       431 WT1      495      TIP3     OH2      OT      -0.834000       15.9994           0
       432 WT1      495      TIP3     H1       HT       0.417000        1.0080           0
       433 WT1      495      TIP3     H2       HT       0.417000        1.0080           0
       434 WT1      503      TIP3     OH2      OT      -0.834000       15.9994           0
       435 WT1      503      TIP3     H1       HT       0.417000        1.0080           0
       436 WT1      503      TIP3     H2       HT       0.417000        1.0080           0
       437 WT1      506      TIP3     OH2      OT      -0.834000       15.9994           0
       438 WT1      506      TIP3     H1       HT       0.417000        1.0080           0
       439 WT1      506      TIP3     H2       HT       0.417000        1.0080           0
       440 WT1      507      TIP3     OH2      OT      -0.834000       15.9994           0
       441 WT1      507      TIP3     H1       HT       0.417000        1.0080           0
       442 WT1      507      TIP3     H2       HT       0.417000        1.0080           0
       443 WT1      508      TIP3     OH2      OT      -0.834000       15.9994           0
       444 WT1      508      TIP3     H1       HT       0.417000        1.0080           0
       445 WT1      508      TIP3     H2       HT       0.417000        1.0080           0
       446 WT1      509      TIP3     OH2      OT      -0.834000       15.9994           0
       447 WT1      509      TIP3     H1       HT       0.417000        1.0080           0
       448 WT1      509      TIP3     H2       HT       0.417000        1.0080           0
       449 WT1      511      TIP3     OH2      OT      -0.834000       15.9994           0
       450 WT1      511      TIP3     H1       HT       0.417000        1.0080           0
       451 WT1      511      TIP3     H2       HT       0.417000        1.0080           0
       452 WT1      515      TIP3     OH2      OT      -0.834000       15.9994           0
       453 WT1      515      TIP3     H1       HT       0.417000        1.0080           0
       454 WT1      515      TIP3     H2       HT       0.417000        1.0080           0
       455 WT1      528      TIP3     OH2      OT      -0.834000       15.9994           0
       456 WT1      528      TIP3     H1       HT       0.417000        1.0080           0
       457 WT1      528      TIP3     H2       HT       0.417000        1.0080           0
       458 WT1      529      TIP3     OH2      OT      -0.834000       15.9994           0
       459 WT1      529      TIP3     H1       HT       0.417000        1.0080           0
       460 WT1      529      TIP3     H2       HT       0.417000        1.0080           0
       461 WT1      533      TIP3     OH2      OT      -0.834000       15.9994           0
       462 WT1      533      TIP3     H1       HT       0.417000        1.0080           0
       463 WT1      533      TIP3     H2       HT       0.417000        1.0080           0
       464 WT1      534      TIP3     OH2      OT      -0.834000       15.9994           0
       465 WT1      534      TIP3     H1       HT       0.417000        1.0080           0
       466 WT1      534      TIP3     H2       HT       0.417000        1.0080           0
       467 WT1      543      TIP3     OH2      OT      -0.834000       15.9994           0
       468 WT1      543      TIP3     H1       HT       0.417000        1.0080           0
       469 WT1      543      TIP3     H2       HT       0.417000        1.0080           0
       470 WT1      549      TIP3     OH2      OT      -0.834000       15.9994           0
       471 WT1      549      TIP3     H1       HT       0.417000        1.0080           0
       472 WT1      549      TIP3     H2       HT       0.417000        1.0080           0
       473 WT1      550      TIP3     OH2      OT      -0.834000       15.9994           0
       474 WT1      550      TIP3     H1       HT       0.417000        1.0080           0
       475 WT1      550      TIP3     H2       HT       0.417000        1.0080           0
       476 WT1      551      TIP3     OH2      OT      -0.834000       15.9994           0
       477 WT1      551      TIP3     H1       HT       0.417000        1.0080           0
       478 WT1      551      TIP3     H2       HT       0.417000        1.0080           0
       479 WT1      552      TIP3     OH2      OT      -0.834000       15.9994           0
       480 WT1      552      TIP3     H1       HT       0.417000        1.0080           0
       481 WT1      552      TIP3     H2       HT       0.417000        1.0080           0
       482 WT1      553      TIP3     OH2      OT      -0.834000       15.9994           0
       483 WT1      553      TIP3     H1       HT       0.417000        1.0080           0
       484 WT1      553      TIP3     H2       HT       0.417000        1.0080           0
       485 WT1      554      TIP3     OH2      OT      -0.834000       15.9994           0
       486 WT1      554      TIP3     H1       HT       0.417000        1.0080           0
       487 WT1      554      TIP3     H2       HT       0.417000        1.0080           0
       488 WT1      558      TIP3     OH2      OT      -0.834000       15.9994           0
       489 WT1      558      TIP3     H1       HT       0.417000        1.0080           0
       490 WT1      558      TIP3     H2       HT       0.417000        1.0080           0
       491 WT1      562      TIP3     OH2      OT      -0.834000       15.9994           0
       492 WT1      562      TIP3     H1       HT       0.417000        1.0080           0
       493 WT1      562      TIP3     H2       HT       0.417000        1.0080           0
       494 WT1      568      TIP3     OH2      OT      -0.834000       15.9994           0
       495 WT1      568      TIP3     H1       HT       0.417000        1.0080           0
       496 WT1      568      TIP3     H2       HT       0.417000        1.0080           0
       497 WT1      570      TIP3     OH2      OT      -0.834000       15.9994           0
       498 WT1      570      TIP3     H1       HT       0.417000        1.0080           0
       499 WT1      570      TIP3     H2       HT       0.417000        1.0080           0
       500 WT1      573      TIP3     OH2      OT      -0.834000       15.9994           0
       501 WT1      573      TIP3     H1       HT       0.417000        1.0080           0
       502 WT1      573      TIP3     H2       HT       0.417000        1.0080           0
       503 WT1      575      TIP3     OH2      OT      -0.834000       15.9994           0
       504 WT1      575      TIP3     H1       HT       0.417000        1.0080           0
       505 WT1      575      TIP3     H2       HT       0.417000        1.0080           0
       506 WT1      576      TIP3     OH2      OT      -0.834000       15.9994           0
       507 WT1      576      TIP3     H1       HT       0.417000        1.0080           0
       508 WT1      576      TIP3     H2       HT       0.417000        1.0080           0
       509 WT1      580      TIP3     OH2      OT      -0.834000       15.9994           0
       510 WT1      580      TIP3     H1       HT       0.417000        1.0080           0
       511 WT1      580      TIP3     H2       HT       0.417000        1.0080           0
       512 WT1      584      TIP3     OH2      OT      -0.834000       15.9994           0
       513 WT1      584      TIP3     H1       HT       0.417000        1.0080           0
       514 WT1      584      TIP3     H2       HT       0.417000        1.0080           0
       515 WT1      591      TIP3     OH2      OT      -0.834000       15.9994           0
       516 WT1      591      TIP3     H1       HT       0.417000        1.0080           0
       517 WT1      591      TIP3     H2       HT       0.417000        1.0080           0
       518 WT1      593      TIP3     OH2      OT      -0.834000       15.9994           0
       519 WT1      593      TIP3     H1       HT       0.417000        1.0080           0
       520 WT1      593      TIP3     H2       HT       0.417000        1.0080           0
       521 WT1      594      TIP3     OH2      OT      -0.834000       15.9994           0
       522 WT1      594      TIP3     H1       HT       0.417000        1.0080           0
       523 WT1      594      TIP3     H2       HT       0.417000        1.0080           0
       524 WT1      602      TIP3     OH2      OT      -0.834000       15.9994           0
       525 WT1      602      TIP3     H1       HT       0.417000        1.0080           0
       526 WT1      602      TIP3     H2       HT       0.417000        1.0080           0
       527 WT1      612      TIP3     OH2      OT      -0.834000       15.9994           0
       528 WT1      612      TIP3     H1       HT       0.417000        1.0080           0
       529 WT1      612      TIP3     H2       HT       0.417000        1.0080           0
       530 WT1      613      TIP3     OH2      OT      -0.834000       15.9994           0
       531 WT1      613      TIP3     H1       HT       0.417000        1.0080           0
       532 WT1      613      TIP3     H2       HT       0.417000        1.0080           0
       533 WT1      615      TIP3     OH2      OT      -0.834000       15.9994           0
       534 WT1      615      TIP3     H1       HT       0.417000        1.0080           0
       535 WT1      615      TIP3     H2       HT       0.417000        1.0080           0
       536 WT1      616      TIP3     OH2      OT      -0.834000       15.9994           0
       537 WT1      616      TIP3     H1       HT       0.417000        1.0080           0
       538 WT1      616      TIP3     H2       HT       0.417000        1.0080           0
       539 WT1      632      TIP3     OH2      OT      -0.834000       15.9994           0
       540 WT1      632      TIP3     H1       HT       0.417000        1.0080           0
       541 WT1      632      TIP3     H2       HT       0.417000        1.0080           0
       542 WT1      634      TIP3     OH2      OT      -0.834000       15.9994           0
       543 WT1      634      TIP3     H1       HT       0.417000        1.0080           0
       544 WT1      634      TIP3     H2       HT       0.417000        1.0080           0
       545 WT1      636      TIP3     OH2      OT      -0.834000       15.9994           0
       546 WT1      636      TIP3     H1       HT       0.417000        1.0080           0
       547 WT1      636      TIP3     H2       HT       0.417000        1.0080           0
       548 WT1      638      TIP3     OH2      OT      -0.834000       15.9994           0
       549 WT1      638      TIP3     H1       HT       0.417000        1.0080           0
       550 WT1      638      TIP3     H2       HT       0.417000        1.0080           0
       551 WT1      639      TIP3     OH2      OT      -0.834000       15.9994           0
       552 WT1      639      TIP3     H1       HT       0.417000        1.0080           0
       553 WT1      639      TIP3     H2       HT       0.417000        1.0080           0
       554 WT1      662      TIP3     OH2      OT      -0.834000       15.9994           0
       555 WT1      662      TIP3     H1       HT       0.417000        1.0080           0
       556 WT1      662      TIP3     H2       HT       0.417000        1.0080           0
       557 WT1      676      TIP3     OH2      OT      -0.834000       15.9994           0
       558 WT1      676      TIP3     H1       HT       0.417000        1.0080           0
       559 WT1      676      TIP3     H2       HT       0.417000        1.0080           0
       560 WT1      682      TIP3     OH2      OT      -0.834000       15.9994           0
       561 WT1      682      TIP3     H1       HT       0.417000        1.0080           0
       562 WT1      682      TIP3     H2       HT       0.417000        1.0080           0
       563 WT1      699      TIP3     OH2      OT      -0.834000       15.9994           0
       564 WT1      699      TIP3     H1       HT       0.417000        1.0080           0
       565 WT1      699      TIP3     H2       HT       0.417000        1.0080           0
       566 WT1      721      TIP3     OH2      OT      -0.834000       15.9994           0
       567 WT1      721      TIP3     H1       HT       0.417000        1.0080           0
       568 WT1      721      TIP3     H2       HT       0.417000        1.0080           0
       569 WT1      822      TIP3     OH2      OT      -0.834000       15.9994           0
       570 WT1      822      TIP3     H1       HT       0.417000        1.0080           0
       571 WT1      822      TIP3     H2       HT       0.417000        1.0080           0
       572 WT1      849      TIP3     OH2      OT      -0.834000       15.9994           0
       573 WT1      849      TIP3     H1       HT       0.417000        1.0080           0
       574 WT1      849      TIP3     H2       HT       0.417000        1.0080           0
       575 WT1      852      TIP3     OH2      OT      -0.834000       15.9994           0
       576 WT1      852      TIP3     H1       HT       0.417000        1.0080           0
       577 WT1      852      TIP3     H2       HT       0.417000        1.0080           0
       578 WT1      867      TIP3     OH2      OT      -0.834000       15.9994           0
       579 WT1      867      TIP3     H1       HT       0.417000        1.0080           0
       580 WT1      867      TIP3     H2       HT       0.417000        1.0080           0
       581 WT1      887      TIP3     OH2      OT      -0.834000       15.9994           0
       582 WT1      887      TIP3     H1       HT       0.417000        1.0080           0
       583 WT1      887      TIP3     H2       HT       0.417000        1.0080           0
       584 WT1      889      TIP3     OH2      OT      -0.834000       15.9994           0
       585 WT1      889      TIP3     H1       HT       0.417000        1.0080           0
       586 WT1      889      TIP3     H2       HT       0.417000        1.0080           0
       587 WT1      894      TIP3     OH2      OT      -0.834000       15.9994           0
       588 WT1      894      TIP3     H1       HT       0.417000        1.0080           0
       589 WT1      894      TIP3     H2       HT       0.417000        1.0080           0
       590 WT1      897      TIP3     OH2      OT      -0.834000       15.9994           0
       591 WT1      897      TIP3     H1       HT       0.417000        1.0080           0
       592 WT1      897      TIP3     H2       HT       0.417000        1.0080           0
       593 WT1      906      TIP3     OH2      OT      -0.834000       15.9994           0
       594 WT1      906      TIP3     H1       HT       0.417000        1.0080           0
       595 WT1      906      TIP3     H2       HT       0.417000        1.0080           0
       596 WT1      907      TIP3     OH2      OT      -0.834000       15.9994           0
       597 WT1      907      TIP3     H1       HT       0.417000        1.0080           0
       598 WT1      907      TIP3     H2       HT       0.417000        1.0080           0
       599 WT1      908      TIP3     OH2      OT      -0.834000       15.9994           0
       600 WT1      908      TIP3     H1       HT       0.417000        1.0080           0
       601 WT1      908      TIP3     H2       HT       0.417000        1.0080           0
       602 WT1      911      TIP3     OH2      OT      -0.834000       15.9994           0
       603 WT1      911      TIP3     H1       HT       0.417000        1.0080           0
       604 WT1      911      TIP3     H2       HT       0.417000        1.0080           0
       605 WT1      912      TIP3     OH2      OT      -0.834000       15.9994           0
       606 WT1      912      TIP3     H1       HT       0.417000        1.0080           0
       607 WT1      912      TIP3     H2       HT       0.417000        1.0080           0
       608 WT1      924      TIP3     OH2      OT      -0.834000       15.9994           0
       609 WT1      924      TIP3     H1       HT       0.417000        1.0080           0
       610 WT1      924      TIP3     H2       HT       0.417000        1.0080           0
       611 WT1      927      TIP3     OH2      OT      -0.834000       15.9994           0
       612 WT1      927      TIP3     H1       HT       0.417000        1.0080           0
       613 WT1      927      TIP3     H2       HT       0.417000        1.0080           0
       614 WT1      928      TIP3     OH2      OT      -0.834000       15.9994           0
       615 WT1      928      TIP3     H1       HT       0.417000        1.0080           0
       616 WT1      928      TIP3     H2       HT       0.417000        1.0080           0
       617 WT1      930      TIP3     OH2      OT      -0.834000       15.9994           0
       618 WT1      930      TIP3     H1       HT       0.417000        1.0080           0
       619 WT1      930      TIP3     H2       HT       0.417000        1.0080           0
       620 WT1      933      TIP3     OH2      OT      -0.834000       15.9994           0
       621 WT1      933      TIP3     H1       HT       0.417000        1.0080           0
       622 WT1      933      TIP3     H2       HT       0.417000        1.0080           0
       623 WT1      936      TIP3     OH2      OT      -0.834000       15.9994           0
       624 WT1      936      TIP3     H1       HT       0.417000        1.0080           0
       625 WT1      936      TIP3     H2       HT       0.417000        1.0080           0
       626 WT1      942      TIP3     OH2      OT      -0.834000       15.9994           0
       627 WT1      942      TIP3     H1       HT       0.417000        1.0080           0
       628 WT1      942      TIP3     H2       HT       0.417000        1.0080           0
       629 WT1      947      TIP3     OH2      OT      -0.834000       15.9994           0
       630 WT1      947      TIP3     H1       HT       0.417000        1.0080           0
       631 WT1      947      TIP3     H2       HT       0.417000        1.0080           0
       632 WT1      948      TIP3     OH2      OT      -0.834000       15.9994           0
       633 WT1      948      TIP3     H1       HT       0.417000        1.0080           0
       634 WT1      948      TIP3     H2       HT       0.417000        1.0080           0
       635 WT1      949      TIP3     OH2      OT      -0.834000       15.9994           0
       636 WT1      949      TIP3     H1       HT       0.417000        1.0080           0
       637 WT1      949      TIP3     H2       HT       0.417000        1.0080           0
       638 WT1      953      TIP3     OH2      OT      -0.834000       15.9994           0
       639 WT1      953      TIP3     H1       HT       0.417000        1.0080           0
       640 WT1      953      TIP3     H2       HT       0.417000        1.0080           0
       641 WT1      964      TIP3     OH2      OT      -0.834000       15.9994           0
       642 WT1      964      TIP3     H1       HT       0.417000        1.0080           0
       643 WT1      964      TIP3     H2       HT       0.417000        1.0080           0
       644 WT1      970      TIP3     OH2      OT      -0.834000       15.9994           0
       645 WT1      970      TIP3     H1       HT       0.417000        1.0080           0
       646 WT1      970      TIP3     H2       HT       0.417000        1.0080           0
       647 WT1      973      TIP3     OH2      OT      -0.834000       15.9994           0
       648 WT1      973      TIP3     H1       HT       0.417000        1.0080           0
       649 WT1      973      TIP3     H2       HT       0.417000        1.0080           0
       650 WT1      975      TIP3     OH2      OT      -0.834000       15.9994           0
       651 WT1      975      TIP3     H1       HT       0.417000        1.0080           0
       652 WT1      975      TIP3     H2       HT       0.417000        1.0080           0
       653 WT1      977      TIP3     OH2      OT      -0.834000       15.9994           0
       654 WT1      977      TIP3     H1       HT       0.417000        1.0080           0
       655 WT1      977      TIP3     H2       HT       0.417000        1.0080           0
       656 WT1      985      TIP3     OH2      OT      -0.834000       15.9994           0
       657 WT1      985      TIP3     H1       HT       0.417000        1.0080           0
       658 WT1      985      TIP3     H2       HT       0.417000        1.0080           0
       659 WT1      988      TIP3     OH2      OT      -0.834000       15.9994           0
       660 WT1      988      TIP3     H1       HT       0.417000        1.0080           0
       661 WT1      988      TIP3     H2       HT       0.417000        1.0080           0
       662 WT1      989      TIP3     OH2      OT      -0.834000       15.9994           0
       663 WT1      989      TIP3     H1       HT       0.417000        1.0080           0
       664 WT1      989      TIP3     H2       HT       0.417000        1.0080           0
       665 WT1      992      TIP3     OH2      OT      -0.834000       15.9994           0
       666 WT1      992      TIP3     H1       HT       0.417000        1.0080           0
       667 WT1      992      TIP3     H2       HT       0.417000        1.0080           0
       668 WT1      994      TIP3     OH2      OT      -0.834000       15.9994           0
       669 WT1      994      TIP3     H1       HT       0.417000        1.0080           0
       670 WT1      994      TIP3     H2       HT       0.417000        1.0080           0
       671 WT1      995      TIP3     OH2      OT      -0.834000       15.9994           0
       672 WT1      995      TIP3     H1       HT       0.417000        1.0080           0
       673 WT1      995      TIP3     H2       HT       0.417000        1.0080           0
       674 WT1      996      TIP3     OH2      OT      -0.834000       15.9994           0
       675 WT1      996      TIP3     H1       HT       0.417000        1.0080           0
       676 WT1      996      TIP3     H2       HT       0.417000        1.0080           0
       677 WT1      998      TIP3     OH2      OT      -0.834000       15.9994           0
       678 WT1      998      TIP3     H1       HT       0.417000        1.0080           0
       679 WT1      998      TIP3     H2       HT       0.417000        1.0080           0
       680 WT1      1007     TIP3     OH2      OT      -0.834000       15.9994           0
       681 WT1      1007     TIP3     H1       HT       0.417000        1.0080           0
       682 WT1      1007     TIP3     H2       HT       0.417000        1.0080           0
       683 WT1      1011     TIP3     OH2      OT      -0.834000       15.9994           0
       684 WT1      1011     TIP3     H1       HT       0.417000        1.0080           0
       685 WT1      1011     TIP3     H2       HT       0.417000        1.0080           0
       686 WT1      1012     TIP3     OH2      OT      -0.834000       15.9994           0
       687 WT1      1012     TIP3     H1       HT       0.417000        1.0080           0
       688 WT1      1012     TIP3     H2       HT       0.417000        1.0080           0
       689 WT1      1013     TIP3     OH2      OT      -0.834000       15.9994           0
       690 WT1      1013     TIP3     H1       HT       0.417000        1.0080           0
       691 WT1      1013     TIP3     H2       HT       0.417000        1.0080           0
       692 WT1      1015     TIP3     OH2      OT      -0.834000       15.9994           0
       693 WT1      1015     TIP3     H1       HT       0.417000        1.0080           0
       694 WT1      1015     TIP3     H2       HT       0.417000        1.0080           0
       695 WT1      1018     TIP3     OH2      OT      -0.834000       15.9994           0
       696 WT1      1018     TIP3     H1       HT       0.417000        1.0080           0
       697 WT1      1018     TIP3     H2       HT       0.417000        1.0080           0
       698 WT1      1027     TIP3     OH2      OT      -0.834000       15.9994           0
       699 WT1      1027     TIP3     H1       HT       0.417000        1.0080           0
       700 WT1      1027     TIP3     H2       HT       0.417000        1.0080           0
       701 WT1      1032     TIP3     OH2      OT      -0.834000       15.9994           0
       702 WT1      1032     TIP3     H1       HT       0.417000        1.0080           0
       703 WT1      1032     TIP3     H2       HT       0.417000        1.0080           0
       704 WT1      1033     TIP3     OH2      OT      -0.834000       15.9994           0
       705 WT1      1033     TIP3     H1       HT       0.417000        1.0080           0
       706 WT1      1033     TIP3     H2       HT       0.417000        1.0080           0
       707 WT1      1040     TIP3     OH2      OT      -0.834000       15.9994           0
       708 WT1      1040     TIP3     H1       HT       0.417000        1.0080           0
       709 WT1      1040     TIP3     H2       HT       0.417000        1.0080           0
       710 WT1      1054     TIP3     OH2      OT      -0.834000       15.9994           0
       711 WT1      1054     TIP3     H1       HT       0.417000        1.0080           0
       712 WT1      1054     TIP3     H2       HT       0.417000        1.0080           0
       713 WT1      1055     TIP3     OH2      OT      -0.834000       15.9994           0
       714 WT1      1055     TIP3     H1       HT       0.417000        1.0080           0
       715 WT1      1055     TIP3     H2       HT       0.417000        1.0080           0
       716 WT1      1058     TIP3     OH2      OT      -0.834000       15.9994           0
       717 WT1      1058     TIP3     H1       HT       0.417000        1.0080           0
       718 WT1      1058     TIP3     H2       HT       0.417000        1.0080           0
       719 WT1      1076     TIP3     OH2      OT      -0.834000       15.9994           0
       720 WT1      1076     TIP3     H1       HT       0.417000        1.0080           0
       721 WT1      1076     TIP3     H2       HT       0.417000        1.0080           0
       722 WT1      1079     TIP3     OH2      OT      -0.834000       15.9994           0
       723 WT1      1079     TIP3     H1       HT       0.417000        1.0080           0
       724 WT1      1079     TIP3     H2       HT       0.417000        1.0080           0
       725 WT1      1080     TIP3     OH2      OT      -0.834000       15.9994           0
       726 WT1      1080     TIP3     H1       HT       0.417000        1.0080           0
       727 WT1      1080     TIP3     H2       HT       0.417000        1.0080           0
       728 WT1      1096     TIP3     OH2      OT      -0.834000       15.9994           0
       729 WT1      1096     TIP3     H1       HT       0.417000        1.0080           0
       730 WT1      1096     TIP3     H2       HT       0.417000        1.0080           0
       731 WT1      1098     TIP3     OH2      OT      -0.834000       15.9994           0
       732 WT1      1098     TIP3     H1       HT       0.417000        1.0080           0
       733 WT1      1098     TIP3     H2       HT       0.417000        1.0080           0
       734 WT1      1100     TIP3     OH2      OT      -0.834000       15.9994           0
       735 WT1      1100     TIP3     H1       HT       0.417000        1.0080           0
       736 WT1      1100     TIP3     H2       HT       0.417000        1.0080           0
       737 WT1      1112     TIP3     OH2      OT      -0.834000       15.9994           0
       738 WT1      1112     TIP3     H1       HT       0.417000        1.0080           0
       739 WT1      1112     TIP3     H2       HT       0.417000        1.0080           0
       740 WT1      1115     TIP3     OH2      OT      -0.834000       15.9994           0
       741 WT1      1115     TIP3     H1       HT       0.417000        1.0080           0
       742 WT1      1115     TIP3     H2       HT       0.417000        1.0080           0
       743 WT1      1117     TIP3     OH2      OT      -0.834000       15.9994           0
       744 WT1      1117     TIP3     H1       HT       0.417000        1.0080           0
       745 WT1      1117     TIP3     H2       HT       0.417000        1.0080           0
       746 WT1      1118     TIP3     OH2      OT      -0.834000       15.9994           0
       747 WT1      1118     TIP3     H1       HT       0.417000        1.0080           0
       748 WT1      1118     TIP3     H2       HT       0.417000        1.0080           0
       749 WT1      1120     TIP3     OH2      OT      -0.834000       15.9994           0
       750 WT1      1120     TIP3     H1       HT       0.417000        1.0080           0
       751 WT1      1120     TIP3     H2       HT       0.417000        1.0080           0
       752 WT1      1122     TIP3     OH2      OT      -0.834000       15.9994           0
       753 WT1      1122     TIP3     H1       HT       0.417000        1.0080           0
       754 WT1      1122     TIP3     H2       HT       0.417000        1.0080           0
       755 WT1      1201     TIP3     OH2      OT      -0.834000       15.9994           0
       756 WT1      1201     TIP3     H1       HT       0.417000        1.0080           0
       757 WT1      1201     TIP3     H2       HT       0.417000        1.0080           0
       758 WT1      1272     TIP3     OH2      OT      -0.834000       15.9994           0
       759 WT1      1272     TIP3     H1       HT       0.417000        1.0080           0
       760 WT1      1272     TIP3     H2       HT       0.417000        1.0080           0
       761 WT1      1301     TIP3     OH2      OT      -0.834000       15.9994           0
       762 WT1      1301     TIP3     H1       HT       0.417000        1.0080           0
       763 WT1      1301     TIP3     H2       HT       0.417000        1.0080           0
       764 WT1      1307     TIP3     OH2      OT      -0.834000       15.9994           0
       765 WT1      1307     TIP3     H1       HT       0.417000        1.0080           0
       766 WT1      1307     TIP3     H2       HT       0.417000        1.0080           0
       767 WT1      1308     TIP3     OH2      OT      -0.834000       15.9994           0
       768 WT1      1308     TIP3     H1       HT       0.417000        1.0080           0
       769 WT1      1308     TIP3     H2       HT       0.417000        1.0080           0
       770 WT1      1311     TIP3     OH2      OT      -0.834000       15.9994           0
       771 WT1      1311     TIP3     H1       HT       0.417000        1.0080           0
       772 WT1      1311     TIP3     H2       HT       0.417000        1.0080           0
       773 WT1      1313     TIP3     OH2      OT      -0.834000       15.9994           0
       774 WT1      1313     TIP3     H1       HT       0.417000        1.0080           0
       775 WT1      1313     TIP3     H2       HT       0.417000        1.0080           0
       776 WT1      1326     TIP3     OH2      OT      -0.834000       15.9994           0
       777 WT1      1326     TIP3     H1       HT       0.417000        1.0080           0
       778 WT1      1326     TIP3     H2       HT       0.417000        1.0080           0
       779 WT1      1327     TIP3     OH2      OT      -0.834000       15.9994           0
       780 WT1      1327     TIP3     H1       HT       0.417000        1.0080           0
       781 WT1      1327     TIP3     H2       HT       0.417000        1.0080           0
       782 WT1      1328     TIP3     OH2      OT      -0.834000       15.9994           0
       783 WT1      1328     TIP3     H1       HT       0.417000        1.0080           0
       784 WT1      1328     TIP3     H2       HT       0.417000        1.0080           0
       785 WT1      1329     TIP3     OH2      OT      -0.834000       15.9994           0
       786 WT1      1329     TIP3     H1       HT       0.417000        1.0080           0
       787 WT1      1329     TIP3     H2       HT       0.417000        1.0080           0
       788 WT1      1332     TIP3     OH2      OT      -0.834000       15.9994           0
       789 WT1      1332     TIP3     H1       HT       0.417000        1.0080           0
       790 WT1      1332     TIP3     H2       HT       0.417000        1.0080           0
       791 WT1      1344     TIP3     OH2      OT      -0.834000       15.9994           0
       792 WT1      1344     TIP3     H1       HT       0.417000        1.0080           0
       793 WT1      1344     TIP3     H2       HT       0.417000        1.0080           0
       794 WT1      1346     TIP3     OH2      OT      -0.834000       15.9994           0
       795 WT1      1346     TIP3     H1       HT       0.417000        1.0080           0
       796 WT1      1346     TIP3     H2       HT       0.417000        1.0080           0
       797 WT1      1347     TIP3     OH2      OT      -0.834000       15.9994           0
       798 WT1      1347     TIP3     H1       HT       0.417000        1.0080           0
       799 WT1      1347     TIP3     H2       HT       0.417000        1.0080           0
       800 WT1      1352     TIP3     OH2      OT      -0.834000       15.9994           0
       801 WT1      1352     TIP3     H1       HT       0.417000        1.0080           0
       802 WT1      1352     TIP3     H2       HT       0.417000        1.0080           0
       803 WT1      1354     TIP3     OH2      OT      -0.834000       15.9994           0
       804 WT1      1354     TIP3     H1       HT       0.417000        1.0080           0
       805 WT1      1354     TIP3     H2       HT       0.417000        1.0080           0
       806 WT1      1356     TIP3     OH2      OT      -0.834000       15.9994           0
       807 WT1      1356     TIP3     H1       HT       0.417000        1.0080           0
       808 WT1      1356     TIP3     H2       HT       0.417000        1.0080           0
       809 WT1      1367     TIP3     OH2      OT      -0.834000       15.9994           0
       810 WT1      1367     TIP3     H1       HT       0.417000        1.0080           0
       811 WT1      1367     TIP3     H2       HT       0.417000        1.0080           0
       812 WT1      1368     TIP3     OH2      OT      -0.834000       15.9994           0
       813 WT1      1368     TIP3     H1       HT       0.417000        1.0080           0
       814 WT1      1368     TIP3     H2       HT       0.417000        1.0080           0
       815 WT1      1370     TIP3     OH2      OT      -0.834000       15.9994           0
       816 WT1      1370     TIP3     H1       HT       0.417000        1.0080           0
       817 WT1      1370     TIP3     H2       HT       0.417000        1.0080           0
       818 WT1      1372     TIP3     OH2      OT      -0.834000       15.9994           0
       819 WT1      1372     TIP3     H1       HT       0.417000        1.0080           0
       820 WT1      1372     TIP3     H2       HT       0.417000        1.0080           0
       821 WT1      1374     TIP3     OH2      OT      -0.834000       15.9994           0
       822 WT1      1374     TIP3     H1       HT       0.417000        1.0080           0
       823 WT1      1374     TIP3     H2       HT       0.417000        1.0080           0
       824 WT1      1387     TIP3     OH2      OT      -0.834000       15.9994           0
       825 WT1      1387     TIP3     H1       HT       0.417000        1.0080           0
       826 WT1      1387     TIP3     H2       HT       0.417000        1.0080           0
       827 WT1      1394     TIP3     OH2      OT      -0.834000       15.9994           0
       828 WT1      1394     TIP3     H1       HT       0.417000        1.0080           0
       829 WT1      1394     TIP3     H2       HT       0.417000        1.0080           0
       830 WT1      1407     TIP3     OH2      OT      -0.834000       15.9994           0
       831 WT1      1407     TIP3     H1       HT       0.417000        1.0080           0
       832 WT1      1407     TIP3     H2       HT       0.417000        1.0080           0
       833 WT1      1408     TIP3     OH2      OT      -0.834000       15.9994           0
       834 WT1      1408     TIP3     H1       HT       0.417000        1.0080           0
       835 WT1      1408     TIP3     H2       HT       0.417000        1.0080           0
       836 WT1      1411     TIP3     OH2      OT      -0.834000       15.9994           0
       837 WT1      1411     TIP3     H1       HT       0.417000        1.0080           0
       838 WT1      1411     TIP3     H2       HT       0.417000        1.0080           0
       839 WT1      1412     TIP3     OH2      OT      -0.834000       15.9994           0
       840 WT1      1412     TIP3     H1       HT       0.417000        1.0080           0
       841 WT1      1412     TIP3     H2       HT       0.417000        1.0080           0
       842 WT1      1414     TIP3     OH2      OT      -0.834000       15.9994           0
       843 WT1      1414     TIP3     H1       HT       0.417000        1.0080           0
       844 WT1      1414     TIP3     H2       HT       0.417000        1.0080           0
       845 WT1      1415     TIP3     OH2      OT      -0.834000       15.9994           0
       846 WT1      1415     TIP3     H1       HT       0.417000        1.0080           0
       847 WT1      1415     TIP3     H2       HT       0.417000        1.0080           0
       848 WT1      1416     TIP3     OH2      OT      -0.834000       15.9994           0
       849 WT1      1416     TIP3     H1       HT       0.417000        1.0080           0
       850 WT1      1416     TIP3     H2       HT       0.417000        1.0080           0
       851 WT1      1417     TIP3     OH2      OT      -0.834000       15.9994           0
       852 WT1      1417     TIP3     H1       HT       0.417000        1.0080           0
       853 WT1      1417     TIP3     H2       HT       0.417000        1.0080           0
       854 WT1      1418     TIP3     OH2      OT      -0.834000       15.9994           0
       855 WT1      1418     TIP3     H1       HT       0.417000        1.0080           0
       856 WT1      1418     TIP3     H2       HT       0.417000        1.0080           0
       857 WT1      1428     TIP3     OH2      OT      -0.834000       15.9994           0
       858 WT1      1428     TIP3     H1       HT       0.417000        1.0080           0
       859 WT1      1428     TIP3     H2       HT       0.417000        1.0080           0
       860 WT1      1429     TIP3     OH2      OT      -0.834000       15.9994           0
       861 WT1      1429     TIP3     H1       HT       0.417000        1.0080           0
       862 WT1      1429     TIP3     H2       HT       0.417000        1.0080           0
       863 WT1      1430     TIP3     OH2      OT      -0.834000       15.9994           0
       864 WT1      1430     TIP3     H1       HT       0.417000        1.0080           0
       865 WT1      1430     TIP3     H2       HT       0.417000        1.0080           0
       866 WT1      1431     TIP3     OH2      OT      -0.834000       15.9994           0
       867 WT1      1431     TIP3     H1       HT       0.417000        1.0080           0
       868 WT1      1431     TIP3     H2       HT       0.417000        1.0080           0
       869 WT1      1433     TIP3     OH2      OT      -0.834000       15.9994           0
       870 WT1      1433     TIP3     H1       HT       0.417000        1.0080           0
       871 WT1      1433     TIP3     H2       HT       0.417000        1.0080           0
       872 WT1      1435     TIP3     OH2      OT      -0.834000       15.9994           0
       873 WT1      1435     TIP3     H1       HT       0.417000        1.0080           0
       874 WT1      1435     TIP3     H2       HT       0.417000        1.0080           0
       875 WT1      1437     TIP3     OH2      OT      -0.834000       15.9994           0
       876 WT1      1437     TIP3     H1       HT       0.417000        1.0080           0
       877 WT1      1437     TIP3     H2       HT       0.417000        1.0080           0
       878 WT1      1439     TIP3     OH2      OT      -0.834000       15.9994           0
       879 WT1      1439     TIP3     H1       HT       0.417000        1.0080           0
       880 WT1      1439     TIP3     H2       HT       0.417000        1.0080           0
       881 WT1      1440     TIP3     OH2      OT      -0.834000       15.9994           0
       882 WT1      1440     TIP3     H1       HT       0.417000        1.0080           0
       883 WT1      1440     TIP3     H2       HT       0.417000        1.0080           0
       884 WT1      1442     TIP3     OH2      OT      -0.834000       15.9994           0
       885 WT1      1442     TIP3     H1       HT       0.417000        1.0080           0
       886 WT1      1442     TIP3     H2       HT       0.417000        1.0080           0
       887 WT1      1450     TIP3     OH2      OT      -0.834000       15.9994           0
       888 WT1      1450     TIP3     H1       HT       0.417000        1.0080           0
       889 WT1      1450     TIP3     H2       HT       0.417000        1.0080           0
       890 WT1      1451     TIP3     OH2      OT      -0.834000       15.9994           0
       891 WT1      1451     TIP3     H1       HT       0.417000        1.0080           0
       892 WT1      1451     TIP3     H2       HT       0.417000        1.0080           0
       893 WT1      1453     TIP3     OH2      OT      -0.834000       15.9994           0
       894 WT1      1453     TIP3     H1       HT       0.417000        1.0080           0
       895 WT1      1453     TIP3     H2       HT       0.417000        1.0080           0
       896 WT1      1454     TIP3     OH2      OT      -0.834000       15.9994           0
       897 WT1      1454     TIP3     H1       HT       0.417000        1.0080           0
       898 WT1      1454     TIP3     H2       HT       0.417000        1.0080           0
       899 WT1      1455     TIP3     OH2      OT      -0.834000       15.9994           0
       900 WT1      1455     TIP3     H1       HT       0.417000        1.0080           0
       901 WT1      1455     TIP3     H2       HT       0.417000        1.0080           0
       902 WT1      1458     TIP3     OH2      OT      -0.834000       15.9994           0
       903 WT1      1458     TIP3     H1       HT       0.417000        1.0080           0
       904 WT1      1458     TIP3     H2       HT       0.417000        1.0080           0
       905 WT1      1459     TIP3     OH2      OT      -0.834000       15.9994           0
       906 WT1      1459     TIP3     H1       HT       0.417000        1.0080           0
       907 WT1      1459     TIP3     H2       HT       0.417000        1.0080           0
       908 WT1      1466     TIP3     OH2      OT      -0.834000       15.9994           0
       909 WT1      1466     TIP3     H1       HT       0.417000        1.0080           0
       910 WT1      1466     TIP3     H2       HT       0.417000        1.0080           0
       911 WT1      1471     TIP3     OH2      OT      -0.834000       15.9994           0
       912 WT1      1471     TIP3     H1       HT       0.417000        1.0080           0
       913 WT1      1471     TIP3     H2       HT       0.417000        1.0080           0
       914 WT1      1474     TIP3     OH2      OT      -0.834000       15.9994           0
       915 WT1      1474     TIP3     H1       HT       0.417000        1.0080           0
       916 WT1      1474     TIP3     H2       HT       0.417000        1.0080           0
       917 WT1      1475     TIP3     OH2      OT      -0.834000       15.9994           0
       918 WT1      1475     TIP3     H1       HT       0.417000        1.0080           0
       919 WT1      1475     TIP3     H2       HT       0.417000        1.0080           0
       920 WT1      1476     TIP3     OH2      OT      -0.834000       15.9994           0
       921 WT1      1476     TIP3     H1       HT       0.417000        1.0080           0
       922 WT1      1476     TIP3     H2       HT       0.417000        1.0080           0
       923 WT1      1478     TIP3     OH2      OT      -0.834000       15.9994           0
       924 WT1      1478     TIP3     H1       HT       0.417000        1.0080           0
       925 WT1      1478     TIP3     H2       HT       0.417000        1.0080           0
       926 WT1      1480     TIP3     OH2      OT      -0.834000       15.9994           0
       927 WT1      1480     TIP3     H1       HT       0.417000        1.0080           0
       928 WT1      1480     TIP3     H2       HT       0.417000        1.0080           0
       929 WT1      1493     TIP3     OH2      OT      -0.834000       15.9994           0
       930 WT1      1493     TIP3     H1       HT       0.417000        1.0080           0
       931 WT1      1493     TIP3     H2       HT       0.417000        1.0080           0
       932 WT1      1497     TIP3     OH2      OT      -0.834000       15.9994           0
       933 WT1      1497     TIP3     H1       HT       0.417000        1.0080           0
       934 WT1      1497     TIP3     H2       HT       0.417000        1.0080           0
       935 WT1      1504     TIP3     OH2      OT      -0.834000       15.9994           0
       936 WT1      1504     TIP3     H1       HT       0.417000        1.0080           0
       937 WT1      1504     TIP3     H2       HT       0.417000        1.0080           0
       938 WT1      1514     TIP3     OH2      OT      -0.834000       15.9994           0
       939 WT1      1514     TIP3     H1       HT       0.417000        1.0080           0
       940 WT1      1514     TIP3     H2       HT       0.417000        1.0080           0
       941 WT1      1515     TIP3     OH2      OT      -0.834000       15.9994           0
       942 WT1      1515     TIP3     H1       HT       0.417000        1.0080           0
       943 WT1      1515     TIP3     H2       HT       0.417000        1.0080           0
       944 WT1      1518     TIP3     OH2      OT      -0.834000       15.9994           0
       945 WT1      1518     TIP3     H1       HT       0.417000        1.0080           0
       946 WT1      1518     TIP3     H2       HT       0.417000        1.0080           0
       947 WT1      1519     TIP3     OH2      OT      -0.834000       15.9994           0
       948 WT1      1519     TIP3     H1       HT       0.417000        1.0080           0
       949 WT1      1519     TIP3     H2       HT       0.417000        1.0080           0
       950 WT1      1523     TIP3     OH2      OT      -0.834000       15.9994           0
       951 WT1      1523     TIP3     H1       HT       0.417000        1.0080           0
       952 WT1      1523     TIP3     H2       HT       0.417000        1.0080           0
       953 WT1      1534     TIP3     OH2      OT      -0.834000       15.9994           0
       954 WT1      1534     TIP3     H1       HT       0.417000        1.0080           0
       955 WT1      1534     TIP3     H2       HT       0.417000        1.0080           0
       956 WT1      1538     TIP3     OH2      OT      -0.834000       15.9994           0
       957 WT1      1538     TIP3     H1       HT       0.417000        1.0080           0
       958 WT1      1538     TIP3     H2       HT       0.417000        1.0080           0
       959 WT1      1542     TIP3     OH2      OT      -0.834000       15.9994           0
       960 WT1      1542     TIP3     H1       HT       0.417000        1.0080           0
       961 WT1      1542     TIP3     H2       HT       0.417000        1.0080           0
       962 WT1      1552     TIP3     OH2      OT      -0.834000       15.9994           0
       963 WT1      1552     TIP3     H1       HT       0.417000        1.0080           0
       964 WT1      1552     TIP3     H2       HT       0.417000        1.0080           0
       965 WT1      1587     TIP3     OH2      OT      -0.834000       15.9994           0
       966 WT1      1587     TIP3     H1       HT       0.417000        1.0080           0
       967 WT1      1587     TIP3     H2       HT       0.417000        1.0080           0
       968 WT1      1592     TIP3     OH2      OT      -0.834000       15.9994           0
       969 WT1      1592     TIP3     H1       HT       0.417000        1.0080           0
       970 WT1      1592     TIP3     H2       HT       0.417000        1.0080           0
       971 WT1      1601     TIP3     OH2      OT      -0.834000       15.9994           0
       972 WT1      1601     TIP3     H1       HT       0.417000        1.0080           0
       973 WT1      1601     TIP3     H2       HT       0.417000        1.0080           0
       974 WT1      1603     TIP3     OH2      OT      -0.834000       15.9994           0
       975 WT1      1603     TIP3     H1       HT       0.417000        1.0080           0
       976 WT1      1603     TIP3     H2       HT       0.417000        1.0080           0
       977 WT1      1611     TIP3     OH2      OT      -0.834000       15.9994           0
       978 WT1      1611     TIP3     H1       HT       0.417000        1.0080           0
       979 WT1      1611     TIP3     H2       HT       0.417000        1.0080           0
       980 WT1      1618     TIP3     OH2      OT      -0.834000       15.9994           0
       981 WT1      1618     TIP3     H1       HT       0.417000        1.0080           0
       982 WT1      1618     TIP3     H2       HT       0.417000        1.0080           0
       983 WT1      1638     TIP3     OH2      OT      -0.834000       15.9994           0
       984 WT1      1638     TIP3     H1       HT       0.417000        1.0080           0
       985 WT1      1638     TIP3     H2       HT       0.417000        1.0080           0
       986 WT1      1642     TIP3     OH2      OT      -0.834000       15.9994           0
       987 WT1      1642     TIP3     H1       HT       0.417000        1.0080           0
       988 WT1      1642     TIP3     H2       HT       0.417000        1.0080           0
       989 WT1      1643     TIP3     OH2      OT      -0.834000       15.9994           0
       990 WT1      1643     TIP3     H1       HT       0.417000        1.0080           0
       991 WT1      1643     TIP3     H2       HT       0.417000        1.0080           0
       992 WT1      1670     TIP3     OH2      OT      -0.834000       15.9994           0
       993 WT1      1670     TIP3     H1       HT       0.417000        1.0080           0
       994 WT1      1670     TIP3     H2       HT       0.417000        1.0080           0
       995 WT1      1707     TIP3     OH2      OT      -0.834000       15.9994           0
       996 WT1      1707     TIP3     H1       HT       0.417000        1.0080           0
       997 WT1      1707     TIP3     H2       HT       0.417000        1.0080           0
       998 WT1      1723     TIP3     OH2      OT      -0.834000       15.9994           0
       999 WT1      1723     TIP3     H1       HT       0.417000        1.0080           0
      1000 WT1      1723     TIP3     H2       HT       0.417000        1.0080           0
      1001 WT1      1725     TIP3     OH2      OT      -0.834000       15.9994           0
      1002 WT1      1725     TIP3     H1       HT       0.417000        1.0080           0
      1003 WT1      1725     TIP3     H2       HT       0.417000        1.0080           0
      1004 WT1      1727     TIP3     OH2      OT      -0.834000       15.9994           0
      1005 WT1      1727     TIP3     H1       HT       0.417000        1.0080           0
      1006 WT1      1727     TIP3     H2       HT       0.417000        1.0080           0
      1007 WT1      1729     TIP3     OH2      OT      -0.834000       15.9994           0
      1008 WT1      1729     TIP3     H1       HT       0.417000        1.0080           0
      1009 WT1      1729     TIP3     H2       HT       0.417000        1.0080           0
      1010 WT1      1730     TIP3     OH2      OT      -0.834000       15.9994           0
      1011 WT1      1730     TIP3     H1       HT       0.417000        1.0080           0
      1012 WT1      1730     TIP3     H2       HT       0.417000        1.0080           0
      1013 WT1      1733     TIP3     OH2      OT      -0.834000       15.9994           0
      1014 WT1      1733     TIP3     H1       HT       0.417000        1.0080           0
      1015 WT1      1733     TIP3     H2       HT       0.417000        1.0080           0
      1016 WT1      1744     TIP3     OH2      OT      -0.834000       15.9994           0
      1017 WT1      1744     TIP3     H1       HT       0.417000        1.0080           0
      1018 WT1      1744     TIP3     H2       HT       0.417000        1.0080           0
      1019 WT1      1750     TIP3     OH2      OT      -0.834000       15.9994           0
      1020 WT1      1750     TIP3     H1       HT       0.417000        1.0080           0
      1021 WT1      1750     TIP3     H2       HT       0.417000        1.0080           0
      1022 WT1      1752     TIP3     OH2      OT      -0.834000       15.9994           0
      1023 WT1      1752     TIP3     H1       HT       0.417000        1.0080           0
      1024 WT1      1752     TIP3     H2       HT       0.417000        1.0080           0
      1025 WT1      1757     TIP3     OH2      OT      -0.834000       15.9994           0
      1026 WT1      1757     TIP3     H1       HT       0.417000        1.0080           0
      1027 WT1      1757     TIP3     H2       HT       0.417000        1.0080           0
      1028 WT1      1764     TIP3     OH2      OT      -0.834000       15.9994           0
      1029 WT1      1764     TIP3     H1       HT       0.417000        1.0080           0
      1030 WT1      1764     TIP3     H2       HT       0.417000        1.0080           0
      1031 WT1      1771     TIP3     OH2      OT      -0.834000       15.9994           0
      1032 WT1      1771     TIP3     H1       HT       0.417000        1.0080           0
      1033 WT1      1771     TIP3     H2       HT       0.417000        1.0080           0
      1034 WT1      1773     TIP3     OH2      OT      -0.834000       15.9994           0
      1035 WT1      1773     TIP3     H1       HT       0.417000        1.0080           0
      1036 WT1      1773     TIP3     H2       HT       0.417000        1.0080           0
      1037 WT1      1775     TIP3     OH2      OT      -0.834000       15.9994           0
      1038 WT1      1775     TIP3     H1       HT       0.417000        1.0080           0
      1039 WT1      1775     TIP3     H2       HT       0.417000        1.0080           0
      1040 WT1      1789     TIP3     OH2      OT      -0.834000       15.9994           0
      1041 WT1      1789     TIP3     H1       HT       0.417000        1.0080           0
      1042 WT1      1789     TIP3     H2       HT       0.417000        1.0080           0
      1043 WT1      1794     TIP3     OH2      OT      -0.834000       15.9994           0
      1044 WT1      1794     TIP3     H1       HT       0.417000        1.0080           0
      1045 WT1      1794     TIP3     H2       HT       0.417000        1.0080           0
      1046 WT1      1795     TIP3     OH2      OT      -0.834000       15.9994           0
      1047 WT1      1795     TIP3     H1       HT       0.417000        1.0080           0
      1048 WT1      1795     TIP3     H2       HT       0.417000        1.0080           0
      1049 WT1      1796     TIP3     OH2      OT      -0.834000       15.9994           0
      1050 WT1      1796     TIP3     H1       HT       0.417000        1.0080           0
      1051 WT1      1796     TIP3     H2       HT       0.417000        1.0080           0
      1052 WT1      1808     TIP3     OH2      OT      -0.834000       15.9994           0
      1053 WT1      1808     TIP3     H1       HT       0.417000        1.0080           0
      1054 WT1      1808     TIP3     H2       HT       0.417000        1.0080           0
      1055 WT1      1810     TIP3     OH2      OT      -0.834000       15.9994           0
      1056 WT1      1810     TIP3     H1       HT       0.417000        1.0080           0
      1057 WT1      1810     TIP3     H2       HT       0.417000        1.0080           0
      1058 WT1      1811     TIP3     OH2      OT      -0.834000       15.9994           0
      1059 WT1      1811     TIP3     H1       HT       0.417000        1.0080           0
      1060 WT1      1811     TIP3     H2       HT       0.417000        1.0080           0
      1061 WT1      1812     TIP3     OH2      OT      -0.834000       15.9994           0
      1062 WT1      1812     TIP3     H1       HT       0.417000        1.0080           0
      1063 WT1      1812     TIP3     H2       HT       0.417000        1.0080           0
      1064 WT1      1813     TIP3     OH2      OT      -0.834000       15.9994           0
      1065 WT1      1813     TIP3     H1       HT       0.417000        1.0080           0
      1066 WT1      1813     TIP3     H2       HT       0.417000        1.0080           0
      1067 WT1      1815     TIP3     OH2      OT      -0.834000       15.9994           0
      1068 WT1      1815     TIP3     H1       HT       0.417000        1.0080           0
      1069 WT1      1815     TIP3     H2       HT       0.417000        1.0080           0
      1070 WT1      1816     TIP3     OH2      OT      -0.834000       15.9994           0
      1071 WT1      1816     TIP3     H1       HT       0.417000        1.0080           0
      1072 WT1      1816     TIP3     H2       HT       0.417000        1.0080           0
      1073 WT1      1820     TIP3     OH2      OT      -0.834000       15.9994           0
      1074 WT1      1820     TIP3     H1       HT       0.417000        1.0080           0
      1075 WT1      1820     TIP3     H2       HT       0.417000        1.0080           0
      1076 WT1      1824     TIP3     OH2      OT      -0.834000       15.9994           0
      1077 WT1      1824     TIP3     H1       HT       0.417000        1.0080           0
      1078 WT1      1824     TIP3     H2       HT       0.417000        1.0080           0
      1079 WT1      1829     TIP3     OH2      OT      -0.834000       15.9994           0
      1080 WT1      1829     TIP3     H1       HT       0.417000        1.0080           0
      1081 WT1      1829     TIP3     H2       HT       0.417000        1.0080           0
      1082 WT1      1830     TIP3     OH2      OT      -0.834000       15.9994           0
      1083 WT1      1830     TIP3     H1       HT       0.417000        1.0080           0
      1084 WT1      1830     TIP3     H2       HT       0.417000        1.0080           0
      1085 WT1      1831     TIP3     OH2      OT      -0.834000       15.9994           0
      1086 WT1      1831     TIP3     H1       HT       0.417000        1.0080           0
      1087 WT1      1831     TIP3     H2       HT       0.417000        1.0080           0
      1088 WT1      1832     TIP3     OH2      OT      -0.834000       15.9994           0
      1089 WT1      1832     TIP3     H1       HT       0.417000        1.0080           0
      1090 WT1      1832     TIP3     H2       HT       0.417000        1.0080           0
      1091 WT1      1835     TIP3     OH2      OT      -0.834000       15.9994           0
      1092 WT1      1835     TIP3     H1       HT       0.417000        1.0080           0
      1093 WT1      1835     TIP3     H2       HT       0.417000        1.0080           0
      1094 WT1      1836     TIP3     OH2      OT      -0.834000       15.9994           0
      1095 WT1      1836     TIP3     H1       HT       0.417000        1.0080           0
      1096 WT1      1836     TIP3     H2       HT       0.417000        1.0080           0
      1097 WT1      1837     TIP3     OH2      OT      -0.834000       15.9994           0
      1098 WT1      1837     TIP3     H1       HT       0.417000        1.0080           0
      1099 WT1      1837     TIP3     H2       HT       0.417000        1.0080           0
      1100 WT1      1838     TIP3     OH2      OT      -0.834000       15.9994           0
      1101 WT1      1838     TIP3     H1       HT       0.417000        1.0080           0
      1102 WT1      1838     TIP3     H2       HT       0.417000        1.0080           0
      1103 WT1      1847     TIP3     OH2      OT      -0.834000       15.9994           0
      1104 WT1      1847     TIP3     H1       HT       0.417000        1.0080           0
      1105 WT1      1847     TIP3     H2       HT       0.417000        1.0080           0
      1106 WT1      1850     TIP3     OH2      OT      -0.834000       15.9994           0
      1107 WT1      1850     TIP3     H1       HT       0.417000        1.0080           0
      1108 WT1      1850     TIP3     H2       HT       0.417000        1.0080           0
      1109 WT1      1851     TIP3     OH2      OT      -0.834000       15.9994           0
      1110 WT1      1851     TIP3     H1       HT       0.417000        1.0080           0
      1111 WT1      1851     TIP3     H2       HT       0.417000        1.0080           0
      1112 WT1      1852     TIP3     OH2      OT      -0.834000       15.9994           0
      1113 WT1      1852     TIP3     H1       HT       0.417000        1.0080           0
      1114 WT1      1852     TIP3     H2       HT       0.417000        1.0080           0
      1115 WT1      1853     TIP3     OH2      OT      -0.834000       15.9994           0
      1116 WT1      1853     TIP3     H1       HT       0.417000        1.0080           0
      1117 WT1      1853     TIP3     H2       HT       0.417000        1.0080           0
      1118 WT1      1854     TIP3     OH2      OT      -0.834000       15.9994           0
      1119 WT1      1854     TIP3     H1       HT       0.417000        1.0080           0
      1120 WT1      1854     TIP3     H2       HT       0.417000        1.0080           0
      1121 WT1      1856     TIP3     OH2      OT      -0.834000       15.9994           0
      1122 WT1      1856     TIP3     H1       HT       0.417000        1.0080           0
      1123 WT1      1856     TIP3     H2       HT       0.417000        1.0080           0
      1124 WT1      1860     TIP3     OH2      OT      -0.834000       15.9994           0
      1125 WT1      1860     TIP3     H1       HT       0.417000        1.0080           0
      1126 WT1      1860     TIP3     H2       HT       0.417000        1.0080           0
      1127 WT1      1861     TIP3     OH2      OT      -0.834000       15.9994           0
      1128 WT1      1861     TIP3     H1       HT       0.417000        1.0080           0
      1129 WT1      1861     TIP3     H2       HT       0.417000        1.0080           0
      1130 WT1      1866     TIP3     OH2      OT      -0.834000       15.9994           0
      1131 WT1      1866     TIP3     H1       HT       0.417000        1.0080           0
      1132 WT1      1866     TIP3     H2       HT       0.417000        1.0080           0
      1133 WT1      1870     TIP3     OH2      OT      -0.834000       15.9994           0
      1134 WT1      1870     TIP3     H1       HT       0.417000        1.0080           0
      1135 WT1      1870     TIP3     H2       HT       0.417000        1.0080           0
      1136 WT1      1871     TIP3     OH2      OT      -0.834000       15.9994           0
      1137 WT1      1871     TIP3     H1       HT       0.417000        1.0080           0
      1138 WT1      1871     TIP3     H2       HT       0.417000        1.0080           0
      1139 WT1      1872     TIP3     OH2      OT      -0.834000       15.9994           0
      1140 WT1      1872     TIP3     H1       HT       0.417000        1.0080           0
      1141 WT1      1872     TIP3     H2       HT       0.417000        1.0080           0
      1142 WT1      1873     TIP3     OH2      OT      -0.834000       15.9994           0
      1143 WT1      1873     TIP3     H1       HT       0.417000        1.0080           0
      1144 WT1      1873     TIP3     H2       HT       0.417000        1.0080           0
      1145 WT1      1875     TIP3     OH2      OT      -0.834000       15.9994           0
      1146 WT1      1875     TIP3     H1       HT       0.417000        1.0080           0
      1147 WT1      1875     TIP3     H2       HT       0.417000        1.0080           0
      1148 WT1      1876     TIP3     OH2      OT      -0.834000       15.9994           0
      1149 WT1      1876     TIP3     H1       HT       0.417000        1.0080           0
      1150 WT1      1876     TIP3     H2       HT       0.417000        1.0080           0
      1151 WT1      1877     TIP3     OH2      OT      -0.834000       15.9994           0
      1152 WT1      1877     TIP3     H1       HT       0.417000        1.0080           0
      1153 WT1      1877     TIP3     H2       HT       0.417000        1.0080           0
      1154 WT1      1878     TIP3     OH2      OT      -0.834000       15.9994           0
      1155 WT1      1878     TIP3     H1       HT       0.417000        1.0080           0
      1156 WT1      1878     TIP3     H2       HT       0.417000        1.0080           0
      1157 WT1      1885     TIP3     OH2      OT      -0.834000       15.9994           0
      1158 WT1      1885     TIP3     H1       HT       0.417000        1.0080           0
      1159 WT1      1885     TIP3     H2       HT       0.417000        1.0080           0
      1160 WT1      1891     TIP3     OH2      OT      -0.834000       15.9994           0
      1161 WT1      1891     TIP3     H1       HT       0.417000        1.0080           0
      1162 WT1      1891     TIP3     H2       HT       0.417000        1.0080           0
      1163 WT1      1895     TIP3     OH2      OT      -0.834000       15.9994           0
      1164 WT1      1895     TIP3     H1       HT       0.417000        1.0080           0
      1165 WT1      1895     TIP3     H2       HT       0.417000        1.0080           0
      1166 WT1      1897     TIP3     OH2      OT      -0.834000       15.9994           0
      1167 WT1      1897     TIP3     H1       HT       0.417000        1.0080           0
      1168 WT1      1897     TIP3     H2       HT       0.417000        1.0080           0
      1169 WT1      1898     TIP3     OH2      OT      -0.834000       15.9994           0
      1170 WT1      1898     TIP3     H1       HT       0.417000        1.0080           0
      1171 WT1      1898     TIP3     H2       HT       0.417000        1.0080           0
      1172 WT1      1900     TIP3     OH2      OT      -0.834000       15.9994           0
      1173 WT1      1900     TIP3     H1       HT       0.417000        1.0080           0
      1174 WT1      1900     TIP3     H2       HT       0.417000        1.0080           0
      1175 WT1      1911     TIP3     OH2      OT      -0.834000       15.9994           0
      1176 WT1      1911     TIP3     H1       HT       0.417000        1.0080           0
      1177 WT1      1911     TIP3     H2       HT       0.417000        1.0080           0
      1178 WT1      1913     TIP3     OH2      OT      -0.834000       15.9994           0
      1179 WT1      1913     TIP3     H1       HT       0.417000        1.0080           0
      1180 WT1      1913     TIP3     H2       HT       0.417000        1.0080           0
      1181 WT1      1915     TIP3     OH2      OT      -0.834000       15.9994           0
      1182 WT1      1915     TIP3     H1       HT       0.417000        1.0080           0
      1183 WT1      1915     TIP3     H2       HT       0.417000        1.0080           0
      1184 WT1      1922     TIP3     OH2      OT      -0.834000       15.9994           0
      1185 WT1      1922     TIP3     H1       HT       0.417000        1.0080           0
      1186 WT1      1922     TIP3     H2       HT       0.417000        1.0080           0
      1187 WT1      1923     TIP3     OH2      OT      -0.834000       15.9994           0
      1188 WT1      1923     TIP3     H1       HT       0.417000        1.0080           0
      1189 WT1      1923     TIP3     H2       HT       0.417000        1.0080           0
      1190 WT1      1924     TIP3     OH2      OT      -0.834000       15.9994           0
      1191 WT1      1924     TIP3     H1       HT       0.417000        1.0080           0
      1192 WT1      1924     TIP3     H2       HT       0.417000        1.0080           0
      1193 WT1      1937     TIP3     OH2      OT      -0.834000       15.9994           0
      1194 WT1      1937     TIP3     H1       HT       0.417000        1.0080           0
      1195 WT1      1937     TIP3     H2       HT       0.417000        1.0080           0
      1196 WT1      1938     TIP3     OH2      OT      -0.834000       15.9994           0
      1197 WT1      1938     TIP3     H1       HT       0.417000        1.0080           0
      1198 WT1      1938     TIP3     H2       HT       0.417000        1.0080           0
      1199 WT1      1939     TIP3     OH2      OT      -0.834000       15.9994           0
      1200 WT1      1939     TIP3     H1       HT       0.417000        1.0080           0
      1201 WT1      1939     TIP3     H2       HT       0.417000        1.0080           0
      1202 WT1      1941     TIP3     OH2      OT      -0.834000       15.9994           0
      1203 WT1      1941     TIP3     H1       HT       0.417000        1.0080           0
      1204 WT1      1941     TIP3     H2       HT       0.417000        1.0080           0
      1205 WT1      1949     TIP3     OH2      OT      -0.834000       15.9994           0
      1206 WT1      1949     TIP3     H1       HT       0.417000        1.0080           0
      1207 WT1      1949     TIP3     H2       HT       0.417000        1.0080           0
      1208 WT1      1950     TIP3     OH2      OT      -0.834000       15.9994           0
      1209 WT1      1950     TIP3     H1       HT       0.417000        1.0080           0
      1210 WT1      1950     TIP3     H2       HT       0.417000        1.0080           0
      1211 WT1      1952     TIP3     OH2      OT      -0.834000       15.9994           0
      1212 WT1      1952     TIP3     H1       HT       0.417000        1.0080           0
      1213 WT1      1952     TIP3     H2       HT       0.417000        1.0080           0
      1214 WT1      1953     TIP3     OH2      OT      -0.834000       15.9994           0
      1215 WT1      1953     TIP3     H1       HT       0.417000        1.0080           0
      1216 WT1      1953     TIP3     H2       HT       0.417000        1.0080           0
      1217 WT1      1954     TIP3     OH2      OT      -0.834000       15.9994           0
      1218 WT1      1954     TIP3     H1       HT       0.417000        1.0080           0
      1219 WT1      1954     TIP3     H2       HT       0.417000        1.0080           0
      1220 WT1      1955     TIP3     OH2      OT      -0.834000       15.9994           0
      1221 WT1      1955     TIP3     H1       HT       0.417000        1.0080           0
      1222 WT1      1955     TIP3     H2       HT       0.417000        1.0080           0
      1223 WT1      1961     TIP3     OH2      OT      -0.834000       15.9994           0
      1224 WT1      1961     TIP3     H1       HT       0.417000        1.0080           0
      1225 WT1      1961     TIP3     H2       HT       0.417000        1.0080           0
      1226 WT1      1962     TIP3     OH2      OT      -0.834000       15.9994           0
      1227 WT1      1962     TIP3     H1       HT       0.417000        1.0080           0
      1228 WT1      1962     TIP3     H2       HT       0.417000        1.0080           0
      1229 WT1      1967     TIP3     OH2      OT      -0.834000       15.9994           0
      1230 WT1      1967     TIP3     H1       HT       0.417000        1.0080           0
      1231 WT1      1967     TIP3     H2       HT       0.417000        1.0080           0
      1232 WT1      1977     TIP3     OH2      OT      -0.834000       15.9994           0
      1233 WT1      1977     TIP3     H1       HT       0.417000        1.0080           0
      1234 WT1      1977     TIP3     H2       HT       0.417000        1.0080           0
      1235 WT1      1987     TIP3     OH2      OT      -0.834000       15.9994           0
      1236 WT1      1987     TIP3     H1       HT       0.417000        1.0080           0
      1237 WT1      1987     TIP3     H2       HT       0.417000        1.0080           0
      1238 WT1      1993     TIP3     OH2      OT      -0.834000       15.9994           0
      1239 WT1      1993     TIP3     H1       HT       0.417000        1.0080           0
      1240 WT1      1993     TIP3     H2       HT       0.417000        1.0080           0
      1241 WT1      1999     TIP3     OH2      OT      -0.834000       15.9994           0
      1242 WT1      1999     TIP3     H1       HT       0.417000        1.0080           0
      1243 WT1      1999     TIP3     H2       HT       0.417000        1.0080           0
      1244 WT1      2002     TIP3     OH2      OT      -0.834000       15.9994           0
      1245 WT1      2002     TIP3     H1       HT       0.417000        1.0080           0
      1246 WT1      2002     TIP3     H2       HT       0.417000        1.0080           0
      1247 WT1      2003     TIP3     OH2      OT      -0.834000       15.9994           0
      1248 WT1      2003     TIP3     H1       HT       0.417000        1.0080           0
      1249 WT1      2003     TIP3     H2       HT       0.417000        1.0080           0
      1250 WT1      2014     TIP3     OH2      OT      -0.834000       15.9994           0
      1251 WT1      2014     TIP3     H1       HT       0.417000        1.0080           0
      1252 WT1      2014     TIP3     H2       HT       0.417000        1.0080           0
      1253 WT1      2020     TIP3     OH2      OT      -0.834000       15.9994           0
      1254 WT1      2020     TIP3     H1       HT       0.417000        1.0080           0
      1255 WT1      2020     TIP3     H2       HT       0.417000        1.0080           0
      1256 WT1      2021     TIP3     OH2      OT      -0.834000       15.9994           0
      1257 WT1      2021     TIP3     H1       HT       0.417000        1.0080           0
      1258 WT1      2021     TIP3     H2       HT       0.417000        1.0080           0
      1259 WT1      2105     TIP3     OH2      OT      -0.834000       15.9994           0
      1260 WT1      2105     TIP3     H1       HT       0.417000        1.0080           0
      1261 WT1      2105     TIP3     H2       HT       0.417000        1.0080           0
      1262 WT1      2123     TIP3     OH2      OT      -0.834000       15.9994           0
      1263 WT1      2123     TIP3     H1       HT       0.417000        1.0080           0
      1264 WT1      2123     TIP3     H2       HT       0.417000        1.0080           0
      1265 WT1      2127     TIP3     OH2      OT      -0.834000       15.9994           0
      1266 WT1      2127     TIP3     H1       HT       0.417000        1.0080           0
      1267 WT1      2127     TIP3     H2       HT       0.417000        1.0080           0
      1268 WT1      2147     TIP3     OH2      OT      -0.834000       15.9994           0
      1269 WT1      2147     TIP3     H1       HT       0.417000        1.0080           0
      1270 WT1      2147     TIP3     H2       HT       0.417000        1.0080           0
      1271 WT1      2163     TIP3     OH2      OT      -0.834000       15.9994           0
      1272 WT1      2163     TIP3     H1       HT       0.417000        1.0080           0
      1273 WT1      2163     TIP3     H2       HT       0.417000        1.0080           0
      1274 WT1      2165     TIP3     OH2      OT      -0.834000       15.9994           0
      1275 WT1      2165     TIP3     H1       HT       0.417000        1.0080           0
      1276 WT1      2165     TIP3     H2       HT       0.417000        1.0080           0
      1277 WT1      2167     TIP3     OH2      OT      -0.834000       15.9994           0
      1278 WT1      2167     TIP3     H1       HT       0.417000        1.0080           0
      1279 WT1      2167     TIP3     H2       HT       0.417000        1.0080           0
      1280 WT1      2172     TIP3     OH2      OT      -0.834000       15.9994           0
      1281 WT1      2172     TIP3     H1       HT       0.417000        1.0080           0
      1282 WT1      2172     TIP3     H2       HT       0.417000        1.0080           0
      1283 WT1      2185     TIP3     OH2      OT      -0.834000       15.9994           0
      1284 WT1      2185     TIP3     H1       HT       0.417000        1.0080           0
      1285 WT1      2185     TIP3     H2       HT       0.417000        1.0080           0
      1286 WT1      2186     TIP3     OH2      OT      -0.834000       15.9994           0
      1287 WT1      2186     TIP3     H1       HT       0.417000        1.0080           0
      1288 WT1      2186     TIP3     H2       HT       0.417000        1.0080           0
      1289 WT1      2187     TIP3     OH2      OT      -0.834000       15.9994           0
      1290 WT1      2187     TIP3     H1       HT       0.417000        1.0080           0
      1291 WT1      2187     TIP3     H2       HT       0.417000        1.0080           0
      1292 WT1      2195     TIP3     OH2      OT      -0.834000       15.9994           0
      1293 WT1      2195     TIP3     H1       HT       0.417000        1.0080           0
      1294 WT1      2195     TIP3     H2       HT       0.417000        1.0080           0
      1295 WT1      2208     TIP3     OH2      OT      -0.834000       15.9994           0
      1296 WT1      2208     TIP3     H1       HT       0.417000        1.0080           0
      1297 WT1      2208     TIP3     H2       HT       0.417000        1.0080           0
      1298 WT1      2211     TIP3     OH2      OT      -0.834000       15.9994           0
      1299 WT1      2211     TIP3     H1       HT       0.417000        1.0080           0
      1300 WT1      2211     TIP3     H2       HT       0.417000        1.0080           0
      1301 WT1      2212     TIP3     OH2      OT      -0.834000       15.9994           0
      1302 WT1      2212     TIP3     H1       HT       0.417000        1.0080           0
      1303 WT1      2212     TIP3     H2       HT       0.417000        1.0080           0
      1304 WT1      2227     TIP3     OH2      OT      -0.834000       15.9994           0
      1305 WT1      2227     TIP3     H1       HT       0.417000        1.0080           0
      1306 WT1      2227     TIP3     H2       HT       0.417000        1.0080           0
      1307 WT1      2231     TIP3     OH2      OT      -0.834000       15.9994           0
      1308 WT1      2231     TIP3     H1       HT       0.417000        1.0080           0
      1309 WT1      2231     TIP3     H2       HT       0.417000        1.0080           0
      1310 WT1      2232     TIP3     OH2      OT      -0.834000       15.9994           0
      1311 WT1      2232     TIP3     H1       HT       0.417000        1.0080           0
      1312 WT1      2232     TIP3     H2       HT       0.417000        1.0080           0
      1313 WT1      2234     TIP3     OH2      OT      -0.834000       15.9994           0
      1314 WT1      2234     TIP3     H1       HT       0.417000        1.0080           0
      1315 WT1      2234     TIP3     H2       HT       0.417000        1.0080           0
      1316 WT1      2236     TIP3     OH2      OT      -0.834000       15.9994           0
      1317 WT1      2236     TIP3     H1       HT       0.417000        1.0080           0
      1318 WT1      2236     TIP3     H2       HT       0.417000        1.0080           0
      1319 WT1      2244     TIP3     OH2      OT      -0.834000       15.9994           0
      1320 WT1      2244     TIP3     H1       HT       0.417000        1.0080           0
      1321 WT1      2244     TIP3     H2       HT       0.417000        1.0080           0
      1322 WT1      2250     TIP3     OH2      OT      -0.834000       15.9994           0
      1323 WT1      2250     TIP3     H1       HT       0.417000        1.0080           0
      1324 WT1      2250     TIP3     H2       HT       0.417000        1.0080           0
      1325 WT1      2256     TIP3     OH2      OT      -0.834000       15.9994           0
      1326 WT1      2256     TIP3     H1       HT       0.417000        1.0080           0
      1327 WT1      2256     TIP3     H2       HT       0.417000        1.0080           0
      1328 WT1      2257     TIP3     OH2      OT      -0.834000       15.9994           0
      1329 WT1      2257     TIP3     H1       HT       0.417000        1.0080           0
      1330 WT1      2257     TIP3     H2       HT       0.417000        1.0080           0
      1331 WT1      2269     TIP3     OH2      OT      -0.834000       15.9994           0
      1332 WT1      2269     TIP3     H1       HT       0.417000        1.0080           0
      1333 WT1      2269     TIP3     H2       HT       0.417000        1.0080           0
      1334 WT1      2270     TIP3     OH2      OT      -0.834000       15.9994           0
      1335 WT1      2270     TIP3     H1       HT       0.417000        1.0080           0
      1336 WT1      2270     TIP3     H2       HT       0.417000        1.0080           0
      1337 WT1      2271     TIP3     OH2      OT      -0.834000       15.9994           0
      1338 WT1      2271     TIP3     H1       HT       0.417000        1.0080           0
      1339 WT1      2271     TIP3     H2       HT       0.417000        1.0080           0
      1340 WT1      2272     TIP3     OH2      OT      -0.834000       15.9994           0
      1341 WT1      2272     TIP3     H1       HT       0.417000        1.0080           0
      1342 WT1      2272     TIP3     H2       HT       0.417000        1.0080           0
      1343 WT1      2273     TIP3     OH2      OT      -0.834000       15.9994           0
      1344 WT1      2273     TIP3     H1       HT       0.417000        1.0080           0
      1345 WT1      2273     TIP3     H2       HT       0.417000        1.0080           0
      1346 WT1      2274     TIP3     OH2      OT      -0.834000       15.9994           0
      1347 WT1      2274     TIP3     H1       HT       0.417000        1.0080           0
      1348 WT1      2274     TIP3     H2       HT       0.417000        1.0080           0
      1349 WT1      2275     TIP3     OH2      OT      -0.834000       15.9994           0
      1350 WT1      2275     TIP3     H1       HT       0.417000        1.0080           0
      1351 WT1      2275     TIP3     H2       HT       0.417000        1.0080           0
      1352 WT1      2277     TIP3     OH2      OT      -0.834000       15.9994           0
      1353 WT1      2277     TIP3     H1       HT       0.417000        1.0080           0
      1354 WT1      2277     TIP3     H2       HT       0.417000        1.0080           0
      1355 WT1      2278     TIP3     OH2      OT      -0.834000       15.9994           0
      1356 WT1      2278     TIP3     H1       HT       0.417000        1.0080           0
      1357 WT1      2278     TIP3     H2       HT       0.417000        1.0080           0
      1358 WT1      2280     TIP3     OH2      OT      -0.834000       15.9994           0
      1359 WT1      2280     TIP3     H1       HT       0.417000        1.0080           0
      1360 WT1      2280     TIP3     H2       HT       0.417000        1.0080           0
      1361 WT1      2281     TIP3     OH2      OT      -0.834000       15.9994           0
      1362 WT1      2281     TIP3     H1       HT       0.417000        1.0080           0
      1363 WT1      2281     TIP3     H2       HT       0.417000        1.0080           0
      1364 WT1      2288     TIP3     OH2      OT      -0.834000       15.9994           0
      1365 WT1      2288     TIP3     H1       HT       0.417000        1.0080           0
      1366 WT1      2288     TIP3     H2       HT       0.417000        1.0080           0
      1367 WT1      2290     TIP3     OH2      OT      -0.834000       15.9994           0
      1368 WT1      2290     TIP3     H1       HT       0.417000        1.0080           0
      1369 WT1      2290     TIP3     H2       HT       0.417000        1.0080           0
      1370 WT1      2292     TIP3     OH2      OT      -0.834000       15.9994           0
      1371 WT1      2292     TIP3     H1       HT       0.417000        1.0080           0
      1372 WT1      2292     TIP3     H2       HT       0.417000        1.0080           0
      1373 WT1      2293     TIP3     OH2      OT      -0.834000       15.9994           0
      1374 WT1      2293     TIP3     H1       HT       0.417000        1.0080           0
      1375 WT1      2293     TIP3     H2       HT       0.417000        1.0080           0
      1376 WT1      2294     TIP3     OH2      OT      -0.834000       15.9994           0
      1377 WT1      2294     TIP3     H1       HT       0.417000        1.0080           0
      1378 WT1      2294     TIP3     H2       HT       0.417000        1.0080           0
      1379 WT1      2295     TIP3     OH2      OT      -0.834000       15.9994           0
      1380 WT1      2295     TIP3     H1       HT       0.417000        1.0080           0
      1381 WT1      2295     TIP3     H2       HT       0.417000        1.0080           0
      1382 WT1      2296     TIP3     OH2      OT      -0.834000       15.9994           0
      1383 WT1      2296     TIP3     H1       HT       0.417000        1.0080           0
      1384 WT1      2296     TIP3     H2       HT       0.417000        1.0080           0
      1385 WT1      2297     TIP3     OH2      OT      -0.834000       15.9994           0
      1386 WT1      2297     TIP3     H1       HT       0.417000        1.0080           0
      1387 WT1      2297     TIP3     H2       HT       0.417000        1.0080           0
      1388 WT1      2300     TIP3     OH2      OT      -0.834000       15.9994           0
      1389 WT1      2300     TIP3     H1       HT       0.417000        1.0080           0
      1390 WT1      2300     TIP3     H2       HT       0.417000        1.0080           0
      1391 WT1      2302     TIP3     OH2      OT      -0.834000       15.9994           0
      1392 WT1      2302     TIP3     H1       HT       0.417000        1.0080           0
      1393 WT1      2302     TIP3     H2       HT       0.417000        1.0080           0
      1394 WT1      2309     TIP3     OH2      OT      -0.834000       15.9994           0
      1395 WT1      2309     TIP3     H1       HT       0.417000        1.0080           0
      1396 WT1      2309     TIP3     H2       HT       0.417000        1.0080           0
      1397 WT1      2313     TIP3     OH2      OT      -0.834000       15.9994           0
      1398 WT1      2313     TIP3     H1       HT       0.417000        1.0080           0
      1399 WT1      2313     TIP3     H2       HT       0.417000        1.0080           0
      1400 WT1      2316     TIP3     OH2      OT      -0.834000       15.9994           0
      1401 WT1      2316     TIP3     H1       HT       0.417000        1.0080           0
      1402 WT1      2316     TIP3     H2       HT       0.417000        1.0080           0
      1403 WT1      2317     TIP3     OH2      OT      -0.834000       15.9994           0
      1404 WT1      2317     TIP3     H1       HT       0.417000        1.0080           0
      1405 WT1      2317     TIP3     H2       HT       0.417000        1.0080           0
      1406 WT1      2318     TIP3     OH2      OT      -0.834000       15.9994           0
      1407 WT1      2318     TIP3     H1       HT       0.417000        1.0080           0
      1408 WT1      2318     TIP3     H2       HT       0.417000        1.0080           0
      1409 WT1      2320     TIP3     OH2      OT      -0.834000       15.9994           0
      1410 WT1      2320     TIP3     H1       HT       0.417000        1.0080           0
      1411 WT1      2320     TIP3     H2       HT       0.417000        1.0080           0
      1412 WT1      2322     TIP3     OH2      OT      -0.834000       15.9994           0
      1413 WT1      2322     TIP3     H1       HT       0.417000        1.0080           0
      1414 WT1      2322     TIP3     H2       HT       0.417000        1.0080           0
      1415 WT1      2329     TIP3     OH2      OT      -0.834000       15.9994           0
      1416 WT1      2329     TIP3     H1       HT       0.417000        1.0080           0
      1417 WT1      2329     TIP3     H2       HT       0.417000        1.0080           0
      1418 WT1      2331     TIP3     OH2      OT      -0.834000       15.9994           0
      1419 WT1      2331     TIP3     H1       HT       0.417000        1.0080           0
      1420 WT1      2331     TIP3     H2       HT       0.417000        1.0080           0
      1421 WT1      2332     TIP3     OH2      OT      -0.834000       15.9994           0
      1422 WT1      2332     TIP3     H1       HT       0.417000        1.0080           0
      1423 WT1      2332     TIP3     H2       HT       0.417000        1.0080           0
      1424 WT1      2333     TIP3     OH2      OT      -0.834000       15.9994           0
      1425 WT1      2333     TIP3     H1       HT       0.417000        1.0080           0
      1426 WT1      2333     TIP3     H2       HT       0.417000        1.0080           0
      1427 WT1      2338     TIP3     OH2      OT      -0.834000       15.9994           0
      1428 WT1      2338     TIP3     H1       HT       0.417000        1.0080           0
      1429 WT1      2338     TIP3     H2       HT       0.417000        1.0080           0
      1430 WT1      2345     TIP3     OH2      OT      -0.834000       15.9994           0
      1431 WT1      2345     TIP3     H1       HT       0.417000        1.0080           0
      1432 WT1      2345     TIP3     H2       HT       0.417000        1.0080           0
      1433 WT1      2351     TIP3     OH2      OT      -0.834000       15.9994           0
      1434 WT1      2351     TIP3     H1       HT       0.417000        1.0080           0
      1435 WT1      2351     TIP3     H2       HT       0.417000        1.0080           0
      1436 WT1      2352     TIP3     OH2      OT      -0.834000       15.9994           0
      1437 WT1      2352     TIP3     H1       HT       0.417000        1.0080           0
      1438 WT1      2352     TIP3     H2       HT       0.417000        1.0080           0
      1439 WT1      2354     TIP3     OH2      OT      -0.834000       15.9994           0
      1440 WT1      2354     TIP3     H1       HT       0.417000        1.0080           0
      1441 WT1      2354     TIP3     H2       HT       0.417000        1.0080           0
      1442 WT1      2357     TIP3     OH2      OT      -0.834000       15.9994           0
      1443 WT1      2357     TIP3     H1       HT       0.417000        1.0080           0
      1444 WT1      2357     TIP3     H2       HT       0.417000        1.0080           0
      1445 WT1      2358     TIP3     OH2      OT      -0.834000       15.9994           0
      1446 WT1      2358     TIP3     H1       HT       0.417000        1.0080           0
      1447 WT1      2358     TIP3     H2       HT       0.417000        1.0080           0
      1448 WT1      2360     TIP3     OH2      OT      -0.834000       15.9994           0
      1449 WT1      2360     TIP3     H1       HT       0.417000        1.0080           0
      1450 WT1      2360     TIP3     H2       HT       0.417000        1.0080           0
      1451 WT1      2362     TIP3     OH2      OT      -0.834000       15.9994           0
      1452 WT1      2362     TIP3     H1       HT       0.417000        1.0080           0
      1453 WT1      2362     TIP3     H2       HT       0.417000        1.0080           0
      1454 WT1      2365     TIP3     OH2      OT      -0.834000       15.9994           0
      1455 WT1      2365     TIP3     H1       HT       0.417000        1.0080           0
      1456 WT1      2365     TIP3     H2       HT       0.417000        1.0080           0
      1457 WT1      2375     TIP3     OH2      OT      -0.834000       15.9994           0
      1458 WT1      2375     TIP3     H1       HT       0.417000        1.0080           0
      1459 WT1      2375     TIP3     H2       HT       0.417000        1.0080           0
      1460 WT1      2376     TIP3     OH2      OT      -0.834000       15.9994           0
      1461 WT1      2376     TIP3     H1       HT       0.417000        1.0080           0
      1462 WT1      2376     TIP3     H2       HT       0.417000        1.0080           0
      1463 WT1      2377     TIP3     OH2      OT      -0.834000       15.9994           0
      1464 WT1      2377     TIP3     H1       HT       0.417000        1.0080           0
      1465 WT1      2377     TIP3     H2       HT       0.417000        1.0080           0
      1466 WT1      2379     TIP3     OH2      OT      -0.834000       15.9994           0
      1467 WT1      2379     TIP3     H1       HT       0.417000        1.0080           0
      1468 WT1      2379     TIP3     H2       HT       0.417000        1.0080           0
      1469 WT1      2380     TIP3     OH2      OT      -0.834000       15.9994           0
      1470 WT1      2380     TIP3     H1       HT       0.417000        1.0080           0
      1471 WT1      2380     TIP3     H2       HT       0.417000        1.0080           0
      1472 WT1      2383     TIP3     OH2      OT      -0.834000       15.9994           0
      1473 WT1      2383     TIP3     H1       HT       0.417000        1.0080           0
      1474 WT1      2383     TIP3     H2       HT       0.417000        1.0080           0
      1475 WT1      2397     TIP3     OH2      OT      -0.834000       15.9994           0
      1476 WT1      2397     TIP3     H1       HT       0.417000        1.0080           0
      1477 WT1      2397     TIP3     H2       HT       0.417000        1.0080           0
      1478 WT1      2398     TIP3     OH2      OT      -0.834000       15.9994           0
      1479 WT1      2398     TIP3     H1       HT       0.417000        1.0080           0
      1480 WT1      2398     TIP3     H2       HT       0.417000        1.0080           0
      1481 WT1      2402     TIP3     OH2      OT      -0.834000       15.9994           0
      1482 WT1      2402     TIP3     H1       HT       0.417000        1.0080           0
      1483 WT1      2402     TIP3     H2       HT       0.417000        1.0080           0
      1484 WT1      2405     TIP3     OH2      OT      -0.834000       15.9994           0
      1485 WT1      2405     TIP3     H1       HT       0.417000        1.0080           0
      1486 WT1      2405     TIP3     H2       HT       0.417000        1.0080           0
      1487 WT1      2418     TIP3     OH2      OT      -0.834000       15.9994           0
      1488 WT1      2418     TIP3     H1       HT       0.417000        1.0080           0
      1489 WT1      2418     TIP3     H2       HT       0.417000        1.0080           0
      1490 WT1      2419     TIP3     OH2      OT      -0.834000       15.9994           0
      1491 WT1      2419     TIP3     H1       HT       0.417000        1.0080           0
      1492 WT1      2419     TIP3     H2       HT       0.417000        1.0080           0
      1493 WT1      2421     TIP3     OH2      OT      -0.834000       15.9994           0
      1494 WT1      2421     TIP3     H1       HT       0.417000        1.0080           0
      1495 WT1      2421     TIP3     H2       HT       0.417000        1.0080           0
      1496 WT1      2436     TIP3     OH2      OT      -0.834000       15.9994           0
      1497 WT1      2436     TIP3     H1       HT       0.417000        1.0080           0
      1498 WT1      2436     TIP3     H2       HT       0.417000        1.0080           0
      1499 WT1      2439     TIP3     OH2      OT      -0.834000       15.9994           0
      1500 WT1      2439     TIP3     H1       HT       0.417000        1.0080           0
      1501 WT1      2439     TIP3     H2       HT       0.417000        1.0080           0
      1502 WT1      2444     TIP3     OH2      OT      -0.834000       15.9994           0
      1503 WT1      2444     TIP3     H1       HT       0.417000        1.0080           0
      1504 WT1      2444     TIP3     H2       HT       0.417000        1.0080           0
      1505 WT1      2445     TIP3     OH2      OT      -0.834000       15.9994           0
      1506 WT1      2445     TIP3     H1       HT       0.417000        1.0080           0
      1507 WT1      2445     TIP3     H2       HT       0.417000        1.0080           0
      1508 WT1      2464     TIP3     OH2      OT      -0.834000       15.9994           0
      1509 WT1      2464     TIP3     H1       HT       0.417000        1.0080           0
      1510 WT1      2464     TIP3     H2       HT       0.417000        1.0080           0
      1511 WT1      2469     TIP3     OH2      OT      -0.834000       15.9994           0
      1512 WT1      2469     TIP3     H1       HT       0.417000        1.0080           0
      1513 WT1      2469     TIP3     H2       HT       0.417000        1.0080           0
      1514 WT1      2479     TIP3     OH2      OT      -0.834000       15.9994           0
      1515 WT1      2479     TIP3     H1       HT       0.417000        1.0080           0
      1516 WT1      2479     TIP3     H2       HT       0.417000        1.0080           0
      1517 WT1      2508     TIP3     OH2      OT      -0.834000       15.9994           0
      1518 WT1      2508     TIP3     H1       HT       0.417000        1.0080           0
      1519 WT1      2508     TIP3     H2       HT       0.417000        1.0080           0
      1520 WT1      2587     TIP3     OH2      OT      -0.834000       15.9994           0
      1521 WT1      2587     TIP3     H1       HT       0.417000        1.0080           0
      1522 WT1      2587     TIP3     H2       HT       0.417000        1.0080           0
      1523 WT1      2591     TIP3     OH2      OT      -0.834000       15.9994           0
      1524 WT1      2591     TIP3     H1       HT       0.417000        1.0080           0
      1525 WT1      2591     TIP3     H2       HT       0.417000        1.0080           0
      1526 WT1      2606     TIP3     OH2      OT      -0.834000       15.9994           0
      1527 WT1      2606     TIP3     H1       HT       0.417000        1.0080           0
      1528 WT1      2606     TIP3     H2       HT       0.417000        1.0080           0
      1529 WT1      2607     TIP3     OH2      OT      -0.834000       15.9994           0
      1530 WT1      2607     TIP3     H1       HT       0.417000        1.0080           0
      1531 WT1      2607     TIP3     H2       HT       0.417000        1.0080           0
      1532 WT1      2608     TIP3     OH2      OT      -0.834000       15.9994           0
      1533 WT1      2608     TIP3     H1       HT       0.417000        1.0080           0
      1534 WT1      2608     TIP3     H2       HT       0.417000        1.0080           0
      1535 WT1      2610     TIP3     OH2      OT      -0.834000       15.9994           0
      1536 WT1      2610     TIP3     H1       HT       0.417000        1.0080           0
      1537 WT1      2610     TIP3     H2       HT       0.417000        1.0080           0
      1538 WT1      2628     TIP3     OH2      OT      -0.834000       15.9994           0
      1539 WT1      2628     TIP3     H1       HT       0.417000        1.0080           0
      1540 WT1      2628     TIP3     H2       HT       0.417000        1.0080           0
      1541 WT1      2633     TIP3     OH2      OT      -0.834000       15.9994           0
      1542 WT1      2633     TIP3     H1       HT       0.417000        1.0080           0
      1543 WT1      2633     TIP3     H2       HT       0.417000        1.0080           0
      1544 WT1      2634     TIP3     OH2      OT      -0.834000       15.9994           0
      1545 WT1      2634     TIP3     H1       HT       0.417000        1.0080           0
      1546 WT1      2634     TIP3     H2       HT       0.417000        1.0080           0
      1547 WT1      2649     TIP3     OH2      OT      -0.834000       15.9994           0
      1548 WT1      2649     TIP3     H1       HT       0.417000        1.0080           0
      1549 WT1      2649     TIP3     H2       HT       0.417000        1.0080           0
      1550 WT1      2650     TIP3     OH2      OT      -0.834000       15.9994           0
      1551 WT1      2650     TIP3     H1       HT       0.417000        1.0080           0
      1552 WT1      2650     TIP3     H2       HT       0.417000        1.0080           0
      1553 WT1      2654     TIP3     OH2      OT      -0.834000       15.9994           0
      1554 WT1      2654     TIP3     H1       HT       0.417000        1.0080           0
      1555 WT1      2654     TIP3     H2       HT       0.417000        1.0080           0
      1556 WT1      2656     TIP3     OH2      OT      -0.834000       15.9994           0
      1557 WT1      2656     TIP3     H1       HT       0.417000        1.0080           0
      1558 WT1      2656     TIP3     H2       HT       0.417000        1.0080           0
      1559 WT1      2667     TIP3     OH2      OT      -0.834000       15.9994           0
      1560 WT1      2667     TIP3     H1       HT       0.417000        1.0080           0
      1561 WT1      2667     TIP3     H2       HT       0.417000        1.0080           0
      1562 WT1      2670     TIP3     OH2      OT      -0.834000       15.9994           0
      1563 WT1      2670     TIP3     H1       HT       0.417000        1.0080           0
      1564 WT1      2670     TIP3     H2       HT       0.417000        1.0080           0
      1565 WT1      2673     TIP3     OH2      OT      -0.834000       15.9994           0
      1566 WT1      2673     TIP3     H1       HT       0.417000        1.0080           0
      1567 WT1      2673     TIP3     H2       HT       0.417000        1.0080           0
      1568 WT1      2675     TIP3     OH2      OT      -0.834000       15.9994           0
      1569 WT1      2675     TIP3     H1       HT       0.417000        1.0080           0
      1570 WT1      2675     TIP3     H2       HT       0.417000        1.0080           0
      1571 WT1      2676     TIP3     OH2      OT      -0.834000       15.9994           0
      1572 WT1      2676     TIP3     H1       HT       0.417000        1.0080           0
      1573 WT1      2676     TIP3     H2       HT       0.417000        1.0080           0
      1574 WT1      2677     TIP3     OH2      OT      -0.834000       15.9994           0
      1575 WT1      2677     TIP3     H1       HT       0.417000        1.0080           0
      1576 WT1      2677     TIP3     H2       HT       0.417000        1.0080           0
      1577 WT1      2678     TIP3     OH2      OT      -0.834000       15.9994           0
      1578 WT1      2678     TIP3     H1       HT       0.417000        1.0080           0
      1579 WT1      2678     TIP3     H2       HT       0.417000        1.0080           0
      1580 WT1      2689     TIP3     OH2      OT      -0.834000       15.9994           0
      1581 WT1      2689     TIP3     H1       HT       0.417000        1.0080           0
      1582 WT1      2689     TIP3     H2       HT       0.417000        1.0080           0
      1583 WT1      2690     TIP3     OH2      OT      -0.834000       15.9994           0
      1584 WT1      2690     TIP3     H1       HT       0.417000        1.0080           0
      1585 WT1      2690     TIP3     H2       HT       0.417000        1.0080           0
      1586 WT1      2691     TIP3     OH2      OT      -0.834000       15.9994           0
      1587 WT1      2691     TIP3     H1       HT       0.417000        1.0080           0
      1588 WT1      2691     TIP3     H2       HT       0.417000        1.0080           0
      1589 WT1      2692     TIP3     OH2      OT      -0.834000       15.9994           0
      1590 WT1      2692     TIP3     H1       HT       0.417000        1.0080           0
      1591 WT1      2692     TIP3     H2       HT       0.417000        1.0080           0
      1592 WT1      2693     TIP3     OH2      OT      -0.834000       15.9994           0
      1593 WT1      2693     TIP3     H1       HT       0.417000        1.0080           0
      1594 WT1      2693     TIP3     H2       HT       0.417000        1.0080           0
      1595 WT1      2694     TIP3     OH2      OT      -0.834000       15.9994           0
      1596 WT1      2694     TIP3     H1       HT       0.417000        1.0080           0
      1597 WT1      2694     TIP3     H2       HT       0.417000        1.0080           0
      1598 WT1      2695     TIP3     OH2      OT      -0.834000       15.9994           0
      1599 WT1      2695     TIP3     H1       HT       0.417000        1.0080           0
      1600 WT1      2695     TIP3     H2       HT       0.417000        1.0080           0
      1601 WT1      2696     TIP3     OH2      OT      -0.834000       15.9994           0
      1602 WT1      2696     TIP3     H1       HT       0.417000        1.0080           0
      1603 WT1      2696     TIP3     H2       HT       0.417000        1.0080           0
      1604 WT1      2697     TIP3     OH2      OT      -0.834000       15.9994           0
      1605 WT1      2697     TIP3     H1       HT       0.417000        1.0080           0
      1606 WT1      2697     TIP3     H2       HT       0.417000        1.0080           0
      1607 WT1      2699     TIP3     OH2      OT      -0.834000       15.9994           0
      1608 WT1      2699     TIP3     H1       HT       0.417000        1.0080           0
      1609 WT1      2699     TIP3     H2       HT       0.417000        1.0080           0
      1610 WT1      2709     TIP3     OH2      OT      -0.834000       15.9994           0
      1611 WT1      2709     TIP3     H1       HT       0.417000        1.0080           0
      1612 WT1      2709     TIP3     H2       HT       0.417000        1.0080           0
      1613 WT1      2710     TIP3     OH2      OT      -0.834000       15.9994           0
      1614 WT1      2710     TIP3     H1       HT       0.417000        1.0080           0
      1615 WT1      2710     TIP3     H2       HT       0.417000        1.0080           0
      1616 WT1      2714     TIP3     OH2      OT      -0.834000       15.9994           0
      1617 WT1      2714     TIP3     H1       HT       0.417000        1.0080           0
      1618 WT1      2714     TIP3     H2       HT       0.417000        1.0080           0
      1619 WT1      2715     TIP3     OH2      OT      -0.834000       15.9994           0
      1620 WT1      2715     TIP3     H1       HT       0.417000        1.0080           0
      1621 WT1      2715     TIP3     H2       HT       0.417000        1.0080           0
      1622 WT1      2717     TIP3     OH2      OT      -0.834000       15.9994           0
      1623 WT1      2717     TIP3     H1       HT       0.417000        1.0080           0
      1624 WT1      2717     TIP3     H2       HT       0.417000        1.0080           0
      1625 WT1      2719     TIP3     OH2      OT      -0.834000       15.9994           0
      1626 WT1      2719     TIP3     H1       HT       0.417000        1.0080           0
      1627 WT1      2719     TIP3     H2       HT       0.417000        1.0080           0
      1628 WT1      2732     TIP3     OH2      OT      -0.834000       15.9994           0
      1629 WT1      2732     TIP3     H1       HT       0.417000        1.0080           0
      1630 WT1      2732     TIP3     H2       HT       0.417000        1.0080           0
      1631 WT1      2734     TIP3     OH2      OT      -0.834000       15.9994           0
      1632 WT1      2734     TIP3     H1       HT       0.417000        1.0080           0
      1633 WT1      2734     TIP3     H2       HT       0.417000        1.0080           0
      1634 WT1      2736     TIP3     OH2      OT      -0.834000       15.9994           0
      1635 WT1      2736     TIP3     H1       HT       0.417000        1.0080           0
      1636 WT1      2736     TIP3     H2       HT       0.417000        1.0080           0
      1637 WT1      2737     TIP3     OH2      OT      -0.834000       15.9994           0
      1638 WT1      2737     TIP3     H1       HT       0.417000        1.0080           0
      1639 WT1      2737     TIP3     H2       HT       0.417000        1.0080           0
      1640 WT1      2738     TIP3     OH2      OT      -0.834000       15.9994           0
      1641 WT1      2738     TIP3     H1       HT       0.417000        1.0080           0
      1642 WT1      2738     TIP3     H2       HT       0.417000        1.0080           0
      1643 WT1      2740     TIP3     OH2      OT      -0.834000       15.9994           0
      1644 WT1      2740     TIP3     H1       HT       0.417000        1.0080           0
      1645 WT1      2740     TIP3     H2       HT       0.417000        1.0080           0
      1646 WT1      2743     TIP3     OH2      OT      -0.834000       15.9994           0
      1647 WT1      2743     TIP3     H1       HT       0.417000        1.0080           0
      1648 WT1      2743     TIP3     H2       HT       0.417000        1.0080           0
      1649 WT1      2753     TIP3     OH2      OT      -0.834000       15.9994           0
      1650 WT1      2753     TIP3     H1       HT       0.417000        1.0080           0
      1651 WT1      2753     TIP3     H2       HT       0.417000        1.0080           0
      1652 WT1      2754     TIP3     OH2      OT      -0.834000       15.9994           0
      1653 WT1      2754     TIP3     H1       HT       0.417000        1.0080           0
      1654 WT1      2754     TIP3     H2       HT       0.417000        1.0080           0
      1655 WT1      2755     TIP3     OH2      OT      -0.834000       15.9994           0
      1656 WT1      2755     TIP3     H1       HT       0.417000        1.0080           0
      1657 WT1      2755     TIP3     H2       HT       0.417000        1.0080           0
      1658 WT1      2756     TIP3     OH2      OT      -0.834000       15.9994           0
      1659 WT1      2756     TIP3     H1       HT       0.417000        1.0080           0
      1660 WT1      2756     TIP3     H2       HT       0.417000        1.0080           0
      1661 WT1      2760     TIP3     OH2      OT      -0.834000       15.9994           0
      1662 WT1      2760     TIP3     H1       HT       0.417000        1.0080           0
      1663 WT1      2760     TIP3     H2       HT       0.417000        1.0080           0
      1664 WT1      2771     TIP3     OH2      OT      -0.834000       15.9994           0
      1665 WT1      2771     TIP3     H1       HT       0.417000        1.0080           0
      1666 WT1      2771     TIP3     H2       HT       0.417000        1.0080           0
      1667 WT1      2775     TIP3     OH2      OT      -0.834000       15.9994           0
      1668 WT1      2775     TIP3     H1       HT       0.417000        1.0080           0
      1669 WT1      2775     TIP3     H2       HT       0.417000        1.0080           0
      1670 WT1      2776     TIP3     OH2      OT      -0.834000       15.9994           0
      1671 WT1      2776     TIP3     H1       HT       0.417000        1.0080           0
      1672 WT1      2776     TIP3     H2       HT       0.417000        1.0080           0
      1673 WT1      2777     TIP3     OH2      OT      -0.834000       15.9994           0
      1674 WT1      2777     TIP3     H1       HT       0.417000        1.0080           0
      1675 WT1      2777     TIP3     H2       HT       0.417000        1.0080           0
      1676 WT1      2779     TIP3     OH2      OT      -0.834000       15.9994           0
      1677 WT1      2779     TIP3     H1       HT       0.417000        1.0080           0
      1678 WT1      2779     TIP3     H2       HT       0.417000        1.0080           0
      1679 WT1      2780     TIP3     OH2      OT      -0.834000       15.9994           0
      1680 WT1      2780     TIP3     H1       HT       0.417000        1.0080           0
      1681 WT1      2780     TIP3     H2       HT       0.417000        1.0080           0
      1682 WT1      2794     TIP3     OH2      OT      -0.834000       15.9994           0
      1683 WT1      2794     TIP3     H1       HT       0.417000        1.0080           0
      1684 WT1      2794     TIP3     H2       HT       0.417000        1.0080           0
      1685 WT1      2795     TIP3     OH2      OT      -0.834000       15.9994           0
      1686 WT1      2795     TIP3     H1       HT       0.417000        1.0080           0
      1687 WT1      2795     TIP3     H2       HT       0.417000        1.0080           0
      1688 WT1      2797     TIP3     OH2      OT      -0.834000       15.9994           0
      1689 WT1      2797     TIP3     H1       HT       0.417000        1.0080           0
      1690 WT1      2797     TIP3     H2       HT       0.417000        1.0080           0
      1691 WT1      2801     TIP3     OH2      OT      -0.834000       15.9994           0
      1692 WT1      2801     TIP3     H1       HT       0.417000        1.0080           0
      1693 WT1      2801     TIP3     H2       HT       0.417000        1.0080           0
      1694 WT1      2806     TIP3     OH2      OT      -0.834000       15.9994           0
      1695 WT1      2806     TIP3     H1       HT       0.417000        1.0080           0
      1696 WT1      2806     TIP3     H2       HT       0.417000        1.0080           0
      1697 WT1      2815     TIP3     OH2      OT      -0.834000       15.9994           0
      1698 WT1      2815     TIP3     H1       HT       0.417000        1.0080           0
      1699 WT1      2815     TIP3     H2       HT       0.417000        1.0080           0
      1700 WT1      2818     TIP3     OH2      OT      -0.834000       15.9994           0
      1701 WT1      2818     TIP3     H1       HT       0.417000        1.0080           0
      1702 WT1      2818     TIP3     H2       HT       0.417000        1.0080           0
      1703 WT1      2819     TIP3     OH2      OT      -0.834000       15.9994           0
      1704 WT1      2819     TIP3     H1       HT       0.417000        1.0080           0
      1705 WT1      2819     TIP3     H2       HT       0.417000        1.0080           0
      1706 WT1      2821     TIP3     OH2      OT      -0.834000       15.9994           0
      1707 WT1      2821     TIP3     H1       HT       0.417000        1.0080           0
      1708 WT1      2821     TIP3     H2       HT       0.417000        1.0080           0
      1709 WT1      2832     TIP3     OH2      OT      -0.834000       15.9994           0
      1710 WT1      2832     TIP3     H1       HT       0.417000        1.0080           0
      1711 WT1      2832     TIP3     H2       HT       0.417000        1.0080           0
      1712 WT1      2841     TIP3     OH2      OT      -0.834000       15.9994           0
      1713 WT1      2841     TIP3     H1       HT       0.417000        1.0080           0
      1714 WT1      2841     TIP3     H2       HT       0.417000        1.0080           0
      1715 WT1      2842     TIP3     OH2      OT      -0.834000       15.9994           0
      1716 WT1      2842     TIP3     H1       HT       0.417000        1.0080           0
      1717 WT1      2842     TIP3     H2       HT       0.417000        1.0080           0
      1718 WT1      2843     TIP3     OH2      OT      -0.834000       15.9994           0
      1719 WT1      2843     TIP3     H1       HT       0.417000        1.0080           0
      1720 WT1      2843     TIP3     H2       HT       0.417000        1.0080           0
      1721 WT1      2845     TIP3     OH2      OT      -0.834000       15.9994           0
      1722 WT1      2845     TIP3     H1       HT       0.417000        1.0080           0
      1723 WT1      2845     TIP3     H2       HT       0.417000        1.0080           0
      1724 WT1      2857     TIP3     OH2      OT      -0.834000       15.9994           0
      1725 WT1      2857     TIP3     H1       HT       0.417000        1.0080           0
      1726 WT1      2857     TIP3     H2       HT       0.417000        1.0080           0
      1727 WT1      2859     TIP3     OH2      OT      -0.834000       15.9994           0
      1728 WT1      2859     TIP3     H1       HT       0.417000        1.0080           0
      1729 WT1      2859     TIP3     H2       HT       0.417000        1.0080           0
      1730 WT1      2862     TIP3     OH2      OT      -0.834000       15.9994           0
      1731 WT1      2862     TIP3     H1       HT       0.417000        1.0080           0
      1732 WT1      2862     TIP3     H2       HT       0.417000        1.0080           0
      1733 WT1      2865     TIP3     OH2      OT      -0.834000       15.9994           0
      1734 WT1      2865     TIP3     H1       HT       0.417000        1.0080           0
      1735 WT1      2865     TIP3     H2       HT       0.417000        1.0080           0
      1736 WT1      2866     TIP3     OH2      OT      -0.834000       15.9994           0
      1737 WT1      2866     TIP3     H1       HT       0.417000        1.0080           0
      1738 WT1      2866     TIP3     H2       HT       0.417000        1.0080           0
      1739 WT1      2877     TIP3     OH2      OT      -0.834000       15.9994           0
      1740 WT1      2877     TIP3     H1       HT       0.417000        1.0080           0
      1741 WT1      2877     TIP3     H2       HT       0.417000        1.0080           0
      1742 WT1      2878     TIP3     OH2      OT      -0.834000       15.9994           0
      1743 WT1      2878     TIP3     H1       HT       0.417000        1.0080           0
      1744 WT1      2878     TIP3     H2       HT       0.417000        1.0080           0
      1745 WT1      2903     TIP3     OH2      OT      -0.834000       15.9994           0
      1746 WT1      2903     TIP3     H1       HT       0.417000        1.0080           0
      1747 WT1      2903     TIP3     H2       HT       0.417000        1.0080           0
      1748 WT1      2919     TIP3     OH2      OT      -0.834000       15.9994           0
      1749 WT1      2919     TIP3     H1       HT       0.417000        1.0080           0
      1750 WT1      2919     TIP3     H2       HT       0.417000        1.0080           0
      1751 WT1      2922     TIP3     OH2      OT      -0.834000       15.9994           0
      1752 WT1      2922     TIP3     H1       HT       0.417000        1.0080           0
      1753 WT1      2922     TIP3     H2       HT       0.417000        1.0080           0
      1754 WT1      2926     TIP3     OH2      OT      -0.834000       15.9994           0
      1755 WT1      2926     TIP3     H1       HT       0.417000        1.0080           0
      1756 WT1      2926     TIP3     H2       HT       0.417000        1.0080           0
      1757 WT1      2944     TIP3     OH2      OT      -0.834000       15.9994           0
      1758 WT1      2944     TIP3     H1       HT       0.417000        1.0080           0
      1759 WT1      2944     TIP3     H2       HT       0.417000        1.0080           0
      1760 WT1      3010     TIP3     OH2      OT      -0.834000       15.9994           0
      1761 WT1      3010     TIP3     H1       HT       0.417000        1.0080           0
      1762 WT1      3010     TIP3     H2       HT       0.417000        1.0080           0
      1763 WT1      3012     TIP3     OH2      OT      -0.834000       15.9994           0
      1764 WT1      3012     TIP3     H1       HT       0.417000        1.0080           0
      1765 WT1      3012     TIP3     H2       HT       0.417000        1.0080           0
      1766 WT1      3016     TIP3     OH2      OT      -0.834000       15.9994           0
      1767 WT1      3016     TIP3     H1       HT       0.417000        1.0080           0
      1768 WT1      3016     TIP3     H2       HT       0.417000        1.0080           0
      1769 WT1      3027     TIP3     OH2      OT      -0.834000       15.9994           0
      1770 WT1      3027     TIP3     H1       HT       0.417000        1.0080           0
      1771 WT1      3027     TIP3     H2       HT       0.417000        1.0080           0
      1772 WT1      3030     TIP3     OH2      OT      -0.834000       15.9994           0
      1773 WT1      3030     TIP3     H1       HT       0.417000        1.0080           0
      1774 WT1      3030     TIP3     H2       HT       0.417000        1.0080           0
      1775 WT1      3046     TIP3     OH2      OT      -0.834000       15.9994           0
      1776 WT1      3046     TIP3     H1       HT       0.417000        1.0080           0
      1777 WT1      3046     TIP3     H2       HT       0.417000        1.0080           0
      1778 WT1      3049     TIP3     OH2      OT      -0.834000       15.9994           0
      1779 WT1      3049     TIP3     H1       HT       0.417000        1.0080           0
      1780 WT1      3049     TIP3     H2       HT       0.417000        1.0080           0
      1781 WT1      3050     TIP3     OH2      OT      -0.834000       15.9994           0
      1782 WT1      3050     TIP3     H1       HT       0.417000        1.0080           0
      1783 WT1      3050     TIP3     H2       HT       0.417000        1.0080           0
      1784 WT1      3053     TIP3     OH2      OT      -0.834000       15.9994           0
      1785 WT1      3053     TIP3     H1       HT       0.417000        1.0080           0
      1786 WT1      3053     TIP3     H2       HT       0.417000        1.0080           0
      1787 WT1      3070     TIP3     OH2      OT      -0.834000       15.9994           0
      1788 WT1      3070     TIP3     H1       HT       0.417000        1.0080           0
      1789 WT1      3070     TIP3     H2       HT       0.417000        1.0080           0
      1790 WT1      3072     TIP3     OH2      OT      -0.834000       15.9994           0
      1791 WT1      3072     TIP3     H1       HT       0.417000        1.0080           0
      1792 WT1      3072     TIP3     H2       HT       0.417000        1.0080           0
      1793 WT1      3073     TIP3     OH2      OT      -0.834000       15.9994           0
      1794 WT1      3073     TIP3     H1       HT       0.417000        1.0080           0
      1795 WT1      3073     TIP3     H2       HT       0.417000        1.0080           0
      1796 WT1      3075     TIP3     OH2      OT      -0.834000       15.9994           0
      1797 WT1      3075     TIP3     H1       HT       0.417000        1.0080           0
      1798 WT1      3075     TIP3     H2       HT       0.417000        1.0080           0
      1799 WT1      3080     TIP3     OH2      OT      -0.834000       15.9994           0
      1800 WT1      3080     TIP3     H1       HT       0.417000        1.0080           0
      1801 WT1      3080     TIP3     H2       HT       0.417000        1.0080           0
      1802 WT1      3085     TIP3     OH2      OT      -0.834000       15.9994           0
      1803 WT1      3085     TIP3     H1       HT       0.417000        1.0080           0
      1804 WT1      3085     TIP3     H2       HT       0.417000        1.0080           0
      1805 WT1      3086     TIP3     OH2      OT      -0.834000       15.9994           0
      1806 WT1      3086     TIP3     H1       HT       0.417000        1.0080           0
      1807 WT1      3086     TIP3     H2       HT       0.417000        1.0080           0
      1808 WT1      3091     TIP3     OH2      OT      -0.834000       15.9994           0
      1809 WT1      3091     TIP3     H1       HT       0.417000        1.0080           0
      1810 WT1      3091     TIP3     H2       HT       0.417000        1.0080           0
      1811 WT1      3092     TIP3     OH2      OT      -0.834000       15.9994           0
      1812 WT1      3092     TIP3     H1       HT       0.417000        1.0080           0
      1813 WT1      3092     TIP3     H2       HT       0.417000        1.0080           0
      1814 WT1      3095     TIP3     OH2      OT      -0.834000       15.9994           0
      1815 WT1      3095     TIP3     H1       HT       0.417000        1.0080           0
      1816 WT1      3095     TIP3     H2       HT       0.417000        1.0080           0
      1817 WT1      3096     TIP3     OH2      OT      -0.834000       15.9994           0
      1818 WT1      3096     TIP3     H1       HT       0.417000        1.0080           0
      1819 WT1      3096     TIP3     H2       HT       0.417000        1.0080           0
      1820 WT1      3097     TIP3     OH2      OT      -0.834000       15.9994           0
      1821 WT1      3097     TIP3     H1       HT       0.417000        1.0080           0
      1822 WT1      3097     TIP3     H2       HT       0.417000        1.0080           0
      1823 WT1      3108     TIP3     OH2      OT      -0.834000       15.9994           0
      1824 WT1      3108     TIP3     H1       HT       0.417000        1.0080           0
      1825 WT1      3108     TIP3     H2       HT       0.417000        1.0080           0
      1826 WT1      3109     TIP3     OH2      OT      -0.834000       15.9994           0
      1827 WT1      3109     TIP3     H1       HT       0.417000        1.0080           0
      1828 WT1      3109     TIP3     H2       HT       0.417000        1.0080           0
      1829 WT1      3111     TIP3     OH2      OT      -0.834000       15.9994           0
      1830 WT1      3111     TIP3     H1       HT       0.417000        1.0080           0
      1831 WT1      3111     TIP3     H2       HT       0.417000        1.0080           0
      1832 WT1      3112     TIP3     OH2      OT      -0.834000       15.9994           0
      1833 WT1      3112     TIP3     H1       HT       0.417000        1.0080           0
      1834 WT1      3112     TIP3     H2       HT       0.417000        1.0080           0
      1835 WT1      3113     TIP3     OH2      OT      -0.834000       15.9994           0
      1836 WT1      3113     TIP3     H1       HT       0.417000        1.0080           0
      1837 WT1      3113     TIP3     H2       HT       0.417000        1.0080           0
      1838 WT1      3114     TIP3     OH2      OT      -0.834000       15.9994           0
      1839 WT1      3114     TIP3     H1       HT       0.417000        1.0080           0
      1840 WT1      3114     TIP3     H2       HT       0.417000        1.0080           0
      1841 WT1      3115     TIP3     OH2      OT      -0.834000       15.9994           0
      1842 WT1      3115     TIP3     H1       HT       0.417000        1.0080           0
      1843 WT1      3115     TIP3     H2       HT       0.417000        1.0080           0
      1844 WT1      3116     TIP3     OH2      OT      -0.834000       15.9994           0
      1845 WT1      3116     TIP3     H1       HT       0.417000        1.0080           0
      1846 WT1      3116     TIP3     H2       HT       0.417000        1.0080           0
      1847 WT1      3119     TIP3     OH2      OT      -0.834000       15.9994           0
      1848 WT1      3119     TIP3     H1       HT       0.417000        1.0080           0
      1849 WT1      3119     TIP3     H2       HT       0.417000        1.0080           0
      1850 WT1      3129     TIP3     OH2      OT      -0.834000       15.9994           0
      1851 WT1      3129     TIP3     H1       HT       0.417000        1.0080           0
      1852 WT1      3129     TIP3     H2       HT       0.417000        1.0080           0
      1853 WT1      3131     TIP3     OH2      OT      -0.834000       15.9994           0
      1854 WT1      3131     TIP3     H1       HT       0.417000        1.0080           0
      1855 WT1      3131     TIP3     H2       HT       0.417000        1.0080           0
      1856 WT1      3139     TIP3     OH2      OT      -0.834000       15.9994           0
      1857 WT1      3139     TIP3     H1       HT       0.417000        1.0080           0
      1858 WT1      3139     TIP3     H2       HT       0.417000        1.0080           0
      1859 WT1      3140     TIP3     OH2      OT      -0.834000       15.9994           0
      1860 WT1      3140     TIP3     H1       HT       0.417000        1.0080           0
      1861 WT1      3140     TIP3     H2       HT       0.417000        1.0080           0
      1862 WT1      3150     TIP3     OH2      OT      -0.834000       15.9994           0
      1863 WT1      3150     TIP3     H1       HT       0.417000        1.0080           0
      1864 WT1      3150     TIP3     H2       HT       0.417000        1.0080           0
      1865 WT1      3152     TIP3     OH2      OT      -0.834000       15.9994           0
      1866 WT1      3152     TIP3     H1       HT       0.417000        1.0080           0
      1867 WT1      3152     TIP3     H2       HT       0.417000        1.0080           0
      1868 WT1      3155     TIP3     OH2      OT      -0.834000       15.9994           0
      1869 WT1      3155     TIP3     H1       HT       0.417000        1.0080           0
      1870 WT1      3155     TIP3     H2       HT       0.417000        1.0080           0
      1871 WT1      3156     TIP3     OH2      OT      -0.834000       15.9994           0
      1872 WT1      3156     TIP3     H1       HT       0.417000        1.0080           0
      1873 WT1      3156     TIP3     H2       HT       0.417000        1.0080           0
      1874 WT1      3157     TIP3     OH2      OT      -0.834000       15.9994           0
      1875 WT1      3157     TIP3     H1       HT       0.417000        1.0080           0
      1876 WT1      3157     TIP3     H2       HT       0.417000        1.0080           0
      1877 WT1      3158     TIP3     OH2      OT      -0.834000       15.9994           0
      1878 WT1      3158     TIP3     H1       HT       0.417000        1.0080           0
      1879 WT1      3158     TIP3     H2       HT       0.417000        1.0080           0
      1880 WT1      3161     TIP3     OH2      OT      -0.834000       15.9994           0
      1881 WT1      3161     TIP3     H1       HT       0.417000        1.0080           0
      1882 WT1      3161     TIP3     H2       HT       0.417000        1.0080           0
      1883 WT1      3173     TIP3     OH2      OT      -0.834000       15.9994           0
      1884 WT1      3173     TIP3     H1       HT       0.417000        1.0080           0
      1885 WT1      3173     TIP3     H2       HT       0.417000        1.0080           0
      1886 WT1      3174     TIP3     OH2      OT      -0.834000       15.9994           0
      1887 WT1      3174     TIP3     H1       HT       0.417000        1.0080           0
      1888 WT1      3174     TIP3     H2       HT       0.417000        1.0080           0
      1889 WT1      3177     TIP3     OH2      OT      -0.834000       15.9994           0
      1890 WT1      3177     TIP3     H1       HT       0.417000        1.0080           0
      1891 WT1      3177     TIP3     H2       HT       0.417000        1.0080           0
      1892 WT1      3178     TIP3     OH2      OT      -0.834000       15.9994           0
      1893 WT1      3178     TIP3     H1       HT       0.417000        1.0080           0
      1894 WT1      3178     TIP3     H2       HT       0.417000        1.0080           0
      1895 WT1      3181     TIP3     OH2      OT      -0.834000       15.9994           0
      1896 WT1      3181     TIP3     H1       HT       0.417000        1.0080           0
      1897 WT1      3181     TIP3     H2       HT       0.417000        1.0080           0
      1898 WT1      3187     TIP3     OH2      OT      -0.834000       15.9994           0
      1899 WT1      3187     TIP3     H1       HT       0.417000        1.0080           0
      1900 WT1      3187     TIP3     H2       HT       0.417000        1.0080           0
      1901 WT1      3192     TIP3     OH2      OT      -0.834000       15.9994           0
      1902 WT1      3192     TIP3     H1       HT       0.417000        1.0080           0
      1903 WT1      3192     TIP3     H2       HT       0.417000        1.0080           0
      1904 WT1      3196     TIP3     OH2      OT      -0.834000       15.9994           0
      1905 WT1      3196     TIP3     H1       HT       0.417000        1.0080           0
      1906 WT1      3196     TIP3     H2       HT       0.417000        1.0080           0
      1907 WT1      3197     TIP3     OH2      OT      -0.834000       15.9994           0
      1908 WT1      3197     TIP3     H1       HT       0.417000        1.0080           0
      1909 WT1      3197     TIP3     H2       HT       0.417000        1.0080           0
      1910 WT1      3202     TIP3     OH2      OT      -0.834000       15.9994           0
      1911 WT1      3202     TIP3     H1       HT       0.417000        1.0080           0
      1912 WT1      3202     TIP3     H2       HT       0.417000        1.0080           0
      1913 WT1      3214     TIP3     OH2      OT      -0.834000       15.9994           0
      1914 WT1      3214     TIP3     H1       HT       0.417000        1.0080           0
      1915 WT1      3214     TIP3     H2       HT       0.417000        1.0080           0
      1916 WT1      3216     TIP3     OH2      OT      -0.834000       15.9994           0
      1917 WT1      3216     TIP3     H1       HT       0.417000        1.0080           0
      1918 WT1      3216     TIP3     H2       HT       0.417000        1.0080           0
      1919 WT1      3219     TIP3     OH2      OT      -0.834000       15.9994           0
      1920 WT1      3219     TIP3     H1       HT       0.417000        1.0080           0
      1921 WT1      3219     TIP3     H2       HT       0.417000        1.0080           0
      1922 WT1      3222     TIP3     OH2      OT      -0.834000       15.9994           0
      1923 WT1      3222     TIP3     H1       HT       0.417000        1.0080           0
      1924 WT1      3222     TIP3     H2       HT       0.417000        1.0080           0
      1925 WT1      3223     TIP3     OH2      OT      -0.834000       15.9994           0
      1926 WT1      3223     TIP3     H1       HT       0.417000        1.0080           0
      1927 WT1      3223     TIP3     H2       HT       0.417000        1.0080           0
      1928 WT1      3227     TIP3     OH2      OT      -0.834000       15.9994           0
      1929 WT1      3227     TIP3     H1       HT       0.417000        1.0080           0
      1930 WT1      3227     TIP3     H2       HT       0.417000        1.0080           0
      1931 WT1      3233     TIP3     OH2      OT      -0.834000       15.9994           0
      1932 WT1      3233     TIP3     H1       HT       0.417000        1.0080           0
      1933 WT1      3233     TIP3     H2       HT       0.417000        1.0080           0
      1934 WT1      3236     TIP3     OH2      OT      -0.834000       15.9994           0
      1935 WT1      3236     TIP3     H1       HT       0.417000        1.0080           0
      1936 WT1      3236     TIP3     H2       HT       0.417000        1.0080           0
      1937 WT1      3238     TIP3     OH2      OT      -0.834000       15.9994           0
      1938 WT1      3238     TIP3     H1       HT       0.417000        1.0080           0
      1939 WT1      3238     TIP3     H2       HT       0.417000        1.0080           0
      1940 WT1      3240     TIP3     OH2      OT      -0.834000       15.9994           0
      1941 WT1      3240     TIP3     H1       HT       0.417000        1.0080           0
      1942 WT1      3240     TIP3     H2       HT       0.417000        1.0080           0
      1943 WT1      3241     TIP3     OH2      OT      -0.834000       15.9994           0
      1944 WT1      3241     TIP3     H1       HT       0.417000        1.0080           0
      1945 WT1      3241     TIP3     H2       HT       0.417000        1.0080           0
      1946 WT1      3243     TIP3     OH2      OT      -0.834000       15.9994           0
      1947 WT1      3243     TIP3     H1       HT       0.417000        1.0080           0
      1948 WT1      3243     TIP3     H2       HT       0.417000        1.0080           0
      1949 WT1      3245     TIP3     OH2      OT      -0.834000       15.9994           0
      1950 WT1      3245     TIP3     H1       HT       0.417000        1.0080           0
      1951 WT1      3245     TIP3     H2       HT       0.417000        1.0080           0
      1952 WT1      3247     TIP3     OH2      OT      -0.834000       15.9994           0
      1953 WT1      3247     TIP3     H1       HT       0.417000        1.0080           0
      1954 WT1      3247     TIP3     H2       HT       0.417000        1.0080           0
      1955 WT1      3257     TIP3     OH2      OT      -0.834000       15.9994           0
      1956 WT1      3257     TIP3     H1       HT       0.417000        1.0080           0
      1957 WT1      3257     TIP3     H2       HT       0.417000        1.0080           0
      1958 WT1      3258     TIP3     OH2      OT      -0.834000       15.9994           0
      1959 WT1      3258     TIP3     H1       HT       0.417000        1.0080           0
      1960 WT1      3258     TIP3     H2       HT       0.417000        1.0080           0
      1961 WT1      3261     TIP3     OH2      OT      -0.834000       15.9994           0
      1962 WT1      3261     TIP3     H1       HT       0.417000        1.0080           0
      1963 WT1      3261     TIP3     H2       HT       0.417000        1.0080           0
      1964 WT1      3263     TIP3     OH2      OT      -0.834000       15.9994           0
      1965 WT1      3263     TIP3     H1       HT       0.417000        1.0080           0
      1966 WT1      3263     TIP3     H2       HT       0.417000        1.0080           0
      1967 WT1      3274     TIP3     OH2      OT      -0.834000       15.9994           0
      1968 WT1      3274     TIP3     H1       HT       0.417000        1.0080           0
      1969 WT1      3274     TIP3     H2       HT       0.417000        1.0080           0
      1970 WT1      3280     TIP3     OH2      OT      -0.834000       15.9994           0
      1971 WT1      3280     TIP3     H1       HT       0.417000        1.0080           0
      1972 WT1      3280     TIP3     H2       HT       0.417000        1.0080           0
      1973 WT1      3282     TIP3     OH2      OT      -0.834000       15.9994           0
      1974 WT1      3282     TIP3     H1       HT       0.417000        1.0080           0
      1975 WT1      3282     TIP3     H2       HT       0.417000        1.0080           0
      1976 WT1      3287     TIP3     OH2      OT      -0.834000       15.9994           0
      1977 WT1      3287     TIP3     H1       HT       0.417000        1.0080           0
      1978 WT1      3287     TIP3     H2       HT       0.417000        1.0080           0
      1979 WT1      3296     TIP3     OH2      OT      -0.834000       15.9994           0
      1980 WT1      3296     TIP3     H1       HT       0.417000        1.0080           0
      1981 WT1      3296     TIP3     H2       HT       0.417000        1.0080           0
      1982 WT1      3301     TIP3     OH2      OT      -0.834000       15.9994           0
      1983 WT1      3301     TIP3     H1       HT       0.417000        1.0080           0
      1984 WT1      3301     TIP3     H2       HT       0.417000        1.0080           0
      1985 WT1      3302     TIP3     OH2      OT      -0.834000       15.9994           0
      1986 WT1      3302     TIP3     H1       HT       0.417000        1.0080           0
      1987 WT1      3302     TIP3     H2       HT       0.417000        1.0080           0
      1988 WT1      3305     TIP3     OH2      OT      -0.834000       15.9994           0
      1989 WT1      3305     TIP3     H1       HT       0.417000        1.0080           0
      1990 WT1      3305     TIP3     H2       HT       0.417000        1.0080           0
      1991 WT1      3306     TIP3     OH2      OT      -0.834000       15.9994           0
      1992 WT1      3306     TIP3     H1       HT       0.417000        1.0080           0
      1993 WT1      3306     TIP3     H2       HT       0.417000        1.0080           0
      1994 WT1      3331     TIP3     OH2      OT      -0.834000       15.9994           0
      1995 WT1      3331     TIP3     H1       HT       0.417000        1.0080           0
      1996 WT1      3331     TIP3     H2       HT       0.417000        1.0080           0
      1997 WT1      3342     TIP3     OH2      OT      -0.834000       15.9994           0
      1998 WT1      3342     TIP3     H1       HT       0.417000        1.0080           0
      1999 WT1      3342     TIP3     H2       HT       0.417000        1.0080           0
      2000 WT1      3347     TIP3     OH2      OT      -0.834000       15.9994           0
      2001 WT1      3347     TIP3     H1       HT       0.417000        1.0080           0
      2002 WT1      3347     TIP3     H2       HT       0.417000        1.0080           0
      2003 WT1      3348     TIP3     OH2      OT      -0.834000       15.9994           0
      2004 WT1      3348     TIP3     H1       HT       0.417000        1.0080           0
      2005 WT1      3348     TIP3     H2       HT       0.417000        1.0080           0
      2006 WT1      3365     TIP3     OH2      OT      -0.834000       15.9994           0
      2007 WT1      3365     TIP3     H1       HT       0.417000        1.0080           0
      2008 WT1      3365     TIP3     H2       HT       0.417000        1.0080           0
      2009 WT1      3367     TIP3     OH2      OT      -0.834000       15.9994           0
      2010 WT1      3367     TIP3     H1       HT       0.417000        1.0080           0
      2011 WT1      3367     TIP3     H2       HT       0.417000        1.0080           0
      2012 WT1      3382     TIP3     OH2      OT      -0.834000       15.9994           0
      2013 WT1      3382     TIP3     H1       HT       0.417000        1.0080           0
      2014 WT1      3382     TIP3     H2       HT       0.417000        1.0080           0
      2015 WT1      3402     TIP3     OH2      OT      -0.834000       15.9994           0
      2016 WT1      3402     TIP3     H1       HT       0.417000        1.0080           0
      2017 WT1      3402     TIP3     H2       HT       0.417000        1.0080           0
      2018 WT1      3408     TIP3     OH2      OT      -0.834000       15.9994           0
      2019 WT1      3408     TIP3     H1       HT       0.417000        1.0080           0
      2020 WT1      3408     TIP3     H2       HT       0.417000        1.0080           0
      2021 WT1      3426     TIP3     OH2      OT      -0.834000       15.9994           0
      2022 WT1      3426     TIP3     H1       HT       0.417000        1.0080           0
      2023 WT1      3426     TIP3     H2       HT       0.417000        1.0080           0
      2024 WT1      3442     TIP3     OH2      OT      -0.834000       15.9994           0
      2025 WT1      3442     TIP3     H1       HT       0.417000        1.0080           0
      2026 WT1      3442     TIP3     H2       HT       0.417000        1.0080           0
      2027 WT1      3447     TIP3     OH2      OT      -0.834000       15.9994           0
      2028 WT1      3447     TIP3     H1       HT       0.417000        1.0080           0
      2029 WT1      3447     TIP3     H2       HT       0.417000        1.0080           0
      2030 WT1      3476     TIP3     OH2      OT      -0.834000       15.9994           0
      2031 WT1      3476     TIP3     H1       HT       0.417000        1.0080           0
      2032 WT1      3476     TIP3     H2       HT       0.417000        1.0080           0
      2033 WT1      3484     TIP3     OH2      OT      -0.834000       15.9994           0
      2034 WT1      3484     TIP3     H1       HT       0.417000        1.0080           0
      2035 WT1      3484     TIP3     H2       HT       0.417000        1.0080           0
      2036 WT1      3513     TIP3     OH2      OT      -0.834000       15.9994           0
      2037 WT1      3513     TIP3     H1       HT       0.417000        1.0080           0
      2038 WT1      3513     TIP3     H2       HT       0.417000        1.0080           0
      2039 WT1      3526     TIP3     OH2      OT      -0.834000       15.9994           0
      2040 WT1      3526     TIP3     H1       HT       0.417000        1.0080           0
      2041 WT1      3526     TIP3     H2       HT       0.417000        1.0080           0
      2042 WT1      3527     TIP3     OH2      OT      -0.834000       15.9994           0
      2043 WT1      3527     TIP3     H1       HT       0.417000        1.0080           0
      2044 WT1      3527     TIP3     H2       HT       0.417000        1.0080           0
      2045 WT1      3545     TIP3     OH2      OT      -0.834000       15.9994           0
      2046 WT1      3545     TIP3     H1       HT       0.417000        1.0080           0
      2047 WT1      3545     TIP3     H2       HT       0.417000        1.0080           0
      2048 WT1      3554     TIP3     OH2      OT      -0.834000       15.9994           0
      2049 WT1      3554     TIP3     H1       HT       0.417000        1.0080           0
      2050 WT1      3554     TIP3     H2       HT       0.417000        1.0080           0
      2051 WT1      3555     TIP3     OH2      OT      -0.834000       15.9994           0
      2052 WT1      3555     TIP3     H1       HT       0.417000        1.0080           0
      2053 WT1      3555     TIP3     H2       HT       0.417000        1.0080           0
      2054 WT1      3556     TIP3     OH2      OT      -0.834000       15.9994           0
      2055 WT1      3556     TIP3     H1       HT       0.417000        1.0080           0
      2056 WT1      3556     TIP3     H2       HT       0.417000        1.0080           0
      2057 WT1      3557     TIP3     OH2      OT      -0.834000       15.9994           0
      2058 WT1      3557     TIP3     H1       HT       0.417000        1.0080           0
      2059 WT1      3557     TIP3     H2       HT       0.417000        1.0080           0
      2060 WT1      3561     TIP3     OH2      OT      -0.834000       15.9994           0
      2061 WT1      3561     TIP3     H1       HT       0.417000        1.0080           0
      2062 WT1      3561     TIP3     H2       HT       0.417000        1.0080           0
      2063 WT1      3569     TIP3     OH2      OT      -0.834000       15.9994           0
      2064 WT1      3569     TIP3     H1       HT       0.417000        1.0080           0
      2065 WT1      3569     TIP3     H2       HT       0.417000        1.0080           0
      2066 WT1      3573     TIP3     OH2      OT      -0.834000       15.9994           0
      2067 WT1      3573     TIP3     H1       HT       0.417000        1.0080           0
      2068 WT1      3573     TIP3     H2       HT       0.417000        1.0080           0
      2069 WT1      3593     TIP3     OH2      OT      -0.834000       15.9994           0
      2070 WT1      3593     TIP3     H1       HT       0.417000        1.0080           0
      2071 WT1      3593     TIP3     H2       HT       0.417000        1.0080           0
      2072 WT1      3595     TIP3     OH2      OT      -0.834000       15.9994           0
      2073 WT1      3595     TIP3     H1       HT       0.417000        1.0080           0
      2074 WT1      3595     TIP3     H2       HT       0.417000        1.0080           0
      2075 WT1      3596     TIP3     OH2      OT      -0.834000       15.9994           0
      2076 WT1      3596     TIP3     H1       HT       0.417000        1.0080           0
      2077 WT1      3596     TIP3     H2       HT       0.417000        1.0080           0
      2078 WT1      3599     TIP3     OH2      OT      -0.834000       15.9994           0
      2079 WT1      3599     TIP3     H1       HT       0.417000        1.0080           0
      2080 WT1      3599     TIP3     H2       HT       0.417000        1.0080           0
      2081 WT1      3600     TIP3     OH2      OT      -0.834000       15.9994           0
      2082 WT1      3600     TIP3     H1       HT       0.417000        1.0080           0
      2083 WT1      3600     TIP3     H2       HT       0.417000        1.0080           0
      2084 WT1      3603     TIP3     OH2      OT      -0.834000       15.9994           0
      2085 WT1      3603     TIP3     H1       HT       0.417000        1.0080           0
      2086 WT1      3603     TIP3     H2       HT       0.417000        1.0080           0
      2087 WT1      3612     TIP3     OH2      OT      -0.834000       15.9994           0
      2088 WT1      3612     TIP3     H1       HT       0.417000        1.0080           0
      2089 WT1      3612     TIP3     H2       HT       0.417000        1.0080           0
      2090 WT1      3617     TIP3     OH2      OT      -0.834000       15.9994           0
      2091 WT1      3617     TIP3     H1       HT       0.417000        1.0080           0
      2092 WT1      3617     TIP3     H2       HT       0.417000        1.0080           0
      2093 WT1      3618     TIP3     OH2      OT      -0.834000       15.9994           0
      2094 WT1      3618     TIP3     H1       HT       0.417000        1.0080           0
      2095 WT1      3618     TIP3     H2       HT       0.417000        1.0080           0
      2096 WT1      3619     TIP3     OH2      OT      -0.834000       15.9994           0
      2097 WT1      3619     TIP3     H1       HT       0.417000        1.0080           0
      2098 WT1      3619     TIP3     H2       HT       0.417000        1.0080           0
      2099 WT1      3620     TIP3     OH2      OT      -0.834000       15.9994           0
      2100 WT1      3620     TIP3     H1       HT       0.417000        1.0080           0
      2101 WT1      3620     TIP3     H2       HT       0.417000        1.0080           0
      2102 WT1      3621     TIP3     OH2      OT      -0.834000       15.9994           0
      2103 WT1      3621     TIP3     H1       HT       0.417000        1.0080           0
      2104 WT1      3621     TIP3     H2       HT       0.417000        1.0080           0
      2105 WT1      3623     TIP3     OH2      OT      -0.834000       15.9994           0
      2106 WT1      3623     TIP3     H1       HT       0.417000        1.0080           0
      2107 WT1      3623     TIP3     H2       HT       0.417000        1.0080           0
      2108 WT1      3633     TIP3     OH2      OT      -0.834000       15.9994           0
      2109 WT1      3633     TIP3     H1       HT       0.417000        1.0080           0
      2110 WT1      3633     TIP3     H2       HT       0.417000        1.0080           0
      2111 WT1      3634     TIP3     OH2      OT      -0.834000       15.9994           0
      2112 WT1      3634     TIP3     H1       HT       0.417000        1.0080           0
      2113 WT1      3634     TIP3     H2       HT       0.417000        1.0080           0
      2114 WT1      3636     TIP3     OH2      OT      -0.834000       15.9994           0
      2115 WT1      3636     TIP3     H1       HT       0.417000        1.0080           0
      2116 WT1      3636     TIP3     H2       HT       0.417000        1.0080           0
      2117 WT1      3638     TIP3     OH2      OT      -0.834000       15.9994           0
      2118 WT1      3638     TIP3     H1       HT       0.417000        1.0080           0
      2119 WT1      3638     TIP3     H2       HT       0.417000        1.0080           0
      2120 WT1      3639     TIP3     OH2      OT      -0.834000       15.9994           0
      2121 WT1      3639     TIP3     H1       HT       0.417000        1.0080           0
      2122 WT1      3639     TIP3     H2       HT       0.417000        1.0080           0
      2123 WT1      3640     TIP3     OH2      OT      -0.834000       15.9994           0
      2124 WT1      3640     TIP3     H1       HT       0.417000        1.0080           0
      2125 WT1      3640     TIP3     H2       HT       0.417000        1.0080           0
      2126 WT1      3642     TIP3     OH2      OT      -0.834000       15.9994           0
      2127 WT1      3642     TIP3     H1       HT       0.417000        1.0080           0
      2128 WT1      3642     TIP3     H2       HT       0.417000        1.0080           0
      2129 WT1      3650     TIP3     OH2      OT      -0.834000       15.9994           0
      2130 WT1      3650     TIP3     H1       HT       0.417000        1.0080           0
      2131 WT1      3650     TIP3     H2       HT       0.417000        1.0080           0
      2132 WT1      3651     TIP3     OH2      OT      -0.834000       15.9994           0
      2133 WT1      3651     TIP3     H1       HT       0.417000        1.0080           0
      2134 WT1      3651     TIP3     H2       HT       0.417000        1.0080           0
      2135 WT1      3653     TIP3     OH2      OT      -0.834000       15.9994           0
      2136 WT1      3653     TIP3     H1       HT       0.417000        1.0080           0
      2137 WT1      3653     TIP3     H2       HT       0.417000        1.0080           0
      2138 WT1      3659     TIP3     OH2      OT      -0.834000       15.9994           0
      2139 WT1      3659     TIP3     H1       HT       0.417000        1.0080           0
      2140 WT1      3659     TIP3     H2       HT       0.417000        1.0080           0
      2141 WT1      3660     TIP3     OH2      OT      -0.834000       15.9994           0
      2142 WT1      3660     TIP3     H1       HT       0.417000        1.0080           0
      2143 WT1      3660     TIP3     H2       HT       0.417000        1.0080           0
      2144 WT1      3661     TIP3     OH2      OT      -0.834000       15.9994           0
      2145 WT1      3661     TIP3     H1       HT       0.417000        1.0080           0
      2146 WT1      3661     TIP3     H2       HT       0.417000        1.0080           0
      2147 WT1      3665     TIP3     OH2      OT      -0.834000       15.9994           0
      2148 WT1      3665     TIP3     H1       HT       0.417000        1.0080           0
      2149 WT1      3665     TIP3     H2       HT       0.417000        1.0080           0
      2150 WT1      3674     TIP3     OH2      OT      -0.834000       15.9994           0
      2151 WT1      3674     TIP3     H1       HT       0.417000        1.0080           0
      2152 WT1      3674     TIP3     H2       HT       0.417000        1.0080           0
      2153 WT1      3675     TIP3     OH2      OT      -0.834000       15.9994           0
      2154 WT1      3675     TIP3     H1       HT       0.417000        1.0080           0
      2155 WT1      3675     TIP3     H2       HT       0.417000        1.0080           0
      2156 WT1      3677     TIP3     OH2      OT      -0.834000       15.9994           0
      2157 WT1      3677     TIP3     H1       HT       0.417000        1.0080           0
      2158 WT1      3677     TIP3     H2       HT       0.417000        1.0080           0
      2159 WT1      3680     TIP3     OH2      OT      -0.834000       15.9994           0
      2160 WT1      3680     TIP3     H1       HT       0.417000        1.0080           0
      2161 WT1      3680     TIP3     H2       HT       0.417000        1.0080           0
      2162 WT1      3682     TIP3     OH2      OT      -0.834000       15.9994           0
      2163 WT1      3682     TIP3     H1       HT       0.417000        1.0080           0
      2164 WT1      3682     TIP3     H2       HT       0.417000        1.0080           0
      2165 WT1      3684     TIP3     OH2      OT      -0.834000       15.9994           0
      2166 WT1      3684     TIP3     H1       HT       0.417000        1.0080           0
      2167 WT1      3684     TIP3     H2       HT       0.417000        1.0080           0
      2168 WT1      3688     TIP3     OH2      OT      -0.834000       15.9994           0
      2169 WT1      3688     TIP3     H1       HT       0.417000        1.0080           0
      2170 WT1      3688     TIP3     H2       HT       0.417000        1.0080           0
      2171 WT1      3693     TIP3     OH2      OT      -0.834000       15.9994           0
      2172 WT1      3693     TIP3     H1       HT       0.417000        1.0080           0
      2173 WT1      3693     TIP3     H2       HT       0.417000        1.0080           0
      2174 WT1      3697     TIP3     OH2      OT      -0.834000       15.9994           0
      2175 WT1      3697     TIP3     H1       HT       0.417000        1.0080           0
      2176 WT1      3697     TIP3     H2       HT       0.417000        1.0080           0
      2177 WT1      3698     TIP3     OH2      OT      -0.834000       15.9994           0
      2178 WT1      3698     TIP3     H1       HT       0.417000        1.0080           0
      2179 WT1      3698     TIP3     H2       HT       0.417000        1.0080           0
      2180 WT1      3706     TIP3     OH2      OT      -0.834000       15.9994           0
      2181 WT1      3706     TIP3     H1       HT       0.417000        1.0080           0
      2182 WT1      3706     TIP3     H2       HT       0.417000        1.0080           0
      2183 WT1      3707     TIP3     OH2      OT      -0.834000       15.9994           0
      2184 WT1      3707     TIP3     H1       HT       0.417000        1.0080           0
      2185 WT1      3707     TIP3     H2       HT       0.417000        1.0080           0
      2186 WT1      3708     TIP3     OH2      OT      -0.834000       15.9994           0
      2187 WT1      3708     TIP3     H1       HT       0.417000        1.0080           0
      2188 WT1      3708     TIP3     H2       HT       0.417000        1.0080           0
      2189 WT1      3718     TIP3     OH2      OT      -0.834000       15.9994           0
      2190 WT1      3718     TIP3     H1       HT       0.417000        1.0080           0
      2191 WT1      3718     TIP3     H2       HT       0.417000        1.0080           0
      2192 WT1      3719     TIP3     OH2      OT      -0.834000       15.9994           0
      2193 WT1      3719     TIP3     H1       HT       0.417000        1.0080           0
      2194 WT1      3719     TIP3     H2       HT       0.417000        1.0080           0
      2195 WT1      3720     TIP3     OH2      OT      -0.834000       15.9994           0
      2196 WT1      3720     TIP3     H1       HT       0.417000        1.0080           0
      2197 WT1      3720     TIP3     H2       HT       0.417000        1.0080           0
      2198 WT1      3722     TIP3     OH2      OT      -0.834000       15.9994           0
      2199 WT1      3722     TIP3     H1       HT       0.417000        1.0080           0
      2200 WT1      3722     TIP3     H2       HT       0.417000        1.0080           0
      2201 WT1      3723     TIP3     OH2      OT      -0.834000       15.9994           0
      2202 WT1      3723     TIP3     H1       HT       0.417000        1.0080           0
      2203 WT1      3723     TIP3     H2       HT       0.417000        1.0080           0
      2204 WT1      3724     TIP3     OH2      OT      -0.834000       15.9994           0
      2205 WT1      3724     TIP3     H1       HT       0.417000        1.0080           0
      2206 WT1      3724     TIP3     H2       HT       0.417000        1.0080           0
      2207 WT1      3725     TIP3     OH2      OT      -0.834000       15.9994           0
      2208 WT1      3725     TIP3     H1       HT       0.417000        1.0080           0
      2209 WT1      3725     TIP3     H2       HT       0.417000        1.0080           0
      2210 WT1      3728     TIP3     OH2      OT      -0.834000       15.9994           0
      2211 WT1      3728     TIP3     H1       HT       0.417000        1.0080           0
      2212 WT1      3728     TIP3     H2       HT       0.417000        1.0080           0
      2213 WT1      3740     TIP3     OH2      OT      -0.834000       15.9994           0
      2214 WT1      3740     TIP3     H1       HT       0.417000        1.0080           0
      2215 WT1      3740     TIP3     H2       HT       0.417000        1.0080           0
      2216 WT1      3745     TIP3     OH2      OT      -0.834000       15.9994           0
      2217 WT1      3745     TIP3     H1       HT       0.417000        1.0080           0
      2218 WT1      3745     TIP3     H2       HT       0.417000        1.0080           0
      2219 WT1      3749     TIP3     OH2      OT      -0.834000       15.9994           0
      2220 WT1      3749     TIP3     H1       HT       0.417000        1.0080           0
      2221 WT1      3749     TIP3     H2       HT       0.417000        1.0080           0
      2222 WT1      3761     TIP3     OH2      OT      -0.834000       15.9994           0
      2223 WT1      3761     TIP3     H1       HT       0.417000        1.0080           0
      2224 WT1      3761     TIP3     H2       HT       0.417000        1.0080           0
      2225 WT1      3770     TIP3     OH2      OT      -0.834000       15.9994           0
      2226 WT1      3770     TIP3     H1       HT       0.417000        1.0080           0
      2227 WT1      3770     TIP3     H2       HT       0.417000        1.0080           0
      2228 WT1      3782     TIP3     OH2      OT      -0.834000       15.9994           0
      2229 WT1      3782     TIP3     H1       HT       0.417000        1.0080           0
      2230 WT1      3782     TIP3     H2       HT       0.417000        1.0080           0
      2231 WT1      3787     TIP3     OH2      OT      -0.834000       15.9994           0
      2232 WT1      3787     TIP3     H1       HT       0.417000        1.0080           0
      2233 WT1      3787     TIP3     H2       HT       0.417000        1.0080           0
      2234 WT1      3792     TIP3     OH2      OT      -0.834000       15.9994           0
      2235 WT1      3792     TIP3     H1       HT       0.417000        1.0080           0
      2236 WT1      3792     TIP3     H2       HT       0.417000        1.0080           0
      2237 WT1      3821     TIP3     OH2      OT      -0.834000       15.9994           0
      2238 WT1      3821     TIP3     H1       HT       0.417000        1.0080           0
      2239 WT1      3821     TIP3     H2       HT       0.417000        1.0080           0
      2240 WT1      3829     TIP3     OH2      OT      -0.834000       15.9994           0
      2241 WT1      3829     TIP3     H1       HT       0.417000        1.0080           0
      2242 WT1      3829     TIP3     H2       HT       0.417000        1.0080           0
      2243 WT1      3892     TIP3     OH2      OT      -0.834000       15.9994           0
      2244 WT1      3892     TIP3     H1       HT       0.417000        1.0080           0
      2245 WT1      3892     TIP3     H2       HT       0.417000        1.0080           0
      2246 WT1      3925     TIP3     OH2      OT      -0.834000       15.9994           0
      2247 WT1      3925     TIP3     H1       HT       0.417000        1.0080           0
      2248 WT1      3925     TIP3     H2       HT       0.417000        1.0080           0
      2249 WT1      3931     TIP3     OH2      OT      -0.834000       15.9994           0
      2250 WT1      3931     TIP3     H1       HT       0.417000        1.0080           0
      2251 WT1      3931     TIP3     H2       HT       0.417000        1.0080           0
      2252 WT1      3933     TIP3     OH2      OT      -0.834000       15.9994           0
      2253 WT1      3933     TIP3     H1       HT       0.417000        1.0080           0
      2254 WT1      3933     TIP3     H2       HT       0.417000        1.0080           0
      2255 WT1      3935     TIP3     OH2      OT      -0.834000       15.9994           0
      2256 WT1      3935     TIP3     H1       HT       0.417000        1.0080           0
      2257 WT1      3935     TIP3     H2       HT       0.417000        1.0080           0
      2258 WT1      3951     TIP3     OH2      OT      -0.834000       15.9994           0
      2259 WT1      3951     TIP3     H1       HT       0.417000        1.0080           0
      2260 WT1      3951     TIP3     H2       HT       0.417000        1.0080           0
      2261 WT1      3974     TIP3     OH2      OT      -0.834000       15.9994           0
      2262 WT1      3974     TIP3     H1       HT       0.417000        1.0080           0
      2263 WT1      3974     TIP3     H2       HT       0.417000        1.0080           0
      2264 WT1      3975     TIP3     OH2      OT      -0.834000       15.9994           0
      2265 WT1      3975     TIP3     H1       HT       0.417000        1.0080           0
      2266 WT1      3975     TIP3     H2       HT       0.417000        1.0080           0
      2267 WT1      3977     TIP3     OH2      OT      -0.834000       15.9994           0
      2268 WT1      3977     TIP3     H1       HT       0.417000        1.0080           0
      2269 WT1      3977     TIP3     H2       HT       0.417000        1.0080           0
      2270 WT1      3986     TIP3     OH2      OT      -0.834000       15.9994           0
      2271 WT1      3986     TIP3     H1       HT       0.417000        1.0080           0
      2272 WT1      3986     TIP3     H2       HT       0.417000        1.0080           0
      2273 WT1      3991     TIP3     OH2      OT      -0.834000       15.9994           0
      2274 WT1      3991     TIP3     H1       HT       0.417000        1.0080           0
      2275 WT1      3991     TIP3     H2       HT       0.417000        1.0080           0
      2276 WT1      3992     TIP3     OH2      OT      -0.834000       15.9994           0
      2277 WT1      3992     TIP3     H1       HT       0.417000        1.0080           0
      2278 WT1      3992     TIP3     H2       HT       0.417000        1.0080           0
      2279 WT1      3996     TIP3     OH2      OT      -0.834000       15.9994           0
      2280 WT1      3996     TIP3     H1       HT       0.417000        1.0080           0
      2281 WT1      3996     TIP3     H2       HT       0.417000        1.0080           0
      2282 WT1      4009     TIP3     OH2      OT      -0.834000       15.9994           0
      2283 WT1      4009     TIP3     H1       HT       0.417000        1.0080           0
      2284 WT1      4009     TIP3     H2       HT       0.417000        1.0080           0
      2285 WT1      4012     TIP3     OH2      OT      -0.834000       15.9994           0
      2286 WT1      4012     TIP3     H1       HT       0.417000        1.0080           0
      2287 WT1      4012     TIP3     H2       HT       0.417000        1.0080           0
      2288 WT1      4014     TIP3     OH2      OT      -0.834000       15.9994           0
      2289 WT1      4014     TIP3     H1       HT       0.417000        1.0080           0
      2290 WT1      4014     TIP3     H2       HT       0.417000        1.0080           0
      2291 WT1      4015     TIP3     OH2      OT      -0.834000       15.9994           0
      2292 WT1      4015     TIP3     H1       HT       0.417000        1.0080           0
      2293 WT1      4015     TIP3     H2       HT       0.417000        1.0080           0
      2294 WT1      4016     TIP3     OH2      OT      -0.834000       15.9994           0
      2295 WT1      4016     TIP3     H1       HT       0.417000        1.0080           0
      2296 WT1      4016     TIP3     H2       HT       0.417000        1.0080           0
      2297 WT1      4017     TIP3     OH2      OT      -0.834000       15.9994           0
      2298 WT1      4017     TIP3     H1       HT       0.417000        1.0080           0
      2299 WT1      4017     TIP3     H2       HT       0.417000        1.0080           0
      2300 WT1      4018     TIP3     OH2      OT      -0.834000       15.9994           0
      2301 WT1      4018     TIP3     H1       HT       0.417000        1.0080           0
      2302 WT1      4018     TIP3     H2       HT       0.417000        1.0080           0
      2303 WT1      4021     TIP3     OH2      OT      -0.834000       15.9994           0
      2304 WT1      4021     TIP3     H1       HT       0.417000        1.0080           0
      2305 WT1      4021     TIP3     H2       HT       0.417000        1.0080           0
      2306 WT1      4035     TIP3     OH2      OT      -0.834000       15.9994           0
      2307 WT1      4035     TIP3     H1       HT       0.417000        1.0080           0
      2308 WT1      4035     TIP3     H2       HT       0.417000        1.0080           0
      2309 WT1      4036     TIP3     OH2      OT      -0.834000       15.9994           0
      2310 WT1      4036     TIP3     H1       HT       0.417000        1.0080           0
      2311 WT1      4036     TIP3     H2       HT       0.417000        1.0080           0
      2312 WT1      4037     TIP3     OH2      OT      -0.834000       15.9994           0
      2313 WT1      4037     TIP3     H1       HT       0.417000        1.0080           0
      2314 WT1      4037     TIP3     H2       HT       0.417000        1.0080           0
      2315 WT1      4038     TIP3     OH2      OT      -0.834000       15.9994           0
      2316 WT1      4038     TIP3     H1       HT       0.417000        1.0080           0
      2317 WT1      4038     TIP3     H2       HT       0.417000        1.0080           0
      2318 WT1      4039     TIP3     OH2      OT      -0.834000       15.9994           0
      2319 WT1      4039     TIP3     H1       HT       0.417000        1.0080           0
      2320 WT1      4039     TIP3     H2       HT       0.417000        1.0080           0
      2321 WT1      4041     TIP3     OH2      OT      -0.834000       15.9994           0
      2322 WT1      4041     TIP3     H1       HT       0.417000        1.0080           0
      2323 WT1      4041     TIP3     H2       HT       0.417000        1.0080           0
      2324 WT1      4055     TIP3     OH2      OT      -0.834000       15.9994           0
      2325 WT1      4055     TIP3     H1       HT       0.417000        1.0080           0
      2326 WT1      4055     TIP3     H2       HT       0.417000        1.0080           0
      2327 WT1      4056     TIP3     OH2      OT      -0.834000       15.9994           0
      2328 WT1      4056     TIP3     H1       HT       0.417000        1.0080           0
      2329 WT1      4056     TIP3     H2       HT       0.417000        1.0080           0
      2330 WT1      4059     TIP3     OH2      OT      -0.834000       15.9994           0
      2331 WT1      4059     TIP3     H1       HT       0.417000        1.0080           0
      2332 WT1      4059     TIP3     H2       HT       0.417000        1.0080           0
      2333 WT1      4062     TIP3     OH2      OT      -0.834000       15.9994           0
      2334 WT1      4062     TIP3     H1       HT       0.417000        1.0080           0
      2335 WT1      4062     TIP3     H2       HT       0.417000        1.0080           0
      2336 WT1      4074     TIP3     OH2      OT      -0.834000       15.9994           0
      2337 WT1      4074     TIP3     H1       HT       0.417000        1.0080           0
      2338 WT1      4074     TIP3     H2       HT       0.417000        1.0080           0
      2339 WT1      4076     TIP3     OH2      OT      -0.834000       15.9994           0
      2340 WT1      4076     TIP3     H1       HT       0.417000        1.0080           0
      2341 WT1      4076     TIP3     H2       HT       0.417000        1.0080           0
      2342 WT1      4079     TIP3     OH2      OT      -0.834000       15.9994           0
      2343 WT1      4079     TIP3     H1       HT       0.417000        1.0080           0
      2344 WT1      4079     TIP3     H2       HT       0.417000        1.0080           0
      2345 WT1      4081     TIP3     OH2      OT      -0.834000       15.9994           0
      2346 WT1      4081     TIP3     H1       HT       0.417000        1.0080           0
      2347 WT1      4081     TIP3     H2       HT       0.417000        1.0080           0
      2348 WT1      4083     TIP3     OH2      OT      -0.834000       15.9994           0
      2349 WT1      4083     TIP3     H1       HT       0.417000        1.0080           0
      2350 WT1      4083     TIP3     H2       HT       0.417000        1.0080           0
      2351 WT1      4084     TIP3     OH2      OT      -0.834000       15.9994           0
      2352 WT1      4084     TIP3     H1       HT       0.417000        1.0080           0
      2353 WT1      4084     TIP3     H2       HT       0.417000        1.0080           0
      2354 WT1      4093     TIP3     OH2      OT      -0.834000       15.9994           0
      2355 WT1      4093     TIP3     H1       HT       0.417000        1.0080           0
      2356 WT1      4093     TIP3     H2       HT       0.417000        1.0080           0
      2357 WT1      4097     TIP3     OH2      OT      -0.834000       15.9994           0
      2358 WT1      4097     TIP3     H1       HT       0.417000        1.0080           0
      2359 WT1      4097     TIP3     H2       HT       0.417000        1.0080           0
      2360 WT1      4099     TIP3     OH2      OT      -0.834000       15.9994           0
      2361 WT1      4099     TIP3     H1       HT       0.417000        1.0080           0
      2362 WT1      4099     TIP3     H2       HT       0.417000        1.0080           0
      2363 WT1      4102     TIP3     OH2      OT      -0.834000       15.9994           0
      2364 WT1      4102     TIP3     H1       HT       0.417000        1.0080           0
      2365 WT1      4102     TIP3     H2       HT       0.417000        1.0080           0
      2366 WT1      4104     TIP3     OH2      OT      -0.834000       15.9994           0
      2367 WT1      4104     TIP3     H1       HT       0.417000        1.0080           0
      2368 WT1      4104     TIP3     H2       HT       0.417000        1.0080           0
      2369 WT1      4116     TIP3     OH2      OT      -0.834000       15.9994           0
      2370 WT1      4116     TIP3     H1       HT       0.417000        1.0080           0
      2371 WT1      4116     TIP3     H2       HT       0.417000        1.0080           0
      2372 WT1      4121     TIP3     OH2      OT      -0.834000       15.9994           0
      2373 WT1      4121     TIP3     H1       HT       0.417000        1.0080           0
      2374 WT1      4121     TIP3     H2       HT       0.417000        1.0080           0
      2375 WT1      4122     TIP3     OH2      OT      -0.834000       15.9994           0
      2376 WT1      4122     TIP3     H1       HT       0.417000        1.0080           0
      2377 WT1      4122     TIP3     H2       HT       0.417000        1.0080           0
      2378 WT1      4138     TIP3     OH2      OT      -0.834000       15.9994           0
      2379 WT1      4138     TIP3     H1       HT       0.417000        1.0080           0
      2380 WT1      4138     TIP3     H2       HT       0.417000        1.0080           0
      2381 WT1      4139     TIP3     OH2      OT      -0.834000       15.9994           0
      2382 WT1      4139     TIP3     H1       HT       0.417000        1.0080           0
      2383 WT1      4139     TIP3     H2       HT       0.417000        1.0080           0
      2384 WT1      4140     TIP3     OH2      OT      -0.834000       15.9994           0
      2385 WT1      4140     TIP3     H1       HT       0.417000        1.0080           0
      2386 WT1      4140     TIP3     H2       HT       0.417000        1.0080           0
      2387 WT1      4141     TIP3     OH2      OT      -0.834000       15.9994           0
      2388 WT1      4141     TIP3     H1       HT       0.417000        1.0080           0
      2389 WT1      4141     TIP3     H2       HT       0.417000        1.0080           0
      2390 WT1      4143     TIP3     OH2      OT      -0.834000       15.9994           0
      2391 WT1      4143     TIP3     H1       HT       0.417000        1.0080           0
      2392 WT1      4143     TIP3     H2       HT       0.417000        1.0080           0
      2393 WT1      4144     TIP3     OH2      OT      -0.834000       15.9994           0
      2394 WT1      4144     TIP3     H1       HT       0.417000        1.0080           0
      2395 WT1      4144     TIP3     H2       HT       0.417000        1.0080           0
      2396 WT1      4146     TIP3     OH2      OT      -0.834000       15.9994           0
      2397 WT1      4146     TIP3     H1       HT       0.417000        1.0080           0
      2398 WT1      4146     TIP3     H2       HT       0.417000        1.0080           0
      2399 WT1      4157     TIP3     OH2      OT      -0.834000       15.9994           0
      2400 WT1      4157     TIP3     H1       HT       0.417000        1.0080           0
      2401 WT1      4157     TIP3     H2       HT       0.417000        1.0080           0
      2402 WT1      4161     TIP3     OH2      OT      -0.834000       15.9994           0
      2403 WT1      4161     TIP3     H1       HT       0.417000        1.0080           0
      2404 WT1      4161     TIP3     H2       HT       0.417000        1.0080           0
      2405 WT1      4162     TIP3     OH2      OT      -0.834000       15.9994           0
      2406 WT1      4162     TIP3     H1       HT       0.417000        1.0080           0
      2407 WT1      4162     TIP3     H2       HT       0.417000        1.0080           0
      2408 WT1      4163     TIP3     OH2      OT      -0.834000       15.9994           0
      2409 WT1      4163     TIP3     H1       HT       0.417000        1.0080           0
      2410 WT1      4163     TIP3     H2       HT       0.417000        1.0080           0
      2411 WT1      4165     TIP3     OH2      OT      -0.834000       15.9994           0
      2412 WT1      4165     TIP3     H1       HT       0.417000        1.0080           0
      2413 WT1      4165     TIP3     H2       HT       0.417000        1.0080           0
      2414 WT1      4167     TIP3     OH2      OT      -0.834000       15.9994           0
      2415 WT1      4167     TIP3     H1       HT       0.417000        1.0080           0
      2416 WT1      4167     TIP3     H2       HT       0.417000        1.0080           0
      2417 WT1      4179     TIP3     OH2      OT      -0.834000       15.9994           0
      2418 WT1      4179     TIP3     H1       HT       0.417000        1.0080           0
      2419 WT1      4179     TIP3     H2       HT       0.417000        1.0080           0
      2420 WT1      4181     TIP3     OH2      OT      -0.834000       15.9994           0
      2421 WT1      4181     TIP3     H1       HT       0.417000        1.0080           0
      2422 WT1      4181     TIP3     H2       HT       0.417000        1.0080           0
      2423 WT1      4184     TIP3     OH2      OT      -0.834000       15.9994           0
      2424 WT1      4184     TIP3     H1       HT       0.417000        1.0080           0
      2425 WT1      4184     TIP3     H2       HT       0.417000        1.0080           0
      2426 WT1      4186     TIP3     OH2      OT      -0.834000       15.9994           0
      2427 WT1      4186     TIP3     H1       HT       0.417000        1.0080           0
      2428 WT1      4186     TIP3     H2       HT       0.417000        1.0080           0
      2429 WT1      4202     TIP3     OH2      OT      -0.834000       15.9994           0
      2430 WT1      4202     TIP3     H1       HT       0.417000        1.0080           0
      2431 WT1      4202     TIP3     H2       HT       0.417000        1.0080           0
      2432 WT1      4243     TIP3     OH2      OT      -0.834000       15.9994           0
      2433 WT1      4243     TIP3     H1       HT       0.417000        1.0080           0
      2434 WT1      4243     TIP3     H2       HT       0.417000        1.0080           0
      2435 WT1      4273     TIP3     OH2      OT      -0.834000       15.9994           0
      2436 WT1      4273     TIP3     H1       HT       0.417000        1.0080           0
      2437 WT1      4273     TIP3     H2       HT       0.417000        1.0080           0
      2438 WT1      4287     TIP3     OH2      OT      -0.834000       15.9994           0
      2439 WT1      4287     TIP3     H1       HT       0.417000        1.0080           0
      2440 WT1      4287     TIP3     H2       HT       0.417000        1.0080           0
      2441 WT1      4356     TIP3     OH2      OT      -0.834000       15.9994           0
      2442 WT1      4356     TIP3     H1       HT       0.417000        1.0080           0
      2443 WT1      4356     TIP3     H2       HT       0.417000        1.0080           0
      2444 WT1      4380     TIP3     OH2      OT      -0.834000       15.9994           0
      2445 WT1      4380     TIP3     H1       HT       0.417000        1.0080           0
      2446 WT1      4380     TIP3     H2       HT       0.417000        1.0080           0
      2447 WT1      4394     TIP3     OH2      OT      -0.834000       15.9994           0
      2448 WT1      4394     TIP3     H1       HT       0.417000        1.0080           0
      2449 WT1      4394     TIP3     H2       HT       0.417000        1.0080           0
      2450 WT1      4396     TIP3     OH2      OT      -0.834000       15.9994           0
      2451 WT1      4396     TIP3     H1       HT       0.417000        1.0080           0
      2452 WT1      4396     TIP3     H2       HT       0.417000        1.0080           0
      2453 WT1      4414     TIP3     OH2      OT      -0.834000       15.9994           0
      2454 WT1      4414     TIP3     H1       HT       0.417000        1.0080           0
      2455 WT1      4414     TIP3     H2       HT       0.417000        1.0080           0
      2456 WT1      4417     TIP3     OH2      OT      -0.834000       15.9994           0
      2457 WT1      4417     TIP3     H1       HT       0.417000        1.0080           0
      2458 WT1      4417     TIP3     H2       HT       0.417000        1.0080           0
      2459 WT1      4419     TIP3     OH2      OT      -0.834000       15.9994           0
      2460 WT1      4419     TIP3     H1       HT       0.417000        1.0080           0
      2461 WT1      4419     TIP3     H2       HT       0.417000        1.0080           0
      2462 WT1      4437     TIP3     OH2      OT      -0.834000       15.9994           0
      2463 WT1      4437     TIP3     H1       HT       0.417000        1.0080           0
      2464 WT1      4437     TIP3     H2       HT       0.417000        1.0080           0
      2465 WT1      4442     TIP3     OH2      OT      -0.834000       15.9994           0
      2466 WT1      4442     TIP3     H1       HT       0.417000        1.0080           0
      2467 WT1      4442     TIP3     H2       HT       0.417000        1.0080           0
      2468 WT1      4455     TIP3     OH2      OT      -0.834000       15.9994           0
      2469 WT1      4455     TIP3     H1       HT       0.417000        1.0080           0
      2470 WT1      4455     TIP3     H2       HT       0.417000        1.0080           0
      2471 WT1      4456     TIP3     OH2      OT      -0.834000       15.9994           0
      2472 WT1      4456     TIP3     H1       HT       0.417000        1.0080           0
      2473 WT1      4456     TIP3     H2       HT       0.417000        1.0080           0
      2474 WT1      4461     TIP3     OH2      OT      -0.834000       15.9994           0
      2475 WT1      4461     TIP3     H1       HT       0.417000        1.0080           0
      2476 WT1      4461     TIP3     H2       HT       0.417000        1.0080           0
      2477 WT1      4474     TIP3     OH2      OT      -0.834000       15.9994           0
      2478 WT1      4474     TIP3     H1       HT       0.417000        1.0080           0
      2479 WT1      4474     TIP3     H2       HT       0.417000        1.0080           0
      2480 WT1      4479     TIP3     OH2      OT      -0.834000       15.9994           0
      2481 WT1      4479     TIP3     H1       HT       0.417000        1.0080           0
      2482 WT1      4479     TIP3     H2       HT       0.417000        1.0080           0
      2483 WT1      4480     TIP3     OH2      OT      -0.834000       15.9994           0
      2484 WT1      4480     TIP3     H1       HT       0.417000        1.0080           0
      2485 WT1      4480     TIP3     H2       HT       0.417000        1.0080           0
      2486 WT1      4484     TIP3     OH2      OT      -0.834000       15.9994           0
      2487 WT1      4484     TIP3     H1       HT       0.417000        1.0080           0
      2488 WT1      4484     TIP3     H2       HT       0.417000        1.0080           0
      2489 WT1      4496     TIP3     OH2      OT      -0.834000       15.9994           0
      2490 WT1      4496     TIP3     H1       HT       0.417000        1.0080           0
      2491 WT1      4496     TIP3     H2       HT       0.417000        1.0080           0
      2492 WT1      4516     TIP3     OH2      OT      -0.834000       15.9994           0
      2493 WT1      4516     TIP3     H1       HT       0.417000        1.0080           0
      2494 WT1      4516     TIP3     H2       HT       0.417000        1.0080           0
      2495 WT1      4519     TIP3     OH2      OT      -0.834000       15.9994           0
      2496 WT1      4519     TIP3     H1       HT       0.417000        1.0080           0
      2497 WT1      4519     TIP3     H2       HT       0.417000        1.0080           0
      2498 WT1      4523     TIP3     OH2      OT      -0.834000       15.9994           0
      2499 WT1      4523     TIP3     H1       HT       0.417000        1.0080           0
      2500 WT1      4523     TIP3     H2       HT       0.417000        1.0080           0
      2501 WT1      4524     TIP3     OH2      OT      -0.834000       15.9994           0
      2502 WT1      4524     TIP3     H1       HT       0.417000        1.0080           0
      2503 WT1      4524     TIP3     H2       HT       0.417000        1.0080           0
      2504 WT1      4536     TIP3     OH2      OT      -0.834000       15.9994           0
      2505 WT1      4536     TIP3     H1       HT       0.417000        1.0080           0
      2506 WT1      4536     TIP3     H2       HT       0.417000        1.0080           0
      2507 WT1      4537     TIP3     OH2      OT      -0.834000       15.9994           0
      2508 WT1      4537     TIP3     H1       HT       0.417000        1.0080           0
      2509 WT1      4537     TIP3     H2       HT       0.417000        1.0080           0
      2510 WT1      4538     TIP3     OH2      OT      -0.834000       15.9994           0
      2511 WT1      4538     TIP3     H1       HT       0.417000        1.0080           0
      2512 WT1      4538     TIP3     H2       HT       0.417000        1.0080           0
      2513 WT1      4539     TIP3     OH2      OT      -0.834000       15.9994           0
      2514 WT1      4539     TIP3     H1       HT       0.417000        1.0080           0
      2515 WT1      4539     TIP3     H2       HT       0.417000        1.0080           0
      2516 WT1      4553     TIP3     OH2      OT      -0.834000       15.9994           0
      2517 WT1      4553     TIP3     H1       HT       0.417000        1.0080           0
      2518 WT1      4553     TIP3     H2       HT       0.417000        1.0080           0
      2519 WT1      4559     TIP3     OH2      OT      -0.834000       15.9994           0
      2520 WT1      4559     TIP3     H1       HT       0.417000        1.0080           0
      2521 WT1      4559     TIP3     H2       HT       0.417000        1.0080           0
      2522 WT1      4569     TIP3     OH2      OT      -0.834000       15.9994           0
      2523 WT1      4569     TIP3     H1       HT       0.417000        1.0080           0
      2524 WT1      4569     TIP3     H2       HT       0.417000        1.0080           0
      2525 WT1      4578     TIP3     OH2      OT      -0.834000       15.9994           0
      2526 WT1      4578     TIP3     H1       HT       0.417000        1.0080           0
      2527 WT1      4578     TIP3     H2       HT       0.417000        1.0080           0
      2528 WT1      4582     TIP3     OH2      OT      -0.834000       15.9994           0
      2529 WT1      4582     TIP3     H1       HT       0.417000        1.0080           0
      2530 WT1      4582     TIP3     H2       HT       0.417000        1.0080           0
      2531 WT1      4588     TIP3     OH2      OT      -0.834000       15.9994           0
      2532 WT1      4588     TIP3     H1       HT       0.417000        1.0080           0
      2533 WT1      4588     TIP3     H2       HT       0.417000        1.0080           0
      2534 WT1      4605     TIP3     OH2      OT      -0.834000       15.9994           0
      2535 WT1      4605     TIP3     H1       HT       0.417000        1.0080           0
      2536 WT1      4605     TIP3     H2       HT       0.417000        1.0080           0
      2537 WT1      4606     TIP3     OH2      OT      -0.834000       15.9994           0
      2538 WT1      4606     TIP3     H1       HT       0.417000        1.0080           0
      2539 WT1      4606     TIP3     H2       HT       0.417000        1.0080           0
      2540 WT1      4625     TIP3     OH2      OT      -0.834000       15.9994           0
      2541 WT1      4625     TIP3     H1       HT       0.417000        1.0080           0
      2542 WT1      4625     TIP3     H2       HT       0.417000        1.0080           0
      2543 WT1      4626     TIP3     OH2      OT      -0.834000       15.9994           0
      2544 WT1      4626     TIP3     H1       HT       0.417000        1.0080           0
      2545 WT1      4626     TIP3     H2       HT       0.417000        1.0080           0
      2546 WT1      4630     TIP3     OH2      OT      -0.834000       15.9994           0
      2547 WT1      4630     TIP3     H1       HT       0.417000        1.0080           0
      2548 WT1      4630     TIP3     H2       HT       0.417000        1.0080           0
      2549 WT1      4641     TIP3     OH2      OT      -0.834000       15.9994           0
      2550 WT1      4641     TIP3     H1       HT       0.417000        1.0080           0
      2551 WT1      4641     TIP3     H2       HT       0.417000        1.0080           0
      2552 WT1      4649     TIP3     OH2      OT      -0.834000       15.9994           0
      2553 WT1      4649     TIP3     H1       HT       0.417000        1.0080           0
      2554 WT1      4649     TIP3     H2       HT       0.417000        1.0080           0
      2555 WT1      4663     TIP3     OH2      OT      -0.834000       15.9994           0
      2556 WT1      4663     TIP3     H1       HT       0.417000        1.0080           0
      2557 WT1      4663     TIP3     H2       HT       0.417000        1.0080           0
      2558 WT1      4685     TIP3     OH2      OT      -0.834000       15.9994           0
      2559 WT1      4685     TIP3     H1       HT       0.417000        1.0080           0
      2560 WT1      4685     TIP3     H2       HT       0.417000        1.0080           0
      2561 WT1      4706     TIP3     OH2      OT      -0.834000       15.9994           0
      2562 WT1      4706     TIP3     H1       HT       0.417000        1.0080           0
      2563 WT1      4706     TIP3     H2       HT       0.417000        1.0080           0
      2564 WT1      4797     TIP3     OH2      OT      -0.834000       15.9994           0
      2565 WT1      4797     TIP3     H1       HT       0.417000        1.0080           0
      2566 WT1      4797     TIP3     H2       HT       0.417000        1.0080           0
      2567 WT1      4798     TIP3     OH2      OT      -0.834000       15.9994           0
      2568 WT1      4798     TIP3     H1       HT       0.417000        1.0080           0
      2569 WT1      4798     TIP3     H2       HT       0.417000        1.0080           0
      2570 WT1      4809     TIP3     OH2      OT      -0.834000       15.9994           0
      2571 WT1      4809     TIP3     H1       HT       0.417000        1.0080           0
      2572 WT1      4809     TIP3     H2       HT       0.417000        1.0080           0
      2573 WT1      4814     TIP3     OH2      OT      -0.834000       15.9994           0
      2574 WT1      4814     TIP3     H1       HT       0.417000        1.0080           0
      2575 WT1      4814     TIP3     H2       HT       0.417000        1.0080           0
      2576 WT1      4815     TIP3     OH2      OT      -0.834000       15.9994           0
      2577 WT1      4815     TIP3     H1       HT       0.417000        1.0080           0
      2578 WT1      4815     TIP3     H2       HT       0.417000        1.0080           0
      2579 WT1      4835     TIP3     OH2      OT      -0.834000       15.9994           0
      2580 WT1      4835     TIP3     H1       HT       0.417000        1.0080           0
      2581 WT1      4835     TIP3     H2       HT       0.417000        1.0080           0
      2582 WT1      4837     TIP3     OH2      OT      -0.834000       15.9994           0
      2583 WT1      4837     TIP3     H1       HT       0.417000        1.0080           0
      2584 WT1      4837     TIP3     H2       HT       0.417000        1.0080           0
      2585 WT1      4849     TIP3     OH2      OT      -0.834000       15.9994           0
      2586 WT1      4849     TIP3     H1       HT       0.417000        1.0080           0
      2587 WT1      4849     TIP3     H2       HT       0.417000        1.0080           0
      2588 WT1      4853     TIP3     OH2      OT      -0.834000       15.9994           0
      2589 WT1      4853     TIP3     H1       HT       0.417000        1.0080           0
      2590 WT1      4853     TIP3     H2       HT       0.417000        1.0080           0
      2591 WT1      4855     TIP3     OH2      OT      -0.834000       15.9994           0
      2592 WT1      4855     TIP3     H1       HT       0.417000        1.0080           0
      2593 WT1      4855     TIP3     H2       HT       0.417000        1.0080           0
      2594 WT1      4856     TIP3     OH2      OT      -0.834000       15.9994           0
      2595 WT1      4856     TIP3     H1       HT       0.417000        1.0080           0
      2596 WT1      4856     TIP3     H2       HT       0.417000        1.0080           0
      2597 WT1      4875     TIP3     OH2      OT      -0.834000       15.9994           0
      2598 WT1      4875     TIP3     H1       HT       0.417000        1.0080           0
      2599 WT1      4875     TIP3     H2       HT       0.417000        1.0080           0
      2600 WT1      4899     TIP3     OH2      OT      -0.834000       15.9994           0
      2601 WT1      4899     TIP3     H1       HT       0.417000        1.0080           0
      2602 WT1      4899     TIP3     H2       HT       0.417000        1.0080           0
      2603 WT1      4916     TIP3     OH2      OT      -0.834000       15.9994           0
      2604 WT1      4916     TIP3     H1       HT       0.417000        1.0080           0
      2605 WT1      4916     TIP3     H2       HT       0.417000        1.0080           0
      2606 WT1      4922     TIP3     OH2      OT      -0.834000       15.9994           0
      2607 WT1      4922     TIP3     H1       HT       0.417000        1.0080           0
      2608 WT1      4922     TIP3     H2       HT       0.417000        1.0080           0
      2609 WT1      4937     TIP3     OH2      OT      -0.834000       15.9994           0
      2610 WT1      4937     TIP3     H1       HT       0.417000        1.0080           0
      2611 WT1      4937     TIP3     H2       HT       0.417000        1.0080           0
      2612 WT1      4941     TIP3     OH2      OT      -0.834000       15.9994           0
      2613 WT1      4941     TIP3     H1       HT       0.417000        1.0080           0
      2614 WT1      4941     TIP3     H2       HT       0.417000        1.0080           0
      2615 WT1      4944     TIP3     OH2      OT      -0.834000       15.9994           0
      2616 WT1      4944     TIP3     H1       HT       0.417000        1.0080           0
      2617 WT1      4944     TIP3     H2       HT       0.417000        1.0080           0
      2618 WT1      4946     TIP3     OH2      OT      -0.834000       15.9994           0
      2619 WT1      4946     TIP3     H1       HT       0.417000        1.0080           0
      2620 WT1      4946     TIP3     H2       HT       0.417000        1.0080           0
      2621 WT1      4963     TIP3     OH2      OT      -0.834000       15.9994           0
      2622 WT1      4963     TIP3     H1       HT       0.417000        1.0080           0
      2623 WT1      4963     TIP3     H2       HT       0.417000        1.0080           0
      2624 WT1      4978     TIP3     OH2      OT      -0.834000       15.9994           0
      2625 WT1      4978     TIP3     H1       HT       0.417000        1.0080           0
      2626 WT1      4978     TIP3     H2       HT       0.417000        1.0080           0
      2627 WT1      4980     TIP3     OH2      OT      -0.834000       15.9994           0
      2628 WT1      4980     TIP3     H1       HT       0.417000        1.0080           0
      2629 WT1      4980     TIP3     H2       HT       0.417000        1.0080           0
      2630 WT1      4982     TIP3     OH2      OT      -0.834000       15.9994           0
      2631 WT1      4982     TIP3     H1       HT       0.417000        1.0080           0
      2632 WT1      4982     TIP3     H2       HT       0.417000        1.0080           0
      2633 WT1      4983     TIP3     OH2      OT      -0.834000       15.9994           0
      2634 WT1      4983     TIP3     H1       HT       0.417000        1.0080           0
      2635 WT1      4983     TIP3     H2       HT       0.417000        1.0080           0
      2636 WT1      4999     TIP3     OH2      OT      -0.834000       15.9994           0
      2637 WT1      4999     TIP3     H1       HT       0.417000        1.0080           0
      2638 WT1      4999     TIP3     H2       HT       0.417000        1.0080           0
      2639 WT1      5001     TIP3     OH2      OT      -0.834000       15.9994           0
      2640 WT1      5001     TIP3     H1       HT       0.417000        1.0080           0
      2641 WT1      5001     TIP3     H2       HT       0.417000        1.0080           0
      2642 WT1      5006     TIP3     OH2      OT      -0.834000       15.9994           0
      2643 WT1      5006     TIP3     H1       HT       0.417000        1.0080           0
      2644 WT1      5006     TIP3     H2       HT       0.417000        1.0080           0
      2645 WT1      5009     TIP3     OH2      OT      -0.834000       15.9994           0
      2646 WT1      5009     TIP3     H1       HT       0.417000        1.0080           0
      2647 WT1      5009     TIP3     H2       HT       0.417000        1.0080           0
      2648 WT1      5025     TIP3     OH2      OT      -0.834000       15.9994           0
      2649 WT1      5025     TIP3     H1       HT       0.417000        1.0080           0
      2650 WT1      5025     TIP3     H2       HT       0.417000        1.0080           0
      2651 WT1      5043     TIP3     OH2      OT      -0.834000       15.9994           0
      2652 WT1      5043     TIP3     H1       HT       0.417000        1.0080           0
      2653 WT1      5043     TIP3     H2       HT       0.417000        1.0080           0
      2654 WT1      5044     TIP3     OH2      OT      -0.834000       15.9994           0
      2655 WT1      5044     TIP3     H1       HT       0.417000        1.0080           0
      2656 WT1      5044     TIP3     H2       HT       0.417000        1.0080           0
      2657 WT1      5046     TIP3     OH2      OT      -0.834000       15.9994           0
      2658 WT1      5046     TIP3     H1       HT       0.417000        1.0080           0
      2659 WT1      5046     TIP3     H2       HT       0.417000        1.0080           0
      2660 WT1      5088     TIP3     OH2      OT      -0.834000       15.9994           0
      2661 WT1      5088     TIP3     H1       HT       0.417000        1.0080           0
      2662 WT1      5088     TIP3     H2       HT       0.417000        1.0080           0
      2663 WT1      5133     TIP3     OH2      OT      -0.834000       15.9994           0
      2664 WT1      5133     TIP3     H1       HT       0.417000        1.0080           0
      2665 WT1      5133     TIP3     H2       HT       0.417000        1.0080           0
      2666 WT1      5234     TIP3     OH2      OT      -0.834000       15.9994           0
      2667 WT1      5234     TIP3     H1       HT       0.417000        1.0080           0
      2668 WT1      5234     TIP3     H2       HT       0.417000        1.0080           0
      2669 WT1      5251     TIP3     OH2      OT      -0.834000       15.9994           0
      2670 WT1      5251     TIP3     H1       HT       0.417000        1.0080           0
      2671 WT1      5251     TIP3     H2       HT       0.417000        1.0080           0
      2672 WT1      5323     TIP3     OH2      OT      -0.834000       15.9994           0
      2673 WT1      5323     TIP3     H1       HT       0.417000        1.0080           0
      2674 WT1      5323     TIP3     H2       HT       0.417000        1.0080           0
      2675 WT1      5343     TIP3     OH2      OT      -0.834000       15.9994           0
      2676 WT1      5343     TIP3     H1       HT       0.417000        1.0080           0
      2677 WT1      5343     TIP3     H2       HT       0.417000        1.0080           0
      2678 WT1      5355     TIP3     OH2      OT      -0.834000       15.9994           0
      2679 WT1      5355     TIP3     H1       HT       0.417000        1.0080           0
      2680 WT1      5355     TIP3     H2       HT       0.417000        1.0080           0
      2681 WT1      5356     TIP3     OH2      OT      -0.834000       15.9994           0
      2682 WT1      5356     TIP3     H1       HT       0.417000        1.0080           0
      2683 WT1      5356     TIP3     H2       HT       0.417000        1.0080           0
      2684 WT1      5358     TIP3     OH2      OT      -0.834000       15.9994           0
      2685 WT1      5358     TIP3     H1       HT       0.417000        1.0080           0
      2686 WT1      5358     TIP3     H2       HT       0.417000        1.0080           0
      2687 WT1      5364     TIP3     OH2      OT      -0.834000       15.9994           0
      2688 WT1      5364     TIP3     H1       HT       0.417000        1.0080           0
      2689 WT1      5364     TIP3     H2       HT       0.417000        1.0080           0
      2690 WT1      5366     TIP3     OH2      OT      -0.834000       15.9994           0
      2691 WT1      5366     TIP3     H1       HT       0.417000        1.0080           0
      2692 WT1      5366     TIP3     H2       HT       0.417000        1.0080           0
      2693 WT1      5369     TIP3     OH2      OT      -0.834000       15.9994           0
      2694 WT1      5369     TIP3     H1       HT       0.417000        1.0080           0
      2695 WT1      5369     TIP3     H2       HT       0.417000        1.0080           0
      2696 WT1      5378     TIP3     OH2      OT      -0.834000       15.9994           0
      2697 WT1      5378     TIP3     H1       HT       0.417000        1.0080           0
      2698 WT1      5378     TIP3     H2       HT       0.417000        1.0080           0
      2699 WT1      5381     TIP3     OH2      OT      -0.834000       15.9994           0
      2700 WT1      5381     TIP3     H1       HT       0.417000        1.0080           0
      2701 WT1      5381     TIP3     H2       HT       0.417000        1.0080           0
      2702 WT1      5393     TIP3     OH2      OT      -0.834000       15.9994           0
      2703 WT1      5393     TIP3     H1       HT       0.417000        1.0080           0
      2704 WT1      5393     TIP3     H2       HT       0.417000        1.0080           0
      2705 WT1      5396     TIP3     OH2      OT      -0.834000       15.9994           0
      2706 WT1      5396     TIP3     H1       HT       0.417000        1.0080           0
      2707 WT1      5396     TIP3     H2       HT       0.417000        1.0080           0
      2708 WT1      5401     TIP3     OH2      OT      -0.834000       15.9994           0
      2709 WT1      5401     TIP3     H1       HT       0.417000        1.0080           0
      2710 WT1      5401     TIP3     H2       HT       0.417000        1.0080           0
      2711 WT1      5403     TIP3     OH2      OT      -0.834000       15.9994           0
      2712 WT1      5403     TIP3     H1       HT       0.417000        1.0080           0
      2713 WT1      5403     TIP3     H2       HT       0.417000        1.0080           0
      2714 WT1      5404     TIP3     OH2      OT      -0.834000       15.9994           0
      2715 WT1      5404     TIP3     H1       HT       0.417000        1.0080           0
      2716 WT1      5404     TIP3     H2       HT       0.417000        1.0080           0
      2717 WT1      5418     TIP3     OH2      OT      -0.834000       15.9994           0
      2718 WT1      5418     TIP3     H1       HT       0.417000        1.0080           0
      2719 WT1      5418     TIP3     H2       HT       0.417000        1.0080           0
      2720 WT1      5421     TIP3     OH2      OT      -0.834000       15.9994           0
      2721 WT1      5421     TIP3     H1       HT       0.417000        1.0080           0
      2722 WT1      5421     TIP3     H2       HT       0.417000        1.0080           0
      2723 WT1      5430     TIP3     OH2      OT      -0.834000       15.9994           0
      2724 WT1      5430     TIP3     H1       HT       0.417000        1.0080           0
      2725 WT1      5430     TIP3     H2       HT       0.417000        1.0080           0
      2726 WT1      5443     TIP3     OH2      OT      -0.834000       15.9994           0
      2727 WT1      5443     TIP3     H1       HT       0.417000        1.0080           0
      2728 WT1      5443     TIP3     H2       HT       0.417000        1.0080           0
      2729 WT1      5444     TIP3     OH2      OT      -0.834000       15.9994           0
      2730 WT1      5444     TIP3     H1       HT       0.417000        1.0080           0
      2731 WT1      5444     TIP3     H2       HT       0.417000        1.0080           0
      2732 WT1      5445     TIP3     OH2      OT      -0.834000       15.9994           0
      2733 WT1      5445     TIP3     H1       HT       0.417000        1.0080           0
      2734 WT1      5445     TIP3     H2       HT       0.417000        1.0080           0
      2735 WT1      5462     TIP3     OH2      OT      -0.834000       15.9994           0
      2736 WT1      5462     TIP3     H1       HT       0.417000        1.0080           0
      2737 WT1      5462     TIP3     H2       HT       0.417000        1.0080           0
      2738 WT1      5463     TIP3     OH2      OT      -0.834000       15.9994           0
      2739 WT1      5463     TIP3     H1       HT       0.417000        1.0080           0
      2740 WT1      5463     TIP3     H2       HT       0.417000        1.0080           0
      2741 WT1      5484     TIP3     OH2      OT      -0.834000       15.9994           0
      2742 WT1      5484     TIP3     H1       HT       0.417000        1.0080           0
      2743 WT1      5484     TIP3     H2       HT       0.417000        1.0080           0
      2744 WT1      5485     TIP3     OH2      OT      -0.834000       15.9994           0
      2745 WT1      5485     TIP3     H1       HT       0.417000        1.0080           0
      2746 WT1      5485     TIP3     H2       HT       0.417000        1.0080           0
      2747 WT1      5489     TIP3     OH2      OT      -0.834000       15.9994           0
      2748 WT1      5489     TIP3     H1       HT       0.417000        1.0080           0
      2749 WT1      5489     TIP3     H2       HT       0.417000        1.0080           0
      2750 WT1      5505     TIP3     OH2      OT      -0.834000       15.9994           0
      2751 WT1      5505     TIP3     H1       HT       0.417000        1.0080           0
      2752 WT1      5505     TIP3     H2       HT       0.417000        1.0080           0
      2753 WT1      5528     TIP3     OH2      OT      -0.834000       15.9994           0
      2754 WT1      5528     TIP3     H1       HT       0.417000        1.0080           0
      2755 WT1      5528     TIP3     H2       HT       0.417000        1.0080           0
      2756 WT1      5549     TIP3     OH2      OT      -0.834000       15.9994           0
      2757 WT1      5549     TIP3     H1       HT       0.417000        1.0080           0
      2758 WT1      5549     TIP3     H2       HT       0.417000        1.0080           0
      2759 WT1      5575     TIP3     OH2      OT      -0.834000       15.9994           0
      2760 WT1      5575     TIP3     H1       HT       0.417000        1.0080           0
      2761 WT1      5575     TIP3     H2       HT       0.417000        1.0080           0
      2762 WT1      5690     TIP3     OH2      OT      -0.834000       15.9994           0
      2763 WT1      5690     TIP3     H1       HT       0.417000        1.0080           0
      2764 WT1      5690     TIP3     H2       HT       0.417000        1.0080           0
      2765 WT1      5723     TIP3     OH2      OT      -0.834000       15.9994           0
      2766 WT1      5723     TIP3     H1       HT       0.417000        1.0080           0
      2767 WT1      5723     TIP3     H2       HT       0.417000        1.0080           0
      2768 WT1      5782     TIP3     OH2      OT      -0.834000       15.9994           0
      2769 WT1      5782     TIP3     H1       HT       0.417000        1.0080           0
      2770 WT1      5782     TIP3     H2       HT       0.417000        1.0080           0
      2771 WT1      5795     TIP3     OH2      OT      -0.834000       15.9994           0
      2772 WT1      5795     TIP3     H1       HT       0.417000        1.0080           0
      2773 WT1      5795     TIP3     H2       HT       0.417000        1.0080           0
      2774 WT1      5803     TIP3     OH2      OT      -0.834000       15.9994           0
      2775 WT1      5803     TIP3     H1       HT       0.417000        1.0080           0
      2776 WT1      5803     TIP3     H2       HT       0.417000        1.0080           0
      2777 WT1      5804     TIP3     OH2      OT      -0.834000       15.9994           0
      2778 WT1      5804     TIP3     H1       HT       0.417000        1.0080           0
      2779 WT1      5804     TIP3     H2       HT       0.417000        1.0080           0
      2780 WT1      5821     TIP3     OH2      OT      -0.834000       15.9994           0
      2781 WT1      5821     TIP3     H1       HT       0.417000        1.0080           0
      2782 WT1      5821     TIP3     H2       HT       0.417000        1.0080           0
      2783 WT1      5824     TIP3     OH2      OT      -0.834000       15.9994           0
      2784 WT1      5824     TIP3     H1       HT       0.417000        1.0080           0
      2785 WT1      5824     TIP3     H2       HT       0.417000        1.0080           0
      2786 WT1      5827     TIP3     OH2      OT      -0.834000       15.9994           0
      2787 WT1      5827     TIP3     H1       HT       0.417000        1.0080           0
      2788 WT1      5827     TIP3     H2       HT       0.417000        1.0080           0
      2789 WT1      5842     TIP3     OH2      OT      -0.834000       15.9994           0
      2790 WT1      5842     TIP3     H1       HT       0.417000        1.0080           0
      2791 WT1      5842     TIP3     H2       HT       0.417000        1.0080           0
      2792 WT1      5860     TIP3     OH2      OT      -0.834000       15.9994           0
      2793 WT1      5860     TIP3     H1       HT       0.417000        1.0080           0
      2794 WT1      5860     TIP3     H2       HT       0.417000        1.0080           0
      2795 WT1      5864     TIP3     OH2      OT      -0.834000       15.9994           0
      2796 WT1      5864     TIP3     H1       HT       0.417000        1.0080           0
      2797 WT1      5864     TIP3     H2       HT       0.417000        1.0080           0
      2798 WT1      5899     TIP3     OH2      OT      -0.834000       15.9994           0
      2799 WT1      5899     TIP3     H1       HT       0.417000        1.0080           0
      2800 WT1      5899     TIP3     H2       HT       0.417000        1.0080           0
      2801 WT1      5910     TIP3     OH2      OT      -0.834000       15.9994           0
      2802 WT1      5910     TIP3     H1       HT       0.417000        1.0080           0
      2803 WT1      5910     TIP3     H2       HT       0.417000        1.0080           0
      2804 WT1      5913     TIP3     OH2      OT      -0.834000       15.9994           0
      2805 WT1      5913     TIP3     H1       HT       0.417000        1.0080           0
      2806 WT1      5913     TIP3     H2       HT       0.417000        1.0080           0
      2807 WT1      5945     TIP3     OH2      OT      -0.834000       15.9994           0
      2808 WT1      5945     TIP3     H1       HT       0.417000        1.0080           0
      2809 WT1      5945     TIP3     H2       HT       0.417000        1.0080           0
      2810 WT1      6138     TIP3     OH2      OT      -0.834000       15.9994           0
      2811 WT1      6138     TIP3     H1       HT       0.417000        1.0080           0
      2812 WT1      6138     TIP3     H2       HT       0.417000        1.0080           0
      2813 WT1      6158     TIP3     OH2      OT      -0.834000       15.9994           0
      2814 WT1      6158     TIP3     H1       HT       0.417000        1.0080           0
      2815 WT1      6158     TIP3     H2       HT       0.417000        1.0080           0
      2816 WT1      6183     TIP3     OH2      OT      -0.834000       15.9994           0
      2817 WT1      6183     TIP3     H1       HT       0.417000        1.0080           0
      2818 WT1      6183     TIP3     H2       HT       0.417000        1.0080           0
      2819 WT1      6195     TIP3     OH2      OT      -0.834000       15.9994           0
      2820 WT1      6195     TIP3     H1       HT       0.417000        1.0080           0
      2821 WT1      6195     TIP3     H2       HT       0.417000        1.0080           0
      2822 WT1      6220     TIP3     OH2      OT      -0.834000       15.9994           0
      2823 WT1      6220     TIP3     H1       HT       0.417000        1.0080           0
      2824 WT1      6220     TIP3     H2       HT       0.417000        1.0080           0
      2825 WT1      6240     TIP3     OH2      OT      -0.834000       15.9994           0
      2826 WT1      6240     TIP3     H1       HT       0.417000        1.0080           0
      2827 WT1      6240     TIP3     H2       HT       0.417000        1.0080           0
      2828 WT1      6241     TIP3     OH2      OT      -0.834000       15.9994           0
      2829 WT1      6241     TIP3     H1       HT       0.417000        1.0080           0
      2830 WT1      6241     TIP3     H2       HT       0.417000        1.0080           0
      2831 WT1      6300     TIP3     OH2      OT      -0.834000       15.9994           0
      2832 WT1      6300     TIP3     H1       HT       0.417000        1.0080           0
      2833 WT1      6300     TIP3     H2       HT       0.417000        1.0080           0
      2834 WT1      6352     TIP3     OH2      OT      -0.834000       15.9994           0
      2835 WT1      6352     TIP3     H1       HT       0.417000        1.0080           0
      2836 WT1      6352     TIP3     H2       HT       0.417000        1.0080           0
      2837 WT1      6492     TIP3     OH2      OT      -0.834000       15.9994           0
      2838 WT1      6492     TIP3     H1       HT       0.417000        1.0080           0
      2839 WT1      6492     TIP3     H2       HT       0.417000        1.0080           0
      2840 WT1      6583     TIP3     OH2      OT      -0.834000       15.9994           0
      2841 WT1      6583     TIP3     H1       HT       0.417000        1.0080           0
      2842 WT1      6583     TIP3     H2       HT       0.417000        1.0080           0
      2843 WT1      6671     TIP3     OH2      OT      -0.834000       15.9994           0
      2844 WT1      6671     TIP3     H1       HT       0.417000        1.0080           0
      2845 WT1      6671     TIP3     H2       HT       0.417000        1.0080           0
      2846 WT1      6684     TIP3     OH2      OT      -0.834000       15.9994           0
      2847 WT1      6684     TIP3     H1       HT       0.417000        1.0080           0
      2848 WT1      6684     TIP3     H2       HT       0.417000        1.0080           0
      2849 WT1      6774     TIP3     OH2      OT      -0.834000       15.9994           0
      2850 WT1      6774     TIP3     H1       HT       0.417000        1.0080           0
      2851 WT1      6774     TIP3     H2       HT       0.417000        1.0080           0
      2852 WT1      6867     TIP3     OH2      OT      -0.834000       15.9994           0
      2853 WT1      6867     TIP3     H1       HT       0.417000        1.0080           0
      2854 WT1      6867     TIP3     H2       HT       0.417000        1.0080           0
      2855 WT1      6877     TIP3     OH2      OT      -0.834000       15.9994           0
      2856 WT1      6877     TIP3     H1       HT       0.417000        1.0080           0
      2857 WT1      6877     TIP3     H2       HT       0.417000        1.0080           0
      2858 WT1      7058     TIP3     OH2      OT      -0.834000       15.9994           0
      2859 WT1      7058     TIP3     H1       HT       0.417000        1.0080           0
      2860 WT1      7058     TIP3     H2       HT       0.417000        1.0080           0
      2861 WT1      7222     TIP3     OH2      OT      -0.834000       15.9994           0
      2862 WT1      7222     TIP3     H1       HT       0.417000        1.0080           0
      2863 WT1      7222     TIP3     H2       HT       0.417000        1.0080           0
      2864 WT1      7252     TIP3     OH2      OT      -0.834000       15.9994           0
      2865 WT1      7252     TIP3     H1       HT       0.417000        1.0080           0
      2866 WT1      7252     TIP3     H2       HT       0.417000        1.0080           0
      2867 WT1      7295     TIP3     OH2      OT      -0.834000       15.9994           0
      2868 WT1      7295     TIP3     H1       HT       0.417000        1.0080           0
      2869 WT1      7295     TIP3     H2       HT       0.417000        1.0080           0
      2870 WT1      7479     TIP3     OH2      OT      -0.834000       15.9994           0
      2871 WT1      7479     TIP3     H1       HT       0.417000        1.0080           0
      2872 WT1      7479     TIP3     H2       HT       0.417000        1.0080           0
      2873 WT1      7510     TIP3     OH2      OT      -0.834000       15.9994           0
      2874 WT1      7510     TIP3     H1       HT       0.417000        1.0080           0
      2875 WT1      7510     TIP3     H2       HT       0.417000        1.0080           0
      2876 WT1      7525     TIP3     OH2      OT      -0.834000       15.9994           0
      2877 WT1      7525     TIP3     H1       HT       0.417000        1.0080           0
      2878 WT1      7525     TIP3     H2       HT       0.417000        1.0080           0
      2879 WT1      7563     TIP3     OH2      OT      -0.834000       15.9994           0
      2880 WT1      7563     TIP3     H1       HT       0.417000        1.0080           0
      2881 WT1      7563     TIP3     H2       HT       0.417000        1.0080           0
      2882 WT1      7568     TIP3     OH2      OT      -0.834000       15.9994           0
      2883 WT1      7568     TIP3     H1       HT       0.417000        1.0080           0
      2884 WT1      7568     TIP3     H2       HT       0.417000        1.0080           0
      2885 WT1      7605     TIP3     OH2      OT      -0.834000       15.9994           0
      2886 WT1      7605     TIP3     H1       HT       0.417000        1.0080           0
      2887 WT1      7605     TIP3     H2       HT       0.417000        1.0080           0
      2888 WT1      7630     TIP3     OH2      OT      -0.834000       15.9994           0
      2889 WT1      7630     TIP3     H1       HT       0.417000        1.0080           0
      2890 WT1      7630     TIP3     H2       HT       0.417000        1.0080           0
      2891 WT1      7631     TIP3     OH2      OT      -0.834000       15.9994           0
      2892 WT1      7631     TIP3     H1       HT       0.417000        1.0080           0
      2893 WT1      7631     TIP3     H2       HT       0.417000        1.0080           0
      2894 WT1      7647     TIP3     OH2      OT      -0.834000       15.9994           0
      2895 WT1      7647     TIP3     H1       HT       0.417000        1.0080           0
      2896 WT1      7647     TIP3     H2       HT       0.417000        1.0080           0
      2897 WT1      7650     TIP3     OH2      OT      -0.834000       15.9994           0
      2898 WT1      7650     TIP3     H1       HT       0.417000        1.0080           0
      2899 WT1      7650     TIP3     H2       HT       0.417000        1.0080           0
      2900 WT1      7668     TIP3     OH2      OT      -0.834000       15.9994           0
      2901 WT1      7668     TIP3     H1       HT       0.417000        1.0080           0
      2902 WT1      7668     TIP3     H2       HT       0.417000        1.0080           0
      2903 WT1      7707     TIP3     OH2      OT      -0.834000       15.9994           0
      2904 WT1      7707     TIP3     H1       HT       0.417000        1.0080           0
      2905 WT1      7707     TIP3     H2       HT       0.417000        1.0080           0
      2906 WT1      7716     TIP3     OH2      OT      -0.834000       15.9994           0
      2907 WT1      7716     TIP3     H1       HT       0.417000        1.0080           0
      2908 WT1      7716     TIP3     H2       HT       0.417000        1.0080           0
      2909 WT1      7739     TIP3     OH2      OT      -0.834000       15.9994           0
      2910 WT1      7739     TIP3     H1       HT       0.417000        1.0080           0
      2911 WT1      7739     TIP3     H2       HT       0.417000        1.0080           0
      2912 WT1      7748     TIP3     OH2      OT      -0.834000       15.9994           0
      2913 WT1      7748     TIP3     H1       HT       0.417000        1.0080           0
      2914 WT1      7748     TIP3     H2       HT       0.417000        1.0080           0
      2915 WT1      7945     TIP3     OH2      OT      -0.834000       15.9994           0
      2916 WT1      7945     TIP3     H1       HT       0.417000        1.0080           0
      2917 WT1      7945     TIP3     H2       HT       0.417000        1.0080           0
      2918 WT1      7985     TIP3     OH2      OT      -0.834000       15.9994           0
      2919 WT1      7985     TIP3     H1       HT       0.417000        1.0080           0
      2920 WT1      7985     TIP3     H2       HT       0.417000        1.0080           0
      2921 WT1      8023     TIP3     OH2      OT      -0.834000       15.9994           0
      2922 WT1      8023     TIP3     H1       HT       0.417000        1.0080           0
      2923 WT1      8023     TIP3     H2       HT       0.417000        1.0080           0
      2924 WT1      8024     TIP3     OH2      OT      -0.834000       15.9994           0
      2925 WT1      8024     TIP3     H1       HT       0.417000        1.0080           0
      2926 WT1      8024     TIP3     H2       HT       0.417000        1.0080           0
      2927 WT1      8046     TIP3     OH2      OT      -0.834000       15.9994           0
      2928 WT1      8046     TIP3     H1       HT       0.417000        1.0080           0
      2929 WT1      8046     TIP3     H2       HT       0.417000        1.0080           0
      2930 WT1      8064     TIP3     OH2      OT      -0.834000       15.9994           0
      2931 WT1      8064     TIP3     H1       HT       0.417000        1.0080           0
      2932 WT1      8064     TIP3     H2       HT       0.417000        1.0080           0
      2933 WT1      8067     TIP3     OH2      OT      -0.834000       15.9994           0
      2934 WT1      8067     TIP3     H1       HT       0.417000        1.0080           0
      2935 WT1      8067     TIP3     H2       HT       0.417000        1.0080           0
      2936 WT1      8068     TIP3     OH2      OT      -0.834000       15.9994           0
      2937 WT1      8068     TIP3     H1       HT       0.417000        1.0080           0
      2938 WT1      8068     TIP3     H2       HT       0.417000        1.0080           0
      2939 WT1      8076     TIP3     OH2      OT      -0.834000       15.9994           0
      2940 WT1      8076     TIP3     H1       HT       0.417000        1.0080           0
      2941 WT1      8076     TIP3     H2       HT       0.417000        1.0080           0
      2942 WT1      8133     TIP3     OH2      OT      -0.834000       15.9994           0
      2943 WT1      8133     TIP3     H1       HT       0.417000        1.0080           0
      2944 WT1      8133     TIP3     H2       HT       0.417000        1.0080           0
      2945 WT1      8136     TIP3     OH2      OT      -0.834000       15.9994           0
      2946 WT1      8136     TIP3     H1       HT       0.417000        1.0080           0
      2947 WT1      8136     TIP3     H2       HT       0.417000        1.0080           0
      2948 WT1      8174     TIP3     OH2      OT      -0.834000       15.9994           0
      2949 WT1      8174     TIP3     H1       HT       0.417000        1.0080           0
      2950 WT1      8174     TIP3     H2       HT       0.417000        1.0080           0
      2951 WT1      8364     TIP3     OH2      OT      -0.834000       15.9994           0
      2952 WT1      8364     TIP3     H1       HT       0.417000        1.0080           0
      2953 WT1      8364     TIP3     H2       HT       0.417000        1.0080           0
      2954 WT1      8370     TIP3     OH2      OT      -0.834000       15.9994           0
      2955 WT1      8370     TIP3     H1       HT       0.417000        1.0080           0
      2956 WT1      8370     TIP3     H2       HT       0.417000        1.0080           0
      2957 WT1      8403     TIP3     OH2      OT      -0.834000       15.9994           0
      2958 WT1      8403     TIP3     H1       HT       0.417000        1.0080           0
      2959 WT1      8403     TIP3     H2       HT       0.417000        1.0080           0
      2960 WT1      8408     TIP3     OH2      OT      -0.834000       15.9994           0
      2961 WT1      8408     TIP3     H1       HT       0.417000        1.0080           0
      2962 WT1      8408     TIP3     H2       HT       0.417000        1.0080           0
      2963 WT1      8411     TIP3     OH2      OT      -0.834000       15.9994           0
      2964 WT1      8411     TIP3     H1       HT       0.417000        1.0080           0
      2965 WT1      8411     TIP3     H2       HT       0.417000        1.0080           0
      2966 WT1      8425     TIP3     OH2      OT      -0.834000       15.9994           0
      2967 WT1      8425     TIP3     H1       HT       0.417000        1.0080           0
      2968 WT1      8425     TIP3     H2       HT       0.417000        1.0080           0
      2969 WT1      8441     TIP3     OH2      OT      -0.834000       15.9994           0
      2970 WT1      8441     TIP3     H1       HT       0.417000        1.0080           0
      2971 WT1      8441     TIP3     H2       HT       0.417000        1.0080           0
      2972 WT1      8448     TIP3     OH2      OT      -0.834000       15.9994           0
      2973 WT1      8448     TIP3     H1       HT       0.417000        1.0080           0
      2974 WT1      8448     TIP3     H2       HT       0.417000        1.0080           0
      2975 WT1      8466     TIP3     OH2      OT      -0.834000       15.9994           0
      2976 WT1      8466     TIP3     H1       HT       0.417000        1.0080           0
      2977 WT1      8466     TIP3     H2       HT       0.417000        1.0080           0
      2978 WT1      8468     TIP3     OH2      OT      -0.834000       15.9994           0
      2979 WT1      8468     TIP3     H1       HT       0.417000        1.0080           0
      2980 WT1      8468     TIP3     H2       HT       0.417000        1.0080           0
      2981 WT1      8528     TIP3     OH2      OT      -0.834000       15.9994           0
      2982 WT1      8528     TIP3     H1       HT       0.417000        1.0080           0
      2983 WT1      8528     TIP3     H2       HT       0.417000        1.0080           0
      2984 WT1      8534     TIP3     OH2      OT      -0.834000       15.9994           0
      2985 WT1      8534     TIP3     H1       HT       0.417000        1.0080           0
      2986 WT1      8534     TIP3     H2       HT       0.417000        1.0080           0
      2987 WT1      8536     TIP3     OH2      OT      -0.834000       15.9994           0
      2988 WT1      8536     TIP3     H1       HT       0.417000        1.0080           0
      2989 WT1      8536     TIP3     H2       HT       0.417000        1.0080           0
      2990 WT1      8548     TIP3     OH2      OT      -0.834000       15.9994           0
      2991 WT1      8548     TIP3     H1       HT       0.417000        1.0080           0
      2992 WT1      8548     TIP3     H2       HT       0.417000        1.0080           0
      2993 WT1      8549     TIP3     OH2      OT      -0.834000       15.9994           0
      2994 WT1      8549     TIP3     H1       HT       0.417000        1.0080           0
      2995 WT1      8549     TIP3     H2       HT       0.417000        1.0080           0
      2996 WT1      8555     TIP3     OH2      OT      -0.834000       15.9994           0
      2997 WT1      8555     TIP3     H1       HT       0.417000        1.0080           0
      2998 WT1      8555     TIP3     H2       HT       0.417000        1.0080           0
      2999 WT1      8556     TIP3     OH2      OT      -0.834000       15.9994           0
      3000 WT1      8556     TIP3     H1       HT       0.417000        1.0080           0
      3001 WT1      8556     TIP3     H2       HT       0.417000        1.0080           0
      3002 WT1      8558     TIP3     OH2      OT      -0.834000       15.9994           0
      3003 WT1      8558     TIP3     H1       HT       0.417000        1.0080           0
      3004 WT1      8558     TIP3     H2       HT       0.417000        1.0080           0
      3005 WT1      8574     TIP3     OH2      OT      -0.834000       15.9994           0
      3006 WT1      8574     TIP3     H1       HT       0.417000        1.0080           0
      3007 WT1      8574     TIP3     H2       HT       0.417000        1.0080           0
      3008 WT1      8579     TIP3     OH2      OT      -0.834000       15.9994           0
      3009 WT1      8579     TIP3     H1       HT       0.417000        1.0080           0
      3010 WT1      8579     TIP3     H2       HT       0.417000        1.0080           0
      3011 WT1      8613     TIP3     OH2      OT      -0.834000       15.9994           0
      3012 WT1      8613     TIP3     H1       HT       0.417000        1.0080           0
      3013 WT1      8613     TIP3     H2       HT       0.417000        1.0080           0
      3014 WT1      8645     TIP3     OH2      OT      -0.834000       15.9994           0
      3015 WT1      8645     TIP3     H1       HT       0.417000        1.0080           0
      3016 WT1      8645     TIP3     H2       HT       0.417000        1.0080           0
      3017 WT1      8760     TIP3     OH2      OT      -0.834000       15.9994           0
      3018 WT1      8760     TIP3     H1       HT       0.417000        1.0080           0
      3019 WT1      8760     TIP3     H2       HT       0.417000        1.0080           0
      3020 WT1      8780     TIP3     OH2      OT      -0.834000       15.9994           0
      3021 WT1      8780     TIP3     H1       HT       0.417000        1.0080           0
      3022 WT1      8780     TIP3     H2       HT       0.417000        1.0080           0
      3023 WT1      8801     TIP3     OH2      OT      -0.834000       15.9994           0
      3024 WT1      8801     TIP3     H1       HT       0.417000        1.0080           0
      3025 WT1      8801     TIP3     H2       HT       0.417000        1.0080           0
      3026 WT1      8822     TIP3     OH2      OT      -0.834000       15.9994           0
      3027 WT1      8822     TIP3     H1       HT       0.417000        1.0080           0
      3028 WT1      8822     TIP3     H2       HT       0.417000        1.0080           0
      3029 WT1      8829     TIP3     OH2      OT      -0.834000       15.9994           0
      3030 WT1      8829     TIP3     H1       HT       0.417000        1.0080           0
      3031 WT1      8829     TIP3     H2       HT       0.417000        1.0080           0
      3032 WT1      8843     TIP3     OH2      OT      -0.834000       15.9994           0
      3033 WT1      8843     TIP3     H1       HT       0.417000        1.0080           0
      3034 WT1      8843     TIP3     H2       HT       0.417000        1.0080           0
      3035 WT1      8845     TIP3     OH2      OT      -0.834000       15.9994           0
      3036 WT1      8845     TIP3     H1       HT       0.417000        1.0080           0
      3037 WT1      8845     TIP3     H2       HT       0.417000        1.0080           0
      3038 WT1      8848     TIP3     OH2      OT      -0.834000       15.9994           0
      3039 WT1      8848     TIP3     H1       HT       0.417000        1.0080           0
      3040 WT1      8848     TIP3     H2       HT       0.417000        1.0080           0
      3041 WT1      8852     TIP3     OH2      OT      -0.834000       15.9994           0
      3042 WT1      8852     TIP3     H1       HT       0.417000        1.0080           0
      3043 WT1      8852     TIP3     H2       HT       0.417000        1.0080           0
      3044 WT1      8865     TIP3     OH2      OT      -0.834000       15.9994           0
      3045 WT1      8865     TIP3     H1       HT       0.417000        1.0080           0
      3046 WT1      8865     TIP3     H2       HT       0.417000        1.0080           0
      3047 WT1      8869     TIP3     OH2      OT      -0.834000       15.9994           0
      3048 WT1      8869     TIP3     H1       HT       0.417000        1.0080           0
      3049 WT1      8869     TIP3     H2       HT       0.417000        1.0080           0
      3050 WT1      8870     TIP3     OH2      OT      -0.834000       15.9994           0
      3051 WT1      8870     TIP3     H1       HT       0.417000        1.0080           0
      3052 WT1      8870     TIP3     H2       HT       0.417000        1.0080           0
      3053 WT1      8886     TIP3     OH2      OT      -0.834000       15.9994           0
      3054 WT1      8886     TIP3     H1       HT       0.417000        1.0080           0
      3055 WT1      8886     TIP3     H2       HT       0.417000        1.0080           0
      3056 WT1      8895     TIP3     OH2      OT      -0.834000       15.9994           0
      3057 WT1      8895     TIP3     H1       HT       0.417000        1.0080           0
      3058 WT1      8895     TIP3     H2       HT       0.417000        1.0080           0
      3059 WT1      8903     TIP3     OH2      OT      -0.834000       15.9994           0
      3060 WT1      8903     TIP3     H1       HT       0.417000        1.0080           0
      3061 WT1      8903     TIP3     H2       HT       0.417000        1.0080           0
      3062 WT1      8905     TIP3     OH2      OT      -0.834000       15.9994           0
      3063 WT1      8905     TIP3     H1       HT       0.417000        1.0080           0
      3064 WT1      8905     TIP3     H2       HT       0.417000        1.0080           0
      3065 WT1      8908     TIP3     OH2      OT      -0.834000       15.9994           0
      3066 WT1      8908     TIP3     H1       HT       0.417000        1.0080           0
      3067 WT1      8908     TIP3     H2       HT       0.417000        1.0080           0
      3068 WT1      8926     TIP3     OH2      OT      -0.834000       15.9994           0
      3069 WT1      8926     TIP3     H1       HT       0.417000        1.0080           0
      3070 WT1      8926     TIP3     H2       HT       0.417000        1.0080           0
      3071 WT1      8927     TIP3     OH2      OT      -0.834000       15.9994           0
      3072 WT1      8927     TIP3     H1       HT       0.417000        1.0080           0
      3073 WT1      8927     TIP3     H2       HT       0.417000        1.0080           0
      3074 WT1      8928     TIP3     OH2      OT      -0.834000       15.9994           0
      3075 WT1      8928     TIP3     H1       HT       0.417000        1.0080           0
      3076 WT1      8928     TIP3     H2       HT       0.417000        1.0080           0
      3077 WT1      8931     TIP3     OH2      OT      -0.834000       15.9994           0
      3078 WT1      8931     TIP3     H1       HT       0.417000        1.0080           0
      3079 WT1      8931     TIP3     H2       HT       0.417000        1.0080           0
      3080 WT1      8935     TIP3     OH2      OT      -0.834000       15.9994           0
      3081 WT1      8935     TIP3     H1       HT       0.417000        1.0080           0
      3082 WT1      8935     TIP3     H2       HT       0.417000        1.0080           0
      3083 WT1      8949     TIP3     OH2      OT      -0.834000       15.9994           0
      3084 WT1      8949     TIP3     H1       HT       0.417000        1.0080           0
      3085 WT1      8949     TIP3     H2       HT       0.417000        1.0080           0
      3086 WT1      8952     TIP3     OH2      OT      -0.834000       15.9994           0
      3087 WT1      8952     TIP3     H1       HT       0.417000        1.0080           0
      3088 WT1      8952     TIP3     H2       HT       0.417000        1.0080           0
      3089 WT1      8954     TIP3     OH2      OT      -0.834000       15.9994           0
      3090 WT1      8954     TIP3     H1       HT       0.417000        1.0080           0
      3091 WT1      8954     TIP3     H2       HT       0.417000        1.0080           0
      3092 WT1      8956     TIP3     OH2      OT      -0.834000       15.9994           0
      3093 WT1      8956     TIP3     H1       HT       0.417000        1.0080           0
      3094 WT1      8956     TIP3     H2       HT       0.417000        1.0080           0
      3095 WT1      8973     TIP3     OH2      OT      -0.834000       15.9994           0
      3096 WT1      8973     TIP3     H1       HT       0.417000        1.0080           0
      3097 WT1      8973     TIP3     H2       HT       0.417000        1.0080           0
      3098 WT1      8976     TIP3     OH2      OT      -0.834000       15.9994           0
      3099 WT1      8976     TIP3     H1       HT       0.417000        1.0080           0
      3100 WT1      8976     TIP3     H2       HT       0.417000        1.0080           0
      3101 WT1      8977     TIP3     OH2      OT      -0.834000       15.9994           0
      3102 WT1      8977     TIP3     H1       HT       0.417000        1.0080           0
      3103 WT1      8977     TIP3     H2       HT       0.417000        1.0080           0
      3104 WT1      8988     TIP3     OH2      OT      -0.834000       15.9994           0
      3105 WT1      8988     TIP3     H1       HT       0.417000        1.0080           0
      3106 WT1      8988     TIP3     H2       HT       0.417000        1.0080           0
      3107 WT1      8994     TIP3     OH2      OT      -0.834000       15.9994           0
      3108 WT1      8994     TIP3     H1       HT       0.417000        1.0080           0
      3109 WT1      8994     TIP3     H2       HT       0.417000        1.0080           0
      3110 WT1      9013     TIP3     OH2      OT      -0.834000       15.9994           0
      3111 WT1      9013     TIP3     H1       HT       0.417000        1.0080           0
      3112 WT1      9013     TIP3     H2       HT       0.417000        1.0080           0
      3113 WT1      9015     TIP3     OH2      OT      -0.834000       15.9994           0
      3114 WT1      9015     TIP3     H1       HT       0.417000        1.0080           0
      3115 WT1      9015     TIP3     H2       HT       0.417000        1.0080           0
      3116 WT1      9034     TIP3     OH2      OT      -0.834000       15.9994           0
      3117 WT1      9034     TIP3     H1       HT       0.417000        1.0080           0
      3118 WT1      9034     TIP3     H2       HT       0.417000        1.0080           0
      3119 WT1      9047     TIP3     OH2      OT      -0.834000       15.9994           0
      3120 WT1      9047     TIP3     H1       HT       0.417000        1.0080           0
      3121 WT1      9047     TIP3     H2       HT       0.417000        1.0080           0
      3122 WT1      9054     TIP3     OH2      OT      -0.834000       15.9994           0
      3123 WT1      9054     TIP3     H1       HT       0.417000        1.0080           0
      3124 WT1      9054     TIP3     H2       HT       0.417000        1.0080           0
      3125 WT1      9055     TIP3     OH2      OT      -0.834000       15.9994           0
      3126 WT1      9055     TIP3     H1       HT       0.417000        1.0080           0
      3127 WT1      9055     TIP3     H2       HT       0.417000        1.0080           0
      3128 WT1      9057     TIP3     OH2      OT      -0.834000       15.9994           0
      3129 WT1      9057     TIP3     H1       HT       0.417000        1.0080           0
      3130 WT1      9057     TIP3     H2       HT       0.417000        1.0080           0
      3131 WT1      9096     TIP3     OH2      OT      -0.834000       15.9994           0
      3132 WT1      9096     TIP3     H1       HT       0.417000        1.0080           0
      3133 WT1      9096     TIP3     H2       HT       0.417000        1.0080           0
      3134 WT1      9165     TIP3     OH2      OT      -0.834000       15.9994           0
      3135 WT1      9165     TIP3     H1       HT       0.417000        1.0080           0
      3136 WT1      9165     TIP3     H2       HT       0.417000        1.0080           0
      3137 WT1      9226     TIP3     OH2      OT      -0.834000       15.9994           0
      3138 WT1      9226     TIP3     H1       HT       0.417000        1.0080           0
      3139 WT1      9226     TIP3     H2       HT       0.417000        1.0080           0
      3140 WT1      9241     TIP3     OH2      OT      -0.834000       15.9994           0
      3141 WT1      9241     TIP3     H1       HT       0.417000        1.0080           0
      3142 WT1      9241     TIP3     H2       HT       0.417000        1.0080           0
      3143 WT1      9250     TIP3     OH2      OT      -0.834000       15.9994           0
      3144 WT1      9250     TIP3     H1       HT       0.417000        1.0080           0
      3145 WT1      9250     TIP3     H2       HT       0.417000        1.0080           0
      3146 ION      1        SOD      SOD      SOD      1.000000       22.9898           0

      2186 !NBOND: bonds
         2        13         2        11         2        30         3        14
         3         2         3         8         4        15         4         3
         4         5         4         9         5        16         5         6
         5        10         6        17         6         7         7        19
         7        12         9        21        11         6        12       177
        18         7        20         8        22        33        22        31
        22        50        23        34        23        22        23        28
        24        35        24        23        24        25        24        29
        25        36        25        26        25        30        26        37
        26        27        27        39        27        32        29        41
        31        26        32       168        38        27        40        28
        42        53        42        51        42        70        43        54
        43        42        43        48        44        55        44        43
        44        45        44        49        45        56        45        46
        45        50        46        57        46        47        47        59
        47        52        49        61        51        46        52       159
        58        47        60        48        62        73        62        71
        62        90        63        74        63        62        63        68
        64        75        64        63        64        65        64        69
        65        76        65        70        65        66        66        77
        66        67        67        79        67        72        69        81
        71        66        72       150        78        67        80        68
        82        93        82        91        82       110        83        94
        83        82        83        88        84        95        84        83
        84        85        84        89        85        96        85        86
        85        90        86        97        86        87        87        99
        87        92        91        86        92       141        98        87
       100        88       101        89       102       113       102       111
       102       129       103       114       103       102       103       108
       104       115       104       103       104       105       104       109
       105         1       105       110       105       106       106       116
       106       107       107       118       107       112       109       120
       111       106       112       195       117       107       119       108
       121        10       121       132       121       130       122       133
       122       121       122       127       123       134       123       122
       123       124       123       128       124       135       124       129
       124       125       125       136       125       126       126       138
       126       131       128       140       130       125       131       186
       137       126       139       127       141       143       141       142
       142       146       142       214       142       145       144       141
       145       147       145       149       148       145       150       152
       150       151       151       155       151       212       151       154
       153       150       154       156       154       158       157       154
       159       161       159       160       160       164       160       210
       160       163       162       159       163       165       163       167
       166       163       168       170       168       169       169       173
       169       208       169       172       171       168       172       174
       172       176       175       172       177       179       177       178
       178       182       178       206       178       181       180       177
       181       183       181       185       184       181       186       188
       186       187       187       191       187       204       187       190
       189       186       190       192       190       194       193       190
       195       197       195       196       196       200       196       216
       196       199       198       195       199       201       199       203
       202       199       204       205       206       207       208       209
       210       211       212       213       214       215       216       217
       218       224       218       223       218       222       218       219
       219       226       220       233       221       234       225       233
       225       231       225       229       226       233       226       228
       227       234       227       243       227       244       228       230
       228       235       228       229       229       236       229       237
       230       232       230       239       230       238       231       240
       231       232       231       234       232       241       232       242
       245       246       245       247       248       249       248       250
       251       252       251       253       254       255       254       256
       257       258       257       259       260       261       260       262
       263       264       263       265       266       267       266       268
       269       270       269       271       272       273       272       274
       275       276       275       277       278       279       278       280
       281       282       281       283       284       285       284       286
       287       288       287       289       290       291       290       292
       293       294       293       295       296       297       296       298
       299       300       299       301       302       303       302       304
       305       306       305       307       308       309       308       310
       311       312       311       313       314       315       314       316
       317       318       317       319       320       321       320       322
       323       324       323       325       326       327       326       328
       329       330       329       331       332       333       332       334
       335       336       335       337       338       339       338       340
       341       342       341       343       344       345       344       346
       347       348       347       349       350       351       350       352
       353       354       353       355       356       357       356       358
       359       360       359       361       362       363       362       364
       365       366       365       367       368       369       368       370
       371       372       371       373       374       375       374       376
       377       378       377       379       380       381       380       382
       383       384       383       385       386       387       386       388
       389       390       389       391       392       393       392       394
       395       396       395       397       398       399       398       400
       401       402       401       403       404       405       404       406
       407       408       407       409       410       411       410       412
       413       414       413       415       416       417       416       418
       419       420       419       421       422       423       422       424
       425       426       425       427       428       429       428       430
       431       432       431       433       434       435       434       436
       437       438       437       439       440       441       440       442
       443       444       443       445       446       447       446       448
       449       450       449       451       452       453       452       454
       455       456       455       457       458       459       458       460
       461       462       461       463       464       465       464       466
       467       468       467       469       470       471       470       472
       473       474       473       475       476       477       476       478
       479       480       479       481       482       483       482       484
       485       486       485       487       488       489       488       490
       491       492       491       493       494       495       494       496
       497       498       497       499       500       501       500       502
       503       504       503       505       506       507       506       508
       509       510       509       511       512       513       512       514
       515       516       515       517       518       519       518       520
       521       522       521       523       524       525       524       526
       527       528       527       529       530       531       530       532
       533       534       533       535       536       537       536       538
       539       540       539       541       542       543       542       544
       545       546       545       547       548       549       548       550
       551       552       551       553       554       555       554       556
       557       558       557       559       560       561       560       562
       563       564       563       565       566       567       566       568
       569       570       569       571       572       573       572       574
       575       576       575       577       578       579       578       580
       581       582       581       583       584       585       584       586
       587       588       587       589       590       591       590       592
       593       594       593       595       596       597       596       598
       599       600       599       601       602       603       602       604
       605       606       605       607       608       609       608       610
       611       612       611       613       614       615       614       616
       617       618       617       619       620       621       620       622
       623       624       623       625       626       627       626       628
       629       630       629       631       632       633       632       634
       635       636       635       637       638       639       638       640
       641       642       641       643       644       645       644       646
       647       648       647       649       650       651       650       652
       653       654       653       655       656       657       656       658
       659       660       659       661       662       663       662       664
       665       666       665       667       668       669       668       670
       671       672       671       673       674       675       674       676
       677       678       677       679       680       681       680       682
       683       684       683       685       686       687       686       688
       689       690       689       691       692       693       692       694
       695       696       695       697       698       699       698       700
       701       702       701       703       704       705       704       706
       707       708       707       709       710       711       710       712
       713       714       713       715       716       717       716       718
       719       720       719       721       722       723       722       724
       725       726       725       727       728       729       728       730
       731       732       731       733       734       735       734       736
       737       738       737       739       740       741       740       742
       743       744       743       745       746       747       746       748
       749       750       749       751       752       753       752       754
       755       756       755       757       758       759       758       760
       761       762       761       763       764       765       764       766
       767       768       767       769       770       771       770       772
       773       774       773       775       776       777       776       778
       779       780       779       781       782       783       782       784
       785       786       785       787       788       789       788       790
       791       792       791       793       794       795       794       796
       797       798       797       799       800       801       800       802
       803       804       803       805       806       807       806       808
       809       810       809       811       812       813       812       814
       815       816       815       817       818       819       818       820
       821       822       821       823       824       825       824       826
       827       828       827       829       830       831       830       832
       833       834       833       835       836       837       836       838
       839       840       839       841       842       843       842       844
       845       846       845       847       848       849       848       850
       851       852       851       853       854       855       854       856
       857       858       857       859       860       861       860       862
       863       864       863       865       866       867       866       868
       869       870       869       871       872       873       872       874
       875       876       875       877       878       879       878       880
       881       882       881       883       884       885       884       886
       887       888       887       889       890       891       890       892
       893       894       893       895       896       897       896       898
       899       900       899       901       902       903       902       904
       905       906       905       907       908       909       908       910
       911       912       911       913       914       915       914       916
       917       918       917       919       920       921       920       922
       923       924       923       925       926       927       926       928
       929       930       929       931       932       933       932       934
       935       936       935       937       938       939       938       940
       941       942       941       943       944       945       944       946
       947       948       947       949       950       951       950       952
       953       954       953       955       956       957       956       958
       959       960       959       961       962       963       962       964
       965       966       965       967       968       969       968       970
       971       972       971       973       974       975       974       976
       977       978       977       979       980       981       980       982
       983       984       983       985       986       987       986       988
       989       990       989       991       992       993       992       994
       995       996       995       997       998       999       998      1000
      1001      1002      1001      1003      1004      1005      1004      1006
      1007      1008      1007      1009      1010      1011      1010      1012
      1013      1014      1013      1015      1016      1017      1016      1018
      1019      1020      1019      1021      1022      1023      1022      1024
      1025      1026      1025      1027      1028      1029      1028      1030
      1031      1032      1031      1033      1034      1035      1034      1036
      1037      1038      1037      1039      1040      1041      1040      1042
      1043      1044      1043      1045      1046      1047      1046      1048
      1049      1050      1049      1051      1052      1053      1052      1054
      1055      1056      1055      1057      1058      1059      1058      1060
      1061      1062      1061      1063      1064      1065      1064      1066
      1067      1068      1067      1069      1070      1071      1070      1072
      1073      1074      1073      1075      1076      1077      1076      1078
      1079      1080      1079      1081      1082      1083      1082      1084
      1085      1086      1085      1087      1088      1089      1088      1090
      1091      1092      1091      1093      1094      1095      1094      1096
      1097      1098      1097      1099      1100      1101      1100      1102
      1103      1104      1103      1105      1106      1107      1106      1108
      1109      1110      1109      1111      1112      1113      1112      1114
      1115      1116      1115      1117      1118      1119      1118      1120
      1121      1122      1121      1123      1124      1125      1124      1126
      1127      1128      1127      1129      1130      1131      1130      1132
      1133      1134      1133      1135      1136      1137      1136      1138
      1139      1140      1139      1141      1142      1143      1142      1144
      1145      1146      1145      1147      1148      1149      1148      1150
      1151      1152      1151      1153      1154      1155      1154      1156
      1157      1158      1157      1159      1160      1161      1160      1162
      1163      1164      1163      1165      1166      1167      1166      1168
      1169      1170      1169      1171      1172      1173      1172      1174
      1175      1176      1175      1177      1178      1179      1178      1180
      1181      1182      1181      1183      1184      1185      1184      1186
      1187      1188      1187      1189      1190      1191      1190      1192
      1193      1194      1193      1195      1196      1197      1196      1198
      1199      1200      1199      1201      1202      1203      1202      1204
      1205      1206      1205      1207      1208      1209      1208      1210
      1211      1212      1211      1213      1214      1215      1214      1216
      1217      1218      1217      1219      1220      1221      1220      1222
      1223      1224      1223      1225      1226      1227      1226      1228
      1229      1230      1229      1231      1232      1233      1232      1234
      1235      1236      1235      1237      1238      1239      1238      1240
      1241      1242      1241      1243      1244      1245      1244      1246
      1247      1248      1247      1249      1250      1251      1250      1252
      1253      1254      1253      1255      1256      1257      1256      1258
      1259      1260      1259      1261      1262      1263      1262      1264
      1265      1266      1265      1267      1268      1269      1268      1270
      1271      1272      1271      1273      1274      1275      1274      1276
      1277      1278      1277      1279      1280      1281      1280      1282
      1283      1284      1283      1285      1286      1287      1286      1288
      1289      1290      1289      1291      1292      1293      1292      1294
      1295      1296      1295      1297      1298      1299      1298      1300
      1301      1302      1301      1303      1304      1305      1304      1306
      1307      1308      1307      1309      1310      1311      1310      1312
      1313      1314      1313      1315      1316      1317      1316      1318
      1319      1320      1319      1321      1322      1323      1322      1324
      1325      1326      1325      1327      1328      1329      1328      1330
      1331      1332      1331      1333      1334      1335      1334      1336
      1337      1338      1337      1339      1340      1341      1340      1342
      1343      1344      1343      1345      1346      1347      1346      1348
      1349      1350      1349      1351      1352      1353      1352      1354
      1355      1356      1355      1357      1358      1359      1358      1360
      1361      1362      1361      1363      1364      1365      1364      1366
      1367      1368      1367      1369      1370      1371      1370      1372
      1373      1374      1373      1375      1376      1377      1376      1378
      1379      1380      1379      1381      1382      1383      1382      1384
      1385      1386      1385      1387      1388      1389      1388      1390
      1391      1392      1391      1393      1394      1395      1394      1396
      1397      1398      1397      1399      1400      1401      1400      1402
      1403      1404      1403      1405      1406      1407      1406      1408
      1409      1410      1409      1411      1412      1413      1412      1414
      1415      1416      1415      1417      1418      1419      1418      1420
      1421      1422      1421      1423      1424      1425      1424      1426
      1427      1428      1427      1429      1430      1431      1430      1432
      1433      1434      1433      1435      1436      1437      1436      1438
      1439      1440      1439      1441      1442      1443      1442      1444
      1445      1446      1445      1447      1448      1449      1448      1450
      1451      1452      1451      1453      1454      1455      1454      1456
      1457      1458      1457      1459      1460      1461      1460      1462
      1463      1464      1463      1465      1466      1467      1466      1468
      1469      1470      1469      1471      1472      1473      1472      1474
      1475      1476      1475      1477      1478      1479      1478      1480
      1481      1482      1481      1483      1484      1485      1484      1486
      1487      1488      1487      1489      1490      1491      1490      1492
      1493      1494      1493      1495      1496      1497      1496      1498
      1499      1500      1499      1501      1502      1503      1502      1504
      1505      1506      1505      1507      1508      1509      1508      1510
      1511      1512      1511      1513      1514      1515      1514      1516
      1517      1518      1517      1519      1520      1521      1520      1522
      1523      1524      1523      1525      1526      1527      1526      1528
      1529      1530      1529      1531      1532      1533      1532      1534
      1535      1536      1535      1537      1538      1539      1538      1540
      1541      1542      1541      1543      1544      1545      1544      1546
      1547      1548      1547      1549      1550      1551      1550      1552
      1553      1554      1553      1555      1556      1557      1556      1558
      1559      1560      1559      1561      1562      1563      1562      1564
      1565      1566      1565      1567      1568      1569      1568      1570
      1571      1572      1571      1573      1574      1575      1574      1576
      1577      1578      1577      1579      1580      1581      1580      1582
      1583      1584      1583      1585      1586      1587      1586      1588
      1589      1590      1589      1591      1592      1593      1592      1594
      1595      1596      1595      1597      1598      1599      1598      1600
      1601      1602      1601      1603      1604      1605      1604      1606
      1607      1608      1607      1609      1610      1611      1610      1612
      1613      1614      1613      1615      1616      1617      1616      1618
      1619      1620      1619      1621      1622      1623      1622      1624
      1625      1626      1625      1627      1628      1629      1628      1630
      1631      1632      1631      1633      1634      1635      1634      1636
      1637      1638      1637      1639      1640      1641      1640      1642
      1643      1644      1643      1645      1646      1647      1646      1648
      1649      1650      1649      1651      1652      1653      1652      1654
      1655      1656      1655      1657      1658      1659      1658      1660
      1661      1662      1661      1663      1664      1665      1664      1666
      1667      1668      1667      1669      1670      1671      1670      1672
      1673      1674      1673      1675      1676      1677      1676      1678
      1679      1680      1679      1681      1682      1683      1682      1684
      1685      1686      1685      1687      1688      1689      1688      1690
      1691      1692      1691      1693      1694      1695      1694      1696
      1697      1698      1697      1699      1700      1701      1700      1702
      1703      1704      1703      1705      1706      1707      1706      1708
      1709      1710      1709      1711      1712      1713      1712      1714
      1715      1716      1715      1717      1718      1719      1718      1720
      1721      1722      1721      1723      1724      1725      1724      1726
      1727      1728      1727      1729      1730      1731      1730      1732
      1733      1734      1733      1735      1736      1737      1736      1738
      1739      1740      1739      1741      1742      1743      1742      1744
      1745      1746      1745      1747      1748      1749      1748      1750
      1751      1752      1751      1753      1754      1755      1754      1756
      1757      1758      1757      1759      1760      1761      1760      1762
      1763      1764      1763      1765      1766      1767      1766      1768
      1769      1770      1769      1771      1772      1773      1772      1774
      1775      1776      1775      1777      1778      1779      1778      1780
      1781      1782      1781      1783      1784      1785      1784      1786
      1787      1788      1787      1789      1790      1791      1790      1792
      1793      1794      1793      1795      1796      1797      1796      1798
      1799      1800      1799      1801      1802      1803      1802      1804
      1805      1806      1805      1807      1808      1809      1808      1810
      1811      1812      1811      1813      1814      1815      1814      1816
      1817      1818      1817      1819      1820      1821      1820      1822
      1823      1824      1823      1825      1826      1827      1826      1828
      1829      1830      1829      1831      1832      1833      1832      1834
      1835      1836      1835      1837      1838      1839      1838      1840
      1841      1842      1841      1843      1844      1845      1844      1846
      1847      1848      1847      1849      1850      1851      1850      1852
      1853      1854      1853      1855      1856      1857      1856      1858
      1859      1860      1859      1861      1862      1863      1862      1864
      1865      1866      1865      1867      1868      1869      1868      1870
      1871      1872      1871      1873      1874      1875      1874      1876
      1877      1878      1877      1879      1880      1881      1880      1882
      1883      1884      1883      1885      1886      1887      1886      1888
      1889      1890      1889      1891      1892      1893      1892      1894
      1895      1896      1895      1897      1898      1899      1898      1900
      1901      1902      1901      1903      1904      1905      1904      1906
      1907      1908      1907      1909      1910      1911      1910      1912
      1913      1914      1913      1915      1916      1917      1916      1918
      1919      1920      1919      1921      1922      1923      1922      1924
      1925      1926      1925      1927      1928      1929      1928      1930
      1931      1932      1931      1933      1934      1935      1934      1936
      1937      1938      1937      1939      1940      1941      1940      1942
      1943      1944      1943      1945      1946      1947      1946      1948
      1949      1950      1949      1951      1952      1953      1952      1954
      1955      1956      1955      1957      1958      1959      1958      1960
      1961      1962      1961      1963      1964      1965      1964      1966
      1967      1968      1967      1969      1970      1971      1970      1972
      1973      1974      1973      1975      1976      1977      1976      1978
      1979      1980      1979      1981      1982      1983      1982      1984
      1985      1986      1985      1987      1988      1989      1988      1990
      1991      1992      1991      1993      1994      1995      1994      1996
      1997      1998      1997      1999      2000      2001      2000      2002
      2003      2004      2003      2005      2006      2007      2006      2008
      2009      2010      2009      2011      2012      2013      2012      2014
      2015      2016      2015      2017      2018      2019      2018      2020
      2021      2022      2021      2023      2024      2025      2024      2026
      2027      2028      2027      2029      2030      2031      2030      2032
      2033      2034      2033      2035      2036      2037      2036      2038
      2039      2040      2039      2041      2042      2043      2042      2044
      2045      2046      2045      2047      2048      2049      2048      2050
      2051      2052      2051      2053      2054      2055      2054      2056
      2057      2058      2057      2059      2060      2061      2060      2062
      2063      2064      2063      2065      2066      2067      2066      2068
      2069      2070      2069      2071      2072      2073      2072      2074
      2075      2076      2075      2077      2078      2079      2078      2080
      2081      2082      2081      2083      2084      2085      2084      2086
      2087      2088      2087      2089      2090      2091      2090      2092
      2093      2094      2093      2095      2096      2097      2096      2098
      2099      2100      2099      2101      2102      2103      2102      2104
      2105      2106      2105      2107      2108      2109      2108      2110
      2111      2112      2111      2113      2114      2115      2114      2116
      2117      2118      2117      2119      2120      2121      2120      2122
      2123      2124      2123      2125      2126      2127      2126      2128
      2129      2130      2129      2131      2132      2133      2132      2134
      2135      2136      2135      2137      2138      2139      2138      2140
      2141      2142      2141      2143      2144      2145      2144      2146
      2147      2148      2147      2149      2150      2151      2150      2152
      2153      2154      2153      2155      2156      2157      2156      2158
      2159      2160      2159      2161      2162      2163      2162      2164
      2165      2166      2165      2167      2168      2169      2168      2170
      2171      2172      2171      2173      2174      2175      2174      2176
      2177      2178      2177      2179      2180      2181      2180      2182
      2183      2184      2183      2185      2186      2187      2186      2188
      2189      2190      2189      2191      2192      2193      2192      2194
      2195      2196      2195      2197      2198      2199      2198      2200
      2201      2202      2201      2203      2204      2205      2204      2206
      2207      2208      2207      2209      2210      2211      2210      2212
      2213      2214      2213      2215      2216      2217      2216      2218
      2219      2220      2219      2221      2222      2223      2222      2224
      2225      2226      2225      2227      2228      2229      2228      2230
      2231      2232      2231      2233      2234      2235      2234      2236
      2237      2238      2237      2239      2240      2241      2240      2242
      2243      2244      2243      2245      2246      2247      2246      2248
      2249      2250      2249      2251      2252      2253      2252      2254
      2255      2256      2255      2257      2258      2259      2258      2260
      2261      2262      2261      2263      2264      2265      2264      2266
      2267      2268      2267      2269      2270      2271      2270      2272
      2273      2274      2273      2275      2276      2277      2276      2278
      2279      2280      2279      2281      2282      2283      2282      2284
      2285      2286      2285      2287      2288      2289      2288      2290
      2291      2292      2291      2293      2294      2295      2294      2296
      2297      2298      2297      2299      2300      2301      2300      2302
      2303      2304      2303      2305      2306      2307      2306      2308
      2309      2310      2309      2311      2312      2313      2312      2314
      2315      2316      2315      2317      2318      2319      2318      2320
      2321      2322      2321      2323      2324      2325      2324      2326
      2327      2328      2327      2329      2330      2331      2330      2332
      2333      2334      2333      2335      2336      2337      2336      2338
      2339      2340      2339      2341      2342      2343      2342      2344
      2345      2346      2345      2347      2348      2349      2348      2350
      2351      2352      2351      2353      2354      2355      2354      2356
      2357      2358      2357      2359      2360      2361      2360      2362
      2363      2364      2363      2365      2366      2367      2366      2368
      2369      2370      2369      2371      2372      2373      2372      2374
      2375      2376      2375      2377      2378      2379      2378      2380
      2381      2382      2381      2383      2384      2385      2384      2386
      2387      2388      2387      2389      2390      2391      2390      2392
      2393      2394      2393      2395      2396      2397      2396      2398
      2399      2400      2399      2401      2402      2403      2402      2404
      2405      2406      2405      2407      2408      2409      2408      2410
      2411      2412      2411      2413      2414      2415      2414      2416
      2417      2418      2417      2419      2420      2421      2420      2422
      2423      2424      2423      2425      2426      2427      2426      2428
      2429      2430      2429      2431      2432      2433      2432      2434
      2435      2436      2435      2437      2438      2439      2438      2440
      2441      2442      2441      2443      2444      2445      2444      2446
      2447      2448      2447      2449      2450      2451      2450      2452
      2453      2454      2453      2455      2456      2457      2456      2458
      2459      2460      2459      2461      2462      2463      2462      2464
      2465      2466      2465      2467      2468      2469      2468      2470
      2471      2472      2471      2473      2474      2475      2474      2476
      2477      2478      2477      2479      2480      2481      2480      2482
      2483      2484      2483      2485      2486      2487      2486      2488
      2489      2490      2489      2491      2492      2493      2492      2494
      2495      2496      2495      2497      2498      2499      2498      2500
      2501      2502      2501      2503      2504      2505      2504      2506
      2507      2508      2507      2509      2510      2511      2510      2512
      2513      2514      2513      2515      2516      2517      2516      2518
      2519      2520      2519      2521      2522      2523      2522      2524
      2525      2526      2525      2527      2528      2529      2528      2530
      2531      2532      2531      2533      2534      2535      2534      2536
      2537      2538      2537      2539      2540      2541      2540      2542
      2543      2544      2543      2545      2546      2547      2546      2548
      2549      2550      2549      2551      2552      2553      2552      2554
      2555      2556      2555      2557      2558      2559      2558      2560
      2561      2562      2561      2563      2564      2565      2564      2566
      2567      2568      2567      2569      2570      2571      2570      2572
      2573      2574      2573      2575      2576      2577      2576      2578
      2579      2580      2579      2581      2582      2583      2582      2584
      2585      2586      2585      2587      2588      2589      2588      2590
      2591      2592      2591      2593      2594      2595      2594      2596
      2597      2598      2597      2599      2600      2601      2600      2602
      2603      2604      2603      2605      2606      2607      2606      2608
      2609      2610      2609      2611      2612      2613      2612      2614
      2615      2616      2615      2617      2618      2619      2618      2620
      2621      2622      2621      2623      2624      2625      2624      2626
      2627      2628      2627      2629      2630      2631      2630      2632
      2633      2634      2633      2635      2636      2637      2636      2638
      2639      2640      2639      2641      2642      2643      2642      2644
      2645      2646      2645      2647      2648      2649      2648      2650
      2651      2652      2651      2653      2654      2655      2654      2656
      2657      2658      2657      2659      2660      2661      2660      2662
      2663      2664      2663      2665      2666      2667      2666      2668
      2669      2670      2669      2671      2672      2673      2672      2674
      2675      2676      2675      2677      2678      2679      2678      2680
      2681      2682      2681      2683      2684      2685      2684      2686
      2687      2688      2687      2689      2690      2691      2690      2692
      2693      2694      2693      2695      2696      2697      2696      2698
      2699      2700      2699      2701      2702      2703      2702      2704
      2705      2706      2705      2707      2708      2709      2708      2710
      2711      2712      2711      2713      2714      2715      2714      2716
      2717      2718      2717      2719      2720      2721      2720      2722
      2723      2724      2723      2725      2726      2727      2726      2728
      2729      2730      2729      2731      2732      2733      2732      2734
      2735      2736      2735      2737      2738      2739      2738      2740
      2741      2742      2741      2743      2744      2745      2744      2746
      2747      2748      2747      2749      2750      2751      2750      2752
      2753      2754      2753      2755      2756      2757      2756      2758
      2759      2760      2759      2761      2762      2763      2762      2764
      2765      2766      2765      2767      2768      2769      2768      2770
      2771      2772      2771      2773      2774      2775      2774      2776
      2777      2778      2777      2779      2780      2781      2780      2782
      2783      2784      2783      2785      2786      2787      2786      2788
      2789      2790      2789      2791      2792      2793      2792      2794
      2795      2796      2795      2797      2798      2799      2798      2800
      2801      2802      2801      2803      2804      2805      2804      2806
      2807      2808      2807      2809      2810      2811      2810      2812
      2813      2814      2813      2815      2816      2817      2816      2818
      2819      2820      2819      2821      2822      2823      2822      2824
      2825      2826      2825      2827      2828      2829      2828      2830
      2831      2832      2831      2833      2834      2835      2834      2836
      2837      2838      2837      2839      2840      2841      2840      2842
      2843      2844      2843      2845      2846      2847      2846      2848
      2849      2850      2849      2851      2852      2853      2852      2854
      2855      2856      2855      2857      2858      2859      2858      2860
      2861      2862      2861      2863      2864      2865      2864      2866
      2867      2868      2867      2869      2870      2871      2870      2872
      2873      2874      2873      2875      2876      2877      2876      2878
      2879      2880      2879      2881      2882      2883      2882      2884
      2885      2886      2885      2887      2888      2889      2888      2890
      2891      2892      2891      2893      2894      2895      2894      2896
      2897      2898      2897      2899      2900      2901      2900      2902
      2903      2904      2903      2905      2906      2907      2906      2908
      2909      2910      2909      2911      2912      2913      2912      2914
      2915      2916      2915      2917      2918      2919      2918      2920
      2921      2922      2921      2923      2924      2925      2924      2926
      2927      2928      2927      2929      2930      2931      2930      2932
      2933      2934      2933      2935      2936      2937      2936      2938
      2939      2940      2939      2941      2942      2943      2942      2944
      2945      2946      2945      2947      2948      2949      2948      2950
      2951      2952      2951      2953      2954      2955      2954      2956
      2957      2958      2957      2959      2960      2961      2960      2962
      2963      2964      2963      2965      2966      2967      2966      2968
      2969      2970      2969      2971      2972      2973      2972      2974
      2975      2976      2975      2977      2978      2979      2978      2980
      2981      2982      2981      2983      2984      2985      2984      2986
      2987      2988      2987      2989      2990      2991      2990      2992
      2993      2994      2993      2995      2996      2997      2996      2998
      2999      3000      2999      3001      3002      3003      3002      3004
      3005      3006      3005      3007      3008      3009      3008      3010
      3011      3012      3011      3013      3014      3015      3014      3016
      3017      3018      3017      3019      3020      3021      3020      3022
      3023      3024      3023      3025      3026      3027      3026      3028
      3029      3030      3029      3031      3032      3033      3032      3034
      3035      3036      3035      3037      3038      3039      3038      3040
      3041      3042      3041      3043      3044      3045      3044      3046
      3047      3048      3047      3049      3050      3051      3050      3052
      3053      3054      3053      3055      3056      3057      3056      3058
      3059      3060      3059      3061      3062      3063      3062      3064
      3065      3066      3065      3067      3068      3069      3068      3070
      3071      3072      3071      3073      3074      3075      3074      3076
      3077      3078      3077      3079      3080      3081      3080      3082
      3083      3084      3083      3085      3086      3087      3086      3088
      3089      3090      3089      3091      3092      3093      3092      3094
      3095      3096      3095      3097      3098      3099      3098      3100
      3101      3102      3101      3103      3104      3105      3104      3106
      3107      3108      3107      3109      3110      3111      3110      3112
      3113      3114      3113      3115      3116      3117      3116      3118
      3119      3120      3119      3121      3122      3123      3122      3124
      3125      3126      3125      3127      3128      3129      3128      3130
      3131      3132      3131      3133      3134      3135      3134      3136
      3137      3138      3137      3139      3140      3141      3140      3142
      3143      3144      3143      3145

      1439 !NTHETA: angles
         1       105       104         1       105       106         1       105       110
         2         3         4         2         3         8         2         3        14
         2        11         6         2        30        25         3         2        11
         3         2        13         3         2        30         3         4         5
         3         4         9         3         4        15         3         8        20
         4         3         8         4         3        14         4         5         6
         4         5        10         4         5        16         4         9        21
         5         4         9         5         4        15         5         6         7
         5         6        11         5         6        17         5        10       121
         6         5        10         6         5        16         6         7        12
         6         7        18         6         7        19         7         6        11
         7         6        17         7        12       177         8         3        14
         9         4        15        10         5        16        10       121       122
        10       121       130        10       121       132        11         2        13
        11         2        30        11         6        17        12         7        18
        12         7        19        12       177       178        12       177       179
        12       177       180        13         2        30        18         7        19
        22        23        24        22        23        28        22        23        34
        22        31        26        22        50        45        23        22        31
        23        22        33        23        22        50        23        24        25
        23        24        29        23        24        35        23        28        40
        24        23        28        24        23        34        24        25        26
        24        25        30        24        25        36        24        29        41
        25        24        29        25        24        35        25        26        27
        25        26        31        25        26        37        26        25        30
        26        25        36        26        27        32        26        27        38
        26        27        39        27        26        31        27        26        37
        27        32       168        28        23        34        29        24        35
        30        25        36        31        22        33        31        22        50
        31        26        37        32        27        38        32        27        39
        32       168       169        32       168       170        32       168       171
        33        22        50        38        27        39        42        43        44
        42        43        48        42        43        54        42        51        46
        42        70        65        43        42        51        43        42        53
        43        42        70        43        44        45        43        44        49
        43        44        55        43        48        60        44        43        48
        44        43        54        44        45        46        44        45        50
        44        45        56        44        49        61        45        44        49
        45        44        55        45        46        47        45        46        51
        45        46        57        46        45        50        46        45        56
        46        47        52        46        47        58        46        47        59
        47        46        51        47        46        57        47        52       159
        48        43        54        49        44        55        50        45        56
        51        42        53        51        42        70        51        46        57
        52        47        58        52        47        59        52       159       160
        52       159       161        52       159       162        53        42        70
        58        47        59        62        63        64        62        63        68
        62        63        74        62        71        66        62        90        85
        63        62        71        63        62        73        63        62        90
        63        64        65        63        64        69        63        64        75
        63        68        80        64        63        68        64        63        74
        64        65        66        64        65        70        64        65        76
        64        69        81        65        64        69        65        64        75
        65        66        67        65        66        71        65        66        77
        66        65        70        66        65        76        66        67        72
        66        67        78        66        67        79        67        66        71
        67        66        77        67        72       150        68        63        74
        69        64        75        70        65        76        71        62        73
        71        62        90        71        66        77        72        67        78
        72        67        79        72       150       151        72       150       152
        72       150       153        73        62        90        78        67        79
        82        83        84        82        83        88        82        83        94
        82        91        86        82       110       105        83        82        91
        83        82        93        83        82       110        83        84        85
        83        84        89        83        84        95        83        88       100
        84        83        88        84        83        94        84        85        86
        84        85        90        84        85        96        84        89       101
        85        84        89        85        84        95        85        86        87
        85        86        91        85        86        97        86        85        90
        86        85        96        86        87        92        86        87        98
        86        87        99        87        86        91        87        86        97
        87        92       141        88        83        94        89        84        95
        90        85        96        91        82        93        91        82       110
        91        86        97        92        87        98        92        87        99
        92       141       142        92       141       143        92       141       144
        93        82       110        98        87        99       102       103       104
       102       103       108       102       103       114       102       111       106
       102       129       124       103       102       111       103       102       113
       103       102       129       103       104       105       103       104       109
       103       104       115       103       108       119       104       103       108
       104       103       114       104       105       106       104       105       110
       104       109       120       105       104       109       105       104       115
       105       106       107       105       106       111       105       106       116
       106       105       110       106       107       112       106       107       117
       106       107       118       107       106       111       107       106       116
       107       112       195       108       103       114       109       104       115
       111       102       113       111       102       129       111       106       116
       112       107       117       112       107       118       112       195       196
       112       195       197       112       195       198       113       102       129
       117       107       118       121       122       123       121       122       127
       121       122       133       121       130       125       122       121       130
       122       121       132       122       123       124       122       123       128
       122       123       134       122       127       139       123       122       127
       123       122       133       123       124       125       123       124       129
       123       124       135       123       128       140       124       123       128
       124       123       134       124       125       126       124       125       130
       124       125       136       125       124       129       125       124       135
       125       126       131       125       126       137       125       126       138
       126       125       130       126       125       136       126       131       186
       127       122       133       128       123       134       129       124       135
       130       121       132       130       125       136       131       126       137
       131       126       138       131       186       187       131       186       188
       131       186       189       137       126       138       141       142       145
       141       142       146       141       142       214       142       141       143
       142       141       144       142       145       147       142       145       148
       142       145       149       142       214       215       143       141       144
       145       142       146       145       142       214       146       142       214
       147       145       148       147       145       149       148       145       149
       150       151       154       150       151       155       150       151       212
       151       150       152       151       150       153       151       154       156
       151       154       157       151       154       158       151       212       213
       152       150       153       154       151       155       154       151       212
       155       151       212       156       154       157       156       154       158
       157       154       158       159       160       163       159       160       164
       159       160       210       160       159       161       160       159       162
       160       163       165       160       163       166       160       163       167
       160       210       211       161       159       162       163       160       164
       163       160       210       164       160       210       165       163       166
       165       163       167       166       163       167       168       169       172
       168       169       173       168       169       208       169       168       170
       169       168       171       169       172       174       169       172       175
       169       172       176       169       208       209       170       168       171
       172       169       173       172       169       208       173       169       208
       174       172       175       174       172       176       175       172       176
       177       178       181       177       178       182       177       178       206
       178       177       179       178       177       180       178       181       183
       178       181       184       178       181       185       178       206       207
       179       177       180       181       178       182       181       178       206
       182       178       206       183       181       184       183       181       185
       184       181       185       186       187       190       186       187       191
       186       187       204       187       186       188       187       186       189
       187       190       192       187       190       193       187       190       194
       187       204       205       188       186       189       190       187       191
       190       187       204       191       187       204       192       190       193
       192       190       194       193       190       194       195       196       199
       195       196       200       195       196       216       196       195       197
       196       195       198       196       199       201       196       199       202
       196       199       203       196       216       217       197       195       198
       199       196       200       199       196       216       200       196       216
       201       199       202       201       199       203       202       199       203
       218       219       226       219       218       224       219       218       223
       219       218       222       219       226       233       219       226       228
       220       233       226       220       233       225       221       234       231
       221       234       227       222       218       224       222       218       223
       223       218       224       225       229       236       225       229       237
       225       229       228       225       231       240       225       231       232
       225       231       234       225       233       226       226       228       230
       226       228       235       226       228       229       227       234       231
       228       226       233       228       229       236       228       229       237
       228       230       232       228       230       239       228       230       238
       229       225       233       229       225       231       229       228       230
       229       228       235       230       228       235       230       232       241
       230       232       231       230       232       242       231       225       233
       231       232       241       231       232       242       232       230       239
       232       230       238       232       231       240       232       231       234
       234       227       243       234       227       244       234       231       240
       236       229       237       238       230       239       241       232       242
       243       227       244       246       245       247       249       248       250
       252       251       253       255       254       256       258       257       259
       261       260       262       264       263       265       267       266       268
       270       269       271       273       272       274       276       275       277
       279       278       280       282       281       283       285       284       286
       288       287       289       291       290       292       294       293       295
       297       296       298       300       299       301       303       302       304
       306       305       307       309       308       310       312       311       313
       315       314       316       318       317       319       321       320       322
       324       323       325       327       326       328       330       329       331
       333       332       334       336       335       337       339       338       340
       342       341       343       345       344       346       348       347       349
       351       350       352       354       353       355       357       356       358
       360       359       361       363       362       364       366       365       367
       369       368       370       372       371       373       375       374       376
       378       377       379       381       380       382       384       383       385
       387       386       388       390       389       391       393       392       394
       396       395       397       399       398       400       402       401       403
       405       404       406       408       407       409       411       410       412
       414       413       415       417       416       418       420       419       421
       423       422       424       426       425       427       429       428       430
       432       431       433       435       434       436       438       437       439
       441       440       442       444       443       445       447       446       448
       450       449       451       453       452       454       456       455       457
       459       458       460       462       461       463       465       464       466
       468       467       469       471       470       472       474       473       475
       477       476       478       480       479       481       483       482       484
       486       485       487       489       488       490       492       491       493
       495       494       496       498       497       499       501       500       502
       504       503       505       507       506       508       510       509       511
       513       512       514       516       515       517       519       518       520
       522       521       523       525       524       526       528       527       529
       531       530       532       534       533       535       537       536       538
       540       539       541       543       542       544       546       545       547
       549       548       550       552       551       553       555       554       556
       558       557       559       561       560       562       564       563       565
       567       566       568       570       569       571       573       572       574
       576       575       577       579       578       580       582       581       583
       585       584       586       588       587       589       591       590       592
       594       593       595       597       596       598       600       599       601
       603       602       604       606       605       607       609       608       610
       612       611       613       615       614       616       618       617       619
       621       620       622       624       623       625       627       626       628
       630       629       631       633       632       634       636       635       637
       639       638       640       642       641       643       645       644       646
       648       647       649       651       650       652       654       653       655
       657       656       658       660       659       661       663       662       664
       666       665       667       669       668       670       672       671       673
       675       674       676       678       677       679       681       680       682
       684       683       685       687       686       688       690       689       691
       693       692       694       696       695       697       699       698       700
       702       701       703       705       704       706       708       707       709
       711       710       712       714       713       715       717       716       718
       720       719       721       723       722       724       726       725       727
       729       728       730       732       731       733       735       734       736
       738       737       739       741       740       742       744       743       745
       747       746       748       750       749       751       753       752       754
       756       755       757       759       758       760       762       761       763
       765       764       766       768       767       769       771       770       772
       774       773       775       777       776       778       780       779       781
       783       782       784       786       785       787       789       788       790
       792       791       793       795       794       796       798       797       799
       801       800       802       804       803       805       807       806       808
       810       809       811       813       812       814       816       815       817
       819       818       820       822       821       823       825       824       826
       828       827       829       831       830       832       834       833       835
       837       836       838       840       839       841       843       842       844
       846       845       847       849       848       850       852       851       853
       855       854       856       858       857       859       861       860       862
       864       863       865       867       866       868       870       869       871
       873       872       874       876       875       877       879       878       880
       882       881       883       885       884       886       888       887       889
       891       890       892       894       893       895       897       896       898
       900       899       901       903       902       904       906       905       907
       909       908       910       912       911       913       915       914       916
       918       917       919       921       920       922       924       923       925
       927       926       928       930       929       931       933       932       934
       936       935       937       939       938       940       942       941       943
       945       944       946       948       947       949       951       950       952
       954       953       955       957       956       958       960       959       961
       963       962       964       966       965       967       969       968       970
       972       971       973       975       974       976       978       977       979
       981       980       982       984       983       985       987       986       988
       990       989       991       993       992       994       996       995       997
       999       998      1000      1002      1001      1003      1005      1004      1006
      1008      1007      1009      1011      1010      1012      1014      1013      1015
      1017      1016      1018      1020      1019      1021      1023      1022      1024
      1026      1025      1027      1029      1028      1030      1032      1031      1033
      1035      1034      1036      1038      1037      1039      1041      1040      1042
      1044      1043      1045      1047      1046      1048      1050      1049      1051
      1053      1052      1054      1056      1055      1057      1059      1058      1060
      1062      1061      1063      1065      1064      1066      1068      1067      1069
      1071      1070      1072      1074      1073      1075      1077      1076      1078
      1080      1079      1081      1083      1082      1084      1086      1085      1087
      1089      1088      1090      1092      1091      1093      1095      1094      1096
      1098      1097      1099      1101      1100      1102      1104      1103      1105
      1107      1106      1108      1110      1109      1111      1113      1112      1114
      1116      1115      1117      1119      1118      1120      1122      1121      1123
      1125      1124      1126      1128      1127      1129      1131      1130      1132
      1134      1133      1135      1137      1136      1138      1140      1139      1141
      1143      1142      1144      1146      1145      1147      1149      1148      1150
      1152      1151      1153      1155      1154      1156      1158      1157      1159
      1161      1160      1162      1164      1163      1165      1167      1166      1168
      1170      1169      1171      1173      1172      1174      1176      1175      1177
      1179      1178      1180      1182      1181      1183      1185      1184      1186
      1188      1187      1189      1191      1190      1192      1194      1193      1195
      1197      1196      1198      1200      1199      1201      1203      1202      1204
      1206      1205      1207      1209      1208      1210      1212      1211      1213
      1215      1214      1216      1218      1217      1219      1221      1220      1222
      1224      1223      1225      1227      1226      1228      1230      1229      1231
      1233      1232      1234      1236      1235      1237      1239      1238      1240
      1242      1241      1243      1245      1244      1246      1248      1247      1249
      1251      1250      1252      1254      1253      1255      1257      1256      1258
      1260      1259      1261      1263      1262      1264      1266      1265      1267
      1269      1268      1270      1272      1271      1273      1275      1274      1276
      1278      1277      1279      1281      1280      1282      1284      1283      1285
      1287      1286      1288      1290      1289      1291      1293      1292      1294
      1296      1295      1297      1299      1298      1300      1302      1301      1303
      1305      1304      1306      1308      1307      1309      1311      1310      1312
      1314      1313      1315      1317      1316      1318      1320      1319      1321
      1323      1322      1324      1326      1325      1327      1329      1328      1330
      1332      1331      1333      1335      1334      1336      1338      1337      1339
      1341      1340      1342      1344      1343      1345      1347      1346      1348
      1350      1349      1351      1353      1352      1354      1356      1355      1357
      1359      1358      1360      1362      1361      1363      1365      1364      1366
      1368      1367      1369      1371      1370      1372      1374      1373      1375
      1377      1376      1378      1380      1379      1381      1383      1382      1384
      1386      1385      1387      1389      1388      1390      1392      1391      1393
      1395      1394      1396      1398      1397      1399      1401      1400      1402
      1404      1403      1405      1407      1406      1408      1410      1409      1411
      1413      1412      1414      1416      1415      1417      1419      1418      1420
      1422      1421      1423      1425      1424      1426      1428      1427      1429
      1431      1430      1432      1434      1433      1435      1437      1436      1438
      1440      1439      1441      1443      1442      1444      1446      1445      1447
      1449      1448      1450      1452      1451      1453      1455      1454      1456
      1458      1457      1459      1461      1460      1462      1464      1463      1465
      1467      1466      1468      1470      1469      1471      1473      1472      1474
      1476      1475      1477      1479      1478      1480      1482      1481      1483
      1485      1484      1486      1488      1487      1489      1491      1490      1492
      1494      1493      1495      1497      1496      1498      1500      1499      1501
      1503      1502      1504      1506      1505      1507      1509      1508      1510
      1512      1511      1513      1515      1514      1516      1518      1517      1519
      1521      1520      1522      1524      1523      1525      1527      1526      1528
      1530      1529      1531      1533      1532      1534      1536      1535      1537
      1539      1538      1540      1542      1541      1543      1545      1544      1546
      1548      1547      1549      1551      1550      1552      1554      1553      1555
      1557      1556      1558      1560      1559      1561      1563      1562      1564
      1566      1565      1567      1569      1568      1570      1572      1571      1573
      1575      1574      1576      1578      1577      1579      1581      1580      1582
      1584      1583      1585      1587      1586      1588      1590      1589      1591
      1593      1592      1594      1596      1595      1597      1599      1598      1600
      1602      1601      1603      1605      1604      1606      1608      1607      1609
      1611      1610      1612      1614      1613      1615      1617      1616      1618
      1620      1619      1621      1623      1622      1624      1626      1625      1627
      1629      1628      1630      1632      1631      1633      1635      1634      1636
      1638      1637      1639      1641      1640      1642      1644      1643      1645
      1647      1646      1648      1650      1649      1651      1653      1652      1654
      1656      1655      1657      1659      1658      1660      1662      1661      1663
      1665      1664      1666      1668      1667      1669      1671      1670      1672
      1674      1673      1675      1677      1676      1678      1680      1679      1681
      1683      1682      1684      1686      1685      1687      1689      1688      1690
      1692      1691      1693      1695      1694      1696      1698      1697      1699
      1701      1700      1702      1704      1703      1705      1707      1706      1708
      1710      1709      1711      1713      1712      1714      1716      1715      1717
      1719      1718      1720      1722      1721      1723      1725      1724      1726
      1728      1727      1729      1731      1730      1732      1734      1733      1735
      1737      1736      1738      1740      1739      1741      1743      1742      1744
      1746      1745      1747      1749      1748      1750      1752      1751      1753
      1755      1754      1756      1758      1757      1759      1761      1760      1762
      1764      1763      1765      1767      1766      1768      1770      1769      1771
      1773      1772      1774      1776      1775      1777      1779      1778      1780
      1782      1781      1783      1785      1784      1786      1788      1787      1789
      1791      1790      1792      1794      1793      1795      1797      1796      1798
      1800      1799      1801      1803      1802      1804      1806      1805      1807
      1809      1808      1810      1812      1811      1813      1815      1814      1816
      1818      1817      1819      1821      1820      1822      1824      1823      1825
      1827      1826      1828      1830      1829      1831      1833      1832      1834
      1836      1835      1837      1839      1838      1840      1842      1841      1843
      1845      1844      1846      1848      1847      1849      1851      1850      1852
      1854      1853      1855      1857      1856      1858      1860      1859      1861
      1863      1862      1864      1866      1865      1867      1869      1868      1870
      1872      1871      1873      1875      1874      1876      1878      1877      1879
      1881      1880      1882      1884      1883      1885      1887      1886      1888
      1890      1889      1891      1893      1892      1894      1896      1895      1897
      1899      1898      1900      1902      1901      1903      1905      1904      1906
      1908      1907      1909      1911      1910      1912      1914      1913      1915
      1917      1916      1918      1920      1919      1921      1923      1922      1924
      1926      1925      1927      1929      1928      1930      1932      1931      1933
      1935      1934      1936      1938      1937      1939      1941      1940      1942
      1944      1943      1945      1947      1946      1948      1950      1949      1951
      1953      1952      1954      1956      1955      1957      1959      1958      1960
      1962      1961      1963      1965      1964      1966      1968      1967      1969
      1971      1970      1972      1974      1973      1975      1977      1976      1978
      1980      1979      1981      1983      1982      1984      1986      1985      1987
      1989      1988      1990      1992      1991      1993      1995      1994      1996
      1998      1997      1999      2001      2000      2002      2004      2003      2005
      2007      2006      2008      2010      2009      2011      2013      2012      2014
      2016      2015      2017      2019      2018      2020      2022      2021      2023
      2025      2024      2026      2028      2027      2029      2031      2030      2032
      2034      2033      2035      2037      2036      2038      2040      2039      2041
      2043      2042      2044      2046      2045      2047      2049      2048      2050
      2052      2051      2053      2055      2054      2056      2058      2057      2059
      2061      2060      2062      2064      2063      2065      2067      2066      2068
      2070      2069      2071      2073      2072      2074      2076      2075      2077
      2079      2078      2080      2082      2081      2083      2085      2084      2086
      2088      2087      2089      2091      2090      2092      2094      2093      2095
      2097      2096      2098      2100      2099      2101      2103      2102      2104
      2106      2105      2107      2109      2108      2110      2112      2111      2113
      2115      2114      2116      2118      2117      2119      2121      2120      2122
      2124      2123      2125      2127      2126      2128      2130      2129      2131
      2133      2132      2134      2136      2135      2137      2139      2138      2140
      2142      2141      2143      2145      2144      2146      2148      2147      2149
      2151      2150      2152      2154      2153      2155      2157      2156      2158
      2160      2159      2161      2163      2162      2164      2166      2165      2167
      2169      2168      2170      2172      2171      2173      2175      2174      2176
      2178      2177      2179      2181      2180      2182      2184      2183      2185
      2187      2186      2188      2190      2189      2191      2193      2192      2194
      2196      2195      2197      2199      2198      2200      2202      2201      2203
      2205      2204      2206      2208      2207      2209      2211      2210      2212
      2214      2213      2215      2217      2216      2218      2220      2219      2221
      2223      2222      2224      2226      2225      2227      2229      2228      2230
      2232      2231      2233      2235      2234      2236      2238      2237      2239
      2241      2240      2242      2244      2243      2245      2247      2246      2248
      2250      2249      2251      2253      2252      2254      2256      2255      2257
      2259      2258      2260      2262      2261      2263      2265      2264      2266
      2268      2267      2269      2271      2270      2272      2274      2273      2275
      2277      2276      2278      2280      2279      2281      2283      2282      2284
      2286      2285      2287      2289      2288      2290      2292      2291      2293
      2295      2294      2296      2298      2297      2299      2301      2300      2302
      2304      2303      2305      2307      2306      2308      2310      2309      2311
      2313      2312      2314      2316      2315      2317      2319      2318      2320
      2322      2321      2323      2325      2324      2326      2328      2327      2329
      2331      2330      2332      2334      2333      2335      2337      2336      2338
      2340      2339      2341      2343      2342      2344      2346      2345      2347
      2349      2348      2350      2352      2351      2353      2355      2354      2356
      2358      2357      2359      2361      2360      2362      2364      2363      2365
      2367      2366      2368      2370      2369      2371      2373      2372      2374
      2376      2375      2377      2379      2378      2380      2382      2381      2383
      2385      2384      2386      2388      2387      2389      2391      2390      2392
      2394      2393      2395      2397      2396      2398      2400      2399      2401
      2403      2402      2404      2406      2405      2407      2409      2408      2410
      2412      2411      2413      2415      2414      2416      2418      2417      2419
      2421      2420      2422      2424      2423      2425      2427      2426      2428
      2430      2429      2431      2433      2432      2434      2436      2435      2437
      2439      2438      2440      2442      2441      2443      2445      2444      2446
      2448      2447      2449      2451      2450      2452      2454      2453      2455
      2457      2456      2458      2460      2459      2461      2463      2462      2464
      2466      2465      2467      2469      2468      2470      2472      2471      2473
      2475      2474      2476      2478      2477      2479      2481      2480      2482
      2484      2483      2485      2487      2486      2488      2490      2489      2491
      2493      2492      2494      2496      2495      2497      2499      2498      2500
      2502      2501      2503      2505      2504      2506      2508      2507      2509
      2511      2510      2512      2514      2513      2515      2517      2516      2518
      2520      2519      2521      2523      2522      2524      2526      2525      2527
      2529      2528      2530      2532      2531      2533      2535      2534      2536
      2538      2537      2539      2541      2540      2542      2544      2543      2545
      2547      2546      2548      2550      2549      2551      2553      2552      2554
      2556      2555      2557      2559      2558      2560      2562      2561      2563
      2565      2564      2566      2568      2567      2569      2571      2570      2572
      2574      2573      2575      2577      2576      2578      2580      2579      2581
      2583      2582      2584      2586      2585      2587      2589      2588      2590
      2592      2591      2593      2595      2594      2596      2598      2597      2599
      2601      2600      2602      2604      2603      2605      2607      2606      2608
      2610      2609      2611      2613      2612      2614      2616      2615      2617
      2619      2618      2620      2622      2621      2623      2625      2624      2626
      2628      2627      2629      2631      2630      2632      2634      2633      2635
      2637      2636      2638      2640      2639      2641      2643      2642      2644
      2646      2645      2647      2649      2648      2650      2652      2651      2653
      2655      2654      2656      2658      2657      2659      2661      2660      2662
      2664      2663      2665      2667      2666      2668      2670      2669      2671
      2673      2672      2674      2676      2675      2677      2679      2678      2680
      2682      2681      2683      2685      2684      2686      2688      2687      2689
      2691      2690      2692      2694      2693      2695      2697      2696      2698
      2700      2699      2701      2703      2702      2704      2706      2705      2707
      2709      2708      2710      2712      2711      2713      2715      2714      2716
      2718      2717      2719      2721      2720      2722      2724      2723      2725
      2727      2726      2728      2730      2729      2731      2733      2732      2734
      2736      2735      2737      2739      2738      2740      2742      2741      2743
      2745      2744      2746      2748      2747      2749      2751      2750      2752
      2754      2753      2755      2757      2756      2758      2760      2759      2761
      2763      2762      2764      2766      2765      2767      2769      2768      2770
      2772      2771      2773      2775      2774      2776      2778      2777      2779
      2781      2780      2782      2784      2783      2785      2787      2786      2788
      2790      2789      2791      2793      2792      2794      2796      2795      2797
      2799      2798      2800      2802      2801      2803      2805      2804      2806
      2808      2807      2809      2811      2810      2812      2814      2813      2815
      2817      2816      2818      2820      2819      2821      2823      2822      2824
      2826      2825      2827      2829      2828      2830      2832      2831      2833
      2835      2834      2836      2838      2837      2839      2841      2840      2842
      2844      2843      2845      2847      2846      2848      2850      2849      2851
      2853      2852      2854      2856      2855      2857      2859      2858      2860
      2862      2861      2863      2865      2864      2866      2868      2867      2869
      2871      2870      2872      2874      2873      2875      2877      2876      2878
      2880      2879      2881      2883      2882      2884      2886      2885      2887
      2889      2888      2890      2892      2891      2893      2895      2894      2896
      2898      2897      2899      2901      2900      2902      2904      2903      2905
      2907      2906      2908      2910      2909      2911      2913      2912      2914
      2916      2915      2917      2919      2918      2920      2922      2921      2923
      2925      2924      2926      2928      2927      2929      2931      2930      2932
      2934      2933      2935      2937      2936      2938      2940      2939      2941
      2943      2942      2944      2946      2945      2947      2949      2948      2950
      2952      2951      2953      2955      2954      2956      2958      2957      2959
      2961      2960      2962      2964      2963      2965      2967      2966      2968
      2970      2969      2971      2973      2972      2974      2976      2975      2977
      2979      2978      2980      2982      2981      2983      2985      2984      2986
      2988      2987      2989      2991      2990      2992      2994      2993      2995
      2997      2996      2998      3000      2999      3001      3003      3002      3004
      3006      3005      3007      3009      3008      3010      3012      3011      3013
      3015      3014      3016      3018      3017      3019      3021      3020      3022
      3024      3023      3025      3027      3026      3028      3030      3029      3031
      3033      3032      3034      3036      3035      3037      3039      3038      3040
      3042      3041      3043      3045      3044      3046      3048      3047      3049
      3051      3050      3052      3054      3053      3055      3057      3056      3058
      3060      3059      3061      3063      3062      3064      3066      3065      3067
      3069      3068      3070      3072      3071      3073      3075      3074      3076
      3078      3077      3079      3081      3080      3082      3084      3083      3085
      3087      3086      3088      3090      3089      3091      3093      3092      3094
      3096      3095      3097      3099      3098      3100      3102      3101      3103
      3105      3104      3106      3108      3107      3109      3111      3110      3112
      3114      3113      3115      3117      3116      3118      3120      3119      3121
      3123      3122      3124      3126      3125      3127      3129      3128      3130
      3132      3131      3133      3135      3134      3136      3138      3137      3139
      3141      3140      3142      3144      3143      3145

       707 !NPHI: dihedrals
         1       105       104       103         1       105       104       109
         1       105       104       115         1       105       106       107
         1       105       106       111         1       105       106       116
         1       105       110        82         2         3         4         5
         2         3         4         9         2         3         4        15
         2         3         8        20         2        11         6         5
         2        11         6         7         2        11         6        17
         2        30        25        24         2        30        25        26
         2        30        25        36         3         2        11         6
         3         2        30        25         3         4         5         6
         3         4         5        10         3         4         5        16
         3         4         9        21         4         3         2        11
         4         3         2        13         4         3         2        30
         4         3         8        20         4         5         6         7
         4         5         6        11         4         5         6        17
         4         5        10       121         5         4         3         8
         5         4         3        14         5         4         9        21
         5         6         7        12         5         6         7        18
         5         6         7        19         5        10       121       122
         5        10       121       130         5        10       121       132
         6         5         4         9         6         5         4        15
         6         5        10       121         6         7        12       177
         6        11         2        13         6        11         2        30
         7         6         5        10         7         6         5        16
         7        12       177       178         7        12       177       179
         7        12       177       180         8         3         2        11
         8         3         2        13         8         3         2        30
         8         3         4         9         8         3         4        15
         9         4         3        14         9         4         5        10
         9         4         5        16        10         5         4        15
        10         5         6        11        10         5         6        17
        10       121       122       123        10       121       122       127
        10       121       122       133        10       121       130       125
        11         2         3        14        11         2        30        25
        11         6         5        16        11         6         7        12
        11         6         7        18        11         6         7        19
        12         7         6        17        12       177       178       181
        12       177       178       182        12       177       178       206
        13         2         3        14        13         2        30        25
        14         3         2        30        14         3         4        15
        14         3         8        20        15         4         5        16
        15         4         9        21        16         5         6        17
        16         5        10       121        17         6         7        18
        17         6         7        19        18         7        12       177
        19         7        12       177        22        23        24        25
        22        23        24        29        22        23        24        35
        22        23        28        40        22        31        26        25
        22        31        26        27        22        31        26        37
        22        50        45        44        22        50        45        46
        22        50        45        56        23        22        31        26
        23        22        50        45        23        24        25        26
        23        24        25        30        23        24        25        36
        23        24        29        41        24        23        22        31
        24        23        22        33        24        23        22        50
        24        23        28        40        24        25        26        27
        24        25        26        31        24        25        26        37
        25        24        23        28        25        24        23        34
        25        24        29        41        25        26        27        32
        25        26        27        38        25        26        27        39
        26        25        24        29        26        25        24        35
        26        27        32       168        26        31        22        33
        26        31        22        50        27        26        25        30
        27        26        25        36        27        32       168       169
        27        32       168       170        27        32       168       171
        28        23        22        31        28        23        22        33
        28        23        22        50        28        23        24        29
        28        23        24        35        29        24        23        34
        29        24        25        30        29        24        25        36
        30        25        24        35        30        25        26        31
        30        25        26        37        31        22        23        34
        31        22        50        45        31        26        25        36
        31        26        27        32        31        26        27        38
        31        26        27        39        32        27        26        37
        32       168       169       172        32       168       169       173
        32       168       169       208        33        22        23        34
        33        22        50        45        34        23        22        50
        34        23        24        35        34        23        28        40
        35        24        25        36        35        24        29        41
        36        25        26        37        37        26        27        38
        37        26        27        39        38        27        32       168
        39        27        32       168        42        43        44        45
        42        43        44        49        42        43        44        55
        42        43        48        60        42        51        46        45
        42        51        46        47        42        51        46        57
        42        70        65        64        42        70        65        66
        42        70        65        76        43        42        51        46
        43        42        70        65        43        44        45        46
        43        44        45        50        43        44        45        56
        43        44        49        61        44        43        42        51
        44        43        42        53        44        43        42        70
        44        43        48        60        44        45        46        47
        44        45        46        51        44        45        46        57
        45        44        43        48        45        44        43        54
        45        44        49        61        45        46        47        52
        45        46        47        58        45        46        47        59
        46        45        44        49        46        45        44        55
        46        47        52       159        46        51        42        53
        46        51        42        70        47        46        45        50
        47        46        45        56        47        52       159       160
        47        52       159       161        47        52       159       162
        48        43        42        51        48        43        42        53
        48        43        42        70        48        43        44        49
        48        43        44        55        49        44        43        54
        49        44        45        50        49        44        45        56
        50        45        44        55        50        45        46        51
        50        45        46        57        51        42        43        54
        51        42        70        65        51        46        45        56
        51        46        47        52        51        46        47        58
        51        46        47        59        52        47        46        57
        52       159       160       163        52       159       160       164
        52       159       160       210        53        42        43        54
        53        42        70        65        54        43        42        70
        54        43        44        55        54        43        48        60
        55        44        45        56        55        44        49        61
        56        45        46        57        57        46        47        58
        57        46        47        59        58        47        52       159
        59        47        52       159        62        63        64        65
        62        63        64        69        62        63        64        75
        62        63        68        80        62        71        66        65
        62        71        66        67        62        71        66        77
        62        90        85        84        62        90        85        86
        62        90        85        96        63        62        71        66
        63        62        90        85        63        64        65        66
        63        64        65        70        63        64        65        76
        63        64        69        81        64        63        62        71
        64        63        62        73        64        63        62        90
        64        63        68        80        64        65        66        67
        64        65        66        71        64        65        66        77
        65        64        63        68        65        64        63        74
        65        64        69        81        65        66        67        72
        65        66        67        78        65        66        67        79
        66        65        64        69        66        65        64        75
        66        67        72       150        66        71        62        73
        66        71        62        90        67        66        65        70
        67        66        65        76        67        72       150       151
        67        72       150       152        67        72       150       153
        68        63        62        71        68        63        62        73
        68        63        62        90        68        63        64        69
        68        63        64        75        69        64        63        74
        69        64        65        70        69        64        65        76
        70        65        64        75        70        65        66        71
        70        65        66        77        71        62        63        74
        71        62        90        85        71        66        65        76
        71        66        67        72        71        66        67        78
        71        66        67        79        72        67        66        77
        72       150       151       154        72       150       151       155
        72       150       151       212        73        62        63        74
        73        62        90        85        74        63        62        90
        74        63        64        75        74        63        68        80
        75        64        65        76        75        64        69        81
        76        65        66        77        77        66        67        78
        77        66        67        79        78        67        72       150
        79        67        72       150        82        83        84        85
        82        83        84        89        82        83        84        95
        82        83        88       100        82        91        86        85
        82        91        86        87        82        91        86        97
        82       110       105       104        82       110       105       106
        83        82        91        86        83        82       110       105
        83        84        85        86        83        84        85        90
        83        84        85        96        83        84        89       101
        84        83        82        91        84        83        82        93
        84        83        82       110        84        83        88       100
        84        85        86        87        84        85        86        91
        84        85        86        97        85        84        83        88
        85        84        83        94        85        84        89       101
        85        86        87        92        85        86        87        98
        85        86        87        99        86        85        84        89
        86        85        84        95        86        87        92       141
        86        91        82        93        86        91        82       110
        87        86        85        90        87        86        85        96
        87        92       141       142        87        92       141       143
        87        92       141       144        88        83        82        91
        88        83        82        93        88        83        82       110
        88        83        84        89        88        83        84        95
        89        84        83        94        89        84        85        90
        89        84        85        96        90        85        84        95
        90        85        86        91        90        85        86        97
        91        82        83        94        91        82       110       105
        91        86        85        96        91        86        87        92
        91        86        87        98        91        86        87        99
        92        87        86        97        92       141       142       145
        92       141       142       146        92       141       142       214
        93        82        83        94        93        82       110       105
        94        83        82       110        94        83        84        95
        94        83        88       100        95        84        85        96
        95        84        89       101        96        85        86        97
        97        86        87        98        97        86        87        99
        98        87        92       141        99        87        92       141
       102       103       104       105       102       103       104       109
       102       103       104       115       102       103       108       119
       102       111       106       105       102       111       106       107
       102       111       106       116       102       129       124       123
       102       129       124       125       102       129       124       135
       103       102       111       106       103       102       129       124
       103       104       105       106       103       104       105       110
       103       104       109       120       104       103       102       111
       104       103       102       113       104       103       102       129
       104       103       108       119       104       105       106       107
       104       105       106       111       104       105       106       116
       105       104       103       108       105       104       103       114
       105       104       109       120       105       106       107       112
       105       106       107       117       105       106       107       118
       106       105       104       109       106       105       104       115
       106       107       112       195       106       111       102       113
       106       111       102       129       107       106       105       110
       107       112       195       196       107       112       195       197
       107       112       195       198       108       103       102       111
       108       103       102       113       108       103       102       129
       108       103       104       109       108       103       104       115
       109       104       103       114       109       104       105       110
       110       105       104       115       110       105       106       111
       110       105       106       116       111       102       103       114
       111       102       129       124       111       106       107       112
       111       106       107       117       111       106       107       118
       112       107       106       116       112       195       196       199
       112       195       196       200       112       195       196       216
       113       102       103       114       113       102       129       124
       114       103       102       129       114       103       104       115
       114       103       108       119       115       104       109       120
       116       106       107       117       116       106       107       118
       117       107       112       195       118       107       112       195
       121       122       123       124       121       122       123       128
       121       122       123       134       121       122       127       139
       121       130       125       124       121       130       125       126
       121       130       125       136       122       121       130       125
       122       123       124       125       122       123       124       129
       122       123       124       135       122       123       128       140
       123       122       121       130       123       122       121       132
       123       122       127       139       123       124       125       126
       123       124       125       130       123       124       125       136
       124       123       122       127       124       123       122       133
       124       123       128       140       124       125       126       131
       124       125       126       137       124       125       126       138
       125       124       123       128       125       124       123       134
       125       126       131       186       125       130       121       132
       126       125       124       129       126       125       124       135
       126       131       186       187       126       131       186       188
       126       131       186       189       127       122       121       130
       127       122       121       132       127       122       123       128
       127       122       123       134       128       123       122       133
       128       123       124       129       128       123       124       135
       129       124       123       134       129       124       125       130
       129       124       125       136       130       121       122       133
       130       125       124       135       130       125       126       131
       130       125       126       137       130       125       126       138
       131       126       125       136       131       186       187       190
       131       186       187       191       131       186       187       204
       132       121       122       133       133       122       123       134
       133       122       127       139       134       123       124       135
       134       123       128       140       135       124       125       136
       136       125       126       137       136       125       126       138
       137       126       131       186       138       126       131       186
       141       142       145       147       141       142       145       148
       141       142       145       149       141       142       214       215
       143       141       142       145       143       141       142       146
       143       141       142       214       144       141       142       145
       144       141       142       146       144       141       142       214
       145       142       214       215       146       142       145       147
       146       142       145       148       146       142       145       149
       146       142       214       215       147       145       142       214
       148       145       142       214       149       145       142       214
       150       151       154       156       150       151       154       157
       150       151       154       158       150       151       212       213
       152       150       151       154       152       150       151       155
       152       150       151       212       153       150       151       154
       153       150       151       155       153       150       151       212
       154       151       212       213       155       151       154       156
       155       151       154       157       155       151       154       158
       155       151       212       213       156       154       151       212
       157       154       151       212       158       154       151       212
       159       160       163       165       159       160       163       166
       159       160       163       167       159       160       210       211
       161       159       160       163       161       159       160       164
       161       159       160       210       162       159       160       163
       162       159       160       164       162       159       160       210
       163       160       210       211       164       160       163       165
       164       160       163       166       164       160       163       167
       164       160       210       211       165       163       160       210
       166       163       160       210       167       163       160       210
       168       169       172       174       168       169       172       175
       168       169       172       176       168       169       208       209
       170       168       169       172       170       168       169       173
       170       168       169       208       171       168       169       172
       171       168       169       173       171       168       169       208
       172       169       208       209       173       169       172       174
       173       169       172       175       173       169       172       176
       173       169       208       209       174       172       169       208
       175       172       169       208       176       172       169       208
       177       178       181       183       177       178       181       184
       177       178       181       185       177       178       206       207
       179       177       178       181       179       177       178       182
       179       177       178       206       180       177       178       181
       180       177       178       182       180       177       178       206
       181       178       206       207       182       178       181       183
       182       178       181       184       182       178       181       185
       182       178       206       207       183       181       178       206
       184       181       178       206       185       181       178       206
       186       187       190       192       186       187       190       193
       186       187       190       194       186       187       204       205
       188       186       187       190       188       186       187       191
       188       186       187       204       189       186       187       190
       189       186       187       191       189       186       187       204
       190       187       204       205       191       187       190       192
       191       187       190       193       191       187       190       194
       191       187       204       205       192       190       187       204
       193       190       187       204       194       190       187       204
       195       196       199       201       195       196       199       202
       195       196       199       203       195       196       216       217
       197       195       196       199       197       195       196       200
       197       195       196       216       198       195       196       199
       198       195       196       200       198       195       196       216
       199       196       216       217       200       196       199       201
       200       196       199       202       200       196       199       203
[truncated: 35,303 more chars]
