# Supplementary material for: Avibactam–Cyclodextrin Inclusion Complexes: Computational and Thermodynamic Insights for Drug Delivery, Detection, and Environmental Scavenging
Source: Molecules. 2025 Aug 18;30(16):3401. doi: 10.3390/molecules30163401 (PMC12388632; doi:10.3390/molecules30163401)
Supplement: Supplementary file 1 [file molecules-30-03401-s001.zip › MD inputs/yCD/host.pdb]

REMARK  GENERATE LIGAND                                                               
REMARK   DATE:     8/28/24     15:21:22      CREATED BY USER: apache                  
ATOM      1  C1  HOS H   1       5.145   3.838   0.005  1.00  0.00      HOST
ATOM      2  H1  HOS H   1       5.601   4.787   0.372  1.00  0.00      HOST
ATOM      3  C2  HOS H   1       5.989   3.411  -1.200  1.00  0.00      HOST
ATOM      4  H2  HOS H   1       7.053   3.393  -0.864  1.00  0.00      HOST
ATOM      5  C3  HOS H   1       5.637   1.987  -1.643  1.00  0.00      HOST
ATOM      6  H3  HOS H   1       4.607   1.985  -2.066  1.00  0.00      HOST
ATOM      7  C4  HOS H   1       5.687   1.065  -0.428  1.00  0.00      HOST
ATOM      8  H4  HOS H   1       6.729   1.092  -0.029  1.00  0.00      HOST
ATOM      9  C5  HOS H   1       4.768   1.600   0.659  1.00  0.00      HOST
ATOM     10  H5  HOS H   1       3.738   1.678   0.238  1.00  0.00      HOST
ATOM     11  C6  HOS H   1       4.662   0.657   1.891  1.00  0.00      HOST
ATOM     12  H6  HOS H   1       4.033  -0.220   1.632  1.00  0.00      HOST
ATOM     13  H7  HOS H   1       4.161   1.208   2.719  1.00  0.00      HOST
ATOM     14  O1  HOS H   1       5.911   4.387  -2.255  1.00  0.00      HOST
ATOM     15  O2  HOS H   1       6.554   1.507  -2.639  1.00  0.00      HOST
ATOM     16  O3  HOS H   1       5.278  -0.256  -0.819  1.00  0.00      HOST
ATOM     17  O4  HOS H   1       5.196   2.900   1.071  1.00  0.00      HOST
ATOM     18  O5  HOS H   1       5.932   0.199   2.342  1.00  0.00      HOST
ATOM     19  C7  HOS H   1       0.891   6.937   0.392  1.00  0.00      HOST
ATOM     20  H8  HOS H   1       0.484   7.880   0.821  1.00  0.00      HOST
ATOM     21  C8  HOS H   1       1.952   7.298  -0.651  1.00  0.00      HOST
ATOM     22  H9  HOS H   1       2.703   7.952  -0.148  1.00  0.00      HOST
ATOM     23  C9  HOS H   1       2.680   6.043  -1.133  1.00  0.00      HOST
ATOM     24  H10 HOS H   1       1.960   5.394  -1.685  1.00  0.00      HOST
ATOM     25  C10 HOS H   1       3.207   5.259   0.069  1.00  0.00      HOST
ATOM     26  H11 HOS H   1       3.943   5.905   0.601  1.00  0.00      HOST
ATOM     27  C11 HOS H   1       2.057   4.976   1.019  1.00  0.00      HOST
ATOM     28  H12 HOS H   1       1.286   4.386   0.471  1.00  0.00      HOST
ATOM     29  C12 HOS H   1       2.456   4.103   2.243  1.00  0.00      HOST
ATOM     30  H13 HOS H   1       2.569   3.046   1.918  1.00  0.00      HOST
ATOM     31  H14 HOS H   1       1.631   4.147   2.990  1.00  0.00      HOST
ATOM     32  O6  HOS H   1       1.403   8.056  -1.748  1.00  0.00      HOST
ATOM     33  O7  HOS H   1       3.758   6.372  -2.016  1.00  0.00      HOST
ATOM     34  O8  HOS H   1       3.780   4.026  -0.388  1.00  0.00      HOST
ATOM     35  O9  HOS H   1       1.479   6.204   1.460  1.00  0.00      HOST
ATOM     36  O10 HOS H   1       3.667   4.528   2.858  1.00  0.00      HOST
ATOM     37  C13 HOS H   1      -5.590  -3.793   0.263  1.00  0.00      HOST
ATOM     38  H15 HOS H   1      -6.026  -4.737   0.664  1.00  0.00      HOST
ATOM     39  C14 HOS H   1      -6.510  -3.359  -0.883  1.00  0.00      HOST
ATOM     40  H16 HOS H   1      -7.551  -3.344  -0.479  1.00  0.00      HOST
ATOM     41  C15 HOS H   1      -6.176  -1.945  -1.348  1.00  0.00      HOST
ATOM     42  H17 HOS H   1      -5.165  -1.946  -1.818  1.00  0.00      HOST
ATOM     43  C16 HOS H   1      -6.151  -1.011  -0.142  1.00  0.00      HOST
ATOM     44  H18 HOS H   1      -7.163  -1.030   0.327  1.00  0.00      HOST
ATOM     45  C17 HOS H   1      -5.160  -1.549   0.878  1.00  0.00      HOST
ATOM     46  H19 HOS H   1      -4.164  -1.635   0.385  1.00  0.00      HOST
ATOM     47  C18 HOS H   1      -4.957  -0.601   2.095  1.00  0.00      HOST
ATOM     48  H20 HOS H   1      -4.332   0.265   1.788  1.00  0.00      HOST
ATOM     49  H21 HOS H   1      -4.407  -1.156   2.890  1.00  0.00      HOST
ATOM     50  O11 HOS H   1      -6.493  -4.298  -1.975  1.00  0.00      HOST
ATOM     51  O12 HOS H   1      -7.128  -1.479  -2.314  1.00  0.00      HOST
ATOM     52  O13 HOS H   1      -5.765   0.304  -0.568  1.00  0.00      HOST
ATOM     53  O14 HOS H   1      -5.569  -2.845   1.324  1.00  0.00      HOST
ATOM     54  O15 HOS H   1      -6.185  -0.123   2.631  1.00  0.00      HOST
ATOM     55  C19 HOS H   1      -1.316  -6.883   0.427  1.00  0.00      HOST
ATOM     56  H22 HOS H   1      -0.881  -7.823   0.836  1.00  0.00      HOST
ATOM     57  C20 HOS H   1      -2.429  -7.253  -0.559  1.00  0.00      HOST
ATOM     58  H23 HOS H   1      -3.143  -7.916  -0.016  1.00  0.00      HOST
ATOM     59  C21 HOS H   1      -3.199  -6.008  -1.005  1.00  0.00      HOST
ATOM     60  H24 HOS H   1      -2.519  -5.360  -1.607  1.00  0.00      HOST
ATOM     61  C22 HOS H   1      -3.656  -5.217   0.218  1.00  0.00      HOST
ATOM     62  H25 HOS H   1      -4.360  -5.861   0.796  1.00  0.00      HOST
ATOM     63  C23 HOS H   1      -2.457  -4.925   1.104  1.00  0.00      HOST
ATOM     64  H26 HOS H   1      -1.720  -4.334   0.511  1.00  0.00      HOST
ATOM     65  C24 HOS H   1      -2.794  -4.050   2.343  1.00  0.00      HOST
ATOM     66  H27 HOS H   1      -2.947  -2.998   2.021  1.00  0.00      HOST
ATOM     67  H28 HOS H   1      -1.924  -4.073   3.038  1.00  0.00      HOST
ATOM     68  O16 HOS H   1      -1.932  -8.005  -1.684  1.00  0.00      HOST
ATOM     69  O17 HOS H   1      -4.332  -6.350  -1.814  1.00  0.00      HOST
ATOM     70  O18 HOS H   1      -4.258  -3.990  -0.219  1.00  0.00      HOST
ATOM     71  O19 HOS H   1      -1.851  -6.149   1.521  1.00  0.00      HOST
ATOM     72  O20 HOS H   1      -3.955  -4.497   3.035  1.00  0.00      HOST
ATOM     73  C25 HOS H   1      -4.241   5.971  -0.578  1.00  0.00      HOST
ATOM     74  H29 HOS H   1      -5.305   6.305  -0.601  1.00  0.00      HOST
ATOM     75  C26 HOS H   1      -3.516   6.801  -1.640  1.00  0.00      HOST
ATOM     76  H30 HOS H   1      -3.688   7.876  -1.383  1.00  0.00      HOST
ATOM     77  C27 HOS H   1      -2.012   6.557  -1.613  1.00  0.00      HOST
ATOM     78  H31 HOS H   1      -1.824   5.509  -1.947  1.00  0.00      HOST
ATOM     79  C28 HOS H   1      -1.446   6.712  -0.205  1.00  0.00      HOST
ATOM     80  H32 HOS H   1      -1.442   7.796   0.058  1.00  0.00      HOST
ATOM     81  C29 HOS H   1      -2.311   5.955   0.799  1.00  0.00      HOST
ATOM     82  H33 HOS H   1      -2.155   4.871   0.583  1.00  0.00      HOST
ATOM     83  C30 HOS H   1      -1.857   6.192   2.263  1.00  0.00      HOST
ATOM     84  H34 HOS H   1      -0.782   5.948   2.385  1.00  0.00      HOST
ATOM     85  H35 HOS H   1      -2.435   5.527   2.942  1.00  0.00      HOST
ATOM     86  O21 HOS H   1      -4.069   6.585  -2.949  1.00  0.00      HOST
ATOM     87  O22 HOS H   1      -1.327   7.446  -2.507  1.00  0.00      HOST
ATOM     88  O23 HOS H   1      -0.132   6.142  -0.212  1.00  0.00      HOST
ATOM     89  O24 HOS H   1      -3.711   6.251   0.708  1.00  0.00      HOST
ATOM     90  O25 HOS H   1      -2.081   7.547   2.643  1.00  0.00      HOST
ATOM     91  C31 HOS H   1      -6.730   1.317  -0.259  1.00  0.00      HOST
ATOM     92  H36 HOS H   1      -7.715   0.876   0.022  1.00  0.00      HOST
ATOM     93  C32 HOS H   1      -6.997   2.201  -1.481  1.00  0.00      HOST
ATOM     94  H37 HOS H   1      -7.832   2.891  -1.203  1.00  0.00      HOST
ATOM     95  C33 HOS H   1      -5.781   3.063  -1.815  1.00  0.00      HOST
ATOM     96  H38 HOS H   1      -4.950   2.397  -2.145  1.00  0.00      HOST
ATOM     97  C34 HOS H   1      -5.333   3.824  -0.566  1.00  0.00      HOST
ATOM     98  H39 HOS H   1      -6.173   4.488  -0.253  1.00  0.00      HOST
ATOM     99  C35 HOS H   1      -5.086   2.814   0.552  1.00  0.00      HOST
ATOM    100  H40 HOS H   1      -4.297   2.105   0.207  1.00  0.00      HOST
ATOM    101  C36 HOS H   1      -4.567   3.440   1.873  1.00  0.00      HOST
ATOM    102  H41 HOS H   1      -3.500   3.713   1.762  1.00  0.00      HOST
ATOM    103  H42 HOS H   1      -4.630   2.677   2.681  1.00  0.00      HOST
ATOM    104  O26 HOS H   1      -7.445   1.436  -2.614  1.00  0.00      HOST
ATOM    105  O27 HOS H   1      -6.077   3.980  -2.876  1.00  0.00      HOST
ATOM    106  O28 HOS H   1      -4.135   4.567  -0.860  1.00  0.00      HOST
ATOM    107  O29 HOS H   1      -6.275   2.077   0.848  1.00  0.00      HOST
ATOM    108  O30 HOS H   1      -5.313   4.589   2.261  1.00  0.00      HOST
ATOM    109  C37 HOS H   1       3.755  -5.911  -0.790  1.00  0.00      HOST
ATOM    110  H43 HOS H   1       4.815  -6.251  -0.854  1.00  0.00      HOST
ATOM    111  C38 HOS H   1       2.981  -6.744  -1.822  1.00  0.00      HOST
ATOM    112  H44 HOS H   1       3.148  -7.820  -1.572  1.00  0.00      HOST
ATOM    113  C39 HOS H   1       1.486  -6.470  -1.715  1.00  0.00      HOST
ATOM    114  H45 HOS H   1       1.303  -5.411  -2.016  1.00  0.00      HOST
ATOM    115  C40 HOS H   1       0.986  -6.649  -0.287  1.00  0.00      HOST
ATOM    116  H46 HOS H   1       1.001  -7.736  -0.038  1.00  0.00      HOST
ATOM    117  C41 HOS H   1       1.894  -5.899   0.683  1.00  0.00      HOST
ATOM    118  H47 HOS H   1       1.734  -4.814   0.482  1.00  0.00      HOST
ATOM    119  C42 HOS H   1       1.500  -6.141   2.169  1.00  0.00      HOST
ATOM    120  H48 HOS H   1       0.445  -5.840   2.337  1.00  0.00      HOST
ATOM    121  H49 HOS H   1       2.147  -5.507   2.816  1.00  0.00      HOST
ATOM    122  O31 HOS H   1       3.459  -6.511  -3.165  1.00  0.00      HOST
ATOM    123  O32 HOS H   1       0.736  -7.324  -2.596  1.00  0.00      HOST
ATOM    124  O33 HOS H   1      -0.330  -6.085  -0.228  1.00  0.00      HOST
ATOM    125  O34 HOS H   1       3.288  -6.189   0.520  1.00  0.00      HOST
ATOM    126  O35 HOS H   1       1.668  -7.510   2.536  1.00  0.00      HOST
ATOM    127  C43 HOS H   1       6.267  -1.264  -0.571  1.00  0.00      HOST
ATOM    128  H50 HOS H   1       7.262  -0.815  -0.345  1.00  0.00      HOST
ATOM    129  C44 HOS H   1       6.481  -2.153  -1.803  1.00  0.00      HOST
ATOM    130  H51 HOS H   1       7.336  -2.832  -1.569  1.00  0.00      HOST
ATOM    131  C45 HOS H   1       5.252  -3.014  -2.073  1.00  0.00      HOST
ATOM    132  H52 HOS H   1       4.409  -2.345  -2.363  1.00  0.00      HOST
ATOM    133  C46 HOS H   1       4.869  -3.777  -0.808  1.00  0.00      HOST
ATOM    134  H53 HOS H   1       5.718  -4.448  -0.538  1.00  0.00      HOST
ATOM    135  C47 HOS H   1       4.683  -2.775   0.329  1.00  0.00      HOST
ATOM    136  H54 HOS H   1       3.872  -2.068   0.037  1.00  0.00      HOST
ATOM    137  C48 HOS H   1       4.241  -3.419   1.672  1.00  0.00      HOST
ATOM    138  H55 HOS H   1       3.169  -3.688   1.620  1.00  0.00      HOST
ATOM    139  H56 HOS H   1       4.355  -2.665   2.483  1.00  0.00      HOST
ATOM    140  O36 HOS H   1       6.841  -1.375  -2.956  1.00  0.00      HOST
ATOM    141  O37 HOS H   1       5.500  -3.937  -3.148  1.00  0.00      HOST
ATOM    142  O38 HOS H   1       3.653  -4.505  -1.058  1.00  0.00      HOST
ATOM    143  O39 HOS H   1       5.882  -2.032   0.560  1.00  0.00      HOST
ATOM    144  O40 HOS H   1       5.003  -4.575   2.005  1.00  0.00      HOST
ATOM    145  H57 HOS H   1       5.030   4.793  -2.216  1.00  0.00      HOST
ATOM    146  H58 HOS H   1       6.355   0.570  -2.795  1.00  0.00      HOST
ATOM    147  H59 HOS H   1       6.128  -0.605   1.834  1.00  0.00      HOST
ATOM    148  H60 HOS H   1       0.531   7.682  -1.964  1.00  0.00      HOST
ATOM    149  H61 HOS H   1       3.369   6.981  -2.664  1.00  0.00      HOST
ATOM    150  H62 HOS H   1       4.381   4.037   2.419  1.00  0.00      HOST
ATOM    151  H63 HOS H   1      -5.686  -4.837  -1.887  1.00  0.00      HOST
ATOM    152  H64 HOS H   1      -7.174  -2.201  -2.963  1.00  0.00      HOST
ATOM    153  H65 HOS H   1      -6.378   0.713   2.173  1.00  0.00      HOST
ATOM    154  H66 HOS H   1      -1.073  -7.625  -1.940  1.00  0.00      HOST
ATOM    155  H67 HOS H   1      -3.977  -6.962  -2.480  1.00  0.00      HOST
ATOM    156  H68 HOS H   1      -4.701  -4.002   2.660  1.00  0.00      HOST
ATOM    157  H69 HOS H   1      -4.418   5.679  -2.966  1.00  0.00      HOST
ATOM    158  H70 HOS H   1      -1.836   7.403  -3.330  1.00  0.00      HOST
ATOM    159  H71 HOS H   1      -3.035   7.676   2.596  1.00  0.00      HOST
ATOM    160  H72 HOS H   1      -7.195   0.504  -2.460  1.00  0.00      HOST
ATOM    161  H73 HOS H   1      -6.506   3.426  -3.549  1.00  0.00      HOST
ATOM    162  H74 HOS H   1      -4.946   5.330   1.755  1.00  0.00      HOST
ATOM    163  H75 HOS H   1       4.234  -7.066  -3.299  1.00  0.00      HOST
ATOM    164  H76 HOS H   1       1.124  -7.177  -3.468  1.00  0.00      HOST
ATOM    165  H77 HOS H   1       1.545  -7.571   3.489  1.00  0.00      HOST
ATOM    166  H78 HOS H   1       6.969  -2.029  -3.657  1.00  0.00      HOST
ATOM    167  H79 HOS H   1       4.651  -4.358  -3.337  1.00  0.00      HOST
ATOM    168  H80 HOS H   1       4.539  -5.332   1.610  1.00  0.00      HOST
TER     169      HOST     1
END
