# Supplementary material for: Avibactam–Cyclodextrin Inclusion Complexes: Computational and Thermodynamic Insights for Drug Delivery, Detection, and Environmental Scavenging
Source: Molecules. 2025 Aug 18;30(16):3401. doi: 10.3390/molecules30163401 (PMC12388632; doi:10.3390/molecules30163401)
Supplement: Supplementary file 1 [file molecules-30-03401-s001.zip › MD inputs/yCD/host.psf]

PSF EXT CMAP XPLOR

         2 !NTITLE
* GENERATE LIGAND                                                               
*  DATE:     8/28/24     15:21:22      CREATED BY USER: apache                  

       168 !NATOM
         1 HOST     1        HOST     C1       CG311    0.271000       12.0110           0
         2 HOST     1        HOST     H1       HGA1     0.900000E-01   1.00800           0
         3 HOST     1        HOST     C2       CG311    0.156000       12.0110           0
         4 HOST     1        HOST     H2       HGA1     0.900000E-01   1.00800           0
         5 HOST     1        HOST     C3       CG311    0.137000       12.0110           0
         6 HOST     1        HOST     H3       HGA1     0.900000E-01   1.00800           0
         7 HOST     1        HOST     C4       CG311    0.133000       12.0110           0
         8 HOST     1        HOST     H4       HGA1     0.900000E-01   1.00800           0
         9 HOST     1        HOST     C5       CG311    0.300000E-02   12.0110           0
        10 HOST     1        HOST     H5       HGA1     0.900000E-01   1.00800           0
        11 HOST     1        HOST     C6       CG321    0.134000       12.0110           0
        12 HOST     1        HOST     H6       HGA2     0.900000E-01   1.00800           0
        13 HOST     1        HOST     H7       HGA2     0.900000E-01   1.00800           0
        14 HOST     1        HOST     O1       OG311   -0.646000       15.9994           0
        15 HOST     1        HOST     O2       OG311   -0.641000       15.9994           0
        16 HOST     1        HOST     O3       OG301   -0.395000       15.9994           0
        17 HOST     1        HOST     O4       OG3C61  -0.392000       15.9994           0
        18 HOST     1        HOST     O5       OG311   -0.649000       15.9994           0
        19 HOST     1        HOST     C7       CG311    0.271000       12.0110           0
        20 HOST     1        HOST     H8       HGA1     0.900000E-01   1.00800           0
        21 HOST     1        HOST     C8       CG311    0.156000       12.0110           0
        22 HOST     1        HOST     H9       HGA1     0.900000E-01   1.00800           0
        23 HOST     1        HOST     C9       CG311    0.137000       12.0110           0
        24 HOST     1        HOST     H10      HGA1     0.900000E-01   1.00800           0
        25 HOST     1        HOST     C10      CG311    0.133000       12.0110           0
        26 HOST     1        HOST     H11      HGA1     0.900000E-01   1.00800           0
        27 HOST     1        HOST     C11      CG311    0.300000E-02   12.0110           0
        28 HOST     1        HOST     H12      HGA1     0.900000E-01   1.00800           0
        29 HOST     1        HOST     C12      CG321    0.134000       12.0110           0
        30 HOST     1        HOST     H13      HGA2     0.900000E-01   1.00800           0
        31 HOST     1        HOST     H14      HGA2     0.900000E-01   1.00800           0
        32 HOST     1        HOST     O6       OG311   -0.646000       15.9994           0
        33 HOST     1        HOST     O7       OG311   -0.641000       15.9994           0
        34 HOST     1        HOST     O8       OG301   -0.395000       15.9994           0
        35 HOST     1        HOST     O9       OG3C61  -0.392000       15.9994           0
        36 HOST     1        HOST     O10      OG311   -0.649000       15.9994           0
        37 HOST     1        HOST     C13      CG311    0.271000       12.0110           0
        38 HOST     1        HOST     H15      HGA1     0.900000E-01   1.00800           0
        39 HOST     1        HOST     C14      CG311    0.156000       12.0110           0
        40 HOST     1        HOST     H16      HGA1     0.900000E-01   1.00800           0
        41 HOST     1        HOST     C15      CG311    0.137000       12.0110           0
        42 HOST     1        HOST     H17      HGA1     0.900000E-01   1.00800           0
        43 HOST     1        HOST     C16      CG311    0.133000       12.0110           0
        44 HOST     1        HOST     H18      HGA1     0.900000E-01   1.00800           0
        45 HOST     1        HOST     C17      CG311    0.300000E-02   12.0110           0
        46 HOST     1        HOST     H19      HGA1     0.900000E-01   1.00800           0
        47 HOST     1        HOST     C18      CG321    0.134000       12.0110           0
        48 HOST     1        HOST     H20      HGA2     0.900000E-01   1.00800           0
        49 HOST     1        HOST     H21      HGA2     0.900000E-01   1.00800           0
        50 HOST     1        HOST     O11      OG311   -0.646000       15.9994           0
        51 HOST     1        HOST     O12      OG311   -0.641000       15.9994           0
        52 HOST     1        HOST     O13      OG301   -0.395000       15.9994           0
        53 HOST     1        HOST     O14      OG3C61  -0.392000       15.9994           0
        54 HOST     1        HOST     O15      OG311   -0.649000       15.9994           0
        55 HOST     1        HOST     C19      CG311    0.271000       12.0110           0
        56 HOST     1        HOST     H22      HGA1     0.900000E-01   1.00800           0
        57 HOST     1        HOST     C20      CG311    0.156000       12.0110           0
        58 HOST     1        HOST     H23      HGA1     0.900000E-01   1.00800           0
        59 HOST     1        HOST     C21      CG311    0.137000       12.0110           0
        60 HOST     1        HOST     H24      HGA1     0.900000E-01   1.00800           0
        61 HOST     1        HOST     C22      CG311    0.133000       12.0110           0
        62 HOST     1        HOST     H25      HGA1     0.900000E-01   1.00800           0
        63 HOST     1        HOST     C23      CG311    0.300000E-02   12.0110           0
        64 HOST     1        HOST     H26      HGA1     0.900000E-01   1.00800           0
        65 HOST     1        HOST     C24      CG321    0.134000       12.0110           0
        66 HOST     1        HOST     H27      HGA2     0.900000E-01   1.00800           0
        67 HOST     1        HOST     H28      HGA2     0.900000E-01   1.00800           0
        68 HOST     1        HOST     O16      OG311   -0.646000       15.9994           0
        69 HOST     1        HOST     O17      OG311   -0.641000       15.9994           0
        70 HOST     1        HOST     O18      OG301   -0.395000       15.9994           0
        71 HOST     1        HOST     O19      OG3C61  -0.392000       15.9994           0
        72 HOST     1        HOST     O20      OG311   -0.649000       15.9994           0
        73 HOST     1        HOST     C25      CG311    0.271000       12.0110           0
        74 HOST     1        HOST     H29      HGA1     0.900000E-01   1.00800           0
        75 HOST     1        HOST     C26      CG311    0.156000       12.0110           0
        76 HOST     1        HOST     H30      HGA1     0.900000E-01   1.00800           0
        77 HOST     1        HOST     C27      CG311    0.137000       12.0110           0
        78 HOST     1        HOST     H31      HGA1     0.900000E-01   1.00800           0
        79 HOST     1        HOST     C28      CG311    0.133000       12.0110           0
        80 HOST     1        HOST     H32      HGA1     0.900000E-01   1.00800           0
        81 HOST     1        HOST     C29      CG311    0.300000E-02   12.0110           0
        82 HOST     1        HOST     H33      HGA1     0.900000E-01   1.00800           0
        83 HOST     1        HOST     C30      CG321    0.134000       12.0110           0
        84 HOST     1        HOST     H34      HGA2     0.900000E-01   1.00800           0
        85 HOST     1        HOST     H35      HGA2     0.900000E-01   1.00800           0
        86 HOST     1        HOST     O21      OG311   -0.646000       15.9994           0
        87 HOST     1        HOST     O22      OG311   -0.641000       15.9994           0
        88 HOST     1        HOST     O23      OG301   -0.395000       15.9994           0
        89 HOST     1        HOST     O24      OG3C61  -0.392000       15.9994           0
        90 HOST     1        HOST     O25      OG311   -0.649000       15.9994           0
        91 HOST     1        HOST     C31      CG311    0.271000       12.0110           0
        92 HOST     1        HOST     H36      HGA1     0.900000E-01   1.00800           0
        93 HOST     1        HOST     C32      CG311    0.156000       12.0110           0
        94 HOST     1        HOST     H37      HGA1     0.900000E-01   1.00800           0
        95 HOST     1        HOST     C33      CG311    0.137000       12.0110           0
        96 HOST     1        HOST     H38      HGA1     0.900000E-01   1.00800           0
        97 HOST     1        HOST     C34      CG311    0.133000       12.0110           0
        98 HOST     1        HOST     H39      HGA1     0.900000E-01   1.00800           0
        99 HOST     1        HOST     C35      CG311    0.300000E-02   12.0110           0
       100 HOST     1        HOST     H40      HGA1     0.900000E-01   1.00800           0
       101 HOST     1        HOST     C36      CG321    0.134000       12.0110           0
       102 HOST     1        HOST     H41      HGA2     0.900000E-01   1.00800           0
       103 HOST     1        HOST     H42      HGA2     0.900000E-01   1.00800           0
       104 HOST     1        HOST     O26      OG311   -0.646000       15.9994           0
       105 HOST     1        HOST     O27      OG311   -0.641000       15.9994           0
       106 HOST     1        HOST     O28      OG301   -0.395000       15.9994           0
       107 HOST     1        HOST     O29      OG3C61  -0.392000       15.9994           0
       108 HOST     1        HOST     O30      OG311   -0.649000       15.9994           0
       109 HOST     1        HOST     C37      CG311    0.271000       12.0110           0
       110 HOST     1        HOST     H43      HGA1     0.900000E-01   1.00800           0
       111 HOST     1        HOST     C38      CG311    0.156000       12.0110           0
       112 HOST     1        HOST     H44      HGA1     0.900000E-01   1.00800           0
       113 HOST     1        HOST     C39      CG311    0.137000       12.0110           0
       114 HOST     1        HOST     H45      HGA1     0.900000E-01   1.00800           0
       115 HOST     1        HOST     C40      CG311    0.133000       12.0110           0
       116 HOST     1        HOST     H46      HGA1     0.900000E-01   1.00800           0
       117 HOST     1        HOST     C41      CG311    0.300000E-02   12.0110           0
       118 HOST     1        HOST     H47      HGA1     0.900000E-01   1.00800           0
       119 HOST     1        HOST     C42      CG321    0.134000       12.0110           0
       120 HOST     1        HOST     H48      HGA2     0.900000E-01   1.00800           0
       121 HOST     1        HOST     H49      HGA2     0.900000E-01   1.00800           0
       122 HOST     1        HOST     O31      OG311   -0.646000       15.9994           0
       123 HOST     1        HOST     O32      OG311   -0.641000       15.9994           0
       124 HOST     1        HOST     O33      OG301   -0.395000       15.9994           0
       125 HOST     1        HOST     O34      OG3C61  -0.392000       15.9994           0
       126 HOST     1        HOST     O35      OG311   -0.649000       15.9994           0
       127 HOST     1        HOST     C43      CG311    0.271000       12.0110           0
       128 HOST     1        HOST     H50      HGA1     0.900000E-01   1.00800           0
       129 HOST     1        HOST     C44      CG311    0.156000       12.0110           0
       130 HOST     1        HOST     H51      HGA1     0.900000E-01   1.00800           0
       131 HOST     1        HOST     C45      CG311    0.137000       12.0110           0
       132 HOST     1        HOST     H52      HGA1     0.900000E-01   1.00800           0
       133 HOST     1        HOST     C46      CG311    0.133000       12.0110           0
       134 HOST     1        HOST     H53      HGA1     0.900000E-01   1.00800           0
       135 HOST     1        HOST     C47      CG311    0.300000E-02   12.0110           0
       136 HOST     1        HOST     H54      HGA1     0.900000E-01   1.00800           0
       137 HOST     1        HOST     C48      CG321    0.134000       12.0110           0
       138 HOST     1        HOST     H55      HGA2     0.900000E-01   1.00800           0
       139 HOST     1        HOST     H56      HGA2     0.900000E-01   1.00800           0
       140 HOST     1        HOST     O36      OG311   -0.646000       15.9994           0
       141 HOST     1        HOST     O37      OG311   -0.641000       15.9994           0
       142 HOST     1        HOST     O38      OG301   -0.395000       15.9994           0
       143 HOST     1        HOST     O39      OG3C61  -0.392000       15.9994           0
       144 HOST     1        HOST     O40      OG311   -0.649000       15.9994           0
       145 HOST     1        HOST     H57      HGP1     0.420000       1.00800           0
       146 HOST     1        HOST     H58      HGP1     0.420000       1.00800           0
       147 HOST     1        HOST     H59      HGP1     0.419000       1.00800           0
       148 HOST     1        HOST     H60      HGP1     0.420000       1.00800           0
       149 HOST     1        HOST     H61      HGP1     0.420000       1.00800           0
       150 HOST     1        HOST     H62      HGP1     0.419000       1.00800           0
       151 HOST     1        HOST     H63      HGP1     0.420000       1.00800           0
       152 HOST     1        HOST     H64      HGP1     0.420000       1.00800           0
       153 HOST     1        HOST     H65      HGP1     0.419000       1.00800           0
       154 HOST     1        HOST     H66      HGP1     0.420000       1.00800           0
       155 HOST     1        HOST     H67      HGP1     0.420000       1.00800           0
       156 HOST     1        HOST     H68      HGP1     0.419000       1.00800           0
       157 HOST     1        HOST     H69      HGP1     0.420000       1.00800           0
       158 HOST     1        HOST     H70      HGP1     0.420000       1.00800           0
       159 HOST     1        HOST     H71      HGP1     0.419000       1.00800           0
       160 HOST     1        HOST     H72      HGP1     0.420000       1.00800           0
       161 HOST     1        HOST     H73      HGP1     0.420000       1.00800           0
       162 HOST     1        HOST     H74      HGP1     0.419000       1.00800           0
       163 HOST     1        HOST     H75      HGP1     0.420000       1.00800           0
       164 HOST     1        HOST     H76      HGP1     0.420000       1.00800           0
       165 HOST     1        HOST     H77      HGP1     0.419000       1.00800           0
       166 HOST     1        HOST     H78      HGP1     0.420000       1.00800           0
       167 HOST     1        HOST     H79      HGP1     0.420000       1.00800           0
       168 HOST     1        HOST     H80      HGP1     0.419000       1.00800           0

       176 !NBOND: bonds
         1         2         1        17         3         4         3         1
         5         6         5         3         5         7         7         8
         7         9         9        10         9        17         9        11
        11        18        11        12        13        11        14       145
         3        14         5        15       127        16         7        16
        19        20        19        35        21        22        21        19
        23        24        23        21        23        25        25        26
        25        27        27        28        27        35        27        29
        29        36        29        30        31        29        21        32
        23        33         1        34        25        34        37        38
        37        53        39        40        39        37        41        42
        41        39        41        43        43        44        43        45
        45        46        45        53        45        47        47        54
        47        48        49        47        39        50        41        51
        91        52        43        52        55        56        55        71
        57        58        57        55        59        60        59        57
        59        61        61        62        61        63        63        64
        63        71        63        65        65        66        65        72
        67        65        57        68        59        69        61        70
        37        70        73        74        73        89        75        77
        75        76        75        73        77        78        77        79
        79        80        79        81        81        82        81        83
        83        85        83        90        83        84        75        86
        77        87        79        88        19        88        89        81
        91        92        91       107        93        94        93        91
        95        96        95        93        95        97        97        98
        97        99        99       100        99       107        99       101
       101       108       101       102       103       101       104       160
        93       104        95       105        97       106        73       106
       109       110       109       125       111       113       111       112
       111       109       113       114       113       115       115       124
       115       116       115       117       117       118       117       119
       119       121       119       126       119       120       111       122
       113       123        55       124       125       117       127       128
       127       143       129       130       129       127       131       132
       131       129       131       133       133       134       133       135
       135       136       135       143       135       137       137       144
       137       138       139       137       140       166       129       140
       131       141       133       142       109       142       146        15
       147        18       148        32       149        33       150        36
       151        50       152        51       153        54       154        68
       155        69       156        72       157        86       158        87
       159        90       161       105       162       108       163       122
       164       123       165       126       167       141       168       144

       328 !NTHETA: angles
         2         1         3         2         1        17         2         1        34
         3         1        17         3         1        34        17         1        34
         1         3         4         1         3         5         1         3        14
         4         3         5         4         3        14         5         3        14
         3         5         6         3         5         7         3         5        15
         6         5         7         6         5        15         7         5        15
         5         7         8         5         7         9         5         7        16
         8         7         9         8         7        16         9         7        16
         7         9        10         7         9        11         7         9        17
        10         9        11        10         9        17        11         9        17
         9        11        12         9        11        13         9        11        18
        12        11        13        12        11        18        13        11        18
         3        14       145         5        15       146         7        16       127
         1        17         9        11        18       147        20        19        21
        20        19        35        20        19        88        21        19        35
        21        19        88        35        19        88        19        21        22
        19        21        23        19        21        32        22        21        23
        22        21        32        23        21        32        21        23        24
        21        23        25        21        23        33        24        23        25
        24        23        33        25        23        33        23        25        26
        23        25        27        23        25        34        26        25        27
        26        25        34        27        25        34        25        27        28
        25        27        29        25        27        35        28        27        29
        28        27        35        29        27        35        27        29        30
        27        29        31        27        29        36        30        29        31
        30        29        36        31        29        36        21        32       148
        23        33       149         1        34        25        19        35        27
        29        36       150        38        37        39        38        37        53
        38        37        70        39        37        53        39        37        70
        53        37        70        37        39        40        37        39        41
        37        39        50        40        39        41        40        39        50
        41        39        50        39        41        42        39        41        43
        39        41        51        42        41        43        42        41        51
        43        41        51        41        43        44        41        43        45
        41        43        52        44        43        45        44        43        52
        45        43        52        43        45        46        43        45        47
        43        45        53        46        45        47        46        45        53
        47        45        53        45        47        48        45        47        49
        45        47        54        48        47        49        48        47        54
        49        47        54        39        50       151        41        51       152
        43        52        91        37        53        45        47        54       153
        56        55        57        56        55        71        56        55       124
        57        55        71        57        55       124        71        55       124
        55        57        58        55        57        59        55        57        68
        58        57        59        58        57        68        59        57        68
        57        59        60        57        59        61        57        59        69
        60        59        61        60        59        69        61        59        69
        59        61        62        59        61        63        59        61        70
        62        61        63        62        61        70        63        61        70
        61        63        64        61        63        65        61        63        71
        64        63        65        64        63        71        65        63        71
        63        65        66        63        65        67        63        65        72
        66        65        67        66        65        72        67        65        72
        57        68       154        59        69       155        37        70        61
        55        71        63        65        72       156        74        73        75
        74        73        89        74        73       106        75        73        89
        75        73       106        89        73       106        73        75        76
        73        75        77        73        75        86        76        75        77
        76        75        86        77        75        86        75        77        78
        75        77        79        75        77        87        78        77        79
        78        77        87        79        77        87        77        79        80
        77        79        81        77        79        88        80        79        81
        80        79        88        81        79        88        79        81        82
        79        81        83        79        81        89        82        81        83
        82        81        89        83        81        89        81        83        84
        81        83        85        81        83        90        84        83        85
        84        83        90        85        83        90        75        86       157
        77        87       158        19        88        79        73        89        81
        83        90       159        52        91        92        52        91        93
        52        91       107        92        91        93        92        91       107
        93        91       107        91        93        94        91        93        95
        91        93       104        94        93        95        94        93       104
        95        93       104        93        95        96        93        95        97
        93        95       105        96        95        97        96        95       105
        97        95       105        95        97        98        95        97        99
        95        97       106        98        97        99        98        97       106
        99        97       106        97        99       100        97        99       101
        97        99       107       100        99       101       100        99       107
       101        99       107        99       101       102        99       101       103
        99       101       108       102       101       103       102       101       108
       103       101       108        93       104       160        95       105       161
        73       106        97        91       107        99       101       108       162
       110       109       111       110       109       125       110       109       142
       111       109       125       111       109       142       125       109       142
       109       111       112       109       111       113       109       111       122
       112       111       113       112       111       122       113       111       122
       111       113       114       111       113       115       111       113       123
       114       113       115       114       113       123       115       113       123
       113       115       116       113       115       117       113       115       124
       116       115       117       116       115       124       117       115       124
       115       117       118       115       117       119       115       117       125
       118       117       119       118       117       125       119       117       125
       117       119       120       117       119       121       117       119       126
       120       119       121       120       119       126       121       119       126
       111       122       163       113       123       164        55       124       115
       109       125       117       119       126       165        16       127       128
        16       127       129        16       127       143       128       127       129
       128       127       143       129       127       143       127       129       130
       127       129       131       127       129       140       130       129       131
       130       129       140       131       129       140       129       131       132
       129       131       133       129       131       141       132       131       133
       132       131       141       133       131       141       131       133       134
       131       133       135       131       133       142       134       133       135
       134       133       142       135       133       142       133       135       136
       133       135       137       133       135       143       136       135       137
       136       135       143       137       135       143       135       137       138
       135       137       139       135       137       144       138       137       139
       138       137       144       139       137       144       129       140       166
       131       141       167       109       142       133       127       143       135
       137       144       168

       528 !NPHI: dihedrals
         1         3         5         6         1         3         5         7
         1         3         5        15         1         3        14       145
         1        17         9         7         1        17         9        10
         1        17         9        11         1        34        25        23
         1        34        25        26         1        34        25        27
         2         1         3         4         2         1         3         5
         2         1         3        14         2         1        17         9
         2         1        34        25         3         1        17         9
         3         1        34        25         3         5         7         8
         3         5         7         9         3         5         7        16
         3         5        15       146         4         3         1        17
         4         3         1        34         4         3         5         6
         4         3         5         7         4         3         5        15
         4         3        14       145         5         3         1        17
         5         3         1        34         5         3        14       145
         5         7         9        10         5         7         9        11
         5         7         9        17         5         7        16       127
         6         5         3        14         6         5         7         8
         6         5         7         9         6         5         7        16
         6         5        15       146         7         5         3        14
         7         5        15       146         7         9        11        12
         7         9        11        13         7         9        11        18
         7        16       127       128         7        16       127       129
         7        16       127       143         8         7         5        15
         8         7         9        10         8         7         9        11
         8         7         9        17         8         7        16       127
         9         7         5        15         9         7        16       127
         9        11        18       147         9        17         1        34
        10         9         7        16        10         9        11        12
        10         9        11        13        10         9        11        18
        11         9         7        16        12        11         9        17
        12        11        18       147        13        11         9        17
        13        11        18       147        14         3         1        17
        14         3         1        34        14         3         5        15
        15         5         7        16        16         7         9        17
        16       127       129       130        16       127       129       131
        16       127       129       140        16       127       143       135
        17         1        34        25        17         9        11        18
        19        21        23        24        19        21        23        25
        19        21        23        33        19        21        32       148
        19        35        27        25        19        35        27        28
        19        35        27        29        19        88        79        77
        19        88        79        80        19        88        79        81
        20        19        21        22        20        19        21        23
        20        19        21        32        20        19        35        27
        20        19        88        79        21        19        35        27
        21        19        88        79        21        23        25        26
        21        23        25        27        21        23        25        34
        21        23        33       149        22        21        19        35
        22        21        19        88        22        21        23        24
        22        21        23        25        22        21        23        33
        22        21        32       148        23        21        19        35
        23        21        19        88        23        21        32       148
        23        25        27        28        23        25        27        29
        23        25        27        35        24        23        21        32
        24        23        25        26        24        23        25        27
        24        23        25        34        24        23        33       149
        25        23        21        32        25        23        33       149
        25        27        29        30        25        27        29        31
        25        27        29        36        26        25        23        33
        26        25        27        28        26        25        27        29
        26        25        27        35        27        25        23        33
        27        29        36       150        27        35        19        88
        28        27        25        34        28        27        29        30
        28        27        29        31        28        27        29        36
        29        27        25        34        30        29        27        35
        30        29        36       150        31        29        27        35
        31        29        36       150        32        21        19        35
        32        21        19        88        32        21        23        33
        33        23        25        34        34        25        27        35
        35        19        88        79        35        27        29        36
        37        39        41        42        37        39        41        43
        37        39        41        51        37        39        50       151
        37        53        45        43        37        53        45        46
        37        53        45        47        37        70        61        59
        37        70        61        62        37        70        61        63
        38        37        39        40        38        37        39        41
        38        37        39        50        38        37        53        45
        38        37        70        61        39        37        53        45
        39        37        70        61        39        41        43        44
        39        41        43        45        39        41        43        52
        39        41        51       152        40        39        37        53
        40        39        37        70        40        39        41        42
        40        39        41        43        40        39        41        51
        40        39        50       151        41        39        37        53
        41        39        37        70        41        39        50       151
        41        43        45        46        41        43        45        47
        41        43        45        53        41        43        52        91
        42        41        39        50        42        41        43        44
        42        41        43        45        42        41        43        52
        42        41        51       152        43        41        39        50
        43        41        51       152        43        45        47        48
        43        45        47        49        43        45        47        54
        43        52        91        92        43        52        91        93
        43        52        91       107        44        43        41        51
        44        43        45        46        44        43        45        47
        44        43        45        53        44        43        52        91
        45        43        41        51        45        43        52        91
        45        47        54       153        45        53        37        70
        46        45        43        52        46        45        47        48
        46        45        47        49        46        45        47        54
        47        45        43        52        48        47        45        53
        48        47        54       153        49        47        45        53
        49        47        54       153        50        39        37        53
        50        39        37        70        50        39        41        51
        51        41        43        52        52        43        45        53
        52        91        93        94        52        91        93        95
        52        91        93       104        52        91       107        99
        53        37        70        61        53        45        47        54
        55        57        59        60        55        57        59        61
        55        57        59        69        55        57        68       154
        55        71        63        61        55        71        63        64
        55        71        63        65        55       124       115       113
        55       124       115       116        55       124       115       117
        56        55        57        58        56        55        57        59
        56        55        57        68        56        55        71        63
        56        55       124       115        57        55        71        63
        57        55       124       115        57        59        61        62
        57        59        61        63        57        59        61        70
        57        59        69       155        58        57        55        71
        58        57        55       124        58        57        59        60
        58        57        59        61        58        57        59        69
        58        57        68       154        59        57        55        71
        59        57        55       124        59        57        68       154
        59        61        63        64        59        61        63        65
        59        61        63        71        60        59        57        68
        60        59        61        62        60        59        61        63
        60        59        61        70        60        59        69       155
        61        59        57        68        61        59        69       155
        61        63        65        66        61        63        65        67
        61        63        65        72        62        61        59        69
        62        61        63        64        62        61        63        65
        62        61        63        71        63        61        59        69
        63        65        72       156        63        71        55       124
        64        63        61        70        64        63        65        66
        64        63        65        67        64        63        65        72
        65        63        61        70        66        65        63        71
        66        65        72       156        67        65        63        71
        67        65        72       156        68        57        55        71
        68        57        55       124        68        57        59        69
        69        59        61        70        70        61        63        71
        71        55       124       115        71        63        65        72
        73        75        77        78        73        75        77        79
        73        75        77        87        73        75        86       157
        73        89        81        79        73        89        81        82
        73        89        81        83        73       106        97        95
        73       106        97        98        73       106        97        99
        74        73        75        76        74        73        75        77
        74        73        75        86        74        73        89        81
        74        73       106        97        75        73        89        81
        75        73       106        97        75        77        79        80
        75        77        79        81        75        77        79        88
        75        77        87       158        76        75        73        89
        76        75        73       106        76        75        77        78
        76        75        77        79        76        75        77        87
        76        75        86       157        77        75        73        89
        77        75        73       106        77        75        86       157
        77        79        81        82        77        79        81        83
        77        79        81        89        78        77        75        86
        78        77        79        80        78        77        79        81
        78        77        79        88        78        77        87       158
        79        77        75        86        79        77        87       158
        79        81        83        84        79        81        83        85
        79        81        83        90        80        79        77        87
        80        79        81        82        80        79        81        83
        80        79        81        89        81        79        77        87
        81        83        90       159        81        89        73       106
        82        81        79        88        82        81        83        84
        82        81        83        85        82        81        83        90
        83        81        79        88        84        83        81        89
        84        83        90       159        85        83        81        89
        85        83        90       159        86        75        73        89
        86        75        73       106        86        75        77        87
        87        77        79        88        88        79        81        89
        89        73       106        97        89        81        83        90
        91        93        95        96        91        93        95        97
        91        93        95       105        91        93       104       160
        91       107        99        97        91       107        99       100
        91       107        99       101        92        91        93        94
        92        91        93        95        92        91        93       104
        92        91       107        99        93        91       107        99
        93        95        97        98        93        95        97        99
        93        95        97       106        93        95       105       161
        94        93        91       107        94        93        95        96
        94        93        95        97        94        93        95       105
        94        93       104       160        95        93        91       107
        95        93       104       160        95        97        99       100
        95        97        99       101        95        97        99       107
        96        95        93       104        96        95        97        98
        96        95        97        99        96        95        97       106
        96        95       105       161        97        95        93       104
        97        95       105       161        97        99       101       102
        97        99       101       103        97        99       101       108
        98        97        95       105        98        97        99       100
        98        97        99       101        98        97        99       107
        99        97        95       105        99       101       108       162
       100        99        97       106       100        99       101       102
       100        99       101       103       100        99       101       108
       101        99        97       106       102       101        99       107
       102       101       108       162       103       101        99       107
       103       101       108       162       104        93        91       107
       104        93        95       105       105        95        97       106
       106        97        99       107       107        99       101       108
       109       111       113       114       109       111       113       115
       109       111       113       123       109       111       122       163
       109       125       117       115       109       125       117       118
       109       125       117       119       109       142       133       131
       109       142       133       134       109       142       133       135
       110       109       111       112       110       109       111       113
       110       109       111       122       110       109       125       117
       110       109       142       133       111       109       125       117
       111       109       142       133       111       113       115       116
       111       113       115       117       111       113       115       124
       111       113       123       164       112       111       109       125
       112       111       109       142       112       111       113       114
       112       111       113       115       112       111       113       123
       112       111       122       163       113       111       109       125
       113       111       109       142       113       111       122       163
       113       115       117       118       113       115       117       119
       113       115       117       125       114       113       111       122
       114       113       115       116       114       113       115       117
       114       113       115       124       114       113       123       164
       115       113       111       122       115       113       123       164
       115       117       119       120       115       117       119       121
       115       117       119       126       116       115       113       123
       116       115       117       118       116       115       117       119
       116       115       117       125       117       115       113       123
       117       119       126       165       117       125       109       142
       118       117       115       124       118       117       119       120
       118       117       119       121       118       117       119       126
       119       117       115       124       120       119       117       125
       120       119       126       165       121       119       117       125
       121       119       126       165       122       111       109       125
       122       111       109       142       122       111       113       123
       123       113       115       124       124       115       117       125
       125       109       142       133       125       117       119       126
       127       129       131       132       127       129       131       133
       127       129       131       141       127       129       140       166
       127       143       135       133       127       143       135       136
       127       143       135       137       128       127       129       130
       128       127       129       131       128       127       129       140
       128       127       143       135       129       127       143       135
       129       131       133       134       129       131       133       135
       129       131       133       142       129       131       141       167
       130       129       127       143       130       129       131       132
       130       129       131       133       130       129       131       141
       130       129       140       166       131       129       127       143
       131       129       140       166       131       133       135       136
       131       133       135       137       131       133       135       143
       132       131       129       140       132       131       133       134
       132       131       133       135       132       131       133       142
       132       131       141       167       133       131       129       140
       133       131       141       167       133       135       137       138
       133       135       137       139       133       135       137       144
       134       133       131       141       134       133       135       136
       134       133       135       137       134       133       135       143
       135       133       131       141       135       137       144       168
       136       135       133       142       136       135       137       138
       136       135       137       139       136       135       137       144
       137       135       133       142       138       137       135       143
       138       137       144       168       139       137       135       143
       139       137       144       168       140       129       127       143
       140       129       131       141       141       131       133       142
       142       133       135       143       143       135       137       144

         0 !NIMPHI: impropers


         0 !NDON: donors


         0 !NACC: acceptors


         0 !NNB

         0         0         0         0         0         0         0         0
         0         0         0         0         0         0         0         0
         0         0         0         0         0         0         0         0
         0         0         0         0         0         0         0         0
         0         0         0         0         0         0         0         0
         0         0         0         0         0         0         0         0
         0         0         0         0         0         0         0         0
         0         0         0         0         0         0         0         0
         0         0         0         0         0         0         0         0
         0         0         0         0         0         0         0         0
         0         0         0         0         0         0         0         0
         0         0         0         0         0         0         0         0
         0         0         0         0         0         0         0         0
         0         0         0         0         0         0         0         0
         0         0         0         0         0         0         0         0
         0         0         0         0         0         0         0         0
         0         0         0         0         0         0         0         0
         0         0         0         0         0         0         0         0
         0         0         0         0         0         0         0         0
         0         0         0         0         0         0         0         0
         0         0         0         0         0         0         0         0

         1         0 !NGRP NST2
         0         1         0

         0         0 !NUMLP NUMLPH

         0 !NCRTERM: cross-terms
