# Supplementary material for: Avibactam–Cyclodextrin Inclusion Complexes: Computational and Thermodynamic Insights for Drug Delivery, Detection, and Environmental Scavenging
Source: Molecules. 2025 Aug 18;30(16):3401. doi: 10.3390/molecules30163401 (PMC12388632; doi:10.3390/molecules30163401)
Supplement: Supplementary file 1 [file molecules-30-03401-s001.zip › MD inputs/yCD/host_36_cgenff.prm]

BONDS
CG311  HGA1    309.00     1.1110 ! PROT alkane update, adm jr., 3/2/92
CG311  OG3C61  360.00     1.4150 ! pepr, from CG321 OG3C61, not optimized, yxu, RNA
CG311  CG311   222.50     1.5000 ! PROT alkane update, adm jr., 3/2/92
CG311  OG301   360.00     1.4150 ! all34_ethers_1a CG32A OG30A, gk or og
CG311  OG311   428.00     1.4200 ! PROT methanol vib fit EMB 11/21/89
CG311  CG321   222.50     1.5380 ! PROT alkane update, adm jr., 3/2/92
CG321  OG311   428.00     1.4200 ! PROT methanol vib fit EMB 11/21/89
CG321  HGA2    309.00     1.1110 ! PROT alkane update, adm jr., 3/2/92
OG311  HGP1    545.00     0.9600 ! PROT EMB 11/21/89 methanol vib fit; og tested on MeOH EtOH,...

ANGLES
CG311  CG311  HGA1     34.50    110.10   22.53   2.17900 ! PROT alkane update, adm jr., 3/2/92
OG3C61 CG311  HGA1     45.00    109.50 ! pepr, from OG3C61 CG321 HGA2, not optimized, yxu, RNA
OG301  CG311  HGA1     60.00    109.50 ! all34_ethers_1a HCA2 CC32A OC30A, gk or og (not affected by mistake)
CG311  CG311  OG3C61   45.00    111.50 ! host , from CG321 CG311 OG3C61, penalty= 0.6
CG311  CG311  OG301   115.00    109.70 ! PBG, from CG321 CG311 OG302, yxu, RNA
OG301  CG311  OG3C61   90.00    112.00 ! MQG, from Carb36, RNA
CG311  CG311  CG311    53.35    111.00    8.00   2.56100 ! PROT alkane update, adm jr., 3/2/92
CG311  CG311  OG311    75.70    110.10 ! PROT MeOH, EMB, 10/10/89
OG311  CG311  HGA1     45.90    108.89 ! PROT MeOH, EMB, 10/10/89
CG311  CG311  CG321    53.35    111.00    8.00   2.56100 ! PROT alkane update, adm jr., 3/2/92
CG321  CG311  HGA1     34.50    110.10   22.53   2.17900 ! PROT alkane update, adm jr., 3/2/92
CG321  CG311  OG3C61   45.00    111.50 ! pepr, from CG321 CG321 OG3C61, not optimized, yxu, RNA
CG311  CG321  HGA2     33.43    110.10   22.53   2.17900 ! PROT alkanes
CG311  CG321  OG311    75.70    110.10 ! PROT MeOH, EMB, 10/10/89
HGA2   CG321  HGA2     35.50    109.00    5.40   1.802  ! PROT alkane update, adm jr., 3/2/92
OG311  CG321  HGA2     45.90    108.89 ! PROT MeOH, EMB, 10/10/89
CG311  OG311  HGP1     50.00    106.00 ! og 1/06 EtOH IR fit; was 57.5 106
CG311  OG301  CG311    95.00    109.70 ! host , from CG321 OG301 CG321, penalty= 1.2
CG311  OG3C61 CG311    95.00    109.70 ! host , from CG311 OG3C61 CG321, penalty= 0.6
CG321  OG311  HGP1     50.00    106.00 ! sng mod (qm and crystal data); was 57.5 106

DIHEDRALS
CG311  CG311  CG311  HGA1       0.1950  3     0.00 ! NA, sugar
CG311  CG311  CG311  CG311      0.5000  4   180.00 ! host , from CG311 CG311 CG311 CG321, penalty= 0.6
CG311  CG311  CG311  OG311      0.1400  3     0.00 ! PROT, hydroxyl wild card
CG311  CG311  OG311  HGP1       0.4600  3     0.00 ! PROT PRO2, 2-propanol OH hf/torsional surface, adm jr., 3/2/93 ! compensated for X CG311 OG311 X 0.14 --> HGA1 CG311 OG311 HGP1 0.00 kevo ==> re-optimize?
CG311  CG311  OG3C61 CG311      0.1500  4     0.00 ! host , from CG321 CG311 OG3C61 CG321, penalty= 1.2
HGA1   CG311  OG3C61 CG311      0.1950  3     0.00 ! host , from HGA1 CG311 OG3C61 CG321, penalty= 0.6
CG321  CG311  OG3C61 CG311      0.1500  4     0.00 ! host , from CG321 CG311 OG3C61 CG321, penalty= 0.6
CG311  CG311  OG301  CG311      0.4900  3     0.00 ! host , from CG311 CG311 OG301 CG331, penalty= 1.5
HGA1   CG311  OG301  CG311      0.2840  3     0.00 ! host , from HGA1 CG311 OG301 CG331, penalty= 1.5
HGA1   CG311  CG311  HGA1       0.1950  3     0.00 ! NA, sugar
OG311  CG311  CG311  HGA1       0.1950  3     0.00 ! NA, sugar
CG311  CG311  CG311  OG301      0.3900  2     0.00 ! host , from OG301 CG311 CG321 CG321, penalty= 4.6
OG3C61 CG311  CG311  HGA1       0.1950  3     0.00 ! host , from OG3C61 CG311 CG321 HGA2, penalty= 4
OG301  CG311  CG311  HGA1       0.1950  3     0.00 ! PBG, yxu, RNA
HGA1   CG311  OG311  HGP1       0.00  3     0.00 ! NA backbone. PRO2 not properly optimized in new carbohydrate FF ==> unmodified.
CG311  CG311  CG311  OG3C61     0.0800  4   180.00 ! host , from OG3C61 CG311 CG321 CG321, penalty= 4.6
CG311  CG311  CG311  CG321      0.5000  4   180.00 ! NA bkb
CG311  CG311  CG321  HGA2       0.1950  3     0.00 ! NA, sugar
CG311  CG311  CG321  OG311      0.20    3   180.0 ! flavin
OG3C61 CG311  OG301  CG311      0.3500  3     0.00 ! host , from OG3C61 CG311 OG301 CG3C51, penalty= 11.4
CG321  CG311  CG311  HGA1       0.1950  3     0.00 ! NA, sugar
CG311  CG321  OG311  HGP1       0.2400  3     0.00 ! og ethanol
OG301  CG311  OG3C61 CG311      0.2000  3     0.00 ! host , from OG301 CG311 OG3C61 CG321, penalty= 0.6
HGA1   CG311  CG321  HGA2       0.1950  3     0.00 ! NA, sugar
HGA1   CG311  CG321  OG311      0.1950  3     0.00 ! NA, sugar
CG321  CG311  CG311  OG301      0.3900  2     0.00 ! host , from OG301 CG311 CG321 CG321, penalty= 4
OG3C61 CG311  CG321  HGA2       0.1950  3     0.00 ! pepr, from OG3C61 CG321 CG321 HGA2, not optimized, yxu, RNA
HGA2   CG321  OG311  HGP1       0.1800  3     0.00 ! og methanol
OG311  CG311  CG311  OG3C61     0.2000  3     0.00 ! host , from OG311 CG311 CG321 OG303, penalty= 12
OG301  CG311  CG311  OG311      0.2000  3     0.00 ! host , from OG311 CG311 CG321 OG303, penalty= 5.5
OG311  CG311  CG311  OG311      0.20    3     0.0 ! flavin
OG301  CG311  CG311  OG3C61     0.2000  3     0.00 ! host , from OG302 CG311 CG321 OG302, penalty= 11.5
OG3C61 CG311  CG321  OG311      0.1950  3     0.00 ! host , from OG3C61 CG321 CG321 OG3C61, penalty= 11.5

IMPROPER

NONBONDED
cutnb 14.0 ctofnb 12.0 ctonnb 10.0 eps 1.0 e14fac 1.0 wmin 1.5
CG311    0.0       -0.0320     2.00   0.0 -0.01 1.9 ! alkane (CT1), isobutane, 6/05 viv
CG321    0.0       -0.0560     2.0100   0.0 -0.01 1.9 ! alkane (CT2), 4/98, yin, adm jr, also used by viv
HGA1     0.0       -0.0450     1.3400 ! alkane, igor, 6/05
HGA2     0.0       -0.0350     1.3400 ! alkane, igor, 6/05
HGP1     0.0       -0.0460     0.2245 ! polar H
OG301    0.0       -0.1000     1.6500 ! ether; LJ from THP, sng 1/06 !SHOULD WE HAVE A SEPARATE ENOL ETHER??? IF YES, SHOULD WE MERGE IT WITH OG3R60???
OG311    0.0       -0.1921     1.7650 ! og MeOH and EtOH 1/06 (was -0.1521 1.7682)
OG3C61   0.0       -0.1000     1.6500 ! DIOX, dioxane; THP, tetrahydropyran sng 1/06 !SHOULD WE MERGE THIS WITH OG3R60???
END
