# Supplementary material for: Avibactam–Cyclodextrin Inclusion Complexes: Computational and Thermodynamic Insights for Drug Delivery, Detection, and Environmental Scavenging
Source: Molecules. 2025 Aug 18;30(16):3401. doi: 10.3390/molecules30163401 (PMC12388632; doi:10.3390/molecules30163401)
Supplement: Supplementary file 1 [file molecules-30-03401-s001.zip › MD inputs/yCD/MD_AVI@yCD_last_frame_300ns.pdb]

CRYST1   31.011   31.011   31.011  90.00  90.00  90.00 P 1           1
ATOM      1  C1  HOSTH   1       3.332  16.495  14.532  0.00  0.00      HOST  
ATOM      2  H1  HOSTH   1       4.148  17.168  14.989  0.00  0.00      HOST  
ATOM      3  C2  HOSTH   1       2.234  16.468  15.542  0.00  0.00      HOST  
ATOM      4  H2  HOSTH   1       1.925  17.525  15.722  0.00  0.00      HOST  
ATOM      5  C3  HOSTH   1       1.152  15.557  14.982  0.00  0.00      HOST  
ATOM      6  H3  HOSTH   1       1.411  14.451  14.932  0.00  0.00      HOST  
ATOM      7  C4  HOSTH   1       0.767  16.112  13.557  0.00  0.00      HOST  
ATOM      8  H4  HOSTH   1       0.287  17.110  13.682  0.00  0.00      HOST  
ATOM      9  C5  HOSTH   1       1.959  16.264  12.648  0.00  0.00      HOST  
ATOM     10  H5  HOSTH   1       2.467  15.231  12.436  0.00  0.00      HOST  
ATOM     11  C6  HOSTH   1       1.427  16.961  11.317  0.00  0.00      HOST  
ATOM     12  H6  HOSTH   1       0.792  17.822  11.686  0.00  0.00      HOST  
ATOM     13  H7  HOSTH   1       0.815  16.289  10.732  0.00  0.00      HOST  
ATOM     14  O1  HOSTH   1       2.592  16.075  16.847  0.00  0.00      HOST  
ATOM     15  O2  HOSTH   1       0.015  15.651  15.865  0.00  0.00      HOST  
ATOM     16  O3  HOSTH   1      -0.168  15.170  12.974  0.00  0.00      HOST  
ATOM     17  O4  HOSTH   1       2.947  17.050  13.258  0.00  0.00      HOST  
ATOM     18  O5  HOSTH   1       2.452  17.585  10.464  0.00  0.00      HOST  
ATOM     19  C7  HOSTH   1       7.266  13.045  14.525  0.00  0.00      HOST  
ATOM     20  H8  HOSTH   1       8.247  12.713  14.680  0.00  0.00      HOST  
ATOM     21  C8  HOSTH   1       6.572  13.282  15.899  0.00  0.00      HOST  
ATOM     22  H9  HOSTH   1       7.233  13.975  16.440  0.00  0.00      HOST  
ATOM     23  C9  HOSTH   1       5.147  13.720  15.604  0.00  0.00      HOST  
ATOM     24  H10 HOSTH   1       4.555  12.901  15.023  0.00  0.00      HOST  
ATOM     25  C10 HOSTH   1       5.199  14.921  14.774  0.00  0.00      HOST  
ATOM     26  H11 HOSTH   1       5.579  15.745  15.381  0.00  0.00      HOST  
ATOM     27  C11 HOSTH   1       6.111  14.753  13.534  0.00  0.00      HOST  
ATOM     28  H12 HOSTH   1       5.554  14.032  12.951  0.00  0.00      HOST  
ATOM     29  C12 HOSTH   1       6.172  16.081  12.702  0.00  0.00      HOST  
ATOM     30  H13 HOSTH   1       5.192  16.466  12.412  0.00  0.00      HOST  
ATOM     31  H14 HOSTH   1       6.578  15.821  11.756  0.00  0.00      HOST  
ATOM     32  O6  HOSTH   1       6.645  12.071  16.699  0.00  0.00      HOST  
ATOM     33  O7  HOSTH   1       4.469  14.020  16.857  0.00  0.00      HOST  
ATOM     34  O8  HOSTH   1       3.844  15.138  14.381  0.00  0.00      HOST  
ATOM     35  O9  HOSTH   1       7.371  14.219  13.810  0.00  0.00      HOST  
ATOM     36  O10 HOSTH   1       7.090  16.968  13.269  0.00  0.00      HOST  
ATOM     37  C13 HOSTH   1       3.091   6.794   3.983  0.00  0.00      HOST  
ATOM     38  H15 HOSTH   1       2.644   6.931   3.018  0.00  0.00      HOST  
ATOM     39  C14 HOSTH   1       3.306   5.343   4.366  0.00  0.00      HOST  
ATOM     40  H16 HOSTH   1       4.154   5.010   3.716  0.00  0.00      HOST  
ATOM     41  C15 HOSTH   1       3.881   5.136   5.818  0.00  0.00      HOST  
ATOM     42  H17 HOSTH   1       3.065   5.444   6.457  0.00  0.00      HOST  
ATOM     43  C16 HOSTH   1       5.113   6.067   6.063  0.00  0.00      HOST  
ATOM     44  H18 HOSTH   1       6.074   5.513   5.719  0.00  0.00      HOST  
ATOM     45  C17 HOSTH   1       5.072   7.395   5.174  0.00  0.00      HOST  
ATOM     46  H19 HOSTH   1       4.529   8.106   5.866  0.00  0.00      HOST  
ATOM     47  C18 HOSTH   1       6.420   8.103   5.053  0.00  0.00      HOST  
ATOM     48  H20 HOSTH   1       6.850   8.309   6.004  0.00  0.00      HOST  
ATOM     49  H21 HOSTH   1       6.254   9.005   4.626  0.00  0.00      HOST  
ATOM     50  O11 HOSTH   1       2.146   4.555   4.035  0.00  0.00      HOST  
ATOM     51  O12 HOSTH   1       4.169   3.748   6.073  0.00  0.00      HOST  
ATOM     52  O13 HOSTH   1       5.156   6.524   7.404  0.00  0.00      HOST  
ATOM     53  O14 HOSTH   1       4.414   7.324   3.871  0.00  0.00      HOST  
ATOM     54  O15 HOSTH   1       7.325   7.400   4.138  0.00  0.00      HOST  
ATOM     55  C19 HOSTH   1      -1.417   9.263   5.536  0.00  0.00      HOST  
ATOM     56  H22 HOSTH   1      -2.480   9.457   5.263  0.00  0.00      HOST  
ATOM     57  C20 HOSTH   1      -1.238   7.720   5.554  0.00  0.00      HOST  
ATOM     58  H23 HOSTH   1      -1.383   7.303   4.516  0.00  0.00      HOST  
ATOM     59  C21 HOSTH   1       0.205   7.258   5.808  0.00  0.00      HOST  
ATOM     60  H24 HOSTH   1       0.488   7.595   6.853  0.00  0.00      HOST  
ATOM     61  C22 HOSTH   1       1.075   7.783   4.699  0.00  0.00      HOST  
ATOM     62  H25 HOSTH   1       0.710   7.392   3.751  0.00  0.00      HOST  
ATOM     63  C23 HOSTH   1       0.935   9.261   4.836  0.00  0.00      HOST  
ATOM     64  H26 HOSTH   1       1.355   9.584   5.795  0.00  0.00      HOST  
ATOM     65  C24 HOSTH   1       1.810   9.987   3.766  0.00  0.00      HOST  
ATOM     66  H27 HOSTH   1       1.597   9.630   2.699  0.00  0.00      HOST  
ATOM     67  H28 HOSTH   1       2.933   9.778   3.824  0.00  0.00      HOST  
ATOM     68  O16 HOSTH   1      -2.193   7.108   6.409  0.00  0.00      HOST  
ATOM     69  O17 HOSTH   1       0.326   5.848   5.803  0.00  0.00      HOST  
ATOM     70  O18 HOSTH   1       2.402   7.455   4.995  0.00  0.00      HOST  
ATOM     71  O19 HOSTH   1      -0.435   9.745   4.624  0.00  0.00      HOST  
ATOM     72  O20 HOSTH   1       1.740  11.376   3.933  0.00  0.00      HOST  
ATOM     73  C25 HOSTH   1       7.238   8.087  12.712  0.00  0.00      HOST  
ATOM     74  H29 HOSTH   1       7.819   7.162  12.767  0.00  0.00      HOST  
ATOM     75  C26 HOSTH   1       6.546   8.318  13.989  0.00  0.00      HOST  
ATOM     76  H30 HOSTH   1       7.227   8.171  14.803  0.00  0.00      HOST  
ATOM     77  C27 HOSTH   1       5.943   9.752  14.057  0.00  0.00      HOST  
ATOM     78  H31 HOSTH   1       5.337   9.958  13.147  0.00  0.00      HOST  
ATOM     79  C28 HOSTH   1       7.122  10.756  13.883  0.00  0.00      HOST  
ATOM     80  H32 HOSTH   1       7.715  10.671  14.812  0.00  0.00      HOST  
ATOM     81  C29 HOSTH   1       7.890  10.414  12.629  0.00  0.00      HOST  
ATOM     82  H33 HOSTH   1       7.233  10.560  11.759  0.00  0.00      HOST  
ATOM     83  C30 HOSTH   1       9.119  11.400  12.405  0.00  0.00      HOST  
ATOM     84  H34 HOSTH   1       9.813  10.947  11.729  0.00  0.00      HOST  
ATOM     85  H35 HOSTH   1       9.699  11.454  13.341  0.00  0.00      HOST  
ATOM     86  O21 HOSTH   1       5.564   7.246  14.096  0.00  0.00      HOST  
ATOM     87  O22 HOSTH   1       5.260   9.957  15.300  0.00  0.00      HOST  
ATOM     88  O23 HOSTH   1       6.518  12.093  13.825  0.00  0.00      HOST  
ATOM     89  O24 HOSTH   1       8.332   9.046  12.608  0.00  0.00      HOST  
ATOM     90  O25 HOSTH   1       8.937  12.776  12.093  0.00  0.00      HOST  
ATOM     91  C31 HOSTH   1       5.610   5.624   8.394  0.00  0.00      HOST  
ATOM     92  H36 HOSTH   1       5.592   4.576   7.976  0.00  0.00      HOST  
ATOM     93  C32 HOSTH   1       4.570   5.462   9.524  0.00  0.00      HOST  
ATOM     94  H37 HOSTH   1       4.840   4.531  10.070  0.00  0.00      HOST  
ATOM     95  C33 HOSTH   1       4.724   6.576  10.573  0.00  0.00      HOST  
ATOM     96  H38 HOSTH   1       4.243   7.468  10.129  0.00  0.00      HOST  
ATOM     97  C34 HOSTH   1       6.227   6.993  10.819  0.00  0.00      HOST  
ATOM     98  H39 HOSTH   1       6.737   6.139  11.307  0.00  0.00      HOST  
ATOM     99  C35 HOSTH   1       7.034   7.078   9.556  0.00  0.00      HOST  
ATOM    100  H40 HOSTH   1       6.675   7.944   8.925  0.00  0.00      HOST  
ATOM    101  C36 HOSTH   1       8.519   7.523   9.764  0.00  0.00      HOST  
ATOM    102  H41 HOSTH   1       9.044   6.896  10.523  0.00  0.00      HOST  
ATOM    103  H42 HOSTH   1       8.426   8.630  10.132  0.00  0.00      HOST  
ATOM    104  O26 HOSTH   1       3.187   5.298   9.132  0.00  0.00      HOST  
ATOM    105  O27 HOSTH   1       4.158   6.271  11.873  0.00  0.00      HOST  
ATOM    106  O28 HOSTH   1       6.272   8.172  11.604  0.00  0.00      HOST  
ATOM    107  O29 HOSTH   1       6.938   5.878   8.903  0.00  0.00      HOST  
ATOM    108  O30 HOSTH   1       9.272   7.540   8.601  0.00  0.00      HOST  
ATOM    109  C37 HOSTH   1      -3.405  11.927   9.570  0.00  0.00      HOST  
ATOM    110  H43 HOSTH   1      -4.272  12.326  10.067  0.00  0.00      HOST  
ATOM    111  C38 HOSTH   1      -3.443  10.411   9.715  0.00  0.00      HOST  
ATOM    112  H44 HOSTH   1      -4.399   9.976   9.308  0.00  0.00      HOST  
ATOM    113  C39 HOSTH   1      -2.314   9.840   8.970  0.00  0.00      HOST  
ATOM    114  H45 HOSTH   1      -1.338  10.095   9.396  0.00  0.00      HOST  
ATOM    115  C40 HOSTH   1      -2.329  10.338   7.496  0.00  0.00      HOST  
ATOM    116  H46 HOSTH   1      -3.280  10.018   7.031  0.00  0.00      HOST  
ATOM    117  C41 HOSTH   1      -2.340  11.872   7.488  0.00  0.00      HOST  
ATOM    118  H47 HOSTH   1      -1.562  12.318   8.076  0.00  0.00      HOST  
ATOM    119  C42 HOSTH   1      -2.279  12.555   6.119  0.00  0.00      HOST  
ATOM    120  H48 HOSTH   1      -2.774  13.533   6.130  0.00  0.00      HOST  
ATOM    121  H49 HOSTH   1      -2.891  11.983   5.387  0.00  0.00      HOST  
ATOM    122  O31 HOSTH   1      -3.516  10.052  11.109  0.00  0.00      HOST  
ATOM    123  O32 HOSTH   1      -2.349   8.412   9.062  0.00  0.00      HOST  
ATOM    124  O33 HOSTH   1      -1.132   9.776   6.859  0.00  0.00      HOST  
ATOM    125  O34 HOSTH   1      -3.519  12.283   8.196  0.00  0.00      HOST  
ATOM    126  O35 HOSTH   1      -0.896  12.728   5.771  0.00  0.00      HOST  
ATOM    127  C43 HOSTH   1      -1.454  15.676  12.743  0.00  0.00      HOST  
ATOM    128  H50 HOSTH   1      -1.515  16.609  13.239  0.00  0.00      HOST  
ATOM    129  C44 HOSTH   1      -2.511  14.648  13.197  0.00  0.00      HOST  
ATOM    130  H51 HOSTH   1      -3.505  15.045  12.981  0.00  0.00      HOST  
ATOM    131  C45 HOSTH   1      -2.403  13.367  12.485  0.00  0.00      HOST  
ATOM    132  H52 HOSTH   1      -1.413  12.942  12.665  0.00  0.00      HOST  
ATOM    133  C46 HOSTH   1      -2.561  13.754  10.973  0.00  0.00      HOST  
ATOM    134  H53 HOSTH   1      -3.558  14.119  10.736  0.00  0.00      HOST  
ATOM    135  C47 HOSTH   1      -1.535  14.806  10.523  0.00  0.00      HOST  
ATOM    136  H54 HOSTH   1      -0.534  14.392  10.618  0.00  0.00      HOST  
ATOM    137  C48 HOSTH   1      -1.717  15.243   9.043  0.00  0.00      HOST  
ATOM    138  H55 HOSTH   1      -2.677  15.908   9.038  0.00  0.00      HOST  
ATOM    139  H56 HOSTH   1      -1.856  14.369   8.406  0.00  0.00      HOST  
ATOM    140  O36 HOSTH   1      -2.495  14.472  14.604  0.00  0.00      HOST  
ATOM    141  O37 HOSTH   1      -3.373  12.350  12.856  0.00  0.00      HOST  
ATOM    142  O38 HOSTH   1      -2.230  12.557  10.106  0.00  0.00      HOST  
ATOM    143  O39 HOSTH   1      -1.620  15.976  11.380  0.00  0.00      HOST  
ATOM    144  O40 HOSTH   1      -0.501  15.831   8.459  0.00  0.00      HOST  
ATOM    145  H57 HOSTH   1       3.297  15.388  16.681  0.00  0.00      HOST  
ATOM    146  H58 HOSTH   1      -0.700  15.145  15.469  0.00  0.00      HOST  
ATOM    147  H59 HOSTH   1       3.137  16.903  10.373  0.00  0.00      HOST  
ATOM    148  H60 HOSTH   1       6.006  11.443  16.357  0.00  0.00      HOST  
ATOM    149  H61 HOSTH   1       4.258  13.180  17.281  0.00  0.00      HOST  
ATOM    150  H62 HOSTH   1       7.934  16.513  13.245  0.00  0.00      HOST  
ATOM    151  H63 HOSTH   1       1.422   5.022   4.550  0.00  0.00      HOST  
ATOM    152  H64 HOSTH   1       3.427   3.257   5.665  0.00  0.00      HOST  
ATOM    153  H65 HOSTH   1       6.766   6.999   3.495  0.00  0.00      HOST  
ATOM    154  H66 HOSTH   1      -2.058   6.109   6.374  0.00  0.00      HOST  
ATOM    155  H67 HOSTH   1      -0.236   5.453   6.493  0.00  0.00      HOST  
ATOM    156  H68 HOSTH   1       1.371  11.479   4.811  0.00  0.00      HOST  
ATOM    157  H69 HOSTH   1       5.144   7.236  13.221  0.00  0.00      HOST  
ATOM    158  H70 HOSTH   1       4.646   9.249  15.434  0.00  0.00      HOST  
ATOM    159  H71 HOSTH   1       8.196  13.109  12.612  0.00  0.00      HOST  
ATOM    160  H72 HOSTH   1       2.950   6.191   8.813  0.00  0.00      HOST  
ATOM    161  H73 HOSTH   1       4.541   5.420  12.093  0.00  0.00      HOST  
ATOM    162  H74 HOSTH   1       8.808   8.146   8.011  0.00  0.00      HOST  
ATOM    163  H75 HOSTH   1      -3.127   9.189  11.160  0.00  0.00      HOST  
ATOM    164  H76 HOSTH   1      -2.374   8.013   8.159  0.00  0.00      HOST  
ATOM    165  H77 HOSTH   1      -0.331  12.395   6.460  0.00  0.00      HOST  
ATOM    166  H78 HOSTH   1      -3.082  13.754  14.859  0.00  0.00      HOST  
ATOM    167  H79 HOSTH   1      -3.330  11.566  12.282  0.00  0.00      HOST  
ATOM    168  H80 HOSTH   1      -0.230  16.618   8.927  0.00  0.00      HOST  
ATOM    169  S   AVB A   1       3.910  13.950   9.821  0.00  0.00      AVBX  
ATOM    170  O0  AVB A   1       3.151  13.336  11.148  0.00  0.00      AVBX  
ATOM    171  O1  AVB A   1       4.248  10.632  10.650  0.00  0.00      AVBX  
ATOM    172  O2  AVB A   1      -0.230   8.201  12.451  0.00  0.00      AVBX  
ATOM    173  O3  AVB A   1       5.301  13.434   9.682  0.00  0.00      AVBX  
ATOM    174  O4  AVB A   1       4.112  15.533  10.162  0.00  0.00      AVBX  
ATOM    175  O   AVB A   1       3.007  13.867   8.610  0.00  0.00      AVBX  
ATOM    176  N0  AVB A   1       1.999   9.903  11.156  0.00  0.00      AVBX  
ATOM    177  N1  AVB A   1       2.539  12.091  11.006  0.00  0.00      AVBX  
ATOM    178  N   AVB A   1       1.263   7.390  13.786  0.00  0.00      AVBX  
ATOM    179  C0  AVB A   1       1.242  12.043  11.595  0.00  0.00      AVBX  
ATOM    180  C1  AVB A   1       0.851  10.750  10.931  0.00  0.00      AVBX  
ATOM    181  C2  AVB A   1       1.309  11.863  13.150  0.00  0.00      AVBX  
ATOM    182  C3  AVB A   1       1.861   9.365  12.525  0.00  0.00      AVBX  
ATOM    183  C4  AVB A   1       1.953  10.464  13.575  0.00  0.00      AVBX  
ATOM    184  C5  AVB A   1       3.209  10.856  11.195  0.00  0.00      AVBX  
ATOM    185  C   AVB A   1       0.941   8.109  12.718  0.00  0.00      AVBX  
ATOM    186  H0  AVB A   1       0.707  12.894  11.160  0.00  0.00      AVBX  
ATOM    187  H1  AVB A   1      -0.192  10.473  11.205  0.00  0.00      AVBX  
ATOM    188  H2  AVB A   1       0.681  10.922   9.866  0.00  0.00      AVBX  
ATOM    189  H3  AVB A   1       0.193  11.866  13.416  0.00  0.00      AVBX  
ATOM    190  H4  AVB A   1       1.863  12.737  13.645  0.00  0.00      AVBX  
ATOM    191  H5  AVB A   1       2.793   8.854  12.736  0.00  0.00      AVBX  
ATOM    192  H6  AVB A   1       3.009  10.662  13.686  0.00  0.00      AVBX  
ATOM    193  H7  AVB A   1       1.529  10.103  14.493  0.00  0.00      AVBX  
ATOM    194  H8  AVB A   1       1.682   7.911  14.563  0.00  0.00      AVBX  
ATOM    195  H   AVB A   1       2.047   6.808  13.593  0.00  0.00      AVBX  
END
