# Supplementary material for: Avibactam–Cyclodextrin Inclusion Complexes: Computational and Thermodynamic Insights for Drug Delivery, Detection, and Environmental Scavenging
Source: Molecules. 2025 Aug 18;30(16):3401. doi: 10.3390/molecules30163401 (PMC12388632; doi:10.3390/molecules30163401)
Supplement: Supplementary file 1 [file molecules-30-03401-s001.zip › MD inputs/yCD/solvated_complex.pdb]

CRYST1    0.000    0.000    0.000  90.00  90.00  90.00 P 1           1
ATOM      1  C1  HOSTH   1       5.825   2.898   1.540  0.00  0.00      HOST  
ATOM      2  H1  HOSTH   1       6.238   3.733   2.167  0.00  0.00      HOST  
ATOM      3  C2  HOSTH   1       6.778   2.527   0.380  0.00  0.00      HOST  
ATOM      4  H2  HOSTH   1       7.642   2.140   0.855  0.00  0.00      HOST  
ATOM      5  C3  HOSTH   1       6.239   1.368  -0.421  0.00  0.00      HOST  
ATOM      6  H3  HOSTH   1       5.272   1.665  -0.811  0.00  0.00      HOST  
ATOM      7  C4  HOSTH   1       6.016   0.221   0.556  0.00  0.00      HOST  
ATOM      8  H4  HOSTH   1       7.028  -0.049   0.928  0.00  0.00      HOST  
ATOM      9  C5  HOSTH   1       5.219   0.633   1.794  0.00  0.00      HOST  
ATOM     10  H5  HOSTH   1       4.198   0.764   1.344  0.00  0.00      HOST  
ATOM     11  C6  HOSTH   1       5.101  -0.483   2.869  0.00  0.00      HOST  
ATOM     12  H6  HOSTH   1       4.394  -1.289   2.524  0.00  0.00      HOST  
ATOM     13  H7  HOSTH   1       4.667  -0.089   3.753  0.00  0.00      HOST  
ATOM     14  O1  HOSTH   1       7.283   3.622  -0.406  0.00  0.00      HOST  
ATOM     15  O2  HOSTH   1       6.953   1.005  -1.592  0.00  0.00      HOST  
ATOM     16  O3  HOSTH   1       5.415  -0.862  -0.178  0.00  0.00      HOST  
ATOM     17  O4  HOSTH   1       5.645   1.833   2.474  0.00  0.00      HOST  
ATOM     18  O5  HOSTH   1       6.359  -1.001   3.149  0.00  0.00      HOST  
ATOM     19  C7  HOSTH   1       1.809   6.160   1.205  0.00  0.00      HOST  
ATOM     20  H8  HOSTH   1       1.296   7.096   1.452  0.00  0.00      HOST  
ATOM     21  C8  HOSTH   1       3.016   6.521   0.341  0.00  0.00      HOST  
ATOM     22  H9  HOSTH   1       3.679   7.157   0.933  0.00  0.00      HOST  
ATOM     23  C9  HOSTH   1       3.773   5.260   0.023  0.00  0.00      HOST  
ATOM     24  H10 HOSTH   1       3.179   4.592  -0.691  0.00  0.00      HOST  
ATOM     25  C10 HOSTH   1       4.042   4.505   1.336  0.00  0.00      HOST  
ATOM     26  H11 HOSTH   1       4.723   5.054   1.972  0.00  0.00      HOST  
ATOM     27  C11 HOSTH   1       2.827   4.301   2.167  0.00  0.00      HOST  
ATOM     28  H12 HOSTH   1       2.113   3.729   1.533  0.00  0.00      HOST  
ATOM     29  C12 HOSTH   1       3.023   3.566   3.450  0.00  0.00      HOST  
ATOM     30  H13 HOSTH   1       3.459   2.592   3.364  0.00  0.00      HOST  
ATOM     31  H14 HOSTH   1       1.992   3.380   3.875  0.00  0.00      HOST  
ATOM     32  O6  HOSTH   1       2.710   7.240  -0.844  0.00  0.00      HOST  
ATOM     33  O7  HOSTH   1       5.041   5.520  -0.578  0.00  0.00      HOST  
ATOM     34  O8  HOSTH   1       4.594   3.217   0.963  0.00  0.00      HOST  
ATOM     35  O9  HOSTH   1       2.268   5.571   2.441  0.00  0.00      HOST  
ATOM     36  O10 HOSTH   1       3.639   4.380   4.452  0.00  0.00      HOST  
ATOM     37  C13 HOSTH   1      -6.150  -3.420  -0.665  0.00  0.00      HOST  
ATOM     38  H15 HOSTH   1      -6.779  -4.260  -0.327  0.00  0.00      HOST  
ATOM     39  C14 HOSTH   1      -6.749  -2.859  -1.948  0.00  0.00      HOST  
ATOM     40  H16 HOSTH   1      -7.806  -2.636  -1.755  0.00  0.00      HOST  
ATOM     41  C15 HOSTH   1      -6.045  -1.593  -2.338  0.00  0.00      HOST  
ATOM     42  H17 HOSTH   1      -4.994  -1.875  -2.558  0.00  0.00      HOST  
ATOM     43  C16 HOSTH   1      -5.989  -0.587  -1.169  0.00  0.00      HOST  
ATOM     44  H18 HOSTH   1      -7.108  -0.439  -0.885  0.00  0.00      HOST  
ATOM     45  C17 HOSTH   1      -5.317  -1.325  -0.034  0.00  0.00      HOST  
ATOM     46  H19 HOSTH   1      -4.332  -1.674  -0.318  0.00  0.00      HOST  
ATOM     47  C18 HOSTH   1      -4.826  -0.436   1.124  0.00  0.00      HOST  
ATOM     48  H20 HOSTH   1      -3.932   0.100   0.728  0.00  0.00      HOST  
ATOM     49  H21 HOSTH   1      -4.474  -1.038   1.957  0.00  0.00      HOST  
ATOM     50  O11 HOSTH   1      -6.721  -3.850  -2.944  0.00  0.00      HOST  
ATOM     51  O12 HOSTH   1      -6.520  -1.005  -3.498  0.00  0.00      HOST  
ATOM     52  O13 HOSTH   1      -5.294   0.626  -1.518  0.00  0.00      HOST  
ATOM     53  O14 HOSTH   1      -6.142  -2.434   0.352  0.00  0.00      HOST  
ATOM     54  O15 HOSTH   1      -5.926   0.364   1.602  0.00  0.00      HOST  
ATOM     55  C19 HOSTH   1      -2.277  -7.043  -0.207  0.00  0.00      HOST  
ATOM     56  H22 HOSTH   1      -1.850  -7.974   0.106  0.00  0.00      HOST  
ATOM     57  C20 HOSTH   1      -3.204  -7.265  -1.397  0.00  0.00      HOST  
ATOM     58  H23 HOSTH   1      -4.097  -7.912  -1.143  0.00  0.00      HOST  
ATOM     59  C21 HOSTH   1      -3.825  -5.870  -1.718  0.00  0.00      HOST  
ATOM     60  H24 HOSTH   1      -2.965  -5.231  -2.091  0.00  0.00      HOST  
ATOM     61  C22 HOSTH   1      -4.544  -5.226  -0.580  0.00  0.00      HOST  
ATOM     62  H25 HOSTH   1      -5.457  -5.805  -0.450  0.00  0.00      HOST  
ATOM     63  C23 HOSTH   1      -3.612  -5.154   0.636  0.00  0.00      HOST  
ATOM     64  H26 HOSTH   1      -2.865  -4.374   0.585  0.00  0.00      HOST  
ATOM     65  C24 HOSTH   1      -4.363  -4.799   2.016  0.00  0.00      HOST  
ATOM     66  H27 HOSTH   1      -4.814  -3.789   2.004  0.00  0.00      HOST  
ATOM     67  H28 HOSTH   1      -3.699  -4.831   2.905  0.00  0.00      HOST  
ATOM     68  O16 HOSTH   1      -2.572  -7.938  -2.545  0.00  0.00      HOST  
ATOM     69  O17 HOSTH   1      -4.670  -5.975  -2.960  0.00  0.00      HOST  
ATOM     70  O18 HOSTH   1      -4.823  -3.883  -0.946  0.00  0.00      HOST  
ATOM     71  O19 HOSTH   1      -3.055  -6.509   0.901  0.00  0.00      HOST  
ATOM     72  O20 HOSTH   1      -5.449  -5.655   2.331  0.00  0.00      HOST  
ATOM     73  C25 HOSTH   1      -2.708   5.486  -1.241  0.00  0.00      HOST  
ATOM     74  H29 HOSTH   1      -3.536   5.952  -1.723  0.00  0.00      HOST  
ATOM     75  C26 HOSTH   1      -1.565   5.863  -2.142  0.00  0.00      HOST  
ATOM     76  H30 HOSTH   1      -1.499   6.977  -2.335  0.00  0.00      HOST  
ATOM     77  C27 HOSTH   1      -0.246   5.394  -1.542  0.00  0.00      HOST  
ATOM     78  H31 HOSTH   1      -0.276   4.295  -1.425  0.00  0.00      HOST  
ATOM     79  C28 HOSTH   1      -0.185   5.890  -0.115  0.00  0.00      HOST  
ATOM     80  H32 HOSTH   1      -0.057   6.996  -0.155  0.00  0.00      HOST  
ATOM     81  C29 HOSTH   1      -1.435   5.591   0.702  0.00  0.00      HOST  
ATOM     82  H33 HOSTH   1      -1.492   4.500   0.820  0.00  0.00      HOST  
ATOM     83  C30 HOSTH   1      -1.440   6.194   2.150  0.00  0.00      HOST  
ATOM     84  H34 HOSTH   1      -0.540   5.772   2.648  0.00  0.00      HOST  
ATOM     85  H35 HOSTH   1      -2.282   5.919   2.752  0.00  0.00      HOST  
ATOM     86  O21 HOSTH   1      -1.665   5.245  -3.443  0.00  0.00      HOST  
ATOM     87  O22 HOSTH   1       0.855   5.700  -2.326  0.00  0.00      HOST  
ATOM     88  O23 HOSTH   1       0.930   5.268   0.534  0.00  0.00      HOST  
ATOM     89  O24 HOSTH   1      -2.639   6.004   0.020  0.00  0.00      HOST  
ATOM     90  O25 HOSTH   1      -1.165   7.589   2.179  0.00  0.00      HOST  
ATOM     91  C31 HOSTH   1      -6.229   1.715  -1.456  0.00  0.00      HOST  
ATOM     92  H36 HOSTH   1      -7.314   1.480  -1.425  0.00  0.00      HOST  
ATOM     93  C32 HOSTH   1      -5.993   2.657  -2.649  0.00  0.00      HOST  
ATOM     94  H37 HOSTH   1      -6.734   3.542  -2.579  0.00  0.00      HOST  
ATOM     95  C33 HOSTH   1      -4.568   3.233  -2.569  0.00  0.00      HOST  
ATOM     96  H38 HOSTH   1      -3.767   2.469  -2.856  0.00  0.00      HOST  
ATOM     97  C34 HOSTH   1      -4.320   3.715  -1.189  0.00  0.00      HOST  
ATOM     98  H39 HOSTH   1      -4.941   4.606  -1.001  0.00  0.00      HOST  
ATOM     99  C35 HOSTH   1      -4.578   2.728  -0.117  0.00  0.00      HOST  
ATOM    100  H40 HOSTH   1      -3.888   1.876  -0.271  0.00  0.00      HOST  
ATOM    101  C36 HOSTH   1      -4.338   3.413   1.321  0.00  0.00      HOST  
ATOM    102  H41 HOSTH   1      -3.342   3.876   1.322  0.00  0.00      HOST  
ATOM    103  H42 HOSTH   1      -4.262   2.586   2.037  0.00  0.00      HOST  
ATOM    104  O26 HOSTH   1      -6.210   1.967  -3.878  0.00  0.00      HOST  
ATOM    105  O27 HOSTH   1      -4.405   4.295  -3.532  0.00  0.00      HOST  
ATOM    106  O28 HOSTH   1      -2.946   4.077  -1.073  0.00  0.00      HOST  
ATOM    107  O29 HOSTH   1      -5.981   2.306  -0.187  0.00  0.00      HOST  
ATOM    108  O30 HOSTH   1      -5.408   4.292   1.756  0.00  0.00      HOST  
ATOM    109  C37 HOSTH   1       3.050  -6.033  -0.453  0.00  0.00      HOST  
ATOM    110  H43 HOSTH   1       3.978  -6.555  -0.339  0.00  0.00      HOST  
ATOM    111  C38 HOSTH   1       2.321  -6.710  -1.686  0.00  0.00      HOST  
ATOM    112  H44 HOSTH   1       2.422  -7.808  -1.491  0.00  0.00      HOST  
ATOM    113  C39 HOSTH   1       0.826  -6.302  -1.795  0.00  0.00      HOST  
ATOM    114  H45 HOSTH   1       0.760  -5.264  -2.072  0.00  0.00      HOST  
ATOM    115  C40 HOSTH   1       0.118  -6.575  -0.475  0.00  0.00      HOST  
ATOM    116  H46 HOSTH   1       0.172  -7.637  -0.414  0.00  0.00      HOST  
ATOM    117  C41 HOSTH   1       0.931  -5.847   0.609  0.00  0.00      HOST  
ATOM    118  H47 HOSTH   1       0.867  -4.803   0.387  0.00  0.00      HOST  
ATOM    119  C42 HOSTH   1       0.311  -6.089   2.022  0.00  0.00      HOST  
ATOM    120  H48 HOSTH   1      -0.612  -5.524   2.076  0.00  0.00      HOST  
ATOM    121  H49 HOSTH   1       0.961  -5.722   2.803  0.00  0.00      HOST  
ATOM    122  O31 HOSTH   1       3.010  -6.577  -2.968  0.00  0.00      HOST  
ATOM    123  O32 HOSTH   1       0.097  -7.000  -2.829  0.00  0.00      HOST  
ATOM    124  O33 HOSTH   1      -1.208  -6.122  -0.552  0.00  0.00      HOST  
ATOM    125  O34 HOSTH   1       2.243  -6.252   0.716  0.00  0.00      HOST  
ATOM    126  O35 HOSTH   1       0.249  -7.509   2.251  0.00  0.00      HOST  
ATOM    127  C43 HOSTH   1       6.317  -1.963  -0.422  0.00  0.00      HOST  
ATOM    128  H50 HOSTH   1       7.335  -1.510  -0.417  0.00  0.00      HOST  
ATOM    129  C44 HOSTH   1       6.130  -2.491  -1.833  0.00  0.00      HOST  
ATOM    130  H51 HOSTH   1       6.892  -3.275  -2.052  0.00  0.00      HOST  
ATOM    131  C45 HOSTH   1       4.747  -3.219  -1.913  0.00  0.00      HOST  
ATOM    132  H52 HOSTH   1       3.926  -2.472  -1.952  0.00  0.00      HOST  
ATOM    133  C46 HOSTH   1       4.531  -4.150  -0.717  0.00  0.00      HOST  
ATOM    134  H53 HOSTH   1       5.156  -5.037  -0.748  0.00  0.00      HOST  
ATOM    135  C47 HOSTH   1       4.849  -3.451   0.604  0.00  0.00      HOST  
ATOM    136  H54 HOSTH   1       4.110  -2.581   0.772  0.00  0.00      HOST  
ATOM    137  C48 HOSTH   1       4.696  -4.450   1.827  0.00  0.00      HOST  
ATOM    138  H55 HOSTH   1       3.589  -4.566   2.026  0.00  0.00      HOST  
ATOM    139  H56 HOSTH   1       5.147  -3.984   2.693  0.00  0.00      HOST  
ATOM    140  O36 HOSTH   1       6.208  -1.490  -2.862  0.00  0.00      HOST  
ATOM    141  O37 HOSTH   1       4.638  -3.883  -3.128  0.00  0.00      HOST  
ATOM    142  O38 HOSTH   1       3.164  -4.618  -0.739  0.00  0.00      HOST  
ATOM    143  O39 HOSTH   1       6.210  -2.913   0.570  0.00  0.00      HOST  
ATOM    144  O40 HOSTH   1       5.383  -5.675   1.561  0.00  0.00      HOST  
ATOM    145  H57 HOSTH   1       6.431   4.099  -0.565  0.00  0.00      HOST  
ATOM    146  H58 HOSTH   1       6.434   0.235  -1.865  0.00  0.00      HOST  
ATOM    147  H59 HOSTH   1       6.666  -1.401   2.314  0.00  0.00      HOST  
ATOM    148  H60 HOSTH   1       2.303   6.593  -1.465  0.00  0.00      HOST  
ATOM    149  H61 HOSTH   1       5.293   6.370  -0.167  0.00  0.00      HOST  
ATOM    150  H62 HOSTH   1       4.517   4.692   4.156  0.00  0.00      HOST  
ATOM    151  H63 HOSTH   1      -5.949  -4.424  -2.808  0.00  0.00      HOST  
ATOM    152  H64 HOSTH   1      -6.811  -1.815  -4.012  0.00  0.00      HOST  
ATOM    153  H65 HOSTH   1      -5.997   1.055   0.886  0.00  0.00      HOST  
ATOM    154  H66 HOSTH   1      -1.662  -7.576  -2.610  0.00  0.00      HOST  
ATOM    155  H67 HOSTH   1      -4.019  -6.464  -3.537  0.00  0.00      HOST  
ATOM    156  H68 HOSTH   1      -6.097  -5.117   2.862  0.00  0.00      HOST  
ATOM    157  H69 HOSTH   1      -2.529   5.502  -3.825  0.00  0.00      HOST  
ATOM    158  H70 HOSTH   1       0.519   5.703  -3.219  0.00  0.00      HOST  
ATOM    159  H71 HOSTH   1      -1.604   8.008   1.434  0.00  0.00      HOST  
ATOM    160  H72 HOSTH   1      -6.205   0.996  -3.653  0.00  0.00      HOST  
ATOM    161  H73 HOSTH   1      -4.794   4.095  -4.430  0.00  0.00      HOST  
ATOM    162  H74 HOSTH   1      -5.707   4.738   0.933  0.00  0.00      HOST  
ATOM    163  H75 HOSTH   1       3.969  -6.829  -2.878  0.00  0.00      HOST  
ATOM    164  H76 HOSTH   1       0.651  -7.760  -3.055  0.00  0.00      HOST  
ATOM    165  H77 HOSTH   1       1.129  -7.857   2.013  0.00  0.00      HOST  
ATOM    166  H78 HOSTH   1       6.007  -1.962  -3.678  0.00  0.00      HOST  
ATOM    167  H79 HOSTH   1       3.832  -4.416  -3.045  0.00  0.00      HOST  
ATOM    168  H80 HOSTH   1       6.195  -5.309   1.212  0.00  0.00      HOST  
ATOM    169  S   AVB A   1       1.264  -0.637   3.538  0.00  0.00      AVBX  
ATOM    170  O0  AVB A   1       1.707  -0.580   1.975  0.00  0.00      AVBX  
ATOM    171  O1  AVB A   1       0.427   2.088   1.460  0.00  0.00      AVBX  
ATOM    172  O2  AVB A   1       0.263   0.068  -3.950  0.00  0.00      AVBX  
ATOM    173  O3  AVB A   1       2.287  -1.292   4.382  0.00  0.00      AVBX  
ATOM    174  O4  AVB A   1      -0.051  -1.648   3.589  0.00  0.00      AVBX  
ATOM    175  O   AVB A   1       0.844   0.687   4.000  0.00  0.00      AVBX  
ATOM    176  N0  AVB A   1      -0.356   0.996  -0.646  0.00  0.00      AVBX  
ATOM    177  N1  AVB A   1       0.588  -0.188   1.120  0.00  0.00      AVBX  
ATOM    178  N   AVB A   1      -0.685   2.157  -3.460  0.00  0.00      AVBX  
ATOM    179  C0  AVB A   1       0.343  -1.101   0.064  0.00  0.00      AVBX  
ATOM    180  C1  AVB A   1      -0.806  -0.366  -0.601  0.00  0.00      AVBX  
ATOM    181  C2  AVB A   1       1.586  -1.251  -0.896  0.00  0.00      AVBX  
ATOM    182  C3  AVB A   1       0.713   1.043  -1.760  0.00  0.00      AVBX  
ATOM    183  C4  AVB A   1       1.950   0.166  -1.472  0.00  0.00      AVBX  
ATOM    184  C5  AVB A   1       0.444   1.149   0.648  0.00  0.00      AVBX  
ATOM    185  C   AVB A   1       0.132   1.057  -3.185  0.00  0.00      AVBX  
ATOM    186  H0  AVB A   1       0.107  -2.018   0.591  0.00  0.00      AVBX  
ATOM    187  H1  AVB A   1      -1.095  -0.815  -1.585  0.00  0.00      AVBX  
ATOM    188  H2  AVB A   1      -1.762  -0.376  -0.030  0.00  0.00      AVBX  
ATOM    189  H3  AVB A   1       1.328  -2.034  -1.655  0.00  0.00      AVBX  
ATOM    190  H4  AVB A   1       2.462  -1.526  -0.235  0.00  0.00      AVBX  
ATOM    191  H5  AVB A   1       1.100   2.040  -1.708  0.00  0.00      AVBX  
ATOM    192  H6  AVB A   1       2.594   0.713  -0.834  0.00  0.00      AVBX  
ATOM    193  H7  AVB A   1       2.458   0.121  -2.427  0.00  0.00      AVBX  
ATOM    194  H8  AVB A   1      -0.081   2.947  -3.224  0.00  0.00      AVBX  
ATOM    195  H   AVB A   1      -1.380   2.047  -2.732  0.00  0.00      AVBX  
ATOM    196  OH2 TIP3W   5     -13.015  15.567  -8.864  0.00  0.00      WT1   
ATOM    197  H1  TIP3W   5     -13.597  16.273  -9.075  0.00  0.00      WT1   
ATOM    198  H2  TIP3W   5     -12.739  15.758  -7.958  0.00  0.00      WT1   
ATOM    199  OH2 TIP3W   7      -4.337  -4.132   6.474  0.00  0.00      WT1   
ATOM    200  H1  TIP3W   7      -4.317  -3.860   7.427  0.00  0.00      WT1   
ATOM    201  H2  TIP3W   7      -5.233  -4.535   6.429  0.00  0.00      WT1   
ATOM    202  OH2 TIP3W   8      -2.434  13.074   5.156  0.00  0.00      WT1   
ATOM    203  H1  TIP3W   8      -2.674  12.080   5.164  0.00  0.00      WT1   
ATOM    204  H2  TIP3W   8      -1.596  13.035   5.612  0.00  0.00      WT1   
ATOM    205  OH2 TIP3W  21      -4.989   3.552   8.528  0.00  0.00      WT1   
ATOM    206  H1  TIP3W  21      -4.049   3.737   8.390  0.00  0.00      WT1   
ATOM    207  H2  TIP3W  21      -5.275   4.480   8.795  0.00  0.00      WT1   
ATOM    208  OH2 TIP3W  26      -4.263  12.726   9.462  0.00  0.00      WT1   
ATOM    209  H1  TIP3W  26      -4.993  13.044  10.024  0.00  0.00      WT1   
ATOM    210  H2  TIP3W  26      -3.434  13.038   9.930  0.00  0.00      WT1   
ATOM    211  OH2 TIP3W  44      -8.342 -11.599   4.449  0.00  0.00      WT1   
ATOM    212  H1  TIP3W  44      -8.780 -11.155   5.151  0.00  0.00      WT1   
ATOM    213  H2  TIP3W  44      -7.579 -11.045   4.166  0.00  0.00      WT1   
ATOM    214  OH2 TIP3W  46     -10.182  -4.875   4.096  0.00  0.00      WT1   
ATOM    215  H1  TIP3W  46     -10.265  -4.262   4.854  0.00  0.00      WT1   
ATOM    216  H2  TIP3W  46      -9.486  -4.468   3.514  0.00  0.00      WT1   
ATOM    217  OH2 TIP3W  47       4.076   9.152   2.574  0.00  0.00      WT1   
ATOM    218  H1  TIP3W  47       4.084   9.471   1.654  0.00  0.00      WT1   
ATOM    219  H2  TIP3W  47       4.962   8.756   2.665  0.00  0.00      WT1   
ATOM    220  OH2 TIP3W  48     -11.667 -12.834 -11.594  0.00  0.00      WT1   
ATOM    221  H1  TIP3W  48     -11.109 -12.571 -12.343  0.00  0.00      WT1   
ATOM    222  H2  TIP3W  48     -10.968 -12.950 -10.926  0.00  0.00      WT1   
ATOM    223  OH2 TIP3W  52      10.862 -10.857   6.389  0.00  0.00      WT1   
ATOM    224  H1  TIP3W  52      10.340 -11.483   5.906  0.00  0.00      WT1   
ATOM    225  H2  TIP3W  52      10.835 -10.089   5.830  0.00  0.00      WT1   
ATOM    226  OH2 TIP3W  53      -9.956   8.765  -1.367  0.00  0.00      WT1   
ATOM    227  H1  TIP3W  53      -9.829   8.674  -2.359  0.00  0.00      WT1   
ATOM    228  H2  TIP3W  53     -10.138   9.735  -1.347  0.00  0.00      WT1   
ATOM    229  OH2 TIP3W  55      11.803  -0.833   3.065  0.00  0.00      WT1   
ATOM    230  H1  TIP3W  55      11.674  -1.793   2.982  0.00  0.00      WT1   
ATOM    231  H2  TIP3W  55      12.673  -0.821   3.509  0.00  0.00      WT1   
ATOM    232  OH2 TIP3W  64     -12.364 -14.216  -6.493  0.00  0.00      WT1   
ATOM    233  H1  TIP3W  64     -11.704 -13.584  -6.743  0.00  0.00      WT1   
ATOM    234  H2  TIP3W  64     -12.304 -14.142  -5.525  0.00  0.00      WT1   
ATOM    235  OH2 TIP3W  67     -12.707  15.693   7.864  0.00  0.00      WT1   
ATOM    236  H1  TIP3W  67     -11.773  16.055   7.787  0.00  0.00      WT1   
ATOM    237  H2  TIP3W  67     -13.100  16.035   7.065  0.00  0.00      WT1   
ATOM    238  OH2 TIP3W  68      -2.511   8.681 -11.530  0.00  0.00      WT1   
ATOM    239  H1  TIP3W  68      -3.032   8.388 -12.293  0.00  0.00      WT1   
ATOM    240  H2  TIP3W  68      -2.843   9.522 -11.295  0.00  0.00      WT1   
ATOM    241  OH2 TIP3W  71      -2.012  -3.550   5.153  0.00  0.00      WT1   
ATOM    242  H1  TIP3W  71      -2.789  -4.088   5.450  0.00  0.00      WT1   
ATOM    243  H2  TIP3W  71      -2.172  -3.295   4.220  0.00  0.00      WT1   
ATOM    244  OH2 TIP3W  76     -10.898  -9.224  14.572  0.00  0.00      WT1   
ATOM    245  H1  TIP3W  76     -11.219  -8.298  14.720  0.00  0.00      WT1   
ATOM    246  H2  TIP3W  76     -10.312  -9.079  13.761  0.00  0.00      WT1   
ATOM    247  OH2 TIP3W  86      -0.843  -9.292 -13.201  0.00  0.00      WT1   
ATOM    248  H1  TIP3W  86      -0.498  -9.227 -12.294  0.00  0.00      WT1   
ATOM    249  H2  TIP3W  86      -0.079  -9.688 -13.678  0.00  0.00      WT1   
ATOM    250  OH2 TIP3W  87      -2.070  13.806  -3.023  0.00  0.00      WT1   
ATOM    251  H1  TIP3W  87      -1.275  14.061  -3.590  0.00  0.00      WT1   
ATOM    252  H2  TIP3W  87      -1.632  13.459  -2.225  0.00  0.00      WT1   
ATOM    253  OH2 TIP3W  88      13.575 -11.501  -7.403  0.00  0.00      WT1   
ATOM    254  H1  TIP3W  88      13.524 -10.547  -7.522  0.00  0.00      WT1   
ATOM    255  H2  TIP3W  88      14.126 -11.564  -6.638  0.00  0.00      WT1   
ATOM    256  OH2 TIP3W  94       7.839  11.173  -9.225  0.00  0.00      WT1   
ATOM    257  H1  TIP3W  94       7.594  10.247  -9.157  0.00  0.00      WT1   
ATOM    258  H2  TIP3W  94       7.023  11.647  -9.403  0.00  0.00      WT1   
ATOM    259  OH2 TIP3W  95      14.695   0.544   6.461  0.00  0.00      WT1   
ATOM    260  H1  TIP3W  95      14.624  -0.237   6.982  0.00  0.00      WT1   
ATOM    261  H2  TIP3W  95      15.632   0.560   6.268  0.00  0.00      WT1   
ATOM    262  OH2 TIP3W 108       1.381  -1.203  -5.923  0.00  0.00      WT1   
ATOM    263  H1  TIP3W 108       0.608  -0.914  -6.452  0.00  0.00      WT1   
ATOM    264  H2  TIP3W 108       1.004  -0.935  -5.055  0.00  0.00      WT1   
ATOM    265  OH2 TIP3W 111     -13.158   0.506  -4.117  0.00  0.00      WT1   
ATOM    266  H1  TIP3W 111     -13.982   0.754  -4.561  0.00  0.00      WT1   
ATOM    267  H2  TIP3W 111     -12.418   1.112  -4.419  0.00  0.00      WT1   
ATOM    268  OH2 TIP3W 112       9.350 -13.251   7.986  0.00  0.00      WT1   
ATOM    269  H1  TIP3W 112       9.328 -12.761   8.808  0.00  0.00      WT1   
ATOM    270  H2  TIP3W 112       9.954 -12.741   7.513  0.00  0.00      WT1   
ATOM    271  OH2 TIP3W 113     -11.546  -8.134  -8.537  0.00  0.00      WT1   
ATOM    272  H1  TIP3W 113     -11.942  -8.731  -9.151  0.00  0.00      WT1   
ATOM    273  H2  TIP3W 113     -10.823  -7.691  -9.071  0.00  0.00      WT1   
ATOM    274  OH2 TIP3W 115       4.916  -3.055  -7.969  0.00  0.00      WT1   
ATOM    275  H1  TIP3W 115       4.611  -2.539  -7.225  0.00  0.00      WT1   
ATOM    276  H2  TIP3W 115       4.904  -3.940  -7.684  0.00  0.00      WT1   
ATOM    277  OH2 TIP3W 116       3.125   4.518  10.537  0.00  0.00      WT1   
ATOM    278  H1  TIP3W 116       4.020   4.840  10.704  0.00  0.00      WT1   
ATOM    279  H2  TIP3W 116       3.199   4.396   9.554  0.00  0.00      WT1   
ATOM    280  OH2 TIP3W 125       5.948  13.355  13.693  0.00  0.00      WT1   
ATOM    281  H1  TIP3W 125       5.510  14.020  14.312  0.00  0.00      WT1   
ATOM    282  H2  TIP3W 125       5.176  13.023  13.268  0.00  0.00      WT1   
ATOM    283  OH2 TIP3W 129     -12.472   1.970  12.152  0.00  0.00      WT1   
ATOM    284  H1  TIP3W 129     -12.546   2.470  12.969  0.00  0.00      WT1   
ATOM    285  H2  TIP3W 129     -12.261   2.618  11.449  0.00  0.00      WT1   
ATOM    286  OH2 TIP3W 130      -3.632  11.049 -10.876  0.00  0.00      WT1   
ATOM    287  H1  TIP3W 130      -3.657  11.202 -11.831  0.00  0.00      WT1   
ATOM    288  H2  TIP3W 130      -3.266  11.883 -10.535  0.00  0.00      WT1   
ATOM    289  OH2 TIP3W 133      -2.465 -11.283  15.092  0.00  0.00      WT1   
ATOM    290  H1  TIP3W 133      -1.719 -11.115  14.513  0.00  0.00      WT1   
ATOM    291  H2  TIP3W 133      -2.155 -12.129  15.448  0.00  0.00      WT1   
ATOM    292  OH2 TIP3W 135      11.278   7.865 -14.599  0.00  0.00      WT1   
ATOM    293  H1  TIP3W 135      11.476   7.494 -15.443  0.00  0.00      WT1   
ATOM    294  H2  TIP3W 135      10.351   7.609 -14.491  0.00  0.00      WT1   
ATOM    295  OH2 TIP3W 137       5.743   1.499  12.814  0.00  0.00      WT1   
ATOM    296  H1  TIP3W 137       5.791   0.980  11.995  0.00  0.00      WT1   
ATOM    297  H2  TIP3W 137       6.516   1.127  13.322  0.00  0.00      WT1   
ATOM    298  OH2 TIP3W 145     -11.105  11.646  -4.116  0.00  0.00      WT1   
ATOM    299  H1  TIP3W 145     -11.420  12.357  -4.768  0.00  0.00      WT1   
ATOM    300  H2  TIP3W 145     -11.849  10.969  -4.194  0.00  0.00      WT1   
ATOM    301  OH2 TIP3W 146      -2.473 -10.368   3.119  0.00  0.00      WT1   
ATOM    302  H1  TIP3W 146      -2.511 -10.580   4.084  0.00  0.00      WT1   
ATOM    303  H2  TIP3W 146      -1.648 -10.879   2.962  0.00  0.00      WT1   
ATOM    304  OH2 TIP3W 149     -11.779   5.303   8.094  0.00  0.00      WT1   
ATOM    305  H1  TIP3W 149     -11.450   6.195   8.229  0.00  0.00      WT1   
ATOM    306  H2  TIP3W 149     -11.018   4.990   7.506  0.00  0.00      WT1   
ATOM    307  OH2 TIP3W 150      -7.134  11.136  -1.355  0.00  0.00      WT1   
ATOM    308  H1  TIP3W 150      -7.534  11.139  -2.228  0.00  0.00      WT1   
ATOM    309  H2  TIP3W 150      -6.197  11.310  -1.401  0.00  0.00      WT1   
ATOM    310  OH2 TIP3W 152      -8.573 -13.727  -7.937  0.00  0.00      WT1   
ATOM    311  H1  TIP3W 152      -8.907 -13.668  -7.021  0.00  0.00      WT1   
ATOM    312  H2  TIP3W 152      -7.684 -13.350  -7.810  0.00  0.00      WT1   
ATOM    313  OH2 TIP3W 153       4.829   1.863 -13.005  0.00  0.00      WT1   
ATOM    314  H1  TIP3W 153       5.004   1.645 -12.045  0.00  0.00      WT1   
ATOM    315  H2  TIP3W 153       5.605   1.514 -13.486  0.00  0.00      WT1   
ATOM    316  OH2 TIP3W 155       8.531  -6.578   6.331  0.00  0.00      WT1   
ATOM    317  H1  TIP3W 155       9.011  -6.523   7.155  0.00  0.00      WT1   
ATOM    318  H2  TIP3W 155       9.001  -7.285   5.892  0.00  0.00      WT1   
ATOM    319  OH2 TIP3W 156      -2.415  16.418  -0.358  0.00  0.00      WT1   
ATOM    320  H1  TIP3W 156      -3.163  16.778  -0.853  0.00  0.00      WT1   
ATOM    321  H2  TIP3W 156      -1.770  17.123  -0.334  0.00  0.00      WT1   
ATOM    322  OH2 TIP3W 167      -3.488  -9.578   9.836  0.00  0.00      WT1   
ATOM    323  H1  TIP3W 167      -3.375  -9.283   8.890  0.00  0.00      WT1   
ATOM    324  H2  TIP3W 167      -4.094 -10.299   9.571  0.00  0.00      WT1   
ATOM    325  OH2 TIP3W 195     -10.066 -10.076  -7.296  0.00  0.00      WT1   
ATOM    326  H1  TIP3W 195     -10.493  -9.307  -7.720  0.00  0.00      WT1   
ATOM    327  H2  TIP3W 195      -9.391  -9.522  -6.814  0.00  0.00      WT1   
ATOM    328  OH2 TIP3W 197     -13.979  -0.257   5.501  0.00  0.00      WT1   
ATOM    329  H1  TIP3W 197     -13.095   0.208   5.632  0.00  0.00      WT1   
ATOM    330  H2  TIP3W 197     -13.901  -0.588   4.585  0.00  0.00      WT1   
ATOM    331  OH2 TIP3W 198     -11.723   7.148  -0.239  0.00  0.00      WT1   
ATOM    332  H1  TIP3W 198     -10.804   7.239  -0.568  0.00  0.00      WT1   
ATOM    333  H2  TIP3W 198     -12.244   7.671  -0.854  0.00  0.00      WT1   
ATOM    334  OH2 TIP3W 201       5.851 -11.179  -4.323  0.00  0.00      WT1   
ATOM    335  H1  TIP3W 201       6.738 -10.874  -4.252  0.00  0.00      WT1   
ATOM    336  H2  TIP3W 201       5.914 -12.118  -4.598  0.00  0.00      WT1   
ATOM    337  OH2 TIP3W 212     -12.300   2.111  -1.052  0.00  0.00      WT1   
ATOM    338  H1  TIP3W 212     -11.742   2.827  -0.757  0.00  0.00      WT1   
ATOM    339  H2  TIP3W 212     -12.814   2.613  -1.706  0.00  0.00      WT1   
ATOM    340  OH2 TIP3W 218      -1.691  -4.312  -9.925  0.00  0.00      WT1   
ATOM    341  H1  TIP3W 218      -2.102  -4.577 -10.778  0.00  0.00      WT1   
ATOM    342  H2  TIP3W 218      -2.110  -3.454  -9.732  0.00  0.00      WT1   
ATOM    343  OH2 TIP3W 237      -6.736   6.835  12.926  0.00  0.00      WT1   
ATOM    344  H1  TIP3W 237      -6.366   7.294  12.136  0.00  0.00      WT1   
ATOM    345  H2  TIP3W 237      -7.152   7.538  13.434  0.00  0.00      WT1   
ATOM    346  OH2 TIP3W 261      13.414  -0.685  -4.746  0.00  0.00      WT1   
ATOM    347  H1  TIP3W 261      13.031  -1.011  -3.929  0.00  0.00      WT1   
ATOM    348  H2  TIP3W 261      14.173  -0.101  -4.430  0.00  0.00      WT1   
ATOM    349  OH2 TIP3W 295      -7.722  -6.430  -8.352  0.00  0.00      WT1   
ATOM    350  H1  TIP3W 295      -6.964  -6.533  -8.954  0.00  0.00      WT1   
ATOM    351  H2  TIP3W 295      -8.496  -6.384  -8.909  0.00  0.00      WT1   
ATOM    352  OH2 TIP3W 365      12.265  -9.822 -15.223  0.00  0.00      WT1   
ATOM    353  H1  TIP3W 365      11.666  -9.327 -14.664  0.00  0.00      WT1   
ATOM    354  H2  TIP3W 365      12.614  -9.092 -15.759  0.00  0.00      WT1   
ATOM    355  OH2 TIP3W 424      -7.094 -12.780  -4.454  0.00  0.00      WT1   
ATOM    356  H1  TIP3W 424      -6.426 -13.358  -4.792  0.00  0.00      WT1   
ATOM    357  H2  TIP3W 424      -6.846 -11.932  -4.866  0.00  0.00      WT1   
ATOM    358  OH2 TIP3W 450      -5.135  -1.393 -11.550  0.00  0.00      WT1   
ATOM    359  H1  TIP3W 450      -4.191  -1.081 -11.454  0.00  0.00      WT1   
ATOM    360  H2  TIP3W 450      -5.524  -0.568 -11.918  0.00  0.00      WT1   
ATOM    361  OH2 TIP3W 465      -5.055 -13.142   3.865  0.00  0.00      WT1   
ATOM    362  H1  TIP3W 465      -5.495 -13.436   3.085  0.00  0.00      WT1   
ATOM    363  H2  TIP3W 465      -5.472 -12.216   3.985  0.00  0.00      WT1   
ATOM    364  OH2 TIP3W 466      -0.869   8.604  -6.092  0.00  0.00      WT1   
ATOM    365  H1  TIP3W 466      -0.568   9.455  -5.706  0.00  0.00      WT1   
ATOM    366  H2  TIP3W 466       0.011   8.139  -6.070  0.00  0.00      WT1   
ATOM    367  OH2 TIP3W 484      -6.449  -2.682  13.995  0.00  0.00      WT1   
ATOM    368  H1  TIP3W 484      -6.275  -1.753  13.735  0.00  0.00      WT1   
ATOM    369  H2  TIP3W 484      -6.080  -3.181  13.194  0.00  0.00      WT1   
ATOM    370  OH2 TIP3W 485      -2.079  -6.008  -4.746  0.00  0.00      WT1   
ATOM    371  H1  TIP3W 485      -1.328  -5.892  -4.131  0.00  0.00      WT1   
ATOM    372  H2  TIP3W 485      -1.903  -6.947  -4.987  0.00  0.00      WT1   
ATOM    373  OH2 TIP3W 486      -7.090  -6.932  -4.414  0.00  0.00      WT1   
ATOM    374  H1  TIP3W 486      -7.294  -7.226  -3.470  0.00  0.00      WT1   
ATOM    375  H2  TIP3W 486      -6.183  -6.564  -4.344  0.00  0.00      WT1   
ATOM    376  OH2 TIP3W 489      -8.490   5.562   8.774  0.00  0.00      WT1   
ATOM    377  H1  TIP3W 489      -8.944   5.221   9.581  0.00  0.00      WT1   
ATOM    378  H2  TIP3W 489      -8.104   4.723   8.535  0.00  0.00      WT1   
ATOM    379  OH2 TIP3W 491      -9.714   2.508 -11.070  0.00  0.00      WT1   
ATOM    380  H1  TIP3W 491      -9.443   3.460 -11.019  0.00  0.00      WT1   
ATOM    381  H2  TIP3W 491     -10.537   2.511 -11.584  0.00  0.00      WT1   
ATOM    382  OH2 TIP3W 495      12.776   5.415   8.269  0.00  0.00      WT1   
ATOM    383  H1  TIP3W 495      12.036   5.015   8.781  0.00  0.00      WT1   
ATOM    384  H2  TIP3W 495      13.157   5.943   9.002  0.00  0.00      WT1   
ATOM    385  OH2 TIP3W 503     -12.935  15.200 -13.108  0.00  0.00      WT1   
ATOM    386  H1  TIP3W 503     -13.428  15.968 -12.812  0.00  0.00      WT1   
ATOM    387  H2  TIP3W 503     -12.424  15.626 -13.810  0.00  0.00      WT1   
ATOM    388  OH2 TIP3W 506       4.327 -12.270   8.215  0.00  0.00      WT1   
ATOM    389  H1  TIP3W 506       5.193 -12.794   8.177  0.00  0.00      WT1   
ATOM    390  H2  TIP3W 506       4.531 -11.566   8.892  0.00  0.00      WT1   
ATOM    391  OH2 TIP3W 507       6.113   8.086  -5.064  0.00  0.00      WT1   
ATOM    392  H1  TIP3W 507       5.277   8.357  -4.552  0.00  0.00      WT1   
ATOM    393  H2  TIP3W 507       6.356   8.986  -5.332  0.00  0.00      WT1   
ATOM    394  OH2 TIP3W 508       4.943  -1.602  13.460  0.00  0.00      WT1   
ATOM    395  H1  TIP3W 508       4.969  -1.493  14.426  0.00  0.00      WT1   
ATOM    396  H2  TIP3W 508       5.747  -2.168  13.388  0.00  0.00      WT1   
ATOM    397  OH2 TIP3W 509      -0.458  11.155  14.844  0.00  0.00      WT1   
ATOM    398  H1  TIP3W 509      -0.381  10.220  15.072  0.00  0.00      WT1   
ATOM    399  H2  TIP3W 509      -0.916  11.559  15.586  0.00  0.00      WT1   
ATOM    400  OH2 TIP3W 511      12.875  -9.018  -3.288  0.00  0.00      WT1   
ATOM    401  H1  TIP3W 511      12.868  -8.197  -2.776  0.00  0.00      WT1   
ATOM    402  H2  TIP3W 511      13.796  -9.029  -3.689  0.00  0.00      WT1   
ATOM    403  OH2 TIP3W 515       9.528   5.832   6.990  0.00  0.00      WT1   
ATOM    404  H1  TIP3W 515       9.687   4.971   6.535  0.00  0.00      WT1   
ATOM    405  H2  TIP3W 515       9.948   5.656   7.829  0.00  0.00      WT1   
ATOM    406  OH2 TIP3W 528      -9.510   1.924  -3.082  0.00  0.00      WT1   
ATOM    407  H1  TIP3W 528     -10.119   2.138  -3.823  0.00  0.00      WT1   
ATOM    408  H2  TIP3W 528      -9.242   2.848  -2.860  0.00  0.00      WT1   
ATOM    409  OH2 TIP3W 529      -4.608  -1.921  -7.785  0.00  0.00      WT1   
ATOM    410  H1  TIP3W 529      -5.254  -1.242  -7.607  0.00  0.00      WT1   
ATOM    411  H2  TIP3W 529      -5.250  -2.624  -8.034  0.00  0.00      WT1   
ATOM    412  OH2 TIP3W 533      -6.037  10.094  15.082  0.00  0.00      WT1   
ATOM    413  H1  TIP3W 533      -6.222  10.150  14.139  0.00  0.00      WT1   
ATOM    414  H2  TIP3W 533      -6.368  10.960  15.378  0.00  0.00      WT1   
ATOM    415  OH2 TIP3W 534      10.380  12.027   4.301  0.00  0.00      WT1   
ATOM    416  H1  TIP3W 534      10.321  13.006   4.255  0.00  0.00      WT1   
ATOM    417  H2  TIP3W 534      11.371  11.834   4.187  0.00  0.00      WT1   
ATOM    418  OH2 TIP3W 543      -5.887   6.085   9.187  0.00  0.00      WT1   
ATOM    419  H1  TIP3W 543      -5.715   6.850   9.778  0.00  0.00      WT1   
ATOM    420  H2  TIP3W 543      -6.815   6.180   9.197  0.00  0.00      WT1   
ATOM    421  OH2 TIP3W 549       8.003 -13.330  -3.097  0.00  0.00      WT1   
ATOM    422  H1  TIP3W 549       7.617 -13.718  -3.940  0.00  0.00      WT1   
ATOM    423  H2  TIP3W 549       7.140 -13.108  -2.708  0.00  0.00      WT1   
ATOM    424  OH2 TIP3W 550       0.986  16.869   3.113  0.00  0.00      WT1   
ATOM    425  H1  TIP3W 550       0.715  15.980   3.451  0.00  0.00      WT1   
ATOM    426  H2  TIP3W 550       1.037  16.778   2.139  0.00  0.00      WT1   
ATOM    427  OH2 TIP3W 551      -0.210   1.906 -11.347  0.00  0.00      WT1   
ATOM    428  H1  TIP3W 551       0.723   2.093 -11.161  0.00  0.00      WT1   
ATOM    429  H2  TIP3W 551      -0.210   1.817 -12.314  0.00  0.00      WT1   
ATOM    430  OH2 TIP3W 552      -9.008  -2.801  10.058  0.00  0.00      WT1   
ATOM    431  H1  TIP3W 552      -9.188  -3.712  10.210  0.00  0.00      WT1   
ATOM    432  H2  TIP3W 552      -9.943  -2.531   9.776  0.00  0.00      WT1   
ATOM    433  OH2 TIP3W 553      11.854   6.123   4.911  0.00  0.00      WT1   
ATOM    434  H1  TIP3W 553      11.111   5.818   5.447  0.00  0.00      WT1   
ATOM    435  H2  TIP3W 553      11.975   5.318   4.330  0.00  0.00      WT1   
ATOM    436  OH2 TIP3W 554      13.117  -6.825 -12.207  0.00  0.00      WT1   
ATOM    437  H1  TIP3W 554      12.636  -7.681 -12.259  0.00  0.00      WT1   
ATOM    438  H2  TIP3W 554      12.542  -6.307 -12.781  0.00  0.00      WT1   
ATOM    439  OH2 TIP3W 558       3.783  -1.059   6.604  0.00  0.00      WT1   
ATOM    440  H1  TIP3W 558       3.778  -2.025   6.864  0.00  0.00      WT1   
ATOM    441  H2  TIP3W 558       3.325  -1.084   5.780  0.00  0.00      WT1   
ATOM    442  OH2 TIP3W 562       9.364  -2.361  -4.036  0.00  0.00      WT1   
ATOM    443  H1  TIP3W 562       9.692  -2.898  -4.814  0.00  0.00      WT1   
ATOM    444  H2  TIP3W 562       8.569  -1.944  -4.462  0.00  0.00      WT1   
ATOM    445  OH2 TIP3W 568      -5.835  -7.123  15.412  0.00  0.00      WT1   
ATOM    446  H1  TIP3W 568      -6.211  -7.039  14.542  0.00  0.00      WT1   
ATOM    447  H2  TIP3W 568      -4.995  -7.587  15.291  0.00  0.00      WT1   
ATOM    448  OH2 TIP3W 570      14.107   7.978  -7.367  0.00  0.00      WT1   
ATOM    449  H1  TIP3W 570      14.811   7.373  -7.395  0.00  0.00      WT1   
ATOM    450  H2  TIP3W 570      13.770   7.924  -8.285  0.00  0.00      WT1   
ATOM    451  OH2 TIP3W 573      -0.046   8.440 -16.054  0.00  0.00      WT1   
ATOM    452  H1  TIP3W 573      -0.070   7.683 -15.437  0.00  0.00      WT1   
ATOM    453  H2  TIP3W 573       0.823   8.862 -15.853  0.00  0.00      WT1   
ATOM    454  OH2 TIP3W 575     -11.747  -6.092  14.736  0.00  0.00      WT1   
ATOM    455  H1  TIP3W 575     -11.983  -5.487  15.451  0.00  0.00      WT1   
ATOM    456  H2  TIP3W 575     -12.499  -6.034  14.105  0.00  0.00      WT1   
ATOM    457  OH2 TIP3W 576     -12.142  -8.351  -1.129  0.00  0.00      WT1   
ATOM    458  H1  TIP3W 576     -11.701  -8.550  -1.984  0.00  0.00      WT1   
ATOM    459  H2  TIP3W 576     -11.631  -8.940  -0.522  0.00  0.00      WT1   
ATOM    460  OH2 TIP3W 580       7.816   7.155   5.365  0.00  0.00      WT1   
ATOM    461  H1  TIP3W 580       7.771   7.950   5.954  0.00  0.00      WT1   
ATOM    462  H2  TIP3W 580       8.592   6.703   5.782  0.00  0.00      WT1   
ATOM    463  OH2 TIP3W 584     -11.810  14.027  -5.962  0.00  0.00      WT1   
ATOM    464  H1  TIP3W 584     -12.384  14.769  -5.659  0.00  0.00      WT1   
ATOM    465  H2  TIP3W 584     -11.000  14.526  -6.111  0.00  0.00      WT1   
ATOM    466  OH2 TIP3W 591       5.689  -6.938  -2.705  0.00  0.00      WT1   
ATOM    467  H1  TIP3W 591       6.487  -7.161  -2.132  0.00  0.00      WT1   
ATOM    468  H2  TIP3W 591       5.806  -7.553  -3.441  0.00  0.00      WT1   
ATOM    469  OH2 TIP3W 593      12.114  -4.952 -14.084  0.00  0.00      WT1   
ATOM    470  H1  TIP3W 593      11.972  -5.766 -14.555  0.00  0.00      WT1   
ATOM    471  H2  TIP3W 593      11.259  -4.510 -14.067  0.00  0.00      WT1   
ATOM    472  OH2 TIP3W 594     -12.150   7.783   2.555  0.00  0.00      WT1   
ATOM    473  H1  TIP3W 594     -11.253   8.094   2.484  0.00  0.00      WT1   
ATOM    474  H2  TIP3W 594     -12.336   7.430   1.653  0.00  0.00      WT1   
ATOM    475  OH2 TIP3W 602       3.274   9.917  -8.401  0.00  0.00      WT1   
ATOM    476  H1  TIP3W 602       3.052   9.658  -7.499  0.00  0.00      WT1   
ATOM    477  H2  TIP3W 602       2.348   9.831  -8.714  0.00  0.00      WT1   
ATOM    478  OH2 TIP3W 612      -2.251   3.868   8.395  0.00  0.00      WT1   
ATOM    479  H1  TIP3W 612      -1.738   3.392   9.050  0.00  0.00      WT1   
ATOM    480  H2  TIP3W 612      -1.670   3.804   7.618  0.00  0.00      WT1   
ATOM    481  OH2 TIP3W 613      -6.916   9.440   3.849  0.00  0.00      WT1   
ATOM    482  H1  TIP3W 613      -7.746   9.624   3.402  0.00  0.00      WT1   
ATOM    483  H2  TIP3W 613      -6.282  10.124   3.504  0.00  0.00      WT1   
ATOM    484  OH2 TIP3W 615      13.908  -2.945 -14.549  0.00  0.00      WT1   
ATOM    485  H1  TIP3W 615      13.415  -3.669 -14.182  0.00  0.00      WT1   
ATOM    486  H2  TIP3W 615      14.818  -3.090 -14.131  0.00  0.00      WT1   
ATOM    487  OH2 TIP3W 616     -10.673   8.702   9.424  0.00  0.00      WT1   
ATOM    488  H1  TIP3W 616     -10.796   8.436   8.499  0.00  0.00      WT1   
ATOM    489  H2  TIP3W 616     -10.341   9.616   9.357  0.00  0.00      WT1   
ATOM    490  OH2 TIP3W 632      -9.696   7.069   6.828  0.00  0.00      WT1   
ATOM    491  H1  TIP3W 632      -9.382   6.360   7.405  0.00  0.00      WT1   
ATOM    492  H2  TIP3W 632      -9.043   7.069   6.045  0.00  0.00      WT1   
ATOM    493  OH2 TIP3W 634      13.752  -4.194  -9.431  0.00  0.00      WT1   
ATOM    494  H1  TIP3W 634      12.963  -4.647  -9.731  0.00  0.00      WT1   
ATOM    495  H2  TIP3W 634      14.402  -4.466 -10.077  0.00  0.00      WT1   
ATOM    496  OH2 TIP3W 636     -13.250  10.045  -4.517  0.00  0.00      WT1   
ATOM    497  H1  TIP3W 636     -13.501  10.837  -5.031  0.00  0.00      WT1   
ATOM    498  H2  TIP3W 636     -13.946  10.087  -3.960  0.00  0.00      WT1   
ATOM    499  OH2 TIP3W 638      -6.715   4.173  -9.329  0.00  0.00      WT1   
ATOM    500  H1  TIP3W 638      -5.765   4.335  -9.260  0.00  0.00      WT1   
ATOM    501  H2  TIP3W 638      -7.072   4.486  -8.452  0.00  0.00      WT1   
ATOM    502  OH2 TIP3W 639     -13.604  -2.576   7.003  0.00  0.00      WT1   
ATOM    503  H1  TIP3W 639     -13.696  -1.739   6.474  0.00  0.00      WT1   
ATOM    504  H2  TIP3W 639     -14.509  -2.882   6.806  0.00  0.00      WT1   
ATOM    505  OH2 TIP3W 662      13.757  -2.984  -1.189  0.00  0.00      WT1   
ATOM    506  H1  TIP3W 662      13.222  -3.433  -1.821  0.00  0.00      WT1   
ATOM    507  H2  TIP3W 662      14.251  -2.477  -1.849  0.00  0.00      WT1   
ATOM    508  OH2 TIP3W 676      -2.780   9.483  10.844  0.00  0.00      WT1   
ATOM    509  H1  TIP3W 676      -2.417  10.022  11.544  0.00  0.00      WT1   
ATOM    510  H2  TIP3W 676      -2.161   8.718  10.865  0.00  0.00      WT1   
ATOM    511  OH2 TIP3W 682       1.089   3.822  14.748  0.00  0.00      WT1   
ATOM    512  H1  TIP3W 682       1.760   3.118  14.488  0.00  0.00      WT1   
ATOM    513  H2  TIP3W 682       1.156   4.405  13.944  0.00  0.00      WT1   
ATOM    514  OH2 TIP3W 699       7.681  -9.416  -6.487  0.00  0.00      WT1   
ATOM    515  H1  TIP3W 699       8.204  -8.745  -6.876  0.00  0.00      WT1   
ATOM    516  H2  TIP3W 699       7.686 -10.137  -7.115  0.00  0.00      WT1   
ATOM    517  OH2 TIP3W 721      -9.247  -5.997  -1.401  0.00  0.00      WT1   
ATOM    518  H1  TIP3W 721      -9.084  -6.032  -0.405  0.00  0.00      WT1   
ATOM    519  H2  TIP3W 721      -8.870  -6.816  -1.705  0.00  0.00      WT1   
ATOM    520  OH2 TIP3W 822     -10.596  17.024  13.546  0.00  0.00      WT1   
ATOM    521  H1  TIP3W 822     -10.933  16.256  13.115  0.00  0.00      WT1   
ATOM    522  H2  TIP3W 822     -10.953  16.782  14.454  0.00  0.00      WT1   
ATOM    523  OH2 TIP3W 849      13.365 -11.603   0.259  0.00  0.00      WT1   
ATOM    524  H1  TIP3W 849      13.493 -11.111   1.068  0.00  0.00      WT1   
ATOM    525  H2  TIP3W 849      14.247 -11.537  -0.109  0.00  0.00      WT1   
ATOM    526  OH2 TIP3W 852       7.799  10.832   3.685  0.00  0.00      WT1   
ATOM    527  H1  TIP3W 852       8.642  11.282   3.714  0.00  0.00      WT1   
ATOM    528  H2  TIP3W 852       7.477  11.138   4.529  0.00  0.00      WT1   
ATOM    529  OH2 TIP3W 867      15.721  -5.695  -2.761  0.00  0.00      WT1   
ATOM    530  H1  TIP3W 867      15.662  -4.889  -3.300  0.00  0.00      WT1   
ATOM    531  H2  TIP3W 867      16.510  -5.566  -2.200  0.00  0.00      WT1   
ATOM    532  OH2 TIP3W 887      10.256 -11.061  -7.267  0.00  0.00      WT1   
ATOM    533  H1  TIP3W 887      10.986 -11.708  -7.348  0.00  0.00      WT1   
ATOM    534  H2  TIP3W 887      10.156 -10.912  -6.331  0.00  0.00      WT1   
ATOM    535  OH2 TIP3W 889      15.885  -9.996  11.469  0.00  0.00      WT1   
ATOM    536  H1  TIP3W 889      16.546 -10.402  12.059  0.00  0.00      WT1   
ATOM    537  H2  TIP3W 889      16.173 -10.429  10.671  0.00  0.00      WT1   
ATOM    538  OH2 TIP3W 894       1.805  -8.763   4.569  0.00  0.00      WT1   
ATOM    539  H1  TIP3W 894       2.349  -8.054   4.187  0.00  0.00      WT1   
ATOM    540  H2  TIP3W 894       0.953  -8.328   4.676  0.00  0.00      WT1   
ATOM    541  OH2 TIP3W 897     -11.055   7.647  -7.163  0.00  0.00      WT1   
ATOM    542  H1  TIP3W 897     -10.866   6.698  -7.359  0.00  0.00      WT1   
ATOM    543  H2  TIP3W 897     -10.195   8.051  -7.232  0.00  0.00      WT1   
ATOM    544  OH2 TIP3W 906       7.599  -8.597   2.812  0.00  0.00      WT1   
ATOM    545  H1  TIP3W 906       7.827  -9.493   3.075  0.00  0.00      WT1   
ATOM    546  H2  TIP3W 906       8.537  -8.272   2.703  0.00  0.00      WT1   
ATOM    547  OH2 TIP3W 907      10.437  15.729  -3.611  0.00  0.00      WT1   
ATOM    548  H1  TIP3W 907      10.716  14.801  -3.750  0.00  0.00      WT1   
ATOM    549  H2  TIP3W 907       9.698  15.717  -4.281  0.00  0.00      WT1   
ATOM    550  OH2 TIP3W 908      11.428   7.100  14.034  0.00  0.00      WT1   
ATOM    551  H1  TIP3W 908      11.840   6.289  13.739  0.00  0.00      WT1   
ATOM    552  H2  TIP3W 908      10.602   6.968  13.531  0.00  0.00      WT1   
ATOM    553  OH2 TIP3W 911      -8.189  -6.868   3.717  0.00  0.00      WT1   
ATOM    554  H1  TIP3W 911      -8.400  -7.769   3.346  0.00  0.00      WT1   
ATOM    555  H2  TIP3W 911      -9.015  -6.689   4.187  0.00  0.00      WT1   
ATOM    556  OH2 TIP3W 912       7.900   9.575   6.983  0.00  0.00      WT1   
ATOM    557  H1  TIP3W 912       8.423  10.420   7.121  0.00  0.00      WT1   
ATOM    558  H2  TIP3W 912       7.913   9.310   7.911  0.00  0.00      WT1   
ATOM    559  OH2 TIP3W 924      -6.303  -3.264 -10.002  0.00  0.00      WT1   
ATOM    560  H1  TIP3W 924      -7.242  -3.134  -9.856  0.00  0.00      WT1   
ATOM    561  H2  TIP3W 924      -6.088  -2.514 -10.664  0.00  0.00      WT1   
ATOM    562  OH2 TIP3W 927     -14.494  15.232   4.688  0.00  0.00      WT1   
ATOM    563  H1  TIP3W 927     -13.805  14.619   5.020  0.00  0.00      WT1   
ATOM    564  H2  TIP3W 927     -15.268  14.642   4.644  0.00  0.00      WT1   
ATOM    565  OH2 TIP3W 928      13.806   3.209   6.305  0.00  0.00      WT1   
ATOM    566  H1  TIP3W 928      14.340   2.385   6.252  0.00  0.00      WT1   
ATOM    567  H2  TIP3W 928      13.058   2.961   6.888  0.00  0.00      WT1   
ATOM    568  OH2 TIP3W 930      -5.661   8.691  -1.975  0.00  0.00      WT1   
ATOM    569  H1  TIP3W 930      -5.653   9.684  -1.959  0.00  0.00      WT1   
ATOM    570  H2  TIP3W 930      -4.818   8.505  -2.475  0.00  0.00      WT1   
ATOM    571  OH2 TIP3W 933       5.181 -12.714  11.947  0.00  0.00      WT1   
ATOM    572  H1  TIP3W 933       5.073 -12.023  11.239  0.00  0.00      WT1   
ATOM    573  H2  TIP3W 933       4.253 -12.875  12.271  0.00  0.00      WT1   
ATOM    574  OH2 TIP3W 936      12.015   2.187   0.431  0.00  0.00      WT1   
ATOM    575  H1  TIP3W 936      12.307   1.287   0.302  0.00  0.00      WT1   
ATOM    576  H2  TIP3W 936      12.066   2.437  -0.488  0.00  0.00      WT1   
ATOM    577  OH2 TIP3W 942      10.682  10.793  -8.966  0.00  0.00      WT1   
ATOM    578  H1  TIP3W 942      10.822   9.866  -9.147  0.00  0.00      WT1   
ATOM    579  H2  TIP3W 942       9.650  10.840  -8.970  0.00  0.00      WT1   
ATOM    580  OH2 TIP3W 947      -8.359  -0.904   2.462  0.00  0.00      WT1   
ATOM    581  H1  TIP3W 947      -8.037  -0.685   3.350  0.00  0.00      WT1   
ATOM    582  H2  TIP3W 947      -7.589  -0.604   1.959  0.00  0.00      WT1   
ATOM    583  OH2 TIP3W 948       5.106  -8.596   1.172  0.00  0.00      WT1   
ATOM    584  H1  TIP3W 948       5.980  -9.055   1.140  0.00  0.00      WT1   
ATOM    585  H2  TIP3W 948       5.354  -7.676   1.428  0.00  0.00      WT1   
ATOM    586  OH2 TIP3W 949      15.557 -13.683   0.467  0.00  0.00      WT1   
ATOM    587  H1  TIP3W 949      15.662 -12.716   0.408  0.00  0.00      WT1   
ATOM    588  H2  TIP3W 949      15.916 -13.937  -0.403  0.00  0.00      WT1   
ATOM    589  OH2 TIP3W 953       2.880 -10.295 -10.719  0.00  0.00      WT1   
ATOM    590  H1  TIP3W 953       3.874 -10.330 -10.659  0.00  0.00      WT1   
ATOM    591  H2  TIP3W 953       2.600 -10.938 -10.036  0.00  0.00      WT1   
ATOM    592  OH2 TIP3W 964       9.351  -3.127   0.955  0.00  0.00      WT1   
ATOM    593  H1  TIP3W 964      10.134  -3.306   1.556  0.00  0.00      WT1   
ATOM    594  H2  TIP3W 964       9.372  -2.153   1.042  0.00  0.00      WT1   
ATOM    595  OH2 TIP3W 970      -9.511  -7.399   7.699  0.00  0.00      WT1   
ATOM    596  H1  TIP3W 970      -8.795  -7.824   7.145  0.00  0.00      WT1   
ATOM    597  H2  TIP3W 970     -10.180  -7.249   7.015  0.00  0.00      WT1   
ATOM    598  OH2 TIP3W 973      14.678  10.750  12.993  0.00  0.00      WT1   
ATOM    599  H1  TIP3W 973      14.550  11.386  13.701  0.00  0.00      WT1   
ATOM    600  H2  TIP3W 973      13.708  10.441  12.967  0.00  0.00      WT1   
ATOM    601  OH2 TIP3W 975     -12.848  15.469   1.345  0.00  0.00      WT1   
ATOM    602  H1  TIP3W 975     -13.287  16.011   2.056  0.00  0.00      WT1   
ATOM    603  H2  TIP3W 975     -12.794  14.560   1.697  0.00  0.00      WT1   
ATOM    604  OH2 TIP3W 977      -9.590  -4.943  -6.543  0.00  0.00      WT1   
ATOM    605  H1  TIP3W 977      -8.841  -5.437  -6.929  0.00  0.00      WT1   
ATOM    606  H2  TIP3W 977      -9.936  -5.634  -5.954  0.00  0.00      WT1   
ATOM    607  OH2 TIP3W 985      -2.764   9.912   8.309  0.00  0.00      WT1   
ATOM    608  H1  TIP3W 985      -1.904  10.409   8.365  0.00  0.00      WT1   
ATOM    609  H2  TIP3W 985      -2.973   9.850   9.284  0.00  0.00      WT1   
ATOM    610  OH2 TIP3W 988       4.590  15.000 -15.763  0.00  0.00      WT1   
ATOM    611  H1  TIP3W 988       4.907  15.133 -14.867  0.00  0.00      WT1   
ATOM    612  H2  TIP3W 988       3.781  14.479 -15.617  0.00  0.00      WT1   
ATOM    613  OH2 TIP3W 989       7.343  -1.856  -8.216  0.00  0.00      WT1   
ATOM    614  H1  TIP3W 989       6.418  -2.149  -8.280  0.00  0.00      WT1   
ATOM    615  H2  TIP3W 989       7.573  -1.533  -9.116  0.00  0.00      WT1   
ATOM    616  OH2 TIP3W 992       3.490  -4.188  14.079  0.00  0.00      WT1   
ATOM    617  H1  TIP3W 992       2.804  -4.178  14.760  0.00  0.00      WT1   
ATOM    618  H2  TIP3W 992       3.406  -3.217  13.923  0.00  0.00      WT1   
ATOM    619  OH2 TIP3W 994      10.467   4.463 -11.660  0.00  0.00      WT1   
ATOM    620  H1  TIP3W 994       9.512   4.292 -11.517  0.00  0.00      WT1   
ATOM    621  H2  TIP3W 994      10.646   4.084 -12.522  0.00  0.00      WT1   
ATOM    622  OH2 TIP3W 995       5.920   5.072  10.588  0.00  0.00      WT1   
ATOM    623  H1  TIP3W 995       6.510   4.358  10.715  0.00  0.00      WT1   
ATOM    624  H2  TIP3W 995       6.180   5.381   9.708  0.00  0.00      WT1   
ATOM    625  OH2 TIP3W 996       9.914  -6.802  -5.756  0.00  0.00      WT1   
ATOM    626  H1  TIP3W 996      10.852  -6.613  -5.578  0.00  0.00      WT1   
ATOM    627  H2  TIP3W 996       9.545  -6.549  -4.914  0.00  0.00      WT1   
ATOM    628  OH2 TIP3W 998       2.916  12.707 -14.852  0.00  0.00      WT1   
ATOM    629  H1  TIP3W 998       1.959  12.955 -14.908  0.00  0.00      WT1   
ATOM    630  H2  TIP3W 998       2.902  11.864 -14.401  0.00  0.00      WT1   
ATOM    631  OH2 TIP3W1007      -8.392  -8.179  -6.339  0.00  0.00      WT1   
ATOM    632  H1  TIP3W1007      -8.021  -7.654  -5.568  0.00  0.00      WT1   
ATOM    633  H2  TIP3W1007      -8.208  -7.594  -7.108  0.00  0.00      WT1   
ATOM    634  OH2 TIP3W1011      11.173  -4.923  12.927  0.00  0.00      WT1   
ATOM    635  H1  TIP3W1011      10.574  -5.670  12.640  0.00  0.00      WT1   
ATOM    636  H2  TIP3W1011      12.050  -5.282  12.723  0.00  0.00      WT1   
ATOM    637  OH2 TIP3W1012     -14.117 -11.051   2.336  0.00  0.00      WT1   
ATOM    638  H1  TIP3W1012     -13.584 -10.744   1.562  0.00  0.00      WT1   
ATOM    639  H2  TIP3W1012     -14.019 -12.016   2.369  0.00  0.00      WT1   
ATOM    640  OH2 TIP3W1013     -13.727  -2.158   3.192  0.00  0.00      WT1   
ATOM    641  H1  TIP3W1013     -13.967  -1.931   2.317  0.00  0.00      WT1   
ATOM    642  H2  TIP3W1013     -13.300  -3.029   2.996  0.00  0.00      WT1   
ATOM    643  OH2 TIP3W1015       8.596  -1.621 -13.504  0.00  0.00      WT1   
ATOM    644  H1  TIP3W1015       9.286  -1.099 -13.932  0.00  0.00      WT1   
ATOM    645  H2  TIP3W1015       8.976  -2.551 -13.595  0.00  0.00      WT1   
ATOM    646  OH2 TIP3W1018      16.208  16.079  -2.975  0.00  0.00      WT1   
ATOM    647  H1  TIP3W1018      15.795  16.562  -3.733  0.00  0.00      WT1   
ATOM    648  H2  TIP3W1018      15.743  15.240  -2.843  0.00  0.00      WT1   
ATOM    649  OH2 TIP3W1027      -1.987 -12.246  -6.252  0.00  0.00      WT1   
ATOM    650  H1  TIP3W1027      -1.294 -11.637  -6.582  0.00  0.00      WT1   
ATOM    651  H2  TIP3W1027      -2.773 -11.745  -6.461  0.00  0.00      WT1   
ATOM    652  OH2 TIP3W1032       1.924   8.416   6.463  0.00  0.00      WT1   
ATOM    653  H1  TIP3W1032       1.656   7.533   6.115  0.00  0.00      WT1   
ATOM    654  H2  TIP3W1032       2.738   8.185   6.943  0.00  0.00      WT1   
ATOM    655  OH2 TIP3W1033       2.339   2.634  12.418  0.00  0.00      WT1   
ATOM    656  H1  TIP3W1033       2.795   3.138  11.729  0.00  0.00      WT1   
ATOM    657  H2  TIP3W1033       1.801   1.968  11.980  0.00  0.00      WT1   
ATOM    658  OH2 TIP3W1040       9.545   3.270  -1.945  0.00  0.00      WT1   
ATOM    659  H1  TIP3W1040       8.705   3.438  -1.408  0.00  0.00      WT1   
ATOM    660  H2  TIP3W1040       9.217   3.187  -2.890  0.00  0.00      WT1   
ATOM    661  OH2 TIP3W1054      11.926   6.835 -11.911  0.00  0.00      WT1   
ATOM    662  H1  TIP3W1054      11.486   5.946 -11.910  0.00  0.00      WT1   
ATOM    663  H2  TIP3W1054      11.537   7.179 -12.739  0.00  0.00      WT1   
ATOM    664  OH2 TIP3W1055      -7.242   5.420  -6.884  0.00  0.00      WT1   
ATOM    665  H1  TIP3W1055      -6.825   6.283  -6.666  0.00  0.00      WT1   
ATOM    666  H2  TIP3W1055      -6.491   4.828  -6.637  0.00  0.00      WT1   
ATOM    667  OH2 TIP3W1058      11.099 -13.062  -5.297  0.00  0.00      WT1   
ATOM    668  H1  TIP3W1058      11.811 -13.526  -4.763  0.00  0.00      WT1   
ATOM    669  H2  TIP3W1058      10.536 -12.772  -4.522  0.00  0.00      WT1   
ATOM    670  OH2 TIP3W1076      -4.332  13.687  -4.532  0.00  0.00      WT1   
ATOM    671  H1  TIP3W1076      -3.829  13.293  -5.288  0.00  0.00      WT1   
ATOM    672  H2  TIP3W1076      -3.642  13.730  -3.805  0.00  0.00      WT1   
ATOM    673  OH2 TIP3W1079      -0.214  10.597   9.004  0.00  0.00      WT1   
ATOM    674  H1  TIP3W1079       0.270  11.051   9.741  0.00  0.00      WT1   
ATOM    675  H2  TIP3W1079       0.228  10.998   8.196  0.00  0.00      WT1   
ATOM    676  OH2 TIP3W1080       6.638   8.423   3.159  0.00  0.00      WT1   
ATOM    677  H1  TIP3W1080       7.083   9.310   3.210  0.00  0.00      WT1   
ATOM    678  H2  TIP3W1080       6.649   8.092   4.084  0.00  0.00      WT1   
ATOM    679  OH2 TIP3W1096      -3.520   0.162   4.094  0.00  0.00      WT1   
ATOM    680  H1  TIP3W1096      -3.311   0.319   5.029  0.00  0.00      WT1   
ATOM    681  H2  TIP3W1096      -3.193   1.026   3.717  0.00  0.00      WT1   
ATOM    682  OH2 TIP3W1098     -12.040   4.512   4.840  0.00  0.00      WT1   
ATOM    683  H1  TIP3W1098     -11.241   4.706   4.281  0.00  0.00      WT1   
ATOM    684  H2  TIP3W1098     -11.715   4.319   5.740  0.00  0.00      WT1   
ATOM    685  OH2 TIP3W1100     -11.033   9.926   4.814  0.00  0.00      WT1   
ATOM    686  H1  TIP3W1100     -10.238  10.001   4.302  0.00  0.00      WT1   
ATOM    687  H2  TIP3W1100     -11.714  10.120   4.144  0.00  0.00      WT1   
ATOM    688  OH2 TIP3W1112      -7.380  -2.407   8.054  0.00  0.00      WT1   
ATOM    689  H1  TIP3W1112      -8.146  -2.282   7.408  0.00  0.00      WT1   
ATOM    690  H2  TIP3W1112      -7.878  -2.438   8.901  0.00  0.00      WT1   
ATOM    691  OH2 TIP3W1115       3.001 -12.511 -13.089  0.00  0.00      WT1   
ATOM    692  H1  TIP3W1115       3.724 -13.005 -12.677  0.00  0.00      WT1   
ATOM    693  H2  TIP3W1115       2.477 -12.126 -12.323  0.00  0.00      WT1   
ATOM    694  OH2 TIP3W1117      -7.843  -0.595 -13.176  0.00  0.00      WT1   
ATOM    695  H1  TIP3W1117      -7.078  -0.279 -13.650  0.00  0.00      WT1   
ATOM    696  H2  TIP3W1117      -8.409   0.219 -13.130  0.00  0.00      WT1   
ATOM    697  OH2 TIP3W1118     -13.817   5.010 -11.904  0.00  0.00      WT1   
ATOM    698  H1  TIP3W1118     -13.106   5.690 -12.075  0.00  0.00      WT1   
ATOM    699  H2  TIP3W1118     -14.639   5.337 -12.285  0.00  0.00      WT1   
ATOM    700  OH2 TIP3W1120      -3.099   7.792   6.663  0.00  0.00      WT1   
ATOM    701  H1  TIP3W1120      -3.013   8.594   7.167  0.00  0.00      WT1   
ATOM    702  H2  TIP3W1120      -2.221   7.502   6.406  0.00  0.00      WT1   
ATOM    703  OH2 TIP3W1122     -10.787  -9.352 -11.666  0.00  0.00      WT1   
ATOM    704  H1  TIP3W1122     -10.509  -9.027 -12.526  0.00  0.00      WT1   
ATOM    705  H2  TIP3W1122     -10.403 -10.226 -11.729  0.00  0.00      WT1   
ATOM    706  OH2 TIP3W1201       2.244  -0.679  -9.153  0.00  0.00      WT1   
ATOM    707  H1  TIP3W1201       3.020  -1.158  -9.513  0.00  0.00      WT1   
ATOM    708  H2  TIP3W1201       2.333  -0.776  -8.220  0.00  0.00      WT1   
ATOM    709  OH2 TIP3W1272      -7.973   0.495   4.884  0.00  0.00      WT1   
ATOM    710  H1  TIP3W1272      -7.357   0.181   5.604  0.00  0.00      WT1   
ATOM    711  H2  TIP3W1272      -7.791   1.450   4.778  0.00  0.00      WT1   
ATOM    712  OH2 TIP3W1301      -5.884 -10.478   4.041  0.00  0.00      WT1   
ATOM    713  H1  TIP3W1301      -5.394  -9.706   4.343  0.00  0.00      WT1   
ATOM    714  H2  TIP3W1301      -5.756 -10.406   3.080  0.00  0.00      WT1   
ATOM    715  OH2 TIP3W1307      13.605  -6.764   3.583  0.00  0.00      WT1   
ATOM    716  H1  TIP3W1307      13.440  -5.954   4.129  0.00  0.00      WT1   
ATOM    717  H2  TIP3W1307      14.494  -7.050   3.931  0.00  0.00      WT1   
ATOM    718  OH2 TIP3W1308       7.966  -9.460  -3.694  0.00  0.00      WT1   
ATOM    719  H1  TIP3W1308       8.877  -9.613  -3.506  0.00  0.00      WT1   
ATOM    720  H2  TIP3W1308       8.012  -8.950  -4.501  0.00  0.00      WT1   
ATOM    721  OH2 TIP3W1311      -3.813   0.513   7.148  0.00  0.00      WT1   
ATOM    722  H1  TIP3W1311      -3.852   0.910   8.032  0.00  0.00      WT1   
ATOM    723  H2  TIP3W1311      -3.189  -0.218   7.184  0.00  0.00      WT1   
ATOM    724  OH2 TIP3W1313      -5.334 -10.638  -9.933  0.00  0.00      WT1   
ATOM    725  H1  TIP3W1313      -4.876  -9.791  -9.669  0.00  0.00      WT1   
ATOM    726  H2  TIP3W1313      -6.007 -10.141 -10.456  0.00  0.00      WT1   
ATOM    727  OH2 TIP3W1326      12.281  -4.251  -3.185  0.00  0.00      WT1   
ATOM    728  H1  TIP3W1326      11.373  -4.372  -2.880  0.00  0.00      WT1   
ATOM    729  H2  TIP3W1326      12.086  -3.799  -4.017  0.00  0.00      WT1   
ATOM    730  OH2 TIP3W1327       3.202  -8.132 -13.605  0.00  0.00      WT1   
ATOM    731  H1  TIP3W1327       3.558  -8.318 -14.470  0.00  0.00      WT1   
ATOM    732  H2  TIP3W1327       3.356  -8.976 -13.115  0.00  0.00      WT1   
ATOM    733  OH2 TIP3W1328       9.645  11.538   6.993  0.00  0.00      WT1   
ATOM    734  H1  TIP3W1328       9.735  11.655   6.030  0.00  0.00      WT1   
ATOM    735  H2  TIP3W1328       9.843  12.439   7.364  0.00  0.00      WT1   
ATOM    736  OH2 TIP3W1329       3.428  10.300   0.133  0.00  0.00      WT1   
ATOM    737  H1  TIP3W1329       4.202   9.945  -0.356  0.00  0.00      WT1   
ATOM    738  H2  TIP3W1329       3.407  11.195  -0.230  0.00  0.00      WT1   
ATOM    739  OH2 TIP3W1332     -14.740   1.892   9.801  0.00  0.00      WT1   
ATOM    740  H1  TIP3W1332     -14.737   2.704  10.325  0.00  0.00      WT1   
ATOM    741  H2  TIP3W1332     -14.282   2.183   8.973  0.00  0.00      WT1   
ATOM    742  OH2 TIP3W1344      -8.875  -2.615  -8.169  0.00  0.00      WT1   
ATOM    743  H1  TIP3W1344      -8.306  -2.231  -7.515  0.00  0.00      WT1   
ATOM    744  H2  TIP3W1344      -9.344  -3.341  -7.674  0.00  0.00      WT1   
ATOM    745  OH2 TIP3W1346      15.017   1.004  -2.696  0.00  0.00      WT1   
ATOM    746  H1  TIP3W1346      15.607   0.584  -2.050  0.00  0.00      WT1   
ATOM    747  H2  TIP3W1346      14.312   1.394  -2.158  0.00  0.00      WT1   
ATOM    748  OH2 TIP3W1347     -12.819   2.570   7.810  0.00  0.00      WT1   
ATOM    749  H1  TIP3W1347     -12.014   2.046   7.932  0.00  0.00      WT1   
ATOM    750  H2  TIP3W1347     -12.429   3.502   7.916  0.00  0.00      WT1   
ATOM    751  OH2 TIP3W1352      -4.794 -12.761 -13.496  0.00  0.00      WT1   
ATOM    752  H1  TIP3W1352      -5.662 -12.747 -13.138  0.00  0.00      WT1   
ATOM    753  H2  TIP3W1352      -4.377 -12.020 -13.022  0.00  0.00      WT1   
ATOM    754  OH2 TIP3W1354       1.435  -6.183 -12.945  0.00  0.00      WT1   
ATOM    755  H1  TIP3W1354       0.863  -6.028 -13.723  0.00  0.00      WT1   
ATOM    756  H2  TIP3W1354       2.182  -6.688 -13.296  0.00  0.00      WT1   
ATOM    757  OH2 TIP3W1356      -5.370  11.999  12.786  0.00  0.00      WT1   
ATOM    758  H1  TIP3W1356      -5.733  12.868  12.510  0.00  0.00      WT1   
ATOM    759  H2  TIP3W1356      -6.168  11.426  12.663  0.00  0.00      WT1   
ATOM    760  OH2 TIP3W1367      -6.802 -10.358  -5.727  0.00  0.00      WT1   
ATOM    761  H1  TIP3W1367      -7.352  -9.600  -6.001  0.00  0.00      WT1   
ATOM    762  H2  TIP3W1367      -6.045  -9.906  -5.429  0.00  0.00      WT1   
ATOM    763  OH2 TIP3W1368      12.773  11.108   3.244  0.00  0.00      WT1   
ATOM    764  H1  TIP3W1368      12.495  10.134   3.266  0.00  0.00      WT1   
ATOM    765  H2  TIP3W1368      12.203  11.460   2.537  0.00  0.00      WT1   
ATOM    766  OH2 TIP3W1370      -9.934  -2.625 -13.471  0.00  0.00      WT1   
ATOM    767  H1  TIP3W1370      -9.494  -2.990 -14.265  0.00  0.00      WT1   
ATOM    768  H2  TIP3W1370      -9.274  -1.971 -13.194  0.00  0.00      WT1   
ATOM    769  OH2 TIP3W1372       5.867  -9.791 -13.398  0.00  0.00      WT1   
ATOM    770  H1  TIP3W1372       5.700  -9.820 -12.431  0.00  0.00      WT1   
ATOM    771  H2  TIP3W1372       6.659 -10.427 -13.424  0.00  0.00      WT1   
ATOM    772  OH2 TIP3W1374      13.506  15.585   6.026  0.00  0.00      WT1   
ATOM    773  H1  TIP3W1374      13.494  14.706   5.612  0.00  0.00      WT1   
ATOM    774  H2  TIP3W1374      12.570  15.716   6.152  0.00  0.00      WT1   
ATOM    775  OH2 TIP3W1387      -6.138  -8.600   8.997  0.00  0.00      WT1   
ATOM    776  H1  TIP3W1387      -5.748  -7.775   9.269  0.00  0.00      WT1   
ATOM    777  H2  TIP3W1387      -6.365  -8.449   8.079  0.00  0.00      WT1   
ATOM    778  OH2 TIP3W1394      -0.843  12.727  -0.819  0.00  0.00      WT1   
ATOM    779  H1  TIP3W1394      -0.154  13.149  -0.295  0.00  0.00      WT1   
ATOM    780  H2  TIP3W1394      -1.501  12.584  -0.114  0.00  0.00      WT1   
ATOM    781  OH2 TIP3W1407      -6.525  -9.957 -15.348  0.00  0.00      WT1   
ATOM    782  H1  TIP3W1407      -6.390  -9.104 -15.788  0.00  0.00      WT1   
ATOM    783  H2  TIP3W1407      -5.743 -10.438 -15.663  0.00  0.00      WT1   
ATOM    784  OH2 TIP3W1408      -7.895 -13.952  13.957  0.00  0.00      WT1   
ATOM    785  H1  TIP3W1408      -7.905 -14.701  14.638  0.00  0.00      WT1   
ATOM    786  H2  TIP3W1408      -8.830 -13.777  13.890  0.00  0.00      WT1   
ATOM    787  OH2 TIP3W1411     -11.043 -11.628 -15.350  0.00  0.00      WT1   
ATOM    788  H1  TIP3W1411     -10.092 -11.607 -15.161  0.00  0.00      WT1   
ATOM    789  H2  TIP3W1411     -11.035 -11.022 -16.047  0.00  0.00      WT1   
ATOM    790  OH2 TIP3W1412     -12.854   0.895 -10.170  0.00  0.00      WT1   
ATOM    791  H1  TIP3W1412     -12.216   1.233  -9.502  0.00  0.00      WT1   
ATOM    792  H2  TIP3W1412     -13.401   0.244  -9.626  0.00  0.00      WT1   
ATOM    793  OH2 TIP3W1414      -7.309   3.647   4.022  0.00  0.00      WT1   
ATOM    794  H1  TIP3W1414      -6.677   3.834   3.317  0.00  0.00      WT1   
ATOM    795  H2  TIP3W1414      -6.856   3.890   4.820  0.00  0.00      WT1   
ATOM    796  OH2 TIP3W1415      16.250  -6.515   7.686  0.00  0.00      WT1   
ATOM    797  H1  TIP3W1415      16.488  -7.431   7.859  0.00  0.00      WT1   
ATOM    798  H2  TIP3W1415      15.295  -6.597   7.921  0.00  0.00      WT1   
ATOM    799  OH2 TIP3W1416       2.319 -11.220   3.703  0.00  0.00      WT1   
ATOM    800  H1  TIP3W1416       2.025 -10.355   4.136  0.00  0.00      WT1   
ATOM    801  H2  TIP3W1416       2.845 -11.628   4.450  0.00  0.00      WT1   
ATOM    802  OH2 TIP3W1417      -5.686   8.272  10.805  0.00  0.00      WT1   
ATOM    803  H1  TIP3W1417      -4.864   8.714  11.054  0.00  0.00      WT1   
ATOM    804  H2  TIP3W1417      -6.248   8.962  10.439  0.00  0.00      WT1   
ATOM    805  OH2 TIP3W1418      15.317  -2.782   4.826  0.00  0.00      WT1   
ATOM    806  H1  TIP3W1418      14.921  -1.918   4.639  0.00  0.00      WT1   
ATOM    807  H2  TIP3W1418      16.223  -2.608   4.460  0.00  0.00      WT1   
ATOM    808  OH2 TIP3W1428      -9.410 -11.596 -12.572  0.00  0.00      WT1   
ATOM    809  H1  TIP3W1428      -9.034 -11.766 -13.449  0.00  0.00      WT1   
ATOM    810  H2  TIP3W1428      -8.619 -11.805 -12.011  0.00  0.00      WT1   
ATOM    811  OH2 TIP3W1429     -13.342   4.781  -9.158  0.00  0.00      WT1   
ATOM    812  H1  TIP3W1429     -13.731   4.790 -10.072  0.00  0.00      WT1   
ATOM    813  H2  TIP3W1429     -13.343   3.820  -8.861  0.00  0.00      WT1   
ATOM    814  OH2 TIP3W1430       4.779  12.625  -6.334  0.00  0.00      WT1   
ATOM    815  H1  TIP3W1430       5.284  13.349  -5.921  0.00  0.00      WT1   
ATOM    816  H2  TIP3W1430       5.397  11.907  -6.185  0.00  0.00      WT1   
ATOM    817  OH2 TIP3W1431      10.516 -13.177   4.302  0.00  0.00      WT1   
ATOM    818  H1  TIP3W1431       9.988 -13.099   3.486  0.00  0.00      WT1   
ATOM    819  H2  TIP3W1431      11.401 -12.855   4.041  0.00  0.00      WT1   
ATOM    820  OH2 TIP3W1433     -11.443  -1.876 -11.399  0.00  0.00      WT1   
ATOM    821  H1  TIP3W1433     -11.739  -2.772 -11.158  0.00  0.00      WT1   
ATOM    822  H2  TIP3W1433     -10.882  -2.035 -12.195  0.00  0.00      WT1   
ATOM    823  OH2 TIP3W1435       2.636  -9.755   7.098  0.00  0.00      WT1   
ATOM    824  H1  TIP3W1435       2.383  -9.431   6.170  0.00  0.00      WT1   
ATOM    825  H2  TIP3W1435       3.548  -9.409   7.149  0.00  0.00      WT1   
ATOM    826  OH2 TIP3W1437       4.081   8.759  -3.142  0.00  0.00      WT1   
ATOM    827  H1  TIP3W1437       3.300   8.332  -2.722  0.00  0.00      WT1   
ATOM    828  H2  TIP3W1437       4.536   9.188  -2.424  0.00  0.00      WT1   
ATOM    829  OH2 TIP3W1439      -9.114  -8.771  12.279  0.00  0.00      WT1   
ATOM    830  H1  TIP3W1439      -9.819  -8.587  11.625  0.00  0.00      WT1   
ATOM    831  H2  TIP3W1439      -8.332  -9.119  11.817  0.00  0.00      WT1   
ATOM    832  OH2 TIP3W1440       8.106  14.823   1.471  0.00  0.00      WT1   
ATOM    833  H1  TIP3W1440       8.112  15.723   1.837  0.00  0.00      WT1   
ATOM    834  H2  TIP3W1440       7.574  14.317   2.110  0.00  0.00      WT1   
ATOM    835  OH2 TIP3W1442      -5.630   6.855   6.486  0.00  0.00      WT1   
ATOM    836  H1  TIP3W1442      -4.646   6.955   6.388  0.00  0.00      WT1   
ATOM    837  H2  TIP3W1442      -5.695   6.534   7.403  0.00  0.00      WT1   
ATOM    838  OH2 TIP3W1450      -6.399  12.747 -14.584  0.00  0.00      WT1   
ATOM    839  H1  TIP3W1450      -6.238  13.567 -14.062  0.00  0.00      WT1   
ATOM    840  H2  TIP3W1450      -7.138  12.979 -15.201  0.00  0.00      WT1   
ATOM    841  OH2 TIP3W1451      14.943   1.102  -8.812  0.00  0.00      WT1   
ATOM    842  H1  TIP3W1451      15.719   0.561  -8.524  0.00  0.00      WT1   
ATOM    843  H2  TIP3W1451      14.741   1.486  -7.967  0.00  0.00      WT1   
ATOM    844  OH2 TIP3W1453      -9.427  13.051 -14.841  0.00  0.00      WT1   
ATOM    845  H1  TIP3W1453      -9.458  12.791 -15.751  0.00  0.00      WT1   
ATOM    846  H2  TIP3W1453     -10.384  12.900 -14.582  0.00  0.00      WT1   
ATOM    847  OH2 TIP3W1454     -11.402  -2.219   8.954  0.00  0.00      WT1   
ATOM    848  H1  TIP3W1454     -12.068  -2.398   8.298  0.00  0.00      WT1   
ATOM    849  H2  TIP3W1454     -11.941  -1.652   9.500  0.00  0.00      WT1   
ATOM    850  OH2 TIP3W1455     -12.129  11.224   7.176  0.00  0.00      WT1   
ATOM    851  H1  TIP3W1455     -12.675  10.411   7.202  0.00  0.00      WT1   
ATOM    852  H2  TIP3W1455     -11.402  10.808   6.596  0.00  0.00      WT1   
ATOM    853  OH2 TIP3W1458       1.975   8.306 -12.550  0.00  0.00      WT1   
ATOM    854  H1  TIP3W1458       1.899   8.356 -11.582  0.00  0.00      WT1   
ATOM    855  H2  TIP3W1458       2.418   7.398 -12.691  0.00  0.00      WT1   
ATOM    856  OH2 TIP3W1459      -6.562  16.913   1.860  0.00  0.00      WT1   
ATOM    857  H1  TIP3W1459      -7.173  16.855   1.127  0.00  0.00      WT1   
ATOM    858  H2  TIP3W1459      -5.830  16.377   1.503  0.00  0.00      WT1   
ATOM    859  OH2 TIP3W1466       5.896   6.602 -13.336  0.00  0.00      WT1   
ATOM    860  H1  TIP3W1466       5.717   6.342 -12.416  0.00  0.00      WT1   
ATOM    861  H2  TIP3W1466       5.593   5.787 -13.780  0.00  0.00      WT1   
ATOM    862  OH2 TIP3W1471      13.431  -6.600  -1.624  0.00  0.00      WT1   
ATOM    863  H1  TIP3W1471      14.359  -6.443  -1.754  0.00  0.00      WT1   
ATOM    864  H2  TIP3W1471      13.068  -5.781  -1.999  0.00  0.00      WT1   
ATOM    865  OH2 TIP3W1474       2.785  -1.579  11.809  0.00  0.00      WT1   
ATOM    866  H1  TIP3W1474       3.501  -1.510  12.455  0.00  0.00      WT1   
ATOM    867  H2  TIP3W1474       3.307  -1.568  11.019  0.00  0.00      WT1   
ATOM    868  OH2 TIP3W1475      -7.866   8.309  -3.773  0.00  0.00      WT1   
ATOM    869  H1  TIP3W1475      -7.216   8.219  -3.082  0.00  0.00      WT1   
ATOM    870  H2  TIP3W1475      -8.108   7.405  -3.935  0.00  0.00      WT1   
ATOM    871  OH2 TIP3W1476       0.496   9.466  -8.569  0.00  0.00      WT1   
ATOM    872  H1  TIP3W1476       0.110   8.873  -9.216  0.00  0.00      WT1   
ATOM    873  H2  TIP3W1476      -0.058   9.347  -7.772  0.00  0.00      WT1   
ATOM    874  OH2 TIP3W1478     -10.729   9.898 -10.249  0.00  0.00      WT1   
ATOM    875  H1  TIP3W1478     -10.478  10.613 -10.908  0.00  0.00      WT1   
ATOM    876  H2  TIP3W1478     -11.084  10.449  -9.543  0.00  0.00      WT1   
ATOM    877  OH2 TIP3W1480     -10.928  -9.430   8.900  0.00  0.00      WT1   
ATOM    878  H1  TIP3W1480     -11.836  -9.182   8.757  0.00  0.00      WT1   
ATOM    879  H2  TIP3W1480     -10.402  -8.656   8.633  0.00  0.00      WT1   
ATOM    880  OH2 TIP3W1493       8.686  -3.761 -11.162  0.00  0.00      WT1   
ATOM    881  H1  TIP3W1493       8.606  -2.864 -10.801  0.00  0.00      WT1   
ATOM    882  H2  TIP3W1493       7.973  -4.306 -10.765  0.00  0.00      WT1   
ATOM    883  OH2 TIP3W1497      -5.729  -4.313  11.958  0.00  0.00      WT1   
ATOM    884  H1  TIP3W1497      -5.693  -4.413  10.990  0.00  0.00      WT1   
ATOM    885  H2  TIP3W1497      -6.235  -5.094  12.293  0.00  0.00      WT1   
ATOM    886  OH2 TIP3W1504      -0.675   3.573   6.015  0.00  0.00      WT1   
ATOM    887  H1  TIP3W1504      -1.055   3.153   5.243  0.00  0.00      WT1   
ATOM    888  H2  TIP3W1504      -0.961   4.501   5.973  0.00  0.00      WT1   
ATOM    889  OH2 TIP3W1514      12.346 -12.911 -13.018  0.00  0.00      WT1   
ATOM    890  H1  TIP3W1514      12.915 -12.137 -12.892  0.00  0.00      WT1   
ATOM    891  H2  TIP3W1514      12.962 -13.520 -12.566  0.00  0.00      WT1   
ATOM    892  OH2 TIP3W1515       4.395  -1.914 -15.044  0.00  0.00      WT1   
ATOM    893  H1  TIP3W1515       5.019  -2.651 -14.690  0.00  0.00      WT1   
ATOM    894  H2  TIP3W1515       3.515  -2.349 -14.986  0.00  0.00      WT1   
ATOM    895  OH2 TIP3W1518       7.478  12.718   8.376  0.00  0.00      WT1   
ATOM    896  H1  TIP3W1518       7.965  12.248   9.062  0.00  0.00      WT1   
ATOM    897  H2  TIP3W1518       6.659  12.257   8.379  0.00  0.00      WT1   
ATOM    898  OH2 TIP3W1519      -2.779  -7.094 -13.905  0.00  0.00      WT1   
ATOM    899  H1  TIP3W1519      -2.829  -7.179 -14.868  0.00  0.00      WT1   
ATOM    900  H2  TIP3W1519      -2.376  -7.922 -13.626  0.00  0.00      WT1   
ATOM    901  OH2 TIP3W1523      -8.959   1.855 -13.793  0.00  0.00      WT1   
ATOM    902  H1  TIP3W1523      -9.793   2.247 -13.982  0.00  0.00      WT1   
ATOM    903  H2  TIP3W1523      -8.502   2.415 -13.157  0.00  0.00      WT1   
ATOM    904  OH2 TIP3W1534      -5.455  -7.742   4.282  0.00  0.00      WT1   
ATOM    905  H1  TIP3W1534      -6.111  -7.300   3.814  0.00  0.00      WT1   
ATOM    906  H2  TIP3W1534      -4.631  -7.475   3.872  0.00  0.00      WT1   
ATOM    907  OH2 TIP3W1538      10.711   0.700 -14.379  0.00  0.00      WT1   
ATOM    908  H1  TIP3W1538      10.595   0.144 -15.236  0.00  0.00      WT1   
ATOM    909  H2  TIP3W1538      11.564   0.391 -14.098  0.00  0.00      WT1   
ATOM    910  OH2 TIP3W1542     -10.275  -3.679  -2.467  0.00  0.00      WT1   
ATOM    911  H1  TIP3W1542     -10.024  -4.574  -2.141  0.00  0.00      WT1   
ATOM    912  H2  TIP3W1542     -10.853  -3.413  -1.763  0.00  0.00      WT1   
ATOM    913  OH2 TIP3W1552      -9.855   1.099  11.526  0.00  0.00      WT1   
ATOM    914  H1  TIP3W1552     -10.780   1.208  11.776  0.00  0.00      WT1   
ATOM    915  H2  TIP3W1552      -9.544   0.575  12.345  0.00  0.00      WT1   
ATOM    916  OH2 TIP3W1587      -2.399  -7.486   3.680  0.00  0.00      WT1   
ATOM    917  H1  TIP3W1587      -2.502  -8.402   3.955  0.00  0.00      WT1   
ATOM    918  H2  TIP3W1587      -1.737  -7.528   2.998  0.00  0.00      WT1   
ATOM    919  OH2 TIP3W1592      -8.070  12.249   2.111  0.00  0.00      WT1   
ATOM    920  H1  TIP3W1592      -7.251  11.741   1.888  0.00  0.00      WT1   
ATOM    921  H2  TIP3W1592      -7.600  12.910   2.662  0.00  0.00      WT1   
ATOM    922  OH2 TIP3W1601      10.997  -5.465 -10.316  0.00  0.00      WT1   
ATOM    923  H1  TIP3W1601      10.219  -5.145 -10.806  0.00  0.00      WT1   
ATOM    924  H2  TIP3W1601      10.979  -4.806  -9.642  0.00  0.00      WT1   
ATOM    925  OH2 TIP3W1603      -3.797  10.883   5.960  0.00  0.00      WT1   
ATOM    926  H1  TIP3W1603      -4.573  11.461   6.196  0.00  0.00      WT1   
ATOM    927  H2  TIP3W1603      -3.545  10.476   6.813  0.00  0.00      WT1   
ATOM    928  OH2 TIP3W1611       0.788  14.336   0.800  0.00  0.00      WT1   
ATOM    929  H1  TIP3W1611       1.359  14.162   1.543  0.00  0.00      WT1   
ATOM    930  H2  TIP3W1611       1.226  15.155   0.522  0.00  0.00      WT1   
ATOM    931  OH2 TIP3W1618      -2.560  -4.724 -12.486  0.00  0.00      WT1   
ATOM    932  H1  TIP3W1618      -2.616  -5.645 -12.865  0.00  0.00      WT1   
ATOM    933  H2  TIP3W1618      -3.311  -4.322 -12.930  0.00  0.00      WT1   
ATOM    934  OH2 TIP3W1638       6.893  -4.524  -4.864  0.00  0.00      WT1   
ATOM    935  H1  TIP3W1638       7.432  -5.021  -4.272  0.00  0.00      WT1   
ATOM    936  H2  TIP3W1638       6.054  -4.358  -4.320  0.00  0.00      WT1   
ATOM    937  OH2 TIP3W1642      -1.330  -6.555  11.740  0.00  0.00      WT1   
ATOM    938  H1  TIP3W1642      -1.893  -5.796  11.985  0.00  0.00      WT1   
ATOM    939  H2  TIP3W1642      -1.872  -7.286  12.012  0.00  0.00      WT1   
ATOM    940  OH2 TIP3W1643       6.643  -5.331 -10.087  0.00  0.00      WT1   
ATOM    941  H1  TIP3W1643       6.576  -5.338  -9.105  0.00  0.00      WT1   
ATOM    942  H2  TIP3W1643       5.723  -5.355 -10.278  0.00  0.00      WT1   
ATOM    943  OH2 TIP3W1670      -8.149  13.711   7.369  0.00  0.00      WT1   
ATOM    944  H1  TIP3W1670      -8.587  14.299   8.065  0.00  0.00      WT1   
ATOM    945  H2  TIP3W1670      -8.494  14.200   6.650  0.00  0.00      WT1   
ATOM    946  OH2 TIP3W1707       4.734   4.269 -14.264  0.00  0.00      WT1   
ATOM    947  H1  TIP3W1707       4.785   3.382 -13.780  0.00  0.00      WT1   
ATOM    948  H2  TIP3W1707       4.855   3.967 -15.160  0.00  0.00      WT1   
ATOM    949  OH2 TIP3W1723      16.472  11.751   0.948  0.00  0.00      WT1   
ATOM    950  H1  TIP3W1723      16.168  12.679   0.878  0.00  0.00      WT1   
ATOM    951  H2  TIP3W1723      15.634  11.222   0.924  0.00  0.00      WT1   
ATOM    952  OH2 TIP3W1725     -11.167 -13.147   4.330  0.00  0.00      WT1   
ATOM    953  H1  TIP3W1725     -10.602 -13.098   3.548  0.00  0.00      WT1   
ATOM    954  H2  TIP3W1725     -10.714 -12.474   4.859  0.00  0.00      WT1   
ATOM    955  OH2 TIP3W1727      -8.817 -11.673  -2.527  0.00  0.00      WT1   
ATOM    956  H1  TIP3W1727      -8.140 -11.471  -1.776  0.00  0.00      WT1   
ATOM    957  H2  TIP3W1727      -8.297 -12.197  -3.170  0.00  0.00      WT1   
ATOM    958  OH2 TIP3W1729     -12.843  10.466   2.638  0.00  0.00      WT1   
ATOM    959  H1  TIP3W1729     -13.390  11.014   2.064  0.00  0.00      WT1   
ATOM    960  H2  TIP3W1729     -12.964   9.591   2.271  0.00  0.00      WT1   
ATOM    961  OH2 TIP3W1730       3.920 -10.206 -15.278  0.00  0.00      WT1   
ATOM    962  H1  TIP3W1730       4.606 -10.463 -14.708  0.00  0.00      WT1   
ATOM    963  H2  TIP3W1730       4.395 -10.217 -16.160  0.00  0.00      WT1   
ATOM    964  OH2 TIP3W1733      -6.933  14.682  -4.250  0.00  0.00      WT1   
ATOM    965  H1  TIP3W1733      -7.376  13.879  -3.840  0.00  0.00      WT1   
ATOM    966  H2  TIP3W1733      -6.052  14.339  -4.416  0.00  0.00      WT1   
ATOM    967  OH2 TIP3W1744      -3.546  -8.273  14.858  0.00  0.00      WT1   
ATOM    968  H1  TIP3W1744      -3.026  -9.073  15.050  0.00  0.00      WT1   
ATOM    969  H2  TIP3W1744      -3.259  -8.095  13.972  0.00  0.00      WT1   
ATOM    970  OH2 TIP3W1750      -0.729  -0.767  -7.706  0.00  0.00      WT1   
ATOM    971  H1  TIP3W1750      -1.047  -1.533  -8.162  0.00  0.00      WT1   
ATOM    972  H2  TIP3W1750      -1.472  -0.203  -7.761  0.00  0.00      WT1   
ATOM    973  OH2 TIP3W1752      -9.495  -5.444  13.255  0.00  0.00      WT1   
ATOM    974  H1  TIP3W1752      -9.687  -5.479  12.334  0.00  0.00      WT1   
ATOM    975  H2  TIP3W1752     -10.290  -5.706  13.676  0.00  0.00      WT1   
ATOM    976  OH2 TIP3W1757       5.695  14.046  -2.010  0.00  0.00      WT1   
ATOM    977  H1  TIP3W1757       6.585  13.556  -1.905  0.00  0.00      WT1   
ATOM    978  H2  TIP3W1757       5.740  14.653  -1.295  0.00  0.00      WT1   
ATOM    979  OH2 TIP3W1764     -14.044  10.373  14.184  0.00  0.00      WT1   
ATOM    980  H1  TIP3W1764     -13.891   9.413  14.049  0.00  0.00      WT1   
ATOM    981  H2  TIP3W1764     -14.884  10.471  13.762  0.00  0.00      WT1   
ATOM    982  OH2 TIP3W1771     -13.094  -9.619   4.589  0.00  0.00      WT1   
ATOM    983  H1  TIP3W1771     -13.786  -9.966   4.014  0.00  0.00      WT1   
ATOM    984  H2  TIP3W1771     -12.406  -9.425   3.915  0.00  0.00      WT1   
ATOM    985  OH2 TIP3W1773      -3.911  14.599   6.963  0.00  0.00      WT1   
ATOM    986  H1  TIP3W1773      -4.145  13.856   7.522  0.00  0.00      WT1   
ATOM    987  H2  TIP3W1773      -3.403  14.191   6.285  0.00  0.00      WT1   
ATOM    988  OH2 TIP3W1775     -13.154  -5.683   9.629  0.00  0.00      WT1   
ATOM    989  H1  TIP3W1775     -13.661  -6.069   8.911  0.00  0.00      WT1   
ATOM    990  H2  TIP3W1775     -13.554  -4.794   9.592  0.00  0.00      WT1   
ATOM    991  OH2 TIP3W1789     -12.211  11.713  10.100  0.00  0.00      WT1   
ATOM    992  H1  TIP3W1789     -12.732  12.530  10.161  0.00  0.00      WT1   
ATOM    993  H2  TIP3W1789     -12.256  11.579   9.134  0.00  0.00      WT1   
ATOM    994  OH2 TIP3W1794      12.191   9.516  13.083  0.00  0.00      WT1   
ATOM    995  H1  TIP3W1794      12.064  10.042  13.936  0.00  0.00      WT1   
ATOM    996  H2  TIP3W1794      11.986   8.620  13.445  0.00  0.00      WT1   
ATOM    997  OH2 TIP3W1795      11.017  -2.756  10.619  0.00  0.00      WT1   
ATOM    998  H1  TIP3W1795      11.106  -3.090  11.526  0.00  0.00      WT1   
ATOM    999  H2  TIP3W1795      10.118  -3.085  10.352  0.00  0.00      WT1   
ATOM   1000  OH2 TIP3W1796     -14.057 -13.697 -12.489  0.00  0.00      WT1   
ATOM   1001  H1  TIP3W1796     -13.206 -13.347 -12.255  0.00  0.00      WT1   
ATOM   1002  H2  TIP3W1796     -14.612 -12.898 -12.541  0.00  0.00      WT1   
ATOM   1003  OH2 TIP3W1808      12.312   1.173  -6.639  0.00  0.00      WT1   
ATOM   1004  H1  TIP3W1808      12.478   0.379  -6.109  0.00  0.00      WT1   
ATOM   1005  H2  TIP3W1808      12.290   0.802  -7.547  0.00  0.00      WT1   
ATOM   1006  OH2 TIP3W1810      15.120  12.747  -7.965  0.00  0.00      WT1   
ATOM   1007  H1  TIP3W1810      15.230  11.788  -8.022  0.00  0.00      WT1   
ATOM   1008  H2  TIP3W1810      15.768  13.007  -8.674  0.00  0.00      WT1   
ATOM   1009  OH2 TIP3W1811       5.949 -12.588   4.087  0.00  0.00      WT1   
ATOM   1010  H1  TIP3W1811       5.110 -12.552   4.606  0.00  0.00      WT1   
ATOM   1011  H2  TIP3W1811       6.581 -12.695   4.861  0.00  0.00      WT1   
ATOM   1012  OH2 TIP3W1812      -3.700   2.988 -14.133  0.00  0.00      WT1   
ATOM   1013  H1  TIP3W1812      -2.947   2.686 -14.691  0.00  0.00      WT1   
ATOM   1014  H2  TIP3W1812      -3.269   3.630 -13.510  0.00  0.00      WT1   
ATOM   1015  OH2 TIP3W1813       0.039  14.189  -4.715  0.00  0.00      WT1   
ATOM   1016  H1  TIP3W1813       0.002  13.740  -5.556  0.00  0.00      WT1   
ATOM   1017  H2  TIP3W1813       0.422  15.030  -4.922  0.00  0.00      WT1   
ATOM   1018  OH2 TIP3W1815     -13.446   6.814   4.755  0.00  0.00      WT1   
ATOM   1019  H1  TIP3W1815     -13.182   7.234   3.914  0.00  0.00      WT1   
ATOM   1020  H2  TIP3W1815     -12.873   6.045   4.796  0.00  0.00      WT1   
ATOM   1021  OH2 TIP3W1816     -13.982  -3.548  -9.434  0.00  0.00      WT1   
ATOM   1022  H1  TIP3W1816     -13.203  -3.808  -9.963  0.00  0.00      WT1   
ATOM   1023  H2  TIP3W1816     -14.162  -4.381  -8.903  0.00  0.00      WT1   
ATOM   1024  OH2 TIP3W1820     -10.611  -1.812   4.011  0.00  0.00      WT1   
ATOM   1025  H1  TIP3W1820      -9.787  -1.388   3.704  0.00  0.00      WT1   
ATOM   1026  H2  TIP3W1820     -11.164  -1.830   3.213  0.00  0.00      WT1   
ATOM   1027  OH2 TIP3W1824      -9.039  -0.307  13.723  0.00  0.00      WT1   
ATOM   1028  H1  TIP3W1824      -8.439   0.263  14.243  0.00  0.00      WT1   
ATOM   1029  H2  TIP3W1824      -9.075  -1.048  14.334  0.00  0.00      WT1   
ATOM   1030  OH2 TIP3W1829       7.806  12.474 -13.941  0.00  0.00      WT1   
ATOM   1031  H1  TIP3W1829       8.473  12.766 -14.571  0.00  0.00      WT1   
ATOM   1032  H2  TIP3W1829       8.321  11.849 -13.393  0.00  0.00      WT1   
ATOM   1033  OH2 TIP3W1830       0.032  -8.472  14.378  0.00  0.00      WT1   
ATOM   1034  H1  TIP3W1830       0.079  -9.256  14.981  0.00  0.00      WT1   
ATOM   1035  H2  TIP3W1830      -0.268  -7.795  15.018  0.00  0.00      WT1   
ATOM   1036  OH2 TIP3W1831      -2.789   0.925  -8.350  0.00  0.00      WT1   
ATOM   1037  H1  TIP3W1831      -2.610   1.528  -7.546  0.00  0.00      WT1   
ATOM   1038  H2  TIP3W1831      -3.776   0.852  -8.246  0.00  0.00      WT1   
ATOM   1039  OH2 TIP3W1832       8.067   0.365   4.973  0.00  0.00      WT1   
ATOM   1040  H1  TIP3W1832       7.991  -0.404   5.596  0.00  0.00      WT1   
ATOM   1041  H2  TIP3W1832       7.516   0.054   4.212  0.00  0.00      WT1   
ATOM   1042  OH2 TIP3W1835       4.364   2.525   6.500  0.00  0.00      WT1   
ATOM   1043  H1  TIP3W1835       4.230   3.123   5.707  0.00  0.00      WT1   
ATOM   1044  H2  TIP3W1835       3.519   2.060   6.533  0.00  0.00      WT1   
ATOM   1045  OH2 TIP3W1836       7.593  16.976 -12.810  0.00  0.00      WT1   
ATOM   1046  H1  TIP3W1836       7.151  16.114 -12.958  0.00  0.00      WT1   
ATOM   1047  H2  TIP3W1836       8.540  16.790 -13.019  0.00  0.00      WT1   
ATOM   1048  OH2 TIP3W1837      -9.422   5.022   3.533  0.00  0.00      WT1   
ATOM   1049  H1  TIP3W1837      -8.653   4.344   3.457  0.00  0.00      WT1   
ATOM   1050  H2  TIP3W1837      -8.978   5.616   4.189  0.00  0.00      WT1   
ATOM   1051  OH2 TIP3W1838       6.230  11.555   5.856  0.00  0.00      WT1   
ATOM   1052  H1  TIP3W1838       6.441  10.699   6.316  0.00  0.00      WT1   
ATOM   1053  H2  TIP3W1838       5.864  12.038   6.575  0.00  0.00      WT1   
ATOM   1054  OH2 TIP3W1847     -11.475 -11.710  -1.365  0.00  0.00      WT1   
ATOM   1055  H1  TIP3W1847     -11.750 -12.637  -1.517  0.00  0.00      WT1   
ATOM   1056  H2  TIP3W1847     -10.526 -11.866  -1.561  0.00  0.00      WT1   
ATOM   1057  OH2 TIP3W1850      -5.306   1.621 -11.654  0.00  0.00      WT1   
ATOM   1058  H1  TIP3W1850      -6.032   1.520 -10.982  0.00  0.00      WT1   
ATOM   1059  H2  TIP3W1850      -5.639   2.420 -12.130  0.00  0.00      WT1   
ATOM   1060  OH2 TIP3W1851       4.318  -4.696  11.454  0.00  0.00      WT1   
ATOM   1061  H1  TIP3W1851       3.564  -5.121  10.997  0.00  0.00      WT1   
ATOM   1062  H2  TIP3W1851       4.011  -4.822  12.409  0.00  0.00      WT1   
ATOM   1063  OH2 TIP3W1852       0.057  15.995  -2.330  0.00  0.00      WT1   
ATOM   1064  H1  TIP3W1852      -0.582  16.055  -1.629  0.00  0.00      WT1   
ATOM   1065  H2  TIP3W1852      -0.407  16.442  -3.053  0.00  0.00      WT1   
ATOM   1066  OH2 TIP3W1853      -4.068 -13.677  -2.155  0.00  0.00      WT1   
ATOM   1067  H1  TIP3W1853      -5.034 -13.777  -2.342  0.00  0.00      WT1   
ATOM   1068  H2  TIP3W1853      -3.712 -13.788  -3.070  0.00  0.00      WT1   
ATOM   1069  OH2 TIP3W1854      -2.678   4.817 -12.140  0.00  0.00      WT1   
ATOM   1070  H1  TIP3W1854      -1.723   5.072 -12.125  0.00  0.00      WT1   
ATOM   1071  H2  TIP3W1854      -2.734   4.238 -11.350  0.00  0.00      WT1   
ATOM   1072  OH2 TIP3W1856      -8.502   4.921 -10.918  0.00  0.00      WT1   
ATOM   1073  H1  TIP3W1856      -7.897   4.653 -10.189  0.00  0.00      WT1   
ATOM   1074  H2  TIP3W1856      -8.653   5.851 -10.696  0.00  0.00      WT1   
ATOM   1075  OH2 TIP3W1860      -0.653   2.274  10.041  0.00  0.00      WT1   
ATOM   1076  H1  TIP3W1860      -0.520   1.871   9.203  0.00  0.00      WT1   
ATOM   1077  H2  TIP3W1860      -0.408   1.510  10.580  0.00  0.00      WT1   
ATOM   1078  OH2 TIP3W1861      -9.191  12.959  -6.767  0.00  0.00      WT1   
ATOM   1079  H1  TIP3W1861      -8.336  13.462  -6.876  0.00  0.00      WT1   
ATOM   1080  H2  TIP3W1861      -8.793  12.157  -6.331  0.00  0.00      WT1   
ATOM   1081  OH2 TIP3W1866       4.269   1.231  -4.186  0.00  0.00      WT1   
ATOM   1082  H1  TIP3W1866       5.238   1.331  -4.182  0.00  0.00      WT1   
ATOM   1083  H2  TIP3W1866       4.097   0.286  -4.188  0.00  0.00      WT1   
ATOM   1084  OH2 TIP3W1870       0.042  11.590   3.576  0.00  0.00      WT1   
ATOM   1085  H1  TIP3W1870       0.691  10.875   3.543  0.00  0.00      WT1   
ATOM   1086  H2  TIP3W1870      -0.767  11.074   3.616  0.00  0.00      WT1   
ATOM   1087  OH2 TIP3W1871      -8.254  -9.232   2.304  0.00  0.00      WT1   
ATOM   1088  H1  TIP3W1871      -8.793 -10.059   2.066  0.00  0.00      WT1   
ATOM   1089  H2  TIP3W1871      -8.032  -8.844   1.445  0.00  0.00      WT1   
ATOM   1090  OH2 TIP3W1872     -14.265  11.257 -13.942  0.00  0.00      WT1   
ATOM   1091  H1  TIP3W1872     -14.336  11.322 -12.983  0.00  0.00      WT1   
ATOM   1092  H2  TIP3W1872     -14.396  10.302 -14.075  0.00  0.00      WT1   
ATOM   1093  OH2 TIP3W1873       8.714  14.800 -10.606  0.00  0.00      WT1   
ATOM   1094  H1  TIP3W1873       9.121  14.522 -11.458  0.00  0.00      WT1   
ATOM   1095  H2  TIP3W1873       8.926  15.767 -10.550  0.00  0.00      WT1   
ATOM   1096  OH2 TIP3W1875      -7.315   9.263  -9.660  0.00  0.00      WT1   
ATOM   1097  H1  TIP3W1875      -6.468   8.905  -9.419  0.00  0.00      WT1   
ATOM   1098  H2  TIP3W1875      -7.479   8.642 -10.421  0.00  0.00      WT1   
ATOM   1099  OH2 TIP3W1876       6.001  14.595 -13.369  0.00  0.00      WT1   
ATOM   1100  H1  TIP3W1876       6.535  13.881 -13.763  0.00  0.00      WT1   
ATOM   1101  H2  TIP3W1876       5.511  14.069 -12.682  0.00  0.00      WT1   
ATOM   1102  OH2 TIP3W1877      12.613  14.122  -7.958  0.00  0.00      WT1   
ATOM   1103  H1  TIP3W1877      13.438  13.691  -7.646  0.00  0.00      WT1   
ATOM   1104  H2  TIP3W1877      12.792  14.996  -7.561  0.00  0.00      WT1   
ATOM   1105  OH2 TIP3W1878      14.497  13.942   8.627  0.00  0.00      WT1   
ATOM   1106  H1  TIP3W1878      13.771  14.348   9.183  0.00  0.00      WT1   
ATOM   1107  H2  TIP3W1878      14.817  14.695   8.129  0.00  0.00      WT1   
ATOM   1108  OH2 TIP3W1885       8.078   1.502 -11.299  0.00  0.00      WT1   
ATOM   1109  H1  TIP3W1885       8.766   1.224 -10.637  0.00  0.00      WT1   
ATOM   1110  H2  TIP3W1885       7.873   2.388 -11.031  0.00  0.00      WT1   
ATOM   1111  OH2 TIP3W1891     -12.971 -11.276  12.697  0.00  0.00      WT1   
ATOM   1112  H1  TIP3W1891     -12.975 -11.694  11.812  0.00  0.00      WT1   
ATOM   1113  H2  TIP3W1891     -12.543 -12.017  13.215  0.00  0.00      WT1   
ATOM   1114  OH2 TIP3W1895      12.707  -9.070  -6.900  0.00  0.00      WT1   
ATOM   1115  H1  TIP3W1895      12.511  -8.541  -7.712  0.00  0.00      WT1   
ATOM   1116  H2  TIP3W1895      13.229  -8.475  -6.340  0.00  0.00      WT1   
ATOM   1117  OH2 TIP3W1897       5.753  -6.199 -12.704  0.00  0.00      WT1   
ATOM   1118  H1  TIP3W1897       5.254  -7.021 -12.927  0.00  0.00      WT1   
ATOM   1119  H2  TIP3W1897       5.287  -5.950 -11.906  0.00  0.00      WT1   
ATOM   1120  OH2 TIP3W1898      -2.749   8.120  14.049  0.00  0.00      WT1   
ATOM   1121  H1  TIP3W1898      -1.804   8.244  14.321  0.00  0.00      WT1   
ATOM   1122  H2  TIP3W1898      -2.992   9.001  13.702  0.00  0.00      WT1   
ATOM   1123  OH2 TIP3W1900      12.972   2.910  -2.148  0.00  0.00      WT1   
ATOM   1124  H1  TIP3W1900      13.692   3.518  -2.033  0.00  0.00      WT1   
ATOM   1125  H2  TIP3W1900      12.714   3.149  -3.016  0.00  0.00      WT1   
ATOM   1126  OH2 TIP3W1911      15.870  -8.965  -8.721  0.00  0.00      WT1   
ATOM   1127  H1  TIP3W1911      16.191  -9.056  -9.654  0.00  0.00      WT1   
ATOM   1128  H2  TIP3W1911      15.798  -7.991  -8.647  0.00  0.00      WT1   
ATOM   1129  OH2 TIP3W1913      -2.582  -0.363 -14.957  0.00  0.00      WT1   
ATOM   1130  H1  TIP3W1913      -3.544  -0.390 -14.791  0.00  0.00      WT1   
ATOM   1131  H2  TIP3W1913      -2.274  -0.949 -14.205  0.00  0.00      WT1   
ATOM   1132  OH2 TIP3W1915     -14.512   5.369  -0.722  0.00  0.00      WT1   
ATOM   1133  H1  TIP3W1915     -13.989   4.659  -1.085  0.00  0.00      WT1   
ATOM   1134  H2  TIP3W1915     -14.182   6.133  -1.289  0.00  0.00      WT1   
ATOM   1135  OH2 TIP3W1922      -0.098  -6.106 -15.323  0.00  0.00      WT1   
ATOM   1136  H1  TIP3W1922      -0.602  -5.280 -15.345  0.00  0.00      WT1   
ATOM   1137  H2  TIP3W1922       0.293  -5.939 -16.187  0.00  0.00      WT1   
ATOM   1138  OH2 TIP3W1923      -7.952 -14.414  11.296  0.00  0.00      WT1   
ATOM   1139  H1  TIP3W1923      -7.837 -14.178  12.230  0.00  0.00      WT1   
ATOM   1140  H2  TIP3W1923      -7.435 -13.677  10.916  0.00  0.00      WT1   
ATOM   1141  OH2 TIP3W1924      12.368  -9.403   3.511  0.00  0.00      WT1   
ATOM   1142  H1  TIP3W1924      12.664  -8.703   2.874  0.00  0.00      WT1   
ATOM   1143  H2  TIP3W1924      13.103 -10.069   3.430  0.00  0.00      WT1   
ATOM   1144  OH2 TIP3W1937      -5.227   7.439  -9.573  0.00  0.00      WT1   
ATOM   1145  H1  TIP3W1937      -5.512   7.305 -10.494  0.00  0.00      WT1   
ATOM   1146  H2  TIP3W1937      -5.105   6.550  -9.195  0.00  0.00      WT1   
ATOM   1147  OH2 TIP3W1938       8.488   7.724  10.369  0.00  0.00      WT1   
ATOM   1148  H1  TIP3W1938       8.442   7.113  11.125  0.00  0.00      WT1   
ATOM   1149  H2  TIP3W1938       9.412   7.981  10.216  0.00  0.00      WT1   
ATOM   1150  OH2 TIP3W1939     -10.913  16.349 -14.932  0.00  0.00      WT1   
ATOM   1151  H1  TIP3W1939     -10.769  17.306 -14.751  0.00  0.00      WT1   
ATOM   1152  H2  TIP3W1939     -10.013  16.124 -14.786  0.00  0.00      WT1   
ATOM   1153  OH2 TIP3W1941       3.931  -1.252  -5.422  0.00  0.00      WT1   
ATOM   1154  H1  TIP3W1941       3.006  -1.432  -5.488  0.00  0.00      WT1   
ATOM   1155  H2  TIP3W1941       4.083  -0.398  -5.814  0.00  0.00      WT1   
ATOM   1156  OH2 TIP3W1949      10.749  13.514 -12.401  0.00  0.00      WT1   
ATOM   1157  H1  TIP3W1949      11.383  13.166 -11.752  0.00  0.00      WT1   
ATOM   1158  H2  TIP3W1949      10.081  12.772 -12.309  0.00  0.00      WT1   
ATOM   1159  OH2 TIP3W1950       6.293   5.781  -6.299  0.00  0.00      WT1   
ATOM   1160  H1  TIP3W1950       6.214   6.622  -5.785  0.00  0.00      WT1   
ATOM   1161  H2  TIP3W1950       5.414   5.395  -6.232  0.00  0.00      WT1   
ATOM   1162  OH2 TIP3W1952       1.629  -0.669   8.431  0.00  0.00      WT1   
ATOM   1163  H1  TIP3W1952       2.358  -0.565   7.763  0.00  0.00      WT1   
ATOM   1164  H2  TIP3W1952       0.992   0.029   8.192  0.00  0.00      WT1   
ATOM   1165  OH2 TIP3W1953      10.319   0.963   6.767  0.00  0.00      WT1   
ATOM   1166  H1  TIP3W1953       9.675   0.271   6.595  0.00  0.00      WT1   
ATOM   1167  H2  TIP3W1953      11.086   0.462   7.051  0.00  0.00      WT1   
ATOM   1168  OH2 TIP3W1954      -9.322  -0.015  -5.538  0.00  0.00      WT1   
ATOM   1169  H1  TIP3W1954      -9.174   0.406  -4.680  0.00  0.00      WT1   
ATOM   1170  H2  TIP3W1954      -9.714  -0.875  -5.233  0.00  0.00      WT1   
ATOM   1171  OH2 TIP3W1955      11.928  -2.763  -5.673  0.00  0.00      WT1   
ATOM   1172  H1  TIP3W1955      12.688  -3.328  -5.854  0.00  0.00      WT1   
ATOM   1173  H2  TIP3W1955      12.445  -1.939  -5.471  0.00  0.00      WT1   
ATOM   1174  OH2 TIP3W1961       4.545   0.993 -10.516  0.00  0.00      WT1   
ATOM   1175  H1  TIP3W1961       4.801   1.126  -9.572  0.00  0.00      WT1   
ATOM   1176  H2  TIP3W1961       4.368   0.046 -10.490  0.00  0.00      WT1   
ATOM   1177  OH2 TIP3W1962      -5.882  -1.592   4.030  0.00  0.00      WT1   
ATOM   1178  H1  TIP3W1962      -5.228  -0.961   3.720  0.00  0.00      WT1   
ATOM   1179  H2  TIP3W1962      -6.055  -1.210   4.946  0.00  0.00      WT1   
ATOM   1180  OH2 TIP3W1967     -11.409   0.685   5.137  0.00  0.00      WT1   
ATOM   1181  H1  TIP3W1967     -11.231   1.244   4.361  0.00  0.00      WT1   
ATOM   1182  H2  TIP3W1967     -11.146  -0.156   4.782  0.00  0.00      WT1   
ATOM   1183  OH2 TIP3W1977      -7.341   9.952  12.739  0.00  0.00      WT1   
ATOM   1184  H1  TIP3W1977      -7.675   9.273  12.107  0.00  0.00      WT1   
ATOM   1185  H2  TIP3W1977      -8.165  10.516  12.882  0.00  0.00      WT1   
ATOM   1186  OH2 TIP3W1987       3.197  -8.582  -6.717  0.00  0.00      WT1   
ATOM   1187  H1  TIP3W1987       3.995  -8.501  -6.141  0.00  0.00      WT1   
ATOM   1188  H2  TIP3W1987       2.726  -7.800  -6.445  0.00  0.00      WT1   
ATOM   1189  OH2 TIP3W1993       7.581 -12.470 -10.475  0.00  0.00      WT1   
ATOM   1190  H1  TIP3W1993       8.469 -12.710 -10.398  0.00  0.00      WT1   
ATOM   1191  H2  TIP3W1993       7.349 -13.037 -11.238  0.00  0.00      WT1   
ATOM   1192  OH2 TIP3W1999     -13.558  -6.818   2.519  0.00  0.00      WT1   
ATOM   1193  H1  TIP3W1999     -14.284  -6.967   1.895  0.00  0.00      WT1   
ATOM   1194  H2  TIP3W1999     -14.127  -6.716   3.306  0.00  0.00      WT1   
ATOM   1195  OH2 TIP3W2002      10.553   7.822  -9.868  0.00  0.00      WT1   
ATOM   1196  H1  TIP3W2002      11.088   7.481 -10.607  0.00  0.00      WT1   
ATOM   1197  H2  TIP3W2002       9.704   7.914 -10.391  0.00  0.00      WT1   
ATOM   1198  OH2 TIP3W2003      -2.675  13.640  -9.649  0.00  0.00      WT1   
ATOM   1199  H1  TIP3W2003      -3.095  14.344 -10.149  0.00  0.00      WT1   
ATOM   1200  H2  TIP3W2003      -3.334  13.375  -9.026  0.00  0.00      WT1   
ATOM   1201  OH2 TIP3W2014      -9.708   4.561  -5.889  0.00  0.00      WT1   
ATOM   1202  H1  TIP3W2014      -8.773   4.640  -6.162  0.00  0.00      WT1   
ATOM   1203  H2  TIP3W2014     -10.099   4.680  -6.781  0.00  0.00      WT1   
ATOM   1204  OH2 TIP3W2020      11.867  11.021 -15.460  0.00  0.00      WT1   
ATOM   1205  H1  TIP3W2020      12.319  11.830 -15.162  0.00  0.00      WT1   
ATOM   1206  H2  TIP3W2020      11.634  10.667 -14.579  0.00  0.00      WT1   
ATOM   1207  OH2 TIP3W2021      -2.443  -2.187   2.651  0.00  0.00      WT1   
ATOM   1208  H1  TIP3W2021      -2.935  -1.472   3.035  0.00  0.00      WT1   
ATOM   1209  H2  TIP3W2021      -1.538  -1.893   2.849  0.00  0.00      WT1   
ATOM   1210  OH2 TIP3W2105      -9.509   7.346  -9.805  0.00  0.00      WT1   
ATOM   1211  H1  TIP3W2105      -9.943   8.117 -10.234  0.00  0.00      WT1   
ATOM   1212  H2  TIP3W2105      -8.901   7.849  -9.189  0.00  0.00      WT1   
ATOM   1213  OH2 TIP3W2123      -6.896  -5.190   6.036  0.00  0.00      WT1   
ATOM   1214  H1  TIP3W2123      -6.954  -5.098   5.066  0.00  0.00      WT1   
ATOM   1215  H2  TIP3W2123      -7.390  -4.366   6.296  0.00  0.00      WT1   
ATOM   1216  OH2 TIP3W2127       7.559  11.274  13.187  0.00  0.00      WT1   
ATOM   1217  H1  TIP3W2127       8.389  11.431  13.706  0.00  0.00      WT1   
ATOM   1218  H2  TIP3W2127       7.045  12.094  13.434  0.00  0.00      WT1   
ATOM   1219  OH2 TIP3W2147      -4.346  11.162 -13.579  0.00  0.00      WT1   
ATOM   1220  H1  TIP3W2147      -4.462  10.319 -14.052  0.00  0.00      WT1   
ATOM   1221  H2  TIP3W2147      -5.113  11.699 -13.864  0.00  0.00      WT1   
ATOM   1222  OH2 TIP3W2163      13.200  -4.467   4.967  0.00  0.00      WT1   
ATOM   1223  H1  TIP3W2163      13.026  -4.170   5.864  0.00  0.00      WT1   
ATOM   1224  H2  TIP3W2163      13.949  -3.926   4.641  0.00  0.00      WT1   
ATOM   1225  OH2 TIP3W2165     -12.216  12.431  14.521  0.00  0.00      WT1   
ATOM   1226  H1  TIP3W2165     -12.137  12.537  15.491  0.00  0.00      WT1   
ATOM   1227  H2  TIP3W2165     -13.014  11.866  14.444  0.00  0.00      WT1   
ATOM   1228  OH2 TIP3W2167      -2.551  10.298   3.554  0.00  0.00      WT1   
ATOM   1229  H1  TIP3W2167      -3.208  10.239   4.277  0.00  0.00      WT1   
ATOM   1230  H2  TIP3W2167      -2.371   9.358   3.447  0.00  0.00      WT1   
ATOM   1231  OH2 TIP3W2172      -9.330  -1.560   6.424  0.00  0.00      WT1   
ATOM   1232  H1  TIP3W2172      -9.867  -1.957   5.709  0.00  0.00      WT1   
ATOM   1233  H2  TIP3W2172      -9.059  -0.758   5.948  0.00  0.00      WT1   
ATOM   1234  OH2 TIP3W2185       0.319  -7.116   9.638  0.00  0.00      WT1   
ATOM   1235  H1  TIP3W2185       0.061  -8.076   9.574  0.00  0.00      WT1   
ATOM   1236  H2  TIP3W2185      -0.094  -6.929  10.519  0.00  0.00      WT1   
ATOM   1237  OH2 TIP3W2186       2.244   7.587  10.268  0.00  0.00      WT1   
ATOM   1238  H1  TIP3W2186       2.905   7.878   9.616  0.00  0.00      WT1   
ATOM   1239  H2  TIP3W2186       1.393   7.565   9.745  0.00  0.00      WT1   
ATOM   1240  OH2 TIP3W2187     -11.750  -3.660  -0.110  0.00  0.00      WT1   
ATOM   1241  H1  TIP3W2187     -11.900  -4.134   0.722  0.00  0.00      WT1   
ATOM   1242  H2  TIP3W2187     -11.914  -2.759   0.159  0.00  0.00      WT1   
ATOM   1243  OH2 TIP3W2195       0.249 -11.191   6.920  0.00  0.00      WT1   
ATOM   1244  H1  TIP3W2195       1.074 -10.696   7.142  0.00  0.00      WT1   
ATOM   1245  H2  TIP3W2195       0.514 -12.077   6.929  0.00  0.00      WT1   
ATOM   1246  OH2 TIP3W2208      -6.378   6.632  -0.196  0.00  0.00      WT1   
ATOM   1247  H1  TIP3W2208      -5.941   6.987  -0.948  0.00  0.00      WT1   
ATOM   1248  H2  TIP3W2208      -6.816   7.439   0.204  0.00  0.00      WT1   
ATOM   1249  OH2 TIP3W2211      -8.738  10.424  -5.392  0.00  0.00      WT1   
ATOM   1250  H1  TIP3W2211      -9.579  10.625  -4.844  0.00  0.00      WT1   
ATOM   1251  H2  TIP3W2211      -8.201   9.854  -4.776  0.00  0.00      WT1   
ATOM   1252  OH2 TIP3W2212       2.773   9.418  12.449  0.00  0.00      WT1   
ATOM   1253  H1  TIP3W2212       3.664   9.137  12.692  0.00  0.00      WT1   
ATOM   1254  H2  TIP3W2212       2.550   8.917  11.610  0.00  0.00      WT1   
ATOM   1255  OH2 TIP3W2227      -9.149   3.584  10.433  0.00  0.00      WT1   
ATOM   1256  H1  TIP3W2227      -9.303   2.656  10.552  0.00  0.00      WT1   
ATOM   1257  H2  TIP3W2227      -8.878   3.746  11.342  0.00  0.00      WT1   
ATOM   1258  OH2 TIP3W2231      -4.343 -11.954  -0.067  0.00  0.00      WT1   
ATOM   1259  H1  TIP3W2231      -4.018 -12.307  -0.985  0.00  0.00      WT1   
ATOM   1260  H2  TIP3W2231      -3.591 -12.244   0.509  0.00  0.00      WT1   
ATOM   1261  OH2 TIP3W2232       1.364 -13.654   5.986  0.00  0.00      WT1   
ATOM   1262  H1  TIP3W2232       0.556 -14.148   6.127  0.00  0.00      WT1   
ATOM   1263  H2  TIP3W2232       1.365 -13.657   4.974  0.00  0.00      WT1   
ATOM   1264  OH2 TIP3W2234      -1.633   3.237  15.015  0.00  0.00      WT1   
ATOM   1265  H1  TIP3W2234      -0.760   3.554  14.637  0.00  0.00      WT1   
ATOM   1266  H2  TIP3W2234      -1.293   2.763  15.820  0.00  0.00      WT1   
ATOM   1267  OH2 TIP3W2236      12.051  15.901   2.470  0.00  0.00      WT1   
ATOM   1268  H1  TIP3W2236      11.596  15.647   3.285  0.00  0.00      WT1   
ATOM   1269  H2  TIP3W2236      11.572  15.319   1.862  0.00  0.00      WT1   
ATOM   1270  OH2 TIP3W2244       3.009   5.532 -12.577  0.00  0.00      WT1   
ATOM   1271  H1  TIP3W2244       3.548   5.108 -13.252  0.00  0.00      WT1   
ATOM   1272  H2  TIP3W2244       3.158   4.948 -11.812  0.00  0.00      WT1   
ATOM   1273  OH2 TIP3W2250     -13.677  -6.110  -8.164  0.00  0.00      WT1   
ATOM   1274  H1  TIP3W2250     -13.030  -6.685  -8.611  0.00  0.00      WT1   
ATOM   1275  H2  TIP3W2250     -13.429  -6.232  -7.263  0.00  0.00      WT1   
ATOM   1276  OH2 TIP3W2256      -2.328   4.884  -6.798  0.00  0.00      WT1   
ATOM   1277  H1  TIP3W2256      -2.071   4.004  -6.484  0.00  0.00      WT1   
ATOM   1278  H2  TIP3W2256      -1.471   5.263  -7.001  0.00  0.00      WT1   
ATOM   1279  OH2 TIP3W2257      10.652  -5.004   4.441  0.00  0.00      WT1   
ATOM   1280  H1  TIP3W2257      11.524  -4.685   4.711  0.00  0.00      WT1   
ATOM   1281  H2  TIP3W2257      10.166  -4.927   5.268  0.00  0.00      WT1   
ATOM   1282  OH2 TIP3W2269      -3.221   7.551  -6.369  0.00  0.00      WT1   
ATOM   1283  H1  TIP3W2269      -3.044   6.632  -6.576  0.00  0.00      WT1   
ATOM   1284  H2  TIP3W2269      -2.293   7.928  -6.358  0.00  0.00      WT1   
ATOM   1285  OH2 TIP3W2270       2.167  13.053  -7.403  0.00  0.00      WT1   
ATOM   1286  H1  TIP3W2270       3.074  12.942  -7.026  0.00  0.00      WT1   
ATOM   1287  H2  TIP3W2270       2.191  12.414  -8.117  0.00  0.00      WT1   
ATOM   1288  OH2 TIP3W2271     -13.561   2.601  -7.539  0.00  0.00      WT1   
ATOM   1289  H1  TIP3W2271     -12.726   2.166  -7.512  0.00  0.00      WT1   
ATOM   1290  H2  TIP3W2271     -14.051   2.243  -6.755  0.00  0.00      WT1   
ATOM   1291  OH2 TIP3W2272      14.608   9.737   1.599  0.00  0.00      WT1   
ATOM   1292  H1  TIP3W2272      14.667  10.260   2.412  0.00  0.00      WT1   
ATOM   1293  H2  TIP3W2272      13.848   9.230   1.774  0.00  0.00      WT1   
ATOM   1294  OH2 TIP3W2273     -12.020 -10.518  -5.163  0.00  0.00      WT1   
ATOM   1295  H1  TIP3W2273     -12.618 -10.473  -5.900  0.00  0.00      WT1   
ATOM   1296  H2  TIP3W2273     -11.140 -10.613  -5.637  0.00  0.00      WT1   
ATOM   1297  OH2 TIP3W2274       5.626   9.735  -1.148  0.00  0.00      WT1   
ATOM   1298  H1  TIP3W2274       5.862   8.834  -0.752  0.00  0.00      WT1   
ATOM   1299  H2  TIP3W2274       6.556   9.986  -1.345  0.00  0.00      WT1   
ATOM   1300  OH2 TIP3W2275      15.008   6.332   4.438  0.00  0.00      WT1   
ATOM   1301  H1  TIP3W2275      15.881   6.588   4.711  0.00  0.00      WT1   
ATOM   1302  H2  TIP3W2275      15.196   6.090   3.491  0.00  0.00      WT1   
ATOM   1303  OH2 TIP3W2277      -9.363  14.563   5.069  0.00  0.00      WT1   
ATOM   1304  H1  TIP3W2277      -9.378  15.555   5.093  0.00  0.00      WT1   
ATOM   1305  H2  TIP3W2277      -8.648  14.434   4.371  0.00  0.00      WT1   
ATOM   1306  OH2 TIP3W2278       8.865   6.044  12.473  0.00  0.00      WT1   
ATOM   1307  H1  TIP3W2278       7.978   6.013  12.938  0.00  0.00      WT1   
ATOM   1308  H2  TIP3W2278       9.167   5.210  12.789  0.00  0.00      WT1   
ATOM   1309  OH2 TIP3W2280      13.684   2.063 -13.782  0.00  0.00      WT1   
ATOM   1310  H1  TIP3W2280      14.211   2.014 -12.947  0.00  0.00      WT1   
ATOM   1311  H2  TIP3W2280      13.535   1.111 -13.881  0.00  0.00      WT1   
ATOM   1312  OH2 TIP3W2281       9.802  14.772   4.451  0.00  0.00      WT1   
ATOM   1313  H1  TIP3W2281       9.044  14.632   5.106  0.00  0.00      WT1   
ATOM   1314  H2  TIP3W2281      10.284  15.408   4.996  0.00  0.00      WT1   
ATOM   1315  OH2 TIP3W2288       0.109   5.477 -12.454  0.00  0.00      WT1   
ATOM   1316  H1  TIP3W2288      -0.072   5.388 -13.400  0.00  0.00      WT1   
ATOM   1317  H2  TIP3W2288       1.054   5.323 -12.393  0.00  0.00      WT1   
ATOM   1318  OH2 TIP3W2290      -8.426   8.313  -7.221  0.00  0.00      WT1   
ATOM   1319  H1  TIP3W2290      -7.533   8.114  -7.035  0.00  0.00      WT1   
ATOM   1320  H2  TIP3W2290      -8.532   9.107  -6.714  0.00  0.00      WT1   
ATOM   1321  OH2 TIP3W2292       8.879 -13.277  -0.531  0.00  0.00      WT1   
ATOM   1322  H1  TIP3W2292       8.788 -13.577  -1.459  0.00  0.00      WT1   
ATOM   1323  H2  TIP3W2292       9.811 -13.364  -0.389  0.00  0.00      WT1   
ATOM   1324  OH2 TIP3W2293      16.329  -8.510  -0.855  0.00  0.00      WT1   
ATOM   1325  H1  TIP3W2293      17.294  -8.291  -0.824  0.00  0.00      WT1   
ATOM   1326  H2  TIP3W2293      15.958  -7.826  -0.238  0.00  0.00      WT1   
ATOM   1327  OH2 TIP3W2294      10.045   3.420   1.720  0.00  0.00      WT1   
ATOM   1328  H1  TIP3W2294       9.923   2.599   2.277  0.00  0.00      WT1   
ATOM   1329  H2  TIP3W2294      10.654   3.050   1.062  0.00  0.00      WT1   
ATOM   1330  OH2 TIP3W2295      -7.604   1.097 -10.039  0.00  0.00      WT1   
ATOM   1331  H1  TIP3W2295      -8.209   1.694 -10.532  0.00  0.00      WT1   
ATOM   1332  H2  TIP3W2295      -8.226   0.454  -9.697  0.00  0.00      WT1   
ATOM   1333  OH2 TIP3W2296     -10.771  -7.372   5.385  0.00  0.00      WT1   
ATOM   1334  H1  TIP3W2296     -10.757  -6.419   5.216  0.00  0.00      WT1   
ATOM   1335  H2  TIP3W2296     -11.066  -7.645   4.514  0.00  0.00      WT1   
ATOM   1336  OH2 TIP3W2297       5.465   8.760  12.541  0.00  0.00      WT1   
ATOM   1337  H1  TIP3W2297       6.289   9.301  12.464  0.00  0.00      WT1   
ATOM   1338  H2  TIP3W2297       5.846   7.849  12.532  0.00  0.00      WT1   
ATOM   1339  OH2 TIP3W2300       7.674 -10.389   9.320  0.00  0.00      WT1   
ATOM   1340  H1  TIP3W2300       8.319 -10.962   9.699  0.00  0.00      WT1   
ATOM   1341  H2  TIP3W2300       8.207  -9.559   9.451  0.00  0.00      WT1   
ATOM   1342  OH2 TIP3W2302      -6.316  14.236  10.964  0.00  0.00      WT1   
ATOM   1343  H1  TIP3W2302      -6.042  14.636  11.790  0.00  0.00      WT1   
ATOM   1344  H2  TIP3W2302      -7.020  14.854  10.807  0.00  0.00      WT1   
ATOM   1345  OH2 TIP3W2309      10.165  -7.303   2.304  0.00  0.00      WT1   
ATOM   1346  H1  TIP3W2309      10.963  -7.497   1.805  0.00  0.00      WT1   
ATOM   1347  H2  TIP3W2309      10.376  -6.755   3.081  0.00  0.00      WT1   
ATOM   1348  OH2 TIP3W2313       8.933 -10.417   4.298  0.00  0.00      WT1   
ATOM   1349  H1  TIP3W2313       9.583  -9.785   4.548  0.00  0.00      WT1   
ATOM   1350  H2  TIP3W2313       9.316 -10.641   3.428  0.00  0.00      WT1   
ATOM   1351  OH2 TIP3W2316     -13.813  13.871   9.711  0.00  0.00      WT1   
ATOM   1352  H1  TIP3W2316     -14.705  13.731   9.461  0.00  0.00      WT1   
ATOM   1353  H2  TIP3W2316     -13.497  14.316   8.937  0.00  0.00      WT1   
ATOM   1354  OH2 TIP3W2317       2.390  12.423  -4.401  0.00  0.00      WT1   
ATOM   1355  H1  TIP3W2317       2.263  13.230  -3.882  0.00  0.00      WT1   
ATOM   1356  H2  TIP3W2317       3.301  12.508  -4.690  0.00  0.00      WT1   
ATOM   1357  OH2 TIP3W2318     -13.099  -6.857  -5.745  0.00  0.00      WT1   
ATOM   1358  H1  TIP3W2318     -13.542  -7.584  -5.274  0.00  0.00      WT1   
ATOM   1359  H2  TIP3W2318     -12.338  -6.842  -5.164  0.00  0.00      WT1   
ATOM   1360  OH2 TIP3W2320       3.638   4.040 -10.288  0.00  0.00      WT1   
ATOM   1361  H1  TIP3W2320       3.856   3.071 -10.349  0.00  0.00      WT1   
ATOM   1362  H2  TIP3W2320       3.228   4.102  -9.419  0.00  0.00      WT1   
ATOM   1363  OH2 TIP3W2322     -11.513  14.580  12.997  0.00  0.00      WT1   
ATOM   1364  H1  TIP3W2322     -11.038  14.051  12.375  0.00  0.00      WT1   
ATOM   1365  H2  TIP3W2322     -11.711  13.936  13.675  0.00  0.00      WT1   
ATOM   1366  OH2 TIP3W2329      -2.685  16.401   3.959  0.00  0.00      WT1   
ATOM   1367  H1  TIP3W2329      -3.321  17.091   3.885  0.00  0.00      WT1   
ATOM   1368  H2  TIP3W2329      -2.534  16.046   3.073  0.00  0.00      WT1   
ATOM   1369  OH2 TIP3W2331       7.725   4.216 -10.497  0.00  0.00      WT1   
ATOM   1370  H1  TIP3W2331       6.851   4.676 -10.608  0.00  0.00      WT1   
ATOM   1371  H2  TIP3W2331       8.052   4.624  -9.648  0.00  0.00      WT1   
ATOM   1372  OH2 TIP3W2332     -10.469   5.792  11.940  0.00  0.00      WT1   
ATOM   1373  H1  TIP3W2332     -10.800   6.315  12.694  0.00  0.00      WT1   
ATOM   1374  H2  TIP3W2332      -9.916   5.094  12.362  0.00  0.00      WT1   
ATOM   1375  OH2 TIP3W2333      16.122   9.845  -8.300  0.00  0.00      WT1   
ATOM   1376  H1  TIP3W2333      15.409   9.453  -7.759  0.00  0.00      WT1   
ATOM   1377  H2  TIP3W2333      16.665   9.040  -8.345  0.00  0.00      WT1   
ATOM   1378  OH2 TIP3W2338      -4.884  14.949   1.319  0.00  0.00      WT1   
ATOM   1379  H1  TIP3W2338      -3.937  14.863   1.165  0.00  0.00      WT1   
ATOM   1380  H2  TIP3W2338      -4.996  14.352   2.085  0.00  0.00      WT1   
ATOM   1381  OH2 TIP3W2345      -8.392 -14.059   5.639  0.00  0.00      WT1   
ATOM   1382  H1  TIP3W2345      -7.554 -14.223   6.034  0.00  0.00      WT1   
ATOM   1383  H2  TIP3W2345      -8.336 -13.271   5.113  0.00  0.00      WT1   
ATOM   1384  OH2 TIP3W2351     -13.847  12.201  -5.852  0.00  0.00      WT1   
ATOM   1385  H1  TIP3W2351     -13.250  12.879  -6.195  0.00  0.00      WT1   
ATOM   1386  H2  TIP3W2351     -14.665  12.340  -6.328  0.00  0.00      WT1   
ATOM   1387  OH2 TIP3W2352       2.147   1.216 -12.761  0.00  0.00      WT1   
ATOM   1388  H1  TIP3W2352       3.031   1.474 -12.568  0.00  0.00      WT1   
ATOM   1389  H2  TIP3W2352       2.179   1.269 -13.720  0.00  0.00      WT1   
ATOM   1390  OH2 TIP3W2354      -2.370 -13.624 -12.744  0.00  0.00      WT1   
ATOM   1391  H1  TIP3W2354      -3.227 -13.394 -13.232  0.00  0.00      WT1   
ATOM   1392  H2  TIP3W2354      -2.708 -13.712 -11.883  0.00  0.00      WT1   
ATOM   1393  OH2 TIP3W2357     -11.387   8.058  13.640  0.00  0.00      WT1   
ATOM   1394  H1  TIP3W2357     -12.269   7.773  13.365  0.00  0.00      WT1   
ATOM   1395  H2  TIP3W2357     -11.364   8.888  13.116  0.00  0.00      WT1   
ATOM   1396  OH2 TIP3W2358       5.682   0.531   7.703  0.00  0.00      WT1   
ATOM   1397  H1  TIP3W2358       5.420   1.399   7.327  0.00  0.00      WT1   
ATOM   1398  H2  TIP3W2358       4.987  -0.066   7.371  0.00  0.00      WT1   
ATOM   1399  OH2 TIP3W2360      -6.795  -9.320  11.507  0.00  0.00      WT1   
ATOM   1400  H1  TIP3W2360      -6.576 -10.232  11.653  0.00  0.00      WT1   
ATOM   1401  H2  TIP3W2360      -6.381  -9.135  10.631  0.00  0.00      WT1   
ATOM   1402  OH2 TIP3W2362      -5.329   0.402 -14.235  0.00  0.00      WT1   
ATOM   1403  H1  TIP3W2362      -5.211   1.046 -13.525  0.00  0.00      WT1   
ATOM   1404  H2  TIP3W2362      -5.015   0.933 -14.951  0.00  0.00      WT1   
ATOM   1405  OH2 TIP3W2365     -10.083   3.894   6.727  0.00  0.00      WT1   
ATOM   1406  H1  TIP3W2365     -10.278   2.943   6.764  0.00  0.00      WT1   
ATOM   1407  H2  TIP3W2365      -9.115   3.940   6.761  0.00  0.00      WT1   
ATOM   1408  OH2 TIP3W2375       7.020   1.320  -4.884  0.00  0.00      WT1   
ATOM   1409  H1  TIP3W2375       7.289   1.757  -5.726  0.00  0.00      WT1   
ATOM   1410  H2  TIP3W2375       7.583   1.760  -4.241  0.00  0.00      WT1   
ATOM   1411  OH2 TIP3W2376       3.382 -11.423  -6.530  0.00  0.00      WT1   
ATOM   1412  H1  TIP3W2376       4.347 -11.511  -6.504  0.00  0.00      WT1   
ATOM   1413  H2  TIP3W2376       3.182 -10.461  -6.516  0.00  0.00      WT1   
ATOM   1414  OH2 TIP3W2377       1.666   9.381   3.908  0.00  0.00      WT1   
ATOM   1415  H1  TIP3W2377       1.684   9.253   4.844  0.00  0.00      WT1   
ATOM   1416  H2  TIP3W2377       2.595   9.331   3.583  0.00  0.00      WT1   
ATOM   1417  OH2 TIP3W2379       1.662   1.962   6.472  0.00  0.00      WT1   
ATOM   1418  H1  TIP3W2379       0.977   2.637   6.509  0.00  0.00      WT1   
ATOM   1419  H2  TIP3W2379       1.625   1.621   5.586  0.00  0.00      WT1   
ATOM   1420  OH2 TIP3W2380       3.435   5.184  -6.181  0.00  0.00      WT1   
ATOM   1421  H1  TIP3W2380       3.087   4.665  -5.382  0.00  0.00      WT1   
ATOM   1422  H2  TIP3W2380       3.097   4.601  -6.876  0.00  0.00      WT1   
ATOM   1423  OH2 TIP3W2383     -10.515   1.273   7.651  0.00  0.00      WT1   
ATOM   1424  H1  TIP3W2383     -10.838   0.820   6.846  0.00  0.00      WT1   
ATOM   1425  H2  TIP3W2383      -9.727   0.734   7.869  0.00  0.00      WT1   
ATOM   1426  OH2 TIP3W2397      -4.358  -8.238  -9.344  0.00  0.00      WT1   
ATOM   1427  H1  TIP3W2397      -4.870  -7.488  -9.720  0.00  0.00      WT1   
ATOM   1428  H2  TIP3W2397      -3.519  -7.785  -9.105  0.00  0.00      WT1   
ATOM   1429  OH2 TIP3W2398       0.644 -10.368  -0.711  0.00  0.00      WT1   
ATOM   1430  H1  TIP3W2398       1.126  -9.997  -1.449  0.00  0.00      WT1   
ATOM   1431  H2  TIP3W2398       1.083 -10.003   0.111  0.00  0.00      WT1   
ATOM   1432  OH2 TIP3W2402      14.479  -4.524  10.751  0.00  0.00      WT1   
ATOM   1433  H1  TIP3W2402      15.324  -4.104  10.510  0.00  0.00      WT1   
ATOM   1434  H2  TIP3W2402      14.822  -5.388  11.018  0.00  0.00      WT1   
ATOM   1435  OH2 TIP3W2405     -12.991  -1.805  -6.027  0.00  0.00      WT1   
ATOM   1436  H1  TIP3W2405     -12.931  -1.129  -5.354  0.00  0.00      WT1   
ATOM   1437  H2  TIP3W2405     -12.130  -2.316  -5.873  0.00  0.00      WT1   
ATOM   1438  OH2 TIP3W2418       6.162  14.161  -4.708  0.00  0.00      WT1   
ATOM   1439  H1  TIP3W2418       5.608  14.889  -4.345  0.00  0.00      WT1   
ATOM   1440  H2  TIP3W2418       6.426  13.722  -3.847  0.00  0.00      WT1   
ATOM   1441  OH2 TIP3W2419      10.801  14.351   0.804  0.00  0.00      WT1   
ATOM   1442  H1  TIP3W2419      10.811  13.372   0.857  0.00  0.00      WT1   
ATOM   1443  H2  TIP3W2419       9.833  14.435   1.015  0.00  0.00      WT1   
ATOM   1444  OH2 TIP3W2421     -12.047  12.728 -13.890  0.00  0.00      WT1   
ATOM   1445  H1  TIP3W2421     -12.887  12.272 -13.861  0.00  0.00      WT1   
ATOM   1446  H2  TIP3W2421     -12.372  13.542 -13.402  0.00  0.00      WT1   
ATOM   1447  OH2 TIP3W2436      -3.605  -8.201  12.097  0.00  0.00      WT1   
ATOM   1448  H1  TIP3W2436      -4.201  -7.627  11.596  0.00  0.00      WT1   
ATOM   1449  H2  TIP3W2436      -3.367  -8.840  11.395  0.00  0.00      WT1   
ATOM   1450  OH2 TIP3W2439      -0.926  -3.472 -15.495  0.00  0.00      WT1   
ATOM   1451  H1  TIP3W2439      -1.050  -2.960 -14.672  0.00  0.00      WT1   
ATOM   1452  H2  TIP3W2439      -1.860  -3.384 -15.893  0.00  0.00      WT1   
ATOM   1453  OH2 TIP3W2444      14.683  -1.770   8.239  0.00  0.00      WT1   
ATOM   1454  H1  TIP3W2444      13.943  -2.124   7.703  0.00  0.00      WT1   
ATOM   1455  H2  TIP3W2444      14.248  -1.554   9.077  0.00  0.00      WT1   
ATOM   1456  OH2 TIP3W2445       5.638 -10.687  13.826  0.00  0.00      WT1   
ATOM   1457  H1  TIP3W2445       5.488 -11.438  13.187  0.00  0.00      WT1   
ATOM   1458  H2  TIP3W2445       6.502 -10.934  14.202  0.00  0.00      WT1   
ATOM   1459  OH2 TIP3W2464      14.785   7.219  -3.741  0.00  0.00      WT1   
ATOM   1460  H1  TIP3W2464      15.407   7.595  -4.365  0.00  0.00      WT1   
ATOM   1461  H2  TIP3W2464      14.165   7.965  -3.718  0.00  0.00      WT1   
ATOM   1462  OH2 TIP3W2469      14.684  13.770 -11.524  0.00  0.00      WT1   
ATOM   1463  H1  TIP3W2469      15.378  13.145 -11.372  0.00  0.00      WT1   
ATOM   1464  H2  TIP3W2469      14.080  13.501 -10.761  0.00  0.00      WT1   
ATOM   1465  OH2 TIP3W2479      11.136   7.995   9.920  0.00  0.00      WT1   
ATOM   1466  H1  TIP3W2479      11.997   7.829  10.359  0.00  0.00      WT1   
ATOM   1467  H2  TIP3W2479      11.470   8.421   9.092  0.00  0.00      WT1   
ATOM   1468  OH2 TIP3W2508       1.929  -6.182  -5.596  0.00  0.00      WT1   
ATOM   1469  H1  TIP3W2508       2.156  -6.051  -4.660  0.00  0.00      WT1   
ATOM   1470  H2  TIP3W2508       1.564  -5.308  -5.856  0.00  0.00      WT1   
ATOM   1471  OH2 TIP3W2587       8.831  -3.631  -6.721  0.00  0.00      WT1   
ATOM   1472  H1  TIP3W2587       8.249  -3.499  -5.970  0.00  0.00      WT1   
ATOM   1473  H2  TIP3W2587       8.252  -3.129  -7.396  0.00  0.00      WT1   
ATOM   1474  OH2 TIP3W2591      -1.960  14.592   1.557  0.00  0.00      WT1   
ATOM   1475  H1  TIP3W2591      -1.016  14.597   1.362  0.00  0.00      WT1   
ATOM   1476  H2  TIP3W2591      -2.124  15.218   0.789  0.00  0.00      WT1   
ATOM   1477  OH2 TIP3W2606      -6.288  15.699   6.808  0.00  0.00      WT1   
ATOM   1478  H1  TIP3W2606      -5.316  15.481   6.707  0.00  0.00      WT1   
ATOM   1479  H2  TIP3W2606      -6.619  14.889   7.128  0.00  0.00      WT1   
ATOM   1480  OH2 TIP3W2607      14.537 -12.991   5.814  0.00  0.00      WT1   
ATOM   1481  H1  TIP3W2607      14.307 -13.908   6.039  0.00  0.00      WT1   
ATOM   1482  H2  TIP3W2607      14.464 -13.046   4.802  0.00  0.00      WT1   
ATOM   1483  OH2 TIP3W2608      -8.368 -13.740  -0.210  0.00  0.00      WT1   
ATOM   1484  H1  TIP3W2608      -7.653 -13.551  -0.842  0.00  0.00      WT1   
ATOM   1485  H2  TIP3W2608      -8.902 -14.303  -0.793  0.00  0.00      WT1   
ATOM   1486  OH2 TIP3W2610       3.012 -13.968  -2.183  0.00  0.00      WT1   
ATOM   1487  H1  TIP3W2610       3.957 -13.707  -2.128  0.00  0.00      WT1   
ATOM   1488  H2  TIP3W2610       2.895 -13.840  -3.127  0.00  0.00      WT1   
ATOM   1489  OH2 TIP3W2628      -0.836 -11.384  -9.502  0.00  0.00      WT1   
ATOM   1490  H1  TIP3W2628      -0.377 -12.172  -9.861  0.00  0.00      WT1   
ATOM   1491  H2  TIP3W2628      -0.546 -10.744 -10.155  0.00  0.00      WT1   
ATOM   1492  OH2 TIP3W2633      11.211   5.629  -1.823  0.00  0.00      WT1   
ATOM   1493  H1  TIP3W2633      10.613   4.883  -1.995  0.00  0.00      WT1   
ATOM   1494  H2  TIP3W2633      12.086   5.183  -1.693  0.00  0.00      WT1   
ATOM   1495  OH2 TIP3W2634      16.147   5.320   7.014  0.00  0.00      WT1   
ATOM   1496  H1  TIP3W2634      15.973   4.421   6.619  0.00  0.00      WT1   
ATOM   1497  H2  TIP3W2634      17.052   5.491   6.829  0.00  0.00      WT1   
ATOM   1498  OH2 TIP3W2649       6.584 -13.674   7.772  0.00  0.00      WT1   
ATOM   1499  H1  TIP3W2649       6.730 -14.526   8.201  0.00  0.00      WT1   
ATOM   1500  H2  TIP3W2649       7.532 -13.373   7.782  0.00  0.00      WT1   
ATOM   1501  OH2 TIP3W2650       6.911 -11.108   6.270  0.00  0.00      WT1   
ATOM   1502  H1  TIP3W2650       7.205 -11.511   7.125  0.00  0.00      WT1   
ATOM   1503  H2  TIP3W2650       7.801 -10.986   5.876  0.00  0.00      WT1   
ATOM   1504  OH2 TIP3W2654      16.228  -7.125   4.909  0.00  0.00      WT1   
ATOM   1505  H1  TIP3W2654      16.246  -6.717   5.769  0.00  0.00      WT1   
ATOM   1506  H2  TIP3W2654      16.889  -7.819   5.062  0.00  0.00      WT1   
ATOM   1507  OH2 TIP3W2656     -13.303  15.968  11.427  0.00  0.00      WT1   
ATOM   1508  H1  TIP3W2656     -12.922  15.338  12.033  0.00  0.00      WT1   
ATOM   1509  H2  TIP3W2656     -13.491  15.354  10.693  0.00  0.00      WT1   
ATOM   1510  OH2 TIP3W2667       7.295  -3.442  13.824  0.00  0.00      WT1   
ATOM   1511  H1  TIP3W2667       6.869  -4.188  14.285  0.00  0.00      WT1   
ATOM   1512  H2  TIP3W2667       8.172  -3.558  14.136  0.00  0.00      WT1   
ATOM   1513  OH2 TIP3W2670      -4.839  -9.947   1.617  0.00  0.00      WT1   
ATOM   1514  H1  TIP3W2670      -3.942 -10.011   1.960  0.00  0.00      WT1   
ATOM   1515  H2  TIP3W2670      -4.797 -10.649   0.911  0.00  0.00      WT1   
ATOM   1516  OH2 TIP3W2673      -8.731   5.538   0.493  0.00  0.00      WT1   
ATOM   1517  H1  TIP3W2673      -8.923   5.809   1.371  0.00  0.00      WT1   
ATOM   1518  H2  TIP3W2673      -7.854   5.898   0.321  0.00  0.00      WT1   
ATOM   1519  OH2 TIP3W2675      15.794  -8.561  -3.725  0.00  0.00      WT1   
ATOM   1520  H1  TIP3W2675      16.525  -9.020  -3.287  0.00  0.00      WT1   
ATOM   1521  H2  TIP3W2675      15.952  -7.663  -3.394  0.00  0.00      WT1   
ATOM   1522  OH2 TIP3W2676       4.067   7.637   8.144  0.00  0.00      WT1   
ATOM   1523  H1  TIP3W2676       4.959   7.809   8.515  0.00  0.00      WT1   
ATOM   1524  H2  TIP3W2676       4.151   6.697   7.932  0.00  0.00      WT1   
ATOM   1525  OH2 TIP3W2677      12.321  12.678 -10.251  0.00  0.00      WT1   
ATOM   1526  H1  TIP3W2677      11.841  11.957  -9.769  0.00  0.00      WT1   
ATOM   1527  H2  TIP3W2677      12.407  13.296  -9.503  0.00  0.00      WT1   
ATOM   1528  OH2 TIP3W2678      10.821  13.002  -6.304  0.00  0.00      WT1   
ATOM   1529  H1  TIP3W2678      11.522  13.495  -6.726  0.00  0.00      WT1   
ATOM   1530  H2  TIP3W2678      10.071  13.184  -6.889  0.00  0.00      WT1   
ATOM   1531  OH2 TIP3W2689       7.332   8.648  -8.379  0.00  0.00      WT1   
ATOM   1532  H1  TIP3W2689       8.067   8.299  -7.865  0.00  0.00      WT1   
ATOM   1533  H2  TIP3W2689       6.901   7.864  -8.746  0.00  0.00      WT1   
ATOM   1534  OH2 TIP3W2690       5.455  -8.884   7.079  0.00  0.00      WT1   
ATOM   1535  H1  TIP3W2690       5.874  -9.627   6.625  0.00  0.00      WT1   
ATOM   1536  H2  TIP3W2690       5.595  -8.152   6.384  0.00  0.00      WT1   
ATOM   1537  OH2 TIP3W2691       8.756  10.883  -4.324  0.00  0.00      WT1   
ATOM   1538  H1  TIP3W2691       8.688  10.418  -3.469  0.00  0.00      WT1   
ATOM   1539  H2  TIP3W2691       9.209  11.694  -3.994  0.00  0.00      WT1   
ATOM   1540  OH2 TIP3W2692       8.747  -5.945 -15.657  0.00  0.00      WT1   
ATOM   1541  H1  TIP3W2692       8.077  -6.572 -15.323  0.00  0.00      WT1   
ATOM   1542  H2  TIP3W2692       8.773  -6.147 -16.623  0.00  0.00      WT1   
ATOM   1543  OH2 TIP3W2693      -0.944 -12.478  -0.154  0.00  0.00      WT1   
ATOM   1544  H1  TIP3W2693      -0.763 -12.404   0.796  0.00  0.00      WT1   
ATOM   1545  H2  TIP3W2693      -0.521 -11.705  -0.545  0.00  0.00      WT1   
ATOM   1546  OH2 TIP3W2694      15.382  10.135  -3.727  0.00  0.00      WT1   
ATOM   1547  H1  TIP3W2694      14.576   9.977  -4.282  0.00  0.00      WT1   
ATOM   1548  H2  TIP3W2694      15.071  10.875  -3.265  0.00  0.00      WT1   
ATOM   1549  OH2 TIP3W2695      -3.641 -13.212   6.215  0.00  0.00      WT1   
ATOM   1550  H1  TIP3W2695      -3.087 -13.879   5.810  0.00  0.00      WT1   
ATOM   1551  H2  TIP3W2695      -4.255 -13.123   5.458  0.00  0.00      WT1   
ATOM   1552  OH2 TIP3W2696      -1.746  13.689  13.468  0.00  0.00      WT1   
ATOM   1553  H1  TIP3W2696      -2.695  13.544  13.509  0.00  0.00      WT1   
ATOM   1554  H2  TIP3W2696      -1.584  13.750  12.524  0.00  0.00      WT1   
ATOM   1555  OH2 TIP3W2697       6.616  -4.676   6.955  0.00  0.00      WT1   
ATOM   1556  H1  TIP3W2697       6.528  -4.931   7.915  0.00  0.00      WT1   
ATOM   1557  H2  TIP3W2697       7.397  -5.211   6.744  0.00  0.00      WT1   
ATOM   1558  OH2 TIP3W2699     -10.363 -14.107   7.624  0.00  0.00      WT1   
ATOM   1559  H1  TIP3W2699     -10.295 -13.247   8.117  0.00  0.00      WT1   
ATOM   1560  H2  TIP3W2699      -9.766 -13.896   6.897  0.00  0.00      WT1   
ATOM   1561  OH2 TIP3W2709      -4.300   8.336 -14.723  0.00  0.00      WT1   
ATOM   1562  H1  TIP3W2709      -3.613   8.449 -15.403  0.00  0.00      WT1   
ATOM   1563  H2  TIP3W2709      -5.032   8.896 -15.173  0.00  0.00      WT1   
ATOM   1564  OH2 TIP3W2710       8.034  14.984  11.888  0.00  0.00      WT1   
ATOM   1565  H1  TIP3W2710       7.534  14.691  12.646  0.00  0.00      WT1   
ATOM   1566  H2  TIP3W2710       8.309  15.880  12.169  0.00  0.00      WT1   
ATOM   1567  OH2 TIP3W2714      14.501  -0.477   3.889  0.00  0.00      WT1   
ATOM   1568  H1  TIP3W2714      14.560   0.019   4.738  0.00  0.00      WT1   
ATOM   1569  H2  TIP3W2714      14.932   0.173   3.257  0.00  0.00      WT1   
ATOM   1570  OH2 TIP3W2715       2.494  -5.706   6.578  0.00  0.00      WT1   
ATOM   1571  H1  TIP3W2715       1.644  -5.209   6.407  0.00  0.00      WT1   
ATOM   1572  H2  TIP3W2715       2.709  -6.012   5.678  0.00  0.00      WT1   
ATOM   1573  OH2 TIP3W2717       7.742  -1.924   6.582  0.00  0.00      WT1   
ATOM   1574  H1  TIP3W2717       7.481  -1.577   7.462  0.00  0.00      WT1   
ATOM   1575  H2  TIP3W2717       7.062  -2.626   6.415  0.00  0.00      WT1   
ATOM   1576  OH2 TIP3W2719       1.915  15.577  -6.801  0.00  0.00      WT1   
ATOM   1577  H1  TIP3W2719       1.698  14.627  -6.953  0.00  0.00      WT1   
ATOM   1578  H2  TIP3W2719       1.307  15.968  -7.456  0.00  0.00      WT1   
ATOM   1579  OH2 TIP3W2732       2.320  -7.633  13.073  0.00  0.00      WT1   
ATOM   1580  H1  TIP3W2732       1.872  -6.753  13.152  0.00  0.00      WT1   
ATOM   1581  H2  TIP3W2732       1.568  -8.127  13.537  0.00  0.00      WT1   
ATOM   1582  OH2 TIP3W2734     -10.178 -11.859  12.041  0.00  0.00      WT1   
ATOM   1583  H1  TIP3W2734      -9.426 -11.380  12.409  0.00  0.00      WT1   
ATOM   1584  H2  TIP3W2734     -10.187 -12.659  12.565  0.00  0.00      WT1   
ATOM   1585  OH2 TIP3W2736       6.934  10.011 -14.671  0.00  0.00      WT1   
ATOM   1586  H1  TIP3W2736       6.943  10.988 -14.739  0.00  0.00      WT1   
ATOM   1587  H2  TIP3W2736       7.909   9.727 -14.752  0.00  0.00      WT1   
ATOM   1588  OH2 TIP3W2737      14.196   9.869 -12.082  0.00  0.00      WT1   
ATOM   1589  H1  TIP3W2737      14.813  10.504 -11.686  0.00  0.00      WT1   
ATOM   1590  H2  TIP3W2737      14.851   9.221 -12.432  0.00  0.00      WT1   
ATOM   1591  OH2 TIP3W2738      -5.676  -0.100  13.737  0.00  0.00      WT1   
ATOM   1592  H1  TIP3W2738      -6.234   0.552  14.181  0.00  0.00      WT1   
ATOM   1593  H2  TIP3W2738      -4.829   0.356  13.810  0.00  0.00      WT1   
ATOM   1594  OH2 TIP3W2740      14.623   4.769 -10.193  0.00  0.00      WT1   
ATOM   1595  H1  TIP3W2740      13.704   4.388 -10.123  0.00  0.00      WT1   
ATOM   1596  H2  TIP3W2740      14.448   5.721 -10.167  0.00  0.00      WT1   
ATOM   1597  OH2 TIP3W2743      -1.323   2.128   3.443  0.00  0.00      WT1   
ATOM   1598  H1  TIP3W2743      -0.699   2.313   2.680  0.00  0.00      WT1   
ATOM   1599  H2  TIP3W2743      -0.717   1.431   3.824  0.00  0.00      WT1   
ATOM   1600  OH2 TIP3W2753      -3.234  -2.618  -5.619  0.00  0.00      WT1   
ATOM   1601  H1  TIP3W2753      -3.783  -2.742  -6.399  0.00  0.00      WT1   
ATOM   1602  H2  TIP3W2753      -2.755  -3.444  -5.479  0.00  0.00      WT1   
ATOM   1603  OH2 TIP3W2754     -10.606  -9.241  -3.337  0.00  0.00      WT1   
ATOM   1604  H1  TIP3W2754     -11.320  -9.767  -3.684  0.00  0.00      WT1   
ATOM   1605  H2  TIP3W2754      -9.867  -9.901  -3.399  0.00  0.00      WT1   
ATOM   1606  OH2 TIP3W2755      -9.707 -12.020   9.175  0.00  0.00      WT1   
ATOM   1607  H1  TIP3W2755      -9.860 -11.093   9.229  0.00  0.00      WT1   
ATOM   1608  H2  TIP3W2755      -9.710 -12.187  10.163  0.00  0.00      WT1   
ATOM   1609  OH2 TIP3W2756       7.809  14.446   6.167  0.00  0.00      WT1   
ATOM   1610  H1  TIP3W2756       7.701  13.736   6.863  0.00  0.00      WT1   
ATOM   1611  H2  TIP3W2756       6.941  14.905   6.162  0.00  0.00      WT1   
ATOM   1612  OH2 TIP3W2760       3.666  12.911  -0.577  0.00  0.00      WT1   
ATOM   1613  H1  TIP3W2760       4.502  13.185  -0.980  0.00  0.00      WT1   
ATOM   1614  H2  TIP3W2760       3.083  13.428  -1.185  0.00  0.00      WT1   
ATOM   1615  OH2 TIP3W2771       9.501  12.464  14.865  0.00  0.00      WT1   
ATOM   1616  H1  TIP3W2771      10.197  11.797  14.938  0.00  0.00      WT1   
ATOM   1617  H2  TIP3W2771      10.085  13.284  14.959  0.00  0.00      WT1   
ATOM   1618  OH2 TIP3W2775      15.895   4.495  11.303  0.00  0.00      WT1   
ATOM   1619  H1  TIP3W2775      15.983   4.828  12.201  0.00  0.00      WT1   
ATOM   1620  H2  TIP3W2775      16.778   4.698  10.900  0.00  0.00      WT1   
ATOM   1621  OH2 TIP3W2776       4.221  -3.708   7.102  0.00  0.00      WT1   
ATOM   1622  H1  TIP3W2776       5.085  -4.159   6.936  0.00  0.00      WT1   
ATOM   1623  H2  TIP3W2776       3.605  -4.438   6.966  0.00  0.00      WT1   
ATOM   1624  OH2 TIP3W2777      -9.224  11.889  13.519  0.00  0.00      WT1   
ATOM   1625  H1  TIP3W2777      -9.461  12.439  12.709  0.00  0.00      WT1   
ATOM   1626  H2  TIP3W2777      -9.984  11.282  13.423  0.00  0.00      WT1   
ATOM   1627  OH2 TIP3W2779       9.748  -4.019  -1.782  0.00  0.00      WT1   
ATOM   1628  H1  TIP3W2779       9.530  -3.353  -2.462  0.00  0.00      WT1   
ATOM   1629  H2  TIP3W2779       9.491  -3.584  -0.926  0.00  0.00      WT1   
ATOM   1630  OH2 TIP3W2780     -12.838   2.921  14.607  0.00  0.00      WT1   
ATOM   1631  H1  TIP3W2780     -12.090   3.196  15.060  0.00  0.00      WT1   
ATOM   1632  H2  TIP3W2780     -13.186   2.115  15.077  0.00  0.00      WT1   
ATOM   1633  OH2 TIP3W2794       4.551 -11.383  -0.133  0.00  0.00      WT1   
ATOM   1634  H1  TIP3W2794       4.140 -12.015   0.513  0.00  0.00      WT1   
ATOM   1635  H2  TIP3W2794       4.826 -10.667   0.487  0.00  0.00      WT1   
ATOM   1636  OH2 TIP3W2795      -3.485   8.139  -3.640  0.00  0.00      WT1   
ATOM   1637  H1  TIP3W2795      -3.312   7.880  -4.596  0.00  0.00      WT1   
ATOM   1638  H2  TIP3W2795      -2.838   8.794  -3.543  0.00  0.00      WT1   
ATOM   1639  OH2 TIP3W2797      16.357   8.568 -13.193  0.00  0.00      WT1   
ATOM   1640  H1  TIP3W2797      16.794   8.130 -12.408  0.00  0.00      WT1   
ATOM   1641  H2  TIP3W2797      16.118   7.806 -13.742  0.00  0.00      WT1   
ATOM   1642  OH2 TIP3W2801       1.355   5.390  12.433  0.00  0.00      WT1   
ATOM   1643  H1  TIP3W2801       1.823   6.244  12.527  0.00  0.00      WT1   
ATOM   1644  H2  TIP3W2801       1.823   5.065  11.631  0.00  0.00      WT1   
ATOM   1645  OH2 TIP3W2806       2.989   0.916  14.404  0.00  0.00      WT1   
ATOM   1646  H1  TIP3W2806       3.850   0.497  14.276  0.00  0.00      WT1   
ATOM   1647  H2  TIP3W2806       2.946   1.462  13.594  0.00  0.00      WT1   
ATOM   1648  OH2 TIP3W2815      11.056  11.536   0.946  0.00  0.00      WT1   
ATOM   1649  H1  TIP3W2815      11.599  11.176   0.214  0.00  0.00      WT1   
ATOM   1650  H2  TIP3W2815      10.242  11.009   0.899  0.00  0.00      WT1   
ATOM   1651  OH2 TIP3W2818      14.115  11.530   7.410  0.00  0.00      WT1   
ATOM   1652  H1  TIP3W2818      14.825  10.863   7.655  0.00  0.00      WT1   
ATOM   1653  H2  TIP3W2818      14.355  12.287   7.916  0.00  0.00      WT1   
ATOM   1654  OH2 TIP3W2819      15.144  -6.940   1.248  0.00  0.00      WT1   
ATOM   1655  H1  TIP3W2819      14.284  -7.403   1.141  0.00  0.00      WT1   
ATOM   1656  H2  TIP3W2819      14.850  -6.046   1.361  0.00  0.00      WT1   
ATOM   1657  OH2 TIP3W2821       1.826 -14.322   0.405  0.00  0.00      WT1   
ATOM   1658  H1  TIP3W2821       2.496 -13.756   0.802  0.00  0.00      WT1   
ATOM   1659  H2  TIP3W2821       2.098 -14.304  -0.551  0.00  0.00      WT1   
ATOM   1660  OH2 TIP3W2832      12.577 -12.722  -9.685  0.00  0.00      WT1   
ATOM   1661  H1  TIP3W2832      12.110 -11.865  -9.795  0.00  0.00      WT1   
ATOM   1662  H2  TIP3W2832      12.924 -12.622  -8.771  0.00  0.00      WT1   
ATOM   1663  OH2 TIP3W2841      -4.686 -10.824  13.581  0.00  0.00      WT1   
ATOM   1664  H1  TIP3W2841      -3.899 -11.201  13.957  0.00  0.00      WT1   
ATOM   1665  H2  TIP3W2841      -4.405 -10.038  13.051  0.00  0.00      WT1   
ATOM   1666  OH2 TIP3W2842      15.518   4.573  -7.415  0.00  0.00      WT1   
ATOM   1667  H1  TIP3W2842      15.294   4.541  -8.339  0.00  0.00      WT1   
ATOM   1668  H2  TIP3W2842      16.329   4.001  -7.423  0.00  0.00      WT1   
ATOM   1669  OH2 TIP3W2843      12.144   6.983  -5.637  0.00  0.00      WT1   
ATOM   1670  H1  TIP3W2843      12.095   6.236  -6.280  0.00  0.00      WT1   
ATOM   1671  H2  TIP3W2843      12.682   7.538  -6.186  0.00  0.00      WT1   
ATOM   1672  OH2 TIP3W2845     -12.343  -4.355   2.465  0.00  0.00      WT1   
ATOM   1673  H1  TIP3W2845     -12.807  -5.183   2.437  0.00  0.00      WT1   
ATOM   1674  H2  TIP3W2845     -11.614  -4.555   3.054  0.00  0.00      WT1   
ATOM   1675  OH2 TIP3W2857      -0.732  -9.659   9.952  0.00  0.00      WT1   
ATOM   1676  H1  TIP3W2857      -1.722  -9.635   9.835  0.00  0.00      WT1   
ATOM   1677  H2  TIP3W2857      -0.555 -10.496   9.544  0.00  0.00      WT1   
ATOM   1678  OH2 TIP3W2859      16.353  11.316 -10.958  0.00  0.00      WT1   
ATOM   1679  H1  TIP3W2859      16.332  10.621 -10.214  0.00  0.00      WT1   
ATOM   1680  H2  TIP3W2859      16.850  12.063 -10.513  0.00  0.00      WT1   
ATOM   1681  OH2 TIP3W2862      11.845 -13.735  -0.175  0.00  0.00      WT1   
ATOM   1682  H1  TIP3W2862      11.689 -14.318   0.597  0.00  0.00      WT1   
ATOM   1683  H2  TIP3W2862      12.455 -13.075   0.198  0.00  0.00      WT1   
ATOM   1684  OH2 TIP3W2865     -12.754   4.543  10.525  0.00  0.00      WT1   
ATOM   1685  H1  TIP3W2865     -12.076   5.076  11.014  0.00  0.00      WT1   
ATOM   1686  H2  TIP3W2865     -12.353   4.721   9.629  0.00  0.00      WT1   
ATOM   1687  OH2 TIP3W2866      -4.486  11.648  -1.181  0.00  0.00      WT1   
ATOM   1688  H1  TIP3W2866      -3.949  11.834  -0.330  0.00  0.00      WT1   
ATOM   1689  H2  TIP3W2866      -3.767  11.334  -1.747  0.00  0.00      WT1   
ATOM   1690  OH2 TIP3W2877      11.260  -0.965  -2.635  0.00  0.00      WT1   
ATOM   1691  H1  TIP3W2877      10.618  -0.413  -2.083  0.00  0.00      WT1   
ATOM   1692  H2  TIP3W2877      10.557  -1.546  -3.052  0.00  0.00      WT1   
ATOM   1693  OH2 TIP3W2878      -4.793  -9.887  -3.042  0.00  0.00      WT1   
ATOM   1694  H1  TIP3W2878      -4.824  -9.075  -3.654  0.00  0.00      WT1   
ATOM   1695  H2  TIP3W2878      -3.808  -9.928  -2.804  0.00  0.00      WT1   
ATOM   1696  OH2 TIP3W2903      -7.656   6.606   4.825  0.00  0.00      WT1   
ATOM   1697  H1  TIP3W2903      -6.823   6.564   5.323  0.00  0.00      WT1   
ATOM   1698  H2  TIP3W2903      -7.488   7.252   4.165  0.00  0.00      WT1   
ATOM   1699  OH2 TIP3W2919      -4.706  -3.454 -13.604  0.00  0.00      WT1   
ATOM   1700  H1  TIP3W2919      -5.428  -4.079 -13.625  0.00  0.00      WT1   
ATOM   1701  H2  TIP3W2919      -5.077  -2.632 -13.169  0.00  0.00      WT1   
ATOM   1702  OH2 TIP3W2922      -1.889  -5.610   8.835  0.00  0.00      WT1   
ATOM   1703  H1  TIP3W2922      -2.093  -5.738   7.898  0.00  0.00      WT1   
ATOM   1704  H2  TIP3W2922      -1.050  -6.095   8.902  0.00  0.00      WT1   
ATOM   1705  OH2 TIP3W2926      -5.502  13.683 -11.451  0.00  0.00      WT1   
ATOM   1706  H1  TIP3W2926      -6.355  13.994 -11.140  0.00  0.00      WT1   
ATOM   1707  H2  TIP3W2926      -5.306  12.959 -10.879  0.00  0.00      WT1   
ATOM   1708  OH2 TIP3W2944      10.910  -9.755  -4.846  0.00  0.00      WT1   
ATOM   1709  H1  TIP3W2944      11.195  -9.495  -5.703  0.00  0.00      WT1   
ATOM   1710  H2  TIP3W2944      11.570  -9.325  -4.302  0.00  0.00      WT1   
ATOM   1711  OH2 TIP3W3010      11.365   3.383  -5.326  0.00  0.00      WT1   
ATOM   1712  H1  TIP3W3010      10.428   3.108  -5.486  0.00  0.00      WT1   
ATOM   1713  H2  TIP3W3010      11.871   2.612  -5.566  0.00  0.00      WT1   
ATOM   1714  OH2 TIP3W3012      -2.126   3.111  -9.789  0.00  0.00      WT1   
ATOM   1715  H1  TIP3W3012      -1.299   2.704 -10.094  0.00  0.00      WT1   
ATOM   1716  H2  TIP3W3012      -2.375   2.475  -9.104  0.00  0.00      WT1   
ATOM   1717  OH2 TIP3W3016      13.560 -10.390 -12.680  0.00  0.00      WT1   
ATOM   1718  H1  TIP3W3016      13.318  -9.924 -13.501  0.00  0.00      WT1   
ATOM   1719  H2  TIP3W3016      14.517 -10.402 -12.782  0.00  0.00      WT1   
ATOM   1720  OH2 TIP3W3027       1.012  13.157   9.464  0.00  0.00      WT1   
ATOM   1721  H1  TIP3W3027       0.709  14.080   9.331  0.00  0.00      WT1   
ATOM   1722  H2  TIP3W3027       1.843  13.258   9.971  0.00  0.00      WT1   
ATOM   1723  OH2 TIP3W3030       0.864  -0.307 -15.492  0.00  0.00      WT1   
ATOM   1724  H1  TIP3W3030       1.576   0.121 -16.013  0.00  0.00      WT1   
ATOM   1725  H2  TIP3W3030       0.103  -0.355 -16.124  0.00  0.00      WT1   
ATOM   1726  OH2 TIP3W3046       1.373 -13.365 -15.279  0.00  0.00      WT1   
ATOM   1727  H1  TIP3W3046       1.937 -13.539 -16.017  0.00  0.00      WT1   
ATOM   1728  H2  TIP3W3046       2.083 -13.178 -14.622  0.00  0.00      WT1   
ATOM   1729  OH2 TIP3W3049     -11.986  16.741  -1.048  0.00  0.00      WT1   
ATOM   1730  H1  TIP3W3049     -12.327  16.457  -0.184  0.00  0.00      WT1   
ATOM   1731  H2  TIP3W3049     -11.215  16.194  -1.058  0.00  0.00      WT1   
ATOM   1732  OH2 TIP3W3050      15.149  -4.844 -11.706  0.00  0.00      WT1   
ATOM   1733  H1  TIP3W3050      15.767  -4.502 -12.319  0.00  0.00      WT1   
ATOM   1734  H2  TIP3W3050      14.967  -5.719 -12.067  0.00  0.00      WT1   
ATOM   1735  OH2 TIP3W3053      -7.207  -3.787   3.578  0.00  0.00      WT1   
ATOM   1736  H1  TIP3W3053      -7.594  -3.352   2.791  0.00  0.00      WT1   
ATOM   1737  H2  TIP3W3053      -6.539  -3.055   3.815  0.00  0.00      WT1   
ATOM   1738  OH2 TIP3W3070     -14.599   5.814   1.982  0.00  0.00      WT1   
ATOM   1739  H1  TIP3W3070     -14.399   5.738   1.027  0.00  0.00      WT1   
ATOM   1740  H2  TIP3W3070     -14.209   4.969   2.319  0.00  0.00      WT1   
ATOM   1741  OH2 TIP3W3072      -6.703  14.060  -0.774  0.00  0.00      WT1   
ATOM   1742  H1  TIP3W3072      -6.310  14.223   0.127  0.00  0.00      WT1   
ATOM   1743  H2  TIP3W3072      -6.941  13.140  -0.839  0.00  0.00      WT1   
ATOM   1744  OH2 TIP3W3073       5.656  -5.582  14.563  0.00  0.00      WT1   
ATOM   1745  H1  TIP3W3073       5.389  -6.475  14.375  0.00  0.00      WT1   
ATOM   1746  H2  TIP3W3073       4.802  -5.100  14.497  0.00  0.00      WT1   
ATOM   1747  OH2 TIP3W3075       9.861  -3.743   6.846  0.00  0.00      WT1   
ATOM   1748  H1  TIP3W3075       9.142  -3.080   6.609  0.00  0.00      WT1   
ATOM   1749  H2  TIP3W3075       9.549  -3.938   7.719  0.00  0.00      WT1   
ATOM   1750  OH2 TIP3W3080      -1.649  -8.527  -5.267  0.00  0.00      WT1   
ATOM   1751  H1  TIP3W3080      -1.363  -9.104  -5.971  0.00  0.00      WT1   
ATOM   1752  H2  TIP3W3080      -1.561  -9.162  -4.581  0.00  0.00      WT1   
ATOM   1753  OH2 TIP3W3085       3.668  12.822  10.544  0.00  0.00      WT1   
ATOM   1754  H1  TIP3W3085       3.871  13.788  10.705  0.00  0.00      WT1   
ATOM   1755  H2  TIP3W3085       3.707  12.415  11.489  0.00  0.00      WT1   
ATOM   1756  OH2 TIP3W3086      -2.766  16.114   8.999  0.00  0.00      WT1   
ATOM   1757  H1  TIP3W3086      -3.268  15.934   8.201  0.00  0.00      WT1   
ATOM   1758  H2  TIP3W3086      -1.841  15.722   8.815  0.00  0.00      WT1   
ATOM   1759  OH2 TIP3W3091      12.756  -9.645   7.949  0.00  0.00      WT1   
ATOM   1760  H1  TIP3W3091      12.029 -10.101   7.506  0.00  0.00      WT1   
ATOM   1761  H2  TIP3W3091      13.264 -10.378   8.338  0.00  0.00      WT1   
ATOM   1762  OH2 TIP3W3092      12.511 -13.701  -2.890  0.00  0.00      WT1   
ATOM   1763  H1  TIP3W3092      11.904 -14.385  -3.185  0.00  0.00      WT1   
ATOM   1764  H2  TIP3W3092      12.314 -13.642  -1.950  0.00  0.00      WT1   
ATOM   1765  OH2 TIP3W3095       8.769   3.743  -4.581  0.00  0.00      WT1   
ATOM   1766  H1  TIP3W3095       9.247   4.565  -4.466  0.00  0.00      WT1   
ATOM   1767  H2  TIP3W3095       8.024   3.980  -5.194  0.00  0.00      WT1   
ATOM   1768  OH2 TIP3W3096      -7.057  14.795  -7.116  0.00  0.00      WT1   
ATOM   1769  H1  TIP3W3096      -7.590  15.429  -7.600  0.00  0.00      WT1   
ATOM   1770  H2  TIP3W3096      -7.138  15.023  -6.178  0.00  0.00      WT1   
ATOM   1771  OH2 TIP3W3097       4.522   8.368 -14.837  0.00  0.00      WT1   
ATOM   1772  H1  TIP3W3097       5.314   8.592 -15.361  0.00  0.00      WT1   
ATOM   1773  H2  TIP3W3097       4.824   7.667 -14.256  0.00  0.00      WT1   
ATOM   1774  OH2 TIP3W3108      -8.520  -6.020   1.094  0.00  0.00      WT1   
ATOM   1775  H1  TIP3W3108      -8.207  -6.310   1.979  0.00  0.00      WT1   
ATOM   1776  H2  TIP3W3108      -8.654  -5.016   1.094  0.00  0.00      WT1   
ATOM   1777  OH2 TIP3W3109      -6.896 -12.449 -11.545  0.00  0.00      WT1   
ATOM   1778  H1  TIP3W3109      -6.340 -11.849 -11.019  0.00  0.00      WT1   
ATOM   1779  H2  TIP3W3109      -6.674 -13.310 -11.062  0.00  0.00      WT1   
ATOM   1780  OH2 TIP3W3111       9.929 -13.781 -10.161  0.00  0.00      WT1   
ATOM   1781  H1  TIP3W3111      10.060 -14.082  -9.220  0.00  0.00      WT1   
ATOM   1782  H2  TIP3W3111      10.845 -13.576 -10.389  0.00  0.00      WT1   
ATOM   1783  OH2 TIP3W3112       6.933  -7.877 -15.007  0.00  0.00      WT1   
ATOM   1784  H1  TIP3W3112       6.668  -8.385 -14.224  0.00  0.00      WT1   
ATOM   1785  H2  TIP3W3112       6.343  -8.258 -15.631  0.00  0.00      WT1   
ATOM   1786  OH2 TIP3W3113       0.705   0.365  11.675  0.00  0.00      WT1   
ATOM   1787  H1  TIP3W3113       0.264   0.330  12.511  0.00  0.00      WT1   
ATOM   1788  H2  TIP3W3113       1.145  -0.490  11.740  0.00  0.00      WT1   
ATOM   1789  OH2 TIP3W3114      12.261  -0.378   8.171  0.00  0.00      WT1   
ATOM   1790  H1  TIP3W3114      11.643  -0.194   8.895  0.00  0.00      WT1   
ATOM   1791  H2  TIP3W3114      12.926   0.324   8.362  0.00  0.00      WT1   
ATOM   1792  OH2 TIP3W3115       9.546   0.731  -1.399  0.00  0.00      WT1   
ATOM   1793  H1  TIP3W3115       9.772   1.670  -1.584  0.00  0.00      WT1   
ATOM   1794  H2  TIP3W3115       8.607   0.808  -1.586  0.00  0.00      WT1   
ATOM   1795  OH2 TIP3W3116       4.598  16.231 -11.711  0.00  0.00      WT1   
ATOM   1796  H1  TIP3W3116       4.083  15.457 -11.473  0.00  0.00      WT1   
ATOM   1797  H2  TIP3W3116       4.957  15.982 -12.570  0.00  0.00      WT1   
ATOM   1798  OH2 TIP3W3119       3.923  -7.718  -9.144  0.00  0.00      WT1   
ATOM   1799  H1  TIP3W3119       3.382  -8.350  -9.650  0.00  0.00      WT1   
ATOM   1800  H2  TIP3W3119       3.647  -7.957  -8.242  0.00  0.00      WT1   
ATOM   1801  OH2 TIP3W3129       7.086  -8.082  11.829  0.00  0.00      WT1   
ATOM   1802  H1  TIP3W3129       6.510  -7.758  12.520  0.00  0.00      WT1   
ATOM   1803  H2  TIP3W3129       6.464  -8.077  11.102  0.00  0.00      WT1   
ATOM   1804  OH2 TIP3W3131      -9.528  -8.796 -14.153  0.00  0.00      WT1   
ATOM   1805  H1  TIP3W3131      -8.617  -9.096 -14.308  0.00  0.00      WT1   
ATOM   1806  H2  TIP3W3131     -10.019  -9.042 -14.963  0.00  0.00      WT1   
ATOM   1807  OH2 TIP3W3139       5.550 -10.512 -10.858  0.00  0.00      WT1   
ATOM   1808  H1  TIP3W3139       5.892  -9.921 -10.144  0.00  0.00      WT1   
ATOM   1809  H2  TIP3W3139       6.135 -11.278 -10.712  0.00  0.00      WT1   
ATOM   1810  OH2 TIP3W3140       0.988  -1.047 -11.718  0.00  0.00      WT1   
ATOM   1811  H1  TIP3W3140       1.251  -0.233 -12.200  0.00  0.00      WT1   
ATOM   1812  H2  TIP3W3140       0.972  -0.708 -10.806  0.00  0.00      WT1   
ATOM   1813  OH2 TIP3W3150       0.100  14.285   3.740  0.00  0.00      WT1   
ATOM   1814  H1  TIP3W3150       0.196  13.322   3.810  0.00  0.00      WT1   
ATOM   1815  H2  TIP3W3150      -0.863  14.292   3.671  0.00  0.00      WT1   
ATOM   1816  OH2 TIP3W3152      -5.931 -13.873   9.213  0.00  0.00      WT1   
ATOM   1817  H1  TIP3W3152      -5.947 -14.448   8.431  0.00  0.00      WT1   
ATOM   1818  H2  TIP3W3152      -5.598 -12.983   8.862  0.00  0.00      WT1   
ATOM   1819  OH2 TIP3W3155       4.865  -8.034  13.644  0.00  0.00      WT1   
ATOM   1820  H1  TIP3W3155       3.889  -8.000  13.585  0.00  0.00      WT1   
ATOM   1821  H2  TIP3W3155       5.026  -9.015  13.531  0.00  0.00      WT1   
ATOM   1822  OH2 TIP3W3156       4.826  13.786   7.208  0.00  0.00      WT1   
ATOM   1823  H1  TIP3W3156       3.888  13.904   6.942  0.00  0.00      WT1   
ATOM   1824  H2  TIP3W3156       4.777  12.975   7.730  0.00  0.00      WT1   
ATOM   1825  OH2 TIP3W3157       1.142  10.304  -1.932  0.00  0.00      WT1   
ATOM   1826  H1  TIP3W3157       1.081   9.843  -1.084  0.00  0.00      WT1   
ATOM   1827  H2  TIP3W3157       1.128  11.220  -1.730  0.00  0.00      WT1   
ATOM   1828  OH2 TIP3W3158      -9.768  11.800 -12.177  0.00  0.00      WT1   
ATOM   1829  H1  TIP3W3158      -9.127  11.728 -12.955  0.00  0.00      WT1   
ATOM   1830  H2  TIP3W3158     -10.423  12.351 -12.611  0.00  0.00      WT1   
ATOM   1831  OH2 TIP3W3161      -9.486 -12.023   2.028  0.00  0.00      WT1   
ATOM   1832  H1  TIP3W3161      -8.878 -12.074   2.795  0.00  0.00      WT1   
ATOM   1833  H2  TIP3W3161      -9.043 -12.612   1.436  0.00  0.00      WT1   
ATOM   1834  OH2 TIP3W3173      12.586  -7.951   0.434  0.00  0.00      WT1   
ATOM   1835  H1  TIP3W3173      11.970  -8.490  -0.084  0.00  0.00      WT1   
ATOM   1836  H2  TIP3W3173      12.996  -7.468  -0.297  0.00  0.00      WT1   
ATOM   1837  OH2 TIP3W3174      15.890 -11.297  -0.839  0.00  0.00      WT1   
ATOM   1838  H1  TIP3W3174      15.975 -10.371  -0.687  0.00  0.00      WT1   
ATOM   1839  H2  TIP3W3174      16.420 -11.473  -1.636  0.00  0.00      WT1   
ATOM   1840  OH2 TIP3W3177       0.522  11.727 -12.925  0.00  0.00      WT1   
ATOM   1841  H1  TIP3W3177      -0.330  11.852 -13.423  0.00  0.00      WT1   
ATOM   1842  H2  TIP3W3177       0.872  10.914 -13.326  0.00  0.00      WT1   
ATOM   1843  OH2 TIP3W3178      12.807  -0.169  -0.384  0.00  0.00      WT1   
ATOM   1844  H1  TIP3W3178      12.943  -0.973   0.143  0.00  0.00      WT1   
ATOM   1845  H2  TIP3W3178      12.459  -0.428  -1.239  0.00  0.00      WT1   
ATOM   1846  OH2 TIP3W3181      12.248   3.633   3.841  0.00  0.00      WT1   
ATOM   1847  H1  TIP3W3181      11.803   2.844   3.514  0.00  0.00      WT1   
ATOM   1848  H2  TIP3W3181      13.140   3.516   3.462  0.00  0.00      WT1   
ATOM   1849  OH2 TIP3W3187      12.464   4.727  13.109  0.00  0.00      WT1   
ATOM   1850  H1  TIP3W3187      11.765   4.224  12.661  0.00  0.00      WT1   
ATOM   1851  H2  TIP3W3187      13.080   4.994  12.385  0.00  0.00      WT1   
ATOM   1852  OH2 TIP3W3192      13.311   9.633  -5.300  0.00  0.00      WT1   
ATOM   1853  H1  TIP3W3192      13.679   9.057  -5.940  0.00  0.00      WT1   
ATOM   1854  H2  TIP3W3192      12.449   9.805  -5.675  0.00  0.00      WT1   
ATOM   1855  OH2 TIP3W3196      -9.697  -0.536  -9.677  0.00  0.00      WT1   
ATOM   1856  H1  TIP3W3196      -9.373  -1.304  -9.127  0.00  0.00      WT1   
ATOM   1857  H2  TIP3W3196     -10.276  -0.945 -10.376  0.00  0.00      WT1   
ATOM   1858  OH2 TIP3W3197       1.036  -6.302 -10.346  0.00  0.00      WT1   
ATOM   1859  H1  TIP3W3197       1.004  -6.081 -11.266  0.00  0.00      WT1   
ATOM   1860  H2  TIP3W3197       1.101  -5.367  -9.974  0.00  0.00      WT1   
ATOM   1861  OH2 TIP3W3202     -10.501   5.005  -8.447  0.00  0.00      WT1   
ATOM   1862  H1  TIP3W3202     -11.393   5.173  -8.842  0.00  0.00      WT1   
ATOM   1863  H2  TIP3W3202      -9.855   5.379  -9.021  0.00  0.00      WT1   
ATOM   1864  OH2 TIP3W3214      -0.307 -11.456  13.247  0.00  0.00      WT1   
ATOM   1865  H1  TIP3W3214      -0.124 -12.291  12.753  0.00  0.00      WT1   
ATOM   1866  H2  TIP3W3214       0.212 -10.806  12.722  0.00  0.00      WT1   
ATOM   1867  OH2 TIP3W3216     -14.309 -11.569   8.818  0.00  0.00      WT1   
ATOM   1868  H1  TIP3W3216     -13.622 -12.129   9.242  0.00  0.00      WT1   
ATOM   1869  H2  TIP3W3216     -14.314 -11.992   7.929  0.00  0.00      WT1   
ATOM   1870  OH2 TIP3W3219      -2.685   0.384 -11.376  0.00  0.00      WT1   
ATOM   1871  H1  TIP3W3219      -3.275   1.043 -11.167  0.00  0.00      WT1   
ATOM   1872  H2  TIP3W3219      -1.806   0.825 -11.549  0.00  0.00      WT1   
ATOM   1873  OH2 TIP3W3222      11.003 -10.360  -9.795  0.00  0.00      WT1   
ATOM   1874  H1  TIP3W3222      10.615 -10.508  -8.915  0.00  0.00      WT1   
ATOM   1875  H2  TIP3W3222      11.350  -9.418  -9.758  0.00  0.00      WT1   
ATOM   1876  OH2 TIP3W3223      -5.652  11.142   2.161  0.00  0.00      WT1   
ATOM   1877  H1  TIP3W3223      -5.187  10.355   1.914  0.00  0.00      WT1   
ATOM   1878  H2  TIP3W3223      -4.936  11.816   2.329  0.00  0.00      WT1   
ATOM   1879  OH2 TIP3W3227       4.098   5.047   7.613  0.00  0.00      WT1   
ATOM   1880  H1  TIP3W3227       5.060   5.127   7.422  0.00  0.00      WT1   
ATOM   1881  H2  TIP3W3227       4.033   4.104   7.375  0.00  0.00      WT1   
ATOM   1882  OH2 TIP3W3233       9.552  -0.416   1.095  0.00  0.00      WT1   
ATOM   1883  H1  TIP3W3233      10.350  -0.211   1.706  0.00  0.00      WT1   
ATOM   1884  H2  TIP3W3233       9.508   0.263   0.406  0.00  0.00      WT1   
ATOM   1885  OH2 TIP3W3236       6.569  -0.083 -14.051  0.00  0.00      WT1   
ATOM   1886  H1  TIP3W3236       7.271  -0.695 -13.801  0.00  0.00      WT1   
ATOM   1887  H2  TIP3W3236       5.839  -0.647 -14.342  0.00  0.00      WT1   
ATOM   1888  OH2 TIP3W3238       6.437   7.639   0.465  0.00  0.00      WT1   
ATOM   1889  H1  TIP3W3238       7.384   7.519   0.236  0.00  0.00      WT1   
ATOM   1890  H2  TIP3W3238       6.525   7.670   1.437  0.00  0.00      WT1   
ATOM   1891  OH2 TIP3W3240      15.360  -7.211 -13.674  0.00  0.00      WT1   
ATOM   1892  H1  TIP3W3240      14.609  -6.986 -13.053  0.00  0.00      WT1   
ATOM   1893  H2  TIP3W3240      15.009  -7.184 -14.574  0.00  0.00      WT1   
ATOM   1894  OH2 TIP3W3241       3.836 -12.868   5.615  0.00  0.00      WT1   
ATOM   1895  H1  TIP3W3241       4.339 -12.474   6.407  0.00  0.00      WT1   
ATOM   1896  H2  TIP3W3241       3.018 -13.146   6.100  0.00  0.00      WT1   
ATOM   1897  OH2 TIP3W3243     -13.865 -12.096   6.171  0.00  0.00      WT1   
ATOM   1898  H1  TIP3W3243     -14.696 -12.543   5.897  0.00  0.00      WT1   
ATOM   1899  H2  TIP3W3243     -13.599 -11.660   5.353  0.00  0.00      WT1   
ATOM   1900  OH2 TIP3W3245     -10.579   1.317  -7.532  0.00  0.00      WT1   
ATOM   1901  H1  TIP3W3245     -10.113   0.771  -6.894  0.00  0.00      WT1   
ATOM   1902  H2  TIP3W3245     -10.312   0.809  -8.336  0.00  0.00      WT1   
ATOM   1903  OH2 TIP3W3247      10.896  -3.667  -8.327  0.00  0.00      WT1   
ATOM   1904  H1  TIP3W3247      10.068  -3.719  -7.771  0.00  0.00      WT1   
ATOM   1905  H2  TIP3W3247      11.455  -3.401  -7.572  0.00  0.00      WT1   
ATOM   1906  OH2 TIP3W3257      -8.871   8.037  14.776  0.00  0.00      WT1   
ATOM   1907  H1  TIP3W3257      -8.454   8.908  14.669  0.00  0.00      WT1   
ATOM   1908  H2  TIP3W3257      -9.740   8.097  14.285  0.00  0.00      WT1   
ATOM   1909  OH2 TIP3W3258       6.301  -5.285  -7.325  0.00  0.00      WT1   
ATOM   1910  H1  TIP3W3258       6.650  -4.974  -6.438  0.00  0.00      WT1   
ATOM   1911  H2  TIP3W3258       6.720  -6.106  -7.295  0.00  0.00      WT1   
ATOM   1912  OH2 TIP3W3261      -4.915  13.426  -7.972  0.00  0.00      WT1   
ATOM   1913  H1  TIP3W3261      -5.255  12.626  -7.557  0.00  0.00      WT1   
ATOM   1914  H2  TIP3W3261      -5.556  14.110  -7.649  0.00  0.00      WT1   
ATOM   1915  OH2 TIP3W3263       7.562   2.817   7.200  0.00  0.00      WT1   
ATOM   1916  H1  TIP3W3263       7.273   1.946   6.976  0.00  0.00      WT1   
ATOM   1917  H2  TIP3W3263       8.329   2.936   6.669  0.00  0.00      WT1   
ATOM   1918  OH2 TIP3W3274       1.748  -2.973 -15.123  0.00  0.00      WT1   
ATOM   1919  H1  TIP3W3274       1.490  -2.069 -15.067  0.00  0.00      WT1   
ATOM   1920  H2  TIP3W3274       0.879  -3.278 -15.459  0.00  0.00      WT1   
ATOM   1921  OH2 TIP3W3280      13.275   2.281   8.796  0.00  0.00      WT1   
ATOM   1922  H1  TIP3W3280      14.189   2.597   8.553  0.00  0.00      WT1   
ATOM   1923  H2  TIP3W3280      13.400   2.069   9.800  0.00  0.00      WT1   
ATOM   1924  OH2 TIP3W3282       4.738   8.371 -10.110  0.00  0.00      WT1   
ATOM   1925  H1  TIP3W3282       5.025   9.215 -10.485  0.00  0.00      WT1   
ATOM   1926  H2  TIP3W3282       4.222   8.720  -9.404  0.00  0.00      WT1   
ATOM   1927  OH2 TIP3W3287      -1.623  13.030  10.783  0.00  0.00      WT1   
ATOM   1928  H1  TIP3W3287      -1.298  13.079   9.913  0.00  0.00      WT1   
ATOM   1929  H2  TIP3W3287      -1.219  12.241  11.202  0.00  0.00      WT1   
ATOM   1930  OH2 TIP3W3296      14.075   3.434   1.740  0.00  0.00      WT1   
ATOM   1931  H1  TIP3W3296      14.460   4.141   1.222  0.00  0.00      WT1   
ATOM   1932  H2  TIP3W3296      13.322   3.171   1.200  0.00  0.00      WT1   
ATOM   1933  OH2 TIP3W3301      -8.740   8.216  11.190  0.00  0.00      WT1   
ATOM   1934  H1  TIP3W3301      -9.075   7.428  11.620  0.00  0.00      WT1   
ATOM   1935  H2  TIP3W3301      -9.320   8.313  10.407  0.00  0.00      WT1   
ATOM   1936  OH2 TIP3W3302       8.449   7.328 -13.899  0.00  0.00      WT1   
ATOM   1937  H1  TIP3W3302       7.507   7.292 -13.786  0.00  0.00      WT1   
ATOM   1938  H2  TIP3W3302       8.573   6.522 -14.370  0.00  0.00      WT1   
ATOM   1939  OH2 TIP3W3305      -6.189  15.663 -13.462  0.00  0.00      WT1   
ATOM   1940  H1  TIP3W3305      -5.837  15.344 -12.592  0.00  0.00      WT1   
ATOM   1941  H2  TIP3W3305      -5.694  16.448 -13.679  0.00  0.00      WT1   
ATOM   1942  OH2 TIP3W3306      -5.825   7.678  -6.334  0.00  0.00      WT1   
ATOM   1943  H1  TIP3W3306      -5.736   7.801  -5.389  0.00  0.00      WT1   
ATOM   1944  H2  TIP3W3306      -4.888   7.854  -6.570  0.00  0.00      WT1   
ATOM   1945  OH2 TIP3W3331      -4.020   1.280   9.648  0.00  0.00      WT1   
ATOM   1946  H1  TIP3W3331      -3.396   1.815  10.173  0.00  0.00      WT1   
ATOM   1947  H2  TIP3W3331      -4.590   1.962   9.204  0.00  0.00      WT1   
ATOM   1948  OH2 TIP3W3342       9.675  -6.420   8.733  0.00  0.00      WT1   
ATOM   1949  H1  TIP3W3342       9.767  -7.236   9.299  0.00  0.00      WT1   
ATOM   1950  H2  TIP3W3342      10.550  -6.081   8.862  0.00  0.00      WT1   
ATOM   1951  OH2 TIP3W3347       0.350 -12.296  -3.420  0.00  0.00      WT1   
ATOM   1952  H1  TIP3W3347       1.175 -12.520  -3.035  0.00  0.00      WT1   
ATOM   1953  H2  TIP3W3347       0.464 -12.796  -4.251  0.00  0.00      WT1   
ATOM   1954  OH2 TIP3W3348      -7.784   8.866   0.096  0.00  0.00      WT1   
ATOM   1955  H1  TIP3W3348      -8.541   8.781  -0.525  0.00  0.00      WT1   
ATOM   1956  H2  TIP3W3348      -7.452   9.723  -0.166  0.00  0.00      WT1   
ATOM   1957  OH2 TIP3W3365       9.467  -6.870  12.942  0.00  0.00      WT1   
ATOM   1958  H1  TIP3W3365       8.664  -7.076  12.339  0.00  0.00      WT1   
ATOM   1959  H2  TIP3W3365       9.904  -7.682  12.811  0.00  0.00      WT1   
ATOM   1960  OH2 TIP3W3367      10.776  10.834  10.967  0.00  0.00      WT1   
ATOM   1961  H1  TIP3W3367      10.701   9.947  10.539  0.00  0.00      WT1   
ATOM   1962  H2  TIP3W3367      11.127  10.514  11.780  0.00  0.00      WT1   
ATOM   1963  OH2 TIP3W3382     -14.001   7.691  13.475  0.00  0.00      WT1   
ATOM   1964  H1  TIP3W3382     -14.190   6.735  13.576  0.00  0.00      WT1   
ATOM   1965  H2  TIP3W3382     -14.765   7.976  12.980  0.00  0.00      WT1   
ATOM   1966  OH2 TIP3W3402      -1.350   4.321  11.892  0.00  0.00      WT1   
ATOM   1967  H1  TIP3W3402      -1.058   3.720  11.214  0.00  0.00      WT1   
ATOM   1968  H2  TIP3W3402      -0.542   4.734  12.188  0.00  0.00      WT1   
ATOM   1969  OH2 TIP3W3408       6.687 -13.537  -5.498  0.00  0.00      WT1   
ATOM   1970  H1  TIP3W3408       5.998 -14.074  -5.932  0.00  0.00      WT1   
ATOM   1971  H2  TIP3W3408       7.038 -12.970  -6.248  0.00  0.00      WT1   
ATOM   1972  OH2 TIP3W3426      13.191 -10.325  12.493  0.00  0.00      WT1   
ATOM   1973  H1  TIP3W3426      13.220 -11.231  12.905  0.00  0.00      WT1   
ATOM   1974  H2  TIP3W3426      13.994 -10.316  11.951  0.00  0.00      WT1   
ATOM   1975  OH2 TIP3W3442      12.817  14.843  -0.780  0.00  0.00      WT1   
ATOM   1976  H1  TIP3W3442      11.936  14.771  -0.307  0.00  0.00      WT1   
ATOM   1977  H2  TIP3W3442      12.649  15.735  -1.092  0.00  0.00      WT1   
ATOM   1978  OH2 TIP3W3447       2.479  13.941   5.784  0.00  0.00      WT1   
ATOM   1979  H1  TIP3W3447       2.241  14.604   5.156  0.00  0.00      WT1   
ATOM   1980  H2  TIP3W3447       2.720  13.155   5.263  0.00  0.00      WT1   
ATOM   1981  OH2 TIP3W3476      15.095   8.394  11.492  0.00  0.00      WT1   
ATOM   1982  H1  TIP3W3476      14.763   9.142  11.972  0.00  0.00      WT1   
ATOM   1983  H2  TIP3W3476      15.929   8.729  11.107  0.00  0.00      WT1   
ATOM   1984  OH2 TIP3W3484      -9.664   6.061  -3.693  0.00  0.00      WT1   
ATOM   1985  H1  TIP3W3484     -10.534   6.525  -3.674  0.00  0.00      WT1   
ATOM   1986  H2  TIP3W3484      -9.715   5.641  -4.541  0.00  0.00      WT1   
ATOM   1987  OH2 TIP3W3513     -11.299 -10.338   0.879  0.00  0.00      WT1   
ATOM   1988  H1  TIP3W3513     -10.749 -10.962   1.390  0.00  0.00      WT1   
ATOM   1989  H2  TIP3W3513     -11.333 -10.828   0.005  0.00  0.00      WT1   
ATOM   1990  OH2 TIP3W3526       8.556  15.108  -5.713  0.00  0.00      WT1   
ATOM   1991  H1  TIP3W3526       7.649  15.012  -5.386  0.00  0.00      WT1   
ATOM   1992  H2  TIP3W3526       8.674  14.325  -6.260  0.00  0.00      WT1   
ATOM   1993  OH2 TIP3W3527       0.480  16.497  -8.875  0.00  0.00      WT1   
ATOM   1994  H1  TIP3W3527       0.959  17.342  -8.992  0.00  0.00      WT1   
ATOM   1995  H2  TIP3W3527       0.019  16.473  -9.695  0.00  0.00      WT1   
ATOM   1996  OH2 TIP3W3545     -13.555   7.252  -8.089  0.00  0.00      WT1   
ATOM   1997  H1  TIP3W3545     -13.678   6.567  -8.740  0.00  0.00      WT1   
ATOM   1998  H2  TIP3W3545     -12.579   7.336  -8.040  0.00  0.00      WT1   
ATOM   1999  OH2 TIP3W3554       6.789  10.720  -6.175  0.00  0.00      WT1   
ATOM   2000  H1  TIP3W3554       7.539  10.897  -5.573  0.00  0.00      WT1   
ATOM   2001  H2  TIP3W3554       7.237  10.767  -7.070  0.00  0.00      WT1   
ATOM   2002  OH2 TIP3W3555       0.390  -9.065 -10.692  0.00  0.00      WT1   
ATOM   2003  H1  TIP3W3555       1.329  -9.251 -10.835  0.00  0.00      WT1   
ATOM   2004  H2  TIP3W3555       0.326  -8.080 -10.589  0.00  0.00      WT1   
ATOM   2005  OH2 TIP3W3556      -0.396   7.435 -10.347  0.00  0.00      WT1   
ATOM   2006  H1  TIP3W3556      -1.235   7.858 -10.630  0.00  0.00      WT1   
ATOM   2007  H2  TIP3W3556      -0.358   6.712 -11.022  0.00  0.00      WT1   
ATOM   2008  OH2 TIP3W3557      -2.930  10.674  13.246  0.00  0.00      WT1   
ATOM   2009  H1  TIP3W3557      -3.806  11.157  13.110  0.00  0.00      WT1   
ATOM   2010  H2  TIP3W3557      -2.396  11.304  13.757  0.00  0.00      WT1   
ATOM   2011  OH2 TIP3W3561      -4.496  -1.279  10.631  0.00  0.00      WT1   
ATOM   2012  H1  TIP3W3561      -5.431  -1.147  10.907  0.00  0.00      WT1   
ATOM   2013  H2  TIP3W3561      -4.266  -0.324  10.375  0.00  0.00      WT1   
ATOM   2014  OH2 TIP3W3569      -0.451 -10.080  -7.084  0.00  0.00      WT1   
ATOM   2015  H1  TIP3W3569      -0.104  -9.210  -7.383  0.00  0.00      WT1   
ATOM   2016  H2  TIP3W3569      -0.522 -10.442  -7.948  0.00  0.00      WT1   
ATOM   2017  OH2 TIP3W3573       7.946   7.162  -2.885  0.00  0.00      WT1   
ATOM   2018  H1  TIP3W3573       8.521   6.823  -3.585  0.00  0.00      WT1   
ATOM   2019  H2  TIP3W3573       7.172   7.441  -3.436  0.00  0.00      WT1   
ATOM   2020  OH2 TIP3W3593     -13.583 -13.797   3.301  0.00  0.00      WT1   
ATOM   2021  H1  TIP3W3593     -12.726 -13.650   3.731  0.00  0.00      WT1   
ATOM   2022  H2  TIP3W3593     -13.900 -14.481   3.945  0.00  0.00      WT1   
ATOM   2023  OH2 TIP3W3595      -2.095 -10.897   5.702  0.00  0.00      WT1   
ATOM   2024  H1  TIP3W3595      -2.503 -11.757   5.874  0.00  0.00      WT1   
ATOM   2025  H2  TIP3W3595      -1.194 -11.129   6.022  0.00  0.00      WT1   
ATOM   2026  OH2 TIP3W3596      11.332  -9.998  -0.928  0.00  0.00      WT1   
ATOM   2027  H1  TIP3W3596      11.510 -10.098  -1.901  0.00  0.00      WT1   
ATOM   2028  H2  TIP3W3596      12.081 -10.474  -0.567  0.00  0.00      WT1   
ATOM   2029  OH2 TIP3W3599      -3.578  15.218 -15.821  0.00  0.00      WT1   
ATOM   2030  H1  TIP3W3599      -2.745  15.772 -15.727  0.00  0.00      WT1   
ATOM   2031  H2  TIP3W3599      -3.649  14.817 -14.962  0.00  0.00      WT1   
ATOM   2032  OH2 TIP3W3600       8.854  13.397  -8.174  0.00  0.00      WT1   
ATOM   2033  H1  TIP3W3600       8.827  14.077  -8.839  0.00  0.00      WT1   
ATOM   2034  H2  TIP3W3600       8.531  12.694  -8.796  0.00  0.00      WT1   
ATOM   2035  OH2 TIP3W3603      -1.485  -3.024   9.531  0.00  0.00      WT1   
ATOM   2036  H1  TIP3W3603      -1.869  -3.925   9.452  0.00  0.00      WT1   
ATOM   2037  H2  TIP3W3603      -0.522  -3.233   9.609  0.00  0.00      WT1   
ATOM   2038  OH2 TIP3W3612      13.650  16.465  -7.020  0.00  0.00      WT1   
ATOM   2039  H1  TIP3W3612      14.014  16.457  -6.154  0.00  0.00      WT1   
ATOM   2040  H2  TIP3W3612      13.191  17.328  -7.090  0.00  0.00      WT1   
ATOM   2041  OH2 TIP3W3617       7.646 -10.303  -0.965  0.00  0.00      WT1   
ATOM   2042  H1  TIP3W3617       7.725  -9.791  -1.756  0.00  0.00      WT1   
ATOM   2043  H2  TIP3W3617       8.018 -11.145  -1.222  0.00  0.00      WT1   
ATOM   2044  OH2 TIP3W3618       0.619   9.944   1.132  0.00  0.00      WT1   
ATOM   2045  H1  TIP3W3618       0.636   9.463   1.944  0.00  0.00      WT1   
ATOM   2046  H2  TIP3W3618       1.535  10.057   0.954  0.00  0.00      WT1   
ATOM   2047  OH2 TIP3W3619       5.162 -10.669  10.160  0.00  0.00      WT1   
ATOM   2048  H1  TIP3W3619       4.663  -9.798  10.183  0.00  0.00      WT1   
ATOM   2049  H2  TIP3W3619       6.078 -10.329   9.938  0.00  0.00      WT1   
ATOM   2050  OH2 TIP3W3620      -6.586   2.433  11.907  0.00  0.00      WT1   
ATOM   2051  H1  TIP3W3620      -6.540   1.444  11.804  0.00  0.00      WT1   
ATOM   2052  H2  TIP3W3620      -6.082   2.806  11.200  0.00  0.00      WT1   
ATOM   2053  OH2 TIP3W3621       3.601  -6.737   3.628  0.00  0.00      WT1   
ATOM   2054  H1  TIP3W3621       4.450  -6.977   4.079  0.00  0.00      WT1   
ATOM   2055  H2  TIP3W3621       3.903  -6.190   2.911  0.00  0.00      WT1   
ATOM   2056  OH2 TIP3W3623      10.617  -3.134  14.773  0.00  0.00      WT1   
ATOM   2057  H1  TIP3W3623      11.342  -3.273  15.414  0.00  0.00      WT1   
ATOM   2058  H2  TIP3W3623      10.953  -3.778  14.133  0.00  0.00      WT1   
ATOM   2059  OH2 TIP3W3633       3.943  -5.158 -10.767  0.00  0.00      WT1   
ATOM   2060  H1  TIP3W3633       3.433  -5.913 -10.499  0.00  0.00      WT1   
ATOM   2061  H2  TIP3W3633       3.267  -4.563 -11.177  0.00  0.00      WT1   
ATOM   2062  OH2 TIP3W3634      -4.961   6.101 -13.103  0.00  0.00      WT1   
ATOM   2063  H1  TIP3W3634      -4.640   6.620 -13.845  0.00  0.00      WT1   
ATOM   2064  H2  TIP3W3634      -4.155   5.664 -12.799  0.00  0.00      WT1   
ATOM   2065  OH2 TIP3W3636     -12.298  -3.960 -14.480  0.00  0.00      WT1   
ATOM   2066  H1  TIP3W3636     -11.994  -4.769 -14.023  0.00  0.00      WT1   
ATOM   2067  H2  TIP3W3636     -11.515  -3.464 -14.386  0.00  0.00      WT1   
ATOM   2068  OH2 TIP3W3638     -12.471   7.817 -11.303  0.00  0.00      WT1   
ATOM   2069  H1  TIP3W3638     -11.885   8.528 -10.975  0.00  0.00      WT1   
ATOM   2070  H2  TIP3W3638     -11.832   7.245 -11.721  0.00  0.00      WT1   
ATOM   2071  OH2 TIP3W3639      13.630  12.249  -2.340  0.00  0.00      WT1   
ATOM   2072  H1  TIP3W3639      13.568  12.964  -1.718  0.00  0.00      WT1   
ATOM   2073  H2  TIP3W3639      13.339  11.511  -1.755  0.00  0.00      WT1   
ATOM   2074  OH2 TIP3W3640      -4.315  -5.945  -6.582  0.00  0.00      WT1   
ATOM   2075  H1  TIP3W3640      -3.748  -5.676  -5.865  0.00  0.00      WT1   
ATOM   2076  H2  TIP3W3640      -3.693  -6.177  -7.298  0.00  0.00      WT1   
ATOM   2077  OH2 TIP3W3642      -0.036   7.728   8.832  0.00  0.00      WT1   
ATOM   2078  H1  TIP3W3642      -0.677   7.539   9.551  0.00  0.00      WT1   
ATOM   2079  H2  TIP3W3642      -0.100   8.706   8.811  0.00  0.00      WT1   
ATOM   2080  OH2 TIP3W3650       8.648  -7.047  -8.112  0.00  0.00      WT1   
ATOM   2081  H1  TIP3W3650       9.149  -6.793  -8.843  0.00  0.00      WT1   
ATOM   2082  H2  TIP3W3650       9.228  -6.897  -7.356  0.00  0.00      WT1   
ATOM   2083  OH2 TIP3W3651      -3.954   3.572  11.729  0.00  0.00      WT1   
ATOM   2084  H1  TIP3W3651      -3.021   3.756  11.560  0.00  0.00      WT1   
ATOM   2085  H2  TIP3W3651      -4.141   4.317  12.345  0.00  0.00      WT1   
ATOM   2086  OH2 TIP3W3653     -13.599   9.434  10.515  0.00  0.00      WT1   
ATOM   2087  H1  TIP3W3653     -12.782   8.977  10.429  0.00  0.00      WT1   
ATOM   2088  H2  TIP3W3653     -13.231  10.331  10.519  0.00  0.00      WT1   
ATOM   2089  OH2 TIP3W3659       3.275   9.578  -5.764  0.00  0.00      WT1   
ATOM   2090  H1  TIP3W3659       2.928  10.423  -5.431  0.00  0.00      WT1   
ATOM   2091  H2  TIP3W3659       3.581   9.134  -4.959  0.00  0.00      WT1   
ATOM   2092  OH2 TIP3W3660       2.550 -13.535  -4.966  0.00  0.00      WT1   
ATOM   2093  H1  TIP3W3660       2.222 -14.160  -5.668  0.00  0.00      WT1   
ATOM   2094  H2  TIP3W3660       2.920 -12.776  -5.478  0.00  0.00      WT1   
ATOM   2095  OH2 TIP3W3661      13.159  15.196  13.193  0.00  0.00      WT1   
ATOM   2096  H1  TIP3W3661      13.769  14.658  13.710  0.00  0.00      WT1   
ATOM   2097  H2  TIP3W3661      12.365  15.281  13.755  0.00  0.00      WT1   
ATOM   2098  OH2 TIP3W3665       2.255   3.596  -7.867  0.00  0.00      WT1   
ATOM   2099  H1  TIP3W3665       1.442   4.101  -8.062  0.00  0.00      WT1   
ATOM   2100  H2  TIP3W3665       1.854   2.781  -7.565  0.00  0.00      WT1   
ATOM   2101  OH2 TIP3W3674      -4.585  13.522   3.774  0.00  0.00      WT1   
ATOM   2102  H1  TIP3W3674      -3.623  13.346   3.972  0.00  0.00      WT1   
ATOM   2103  H2  TIP3W3674      -4.901  13.506   4.663  0.00  0.00      WT1   
ATOM   2104  OH2 TIP3W3675       9.475  -4.014 -13.719  0.00  0.00      WT1   
ATOM   2105  H1  TIP3W3675       9.021  -4.121 -12.785  0.00  0.00      WT1   
ATOM   2106  H2  TIP3W3675       9.037  -4.653 -14.243  0.00  0.00      WT1   
ATOM   2107  OH2 TIP3W3677       7.990 -11.664 -13.692  0.00  0.00      WT1   
ATOM   2108  H1  TIP3W3677       8.766 -11.442 -13.162  0.00  0.00      WT1   
ATOM   2109  H2  TIP3W3677       7.681 -12.533 -13.380  0.00  0.00      WT1   
ATOM   2110  OH2 TIP3W3680      13.999   0.882  10.912  0.00  0.00      WT1   
ATOM   2111  H1  TIP3W3680      14.115  -0.096  10.883  0.00  0.00      WT1   
ATOM   2112  H2  TIP3W3680      14.900   1.233  10.701  0.00  0.00      WT1   
ATOM   2113  OH2 TIP3W3682       2.256 -10.143  12.205  0.00  0.00      WT1   
ATOM   2114  H1  TIP3W3682       2.143  -9.942  11.256  0.00  0.00      WT1   
ATOM   2115  H2  TIP3W3682       2.510  -9.282  12.486  0.00  0.00      WT1   
ATOM   2116  OH2 TIP3W3684      15.334   1.924  -5.359  0.00  0.00      WT1   
ATOM   2117  H1  TIP3W3684      15.285   2.875  -5.203  0.00  0.00      WT1   
ATOM   2118  H2  TIP3W3684      15.317   1.699  -4.389  0.00  0.00      WT1   
ATOM   2119  OH2 TIP3W3688      -5.440  -7.687 -13.056  0.00  0.00      WT1   
ATOM   2120  H1  TIP3W3688      -5.729  -7.459 -13.970  0.00  0.00      WT1   
ATOM   2121  H2  TIP3W3688      -4.505  -7.799 -13.179  0.00  0.00      WT1   
ATOM   2122  OH2 TIP3W3693     -13.935   3.365  -3.009  0.00  0.00      WT1   
ATOM   2123  H1  TIP3W3693     -13.241   3.846  -3.524  0.00  0.00      WT1   
ATOM   2124  H2  TIP3W3693     -14.670   4.007  -3.101  0.00  0.00      WT1   
ATOM   2125  OH2 TIP3W3697      16.050   1.480   2.204  0.00  0.00      WT1   
ATOM   2126  H1  TIP3W3697      15.258   2.012   2.042  0.00  0.00      WT1   
ATOM   2127  H2  TIP3W3697      16.668   2.193   2.114  0.00  0.00      WT1   
ATOM   2128  OH2 TIP3W3698      12.111   3.311  -9.693  0.00  0.00      WT1   
ATOM   2129  H1  TIP3W3698      12.162   2.346  -9.708  0.00  0.00      WT1   
ATOM   2130  H2  TIP3W3698      11.356   3.516 -10.286  0.00  0.00      WT1   
ATOM   2131  OH2 TIP3W3706      13.939 -12.240   8.402  0.00  0.00      WT1   
ATOM   2132  H1  TIP3W3706      14.818 -11.922   8.732  0.00  0.00      WT1   
ATOM   2133  H2  TIP3W3706      14.217 -12.453   7.503  0.00  0.00      WT1   
ATOM   2134  OH2 TIP3W3707       7.185  -2.113  11.454  0.00  0.00      WT1   
ATOM   2135  H1  TIP3W3707       7.485  -2.380  12.314  0.00  0.00      WT1   
ATOM   2136  H2  TIP3W3707       6.233  -2.148  11.592  0.00  0.00      WT1   
ATOM   2137  OH2 TIP3W3708       8.896   6.862  -0.469  0.00  0.00      WT1   
ATOM   2138  H1  TIP3W3708       8.488   6.910  -1.394  0.00  0.00      WT1   
ATOM   2139  H2  TIP3W3708       9.807   6.540  -0.673  0.00  0.00      WT1   
ATOM   2140  OH2 TIP3W3718       0.179  11.148  12.040  0.00  0.00      WT1   
ATOM   2141  H1  TIP3W3718       0.995  10.653  12.181  0.00  0.00      WT1   
ATOM   2142  H2  TIP3W3718      -0.021  11.517  12.911  0.00  0.00      WT1   
ATOM   2143  OH2 TIP3W3719      -7.444   1.797  14.854  0.00  0.00      WT1   
ATOM   2144  H1  TIP3W3719      -6.700   2.430  14.883  0.00  0.00      WT1   
ATOM   2145  H2  TIP3W3719      -7.978   2.153  15.604  0.00  0.00      WT1   
ATOM   2146  OH2 TIP3W3720       1.292  -3.368   8.574  0.00  0.00      WT1   
ATOM   2147  H1  TIP3W3720       0.972  -3.409   7.650  0.00  0.00      WT1   
ATOM   2148  H2  TIP3W3720       1.294  -2.413   8.748  0.00  0.00      WT1   
ATOM   2149  OH2 TIP3W3722      -2.386  11.007  -3.211  0.00  0.00      WT1   
ATOM   2150  H1  TIP3W3722      -2.498  11.108  -4.175  0.00  0.00      WT1   
ATOM   2151  H2  TIP3W3722      -1.707  11.653  -2.982  0.00  0.00      WT1   
ATOM   2152  OH2 TIP3W3723      -6.224  -0.551   6.471  0.00  0.00      WT1   
ATOM   2153  H1  TIP3W3723      -6.525  -1.183   7.159  0.00  0.00      WT1   
ATOM   2154  H2  TIP3W3723      -5.414  -0.219   6.869  0.00  0.00      WT1   
ATOM   2155  OH2 TIP3W3724       1.062 -10.438 -14.902  0.00  0.00      WT1   
ATOM   2156  H1  TIP3W3724       0.859 -11.339 -15.061  0.00  0.00      WT1   
ATOM   2157  H2  TIP3W3724       2.036 -10.385 -15.081  0.00  0.00      WT1   
ATOM   2158  OH2 TIP3W3725     -13.363 -10.570 -14.395  0.00  0.00      WT1   
ATOM   2159  H1  TIP3W3725     -13.467  -9.788 -14.942  0.00  0.00      WT1   
ATOM   2160  H2  TIP3W3725     -12.582 -11.004 -14.824  0.00  0.00      WT1   
ATOM   2161  OH2 TIP3W3728       7.593  -1.281  -5.581  0.00  0.00      WT1   
ATOM   2162  H1  TIP3W3728       7.255  -0.358  -5.365  0.00  0.00      WT1   
ATOM   2163  H2  TIP3W3728       7.412  -1.449  -6.526  0.00  0.00      WT1   
ATOM   2164  OH2 TIP3W3740      10.757  -8.504 -13.084  0.00  0.00      WT1   
ATOM   2165  H1  TIP3W3740       9.950  -8.065 -12.756  0.00  0.00      WT1   
ATOM   2166  H2  TIP3W3740      10.517  -9.403 -12.731  0.00  0.00      WT1   
ATOM   2167  OH2 TIP3W3745      12.446   0.440  -9.541  0.00  0.00      WT1   
ATOM   2168  H1  TIP3W3745      12.700  -0.293 -10.155  0.00  0.00      WT1   
ATOM   2169  H2  TIP3W3745      13.370   0.537  -9.260  0.00  0.00      WT1   
ATOM   2170  OH2 TIP3W3749      15.511  -2.118  -2.980  0.00  0.00      WT1   
ATOM   2171  H1  TIP3W3749      15.966  -2.304  -3.812  0.00  0.00      WT1   
ATOM   2172  H2  TIP3W3749      16.073  -1.409  -2.720  0.00  0.00      WT1   
ATOM   2173  OH2 TIP3W3761      -8.304 -12.073 -15.055  0.00  0.00      WT1   
ATOM   2174  H1  TIP3W3761      -7.604 -11.401 -15.197  0.00  0.00      WT1   
ATOM   2175  H2  TIP3W3761      -7.897 -12.764 -15.572  0.00  0.00      WT1   
ATOM   2176  OH2 TIP3W3770      11.445   9.882 -12.571  0.00  0.00      WT1   
ATOM   2177  H1  TIP3W3770      11.547   9.259 -13.360  0.00  0.00      WT1   
ATOM   2178  H2  TIP3W3770      12.413  10.092 -12.317  0.00  0.00      WT1   
ATOM   2179  OH2 TIP3W3782       9.464   7.696  -7.236  0.00  0.00      WT1   
ATOM   2180  H1  TIP3W3782      10.000   7.763  -8.083  0.00  0.00      WT1   
ATOM   2181  H2  TIP3W3782       9.737   8.484  -6.765  0.00  0.00      WT1   
ATOM   2182  OH2 TIP3W3787       8.028   2.499  -7.371  0.00  0.00      WT1   
ATOM   2183  H1  TIP3W3787       8.674   2.365  -8.083  0.00  0.00      WT1   
ATOM   2184  H2  TIP3W3787       8.005   3.438  -7.451  0.00  0.00      WT1   
ATOM   2185  OH2 TIP3W3792       8.085  11.221  10.547  0.00  0.00      WT1   
ATOM   2186  H1  TIP3W3792       7.935  11.131  11.485  0.00  0.00      WT1   
ATOM   2187  H2  TIP3W3792       9.029  11.090  10.503  0.00  0.00      WT1   
ATOM   2188  OH2 TIP3W3821       0.947  -3.901  -6.548  0.00  0.00      WT1   
ATOM   2189  H1  TIP3W3821       0.923  -3.585  -7.461  0.00  0.00      WT1   
ATOM   2190  H2  TIP3W3821       0.904  -3.015  -6.161  0.00  0.00      WT1   
ATOM   2191  OH2 TIP3W3829      -5.932  12.554   6.173  0.00  0.00      WT1   
ATOM   2192  H1  TIP3W3829      -6.671  12.809   6.774  0.00  0.00      WT1   
ATOM   2193  H2  TIP3W3829      -6.458  12.024   5.547  0.00  0.00      WT1   
ATOM   2194  OH2 TIP3W3892      -0.091 -13.596 -11.466  0.00  0.00      WT1   
ATOM   2195  H1  TIP3W3892       0.333 -14.355 -11.847  0.00  0.00      WT1   
ATOM   2196  H2  TIP3W3892      -0.879 -13.632 -12.014  0.00  0.00      WT1   
ATOM   2197  OH2 TIP3W3925     -13.955  -0.198  -1.547  0.00  0.00      WT1   
ATOM   2198  H1  TIP3W3925     -13.507   0.470  -1.012  0.00  0.00      WT1   
ATOM   2199  H2  TIP3W3925     -13.569   0.101  -2.444  0.00  0.00      WT1   
ATOM   2200  OH2 TIP3W3931      -6.935   7.450 -11.784  0.00  0.00      WT1   
ATOM   2201  H1  TIP3W3931      -7.534   7.608 -12.533  0.00  0.00      WT1   
ATOM   2202  H2  TIP3W3931      -6.183   6.995 -12.221  0.00  0.00      WT1   
ATOM   2203  OH2 TIP3W3933      10.240 -11.103 -12.331  0.00  0.00      WT1   
ATOM   2204  H1  TIP3W3933      10.339 -10.861 -11.363  0.00  0.00      WT1   
ATOM   2205  H2  TIP3W3933      11.109 -11.588 -12.485  0.00  0.00      WT1   
ATOM   2206  OH2 TIP3W3935      -8.557  12.766  -3.274  0.00  0.00      WT1   
ATOM   2207  H1  TIP3W3935      -9.446  12.589  -3.634  0.00  0.00      WT1   
ATOM   2208  H2  TIP3W3935      -7.981  12.177  -3.768  0.00  0.00      WT1   
ATOM   2209  OH2 TIP3W3951      -8.339  11.569  -9.605  0.00  0.00      WT1   
ATOM   2210  H1  TIP3W3951      -8.607  11.674 -10.538  0.00  0.00      WT1   
ATOM   2211  H2  TIP3W3951      -7.984  10.685  -9.500  0.00  0.00      WT1   
ATOM   2212  OH2 TIP3W3974       2.142   9.575 -14.874  0.00  0.00      WT1   
ATOM   2213  H1  TIP3W3974       2.169   9.316 -13.924  0.00  0.00      WT1   
ATOM   2214  H2  TIP3W3974       3.043   9.239 -15.043  0.00  0.00      WT1   
ATOM   2215  OH2 TIP3W3975      11.443   5.063  -7.545  0.00  0.00      WT1   
ATOM   2216  H1  TIP3W3975      11.631   4.410  -8.274  0.00  0.00      WT1   
ATOM   2217  H2  TIP3W3975      11.354   4.465  -6.783  0.00  0.00      WT1   
ATOM   2218  OH2 TIP3W3977     -13.885 -10.566  -7.048  0.00  0.00      WT1   
ATOM   2219  H1  TIP3W3977     -13.756 -11.094  -7.856  0.00  0.00      WT1   
ATOM   2220  H2  TIP3W3977     -14.535  -9.948  -7.409  0.00  0.00      WT1   
ATOM   2221  OH2 TIP3W3986       2.585  14.329 -11.418  0.00  0.00      WT1   
ATOM   2222  H1  TIP3W3986       1.981  13.774 -10.943  0.00  0.00      WT1   
ATOM   2223  H2  TIP3W3986       1.998  15.041 -11.736  0.00  0.00      WT1   
ATOM   2224  OH2 TIP3W3991      10.242   3.574  11.647  0.00  0.00      WT1   
ATOM   2225  H1  TIP3W3991       9.525   3.339  11.025  0.00  0.00      WT1   
ATOM   2226  H2  TIP3W3991       9.671   3.386  12.450  0.00  0.00      WT1   
ATOM   2227  OH2 TIP3W3992     -11.811   7.690  -4.385  0.00  0.00      WT1   
ATOM   2228  H1  TIP3W3992     -11.715   7.885  -5.326  0.00  0.00      WT1   
ATOM   2229  H2  TIP3W3992     -12.221   8.533  -4.119  0.00  0.00      WT1   
ATOM   2230  OH2 TIP3W3996      10.570  13.615  11.021  0.00  0.00      WT1   
ATOM   2231  H1  TIP3W3996       9.689  13.773  11.353  0.00  0.00      WT1   
ATOM   2232  H2  TIP3W3996      10.646  12.641  11.037  0.00  0.00      WT1   
ATOM   2233  OH2 TIP3W4009       5.317  -7.931   9.690  0.00  0.00      WT1   
ATOM   2234  H1  TIP3W4009       5.351  -8.290   8.775  0.00  0.00      WT1   
ATOM   2235  H2  TIP3W4009       4.387  -7.639   9.812  0.00  0.00      WT1   
ATOM   2236  OH2 TIP3W4012       5.970  10.189 -11.893  0.00  0.00      WT1   
ATOM   2237  H1  TIP3W4012       6.029   9.855 -12.803  0.00  0.00      WT1   
ATOM   2238  H2  TIP3W4012       5.742  11.108 -12.074  0.00  0.00      WT1   
ATOM   2239  OH2 TIP3W4014       2.620  -9.121   9.808  0.00  0.00      WT1   
ATOM   2240  H1  TIP3W4014       2.486  -9.680   8.993  0.00  0.00      WT1   
ATOM   2241  H2  TIP3W4014       2.367  -8.238   9.543  0.00  0.00      WT1   
ATOM   2242  OH2 TIP3W4015       9.230  11.289 -12.123  0.00  0.00      WT1   
ATOM   2243  H1  TIP3W4015      10.011  10.712 -12.058  0.00  0.00      WT1   
ATOM   2244  H2  TIP3W4015       8.688  11.025 -11.369  0.00  0.00      WT1   
ATOM   2245  OH2 TIP3W4016      -2.824  11.981   1.142  0.00  0.00      WT1   
ATOM   2246  H1  TIP3W4016      -2.805  11.244   1.772  0.00  0.00      WT1   
ATOM   2247  H2  TIP3W4016      -2.281  12.613   1.673  0.00  0.00      WT1   
ATOM   2248  OH2 TIP3W4017     -13.703 -10.575  -2.961  0.00  0.00      WT1   
ATOM   2249  H1  TIP3W4017     -13.020 -10.507  -2.316  0.00  0.00      WT1   
ATOM   2250  H2  TIP3W4017     -13.250 -10.925  -3.719  0.00  0.00      WT1   
ATOM   2251  OH2 TIP3W4018      14.378 -10.927   2.855  0.00  0.00      WT1   
ATOM   2252  H1  TIP3W4018      15.309 -10.736   2.791  0.00  0.00      WT1   
ATOM   2253  H2  TIP3W4018      14.441 -11.867   2.920  0.00  0.00      WT1   
ATOM   2254  OH2 TIP3W4021      14.481   7.126   0.508  0.00  0.00      WT1   
ATOM   2255  H1  TIP3W4021      15.014   6.587   1.157  0.00  0.00      WT1   
ATOM   2256  H2  TIP3W4021      14.941   7.970   0.592  0.00  0.00      WT1   
ATOM   2257  OH2 TIP3W4035       4.583  16.399  -7.032  0.00  0.00      WT1   
ATOM   2258  H1  TIP3W4035       4.758  16.787  -7.916  0.00  0.00      WT1   
ATOM   2259  H2  TIP3W4035       3.677  16.107  -7.053  0.00  0.00      WT1   
ATOM   2260  OH2 TIP3W4036     -10.022  13.196  11.229  0.00  0.00      WT1   
ATOM   2261  H1  TIP3W4036      -9.674  13.770  10.515  0.00  0.00      WT1   
ATOM   2262  H2  TIP3W4036     -10.408  12.429  10.714  0.00  0.00      WT1   
ATOM   2263  OH2 TIP3W4037      14.092   5.236  -1.856  0.00  0.00      WT1   
ATOM   2264  H1  TIP3W4037      14.759   5.485  -1.183  0.00  0.00      WT1   
ATOM   2265  H2  TIP3W4037      14.307   5.907  -2.529  0.00  0.00      WT1   
ATOM   2266  OH2 TIP3W4038       1.064  11.016   6.535  0.00  0.00      WT1   
ATOM   2267  H1  TIP3W4038       1.607  11.345   5.800  0.00  0.00      WT1   
ATOM   2268  H2  TIP3W4038       1.336  10.069   6.555  0.00  0.00      WT1   
ATOM   2269  OH2 TIP3W4039       1.608  -9.379  -3.243  0.00  0.00      WT1   
ATOM   2270  H1  TIP3W4039       2.505  -9.640  -2.896  0.00  0.00      WT1   
ATOM   2271  H2  TIP3W4039       1.646  -9.663  -4.135  0.00  0.00      WT1   
ATOM   2272  OH2 TIP3W4041       9.458   7.708   3.317  0.00  0.00      WT1   
ATOM   2273  H1  TIP3W4041       9.037   6.880   3.029  0.00  0.00      WT1   
ATOM   2274  H2  TIP3W4041       8.932   7.851   4.122  0.00  0.00      WT1   
ATOM   2275  OH2 TIP3W4055     -11.538  10.478  12.422  0.00  0.00      WT1   
ATOM   2276  H1  TIP3W4055     -12.025  11.002  13.094  0.00  0.00      WT1   
ATOM   2277  H2  TIP3W4055     -11.780  10.921  11.546  0.00  0.00      WT1   
ATOM   2278  OH2 TIP3W4056       0.780  12.387 -10.303  0.00  0.00      WT1   
ATOM   2279  H1  TIP3W4056       0.448  11.493 -10.118  0.00  0.00      WT1   
ATOM   2280  H2  TIP3W4056       0.852  12.397 -11.315  0.00  0.00      WT1   
ATOM   2281  OH2 TIP3W4059       2.326  -9.147   1.422  0.00  0.00      WT1   
ATOM   2282  H1  TIP3W4059       3.237  -8.768   1.301  0.00  0.00      WT1   
ATOM   2283  H2  TIP3W4059       2.507  -9.852   2.070  0.00  0.00      WT1   
ATOM   2284  OH2 TIP3W4062      -0.897   0.804   7.692  0.00  0.00      WT1   
ATOM   2285  H1  TIP3W4062      -1.511   1.238   7.084  0.00  0.00      WT1   
ATOM   2286  H2  TIP3W4062      -1.125  -0.152   7.579  0.00  0.00      WT1   
ATOM   2287  OH2 TIP3W4074      11.922   8.473   2.963  0.00  0.00      WT1   
ATOM   2288  H1  TIP3W4074      10.972   8.460   2.992  0.00  0.00      WT1   
ATOM   2289  H2  TIP3W4074      12.084   7.699   3.552  0.00  0.00      WT1   
ATOM   2290  OH2 TIP3W4076       4.906 -13.347  -9.414  0.00  0.00      WT1   
ATOM   2291  H1  TIP3W4076       4.910 -13.910 -10.258  0.00  0.00      WT1   
ATOM   2292  H2  TIP3W4076       5.784 -12.912  -9.486  0.00  0.00      WT1   
ATOM   2293  OH2 TIP3W4079     -12.712   5.093  -4.911  0.00  0.00      WT1   
ATOM   2294  H1  TIP3W4079     -13.205   5.185  -5.760  0.00  0.00      WT1   
ATOM   2295  H2  TIP3W4079     -12.444   5.997  -4.726  0.00  0.00      WT1   
ATOM   2296  OH2 TIP3W4081       3.691  12.002  13.164  0.00  0.00      WT1   
ATOM   2297  H1  TIP3W4081       3.414  11.053  13.119  0.00  0.00      WT1   
ATOM   2298  H2  TIP3W4081       3.123  12.276  13.899  0.00  0.00      WT1   
ATOM   2299  OH2 TIP3W4083       0.411  10.584  -4.660  0.00  0.00      WT1   
ATOM   2300  H1  TIP3W4083       0.883  11.374  -4.817  0.00  0.00      WT1   
ATOM   2301  H2  TIP3W4083       0.711  10.403  -3.746  0.00  0.00      WT1   
ATOM   2302  OH2 TIP3W4084       5.457  15.801   5.411  0.00  0.00      WT1   
ATOM   2303  H1  TIP3W4084       4.949  16.556   5.759  0.00  0.00      WT1   
ATOM   2304  H2  TIP3W4084       5.272  15.147   6.125  0.00  0.00      WT1   
ATOM   2305  OH2 TIP3W4093      11.791   7.696  -0.054  0.00  0.00      WT1   
ATOM   2306  H1  TIP3W4093      12.419   7.472   0.680  0.00  0.00      WT1   
ATOM   2307  H2  TIP3W4093      11.663   6.883  -0.578  0.00  0.00      WT1   
ATOM   2308  OH2 TIP3W4097       5.467  -8.580  -5.203  0.00  0.00      WT1   
ATOM   2309  H1  TIP3W4097       6.333  -8.738  -5.631  0.00  0.00      WT1   
ATOM   2310  H2  TIP3W4097       5.469  -9.423  -4.728  0.00  0.00      WT1   
ATOM   2311  OH2 TIP3W4099      -3.361 -10.223 -13.548  0.00  0.00      WT1   
ATOM   2312  H1  TIP3W4099      -3.262 -10.601 -14.404  0.00  0.00      WT1   
ATOM   2313  H2  TIP3W4099      -2.428 -10.061 -13.325  0.00  0.00      WT1   
ATOM   2314  OH2 TIP3W4102       1.676   7.326  -6.285  0.00  0.00      WT1   
ATOM   2315  H1  TIP3W4102       2.201   8.109  -6.198  0.00  0.00      WT1   
ATOM   2316  H2  TIP3W4102       2.297   6.641  -6.016  0.00  0.00      WT1   
ATOM   2317  OH2 TIP3W4104       5.715 -13.129  -1.836  0.00  0.00      WT1   
ATOM   2318  H1  TIP3W4104       6.058 -13.829  -1.174  0.00  0.00      WT1   
ATOM   2319  H2  TIP3W4104       5.440 -12.446  -1.209  0.00  0.00      WT1   
ATOM   2320  OH2 TIP3W4116     -11.721  13.105   2.895  0.00  0.00      WT1   
ATOM   2321  H1  TIP3W4116     -11.967  13.541   3.736  0.00  0.00      WT1   
ATOM   2322  H2  TIP3W4116     -12.159  12.229   3.080  0.00  0.00      WT1   
ATOM   2323  OH2 TIP3W4121     -12.391  16.388  -3.708  0.00  0.00      WT1   
ATOM   2324  H1  TIP3W4121     -12.086  16.340  -2.795  0.00  0.00      WT1   
ATOM   2325  H2  TIP3W4121     -13.340  16.230  -3.571  0.00  0.00      WT1   
ATOM   2326  OH2 TIP3W4122     -10.040  -5.356   9.740  0.00  0.00      WT1   
ATOM   2327  H1  TIP3W4122      -9.807  -5.833   8.943  0.00  0.00      WT1   
ATOM   2328  H2  TIP3W4122     -10.972  -5.205   9.463  0.00  0.00      WT1   
ATOM   2329  OH2 TIP3W4138       6.122   6.006  13.129  0.00  0.00      WT1   
ATOM   2330  H1  TIP3W4138       5.653   5.529  12.424  0.00  0.00      WT1   
ATOM   2331  H2  TIP3W4138       5.678   5.570  13.882  0.00  0.00      WT1   
ATOM   2332  OH2 TIP3W4139     -10.794  -6.603  -4.260  0.00  0.00      WT1   
ATOM   2333  H1  TIP3W4139     -10.391  -6.113  -3.504  0.00  0.00      WT1   
ATOM   2334  H2  TIP3W4139     -10.561  -7.470  -3.939  0.00  0.00      WT1   
ATOM   2335  OH2 TIP3W4140       2.415  16.840   9.220  0.00  0.00      WT1   
ATOM   2336  H1  TIP3W4140       3.079  16.344   9.685  0.00  0.00      WT1   
ATOM   2337  H2  TIP3W4140       2.894  17.646   8.939  0.00  0.00      WT1   
ATOM   2338  OH2 TIP3W4141      13.569  -1.877  10.684  0.00  0.00      WT1   
ATOM   2339  H1  TIP3W4141      13.774  -2.810  10.854  0.00  0.00      WT1   
ATOM   2340  H2  TIP3W4141      12.543  -1.931  10.754  0.00  0.00      WT1   
ATOM   2341  OH2 TIP3W4143       8.376   5.182  -8.043  0.00  0.00      WT1   
ATOM   2342  H1  TIP3W4143       8.895   6.017  -7.879  0.00  0.00      WT1   
ATOM   2343  H2  TIP3W4143       7.686   5.285  -7.380  0.00  0.00      WT1   
ATOM   2344  OH2 TIP3W4144      -6.892  -9.242 -11.543  0.00  0.00      WT1   
ATOM   2345  H1  TIP3W4144      -6.267  -8.776 -12.133  0.00  0.00      WT1   
ATOM   2346  H2  TIP3W4144      -7.774  -8.916 -11.827  0.00  0.00      WT1   
ATOM   2347  OH2 TIP3W4146     -13.127  -5.773  -1.233  0.00  0.00      WT1   
ATOM   2348  H1  TIP3W4146     -12.568  -6.569  -1.200  0.00  0.00      WT1   
ATOM   2349  H2  TIP3W4146     -12.523  -5.151  -0.796  0.00  0.00      WT1   
ATOM   2350  OH2 TIP3W4157      12.039  10.263  -1.204  0.00  0.00      WT1   
ATOM   2351  H1  TIP3W4157      12.076   9.596  -0.528  0.00  0.00      WT1   
ATOM   2352  H2  TIP3W4157      11.800   9.731  -1.957  0.00  0.00      WT1   
ATOM   2353  OH2 TIP3W4161      -0.652  13.043  -7.341  0.00  0.00      WT1   
ATOM   2354  H1  TIP3W4161      -1.055  13.396  -8.148  0.00  0.00      WT1   
ATOM   2355  H2  TIP3W4161       0.227  12.923  -7.726  0.00  0.00      WT1   
ATOM   2356  OH2 TIP3W4162       6.240   5.605   3.833  0.00  0.00      WT1   
ATOM   2357  H1  TIP3W4162       6.946   5.587   3.163  0.00  0.00      WT1   
ATOM   2358  H2  TIP3W4162       6.662   6.197   4.499  0.00  0.00      WT1   
ATOM   2359  OH2 TIP3W4163       4.115 -10.191  -2.483  0.00  0.00      WT1   
ATOM   2360  H1  TIP3W4163       4.264 -10.480  -1.591  0.00  0.00      WT1   
ATOM   2361  H2  TIP3W4163       4.786 -10.676  -2.953  0.00  0.00      WT1   
ATOM   2362  OH2 TIP3W4165      15.484   4.798  -4.652  0.00  0.00      WT1   
ATOM   2363  H1  TIP3W4165      15.238   4.893  -5.572  0.00  0.00      WT1   
ATOM   2364  H2  TIP3W4165      15.156   5.671  -4.372  0.00  0.00      WT1   
ATOM   2365  OH2 TIP3W4167       8.036  12.588  -2.022  0.00  0.00      WT1   
ATOM   2366  H1  TIP3W4167       7.987  11.636  -1.791  0.00  0.00      WT1   
ATOM   2367  H2  TIP3W4167       8.993  12.632  -2.091  0.00  0.00      WT1   
ATOM   2368  OH2 TIP3W4179     -13.719  13.071  -9.304  0.00  0.00      WT1   
ATOM   2369  H1  TIP3W4179     -12.856  12.683  -9.093  0.00  0.00      WT1   
ATOM   2370  H2  TIP3W4179     -13.569  14.035  -9.159  0.00  0.00      WT1   
ATOM   2371  OH2 TIP3W4181      -9.380  11.146   8.974  0.00  0.00      WT1   
ATOM   2372  H1  TIP3W4181      -9.505  11.996   8.557  0.00  0.00      WT1   
ATOM   2373  H2  TIP3W4181      -8.400  11.003   8.842  0.00  0.00      WT1   
ATOM   2374  OH2 TIP3W4184       9.597 -12.056  10.594  0.00  0.00      WT1   
ATOM   2375  H1  TIP3W4184       9.329 -12.436  11.421  0.00  0.00      WT1   
ATOM   2376  H2  TIP3W4184      10.417 -12.585  10.500  0.00  0.00      WT1   
ATOM   2377  OH2 TIP3W4186       0.511  14.010  15.267  0.00  0.00      WT1   
ATOM   2378  H1  TIP3W4186       0.058  13.140  15.106  0.00  0.00      WT1   
ATOM   2379  H2  TIP3W4186      -0.018  14.504  14.580  0.00  0.00      WT1   
ATOM   2380  OH2 TIP3W4202      -5.211  -3.625   9.181  0.00  0.00      WT1   
ATOM   2381  H1  TIP3W4202      -4.715  -2.848   9.506  0.00  0.00      WT1   
ATOM   2382  H2  TIP3W4202      -6.089  -3.245   8.929  0.00  0.00      WT1   
ATOM   2383  OH2 TIP3W4243      -7.328  -0.808  11.143  0.00  0.00      WT1   
ATOM   2384  H1  TIP3W4243      -7.491  -0.657  12.071  0.00  0.00      WT1   
ATOM   2385  H2  TIP3W4243      -7.899  -1.547  11.006  0.00  0.00      WT1   
ATOM   2386  OH2 TIP3W4273       3.371  13.954   2.259  0.00  0.00      WT1   
ATOM   2387  H1  TIP3W4273       3.619  13.809   1.319  0.00  0.00      WT1   
ATOM   2388  H2  TIP3W4273       3.960  14.721   2.461  0.00  0.00      WT1   
ATOM   2389  OH2 TIP3W4287       9.656   6.293  -4.934  0.00  0.00      WT1   
ATOM   2390  H1  TIP3W4287       9.427   6.782  -5.724  0.00  0.00      WT1   
ATOM   2391  H2  TIP3W4287      10.625   6.383  -4.973  0.00  0.00      WT1   
ATOM   2392  OH2 TIP3W4356      14.230  16.433 -12.224  0.00  0.00      WT1   
ATOM   2393  H1  TIP3W4356      14.768  15.694 -12.440  0.00  0.00      WT1   
ATOM   2394  H2  TIP3W4356      14.426  16.440 -11.255  0.00  0.00      WT1   
ATOM   2395  OH2 TIP3W4380      -0.129  13.365   6.576  0.00  0.00      WT1   
ATOM   2396  H1  TIP3W4380       0.711  13.809   6.438  0.00  0.00      WT1   
ATOM   2397  H2  TIP3W4380       0.226  12.482   6.876  0.00  0.00      WT1   
ATOM   2398  OH2 TIP3W4394       9.515  -9.644  12.454  0.00  0.00      WT1   
ATOM   2399  H1  TIP3W4394       9.928 -10.316  13.092  0.00  0.00      WT1   
ATOM   2400  H2  TIP3W4394       8.549  -9.797  12.609  0.00  0.00      WT1   
ATOM   2401  OH2 TIP3W4396      -3.199  -4.907  12.830  0.00  0.00      WT1   
ATOM   2402  H1  TIP3W4396      -4.019  -4.538  12.480  0.00  0.00      WT1   
ATOM   2403  H2  TIP3W4396      -3.056  -4.326  13.616  0.00  0.00      WT1   
ATOM   2404  OH2 TIP3W4414     -11.107  14.663 -11.102  0.00  0.00      WT1   
ATOM   2405  H1  TIP3W4414     -11.749  14.726 -10.371  0.00  0.00      WT1   
ATOM   2406  H2  TIP3W4414     -11.701  14.977 -11.783  0.00  0.00      WT1   
ATOM   2407  OH2 TIP3W4417     -13.420  -9.607 -10.829  0.00  0.00      WT1   
ATOM   2408  H1  TIP3W4417     -13.449 -10.475 -10.395  0.00  0.00      WT1   
ATOM   2409  H2  TIP3W4417     -12.432  -9.603 -11.059  0.00  0.00      WT1   
ATOM   2410  OH2 TIP3W4419      -4.854 -11.437   8.126  0.00  0.00      WT1   
ATOM   2411  H1  TIP3W4419      -4.578 -11.884   7.258  0.00  0.00      WT1   
ATOM   2412  H2  TIP3W4419      -5.172 -10.532   7.952  0.00  0.00      WT1   
ATOM   2413  OH2 TIP3W4437      10.483   0.554   9.940  0.00  0.00      WT1   
ATOM   2414  H1  TIP3W4437      10.475   1.384   9.480  0.00  0.00      WT1   
ATOM   2415  H2  TIP3W4437       9.587   0.212   9.666  0.00  0.00      WT1   
ATOM   2416  OH2 TIP3W4442      -6.086 -12.172  11.754  0.00  0.00      WT1   
ATOM   2417  H1  TIP3W4442      -5.580 -12.958  11.935  0.00  0.00      WT1   
ATOM   2418  H2  TIP3W4442      -5.643 -11.576  12.350  0.00  0.00      WT1   
ATOM   2419  OH2 TIP3W4455      -1.553 -10.541  -3.111  0.00  0.00      WT1   
ATOM   2420  H1  TIP3W4455      -0.947 -11.215  -3.351  0.00  0.00      WT1   
ATOM   2421  H2  TIP3W4455      -1.049  -9.969  -2.588  0.00  0.00      WT1   
ATOM   2422  OH2 TIP3W4456      13.322  13.055 -13.799  0.00  0.00      WT1   
ATOM   2423  H1  TIP3W4456      13.790  13.246 -12.961  0.00  0.00      WT1   
ATOM   2424  H2  TIP3W4456      12.499  13.390 -13.521  0.00  0.00      WT1   
ATOM   2425  OH2 TIP3W4461      -3.211  11.716  -6.111  0.00  0.00      WT1   
ATOM   2426  H1  TIP3W4461      -2.342  12.051  -6.444  0.00  0.00      WT1   
ATOM   2427  H2  TIP3W4461      -3.623  11.205  -6.832  0.00  0.00      WT1   
ATOM   2428  OH2 TIP3W4474      -0.711   1.319 -14.040  0.00  0.00      WT1   
ATOM   2429  H1  TIP3W4474      -1.410   0.705 -14.360  0.00  0.00      WT1   
ATOM   2430  H2  TIP3W4474       0.074   0.867 -14.477  0.00  0.00      WT1   
ATOM   2431  OH2 TIP3W4479      15.063 -10.922  -4.958  0.00  0.00      WT1   
ATOM   2432  H1  TIP3W4479      15.252 -10.183  -4.283  0.00  0.00      WT1   
ATOM   2433  H2  TIP3W4479      15.879 -10.869  -5.485  0.00  0.00      WT1   
ATOM   2434  OH2 TIP3W4480      10.668 -11.524  14.153  0.00  0.00      WT1   
ATOM   2435  H1  TIP3W4480      11.277 -12.002  13.529  0.00  0.00      WT1   
ATOM   2436  H2  TIP3W4480      11.225 -11.295  14.882  0.00  0.00      WT1   
ATOM   2437  OH2 TIP3W4484       2.647   3.201  -4.596  0.00  0.00      WT1   
ATOM   2438  H1  TIP3W4484       2.695   2.739  -5.485  0.00  0.00      WT1   
ATOM   2439  H2  TIP3W4484       3.210   2.510  -4.185  0.00  0.00      WT1   
ATOM   2440  OH2 TIP3W4496       3.388  11.680   4.201  0.00  0.00      WT1   
ATOM   2441  H1  TIP3W4496       4.073  10.967   4.211  0.00  0.00      WT1   
ATOM   2442  H2  TIP3W4496       3.490  11.975   3.282  0.00  0.00      WT1   
ATOM   2443  OH2 TIP3W4516       8.164   2.838  10.096  0.00  0.00      WT1   
ATOM   2444  H1  TIP3W4516       8.196   2.872   9.100  0.00  0.00      WT1   
ATOM   2445  H2  TIP3W4516       7.897   1.950  10.227  0.00  0.00      WT1   
ATOM   2446  OH2 TIP3W4519     -13.265 -12.003  -9.420  0.00  0.00      WT1   
ATOM   2447  H1  TIP3W4519     -12.366 -11.992  -9.107  0.00  0.00      WT1   
ATOM   2448  H2  TIP3W4519     -13.254 -12.628 -10.188  0.00  0.00      WT1   
ATOM   2449  OH2 TIP3W4523      10.986  14.870 -16.106  0.00  0.00      WT1   
ATOM   2450  H1  TIP3W4523      11.695  15.209 -15.505  0.00  0.00      WT1   
ATOM   2451  H2  TIP3W4523      10.339  15.586 -15.923  0.00  0.00      WT1   
ATOM   2452  OH2 TIP3W4524       9.636   5.175 -14.960  0.00  0.00      WT1   
ATOM   2453  H1  TIP3W4524       9.408   4.431 -14.346  0.00  0.00      WT1   
ATOM   2454  H2  TIP3W4524      10.626   5.060 -14.935  0.00  0.00      WT1   
ATOM   2455  OH2 TIP3W4536       5.538  15.971   2.524  0.00  0.00      WT1   
ATOM   2456  H1  TIP3W4536       5.772  16.610   3.214  0.00  0.00      WT1   
ATOM   2457  H2  TIP3W4536       5.876  15.145   3.029  0.00  0.00      WT1   
ATOM   2458  OH2 TIP3W4537      12.651  15.098  10.312  0.00  0.00      WT1   
ATOM   2459  H1  TIP3W4537      11.823  14.708  10.739  0.00  0.00      WT1   
ATOM   2460  H2  TIP3W4537      13.077  15.116  11.158  0.00  0.00      WT1   
ATOM   2461  OH2 TIP3W4538      -6.245  11.768  -4.309  0.00  0.00      WT1   
ATOM   2462  H1  TIP3W4538      -5.405  12.202  -4.081  0.00  0.00      WT1   
ATOM   2463  H2  TIP3W4538      -6.261  11.644  -5.296  0.00  0.00      WT1   
ATOM   2464  OH2 TIP3W4539      13.684   7.919   7.247  0.00  0.00      WT1   
ATOM   2465  H1  TIP3W4539      12.827   8.394   7.349  0.00  0.00      WT1   
ATOM   2466  H2  TIP3W4539      14.369   8.544   7.513  0.00  0.00      WT1   
ATOM   2467  OH2 TIP3W4553     -13.123   3.652   2.308  0.00  0.00      WT1   
ATOM   2468  H1  TIP3W4553     -12.706   3.804   3.193  0.00  0.00      WT1   
ATOM   2469  H2  TIP3W4553     -12.363   3.682   1.709  0.00  0.00      WT1   
ATOM   2470  OH2 TIP3W4559      -8.231  14.352 -10.406  0.00  0.00      WT1   
ATOM   2471  H1  TIP3W4559      -8.545  13.676  -9.813  0.00  0.00      WT1   
ATOM   2472  H2  TIP3W4559      -9.048  14.528 -10.841  0.00  0.00      WT1   
ATOM   2473  OH2 TIP3W4569      -4.633  16.652  -5.017  0.00  0.00      WT1   
ATOM   2474  H1  TIP3W4569      -3.689  16.904  -4.916  0.00  0.00      WT1   
ATOM   2475  H2  TIP3W4569      -4.683  15.839  -4.473  0.00  0.00      WT1   
ATOM   2476  OH2 TIP3W4578       8.214   5.517   2.032  0.00  0.00      WT1   
ATOM   2477  H1  TIP3W4578       8.368   5.803   1.125  0.00  0.00      WT1   
ATOM   2478  H2  TIP3W4578       8.797   4.723   2.085  0.00  0.00      WT1   
ATOM   2479  OH2 TIP3W4582      -2.614  -6.487   6.299  0.00  0.00      WT1   
ATOM   2480  H1  TIP3W4582      -3.417  -5.931   6.251  0.00  0.00      WT1   
ATOM   2481  H2  TIP3W4582      -2.457  -6.631   5.333  0.00  0.00      WT1   
ATOM   2482  OH2 TIP3W4588      -0.214 -11.753   2.639  0.00  0.00      WT1   
ATOM   2483  H1  TIP3W4588       0.536 -11.319   3.006  0.00  0.00      WT1   
ATOM   2484  H2  TIP3W4588       0.040 -12.678   2.820  0.00  0.00      WT1   
ATOM   2485  OH2 TIP3W4605       5.766   5.943 -10.710  0.00  0.00      WT1   
ATOM   2486  H1  TIP3W4605       4.947   5.597 -10.364  0.00  0.00      WT1   
ATOM   2487  H2  TIP3W4605       5.559   6.923 -10.598  0.00  0.00      WT1   
ATOM   2488  OH2 TIP3W4606       5.391   0.085  10.438  0.00  0.00      WT1   
ATOM   2489  H1  TIP3W4606       5.301   0.471   9.567  0.00  0.00      WT1   
ATOM   2490  H2  TIP3W4606       4.989  -0.782  10.254  0.00  0.00      WT1   
ATOM   2491  OH2 TIP3W4625      -6.618   9.471   6.625  0.00  0.00      WT1   
ATOM   2492  H1  TIP3W4625      -6.258   8.542   6.532  0.00  0.00      WT1   
ATOM   2493  H2  TIP3W4625      -7.027   9.508   5.739  0.00  0.00      WT1   
ATOM   2494  OH2 TIP3W4626     -11.306  -3.930   6.283  0.00  0.00      WT1   
ATOM   2495  H1  TIP3W4626     -10.906  -3.570   7.109  0.00  0.00      WT1   
ATOM   2496  H2  TIP3W4626     -12.186  -3.599   6.452  0.00  0.00      WT1   
ATOM   2497  OH2 TIP3W4630      15.404  14.513   0.630  0.00  0.00      WT1   
ATOM   2498  H1  TIP3W4630      15.777  15.392   0.797  0.00  0.00      WT1   
ATOM   2499  H2  TIP3W4630      14.558  14.627   0.268  0.00  0.00      WT1   
ATOM   2500  OH2 TIP3W4641       8.272   8.389 -11.329  0.00  0.00      WT1   
ATOM   2501  H1  TIP3W4641       8.323   8.017 -12.224  0.00  0.00      WT1   
ATOM   2502  H2  TIP3W4641       7.361   8.755 -11.391  0.00  0.00      WT1   
ATOM   2503  OH2 TIP3W4649     -12.132  13.933   5.488  0.00  0.00      WT1   
ATOM   2504  H1  TIP3W4649     -12.043  13.514   6.351  0.00  0.00      WT1   
ATOM   2505  H2  TIP3W4649     -11.199  13.982   5.238  0.00  0.00      WT1   
ATOM   2506  OH2 TIP3W4663      -7.761  -8.318  -1.989  0.00  0.00      WT1   
ATOM   2507  H1  TIP3W4663      -7.354  -8.205  -1.101  0.00  0.00      WT1   
ATOM   2508  H2  TIP3W4663      -7.452  -9.246  -2.219  0.00  0.00      WT1   
ATOM   2509  OH2 TIP3W4685      12.508 -13.188  12.880  0.00  0.00      WT1   
ATOM   2510  H1  TIP3W4685      12.449 -13.275  11.924  0.00  0.00      WT1   
ATOM   2511  H2  TIP3W4685      13.101 -13.934  13.021  0.00  0.00      WT1   
ATOM   2512  OH2 TIP3W4706       5.094  11.824  -8.993  0.00  0.00      WT1   
ATOM   2513  H1  TIP3W4706       4.437  11.141  -8.828  0.00  0.00      WT1   
ATOM   2514  H2  TIP3W4706       5.009  12.432  -8.240  0.00  0.00      WT1   
ATOM   2515  OH2 TIP3W4797     -10.977  11.418  -1.325  0.00  0.00      WT1   
ATOM   2516  H1  TIP3W4797     -10.730  11.888  -2.117  0.00  0.00      WT1   
ATOM   2517  H2  TIP3W4797     -10.816  12.045  -0.611  0.00  0.00      WT1   
ATOM   2518  OH2 TIP3W4798      12.405   4.428 -14.526  0.00  0.00      WT1   
ATOM   2519  H1  TIP3W4798      12.458   4.398 -15.502  0.00  0.00      WT1   
ATOM   2520  H2  TIP3W4798      12.653   3.457 -14.268  0.00  0.00      WT1   
ATOM   2521  OH2 TIP3W4809     -11.291   4.465   0.293  0.00  0.00      WT1   
ATOM   2522  H1  TIP3W4809     -11.727   5.306   0.041  0.00  0.00      WT1   
ATOM   2523  H2  TIP3W4809     -10.363   4.771   0.314  0.00  0.00      WT1   
ATOM   2524  OH2 TIP3W4814      -1.141   0.056  13.862  0.00  0.00      WT1   
ATOM   2525  H1  TIP3W4814      -1.867   0.111  14.520  0.00  0.00      WT1   
ATOM   2526  H2  TIP3W4814      -1.508  -0.564  13.191  0.00  0.00      WT1   
ATOM   2527  OH2 TIP3W4815       0.202  15.716   8.738  0.00  0.00      WT1   
ATOM   2528  H1  TIP3W4815       1.069  16.139   8.990  0.00  0.00      WT1   
ATOM   2529  H2  TIP3W4815       0.054  16.075   7.894  0.00  0.00      WT1   
ATOM   2530  OH2 TIP3W4835     -11.315  12.074  -8.618  0.00  0.00      WT1   
ATOM   2531  H1  TIP3W4835     -11.058  12.219  -7.680  0.00  0.00      WT1   
ATOM   2532  H2  TIP3W4835     -10.569  12.391  -9.124  0.00  0.00      WT1   
ATOM   2533  OH2 TIP3W4837       6.453  13.623   3.408  0.00  0.00      WT1   
ATOM   2534  H1  TIP3W4837       6.093  12.732   3.483  0.00  0.00      WT1   
ATOM   2535  H2  TIP3W4837       6.340  13.865   4.325  0.00  0.00      WT1   
ATOM   2536  OH2 TIP3W4849      -3.659  -0.101  -4.595  0.00  0.00      WT1   
ATOM   2537  H1  TIP3W4849      -3.358  -1.001  -4.896  0.00  0.00      WT1   
ATOM   2538  H2  TIP3W4849      -4.565  -0.329  -4.500  0.00  0.00      WT1   
ATOM   2539  OH2 TIP3W4853       5.149   3.852  14.154  0.00  0.00      WT1   
ATOM   2540  H1  TIP3W4853       4.399   3.838  13.541  0.00  0.00      WT1   
ATOM   2541  H2  TIP3W4853       5.651   3.083  13.769  0.00  0.00      WT1   
ATOM   2542  OH2 TIP3W4855       7.588 -11.912  -7.788  0.00  0.00      WT1   
ATOM   2543  H1  TIP3W4855       8.573 -11.748  -7.682  0.00  0.00      WT1   
ATOM   2544  H2  TIP3W4855       7.569 -12.245  -8.665  0.00  0.00      WT1   
ATOM   2545  OH2 TIP3W4856      -0.107 -13.411  11.023  0.00  0.00      WT1   
ATOM   2546  H1  TIP3W4856      -0.758 -13.051  10.377  0.00  0.00      WT1   
ATOM   2547  H2  TIP3W4856       0.114 -14.308  10.716  0.00  0.00      WT1   
ATOM   2548  OH2 TIP3W4875      -8.480  -3.844  15.316  0.00  0.00      WT1   
ATOM   2549  H1  TIP3W4875      -7.754  -3.344  14.932  0.00  0.00      WT1   
ATOM   2550  H2  TIP3W4875      -8.717  -4.423  14.520  0.00  0.00      WT1   
ATOM   2551  OH2 TIP3W4899      -6.965  -7.828   6.530  0.00  0.00      WT1   
ATOM   2552  H1  TIP3W4899      -6.485  -8.037   5.742  0.00  0.00      WT1   
ATOM   2553  H2  TIP3W4899      -6.894  -6.872   6.406  0.00  0.00      WT1   
ATOM   2554  OH2 TIP3W4916     -10.523 -12.224  -9.018  0.00  0.00      WT1   
ATOM   2555  H1  TIP3W4916     -10.264 -11.494  -8.478  0.00  0.00      WT1   
ATOM   2556  H2  TIP3W4916      -9.780 -12.824  -8.805  0.00  0.00      WT1   
ATOM   2557  OH2 TIP3W4922      -5.579   3.266  -6.205  0.00  0.00      WT1   
ATOM   2558  H1  TIP3W4922      -5.852   2.714  -5.433  0.00  0.00      WT1   
ATOM   2559  H2  TIP3W4922      -5.554   2.627  -6.955  0.00  0.00      WT1   
ATOM   2560  OH2 TIP3W4937      -9.268  15.124   9.442  0.00  0.00      WT1   
ATOM   2561  H1  TIP3W4937      -8.887  15.628  10.195  0.00  0.00      WT1   
ATOM   2562  H2  TIP3W4937      -9.633  15.865   8.931  0.00  0.00      WT1   
ATOM   2563  OH2 TIP3W4941      14.119  -4.024  -6.843  0.00  0.00      WT1   
ATOM   2564  H1  TIP3W4941      15.054  -3.826  -6.768  0.00  0.00      WT1   
ATOM   2565  H2  TIP3W4941      13.999  -4.117  -7.844  0.00  0.00      WT1   
ATOM   2566  OH2 TIP3W4944      10.989  12.660  -3.631  0.00  0.00      WT1   
ATOM   2567  H1  TIP3W4944      11.911  12.371  -3.435  0.00  0.00      WT1   
ATOM   2568  H2  TIP3W4944      10.912  12.654  -4.619  0.00  0.00      WT1   
ATOM   2569  OH2 TIP3W4946      -9.428   9.824   2.272  0.00  0.00      WT1   
ATOM   2570  H1  TIP3W4946      -8.960   9.531   1.488  0.00  0.00      WT1   
ATOM   2571  H2  TIP3W4946      -9.313  10.773   2.184  0.00  0.00      WT1   
ATOM   2572  OH2 TIP3W4963       8.520  -3.447   9.630  0.00  0.00      WT1   
ATOM   2573  H1  TIP3W4963       7.920  -4.190   9.707  0.00  0.00      WT1   
ATOM   2574  H2  TIP3W4963       8.152  -2.857  10.298  0.00  0.00      WT1   
ATOM   2575  OH2 TIP3W4978       7.927  -1.056 -10.953  0.00  0.00      WT1   
ATOM   2576  H1  TIP3W4978       7.835  -0.115 -11.215  0.00  0.00      WT1   
ATOM   2577  H2  TIP3W4978       7.915  -1.487 -11.823  0.00  0.00      WT1   
ATOM   2578  OH2 TIP3W4980      -3.528  -3.345 -16.011  0.00  0.00      WT1   
ATOM   2579  H1  TIP3W4980      -3.677  -3.473 -15.038  0.00  0.00      WT1   
ATOM   2580  H2  TIP3W4980      -4.314  -2.906 -16.338  0.00  0.00      WT1   
ATOM   2581  OH2 TIP3W4982      -8.058   1.001   9.113  0.00  0.00      WT1   
ATOM   2582  H1  TIP3W4982      -7.524   0.408   9.694  0.00  0.00      WT1   
ATOM   2583  H2  TIP3W4982      -8.872   1.005   9.663  0.00  0.00      WT1   
ATOM   2584  OH2 TIP3W4983     -13.242  -7.477 -12.533  0.00  0.00      WT1   
ATOM   2585  H1  TIP3W4983     -14.131  -7.308 -12.949  0.00  0.00      WT1   
ATOM   2586  H2  TIP3W4983     -13.458  -8.320 -12.059  0.00  0.00      WT1   
ATOM   2587  OH2 TIP3W4999       2.500 -12.812  12.538  0.00  0.00      WT1   
ATOM   2588  H1  TIP3W4999       1.955 -13.285  11.897  0.00  0.00      WT1   
ATOM   2589  H2  TIP3W4999       2.344 -11.859  12.315  0.00  0.00      WT1   
ATOM   2590  OH2 TIP3W5001      -9.894  -7.143 -10.317  0.00  0.00      WT1   
ATOM   2591  H1  TIP3W5001      -9.561  -6.330 -10.758  0.00  0.00      WT1   
ATOM   2592  H2  TIP3W5001     -10.141  -7.693 -11.049  0.00  0.00      WT1   
ATOM   2593  OH2 TIP3W5006     -10.448 -10.389   6.083  0.00  0.00      WT1   
ATOM   2594  H1  TIP3W5006     -10.607 -10.476   7.048  0.00  0.00      WT1   
ATOM   2595  H2  TIP3W5006     -10.504  -9.481   5.959  0.00  0.00      WT1   
ATOM   2596  OH2 TIP3W5009     -14.051  -0.831  -8.429  0.00  0.00      WT1   
ATOM   2597  H1  TIP3W5009     -13.650  -1.145  -7.622  0.00  0.00      WT1   
ATOM   2598  H2  TIP3W5009     -14.033  -1.626  -8.954  0.00  0.00      WT1   
ATOM   2599  OH2 TIP3W5025       6.246   9.017   9.471  0.00  0.00      WT1   
ATOM   2600  H1  TIP3W5025       6.467   9.846   9.905  0.00  0.00      WT1   
ATOM   2601  H2  TIP3W5025       7.001   8.412   9.773  0.00  0.00      WT1   
ATOM   2602  OH2 TIP3W5043      -2.079  -1.762   7.205  0.00  0.00      WT1   
ATOM   2603  H1  TIP3W5043      -2.127  -2.368   6.451  0.00  0.00      WT1   
ATOM   2604  H2  TIP3W5043      -2.216  -2.322   7.998  0.00  0.00      WT1   
ATOM   2605  OH2 TIP3W5044      10.188   1.508   3.645  0.00  0.00      WT1   
ATOM   2606  H1  TIP3W5044      10.604   0.668   3.443  0.00  0.00      WT1   
ATOM   2607  H2  TIP3W5044       9.551   1.202   4.296  0.00  0.00      WT1   
ATOM   2608  OH2 TIP3W5046      10.692  13.880   8.195  0.00  0.00      WT1   
ATOM   2609  H1  TIP3W5046      11.042  14.634   7.730  0.00  0.00      WT1   
ATOM   2610  H2  TIP3W5046      10.817  14.132   9.157  0.00  0.00      WT1   
ATOM   2611  OH2 TIP3W5088       6.230  -5.335   9.638  0.00  0.00      WT1   
ATOM   2612  H1  TIP3W5088       5.614  -5.218  10.388  0.00  0.00      WT1   
ATOM   2613  H2  TIP3W5088       6.089  -6.268   9.468  0.00  0.00      WT1   
ATOM   2614  OH2 TIP3W5133      12.193  -7.880  -9.399  0.00  0.00      WT1   
ATOM   2615  H1  TIP3W5133      11.667  -7.066  -9.588  0.00  0.00      WT1   
ATOM   2616  H2  TIP3W5133      12.956  -7.770 -10.018  0.00  0.00      WT1   
ATOM   2617  OH2 TIP3W5234       4.423  -1.927 -10.279  0.00  0.00      WT1   
ATOM   2618  H1  TIP3W5234       4.855  -2.408  -9.562  0.00  0.00      WT1   
ATOM   2619  H2  TIP3W5234       4.166  -2.625 -10.893  0.00  0.00      WT1   
ATOM   2620  OH2 TIP3W5251       4.818  12.820 -11.557  0.00  0.00      WT1   
ATOM   2621  H1  TIP3W5251       5.009  12.673 -10.599  0.00  0.00      WT1   
ATOM   2622  H2  TIP3W5251       3.899  13.229 -11.540  0.00  0.00      WT1   
ATOM   2623  OH2 TIP3W5323      -6.381  -8.007   0.373  0.00  0.00      WT1   
ATOM   2624  H1  TIP3W5323      -5.833  -8.674   0.800  0.00  0.00      WT1   
ATOM   2625  H2  TIP3W5323      -6.233  -7.236   0.889  0.00  0.00      WT1   
ATOM   2626  OH2 TIP3W5343       1.281  -3.762  11.229  0.00  0.00      WT1   
ATOM   2627  H1  TIP3W5343       1.258  -3.816  10.240  0.00  0.00      WT1   
ATOM   2628  H2  TIP3W5343       1.681  -2.889  11.370  0.00  0.00      WT1   
ATOM   2629  OH2 TIP3W5355       2.368 -12.464  -9.099  0.00  0.00      WT1   
ATOM   2630  H1  TIP3W5355       2.568 -12.273  -8.129  0.00  0.00      WT1   
ATOM   2631  H2  TIP3W5355       3.305 -12.723  -9.335  0.00  0.00      WT1   
ATOM   2632  OH2 TIP3W5356      10.686  -8.102   5.001  0.00  0.00      WT1   
ATOM   2633  H1  TIP3W5356      11.428  -8.504   4.498  0.00  0.00      WT1   
ATOM   2634  H2  TIP3W5356      11.069  -7.245   5.154  0.00  0.00      WT1   
ATOM   2635  OH2 TIP3W5358      -2.075 -13.752  -4.001  0.00  0.00      WT1   
ATOM   2636  H1  TIP3W5358      -2.058 -13.155  -4.757  0.00  0.00      WT1   
ATOM   2637  H2  TIP3W5358      -1.704 -13.177  -3.346  0.00  0.00      WT1   
ATOM   2638  OH2 TIP3W5364      -5.753   3.859 -15.811  0.00  0.00      WT1   
ATOM   2639  H1  TIP3W5364      -5.054   3.462 -15.283  0.00  0.00      WT1   
ATOM   2640  H2  TIP3W5364      -5.235   4.261 -16.555  0.00  0.00      WT1   
ATOM   2641  OH2 TIP3W5366     -12.898   8.699   6.714  0.00  0.00      WT1   
ATOM   2642  H1  TIP3W5366     -12.080   8.824   6.152  0.00  0.00      WT1   
ATOM   2643  H2  TIP3W5366     -13.162   7.835   6.279  0.00  0.00      WT1   
ATOM   2644  OH2 TIP3W5369      14.309 -13.794   3.017  0.00  0.00      WT1   
ATOM   2645  H1  TIP3W5369      13.513 -14.341   2.866  0.00  0.00      WT1   
ATOM   2646  H2  TIP3W5369      14.850 -14.011   2.215  0.00  0.00      WT1   
ATOM   2647  OH2 TIP3W5378      11.960 -13.242  10.017  0.00  0.00      WT1   
ATOM   2648  H1  TIP3W5378      12.501 -12.721   9.408  0.00  0.00      WT1   
ATOM   2649  H2  TIP3W5378      12.353 -14.147   9.866  0.00  0.00      WT1   
ATOM   2650  OH2 TIP3W5381       9.832  17.007  -7.382  0.00  0.00      WT1   
ATOM   2651  H1  TIP3W5381       9.210  16.373  -6.891  0.00  0.00      WT1   
ATOM   2652  H2  TIP3W5381      10.323  17.379  -6.613  0.00  0.00      WT1   
ATOM   2653  OH2 TIP3W5393       6.575  -8.437  -9.296  0.00  0.00      WT1   
ATOM   2654  H1  TIP3W5393       5.764  -7.836  -9.340  0.00  0.00      WT1   
ATOM   2655  H2  TIP3W5393       7.254  -7.997  -8.708  0.00  0.00      WT1   
ATOM   2656  OH2 TIP3W5396     -10.167  13.471   0.640  0.00  0.00      WT1   
ATOM   2657  H1  TIP3W5396     -10.846  13.290   1.288  0.00  0.00      WT1   
ATOM   2658  H2  TIP3W5396      -9.433  12.937   1.007  0.00  0.00      WT1   
ATOM   2659  OH2 TIP3W5401     -14.547   7.718  -5.614  0.00  0.00      WT1   
ATOM   2660  H1  TIP3W5401     -14.126   7.554  -6.452  0.00  0.00      WT1   
ATOM   2661  H2  TIP3W5401     -13.899   8.341  -5.238  0.00  0.00      WT1   
ATOM   2662  OH2 TIP3W5403       7.857  -7.360  -1.041  0.00  0.00      WT1   
ATOM   2663  H1  TIP3W5403       7.894  -6.671  -0.327  0.00  0.00      WT1   
ATOM   2664  H2  TIP3W5403       8.223  -8.122  -0.506  0.00  0.00      WT1   
ATOM   2665  OH2 TIP3W5404       8.250  -7.509 -11.709  0.00  0.00      WT1   
ATOM   2666  H1  TIP3W5404       7.676  -7.791 -10.989  0.00  0.00      WT1   
ATOM   2667  H2  TIP3W5404       7.602  -6.860 -12.096  0.00  0.00      WT1   
ATOM   2668  OH2 TIP3W5418       2.891  -6.222   9.345  0.00  0.00      WT1   
ATOM   2669  H1  TIP3W5418       1.931  -6.196   9.501  0.00  0.00      WT1   
ATOM   2670  H2  TIP3W5418       2.811  -6.009   8.392  0.00  0.00      WT1   
ATOM   2671  OH2 TIP3W5421       6.877   5.420   7.965  0.00  0.00      WT1   
ATOM   2672  H1  TIP3W5421       7.795   5.697   7.992  0.00  0.00      WT1   
ATOM   2673  H2  TIP3W5421       7.011   4.464   7.692  0.00  0.00      WT1   
ATOM   2674  OH2 TIP3W5430      -0.966  15.983   6.036  0.00  0.00      WT1   
ATOM   2675  H1  TIP3W5430      -1.646  15.798   5.375  0.00  0.00      WT1   
ATOM   2676  H2  TIP3W5430      -0.606  15.091   6.147  0.00  0.00      WT1   
ATOM   2677  OH2 TIP3W5443      -2.055 -12.507   9.170  0.00  0.00      WT1   
ATOM   2678  H1  TIP3W5443      -2.195 -13.437   8.947  0.00  0.00      WT1   
ATOM   2679  H2  TIP3W5443      -2.862 -12.122   8.893  0.00  0.00      WT1   
ATOM   2680  OH2 TIP3W5444       7.970 -11.495  14.682  0.00  0.00      WT1   
ATOM   2681  H1  TIP3W5444       8.941 -11.410  14.686  0.00  0.00      WT1   
ATOM   2682  H2  TIP3W5444       7.887 -11.600  15.659  0.00  0.00      WT1   
ATOM   2683  OH2 TIP3W5445       6.042   0.742  -8.122  0.00  0.00      WT1   
ATOM   2684  H1  TIP3W5445       6.698   1.448  -7.877  0.00  0.00      WT1   
ATOM   2685  H2  TIP3W5445       6.648   0.125  -8.574  0.00  0.00      WT1   
ATOM   2686  OH2 TIP3W5462      -2.001   1.838  -5.873  0.00  0.00      WT1   
ATOM   2687  H1  TIP3W5462      -1.510   2.210  -5.066  0.00  0.00      WT1   
ATOM   2688  H2  TIP3W5462      -2.347   1.006  -5.462  0.00  0.00      WT1   
ATOM   2689  OH2 TIP3W5463      -7.042  -0.650  -6.934  0.00  0.00      WT1   
ATOM   2690  H1  TIP3W5463      -7.036  -1.301  -6.235  0.00  0.00      WT1   
ATOM   2691  H2  TIP3W5463      -7.830  -0.191  -6.610  0.00  0.00      WT1   
ATOM   2692  OH2 TIP3W5484     -14.674  -3.898  -5.421  0.00  0.00      WT1   
ATOM   2693  H1  TIP3W5484     -14.042  -4.644  -5.451  0.00  0.00      WT1   
ATOM   2694  H2  TIP3W5484     -14.141  -3.152  -5.793  0.00  0.00      WT1   
ATOM   2695  OH2 TIP3W5485     -14.467  -3.230   9.912  0.00  0.00      WT1   
ATOM   2696  H1  TIP3W5485     -14.009  -2.401  10.086  0.00  0.00      WT1   
ATOM   2697  H2  TIP3W5485     -14.974  -2.948   9.179  0.00  0.00      WT1   
ATOM   2698  OH2 TIP3W5489      10.157  -0.526  14.511  0.00  0.00      WT1   
ATOM   2699  H1  TIP3W5489      10.628  -0.341  13.668  0.00  0.00      WT1   
ATOM   2700  H2  TIP3W5489      10.362  -1.502  14.557  0.00  0.00      WT1   
ATOM   2701  OH2 TIP3W5505      -4.084   5.005  -9.069  0.00  0.00      WT1   
ATOM   2702  H1  TIP3W5505      -3.737   5.151  -8.152  0.00  0.00      WT1   
ATOM   2703  H2  TIP3W5505      -3.324   4.466  -9.458  0.00  0.00      WT1   
ATOM   2704  OH2 TIP3W5528     -10.841   3.811 -14.709  0.00  0.00      WT1   
ATOM   2705  H1  TIP3W5528     -10.110   4.402 -15.019  0.00  0.00      WT1   
ATOM   2706  H2  TIP3W5528     -11.123   4.243 -13.875  0.00  0.00      WT1   
ATOM   2707  OH2 TIP3W5549     -11.417  -1.070   0.862  0.00  0.00      WT1   
ATOM   2708  H1  TIP3W5549     -11.749  -0.288   1.290  0.00  0.00      WT1   
ATOM   2709  H2  TIP3W5549     -10.667  -0.695   0.339  0.00  0.00      WT1   
ATOM   2710  OH2 TIP3W5575      12.437  -7.575  12.641  0.00  0.00      WT1   
ATOM   2711  H1  TIP3W5575      12.455  -8.546  12.607  0.00  0.00      WT1   
ATOM   2712  H2  TIP3W5575      13.300  -7.244  12.263  0.00  0.00      WT1   
ATOM   2713  OH2 TIP3W5690       0.419   1.644  -7.334  0.00  0.00      WT1   
ATOM   2714  H1  TIP3W5690      -0.385   1.805  -6.762  0.00  0.00      WT1   
ATOM   2715  H2  TIP3W5690       0.228   0.779  -7.732  0.00  0.00      WT1   
ATOM   2716  OH2 TIP3W5723      -3.346  -8.919   7.249  0.00  0.00      WT1   
ATOM   2717  H1  TIP3W5723      -2.693  -9.421   6.731  0.00  0.00      WT1   
ATOM   2718  H2  TIP3W5723      -3.200  -8.010   6.933  0.00  0.00      WT1   
ATOM   2719  OH2 TIP3W5782       8.014  -0.045   9.273  0.00  0.00      WT1   
ATOM   2720  H1  TIP3W5782       7.237   0.057   8.721  0.00  0.00      WT1   
ATOM   2721  H2  TIP3W5782       7.640  -0.621   9.964  0.00  0.00      WT1   
ATOM   2722  OH2 TIP3W5795      -5.464   1.174  -8.130  0.00  0.00      WT1   
ATOM   2723  H1  TIP3W5795      -6.056   0.469  -7.758  0.00  0.00      WT1   
ATOM   2724  H2  TIP3W5795      -5.978   1.480  -8.873  0.00  0.00      WT1   
ATOM   2725  OH2 TIP3W5803      -4.238   8.926   1.310  0.00  0.00      WT1   
ATOM   2726  H1  TIP3W5803      -4.454   8.098   0.860  0.00  0.00      WT1   
ATOM   2727  H2  TIP3W5803      -3.398   9.155   0.930  0.00  0.00      WT1   
ATOM   2728  OH2 TIP3W5804      10.185   5.329   9.585  0.00  0.00      WT1   
ATOM   2729  H1  TIP3W5804      10.309   4.868  10.429  0.00  0.00      WT1   
ATOM   2730  H2  TIP3W5804      10.092   6.247   9.891  0.00  0.00      WT1   
ATOM   2731  OH2 TIP3W5821       7.844   0.986  14.552  0.00  0.00      WT1   
ATOM   2732  H1  TIP3W5821       8.508   0.308  14.493  0.00  0.00      WT1   
ATOM   2733  H2  TIP3W5821       7.617   0.903  15.506  0.00  0.00      WT1   
ATOM   2734  OH2 TIP3W5824      12.289  -5.204   9.289  0.00  0.00      WT1   
ATOM   2735  H1  TIP3W5824      11.873  -4.356   9.084  0.00  0.00      WT1   
ATOM   2736  H2  TIP3W5824      13.030  -4.944   9.905  0.00  0.00      WT1   
ATOM   2737  OH2 TIP3W5827      14.538 -13.577  -4.657  0.00  0.00      WT1   
ATOM   2738  H1  TIP3W5827      13.950 -13.576  -3.874  0.00  0.00      WT1   
ATOM   2739  H2  TIP3W5827      14.715 -12.639  -4.794  0.00  0.00      WT1   
ATOM   2740  OH2 TIP3W5842      13.072  -6.354  -5.574  0.00  0.00      WT1   
ATOM   2741  H1  TIP3W5842      13.550  -5.641  -6.077  0.00  0.00      WT1   
ATOM   2742  H2  TIP3W5842      13.490  -6.214  -4.719  0.00  0.00      WT1   
ATOM   2743  OH2 TIP3W5860      13.865   7.824 -10.304  0.00  0.00      WT1   
ATOM   2744  H1  TIP3W5860      13.126   7.436 -10.819  0.00  0.00      WT1   
ATOM   2745  H2  TIP3W5860      13.819   8.713 -10.734  0.00  0.00      WT1   
ATOM   2746  OH2 TIP3W5864       4.684  -2.333   9.876  0.00  0.00      WT1   
ATOM   2747  H1  TIP3W5864       4.400  -2.789   9.081  0.00  0.00      WT1   
ATOM   2748  H2  TIP3W5864       4.677  -3.102  10.440  0.00  0.00      WT1   
ATOM   2749  OH2 TIP3W5899     -11.588  -8.991  11.759  0.00  0.00      WT1   
ATOM   2750  H1  TIP3W5899     -11.433  -9.563  10.994  0.00  0.00      WT1   
ATOM   2751  H2  TIP3W5899     -11.999  -9.514  12.452  0.00  0.00      WT1   
ATOM   2752  OH2 TIP3W5910       0.503  15.380 -13.273  0.00  0.00      WT1   
ATOM   2753  H1  TIP3W5910      -0.093  14.612 -13.064  0.00  0.00      WT1   
ATOM   2754  H2  TIP3W5910       0.708  15.303 -14.216  0.00  0.00      WT1   
ATOM   2755  OH2 TIP3W5913     -14.487   5.048  14.014  0.00  0.00      WT1   
ATOM   2756  H1  TIP3W5913     -14.837   4.945  14.924  0.00  0.00      WT1   
ATOM   2757  H2  TIP3W5913     -13.854   4.336  13.992  0.00  0.00      WT1   
ATOM   2758  OH2 TIP3W5945       3.416 -12.824   1.858  0.00  0.00      WT1   
ATOM   2759  H1  TIP3W5945       3.821 -13.533   2.385  0.00  0.00      WT1   
ATOM   2760  H2  TIP3W5945       3.058 -12.199   2.548  0.00  0.00      WT1   
ATOM   2761  OH2 TIP3W6138      -1.820   7.011  10.759  0.00  0.00      WT1   
ATOM   2762  H1  TIP3W6138      -1.568   6.341  11.420  0.00  0.00      WT1   
ATOM   2763  H2  TIP3W6138      -2.736   6.798  10.519  0.00  0.00      WT1   
ATOM   2764  OH2 TIP3W6158       8.801   3.527  13.875  0.00  0.00      WT1   
ATOM   2765  H1  TIP3W6158       8.575   4.054  14.662  0.00  0.00      WT1   
ATOM   2766  H2  TIP3W6158       8.483   2.641  14.118  0.00  0.00      WT1   
ATOM   2767  OH2 TIP3W6183     -10.499  -2.469  -5.192  0.00  0.00      WT1   
ATOM   2768  H1  TIP3W6183     -10.069  -3.234  -5.643  0.00  0.00      WT1   
ATOM   2769  H2  TIP3W6183     -10.334  -2.771  -4.290  0.00  0.00      WT1   
ATOM   2770  OH2 TIP3W6195      11.765  -0.028  12.316  0.00  0.00      WT1   
ATOM   2771  H1  TIP3W6195      12.668   0.161  12.020  0.00  0.00      WT1   
ATOM   2772  H2  TIP3W6195      11.282   0.310  11.506  0.00  0.00      WT1   
ATOM   2773  OH2 TIP3W6220     -12.153  -4.528 -11.365  0.00  0.00      WT1   
ATOM   2774  H1  TIP3W6220     -12.788  -5.259 -11.373  0.00  0.00      WT1   
ATOM   2775  H2  TIP3W6220     -11.398  -4.922 -11.834  0.00  0.00      WT1   
ATOM   2776  OH2 TIP3W6240      -5.618  -6.035 -10.466  0.00  0.00      WT1   
ATOM   2777  H1  TIP3W6240      -5.252  -6.038 -11.398  0.00  0.00      WT1   
ATOM   2778  H2  TIP3W6240      -5.765  -5.087 -10.476  0.00  0.00      WT1   
ATOM   2779  OH2 TIP3W6241      -4.190 -14.015  11.145  0.00  0.00      WT1   
ATOM   2780  H1  TIP3W6241      -3.446 -14.233  10.556  0.00  0.00      WT1   
ATOM   2781  H2  TIP3W6241      -4.952 -14.124  10.534  0.00  0.00      WT1   
ATOM   2782  OH2 TIP3W6300      -0.217   5.894 -15.130  0.00  0.00      WT1   
ATOM   2783  H1  TIP3W6300       0.429   5.173 -15.309  0.00  0.00      WT1   
ATOM   2784  H2  TIP3W6300      -0.820   5.663 -15.866  0.00  0.00      WT1   
ATOM   2785  OH2 TIP3W6352       7.973 -13.496   2.243  0.00  0.00      WT1   
ATOM   2786  H1  TIP3W6352       7.367 -12.810   2.562  0.00  0.00      WT1   
ATOM   2787  H2  TIP3W6352       8.095 -13.328   1.278  0.00  0.00      WT1   
ATOM   2788  OH2 TIP3W6492       6.192  15.983  -0.096  0.00  0.00      WT1   
ATOM   2789  H1  TIP3W6492       7.080  15.634   0.151  0.00  0.00      WT1   
ATOM   2790  H2  TIP3W6492       5.912  16.107   0.845  0.00  0.00      WT1   
ATOM   2791  OH2 TIP3W6583       9.075   9.428   0.884  0.00  0.00      WT1   
ATOM   2792  H1  TIP3W6583       8.764   9.440   1.789  0.00  0.00      WT1   
ATOM   2793  H2  TIP3W6583       9.399   8.528   0.688  0.00  0.00      WT1   
ATOM   2794  OH2 TIP3W6671      -3.508 -12.545 -10.007  0.00  0.00      WT1   
ATOM   2795  H1  TIP3W6671      -4.247 -11.951  -9.908  0.00  0.00      WT1   
ATOM   2796  H2  TIP3W6671      -2.798 -12.038  -9.568  0.00  0.00      WT1   
ATOM   2797  OH2 TIP3W6684       6.999  15.333   9.375  0.00  0.00      WT1   
ATOM   2798  H1  TIP3W6684       7.508  15.267  10.184  0.00  0.00      WT1   
ATOM   2799  H2  TIP3W6684       7.177  14.439   8.998  0.00  0.00      WT1   
ATOM   2800  OH2 TIP3W6774      -4.511 -11.305  -7.152  0.00  0.00      WT1   
ATOM   2801  H1  TIP3W6774      -4.685 -10.915  -8.028  0.00  0.00      WT1   
ATOM   2802  H2  TIP3W6774      -5.238 -10.920  -6.650  0.00  0.00      WT1   
ATOM   2803  OH2 TIP3W6867       4.403  15.407  10.734  0.00  0.00      WT1   
ATOM   2804  H1  TIP3W6867       5.162  15.274  10.143  0.00  0.00      WT1   
ATOM   2805  H2  TIP3W6867       4.808  15.962  11.437  0.00  0.00      WT1   
ATOM   2806  OH2 TIP3W6877      11.596  -6.990  15.176  0.00  0.00      WT1   
ATOM   2807  H1  TIP3W6877      11.751  -7.042  14.235  0.00  0.00      WT1   
ATOM   2808  H2  TIP3W6877      10.785  -6.494  15.187  0.00  0.00      WT1   
ATOM   2809  OH2 TIP3W7058      -4.113   5.777  13.462  0.00  0.00      WT1   
ATOM   2810  H1  TIP3W7058      -3.516   6.504  13.605  0.00  0.00      WT1   
ATOM   2811  H2  TIP3W7058      -5.000   6.207  13.509  0.00  0.00      WT1   
ATOM   2812  OH2 TIP3W7222      -5.027  15.269  13.119  0.00  0.00      WT1   
ATOM   2813  H1  TIP3W7222      -4.668  16.066  12.707  0.00  0.00      WT1   
ATOM   2814  H2  TIP3W7222      -4.495  15.185  13.981  0.00  0.00      WT1   
ATOM   2815  OH2 TIP3W7252      10.108  16.103 -13.550  0.00  0.00      WT1   
ATOM   2816  H1  TIP3W7252      10.802  16.762 -13.426  0.00  0.00      WT1   
ATOM   2817  H2  TIP3W7252      10.499  15.240 -13.233  0.00  0.00      WT1   
ATOM   2818  OH2 TIP3W7295       4.593  11.395   8.420  0.00  0.00      WT1   
ATOM   2819  H1  TIP3W7295       4.742  10.453   8.582  0.00  0.00      WT1   
ATOM   2820  H2  TIP3W7295       4.136  11.798   9.205  0.00  0.00      WT1   
ATOM   2821  OH2 TIP3W7479     -13.181  -6.697  12.296  0.00  0.00      WT1   
ATOM   2822  H1  TIP3W7479     -12.556  -7.315  11.816  0.00  0.00      WT1   
ATOM   2823  H2  TIP3W7479     -13.287  -5.982  11.632  0.00  0.00      WT1   
ATOM   2824  OH2 TIP3W7510     -12.527 -12.760  10.386  0.00  0.00      WT1   
ATOM   2825  H1  TIP3W7510     -11.591 -12.714  10.550  0.00  0.00      WT1   
ATOM   2826  H2  TIP3W7510     -12.654 -13.720  10.635  0.00  0.00      WT1   
ATOM   2827  OH2 TIP3W7525       2.256  14.533  -2.698  0.00  0.00      WT1   
ATOM   2828  H1  TIP3W7525       1.322  14.930  -2.688  0.00  0.00      WT1   
ATOM   2829  H2  TIP3W7525       2.745  15.322  -2.398  0.00  0.00      WT1   
ATOM   2830  OH2 TIP3W7563      10.569   9.848  -6.151  0.00  0.00      WT1   
ATOM   2831  H1  TIP3W7563      10.229  10.257  -5.346  0.00  0.00      WT1   
ATOM   2832  H2  TIP3W7563      10.356  10.567  -6.794  0.00  0.00      WT1   
ATOM   2833  OH2 TIP3W7568     -13.363  10.115  -0.765  0.00  0.00      WT1   
ATOM   2834  H1  TIP3W7568     -12.518  10.557  -0.923  0.00  0.00      WT1   
ATOM   2835  H2  TIP3W7568     -13.876  10.720  -0.287  0.00  0.00      WT1   
ATOM   2836  OH2 TIP3W7605      -6.641 -10.979  -1.343  0.00  0.00      WT1   
ATOM   2837  H1  TIP3W7605      -6.038 -11.286  -0.628  0.00  0.00      WT1   
ATOM   2838  H2  TIP3W7605      -5.924 -10.873  -1.979  0.00  0.00      WT1   
ATOM   2839  OH2 TIP3W7630       5.963  -7.253   4.980  0.00  0.00      WT1   
ATOM   2840  H1  TIP3W7630       6.372  -7.678   4.158  0.00  0.00      WT1   
ATOM   2841  H2  TIP3W7630       6.630  -6.556   5.214  0.00  0.00      WT1   
ATOM   2842  OH2 TIP3W7631      14.119  13.074   5.058  0.00  0.00      WT1   
ATOM   2843  H1  TIP3W7631      13.802  12.488   4.339  0.00  0.00      WT1   
ATOM   2844  H2  TIP3W7631      14.174  12.469   5.831  0.00  0.00      WT1   
ATOM   2845  OH2 TIP3W7647      13.926  -7.358   8.517  0.00  0.00      WT1   
ATOM   2846  H1  TIP3W7647      13.190  -6.780   8.776  0.00  0.00      WT1   
ATOM   2847  H2  TIP3W7647      13.513  -8.192   8.116  0.00  0.00      WT1   
ATOM   2848  OH2 TIP3W7650     -13.757  -0.939 -12.578  0.00  0.00      WT1   
ATOM   2849  H1  TIP3W7650     -14.198  -0.316 -12.021  0.00  0.00      WT1   
ATOM   2850  H2  TIP3W7650     -12.906  -1.046 -12.164  0.00  0.00      WT1   
ATOM   2851  OH2 TIP3W7668      -6.732  11.440  -7.287  0.00  0.00      WT1   
ATOM   2852  H1  TIP3W7668      -7.481  11.447  -7.906  0.00  0.00      WT1   
ATOM   2853  H2  TIP3W7668      -6.086  10.829  -7.694  0.00  0.00      WT1   
ATOM   2854  OH2 TIP3W7707     -13.772  -8.967   7.482  0.00  0.00      WT1   
ATOM   2855  H1  TIP3W7707     -13.886  -9.800   8.014  0.00  0.00      WT1   
ATOM   2856  H2  TIP3W7707     -13.526  -9.361   6.562  0.00  0.00      WT1   
ATOM   2857  OH2 TIP3W7716     -10.280   1.283   2.472  0.00  0.00      WT1   
ATOM   2858  H1  TIP3W7716      -9.594   0.601   2.308  0.00  0.00      WT1   
ATOM   2859  H2  TIP3W7716      -9.725   2.052   2.402  0.00  0.00      WT1   
ATOM   2860  OH2 TIP3W7739       9.620 -10.852   1.549  0.00  0.00      WT1   
ATOM   2861  H1  TIP3W7739      10.336 -10.355   1.191  0.00  0.00      WT1   
ATOM   2862  H2  TIP3W7739       9.032 -11.003   0.754  0.00  0.00      WT1   
ATOM   2863  OH2 TIP3W7748       0.696  -5.466  13.391  0.00  0.00      WT1   
ATOM   2864  H1  TIP3W7748       1.042  -4.730  12.851  0.00  0.00      WT1   
ATOM   2865  H2  TIP3W7748      -0.076  -5.799  12.828  0.00  0.00      WT1   
ATOM   2866  OH2 TIP3W7945     -13.386  -0.667  10.675  0.00  0.00      WT1   
ATOM   2867  H1  TIP3W7945     -13.215  -0.544  11.608  0.00  0.00      WT1   
ATOM   2868  H2  TIP3W7945     -13.636   0.243  10.483  0.00  0.00      WT1   
ATOM   2869  OH2 TIP3W7985      13.393  -0.586 -13.201  0.00  0.00      WT1   
ATOM   2870  H1  TIP3W7985      13.470  -1.417 -13.716  0.00  0.00      WT1   
ATOM   2871  H2  TIP3W7985      13.390  -0.839 -12.308  0.00  0.00      WT1   
ATOM   2872  OH2 TIP3W8023      -7.413  -2.701  -5.458  0.00  0.00      WT1   
ATOM   2873  H1  TIP3W8023      -6.957  -3.236  -6.119  0.00  0.00      WT1   
ATOM   2874  H2  TIP3W8023      -7.577  -3.404  -4.807  0.00  0.00      WT1   
ATOM   2875  OH2 TIP3W8024      -1.846  12.303 -14.204  0.00  0.00      WT1   
ATOM   2876  H1  TIP3W8024      -2.678  11.813 -14.161  0.00  0.00      WT1   
ATOM   2877  H2  TIP3W8024      -2.081  13.074 -13.669  0.00  0.00      WT1   
ATOM   2878  OH2 TIP3W8046       0.333   5.629  -8.203  0.00  0.00      WT1   
ATOM   2879  H1  TIP3W8046       0.800   6.287  -7.624  0.00  0.00      WT1   
ATOM   2880  H2  TIP3W8046       0.038   6.225  -8.897  0.00  0.00      WT1   
ATOM   2881  OH2 TIP3W8064     -13.534   1.381 -14.280  0.00  0.00      WT1   
ATOM   2882  H1  TIP3W8064     -12.897   1.799 -13.673  0.00  0.00      WT1   
ATOM   2883  H2  TIP3W8064     -13.533   0.453 -13.943  0.00  0.00      WT1   
ATOM   2884  OH2 TIP3W8067      12.410  -2.743   6.910  0.00  0.00      WT1   
ATOM   2885  H1  TIP3W8067      12.376  -1.960   7.543  0.00  0.00      WT1   
ATOM   2886  H2  TIP3W8067      11.464  -2.993   6.848  0.00  0.00      WT1   
ATOM   2887  OH2 TIP3W8068      11.435   8.581  -3.181  0.00  0.00      WT1   
ATOM   2888  H1  TIP3W8068      11.839   8.396  -4.059  0.00  0.00      WT1   
ATOM   2889  H2  TIP3W8068      11.201   7.680  -2.817  0.00  0.00      WT1   
ATOM   2890  OH2 TIP3W8076      11.770  -3.560   2.439  0.00  0.00      WT1   
ATOM   2891  H1  TIP3W8076      11.562  -4.070   3.228  0.00  0.00      WT1   
ATOM   2892  H2  TIP3W8076      12.547  -3.997   2.133  0.00  0.00      WT1   
ATOM   2893  OH2 TIP3W8133       9.971  -8.970   9.865  0.00  0.00      WT1   
ATOM   2894  H1  TIP3W8133      10.756  -9.551   9.724  0.00  0.00      WT1   
ATOM   2895  H2  TIP3W8133       9.729  -9.325  10.724  0.00  0.00      WT1   
ATOM   2896  OH2 TIP3W8136      13.938  -1.624 -10.710  0.00  0.00      WT1   
ATOM   2897  H1  TIP3W8136      14.811  -1.889 -11.009  0.00  0.00      WT1   
ATOM   2898  H2  TIP3W8136      13.685  -2.412 -10.207  0.00  0.00      WT1   
ATOM   2899  OH2 TIP3W8174      10.911  16.343   6.350  0.00  0.00      WT1   
ATOM   2900  H1  TIP3W8174      10.823  17.052   5.648  0.00  0.00      WT1   
ATOM   2901  H2  TIP3W8174      10.273  16.641   7.036  0.00  0.00      WT1   
ATOM   2902  OH2 TIP3W8364      -6.235  16.422 -10.222  0.00  0.00      WT1   
ATOM   2903  H1  TIP3W8364      -7.026  15.882 -10.069  0.00  0.00      WT1   
ATOM   2904  H2  TIP3W8364      -5.978  16.659  -9.309  0.00  0.00      WT1   
ATOM   2905  OH2 TIP3W8370      11.592   9.638   7.826  0.00  0.00      WT1   
ATOM   2906  H1  TIP3W8370      12.325  10.206   7.602  0.00  0.00      WT1   
ATOM   2907  H2  TIP3W8370      10.864  10.258   7.665  0.00  0.00      WT1   
ATOM   2908  OH2 TIP3W8403      -1.951  -1.742  12.060  0.00  0.00      WT1   
ATOM   2909  H1  TIP3W8403      -2.714  -1.514  11.511  0.00  0.00      WT1   
ATOM   2910  H2  TIP3W8403      -1.374  -2.250  11.488  0.00  0.00      WT1   
ATOM   2911  OH2 TIP3W8408       9.722   0.797  -9.095  0.00  0.00      WT1   
ATOM   2912  H1  TIP3W8408       9.321   0.196  -8.402  0.00  0.00      WT1   
ATOM   2913  H2  TIP3W8408      10.636   0.425  -9.234  0.00  0.00      WT1   
ATOM   2914  OH2 TIP3W8411      15.401   5.993 -13.476  0.00  0.00      WT1   
ATOM   2915  H1  TIP3W8411      14.477   5.804 -13.164  0.00  0.00      WT1   
ATOM   2916  H2  TIP3W8411      15.656   5.216 -13.990  0.00  0.00      WT1   
ATOM   2917  OH2 TIP3W8425      15.928   3.619 -14.559  0.00  0.00      WT1   
ATOM   2918  H1  TIP3W8425      15.118   3.028 -14.566  0.00  0.00      WT1   
ATOM   2919  H2  TIP3W8425      16.638   2.975 -14.453  0.00  0.00      WT1   
ATOM   2920  OH2 TIP3W8441     -11.406   2.353  -5.145  0.00  0.00      WT1   
ATOM   2921  H1  TIP3W8441     -11.187   3.316  -5.263  0.00  0.00      WT1   
ATOM   2922  H2  TIP3W8441     -10.943   2.091  -5.991  0.00  0.00      WT1   
ATOM   2923  OH2 TIP3W8448      -6.793  -6.893  12.931  0.00  0.00      WT1   
ATOM   2924  H1  TIP3W8448      -6.689  -7.663  12.355  0.00  0.00      WT1   
ATOM   2925  H2  TIP3W8448      -7.718  -6.903  13.061  0.00  0.00      WT1   
ATOM   2926  OH2 TIP3W8466      15.069  16.553  -9.352  0.00  0.00      WT1   
ATOM   2927  H1  TIP3W8466      14.541  16.377  -8.542  0.00  0.00      WT1   
ATOM   2928  H2  TIP3W8466      15.057  17.499  -9.418  0.00  0.00      WT1   
ATOM   2929  OH2 TIP3W8468       1.547   5.976   5.021  0.00  0.00      WT1   
ATOM   2930  H1  TIP3W8468       1.618   5.814   4.092  0.00  0.00      WT1   
ATOM   2931  H2  TIP3W8468       2.378   5.612   5.293  0.00  0.00      WT1   
ATOM   2932  OH2 TIP3W8528      -3.450  14.563 -13.080  0.00  0.00      WT1   
ATOM   2933  H1  TIP3W8528      -3.367  15.280 -12.430  0.00  0.00      WT1   
ATOM   2934  H2  TIP3W8528      -4.123  14.056 -12.632  0.00  0.00      WT1   
ATOM   2935  OH2 TIP3W8534      -9.949   0.608  -0.797  0.00  0.00      WT1   
ATOM   2936  H1  TIP3W8534     -10.779   1.125  -0.838  0.00  0.00      WT1   
ATOM   2937  H2  TIP3W8534      -9.573   1.049  -1.574  0.00  0.00      WT1   
ATOM   2938  OH2 TIP3W8536      -8.406   4.736 -15.394  0.00  0.00      WT1   
ATOM   2939  H1  TIP3W8536      -7.446   4.477 -15.399  0.00  0.00      WT1   
ATOM   2940  H2  TIP3W8536      -8.666   4.423 -16.276  0.00  0.00      WT1   
ATOM   2941  OH2 TIP3W8548       0.617  -3.218  -9.091  0.00  0.00      WT1   
ATOM   2942  H1  TIP3W8548      -0.213  -3.487  -9.616  0.00  0.00      WT1   
ATOM   2943  H2  TIP3W8548       0.865  -2.319  -9.496  0.00  0.00      WT1   
ATOM   2944  OH2 TIP3W8549      -8.917  -4.727 -11.518  0.00  0.00      WT1   
ATOM   2945  H1  TIP3W8549      -8.353  -4.867 -12.296  0.00  0.00      WT1   
ATOM   2946  H2  TIP3W8549      -9.312  -3.880 -11.685  0.00  0.00      WT1   
ATOM   2947  OH2 TIP3W8555      15.979   9.403   8.060  0.00  0.00      WT1   
ATOM   2948  H1  TIP3W8555      16.687   9.158   7.413  0.00  0.00      WT1   
ATOM   2949  H2  TIP3W8555      16.471   9.400   8.876  0.00  0.00      WT1   
ATOM   2950  OH2 TIP3W8556      -6.428   3.898 -12.501  0.00  0.00      WT1   
ATOM   2951  H1  TIP3W8556      -7.030   4.302 -11.820  0.00  0.00      WT1   
ATOM   2952  H2  TIP3W8556      -5.953   4.691 -12.791  0.00  0.00      WT1   
ATOM   2953  OH2 TIP3W8558     -12.098   2.579 -12.323  0.00  0.00      WT1   
ATOM   2954  H1  TIP3W8558     -12.569   3.406 -12.100  0.00  0.00      WT1   
ATOM   2955  H2  TIP3W8558     -12.512   1.941 -11.673  0.00  0.00      WT1   
ATOM   2956  OH2 TIP3W8574      -1.726   9.244   0.050  0.00  0.00      WT1   
ATOM   2957  H1  TIP3W8574      -1.783   9.580  -0.828  0.00  0.00      WT1   
ATOM   2958  H2  TIP3W8574      -1.128   9.862   0.518  0.00  0.00      WT1   
ATOM   2959  OH2 TIP3W8579       0.758  -3.526   5.786  0.00  0.00      WT1   
ATOM   2960  H1  TIP3W8579      -0.169  -3.442   5.521  0.00  0.00      WT1   
ATOM   2961  H2  TIP3W8579       1.146  -2.772   5.339  0.00  0.00      WT1   
ATOM   2962  OH2 TIP3W8613      -6.552  16.369  -2.068  0.00  0.00      WT1   
ATOM   2963  H1  TIP3W8613      -6.484  15.557  -1.474  0.00  0.00      WT1   
ATOM   2964  H2  TIP3W8613      -6.835  15.849  -2.863  0.00  0.00      WT1   
ATOM   2965  OH2 TIP3W8645      -3.879   1.909  13.777  0.00  0.00      WT1   
ATOM   2966  H1  TIP3W8645      -3.109   2.436  14.065  0.00  0.00      WT1   
ATOM   2967  H2  TIP3W8645      -4.095   2.411  12.992  0.00  0.00      WT1   
ATOM   2968  OH2 TIP3W8760      -8.102   4.420  12.842  0.00  0.00      WT1   
ATOM   2969  H1  TIP3W8760      -7.405   5.080  12.717  0.00  0.00      WT1   
ATOM   2970  H2  TIP3W8760      -7.563   3.621  12.993  0.00  0.00      WT1   
ATOM   2971  OH2 TIP3W8780      -1.397 -13.910 -15.413  0.00  0.00      WT1   
ATOM   2972  H1  TIP3W8780      -1.341 -14.052 -14.482  0.00  0.00      WT1   
ATOM   2973  H2  TIP3W8780      -0.452 -13.759 -15.579  0.00  0.00      WT1   
ATOM   2974  OH2 TIP3W8801      -7.314   3.107   7.516  0.00  0.00      WT1   
ATOM   2975  H1  TIP3W8801      -7.573   2.287   7.966  0.00  0.00      WT1   
ATOM   2976  H2  TIP3W8801      -6.367   3.253   7.818  0.00  0.00      WT1   
ATOM   2977  OH2 TIP3W8822      -8.920   4.320  -1.953  0.00  0.00      WT1   
ATOM   2978  H1  TIP3W8822      -8.727   4.608  -1.027  0.00  0.00      WT1   
ATOM   2979  H2  TIP3W8822      -9.125   5.099  -2.473  0.00  0.00      WT1   
ATOM   2980  OH2 TIP3W8829      -9.619  15.211  -1.510  0.00  0.00      WT1   
ATOM   2981  H1  TIP3W8829      -9.772  14.611  -0.743  0.00  0.00      WT1   
ATOM   2982  H2  TIP3W8829      -9.013  14.606  -2.038  0.00  0.00      WT1   
ATOM   2983  OH2 TIP3W8843      -8.748   6.931 -13.995  0.00  0.00      WT1   
ATOM   2984  H1  TIP3W8843      -8.441   6.070 -14.359  0.00  0.00      WT1   
ATOM   2985  H2  TIP3W8843      -8.732   7.442 -14.878  0.00  0.00      WT1   
ATOM   2986  OH2 TIP3W8845      14.462  -4.242   1.312  0.00  0.00      WT1   
ATOM   2987  H1  TIP3W8845      14.857  -3.442   1.667  0.00  0.00      WT1   
ATOM   2988  H2  TIP3W8845      14.384  -4.024   0.370  0.00  0.00      WT1   
ATOM   2989  OH2 TIP3W8848     -13.973   7.624  -1.955  0.00  0.00      WT1   
ATOM   2990  H1  TIP3W8848     -14.572   7.958  -2.676  0.00  0.00      WT1   
ATOM   2991  H2  TIP3W8848     -13.980   8.377  -1.312  0.00  0.00      WT1   
ATOM   2992  OH2 TIP3W8852      -9.243  -3.387   1.107  0.00  0.00      WT1   
ATOM   2993  H1  TIP3W8852      -9.151  -2.532   1.557  0.00  0.00      WT1   
ATOM   2994  H2  TIP3W8852      -9.921  -3.097   0.504  0.00  0.00      WT1   
ATOM   2995  OH2 TIP3W8865      15.179  -7.421  11.944  0.00  0.00      WT1   
ATOM   2996  H1  TIP3W8865      16.111  -7.219  12.138  0.00  0.00      WT1   
ATOM   2997  H2  TIP3W8865      15.373  -8.326  11.621  0.00  0.00      WT1   
ATOM   2998  OH2 TIP3W8869      13.645   6.195  10.640  0.00  0.00      WT1   
ATOM   2999  H1  TIP3W8869      14.048   6.973  11.060  0.00  0.00      WT1   
ATOM   3000  H2  TIP3W8869      14.377   5.616  10.462  0.00  0.00      WT1   
ATOM   3001  OH2 TIP3W8870      -8.394  15.628 -14.878  0.00  0.00      WT1   
ATOM   3002  H1  TIP3W8870      -7.564  15.618 -14.332  0.00  0.00      WT1   
ATOM   3003  H2  TIP3W8870      -8.753  14.708 -14.721  0.00  0.00      WT1   
ATOM   3004  OH2 TIP3W8886      -3.674  15.915 -10.658  0.00  0.00      WT1   
ATOM   3005  H1  TIP3W8886      -3.565  16.712 -10.110  0.00  0.00      WT1   
ATOM   3006  H2  TIP3W8886      -4.646  15.824 -10.748  0.00  0.00      WT1   
ATOM   3007  OH2 TIP3W8895      -4.349   9.901  -8.132  0.00  0.00      WT1   
ATOM   3008  H1  TIP3W8895      -4.099   8.972  -8.350  0.00  0.00      WT1   
ATOM   3009  H2  TIP3W8895      -4.048  10.395  -8.894  0.00  0.00      WT1   
ATOM   3010  OH2 TIP3W8903      -6.982  14.700   3.404  0.00  0.00      WT1   
ATOM   3011  H1  TIP3W8903      -6.210  14.720   3.986  0.00  0.00      WT1   
ATOM   3012  H2  TIP3W8903      -6.839  15.579   2.869  0.00  0.00      WT1   
ATOM   3013  OH2 TIP3W8905      -4.442  -8.562  -5.523  0.00  0.00      WT1   
ATOM   3014  H1  TIP3W8905      -3.489  -8.546  -5.456  0.00  0.00      WT1   
ATOM   3015  H2  TIP3W8905      -4.579  -7.771  -6.054  0.00  0.00      WT1   
ATOM   3016  OH2 TIP3W8908      -6.686  10.476   9.102  0.00  0.00      WT1   
ATOM   3017  H1  TIP3W8908      -6.596  10.050   8.209  0.00  0.00      WT1   
ATOM   3018  H2  TIP3W8908      -5.885  11.003   9.233  0.00  0.00      WT1   
ATOM   3019  OH2 TIP3W8926      -5.620 -13.732  -7.627  0.00  0.00      WT1   
ATOM   3020  H1  TIP3W8926      -4.988 -13.022  -7.634  0.00  0.00      WT1   
ATOM   3021  H2  TIP3W8926      -5.251 -14.280  -6.902  0.00  0.00      WT1   
ATOM   3022  OH2 TIP3W8927       9.074   2.807 -13.693  0.00  0.00      WT1   
ATOM   3023  H1  TIP3W8927       8.303   2.466 -13.172  0.00  0.00      WT1   
ATOM   3024  H2  TIP3W8927       9.590   2.016 -14.002  0.00  0.00      WT1   
ATOM   3025  OH2 TIP3W8928       7.820 -13.421  12.377  0.00  0.00      WT1   
ATOM   3026  H1  TIP3W8928       7.842 -13.105  13.300  0.00  0.00      WT1   
ATOM   3027  H2  TIP3W8928       6.975 -13.024  12.109  0.00  0.00      WT1   
ATOM   3028  OH2 TIP3W8931     -11.378  -8.565   2.940  0.00  0.00      WT1   
ATOM   3029  H1  TIP3W8931     -11.447  -9.012   2.121  0.00  0.00      WT1   
ATOM   3030  H2  TIP3W8931     -11.759  -7.735   2.663  0.00  0.00      WT1   
ATOM   3031  OH2 TIP3W8935      -6.868  -4.987 -13.857  0.00  0.00      WT1   
ATOM   3032  H1  TIP3W8935      -6.921  -5.852 -14.211  0.00  0.00      WT1   
ATOM   3033  H2  TIP3W8935      -7.367  -4.524 -14.519  0.00  0.00      WT1   
ATOM   3034  OH2 TIP3W8949       5.965  -4.083 -14.311  0.00  0.00      WT1   
ATOM   3035  H1  TIP3W8949       6.029  -4.587 -15.109  0.00  0.00      WT1   
ATOM   3036  H2  TIP3W8949       5.920  -4.836 -13.599  0.00  0.00      WT1   
ATOM   3037  OH2 TIP3W8952      -9.558 -13.934  -5.357  0.00  0.00      WT1   
ATOM   3038  H1  TIP3W8952      -8.654 -13.832  -4.967  0.00  0.00      WT1   
ATOM   3039  H2  TIP3W8952     -10.112 -13.660  -4.620  0.00  0.00      WT1   
ATOM   3040  OH2 TIP3W8954      12.927  16.198 -14.717  0.00  0.00      WT1   
ATOM   3041  H1  TIP3W8954      13.412  16.284 -13.869  0.00  0.00      WT1   
ATOM   3042  H2  TIP3W8954      12.743  17.143 -14.824  0.00  0.00      WT1   
ATOM   3043  OH2 TIP3W8956       0.291  -7.430  -7.611  0.00  0.00      WT1   
ATOM   3044  H1  TIP3W8956       0.662  -6.934  -6.867  0.00  0.00      WT1   
ATOM   3045  H2  TIP3W8956       0.699  -7.127  -8.383  0.00  0.00      WT1   
ATOM   3046  OH2 TIP3W8973      -2.675  -1.825  -9.794  0.00  0.00      WT1   
ATOM   3047  H1  TIP3W8973      -3.499  -1.780  -9.265  0.00  0.00      WT1   
ATOM   3048  H2  TIP3W8973      -2.632  -0.966 -10.246  0.00  0.00      WT1   
ATOM   3049  OH2 TIP3W8976     -14.714  -3.307 -13.424  0.00  0.00      WT1   
ATOM   3050  H1  TIP3W8976     -13.840  -3.444 -13.902  0.00  0.00      WT1   
ATOM   3051  H2  TIP3W8976     -14.536  -2.438 -13.043  0.00  0.00      WT1   
ATOM   3052  OH2 TIP3W8977      14.858   1.995 -11.382  0.00  0.00      WT1   
ATOM   3053  H1  TIP3W8977      14.746   1.393 -10.580  0.00  0.00      WT1   
ATOM   3054  H2  TIP3W8977      14.904   2.865 -10.901  0.00  0.00      WT1   
ATOM   3055  OH2 TIP3W8988       8.770  -6.011  -3.341  0.00  0.00      WT1   
ATOM   3056  H1  TIP3W8988       8.393  -6.656  -2.737  0.00  0.00      WT1   
ATOM   3057  H2  TIP3W8988       9.214  -5.407  -2.744  0.00  0.00      WT1   
ATOM   3058  OH2 TIP3W8994       8.150  -5.668   1.079  0.00  0.00      WT1   
ATOM   3059  H1  TIP3W8994       8.430  -4.689   1.045  0.00  0.00      WT1   
ATOM   3060  H2  TIP3W8994       8.802  -6.068   1.692  0.00  0.00      WT1   
ATOM   3061  OH2 TIP3W9013     -10.783   6.062 -12.433  0.00  0.00      WT1   
ATOM   3062  H1  TIP3W9013     -10.224   6.360 -13.167  0.00  0.00      WT1   
ATOM   3063  H2  TIP3W9013     -10.050   5.710 -11.860  0.00  0.00      WT1   
ATOM   3064  OH2 TIP3W9015      15.033  12.327 -15.801  0.00  0.00      WT1   
ATOM   3065  H1  TIP3W9015      14.479  12.727 -15.070  0.00  0.00      WT1   
ATOM   3066  H2  TIP3W9015      15.769  11.940 -15.252  0.00  0.00      WT1   
ATOM   3067  OH2 TIP3W9034     -10.981  -6.355 -13.278  0.00  0.00      WT1   
ATOM   3068  H1  TIP3W9034     -10.449  -7.023 -13.758  0.00  0.00      WT1   
ATOM   3069  H2  TIP3W9034     -11.759  -6.819 -13.013  0.00  0.00      WT1   
ATOM   3070  OH2 TIP3W9047       2.552  -3.330 -12.225  0.00  0.00      WT1   
ATOM   3071  H1  TIP3W9047       2.099  -3.605 -13.061  0.00  0.00      WT1   
ATOM   3072  H2  TIP3W9047       2.015  -2.566 -12.031  0.00  0.00      WT1   
ATOM   3073  OH2 TIP3W9054      -2.328  -6.549  -8.353  0.00  0.00      WT1   
ATOM   3074  H1  TIP3W9054      -1.472  -6.835  -7.998  0.00  0.00      WT1   
ATOM   3075  H2  TIP3W9054      -2.083  -5.749  -8.824  0.00  0.00      WT1   
ATOM   3076  OH2 TIP3W9055      -0.758   6.246   6.532  0.00  0.00      WT1   
ATOM   3077  H1  TIP3W9055       0.146   6.359   6.108  0.00  0.00      WT1   
ATOM   3078  H2  TIP3W9055      -0.646   6.568   7.435  0.00  0.00      WT1   
ATOM   3079  OH2 TIP3W9057      10.002   3.424   5.960  0.00  0.00      WT1   
ATOM   3080  H1  TIP3W9057      10.261   2.584   6.344  0.00  0.00      WT1   
ATOM   3081  H2  TIP3W9057      10.415   3.323   5.091  0.00  0.00      WT1   
ATOM   3082  OH2 TIP3W9096      -1.347  -2.145 -13.193  0.00  0.00      WT1   
ATOM   3083  H1  TIP3W9096      -1.680  -2.889 -12.617  0.00  0.00      WT1   
ATOM   3084  H2  TIP3W9096      -0.732  -1.812 -12.578  0.00  0.00      WT1   
ATOM   3085  OH2 TIP3W9165       8.285   9.766  -1.729  0.00  0.00      WT1   
ATOM   3086  H1  TIP3W9165       8.484   8.835  -2.071  0.00  0.00      WT1   
ATOM   3087  H2  TIP3W9165       8.722   9.683  -0.841  0.00  0.00      WT1   
ATOM   3088  OH2 TIP3W9226      -4.407  -6.489   9.755  0.00  0.00      WT1   
ATOM   3089  H1  TIP3W9226      -4.473  -5.508   9.683  0.00  0.00      WT1   
ATOM   3090  H2  TIP3W9226      -3.479  -6.607   9.526  0.00  0.00      WT1   
ATOM   3091  OH2 TIP3W9241      -6.187  -4.092  -7.273  0.00  0.00      WT1   
ATOM   3092  H1  TIP3W9241      -6.461  -4.391  -8.152  0.00  0.00      WT1   
ATOM   3093  H2  TIP3W9241      -5.610  -4.875  -7.040  0.00  0.00      WT1   
ATOM   3094  OH2 TIP3W9250      16.174  -1.890   0.509  0.00  0.00      WT1   
ATOM   3095  H1  TIP3W9250      16.622  -1.148   0.129  0.00  0.00      WT1   
ATOM   3096  H2  TIP3W9250      15.800  -2.334  -0.207  0.00  0.00      WT1   
ATOM   3097  SOD SOD I   1      13.788   5.760   6.287  0.00  0.00      ION   
END
