# Supplementary material for: Avibactam–Cyclodextrin Inclusion Complexes: Computational and Thermodynamic Insights for Drug Delivery, Detection, and Environmental Scavenging
Source: Molecules. 2025 Aug 18;30(16):3401. doi: 10.3390/molecules30163401 (PMC12388632; doi:10.3390/molecules30163401)
Supplement: Supplementary file 1 [file molecules-30-03401-s001.zip › DFT inputs - optimized structure - NCI/AVI.xyz]

27
Coordinates from ORCA-job AVB E -1286.249928983564
  S          -1.79483656825279      4.59134606383907      1.41885926624947
  O          -1.19364920835922      5.93515599243121      1.25151215767890
  O          -1.73035960806287      4.01531691529846      2.78582768072273
  O          -3.07367268926331      4.35373033631943      0.70515667278916
  O          -0.58578891325766      3.66252551544845      0.49138648638743
  N          -0.90517444598001      2.32504214971411      0.45909458055524
  C          -0.23930985285262      1.36650838866091      1.36277951592313
  C          -1.00215758281985      0.14468295020439      0.90323232991066
  C           1.23623198651973      1.18664877037780      1.03010170177493
  N          -1.00304576959542      0.32205414161167     -0.57271671680800
  C           0.36126897254003      0.01221581218287     -1.09799682964236
  C          -1.18124137041802      1.74084178969677     -0.74839782975998
  C           1.44442966289627      0.89479091739755     -0.46009601818723
  O          -1.46564353131937      2.29257364853859     -1.79620459327287
  C           0.63764602105863     -1.49018142729572     -1.01617733051963
  O           1.78282644101564     -1.92790648127035     -0.88239105271301
  N          -0.43839353227986     -2.27136410453240     -1.17633311373597
  H          -1.35820850409347     -1.86766501241094     -1.23410152262178
  H          -0.34618152134062     -3.27259816150323     -1.14951493391990
  H          -0.41845028940074      1.64365773702282      2.39561224952902
  H          -0.52648554432672     -0.78895037173087      1.18035525438623
  H          -2.02887182938587      0.14405964970739      1.25961265431398
  H           1.80444769353171      2.07288570485928      1.30893812658652
  H           1.60702717643165      0.36553826256990      1.64428277307206
  H           0.33400912072442      0.23019756757842     -2.16710039232435
  H           1.45113839759370      1.84024807880245     -1.00113724888858
  H           2.41774528869668      0.44144516648196     -0.62508386748582
