# Supplementary material for: Avibactam–Cyclodextrin Inclusion Complexes: Computational and Thermodynamic Insights for Drug Delivery, Detection, and Environmental Scavenging
Source: Molecules. 2025 Aug 18;30(16):3401. doi: 10.3390/molecules30163401 (PMC12388632; doi:10.3390/molecules30163401)
Supplement: Supplementary file 1 [file molecules-30-03401-s001.zip › DFT inputs - optimized structure - NCI/bCD.xyz]

147
Coordinates from ORCA-job bCD E -4273.621679139550
  H           4.92425401694673     -4.57761971148848      0.08659019999162
  C           0.04108380876845      6.14777269057053     -0.05444865409444
  C           0.95265427024598      6.28756729771050     -1.26304612472629
  C           1.90467724596652      5.11756874997943     -1.35628172523001
  C           2.68785569075991      4.98661301936202     -0.06195823089905
  C           1.76771885994129      4.94011026318418      1.15519169909650
  C           2.49152612940003      5.09624049756032      2.49113029834604
  O           0.14616814838049      6.41428981891332     -2.43075800747945
  O           2.74752381174400      5.35812387976577     -2.47098802078953
  O           3.43628449373330      3.76790263118760     -0.15984491900061
  O           0.83199613771967      6.04661165383854      1.11950252781555
  O           3.10037981969316      3.90453850150560      2.95455338365828
  H          -0.55052471987767      7.05196374489016      0.08006107321824
  H           1.53569174213432      7.20221110458740     -1.12303941670268
  H           1.32931637391369      4.19765907301229     -1.50062615616889
  H           3.36770163412762      5.83682115045894      0.02829699242590
  H           1.21698173338187      3.99748357179257      1.15338333733263
  H           3.21661909912362      5.91230366606387      2.41800680646920
  H           1.75438226734141      5.37972811138142      3.23962399032339
  H           0.73268401233469      6.31751265693666     -3.19347646568535
  H           3.47174187516699      4.70092671065126     -2.46121935213366
  H           3.89051367410615      3.73313313593499      2.41305247459765
  C          -4.77167179078397      3.85642989874136     -0.03948008661848
  C          -4.31752537130465      4.62828016483860     -1.26792155579146
  C          -2.80991680550734      4.63262404074435     -1.37260514777375
  C          -2.21160060432518      5.19649518326143     -0.09627412611762
  C          -2.73905065106272      4.47594175373836      1.14154569586630
  C          -2.40266036589197      5.17258501414789      2.45847677842990
  O          -4.93332060909605      4.05906851712401     -2.41922362572086
  O          -2.47671550232038      5.41032849535974     -2.51037522711645
  O          -0.79213691365205      5.02607378210095     -0.19875760231359
  O          -4.18763536439844      4.43255368083168      1.11872925597511
  O          -1.08904106226833      4.91916357125679      2.92211378836823
  H          -5.84586414801415      3.96645755001283      0.10009870719084
  H          -4.65994349810642      5.65975916005200     -1.14508022814601
  H          -2.45407921008314      3.60443020192896     -1.49286049206910
  H          -2.45674052508502      6.25881707031601     -0.02998624969972
  H          -2.34355069353894      3.45859272121083      1.15901505308013
  H          -2.59032976469925      6.24573619460461      2.35783600327567
  H          -3.08013916251463      4.79171544366966      3.22008332513316
  H          -4.49614392698498      4.43756965341158     -3.19417851132004
  H          -1.51183956099901      5.57033840934124     -2.50749716001518
  H          -0.46630936849274      5.42067626666350      2.36760283876530
  C          -5.98919351953069     -1.33275294529433      0.07717557002095
  C          -6.39419134492201     -0.48993968455871     -1.12056214642631
  C          -5.47072547967345      0.69527314498494     -1.27822333237809
  C          -5.44609662326728      1.50739075247519      0.00479205604413
  C          -5.13793519976470      0.63794071732359      1.22167102581385
  C          -5.40387114083000      1.32308566766005      2.56069854916994
  O          -6.40269410732971     -1.31785447578903     -2.27986153967323
  O          -5.95043882068586      1.44842849898170     -2.37959647381200
  O          -4.42496230161412      2.50088853672393     -0.15882722623676
  O          -6.00105596078787     -0.52590256754367      1.24356107118198
  O          -4.39222449721275      2.23213839259252      2.95261863375232
  H          -6.72971023930980     -2.10926494300299      0.26210781322992
  H          -7.40656834956455     -0.12257889829244     -0.92928420948763
  H          -4.45530266285727      0.33577886733171     -1.47286700197155
  H          -6.41620939187041      1.99037937617668      0.13925095374719
  H          -4.09519081637102      0.31726781601031      1.17876997706950
  H          -6.38536147800595      1.80563566950281      2.52912935204090
  H          -5.44275517881536      0.55267960272148      3.32838524135139
  H          -6.47964626712029     -0.73185670495720     -3.04543575369875
  H          -5.43416361890903      2.27699426071226     -2.43745896750848
  H          -4.45715230463643      3.02499710122184      2.39275497591488
  C          -2.70430856614511     -5.52536305249749     -0.04837055156158
  C          -3.59256847131415     -5.24970706613668     -1.25059667544095
  C          -3.94285857650280     -3.78199575810819     -1.33911602290631
  C          -4.57429226971819     -3.32292024475690     -0.03704986905247
  C          -3.71393439571972     -3.68504349166178      1.17007109966558
  C          -4.41741030220805     -3.49958266603885      2.51314223766643
  O          -2.92763926694994     -5.71260986489743     -2.42252069053258
  O          -4.82127894188569     -3.63495152054916     -2.44280390118252
  O          -4.71992305689408     -1.89979962105014     -0.12938026425911
  O          -3.36475654225535     -5.09103330141847      1.13044223418958
  O          -4.40303989607099     -2.16398753703602      2.98473441643738
  H          -2.56638655263171     -6.59723506718851      0.08334798603744
  H          -4.51480618292734     -5.81970395231341     -1.10664895164470
  H          -3.02737627728422     -3.20278946991641     -1.49708167088484
  H          -5.55566386948475     -3.79148808608516      0.06418459152519
  H          -2.80236379266362     -3.08465964783157      1.15715713720976
  H          -5.43779244805451     -3.88817240841514      2.44689867301054
  H          -3.88710501580214     -4.09562718538721      3.25309235277005
  H          -3.42473962736229     -5.38050548724381     -3.18256209499599
  H          -5.20293573132315     -2.73478729589035     -2.42059887416515
  H          -5.03725380669776     -1.64714168416020      2.45837589817038
  C           2.62774992239229     -5.55143458255265     -0.05969824147323
  C           1.87847769731629     -6.04696093690765     -1.28649725929571
  C           0.51571113068905     -5.40130597402517     -1.38279722099258
  C          -0.26205109030388     -5.65324320227986     -0.10371765723476
  C           0.53133153661388     -5.23663458123204      1.13193000480343
  C          -0.06561824483575     -5.72433660276022      2.45051793695519
  O           2.67296513319498     -5.79338793370996     -2.44143409055307
  O          -0.12548086789451     -5.95813077647797     -2.51862009498216
  O          -1.46573200972760     -4.88030099675093     -0.19939270421971
  O           1.85740762089915     -5.82152965368174      1.10113704947362
  O          -1.13851617015762     -4.93066954333326      2.92340456813300
  H           3.54822971105483     -6.11763548604131      0.07391055138047
  H           1.74527898256290     -7.12612431072011     -1.16804085669316
  H           0.63680956594294     -4.31993982251277     -1.50248893493962
  H          -0.50512806602946     -6.71633722972088     -0.04022671298545
  H           0.61502955207629     -4.14830759415475      1.15312218747681
  H          -0.35949249360860     -6.77324699574962      2.34850456106127
  H           0.71416674578777     -5.67542629194746      3.20792551056469
  H           2.10781327113022     -5.93305929431318     -3.21348805854691
  H          -1.06319164542855     -5.68102797122759     -2.51438773749818
  H          -1.91953614404242     -5.11056890134958      2.37170435280082
  C           5.97455363780832     -1.40131166427142      0.05023429601499
  C           5.95558598530229     -2.32085943371653     -1.15958983121363
  C           4.60725144329377     -2.98617263502265     -1.30846175815420
  C           4.25309400484960     -3.72420964558738     -0.02952053140291
  C           4.36577624748688     -2.82011319169135      1.19567461278488
  C           4.31574580838405     -3.56855131054703      2.52617556199550
  O           6.30843978074538     -1.56398830210973     -2.31351585126638
  O           4.69931550058853     -3.85836414102071     -2.42258577118894
  O           2.90172226149250     -4.17896531211941     -0.17715725524890
  O           5.65005807218896     -2.14861724799106      1.21162041330203
  O           3.00721437441407     -3.92127786490821      2.93619451836842
  H           6.98202563572606     -1.02776308374709      0.22570910566698
  H           6.70942841218864     -3.09478938249309     -0.98849659913290
  H           3.84502456334615     -2.22010471037699     -1.48283624676110
  H           3.56648768939058     -2.07731782430576      1.16667462152519
  H           4.96659361229308     -4.44612510359297      2.47166653243760
  H           4.71570049061301     -2.91115227654209      3.29557957441741
  H           6.11604402720921     -2.11518480185426     -3.08452249697707
  H           3.88196321105890     -4.39367381701319     -2.46720249235275
  H           2.70216785271450     -4.65987452233751      2.38193841210639
  C           4.82952781377245      3.80540982118949      0.01504341887122
  C           5.52972541817119      3.18906722273297     -1.18480079263574
  C           5.20423208274017      1.71788960695195     -1.30247935095741
  C           5.55704002503190      1.00823805266686     -0.00698261380139
  C           4.91680279338663      1.68783462824684      1.20136324598590
  C           5.44973356441056      1.19967704661068      2.54705682329015
  O           5.15508375475648      3.91544297891295     -2.35169557173481
  O           5.94202749668401      1.22023473236915     -2.40631358906741
  O           5.07572500132307     -0.33640368902540     -0.13159625510576
  O           5.21242853482630      3.10700001692382      1.18962409463445
  O           4.88039139577081     -0.02300957245870      2.97769230850577
  H           5.17100620116564      4.82795695994220      0.16805052279396
  H           6.60573109082123      3.29561883518153     -1.02032479579744
  H           4.12954068065597      1.60008110348810     -1.47398544760741
  H           6.64259276190815      1.00670100749294      0.11301334491416
  H           3.83560488851545      1.54150652769653      1.16649570724550
  H           6.54114183518334      1.13822857274027      2.50340904156491
  H           5.19329413553444      1.94403295808373      3.29833582793371
  H           5.46904139718102      3.41113724530442     -3.11468505046686
  H           5.87989041971892      0.24427808219474     -2.40973171516520
  H           5.26059062676689     -0.74142195210098      2.44318150649663
