# Supplementary material for: Avibactam–Cyclodextrin Inclusion Complexes: Computational and Thermodynamic Insights for Drug Delivery, Detection, and Environmental Scavenging
Source: Molecules. 2025 Aug 18;30(16):3401. doi: 10.3390/molecules30163401 (PMC12388632; doi:10.3390/molecules30163401)
Supplement: Supplementary file 1 [file molecules-30-03401-s001.zip › DFT inputs - optimized structure - NCI/Complex-AVI-bCD.xyz]

174
Coordinates from ORCA-job Complex-AVB-bCD E -5559.907926070287
  H           3.98119031706613     14.19457369673628     -2.44803233587709
  C          -4.84022520090196     13.18529769643101      4.90371705748668
  C          -4.09441740614814     12.05728165418127      5.60904504296955
  C          -2.80628995239494     11.72884011140832      4.89017582496664
  C          -3.07501592450886     11.44486886692641      3.42200166500530
  C          -3.85665036804063     12.59312253485395      2.79617570034585
  C          -4.29532073075593     12.29788177497396      1.38162552733678
  O          -3.86340524371754     12.44106418550807      6.96333396878975
  O          -2.21844238518437     10.61703832939163      5.55101921108725
  O          -1.81072074613761     11.31624809948376      2.76891542614840
  O          -5.05607740663867     12.83220401048569      3.55532195795149
  O          -4.87591495830536     13.42663715657602      0.73646936914102
  H          -5.83209933848549     13.30707848351793      5.33459468831111
  H          -4.74372404128427     11.17693320884040      5.58666589937257
  H          -2.14130173864865     12.59579234829997      4.94596173752696
  H          -3.64530540796715     10.51863501329227      3.32445582495760
  H          -3.23898620755566     13.49358253430735      2.79827656153568
  H          -4.98734282016301     11.45003762534221      1.38979369996116
  H          -3.42641985533236     12.01915809249687      0.79443989058176
  H          -3.25800040271992     11.78856195670024      7.34134290362320
  H          -1.35835988917192     10.43912104896465      5.12233793098800
  H          -5.68205372642504     13.64874797634553      1.21845421140158
  C          -4.54306030795575     18.34461813456885      6.07507774738663
  C          -4.18636329134109     17.37539860019725      7.19437363737003
  C          -3.70961991923247     16.05671278710611      6.62700213874902
  C          -4.72646245750023     15.50680041869687      5.64390527029720
  C          -5.11436735027112     16.55448919703057      4.60284229172920
  C          -6.21719254234065     16.11645172124999      3.67805416580199
  O          -3.20664263550445     17.99028014203906      8.02780741904209
  O          -3.49012045028486     15.17297524449763      7.71799131228477
  O          -4.10716003622831     14.38341397373844      5.00959115219906
  O          -5.53404243113419     17.76710436980197      5.25298047470895
  O          -7.35219413977439     15.68810567644639      4.42996310691093
  H          -4.99535593861911     19.24578270702493      6.48665524866346
  H          -5.09926051425995     17.19809811063215      7.77022324739162
  H          -2.77465737356198     16.22679252942224      6.08720552688012
  H          -5.61400358987640     15.18762548049636      6.19002377082897
  H          -4.24215955624101     16.76390694409930      3.98141351599215
  H          -5.83257472742406     15.30737105590548      3.05601602465434
  H          -6.47328475031930     16.95510187862056      3.02550528167061
  H          -2.88372240843576     17.31914594425098      8.64332237451151
  H          -3.44030500137990     14.26217960626826      7.36793704838317
  H          -8.01900327156868     15.38796318152160      3.80169451684419
  C          -1.49726278085703     21.95626123675311      3.68580713660449
  C          -1.34270628243567     21.77381964372113      5.19492434144127
  C          -1.73767641777102     20.36209400773707      5.59944161162700
  C          -3.11775997636566     20.03477940301572      5.04698235206124
  C          -3.17863781289678     20.26133383525543      3.54355030447095
  C          -4.54809621577719     20.06961308947040      2.93491927920828
  O          -0.03961296175742     22.13828682224966      5.61683473310165
  O          -1.72277839180413     20.27135690434050      7.01641733008469
  O          -3.37666367861634     18.66341113457776      5.35640095935843
  O          -2.79794796101460     21.61884987739505      3.25760478963436
  O          -5.55221492785290     20.89285028709550      3.52082642508725
  H          -1.36416807137844     23.00377944185989      3.41916007830331
  H          -2.02935901254957     22.46815238883742      5.68187565844510
  H          -1.02309982847997     19.65324056783097      5.16668503841144
  H          -3.85655096951375     20.67155901432692      5.53574461728314
  H          -2.49073565139677     19.57154902841070      3.04749675359910
  H          -4.86230618585681     19.04189572056494      3.08524719996722
  H          -4.47350841203956     20.24998681584778      1.85895752014944
  H           0.59961907407609     21.83049181008817      4.94748356103452
  H          -2.09750335962133     19.40506757351455      7.26061594758308
  H          -5.27543022821153     21.80981665498571      3.39791430174128
  C           2.17692202900586     21.13293062580909     -0.06539146838389
  C           2.67531012740840     21.73525405416516      1.24653050589962
  C           1.73197673693549     21.36448602635872      2.37832453615930
  C           0.30515118144782     21.73572657505374      2.04295549323004
  C          -0.09149933734210     21.18527066633335      0.67513137894302
  C          -1.43419587091152     21.66848190350003      0.18094357231000
  O           4.01599607562332     21.38085394396871      1.53931990904763
  O           2.08440466995941     22.03328350693388      3.59175133171938
  O          -0.51999821269182     21.15710457501796      3.05648642067999
  O           0.86976470540578     21.57064668481432     -0.32721329293561
  O          -1.53510720415005     23.08730128867792      0.09966021180684
  H           2.78850599340915     21.48255034584496     -0.89671849638224
  H           2.67015464949824     22.81915149671830      1.12411118798427
  H           1.77064113854145     20.28453390419821      2.53167172744630
  H           0.20073582705344     22.82170613766385      2.04815707107618
  H          -0.12872900553715     20.09725871299664      0.73833898741784
  H          -2.20373536324629     21.34074247552039      0.87266334424440
  H          -1.62845714046735     21.20608074587560     -0.79066610342455
  H           4.07425381985990     20.40272931774285      1.60276550285996
  H           2.98806419648187     21.76640273023716      3.80688082073208
  H          -0.86223253908443     23.38653247005344     -0.52493419849939
  C           4.35212579491663     16.46559641716923     -1.42253423973982
  C           4.88093665176695     17.17099935640860     -0.17629085451957
  C           3.76211181148240     17.98988988381295      0.43509249677861
  C           3.27784920278698     19.01404824029077     -0.57868693530798
  C           2.82834432425166     18.27494898006701     -1.83929342339952
  C           2.45567210008446     19.19940095314868     -2.97343210994112
  O           5.38737060371872     16.19940965345699      0.72828472345074
  O           4.22047062029090     18.58953431540060      1.65080798570389
  O           2.17565990593735     19.71248438787705     -0.01201261019314
  O           3.88583238283812     17.43657580371523     -2.33897203945862
  O           1.92194910303278     18.49616419251365     -4.09061421198588
  H           5.15316990607281     15.94101266238142     -1.93991014165463
  H           5.68870467799161     17.83744415187919     -0.49202803445541
  H           2.93450442120540     17.32686817681553      0.67594235611368
  H           4.08794468905825     19.70438944808274     -0.82198543877640
  H           1.96340548497799     17.65839614040677     -1.58276464810287
  H           3.33111109387078     19.78974065995878     -3.26253509960582
  H           1.67899120020669     19.88173627495932     -2.63796736791689
  H           5.46993702152347     16.62494445077368      1.59321118254954
  H           3.52763564199525     18.41341107342552      2.30956573747184
  H           2.59737059437857     17.86855897352984     -4.37836022895783
  C           2.21234113930334     11.63474779684762     -1.23157197924050
  C           3.68471772318105     11.86551462426767     -0.90011145001354
  C           3.89444716395554     13.31279123929537     -0.49059306317415
  C           3.34491421319638     14.24904954790919     -1.56130977803745
  C           1.90650293316056     13.91058785131942     -1.93164788760886
  C           1.42458788127809     14.69398562142701     -3.13209699089765
  O           4.12861173594224     10.93282822493856      0.06654358645454
  O           5.27789697340590     13.54188346122390     -0.27189433543269
  O           3.33606693665679     15.57873407021100     -1.03479435146334
  O           1.77292943210020     12.50854746219813     -2.25190223377809
  O           0.01879619175738     14.61646338972196     -3.32259470127570
  H           2.07020150453275     10.62798917224853     -1.62049848921985
  H           4.26462358596328     11.66773130973173     -1.80283140889805
  H           3.33258943960184     13.49965360172975      0.42979386062378
  H           1.26979014189304     14.14059958961511     -1.07651310292592
  H           1.89119921993700     14.29261517391995     -4.03128594641107
  H           1.74953561358320     15.72870173719481     -3.02035890640039
  H           3.51501764132114     10.95714701181210      0.82707774393955
  H           5.35638333568792     14.39843993357357      0.18533937419407
  H          -0.39181601864285     15.03544866250743     -2.54743345969117
  C          -1.42559884293079     10.04715931765992      2.30197088531413
  C           0.02424965284073      9.79971241684330      2.70178681850211
  C           0.95099587643860     10.76185832898144      1.98422362126631
  C           0.70151970119997     10.74614526545531      0.48908068340598
  C          -0.78245880243041     10.91433572255781      0.17276041817059
  C          -1.13320086446467     10.72212254819119     -1.30131995590089
  O           0.17906896825763      9.95177946510754      4.11925634877247
  O           2.31927215106376     10.41632545969461      2.21113179570588
  O           1.44592268133889     11.83281463949968     -0.06105931676235
  O          -1.55452247200687      9.94136315911749      0.89917925000345
  O          -1.11557445164682     11.92322547013397     -2.05523924823245
  H          -2.06979776692953      9.27180165809510      2.71332977321615
  H           0.27606649876614      8.78024277954786      2.41148687301149
  H           0.76218795346944     11.77096148136889      2.34966309936152
  H           1.05710579194572      9.79874561589318      0.07695814461484
  H          -1.08890217175712     11.91907010143936      0.46779941171664
  H          -2.15471480108467     10.34863367757100     -1.34142037326871
  H          -0.48661323186858      9.96182583989025     -1.74879446906814
  H           0.54500277668525      9.13393152606702      4.47392052079579
  H           2.54158133516887     10.67634863546234      3.11383295115474
  H          -0.19359095016611     12.19412836997203     -2.20569431525496
  S           1.57419570341015     16.85099231550312      6.80210954946067
  O           1.73173266322469     16.12626971044869      5.17338353857455
  O           1.79750161129467     17.89161386066448      2.99845102072218
  O          -0.86232973531955     15.80554147435776     -0.87024866935891
  O           1.56306906678974     18.31290067230104      6.54949890505869
  O           2.81534055156260     16.30033512492068      7.39371950132779
  O           0.29872138877776     16.30075210241064      7.32566048701320
  N          -0.36412765036001     17.08100754108792      2.50370113570806
  N           0.64647048175226     16.44968907976499      4.39929279267083
  N          -1.60880568708920     17.65607461144885      0.20892285041767
  C          -0.43247057385055     15.46868939261777      4.15091090335221
  C          -1.34181654073535     16.42907513318157      3.41595144667660
  C           0.04776104979841     14.36638169322642      3.19949254125092
  C          -0.06540278162802     16.17848798300976      1.35786651882693
  C          -0.25103438047270     14.69182024882566      1.72867836410031
  C           0.81787335779606     17.22445322313873      3.29463943142225
  C          -0.88874912005143     16.53796188286942      0.12800528686290
  H          -0.81459734927428     15.10249628228254      5.09581749175595
  H          -2.13871536119319     15.95847391082013      2.85459825678501
  H          -1.76364769094391     17.17772289345721      4.07767571872086
  H          -0.44943945905318     13.43239931126393      3.44431386570685
  H           1.11355943679309     14.20315928728037      3.35687487217152
  H           0.96963450500533     16.35410902026306      1.06888244924184
  H           0.36852177138426     14.08428326513548      1.07773569795056
  H          -1.27746083183640     14.40234859758077      1.51375120884058
  H          -1.56460425595446     18.21524673502374      1.04494745619657
  H          -2.14870352032241     17.97792193674004     -0.57665453381930
