# Supplementary material for: Avibactam–Cyclodextrin Inclusion Complexes: Computational and Thermodynamic Insights for Drug Delivery, Detection, and Environmental Scavenging
Source: Molecules. 2025 Aug 18;30(16):3401. doi: 10.3390/molecules30163401 (PMC12388632; doi:10.3390/molecules30163401)
Supplement: Supplementary file 1 [file molecules-30-03401-s001.zip › DFT inputs - optimized structure - NCI/Complex-AVI-DMbCD.xyz]

216
Coordinates from ORCA-job Complex-AVB-DMbCD E -6109.788732657227
  C          13.71387261611889      4.72781615648606     -5.24519588309963
  C          13.84642064092036      3.96109924325769     -3.93598151832394
  C          14.92173852341425      4.54995439017815     -3.04297212411695
  C          16.24337843106416      4.65160582719539     -3.78719896688444
  C          16.02781706851965      5.36575187715375     -5.13018356586456
  O          17.15505034913188      5.38861095047707     -2.96608289410086
  O          14.96735832240401      4.74758016831491     -5.88134755695889
  C          10.19818039765774      8.54607447171328     -6.33694425503804
  C           9.87650083860209      7.62708175045399     -5.15497240934119
  C          11.14210794274813      7.05746121921075     -4.54849751171453
  C          12.00572601568337      6.42452571500543     -5.63486302479759
  C          12.25310680951216      7.42044430312944     -6.76374766520493
  O          13.22470074850718      6.03003798547229     -4.99711647642716
  O          10.98366515213079      7.85426831714133     -7.28373412205277
  C          11.09015697489882     13.77349081089461     -6.15623712458766
  C          10.10297679345796     13.23334510182198     -5.12471256787046
  C          10.35546558687126     11.76044669936728     -4.88553800289770
  C          10.37702191501666     10.98953556402960     -6.20011780189859
  C          11.28909941118428     11.64577498661136     -7.23377850397067
  O          10.85948557160958      9.68912925153839     -5.85373431827549
  O          10.98211345847655     13.04377579669402     -7.35782588718816
  C          15.63238213882595     16.21361314029318     -4.97542448510477
  C          14.25275085661012     16.79975636571994     -4.63387653056072
  C          13.22578869027389     15.68953299147341     -4.53546667313510
  C          13.23212881468418     14.85942750991656     -5.81582671537271
  C          14.64000885418668     14.38131847511967     -6.14678408596513
  O          12.39033077705679     13.72004190829309     -5.61538968643564
  O          15.52949503584777     15.50498629772579     -6.19713467030736
  C          19.74779553665524     14.31922555139932     -2.21749962180344
  C          18.85734496906995     15.27357443746750     -1.43243124900405
  C          17.43874251184197     15.29092495345612     -1.97084017970358
  C          17.43745501308339     15.57270829232179     -3.46418497973548
  C          18.40368959948794     14.60947242685047     -4.16843989470079
  O          16.09254461204113     15.39718560355454     -3.92307253315912
  O          19.71365137956452     14.68756943945031     -3.57522146577158
  C          20.88243942178740      9.27139791526453     -1.09247739748247
  C          20.43363234271105     10.15432056616289      0.07131885385683
  C          19.54716378526628     11.28388698109421     -0.41054854281012
  C          20.23861594872142     12.02865054982022     -1.54161779481320
  C          20.65302389071053     11.06643744091178     -2.64781304684442
  O          19.30135332932802     12.99617627753095     -2.01854353624616
  O          21.50903873232406     10.05227036329313     -2.08730844765502
  C          18.43509402573915      4.85117833878497     -2.72780129995843
  C          18.81167385471863      5.00652720546113     -1.24620077525640
  C          18.92966328695420      6.47209214117127     -0.89185228402816
  C          19.88983298606216      7.17235108784184     -1.84224770250863
  C          19.58217114492811      6.87831915622820     -3.30661445750715
  O          19.76639256211804      8.57665080738041     -1.59563620597884
  O          19.43950138527971      5.46556268413527     -3.51709066003583
  O          12.63682949181322      3.94876040084407     -3.18188683974692
  C          11.73761548691281      2.89744120450135     -3.54731900145800
  O          15.09232211719433      3.72973316422121     -1.89552084856132
  H          14.20627679521728      3.59181755135639     -1.53312010833040
  C          17.24371493625477      5.31544039326869     -6.01356563559307
  O          17.07180046882730      6.21736249237363     -7.10500101447540
  C          18.03282609886520      5.99427795878652     -8.13104458534400
  O          10.77919784267726      6.10739729757560     -3.56045611977683
  H          11.56608631986034      5.56283006914846     -3.36982044167480
  C          13.04935091173073      6.85453700338930     -7.90619518309748
  O          13.49405941110036      7.92362960651985     -8.72863215845401
  C          14.27017746610100      7.46507250033028     -9.82373946456798
  O           9.14435959820324      8.32011102493500     -4.14865845868137
  C           7.73005763211155      8.28510851170171     -4.34771733503258
  O          17.89402297207849      4.39994092693623     -0.36205933960023
  C          17.98221565973844      2.98263674983820     -0.32497588591197
  O          19.38728958995464      6.59688935587782      0.44615006094897
  H          19.47380272545892      7.55379367835989      0.63056998765632
  C          20.69314453926795      7.36448471633574     -4.19800077275909
  O          20.29955725060803      7.28387637924895     -5.55630644975678
  C          21.26153055138243      7.86814475658032     -6.41787020553088
  O           9.35907360765607     11.23821722954600     -4.01988302633886
  H           9.48614620392980     10.27084708865100     -3.99013256181539
  C          11.13291948218989     11.03535209933180     -8.60031113188584
  O          12.19558609507140     11.46757366096414     -9.43604098220906
  C          12.08584522503824     10.93490350998059    -10.74633017556211
  O          10.24318342750793     14.00670387260086     -3.93204722484353
  C           9.01247465335676     14.29904404278715     -3.26607952156054
  O          19.76531775848003      9.34216142681656      1.03768686700823
  C          20.23140682706185      9.51644178453783      2.37712503099304
  O          19.26928163700588     12.14737799285839      0.68163110789372
  H          18.91562450092831     12.97822106695258      0.31335366452734
  C          21.37695091672458     11.71735491258913     -3.79338332971240
  O          22.48361880423123     12.47061645570530     -3.32427802241061
  C          23.15075949384713     13.13799553689550     -4.38286299664380
  O          11.94333633137179     16.25091683375538     -4.30264825842161
  H          11.33791522789647     15.50590239882514     -4.11664211041618
  C          14.71593313167744     13.67130887619118     -7.47076970726139
  O          15.93702006125915     12.95083791077953     -7.54627501200450
  C          15.99328572574037     12.11511925103762     -8.69173367613066
  O          14.23743543056705     17.54312372460489     -3.43291444169233
  C          14.90131122732898     18.79698665969632     -3.52177455843908
  O          18.77748602471356     14.93355893059951     -0.04965302410527
  C          19.83277016222265     15.48804624768346      0.74030143644631
  O          16.68154877715012     16.28897500095346     -1.29675751871435
  H          16.80975270768268     16.12874211459523     -0.35180522892359
  C          18.57732057089991     14.83955896248655     -5.64414311077580
  O          18.90559493233904     16.19661674497394     -5.90466004264169
  C          19.06474216401997     16.43835088918101     -7.29267304054102
  H          13.05322898940017      4.20406777348090     -5.93368310565197
  H          14.12877257811276      2.93469585104919     -4.18387681446913
  H          14.62287501286776      5.56081362710593     -2.74650036598908
  H          16.63084155580770      3.64580776004089     -3.96536133624407
  H          15.76318148240562      6.40353312226715     -4.92819793888077
  H           9.28739536481561      8.82558156304889     -6.86353293322508
  H           9.27627488643157      6.79690481298005     -5.53587797877094
  H          11.71874204167666      7.87233296061966     -4.09831724046189
  H          11.48998367635758      5.54699326042620     -6.03192635650093
  H          12.78667907012939      8.28089016244529     -6.36344431456426
  H          10.82555021199383     14.79568205241970     -6.41872495259582
  H           9.09993988016715     13.37165242900185     -5.53423484741652
  H          11.34148411573145     11.65598728204182     -4.42511056746556
  H           9.35770576750528     10.92277258213143     -6.58818203565531
  H          12.31900695348803     11.52723605998165     -6.89937595203827
  H          16.34808986513023     17.00711594116450     -5.17633604272021
  H          13.98335068789706     17.45389666212377     -5.47212348964988
  H          13.50176387508500     15.02813944205594     -3.70814380465444
  H          12.85195874516173     15.46629171614923     -6.64096324329875
  H          14.96810647483202     13.69694052495069     -5.36438690959411
  H          20.78916746540404     14.41668792384169     -1.91776699600891
  H          19.27672708910708     16.27772471163375     -1.53528891426962
  H          16.98785350193980     14.30661933492112     -1.81054286665846
  H          17.75518782248021     16.60207774928246     -3.63412571142308
  H          18.02208907435846     13.59540641041598     -4.04889176488982
  H          21.64413167250503      8.57237203222864     -0.75007379643330
  H          21.33514926065714     10.58041119044534      0.51534690160951
  H          18.61669349204396     10.85866372472000     -0.80250282391092
  H          21.12323367655488     12.52940011761048     -1.14658160926212
  H          19.75969360129870     10.59740927942326     -3.06456836104847
  H          18.46314669223270      3.80279860676765     -3.01882079766378
  H          19.79664613693766      4.53719368310975     -1.13388971096848
  H          17.94711396237186      6.94062639677017     -1.00214807525111
  H          20.90545988630507      6.84042982106894     -1.61438164533559
  H          18.65314797672821      7.38055165732484     -3.57771884515601
  H          11.39019098482656      3.00572121270063     -4.57498814577284
  H          10.88798227325189      2.96797187935677     -2.87584239327558
  H          12.21789004247880      1.92581416967389     -3.42788652285812
  H          17.36413706084462      4.29451748329092     -6.38981393356950
  H          18.13512556006343      5.57703594034405     -5.44642203279515
  H          17.86325762746295      6.74467773099782     -8.89786820489565
  H          17.91153803928355      4.99982060445291     -8.56721605114235
  H          19.05041684635037      6.09205252756462     -7.74865164135392
  H          12.43220705353706      6.15447215298034     -8.48162876603332
  H          13.90586177781855      6.30446078921147     -7.51148605356838
  H          13.68720241290994      6.81163275078955    -10.47981131031148
  H          15.15400309687405      6.91849683110147     -9.48288313885982
  H          14.58610062752102      8.34094096349503    -10.38354190088133
  H           7.28479383587065      8.82478367454405     -3.51750371586284
  H           7.36708283944141      7.25613198108154     -4.34698885422006
  H           7.43884369249309      8.76821646728978     -5.28191063969778
  H          19.00274552403488      2.65893994833785     -0.10132961577411
  H          17.66095203215551      2.52449235167868     -1.26149839213906
  H          17.31968596230746      2.64671912803809      0.46761796317398
  H          21.59344810454721      6.76284156360787     -4.02170006757936
  H          20.92499757730323      8.39795880680295     -3.93214151859081
  H          20.88152995266762      7.78317402166110     -7.43200300587305
  H          22.22457776320903      7.35232782172402     -6.35227500093404
  H          21.41597702541192      8.92523662574184     -6.18114788654836
  H          10.16571940362299     11.33473992496154     -9.02117541815763
  H          11.14162995591044      9.94703181661978     -8.51390349742044
  H          12.09479368256620      9.84129989857086    -10.73337702959723
  H          12.94240468113160     11.29111375994463    -11.31190484023071
  H          11.16710588882771     11.27049673529701    -11.23695834978106
  H           9.26223533785955     14.93687961053635     -2.42320233762997
  H           8.53727593726895     13.38943246854652     -2.90606014654427
  H           8.32699607488905     14.83017991093609     -3.92932690390985
  H          21.29508362809769      9.28444271315312      2.45634600538275
  H          19.66746519889654      8.82279119379079      2.99405491608318
  H          20.05549889258561     10.53360979320456      2.72288371171088
  H          20.67332492197607     12.36342631339823     -4.32282778051002
  H          21.70731214836520     10.93998945278252     -4.49066413284411
  H          22.47998098347368     13.83140799229220     -4.89867377427812
  H          23.54810156293184     12.42782734617668     -5.11475180279820
  H          23.97405600430033     13.69700930539157     -3.94675878203620
  H          14.64515749851560     14.39738047680324     -8.28903034468377
  H          13.86853637802619     12.98994495750880     -7.55521820459198
  H          15.89607966585465     12.69434583660322     -9.61493073576811
  H          15.20262549526555     11.35981956733707     -8.66866695652781
  H          16.95989928927436     11.61977221890340     -8.68105292005990
  H          15.98299383410712     18.68594449892725     -3.62341077007878
  H          14.69309551364936     19.32932463312319     -2.59800940273264
  H          14.52628008368290     19.38249284551402     -4.36566552813807
  H          19.64254137393879     15.19155943053171      1.76692654028312
  H          19.83269562414796     16.57649058834390      0.66974663808667
  H          20.80704857364721     15.10662784150870      0.43329862071329
  H          17.65771271956937     14.56411668292491     -6.15917265532224
  H          19.37545407809977     14.17935612497048     -6.00089734482398
  H          19.30166713663947     17.49171821257066     -7.41426092487930
  H          18.14725954893922     16.21130837505751     -7.84354005527479
  H          19.87867039087354     15.83731551257516     -7.71007909832207
  S          12.35470123225885     10.55644575656791     -1.02933539553080
  O          13.20101070178544      9.72289880685093     -2.34966317500447
  O          15.70237142411500      8.58011762793250     -1.83633750742231
  O          18.34416638586752     10.85378145750282     -5.36464261012091
  O          13.25030737653138     10.40232515968827      0.14436539561907
  O          11.12492000555498      9.72864181866830     -1.02141084522174
  O          12.19796161663244     11.95294190893059     -1.50844374651209
  N          16.55059339620338     10.19591950134951     -3.34170856530836
  N          14.40389048067320     10.33217416218229     -2.63904916366835
  N          17.71426579310241      9.13196869742583     -6.69063694167208
  C          14.51421947332374     11.21736865108664     -3.81272643219569
  C          15.98201985286582     11.53228084603684     -3.65132204675043
  C          14.31404043071979     10.46373493732620     -5.11909467071945
  C          16.58164478251447      9.36520312943528     -4.57445125525184
  C          15.16777685798557      9.19711122390905     -5.17166076182301
  C          15.55379257034231      9.59116886757843     -2.49927383211649
  C          17.63367495055909      9.86669389616117     -5.56522658538448
  H          13.85410007152756     12.07023338010720     -3.70354648534536
  H          16.43797264154492     11.93980850501954     -4.54081631284830
  H          16.17027036160086     12.19622490674594     -2.81221620588947
  H          14.57545420905449     11.14101659902274     -5.93019101194281
  H          13.26978678300488     10.19566530769847     -5.24905436747625
  H          16.92850517362249      8.37828442597205     -4.26912001696847
  H          14.66287720708374      8.41707019132629     -4.60366597531625
  H          15.22353847068432      8.82703898144260     -6.19128511911115
  H          18.49982705824981      9.31742399834228     -7.29241501518937
  H          17.35116089997901      8.18500510337319     -6.72695332569010
