# Supplementary material for: Avibactam–Cyclodextrin Inclusion Complexes: Computational and Thermodynamic Insights for Drug Delivery, Detection, and Environmental Scavenging
Source: Molecules. 2025 Aug 18;30(16):3401. doi: 10.3390/molecules30163401 (PMC12388632; doi:10.3390/molecules30163401)
Supplement: Supplementary file 1 [file molecules-30-03401-s001.zip › DFT inputs - optimized structure - NCI/Complex-AVI-HPbCD.xyz]

244
Coordinates from ORCA-job Complex-AVB-HPbCD E -6911.378903828074
  H           0.08160291960690     11.37520715408106     -3.03442830189455
  C          -7.10913413358711     18.52771280105937      2.76930364577400
  C          -7.80392020795711     18.70089927702302      1.41932149080808
  C          -7.02035275178873     18.01257661697703      0.31258412945116
  C          -5.56539190743891     18.45816021127138      0.35296263111931
  C          -4.97407697230246     18.21941775096693      1.73707180548795
  C          -3.54575557492976     18.66380535846486      1.91207660476911
  O          -9.15904883266957     18.29004205533832      1.48898889634406
  O          -7.61714995428061     18.33307181832486     -0.93531229961448
  O          -4.87966218621876     17.69585979769509     -0.64422667281129
  O          -5.76215027191844     18.92491751113209      2.70856134446635
  O          -3.41066325197125     20.04556048420634      1.60537786376695
  H          -7.57021857093523     19.18284926548949      3.50644095389545
  H          -7.81649600799661     19.76994282834709      1.19977842734080
  H          -7.04427922808263     16.92890027431999      0.47863628721731
  H          -5.50882533449970     19.52107076937979      0.11355838856557
  H          -5.00143223643748     17.14654008339578      1.95051060328660
  H          -2.90849147538838     18.05531191315782      1.27029066926902
  H          -3.25511109885905     18.47846780111188      2.94949494645436
  H          -9.21348549584016     17.50869413078823      2.06894866510706
  H          -7.01087538714288     18.03391671609325     -1.63748373935374
  C          -8.04533146908512     15.01682761844460      6.63720573774312
  C          -9.24629957145605     15.47304445885840      5.81641948902582
  C          -8.80084471902832     15.88443761796605      4.41937544368469
  C          -7.69431002846594     16.91529612411880      4.50096535946913
  C          -6.55437874947900     16.38006862645050      5.36757857564303
  C          -5.41325130285265     17.33787467061966      5.56452103557752
  O         -10.26505964856300     14.48574566590767      5.77109819565171
  O          -9.88360786410061     16.45317892198425      3.68327174245118
  O          -7.24790842980777     17.17641702056359      3.16841641659923
  O          -7.05979458845166     16.02542084758316      6.66795012191891
  O          -5.88132217347579     18.57782304271846      6.06189732413454
  H          -8.32842331345399     14.84705334381583      7.67473483800490
  H          -9.67903483275549     16.34450350883235      6.30885650437767
  H          -8.41868829403675     15.00552057284547      3.89289701442155
  H          -8.08914093115661     17.83047652387038      4.94357263293174
  H          -6.13962913130011     15.49156023281855      4.88595248593307
  H          -4.90639460347499     17.48178572861162      4.60893726747371
  H          -4.69787911452905     16.89124134650367      6.26287262385169
  H          -9.83857708870335     13.60918776253891      5.72343120116830
  H         -10.57521773567107     15.77978829597750      3.63463044181881
  C          -5.97909774574718     10.11473660982504      6.82662105612865
  C          -7.50283253200998     10.20235579836762      6.81769933641054
  C          -7.94419729988309     11.51918885581472      6.20227723483892
  C          -7.25686983207460     12.70046876846078      6.85322045213268
  C          -5.74411085938480     12.47937792706299      6.88337001891571
  C          -4.97101101435742     13.55981188437043      7.58385138196927
  O          -8.10233009826278      9.09813863943860      6.16018926815138
  O          -9.35486420735457     11.70952026117432      6.32675079334933
  O          -7.57145538135770     13.83338036933780      6.04519687641200
  O          -5.43817823378959     11.21919220736511      7.51278439479750
  O          -5.46362563233150     13.77622121555751      8.89699251840081
  H          -5.65149979476224      9.22786087552341      7.36724403721393
  H          -7.84291131132998     10.16378644903197      7.85287000044128
  H          -7.66958672062120     11.51576150839608      5.14375265673220
  H          -7.63894632663431     12.84031115191739      7.86540708515509
  H          -5.38895295198403     12.46434740196147      5.85299759726884
  H          -5.05497239373197     14.47596556385385      6.99720564710244
  H          -3.91420299922755     13.27467235834368      7.61372027658330
  H          -7.69882938730886      9.01118217182856      5.27344147925188
  H          -9.77794999453701     10.95450440774850      5.89622364235613
  C          -3.17726240233005      7.85310848478700      2.85294393946580
  C          -4.69468013808238      7.64598269732700      2.81675279872163
  C          -5.43678154070951      8.72103934399801      3.59101475539157
  C          -4.87047006371358      8.92810260656250      4.97677506164047
  C          -3.35792760591546      9.13356818907196      4.88484179896749
  C          -2.71408287153331      9.22061324304820      6.24282267527269
  O          -5.22127258295810      7.52871681316442      1.50957652185486
  O          -6.81585098966525      8.37225063660490      3.72488919945089
  O          -5.50773044572697     10.09442641151448      5.49269569658092
  O          -2.74627583634113      8.03390779438789      4.19082341136285
  O          -1.39690989754792      9.72881135213679      6.11038537899320
  H          -2.67673781478624      6.94726103772206      2.51954010838211
  H          -4.88291202051392      6.68962742267886      3.30558759530514
  H          -5.35383796222737      9.66927107242831      3.05412264181158
  H          -5.09344783223602      8.05981874797359      5.60096447797378
  H          -3.17725341434013     10.06440001135571      4.34332001296684
  H          -2.70115505499431      8.22587296659629      6.70294823454656
  H          -3.30275212859113      9.88070037613839      6.88423973643350
  H          -5.06586443829253      8.37104981610931      1.03972654448692
  H          -7.17848102760580      8.28865151460711      2.83300624555911
  C          -0.10691030140873     10.03210406389841     -0.88285864797321
  C          -0.70142151725520      8.64316220633160     -1.07497627574628
  C          -1.87977278335173      8.40527194912611     -0.13213214130100
  C          -1.58897499708951      8.83878619951185      1.30612791093222
  C          -0.93450193609724     10.21589295613144      1.33647008559705
  C          -0.46089659253313     10.63985323540922      2.69905361982068
  O          -1.04466706721777      8.42929238325011     -2.43405354668490
  O          -2.31838081052394      7.05170383210469     -0.18971889988294
  O          -2.82829757008022      8.93460829047151      2.02424411766392
  O           0.20850040433490     10.24832986085145      0.47037952970968
  O          -0.33889916282600     12.06179878055714      2.68713881791872
  H           0.82963263476899     10.12588673417794     -1.42887072926619
  H           0.08308370076631      7.92096179583667     -0.83921166188358
  H          -2.72517448463255      8.99833925906722     -0.47842908495217
  H          -0.93114191998588      8.11170214754665      1.78931884148550
  H          -1.66476999690794     10.94546823884243      0.99032953478776
  H           0.50471368157056     10.17638680878595      2.91782330055919
  H          -1.16855163410836     10.32465955950233      3.46408877270231
  H          -1.56403666254426      9.19878443752352     -2.73727327799738
  H          -1.56788332357561      6.48845069520723      0.04257093462067
  C          -1.25132929037462     14.39092774587745     -3.62655042509665
  C          -1.77635390062612     13.11630630009629     -4.28352272508767
  C          -1.94868106578908     12.01792815629129     -3.24672469364142
  C          -0.68694798671359     11.84363612207931     -2.41930422989852
  C          -0.18210551029701     13.18189443158550     -1.88595598761229
  C           1.11973134604918     13.10396299686380     -1.13884497426196
  O          -2.97896902870629     13.43482692927082     -4.98252512239697
  O          -2.24159840080800     10.75812381737167     -3.85590910402114
  O          -1.04625453901731     10.98652506345798     -1.33862085290649
  O          -0.02798008376096     14.11256550430115     -2.97154293230119
  O           2.11030595404763     12.47074170699309     -1.92903734112927
  H          -1.01511512481361     15.13801819068173     -4.38278813041131
  H          -1.02031440870759     12.79404335716695     -5.00460460857784
  H          -2.75820389065211     12.29480103725736     -2.57266639955688
  H          -0.92460575460681     13.56619396859494     -1.18507999113480
  H           0.95538535032995     12.55217473009878     -0.21041466287573
  H           1.43075529105924     14.11823484155816     -0.87072027452823
  H          -3.64288331651263     12.73009364162879     -4.85735158069042
  H          -3.19846597666871     10.72667554545689     -4.03065257529660
  C          -4.09534016601089     18.37741107769238     -1.59293395398346
  C          -4.41801813049767     17.84879861537248     -2.98732938608738
  C          -3.96552702754789     16.41374810418957     -3.13635355035201
  C          -2.50834820940657     16.26912435922248     -2.72824826931175
  C          -2.28277680292497     16.85376921217924     -1.33940369785486
  C          -0.85986544476415     16.80458986101348     -0.85109549595977
  O          -5.81685602803671     18.00174442122956     -3.21479846279364
  O          -4.17271011310288     16.02684923337425     -4.48791007598878
  O          -2.21629831656223     14.87253209973989     -2.73284731279856
  O          -2.71499730660001     18.22564297112788     -1.34200382688435
  O           0.03356197974541     17.26159671998199     -1.85026838103212
  H          -4.28424897800386     19.44880012677871     -1.54511947275905
  H          -3.86027909691147     18.46555902856433     -3.69846903259353
  H          -4.56824103628151     15.78861002638422     -2.47228348859972
  H          -1.87416519254200     16.78830178423196     -3.44665359649398
  H          -2.87916031991994     16.29525723487612     -0.61652994384014
  H          -0.61775331367887     15.77756863276601     -0.56832695665879
  H          -0.78458369307765     17.41916870698859      0.05020545558118
  H          -6.02844178798947     17.54091880061827     -4.03748312708304
  H          -3.85697823280284     15.10573227702806     -4.58409507019000
  C           0.34237164585243     12.58581175871406      3.81902220962037
  C           0.76037944909038     14.01394194250966      3.52176919290122
  H           1.23341755581920     11.98993264830061      4.03232714871613
  H          -0.30173413441716     12.55574515972022      4.70455674601540
  C          -0.40221252646245     14.94094761227025      3.24142123836390
  H           1.42417126757329     13.99392328065356      2.65006828801628
  H          -0.04490433834555     15.95239344252377      3.04815074675586
  H          -1.08345234211303     14.97042057581158      4.09118310348954
  H          -0.95589121858203     14.61102397716667      2.36485442250336
  C          -0.72224446444327      9.78254697514004      7.35800066721389
  C           0.65387575321620     10.38916021981157      7.18217755866076
  H          -0.63210780037678      8.77432452765497      7.78350727724586
  H          -1.29523476573686     10.38998406786651      8.06823002765104
  C           1.33078644759102     10.58825290088975      8.52417046204246
  H           0.54338830688974     11.35259277159311      6.68480455277354
  H           2.31898717374346     11.02066217432229      8.38323250060482
  H           1.44358192302949      9.63732117404048      9.04670804071202
  H           0.75218821212163     11.25752782129680      9.15931468822855
  C          -4.84347036628179     14.88940029421023      9.52967954161151
  C          -5.59692944974768     15.18497475898035     10.80633012057222
  H          -4.87842686555108     15.76100285419190      8.86717739666530
  H          -3.79394236206349     14.66906363623874      9.75283080000409
  C          -5.02927154142526     16.38903087958177     11.51766507701699
  H          -5.52266185177385     14.30660917623394     11.45902056226999
  H          -5.07761486183170     17.27171239327413     10.88049141256969
  H          -3.99001420254166     16.21599654421263     11.79069333625914
  H          -5.59004123270473     16.59136858280954     12.42792945952576
  C          -4.82786247186420     19.50277275138522      6.29146657549669
  C          -5.42194372699391     20.77413757640851      6.85963903045163
  H          -4.29589281048515     19.71905896205662      5.35892522939437
  H          -4.10878990731497     19.07956114868133      7.00152862923874
  C          -6.36076212873311     21.47265563285145      5.89363832777925
  H          -4.58882950930683     21.43754074926677      7.09569283287428
  H          -6.73656342243756     22.39446754342548      6.33298572674449
  H          -7.20858296755875     20.83682667214477      5.64516937301960
  H          -5.84167235687346     21.72067013458989      4.96794685257419
  C          -2.34084505572704     20.68131011177213      2.29262918631912
  C          -0.95007390001143     20.30337291321447      1.78734986099497
  H          -2.39842542945602     20.45998285237751      3.36343822887777
  H          -2.49145468775952     21.75369455450285      2.15754041543769
  C          -0.72458378556363     20.69974329888624      0.34658858282441
  H          -0.81282325630649     19.22707779480058      1.89828322019988
  H          -1.45501841873541     20.21972732818650     -0.29977223478828
  H           0.26952608547406     20.40316738552058      0.01699974175985
  H          -0.82230809583447     21.78075564936155      0.23001978081649
  C           1.37388010161541     17.38251700366872     -1.38376843959718
  C           2.30042013469219     17.28445711345177     -2.57212636901396
  H           1.60711321912900     16.57620588701008     -0.68105187338735
  H           1.50733826767514     18.33690217462735     -0.86494747943818
  C           3.73015341063712     17.58834929427112     -2.18859065403639
  H           1.96457705565081     18.01324545715591     -3.32082688469994
  H           4.06737054595291     16.92441748308880     -1.39282157985794
  H           3.82645161183812     18.61735507965206     -1.84699379933910
  H           4.38598900979275     17.45263041152056     -3.04632907208628
  C           3.34937954805878     12.36797499367420     -1.24629910790261
  C           4.34785655877741     11.62245751653943     -2.10498840394303
  H           3.21407146604768     11.83945505192569     -0.29373600433928
  H           3.73597405128796     13.36798190834116     -1.01840498435992
  C           5.73472497366152     11.67565338127208     -1.49400608919593
  H           4.36310128533263     12.08844854930255     -3.09135257381989
  H           6.08648024626173     12.70290503163636     -1.41043430374797
  H           6.43771085825606     11.12248511625249     -2.11287266887044
  H           5.73471365540000     11.23433382091585     -0.49632147692444
  O           2.26248127309310     15.97116928277551     -3.14204992216185
  H           1.36014586343560     15.62110668702450     -3.05618123035571
  O           0.03004926289926     20.88149121487230      2.66377991580578
  H           0.02026283629919     21.83736049485480      2.52121941917397
  O          -6.06127243923171     20.51116286007271      8.11895392409918
  H          -6.70335257296205     19.80695579166796      7.95647472726547
  O          -6.97948476142206     15.44329088305197     10.52441740154387
  H          -7.27199252240232     14.73430794847471      9.93548402653892
  O           1.46907654564600      9.61673000538167      6.28938587982307
  H           1.64362997516401      8.76736923614610      6.71652004090048
  O           1.50183997290752     14.42387316938756      4.68024789398820
  H           1.78689779166051     15.33404214899212      4.53475838464545
  O           3.93019156221002     10.27243360649768     -2.35273390758660
  H           3.94643500473366      9.80467103008942     -1.50696029012445
  S          -6.05011032895566     11.58459219335590     -3.66756901769881
  O          -5.05548931634321     11.67649499712478     -2.23137201437480
  O          -5.21010600150282      9.84486069933412     -0.19345759495141
  O          -5.46726324687043     13.16742322572622      3.53156830293137
  O          -6.93570007916548     10.41887227705631     -3.46977406979902
  O          -4.92862579240486     11.36717857525542     -4.64026358962134
  O          -6.71936441499001     12.89892467115976     -3.77141155699779
  N          -5.77801605603307     11.68513733923670      1.18175992609968
  N          -5.78814137321631     11.90628112171862     -1.07875238161751
  N          -3.23788881640995     12.82345315370091      3.60613450359516
  C          -5.82703766329555     13.27424715119611     -0.52181633693648
  C          -6.51339292816827     12.91279356863623      0.77525186020543
  C          -4.43879110935592     13.80919494120437     -0.21357870386934
  C          -4.40546874943649     12.02979901754754      1.65875489252907
  C          -3.61120582314790     12.80223757752469      0.58042489626790
  C          -5.57169832525342     11.00140996358787     -0.05694624329231
  C          -4.43807033466947     12.73453536279021      3.01066736087205
  H          -6.40530404328694     13.92587513933278     -1.16770875432298
  H          -6.43059162270141     13.67470998261517      1.53551798306687
  H          -7.56006058479402     12.65676933627956      0.63012567757015
  H          -4.56630182065031     14.73952833299722      0.33913891047961
  H          -3.90772435381192     14.05093002360905     -1.12902641404809
  H          -3.89947870933260     11.08214617074175      1.83096538838662
  H          -3.20173291036364     12.06852660987318     -0.11120870034471
  H          -2.74991861185996     13.29939283726353      1.01910130089506
  H          -3.16431661443455     13.33715350456161      4.46790032571732
  H          -2.37504875538310     12.54130072052245      3.16183028446476
