# Supplementary material for: Avibactam–Cyclodextrin Inclusion Complexes: Computational and Thermodynamic Insights for Drug Delivery, Detection, and Environmental Scavenging
Source: Molecules. 2025 Aug 18;30(16):3401. doi: 10.3390/molecules30163401 (PMC12388632; doi:10.3390/molecules30163401)
Supplement: Supplementary file 1 [file molecules-30-03401-s001.zip › DFT inputs - optimized structure - NCI/Complex-AVI-yCD.xyz]

195
Coordinates from ORCA-job Complex-AVB-yCD E -6170.428829645759
  C           2.65442042065590     15.75541502611170     15.28814449513264
  H           3.36114740850624     16.27767415755887     15.93138830721432
  C           1.33695801404966     15.55256164907077     16.03255404389218
  H           1.03167085540983     16.53102131420316     16.40879127516607
  C           0.25075525378785     15.06762435227394     15.08672379197612
  H           0.50170338073988     14.05873244646499     14.73904908538791
  C           0.17876328912614     15.97980544416729     13.86863933461718
  H          -0.14675696257084     16.97251986496068     14.18932296981620
  C           1.54217498112907     16.10264226084540     13.19744416891470
  H           1.85738338797135     15.12110053920852     12.83234215282711
  C           1.54089972167765     17.09058022297821     12.05131057468084
  H           1.31674123791927     18.08239704695091     12.44657841164862
  H           0.74458857815681     16.81790673438862     11.36303064951484
  O           1.50475368315360     14.71777609293653     17.16595701794039
  O          -0.98118244789899     15.05607248958572     15.79138861654981
  O          -0.79130954997339     15.41640962814872     12.97884593232463
  O           2.48653893085271     16.58550549646217     14.16700445293265
  O           2.78933018745766     17.18186732222994     11.37881415219694
  C           6.92978898048570     12.61515499014228     14.99247114059129
  H           7.99772962106913     12.61464186074857     15.20269188750990
  C           6.14258496442023     12.69839584633231     16.29517509096436
  H           6.54541376876572     13.53415174624578     16.86859400918062
  C           4.67352264941883     12.98036259315385     16.02631737678632
  H           4.23589769793143     12.14586470938199     15.46940254055379
  C           4.55132931143801     14.24042924214737     15.19918392061268
  H           4.97538144756702     15.07746938745614     15.75545219126906
  C           5.32332874302269     14.06843170872976     13.89431928765884
  H           4.88187595026495     13.25021839935045     13.32014459503019
  C           5.34830507313594     15.30028479020688     13.02072477232036
  H           4.33210207463824     15.56320998366727     12.74968252934105
  H           5.88903132794401     15.06676571178661     12.09977027586843
  O           6.32227214622930     11.54581983653089     17.09622623310563
  O           3.96591173956256     13.17183468465187     17.24815412162782
  O           3.16943094182679     14.48184303121374     14.94083046711750
  O           6.70853884092909     13.76160637372533     14.19087831876524
  O           5.90812519724406     16.43968678979743     13.66450817856322
  C           2.21432216965284      6.04520021538601      5.53164984582935
  H           1.70707945868507      5.83537222689857      4.59130132150930
  C           2.46129787651559      4.75095282980347      6.29768810740092
  H           2.98414780333575      4.06809782223582      5.62672290642434
  C           3.35458948998578      5.00839467086449      7.50036895759228
  H           2.83100922152254      5.65237543964201      8.21046124988075
  C           4.62581456835346      5.70392504717149      7.06358856446585
  H           5.19653030269241      5.03649960752472      6.41581784842112
  C           4.28162096500624      6.97813714972484      6.29586058149267
  H           3.75857259274231      7.66724527076214      6.96423159380454
  C           5.47422323680979      7.70725439105950      5.72543067769983
  H           6.11323931742300      8.03618074514781      6.53868385029432
  H           5.10947189623876      8.59391203145111      5.19938511049310
  O           1.25368582631656      4.10739881141987      6.66553320832056
  O           3.71338435103941      3.78148811886874      8.13856899549457
  O           5.37721622895997      6.00236826483823      8.23803849591021
  O           3.43455926689554      6.65031545122186      5.17854768603071
  O           6.27980155505902      6.90238976906560      4.86855485541460
  C          -2.02422018739922      9.23132516506393      5.81663106866906
  H          -2.90262340345316      9.53273262250621      5.24804996868686
  C          -2.18977156883980      7.78650577072535      6.28106344552844
  H          -2.49999651330323      7.20621835845832      5.41227948339764
  C          -0.88677157765310      7.20373268154468      6.79795224622827
  H          -0.60526605577129      7.70850001835168      7.72542746628451
  C           0.21833532636748      7.41614591249628      5.77941193443085
  H          -0.02742435483329      6.87620481856372      4.86160979332184
  C           0.31143904485255      8.90943922167861      5.46599650381136
  H           0.49596211611074      9.45619514947281      6.39346140893683
  C           1.39734260370586      9.25886746818330      4.47544134681631
  H           1.19576660123710      8.76838428163119      3.52185637338859
  H           2.33876737128460      8.86507662251762      4.86008208278816
  O          -3.20005499651412      7.71062163980380      7.29519673304301
  O          -1.02412359866894      5.80199947283661      7.03384665361799
  O           1.42332607151145      6.89927273451459      6.33717827537744
  O          -0.94689711761442      9.33018096222859      4.91343104657257
  O           1.49366595179521     10.65341631084167      4.21382907666888
  C           8.51291599924236      8.17171066693197     12.59498059317745
  H           9.35471810830996      7.50446736104466     12.41446088550151
  C           8.02545308716776      8.03300778912462     14.03048760113901
  H           8.88684428354490      8.19039364272097     14.68214483863432
  C           7.00270816867154      9.11392142357943     14.34536121001361
  H           6.11603897121164      8.96790496738694     13.72557120809416
  C           7.58303444560907     10.47713181396472     14.03462427249161
  H           8.43836945758112     10.65815424074604     14.68951812193820
  C           8.05109941170113     10.52222616900225     12.58151849658536
  H           7.18991627520325     10.37729811220893     11.92582595798010
  C           8.76159926310173     11.80766321697222     12.16844999924930
  H           9.38084786714183     11.56588324316785     11.30648142766979
  H           9.42760657578316     12.14293123609315     12.96907577949577
  O           7.51731742286977      6.73952936825258     14.31211251252028
  O           6.64203030494285      9.07791024373930     15.72512586703117
  O           6.56400662266530     11.44776909423148     14.29102209254564
  O           9.01164868718089      9.47178923863577     12.36755988703721
  O           7.88044991527937     12.84157600206025     11.76260242249588
  C           6.75319044102338      5.68685972850803      8.25709934764500
  H           7.02355083756305      5.10506815122661      7.37743198669732
  C           7.02623458563283      4.87614062039803      9.52486874480745
  H           8.06499546834973      4.54122258199025      9.47660181775947
  C           6.86979871496497      5.76032133111766     10.75705441296818
  H           5.82625790121019      6.05306314561784     10.86403585260927
  C           7.70726825838691      7.02536847419931     10.60809942069872
  H           8.76766344264702      6.76054169327494     10.58196475407620
  C           7.33939862657352      7.74172553479575      9.31302770222245
  H           6.28353284568935      8.01801393304478      9.35570648420685
  C           8.14948240877025      8.98869406027026      9.04178506246379
  H           9.14754321112631      8.70219178792227      8.71068823945838
  H           8.25532169811195      9.55000884025482      9.96816163962703
  O           6.23073322961016      3.70756581394808      9.56805338305116
  O           7.18129748934195      5.06987892592468     11.96738410481515
  O           7.43971047506454      7.85541876616377     11.73784313843117
  O           7.55193779700344      6.84426085243819      8.21166564201674
  O           7.58069104628177      9.79678191242250      8.01926928340771
  C          -3.45699944141223     13.69557946824955      8.22447087589383
  H          -4.01180729478675     14.62306565381185      8.09206587924255
  C          -4.40228936944509     12.50439523672646      8.11948985770489
  H          -4.97090552445860     12.62517442550322      7.19273037308876
  C          -3.63762789730464     11.20179970268115      8.03875934527416
  H          -3.12058310595977     11.02946135084386      8.98867811204225
  C          -2.59072144129840     11.28834376816497      6.94028808488177
  H          -3.08658096062257     11.42466394577318      5.97662058905869
  C          -1.68197573770523     12.48663144804206      7.17789381930077
  H          -1.18796202122717     12.39123370916081      8.14658475131857
  C          -0.60841314965441     12.69945577911401      6.11584741189917
  H          -0.49607510943082     13.77381536380195      5.96046822974239
  H          -0.90603361740759     12.25125256132740      5.17054150375298
  O          -5.29165982033312     12.54184580900544      9.23394462996603
  O          -4.58513606917926     10.17078658385529      7.79979679569421
  O          -1.85457342019730     10.06546050459535      6.93730991082583
  O          -2.51352208255354     13.66464033861462      7.17780420270057
  O           0.63744326039275     12.11099723697428      6.47455580913865
  C          -1.89301410932885     16.21007928778810     12.61294668204073
  H          -1.95689400336572     17.09098812720027     13.24970337464507
  C          -3.17119748171315     15.38894251019229     12.73195972321693
  H          -4.00508571024397     16.06230930930482     12.51450684261586
  C          -3.18600537929577     14.26692071311566     11.71830846811948
  H          -2.37548951595689     13.56803045411342     11.94940390422130
  C          -2.94638458183423     14.81889740750205     10.32519340500066
  H          -3.81480615577819     15.41209302209711     10.02762698992119
  C          -1.69666951837160     15.69173256568774     10.28125991442507
  H          -0.81676597665318     15.06990659335322     10.45909411676961
  C          -1.54458259778883     16.41857869077553      8.96369764355050
  H          -2.42596051456043     17.04617517498055      8.79766194084690
  H          -1.49205247665364     15.68832407944733      8.16177287218983
  O          -3.27793410121738     14.91286551837310     14.07046775246105
  O          -4.44389972647138     13.61152943663056     11.81413645460213
  O          -2.81590906949482     13.67733445273843      9.47811921719511
  O          -1.78157539888694     16.70858320512373     11.29597019414033
  O          -0.35151313934344     17.19140882804940      8.89042685357298
  H           2.20516352323272     14.06833930272377     16.97263250926943
  H          -1.68872431850054     14.84931648560072     15.15365833138299
  H           2.83843176738982     16.47855425503263     10.71032106157742
  H           6.22454288895612     10.75172377788289     16.53444193142026
  H           4.11148565152200     12.38098576188430     17.78497933945065
  H           6.82516265203061     16.22681677595835     13.87855269990943
  H           0.61602594641964      4.78863441424089      6.95742332608183
  H           2.89347491050611      3.36864010444206      8.44006361933021
  H           5.72306903991184      6.62495143305580      4.13009308649373
  H          -3.83814429209762      7.03631344044757      7.03623724968737
  H          -1.57042293833026      5.68958562263530      7.82190958595141
  H           1.37136915448540     11.13935871974492      5.05221128372178
  H           7.22368791864479      6.33065279823437     13.47438149548298
  H           6.21849843999537      8.22548434748275     15.89026106941468
  H           7.48397832406707     13.23157871990503     12.56192099728669
  H           5.33536287960262      3.93014686822858      9.24907416517514
  H           8.08533540689313      4.73110018836176     11.90060334720333
  H           6.78277708974139     10.20896127210271      8.39886032638594
  H          -5.82581102165096     11.73720968732749      9.19765353432575
  H          -4.09722875927970      9.32757020241037      7.72200710750351
  H           1.05381502687952     12.68439805215222      7.14706501091535
  H          -4.03368294280499     14.31262233198116     14.11057830521064
  H          -4.57849574068113     13.09494165215169     10.99728183553533
  H          -0.42367373096288     17.88966051915244      9.55290840377737
  S           3.02053832020162     14.19402289473948      8.55638661978973
  O           3.55086650015188     13.16855818919867      9.89810004912790
  O           5.41146730388078     11.15792188943891      9.30059117557781
  O           2.85923715071129      7.13627228269723     10.50462705728038
  O           3.80702409093488     13.74145476650833      7.38938917658496
  O           3.39845836975900     15.50990563859439      9.12694089987564
  O           1.55442211509828     13.94007091934897      8.45443774984282
  N           3.63458081809504      9.63996035001651      9.69273034715974
  N           3.23002224283473     11.85320187204628      9.65471966961731
  N           3.56064652063785      7.39729719319173     12.63051509946398
  C           2.04225542586647     11.23314159200866     10.27368424831877
  C           2.17352782458067      9.90138967321479      9.57337573097121
  C           2.22336942668683     11.03467584811566     11.77393568243145
  C           3.95264160614078      9.23166631549058     11.08865475371909
  C           3.55128402225203     10.33876050505248     12.09221839815154
  C           4.22700246655749     10.92996283609647      9.50420856565140
  C           3.39675147245276      7.83131514593787     11.36741012153101
  H           1.15110049192568     11.79303056089975     10.01436647524867
  H           1.60367944788257      9.10673356949177     10.03278191320911
  H           1.91433159880162      9.96746080184880      8.52025816925885
  H           1.37680882210334     10.44589709179242     12.12822621638938
  H           2.18869357685499     11.98984629005375     12.29667828079736
  H           5.03538010064152      9.11637413368130     11.14584559974196
  H           4.34631271365966     11.08285839472756     12.07154809545913
  H           3.53694375846352      9.96130591424442     13.11082515227290
  H           4.12941107902240      7.88536539377046     13.29861467685715
  H           3.35402208671902      6.43319611021715     12.83200459789254
