# Supplementary material for: Avibactam–Cyclodextrin Inclusion Complexes: Computational and Thermodynamic Insights for Drug Delivery, Detection, and Environmental Scavenging
Source: Molecules. 2025 Aug 18;30(16):3401. doi: 10.3390/molecules30163401 (PMC12388632; doi:10.3390/molecules30163401)
Supplement: Supplementary file 1 [file molecules-30-03401-s001.zip › DFT inputs - optimized structure - NCI/DM-bCD.xyz]

189
Coordinates from ORCA-job DM-bCD E -4823.518973247934
  C           0.89790609171394      0.51876574380038     -6.04500020566637
  H           1.63474213267741      0.44511505471722     -6.84264316557235
  C           0.02860795144797      1.76488176668491     -6.23380815266608
  H          -0.39346683256904      1.72528092474841     -7.24092918671502
  C          -1.10663878156838      1.77458601617204     -5.23592970987772
  H          -0.68930881615827      1.86758876722699     -4.22769523155158
  C          -1.87356211705875      0.45903056714202     -5.29864680766960
  H          -2.40742732559239      0.40768296982197     -6.25075306658677
  C          -0.93804841120874     -0.74068448289008     -5.17323088699217
  H          -0.49736667602123     -0.74178959520996     -4.17403731640506
  C          -1.64290983490750     -2.04936703983759     -5.40422857764092
  H          -2.58411135150737     -2.05650555001840     -4.85133362748028
  H          -1.87610377039028     -2.15318823192585     -6.47072662452662
  C           1.37232080401922      3.41699283946050     -7.31382536620297
  H           1.91522830397928      4.32760963629535     -7.08001390747226
  H           0.59272768611593      3.63769602704767     -8.04430449771015
  H           2.06563408681086      2.68851745705866     -7.73695740434948
  C          -1.42670825250578     -4.37773270810830     -5.17976872313580
  H          -0.74595645723496     -5.13529019913948     -4.80185986578095
  H          -1.60921175885836     -4.55869064940738     -6.24355343141401
  H          -2.37771435924621     -4.44971986711450     -4.64519709397005
  O           0.79737316012778      2.95582989931919     -6.08915223220389
  O          -1.96134934465962      2.86962729815558     -5.51843200124611
  H          -2.77802426214188      2.74232040594841     -4.99759785586506
  O          -2.80576771426181      0.50365118902466     -4.21602525616071
  O           0.10506362027606     -0.64094169246103     -6.15913027819822
  O          -0.81278765791117     -3.11573949342528     -4.96883936878645
  C          -4.15827517661744      0.19432152043818     -4.46847762691635
  H          -4.31926998052945      0.04238268742699     -5.53417937545136
  C          -5.03830518451711      1.33589911424390     -3.95292460222967
  H          -6.07004026215570      1.11178026651098     -4.23506146008276
  C          -4.95816131099670      1.42892897397125     -2.44621800097571
  H          -3.93939449336224      1.71902547652331     -2.16737695338862
  C          -5.24186483377438      0.07185349080599     -1.81301116801701
  H          -6.29858722004075     -0.16767851171305     -1.95521623336515
  C          -4.38204064744257     -1.02910779690022     -2.42789546878387
  H          -3.33642273699707     -0.84533358020170     -2.17251468136102
  C          -4.77400956489846     -2.40164566432493     -1.95219303153976
  H          -4.90848145317706     -2.38632444845689     -0.86908223751183
  H          -5.73015023443953     -2.68370442728983     -2.40885700921571
  C          -5.30961691416341      2.87348216751724     -5.75944910644126
  H          -4.95767126876974      3.84986881656502     -6.07796034052900
  H          -6.39102234608020      2.90613834362734     -5.61975559818105
  H          -5.06839806523362      2.14024803944906     -6.53046790790833
  C          -4.09583965730465     -4.65132989952536     -1.91369106775729
  H          -3.26610524288415     -5.29313148452523     -2.19611016010959
  H          -5.00342892435336     -4.99640751796903     -2.41847003168510
  H          -4.25025457578655     -4.71876269135701     -0.83320005910764
  O          -4.65171423720408      2.58275033641497     -4.52416727036056
  O          -5.88759674556774      2.39830484110538     -1.99135906460973
  H          -5.95236778155010      2.30517896806174     -1.02085978505502
  O          -4.95741237072263      0.23425129242533     -0.42214008753681
  O          -4.53786360309332     -1.01693449335718     -3.85781672800829
  O          -3.75911805756639     -3.32969005547417     -2.30527920758526
  C          -5.89933546268850     -0.21145027362876      0.52726283016976
  H          -6.80385822417579     -0.55878907140682      0.03094016141248
  C          -6.22475386328991      0.93779795257802      1.48476220174588
  H          -7.02135955247807      0.59722969432531      2.15088575234856
  C          -5.01775693503473      1.29224066591220      2.32449763562483
  H          -4.23938881880073      1.70077676580949      1.67172439835744
  C          -4.45375296347746      0.04080555732242      2.99270954365982
  H          -5.16699064209671     -0.31527512665718      3.73935613690817
  C          -4.20350780737145     -1.06519224474560      1.97471763273111
  H          -3.42672922955027     -0.74314154755305      1.27807876781859
  C          -3.77939143294491     -2.35942342673245      2.61290147921717
  H          -3.00109774690619     -2.15771447475181      3.34979761208230
  H          -4.63091250943028     -2.80847495337909      3.13817560890433
  C          -8.08015300239077      2.13320861564449      0.57452432087237
  H          -8.29288115693439      3.05414739726023      0.04037416349750
  H          -8.59951191777924      2.14260345267092      1.53381803217261
  H          -8.43536532965536      1.28835148941954     -0.01767021851434
  C          -2.83616175002885     -4.46540708485147      2.15022549170762
  H          -2.49883013833830     -5.07821915006500      1.31896118965063
  H          -3.63772185664490     -4.99051360520067      2.67899583004270
  H          -2.00628750459261     -4.30889038183360      2.84427847260676
  O          -6.66513818243735      2.08902781408828      0.77016132213680
  O          -5.40037418529911      2.25272182313615      3.29411481902390
  H          -4.59233605558381      2.50546318326399      3.78521408432013
  O          -3.22353650966744      0.40614894938456      3.62431922672291
  O          -5.41974962250374     -1.32102889196851      1.25120679956828
  O          -3.29340749578314     -3.23614657171215      1.60778046442537
  C          -3.21565304135599      0.49315257801396      5.03098423166459
  H          -4.23303722448003      0.51854125417815      5.41704567457685
  C          -2.47861216174548      1.76353820535677      5.44967599770377
  H          -2.59281366542400      1.85773279770002      6.53127037426762
  C          -1.00785398554002      1.66107060042652      5.11039613121787
  H          -0.90857339682591      1.61514001880015      4.02067861431279
  C          -0.41546693636474      0.37848634480984      5.67800186394529
  H          -0.36995392364922      0.45992187371658      6.76677685661490
  C          -1.24102706036301     -0.84283496158076      5.28294841575027
  H          -1.14971479684195     -0.98744393895389      4.20432588561286
  C          -0.79022271539505     -2.08966184326883      5.99525457079392
  H           0.29715150440143     -2.16789287197186      5.93783281812749
  H          -1.06962268898643     -2.02242637496910      7.05357366228569
  C          -3.29756222372769      4.01287522122228      5.65288778100588
  H          -3.79869791600255      4.76393902010377      5.04922365432501
  H          -2.34922989959294      4.40760097059271      6.01128387831367
  H          -3.93018376592436      3.75502292082234      6.50429754900247
  C          -1.00570099398308     -4.42938069289807      6.03099026166056
  H          -1.48858667681804     -5.24493656518742      5.49978642591806
  H          -1.32377788422436     -4.44453979402160      7.07790804322656
  H           0.07857731888424     -4.56953358658692      5.99438202327270
  O          -3.09415592478037      2.87960372168855      4.80474221407195
  O          -0.32714031119454      2.79793754519053      5.61759683401981
  H           0.62966229666513      2.60853668143948      5.57042618228778
  O           0.90249490500180      0.30775504438908      5.13274404225828
  O          -2.62056147412838     -0.63542960798126      5.63029357408558
  O          -1.39248266077383     -3.22348704530385      5.39159739402440
  C           1.98288894615376     -0.02121393558441      5.97419689582114
  H           1.64880912867724     -0.11889481745749      7.00551218163669
  C           3.05339167168800      1.06727078876995      5.85592072359394
  H           3.84223789107313      0.83838700386359      6.57708596225137
  C           3.65192283049689      1.07479539324375      4.46753251344314
  H           2.87899717884593      1.39043705579145      3.75857623662510
  C           4.09952853883638     -0.32391118975497      4.05988223652442
  H           4.97899728004642     -0.59931302618020      4.64683817143255
  C           2.99506068536582     -1.35340946888328      4.27655273979467
  H           2.16893148698066     -1.13286655987083      3.59797455959243
  C           3.45336397443797     -2.76683726202882      4.04201099146067
  H           4.01492437737857     -2.81550687546395      3.10678712925746
  H           4.12000804414767     -3.07700532431152      4.85539329170000
  C           2.49909502159484      2.68914635313874      7.52059036843358
  H           2.11272418385609      3.70099984138071      7.59423147469717
  H           3.50800530040838      2.65562686311417      7.93467281280657
  H           1.85397477130974      2.02119669658615      8.09330309907484
  C           2.68392562170196     -4.96904098510452      3.74454823881407
  H           1.76530976437572     -5.54583917895037      3.68324686149111
  H           3.29802607912724     -5.35941601304863      4.56187410858696
  H           3.23974601176357     -5.07705402685637      2.80866374098099
  O           2.51394111699745      2.35649768417710      6.13129741360212
  O           4.74364684365276      1.97982533407972      4.44044290220772
  H           5.24593691832494      1.80720762346450      3.62056364824951
  O           4.44524856272829     -0.21498938170621      2.67829345790330
  O           2.53357152863288     -1.27383133919474      5.63663358282675
  O           2.31827671529509     -3.61727511808691      3.97276678210881
  C           5.64642837727943     -0.79541519825908      2.22384212445638
  H           6.19448321592510     -1.23719777112893      3.05419104755902
  C           6.49258071016918      0.27923505512303      1.53586421537057
  H           7.45414352180295     -0.17146362642283      1.27641624593536
  C           5.82456197694178      0.75407822250230      0.26478773845686
  H           4.90096303348720      1.27973030201672      0.52908474422301
  C           5.44218734111678     -0.43266410844521     -0.61641937906086
  H           6.35166909047184     -0.89391478544460     -1.00783202529176
  C           4.64802199990682     -1.47175851597690      0.16529706409944
  H           3.69504158483221     -1.03487910283789      0.47047722853959
  C           4.37902759961239     -2.72307553499319     -0.62446220027552
  H           4.02261196967787     -2.45489516571083     -1.62016173469059
  H           5.30942177101508     -3.29157452714646     -0.74204879093685
  C           7.84430703925161      1.25213347668310      3.24912675080453
  H           7.92309037099808      2.17297381673751      3.81882234933546
  H           8.75122709734089      1.11302449472554      2.65878765545337
  H           7.73471538321159      0.41548986791844      3.94103784353812
  C           3.09714651737304     -4.69813043463463     -0.63353308548657
  H           2.35609090112241     -5.22927657998215     -0.04253921934264
  H           3.98323408640622     -5.33046011099763     -0.74705281366890
  H           2.68747362744056     -4.49133431158965     -1.62560525506141
  O           6.70666294375530      1.39349255021721      2.39684390889667
  O           6.70993097699988      1.62520464237277     -0.41808319069702
  H           6.24098158177679      1.94893041860043     -1.21436503391935
  O           4.64578286902717      0.07384102196204     -1.69167197420592
  O           5.39546021744976     -1.85628391398814      1.33247526291205
  O           3.40426487003804     -3.49769607795431      0.05836022740743
  C           5.22011937183088      0.09696761330391     -2.97817935205686
  H           6.29443773192396     -0.06726907508335     -2.91706282588748
  C           4.94443759324725      1.45132328559045     -3.62751048295003
  H           5.49516077930249      1.47190705500469     -4.56965995545537
  C           3.46741157385436      1.61287838847462     -3.91332432714706
  H           2.92861685230929      1.62107414255892     -2.95991188001991
  C           2.95429470849836      0.42865597572002     -4.72199638970636
  H           3.38835745257715      0.46732961517511     -5.72415777054560
  C           3.31818001785732     -0.89564537238837     -4.05448818477330
  H           2.76872063059774     -0.97184559682010     -3.11365473657649
  C           2.99053831217276     -2.08092468534561     -4.92164570465485
  H           1.98226578796219     -1.96851976337184     -5.32442151448370
  H           3.68957441226462     -2.11629398006420     -5.76601343056527
  C           6.17782584410189      3.50319552987392     -3.43432276456909
  H           6.51808072659102      4.18983757027432     -2.66471217634153
  H           5.55448788557717      4.03712982832581     -4.14851050416680
  H           7.04317031691071      3.08167524708786     -3.94897637720656
  C           2.81394724671951     -4.42485669962474     -4.92958054858545
  H           2.88503025887478     -5.28282980756192     -4.26673035362484
  H           3.54089314927569     -4.53672055964218     -5.74002219940288
  H           1.81091736899284     -4.38865042329199     -5.36339632274790
  O           5.43217560182761      2.48158463442643     -2.76695626844136
  O           3.25811622841919      2.83187222936785     -4.60616011751116
  H           2.33422974256041      2.83231816922938     -4.92467208037137
  O           1.53636737496959      0.59185098322232     -4.79096560580092
  O           4.73229357139737     -0.94180127312849     -3.79657029660565
  O           3.08233628597154     -3.26928815892081     -4.15137426706971
