# Supplementary material for: Avibactam–Cyclodextrin Inclusion Complexes: Computational and Thermodynamic Insights for Drug Delivery, Detection, and Environmental Scavenging
Source: Molecules. 2025 Aug 18;30(16):3401. doi: 10.3390/molecules30163401 (PMC12388632; doi:10.3390/molecules30163401)
Supplement: Supplementary file 1 [file molecules-30-03401-s001.zip › DFT inputs - optimized structure - NCI/HP-bCD.xyz]

217
Coordinates from ORCA-job HP-bCD E -5625.090420617346
  H           4.40134821230152     -5.10789879274072     -1.99560837939778
  C           0.69626849122372      6.10472909352962     -1.97129767049926
  C           1.57017847110314      6.06894568096545     -3.21582438481899
  C           2.37785739891477      4.79263128422729     -3.27533307528826
  C           3.20967978315024      4.65838498305756     -2.01219234817787
  C           2.34317942924179      4.81275935830248     -0.75962688998562
  C           3.16253554618902      4.95957858570906      0.51505830550803
  O           0.76446464774852      6.23435978223097     -4.38053225002384
  O           3.16735262559611      4.87831867537427     -4.44953949823972
  O           3.81561537781112      3.36060387024348     -2.01737666002468
  O           1.52944531111731      6.00227743972401     -0.83991243968285
  O           3.11183920705355      3.75845062349193      1.26694105921895
  H           0.20690822835986      7.07352851013660     -1.88201925813921
  H           2.26232120509886      6.91248495671546     -3.14090483486909
  H           1.69885908475459      3.93531574185351     -3.33109831837029
  H           3.98000383773565      5.43229583835103     -2.01471072168494
  H           1.69823260622979      3.93693324957299     -0.66704521170941
  H           4.20282570422334      5.21173141036651      0.28645824719380
  H           2.74546768629377      5.78762281373919      1.09580977242844
  H           1.31368112400189      5.98734203157842     -5.13813787178075
  H           3.84433789337840      4.16897071980943     -4.43197509750340
  C          -4.36061298498007      4.36951763132527     -1.93222480529180
  C          -3.79491976456403      5.03638352323027     -3.17658888532466
  C          -2.29487790170313      4.86767007607901     -3.24839154249607
  C          -1.65886771741174      5.42207328519514     -1.98627410611332
  C          -2.31558363638397      4.84245879609490     -0.73058280020392
  C          -1.91195554100613      5.57148585993246      0.54368458510154
  O          -4.43641560692816      4.51893465646323     -4.34006752527639
  O          -1.87568868194978      5.54535964730367     -4.42100393186921
  O          -0.26913380430091      5.07394318656825     -2.00313647204217
  O          -3.75319268529060      4.95143554774113     -0.80230155511513
  O          -0.99537527588385      4.78358776048033      1.28496224301199
  H          -5.42233173586416      4.59238147015601     -1.83500221504364
  H          -4.02039594936698      6.10342863176916     -3.09350063107575
  H          -2.05271527676514      3.80171750699442     -3.31422795902170
  H          -1.77098861918622      6.50843944680635     -1.98485356040820
  H          -2.03616656747876      3.79116052158208     -0.63958163457683
  H          -1.46655466183952      6.54512699125510      0.31585917613230
  H          -2.81574288828911      5.75547735433687      1.13205292814547
  H          -3.90722344367519      4.80205617946953     -5.09926289316210
  H          -0.89813324606034      5.62306810201575     -4.41187092960275
  C          -6.14802408777775     -0.67075492816241     -1.92040630723693
  C          -6.32675808148973      0.19667240335303     -3.15694944189008
  C          -5.26130669328411      1.26656377812743     -3.22635620292416
  C          -5.29461500732116      2.10070152678083     -1.95835756942383
  C          -5.24269381524131      1.21590549272310     -0.70986889159460
  C          -5.55185047834654      1.97672076117168      0.57222456106212
  O          -6.32579143635697     -0.61869614731866     -4.32659760329126
  O          -5.53656196307582      2.02191194975977     -4.39394299414260
  O          -4.15742389640807      2.97205320329753     -1.97181317695204
  O          -6.22279293197994      0.15862138896539     -0.78359128001136
  O          -4.35730823537514      2.20329931602577      1.30151392440152
  H          -6.97869461276629     -1.36860514643037     -1.82489087323985
  H          -7.30187462301499      0.68335566018580     -3.06507445302382
  H          -4.27749668682110      0.79151947492429     -3.29828112478008
  H          -6.21596568233033      2.68708686874903     -1.94828501412968
  H          -4.24588988498969      0.77881293829760     -0.62987717715583
  H          -6.04250873756586      2.93091677056666      0.35473514823003
  H          -6.25018747213387      1.37887351609455      1.16571454761300
  H          -6.22035620425832     -0.02205883367931     -5.08126966063433
  H          -4.98945153697076      2.83569893080180     -4.38518245877408
  C          -3.30643655184351     -5.20310921766630     -1.95766791459717
  C          -4.07986106425931     -4.78138968294880     -3.19775473483346
  C          -4.25456705256584     -3.28043920872702     -3.24421358152932
  C          -4.94131344237493     -2.80699862744497     -1.97530152797325
  C          -4.21877823176029     -3.33054251759631     -0.73139914991996
  C          -5.00327654333484     -3.10686550099370      0.55352147852428
  O          -3.42508204325867     -5.26806466971454     -4.36733249078760
  O          -5.00283387419834     -3.00535517710899     -4.41609539549156
  O          -4.92375355675775     -1.37443641481883     -1.97264562724175
  O          -4.00995021879381     -4.75599008521397     -0.82117893790432
  O          -4.42575537072481     -2.04435751568110      1.29341710304942
  H          -3.28728410365100     -6.28900540992920     -1.87642506902528
  H          -5.06852261886566     -5.24407684651505     -3.12845615500442
  H          -3.26976480559377     -2.80441490462676     -3.29607334631557
  H          -5.97163634702113     -3.16836699091508     -1.97456153040895
  H          -3.25324868535065     -2.82847109264734     -0.64804600865819
  H          -6.05367896594399     -2.88480876875545      0.33982888075094
  H          -4.97809646926994     -4.03231147021663      1.13680824782060
  H          -3.81366804241828     -4.80053594940342     -5.12022130794694
  H          -5.31327538942174     -2.07565597452244     -4.38741843097888
  C           2.00502215996923     -5.82454558689702     -1.92954644545303
  C           1.20107351708661     -6.19453613584648     -3.16646854147617
  C          -0.07723471901024     -5.39120303596259     -3.24011080900229
  C          -0.88724923217772     -5.60842033733162     -1.97432283627538
  C          -0.04031672714101     -5.36181404990587     -0.72301724438613
  C          -0.71761532372894     -5.83885733153188      0.55450599432464
  O           1.99761112230155     -6.01849558778960     -4.33578822801597
  O          -0.75238388888884     -5.82568064947981     -4.40857229976373
  O          -1.98936500813107     -4.69347022001159     -1.98913025470460
  O           1.21062151394221     -6.07867624415518     -0.79448592871977
  O          -1.16794698617083     -4.72713762719818      1.31030027091212
  H           2.86892801551322     -6.48000685827434     -1.82905320152505
  H           0.94113802216730     -7.25268654243192     -3.07164296023356
  H           0.16890698400149     -4.32679605813218     -3.31218505343771
  H          -1.25474276632526     -6.63672144632410     -1.96525394298203
  H           0.15954629708605     -4.29196916004717     -0.63992618421446
  H          -1.55992159447923     -6.50074302846630      0.32948286294519
  H           0.00838819691140     -6.42086040365367      1.13009508710722
  H           1.39273339958450     -6.04599009875665     -5.09089033686013
  H          -1.66185434905137     -5.45936689285937     -4.40456695376712
  C           5.80380385186661     -2.05893328984546     -1.98223943809381
  C           5.56222631785039     -2.91250383988548     -3.21744183075944
  C           4.13484363649521     -3.40895452274037     -3.26268940561790
  C           3.82520624604910     -4.18014271728170     -1.99197892512890
  C           4.18566577842789     -3.36405768653982     -0.74725662586628
  C           4.15596284972100     -4.18490844494032      0.53458180214623
  O           5.89778728378528     -2.17603750715346     -4.39138221731219
  O           4.03004511817569     -4.20239789891580     -4.43268781121061
  O           2.42280689765456     -4.47531434166191     -1.98260367665541
  O           5.52759778740452     -2.84103219178100     -0.84347345407133
  O           2.99387154634732     -3.87127468831270      1.28333673525547
  H           6.85815010460680     -1.79675346520135     -1.90414460862244
  H           6.22743743992596     -3.77720846809981     -3.13993696202479
  H           3.45582421748046     -2.55174971802329     -3.31847015253589
  H           3.48161445844126     -2.53558496973520     -0.65224185695598
  H           4.18062702191193     -5.25742186489944      0.31645642860585
  H           5.05443794112082     -3.94916155716255      1.11293128448181
  H           5.52404557130601     -2.66147038879152     -5.14053368502510
  H           3.19352377419542     -4.71338366293475     -4.39957541569844
  C           5.22423497174661      3.25772179526000     -1.98512487347246
  C           5.74562897809193      2.54833784130083     -3.22564480750203
  C           5.24975790981738      1.12165999113302     -3.28218537479117
  C           5.65769450282489      0.39024809592325     -2.01571371692189
  C           5.24351552571372      1.17079507708406     -0.76532079523448
  C           5.86786131611436      0.62630769137420      0.51187535337633
  O           5.37712480984879      3.27760527576745     -4.39414600920206
  O           5.81099221854677      0.55294547132127     -4.45322499915975
  O           5.01237948611022     -0.88888762059334     -2.01658648816340
  O           5.66680472836274      2.54816143972439     -0.85126629797617
  O           4.89762923387765     -0.08964145300429      1.25765291213526
  H           5.67180975162864      4.24707258203714     -1.90062293919889
  H           6.83638830908474      2.53377090022871     -3.14658886520023
  H           4.15642587200101      1.12086347034690     -3.34188913377629
  H           6.74211987942989      0.26197133009259     -2.01962861502188
  H           4.15684365813525      1.13229632412144     -0.67002169158711
  H           6.72077017004880     -0.02307397977763      0.28948265060802
  H           6.24543140666371      1.47119524208778      1.09583521516092
  H           5.52584966209774      2.68955840352908     -5.14826382412504
  H           5.66641333199425     -0.41681004602029     -4.43699241123832
  C          -1.71930669388672     -5.13700173353013      2.55397551246110
  C          -2.35256150026575     -3.96670697275396      3.25951225790702
  H          -0.94720712577103     -5.59748152997761      3.17895804460585
  H          -2.49674365424585     -5.89065749942421      2.39130351204341
  C          -2.98902409200725     -4.40833229285331      4.56294724419512
  H          -3.11226630427589     -3.56520071817942      2.59274579526709
  H          -3.43085936167820     -3.55362308617744      5.07085866519899
  H          -3.77678935608382     -5.13972816435475      4.38542044541870
  H          -2.24507698299129     -4.85192290552427      5.22405686867382
  C          -5.08325534575696     -1.86388047181280      2.53964484481625
  C          -4.56396116457788     -0.63145141819942      3.23356188309140
  H          -4.95493948989869     -2.75086641400975      3.16877424054929
  H          -6.15897464439935     -1.73224051880646      2.38361405556211
  C          -5.27272709717248     -0.42217277690149      4.55760493871583
  H          -4.75746038351426      0.21070773617257      2.57227957349287
  H          -4.89256694675181      0.47284179834382      5.04563237341582
  H          -6.34560585933178     -0.29902659317954      4.41344222696733
  H          -5.10586315661991     -1.27063227570027      5.22043041101549
  C          -4.62396642969946      2.83120389127029      2.54765820487132
  C          -3.33584069783060      3.20088582695021      3.23526933654334
  H          -5.22978208698460      2.17510772861252      3.18123661320955
  H          -5.19824572229381      3.75027665124106      2.39226850062499
  C          -3.61226735288944      3.90278080863387      4.55058668254217
  H          -2.79732740289880      3.86779080369667      2.56521183465787
  H          -2.67553810468343      4.16028048511360      5.04045358632326
  H          -4.17514797052902      4.82219045415364      4.39296217025018
  H          -4.18162319270226      3.25768569493285      5.21915429017156
  C          -0.67141858496747      5.39837871515581      2.52389377472198
  C           0.42143389688044      4.63181432180546      3.22210297170015
  H          -1.56290536784703      5.47166529522859      3.15566775761379
  H          -0.31105963417269      6.41849124992559      2.35584380332885
  C           0.79603119842528      5.30629995143052      4.52753105725840
  H           1.27837021573798      4.61795772897905      2.55186814759075
  H           1.58184102828890      4.74418123915370      5.02791948196400
  H           1.16249244721895      6.31753863167630      4.35404514087174
  H          -0.06461537857150      5.35801241317085      5.19379698303602
  C           3.79641294172953      3.89408067735972      2.50468845015272
  C           3.88034520904267      2.56444117677708      3.20715222842547
  H           3.29792551797178      4.63743251508404      3.13545957848487
  H           4.81787948585780      4.24874555831665      2.33334931106044
  C           4.66171834273166      2.69020842464278      4.50056295358513
  H           4.38948813273525      1.88051294412127      2.53154070103475
  H           4.71225733616829      1.72559831591814      5.00122847619312
  H           5.68042794894233      3.02626043940351      4.31034424299147
  H           4.18143983958171      3.40017350837858      5.17326578556895
  C           5.42173322404562     -0.52813282914143      2.50285366380051
  C           4.42778866345639     -1.41425462316363      3.20773578747849
  H           5.69144560938563      0.33188542103569      3.12449496865425
  H           6.33565457155736     -1.10972924585607      2.34363743844614
  C           4.98659869400219     -1.89932568935336      4.53113438195772
  H           4.24020300025694     -2.26296731706623      2.55323721752074
  H           4.26269366200328     -2.54041492407955      5.02999560751277
  H           5.89964934694182     -2.47471359924067      4.38167005904610
  H           5.20918475053246     -1.05841967053960      5.18724678846302
  C           2.97625583300416     -4.56110608654374      2.52491164232566
  C           1.66087557260247     -4.34687816198927      3.22659748107709
  H           3.81067930606064     -4.23300677512866      3.15363694612849
  H           3.09904894834212     -5.63660689428431      2.36093899469769
  C           1.61912314194800     -5.12010276320521      4.53010944076453
  H           0.88035441406846     -4.70435281053670      2.55784655765661
  H           0.67180869396552     -4.94864370114271      5.03718150559036
  H           1.71820033192491     -6.19065291656788      4.35344318013841
  H           2.42358192867948     -4.80198599896365      5.19276374238014
  O           3.17913141373104     -0.72851709781902      3.39485937926898
  H           2.49656878481979     -1.42607847267638      3.45475034917022
  O           2.56711854359784      2.03308668558467      3.45175656635594
  H           2.67477269906889      1.06225351631880      3.49121942450181
  O           0.02530943102920      3.26802944540653      3.44405399513220
  H           0.85455326836336      2.75151889057356      3.48203488573623
  O          -2.51701841223642      2.03736746665802      3.43647232816147
  H          -1.59659424698704      2.36363241572877      3.48349492983546
  O          -3.14149050282408     -0.71390331083195      3.42093295422608
  H          -2.82505875937204      0.20987860661772      3.47131396376741
  O          -1.38778770068951     -2.92549217114763      3.48795170095583
  H          -1.89970344353333     -2.09354640223732      3.52292684156172
  O           1.42961488614946     -2.94645540575421      3.45306717358970
  H           0.45884525404363     -2.83929943771920      3.50317826428035
