# Supplementary material for: Avibactam–Cyclodextrin Inclusion Complexes: Computational and Thermodynamic Insights for Drug Delivery, Detection, and Environmental Scavenging
Source: Molecules. 2025 Aug 18;30(16):3401. doi: 10.3390/molecules30163401 (PMC12388632; doi:10.3390/molecules30163401)
Supplement: Supplementary file 1 [file molecules-30-03401-s001.zip › DFT inputs - optimized structure - NCI/Input.inp]

! B97-3c opt cpcmc(water) defgrid2 TightSCF noautostart miniprint nopop PModel
%scf ConvForced true end
* xyzfile 0 1 sample.xyz

$new_job
! B97-3c freq cpcmc(water) defgrid2 TightSCF noautostart miniprint nopop PModel
* xyzfile 0 1 sample.xyz
