# Supplementary material for: Avibactam–Cyclodextrin Inclusion Complexes: Computational and Thermodynamic Insights for Drug Delivery, Detection, and Environmental Scavenging
Source: Molecules. 2025 Aug 18;30(16):3401. doi: 10.3390/molecules30163401 (PMC12388632; doi:10.3390/molecules30163401)
Supplement: Supplementary file 1 [file molecules-30-03401-s001.zip › DFT inputs - optimized structure - NCI/NCI/bCD/CPprop.txt]

 ----------------   CP     1,     Type (3,-3)   ----------------
 Corresponding nucleus:   145(H )
 Position (Bohr):        1.014301165779   17.294758413994    8.438342819875
 Position (Angstrom):    0.536745061923    9.151992020759    4.465378718065
 Density of all electrons:  0.4225084279E+00
 Density of Alpha electrons:  0.2112542140E+00
 Density of Beta electrons:  0.2112542140E+00
 Spin density of electrons:  0.0000000000E+00
 Lagrangian kinetic energy G(r):  0.1904773312E-01
 G(r) in X,Y,Z:  0.7878002744E-02  0.6349687793E-02  0.4820042588E-02
 Hamiltonian kinetic energy K(r):  0.6115379967E+01
 Potential energy density V(r): -0.6134427700E+01
 Energy density E(r) or H(r): -0.6115379967E+01
 Laplacian of electron density: -0.2438532894E+02
 Electron localization function (ELF):  0.9992221734E+00
 Localized orbital locator (LOL):  0.9728707637E+00
 Local information entropy:  0.4264021326E-02
 Interaction region indicator (IRI):  0.2720984449E-13
 Reduced density gradient (RDG):  0.1000000000E+03
 Reduced density gradient with promolecular approximation:  0.1000000000E+03
 Sign(lambda2)*rho: -0.4225084279E+00
 Sign(lambda2)*rho with promolecular approximation: -0.2949177109E+00
 Corr. hole for alpha, ref.:   0.00000   0.00000   0.00000 : -0.1427566018E-02
 Source function, ref.:   0.00000   0.00000   0.00000 :  0.1007003713E+00
 Wavefunction value for orbital       1 : -0.1140561393E-05
 Average local ionization energy (ALIE):  0.5868473646E+00
 van der Waals potential (probe atom: C ):  0.1229657282E+26 kcal/mol
 Delta-g (under promolecular approximation):  0.2321171562E+00
 Delta-g (under Hirshfeld partition):  0.3674246073E+00
 User-defined real space function:  0.1000000000E+01
 ESP from nuclear charges:  0.8017389770E+02
 
 Note: Below information are for electron density
 
 Components of gradient in x/y/z are:
 -0.4597017211E-16 -0.8873110580E-14  0.5702036066E-14
 Norm of gradient is:  0.1054738925E-13
 
 Components of Laplacian in x/y/z are:
 -0.8396934721E+01 -0.7587445917E+01 -0.8400948298E+01
 Total: -0.2438532894E+02
 
 Hessian matrix:
 -0.8396934721E+01 -0.4652813891E+00  0.2161330528E+00
 -0.4652813891E+00 -0.7587445917E+01 -0.4805034485E+00
  0.2161330528E+00 -0.4805034485E+00 -0.8400948298E+01
 Eigenvalues of Hessian: -0.8623751854E+01 -0.8608523426E+01 -0.7153053656E+01
 Eigenvectors (columns) of Hessian:
 -0.2013896408E-01 -0.9242376993E+00 -0.3812861096E+00
  0.4131098275E+00 -0.3549784450E+00  0.8386480632E+00
  0.9104585067E+00  0.1406235357E+00 -0.3889605747E+00
 Determinant of Hessian: -0.5310267511E+03
 Ellipticity of electron density:    0.001769
 eta index:   -1.205604
 Stiffness:   -1.203475
 
 Stress tensor:
 -0.2114989686E+01 -0.1184402880E+00  0.5581196412E-01
 -0.1184402880E+00 -0.1909560855E+01 -0.1218752629E+00
  0.5581196412E-01 -0.1218752629E+00 -0.2109877160E+01
 Eigenvalues of stress tensor: -0.2169064942E+01 -0.2167458741E+01 -0.1797904017E+01
 Eigenvectors (columns) of stress tensor:
 -0.9211868970E+00 -0.7581135149E-01 -0.3816639093E+00
 -0.3789696112E+00  0.3973621398E+00  0.8357543680E+00
  0.8829911957E-01  0.9145249963E+00 -0.3947749950E+00
 Stress tensor stiffness:    1.206441
 Stress tensor polarizability:    0.828884
 
 ----------------   CP     2,     Type (3,-3)   ----------------
 Corresponding nucleus:   139(H )
 Position (Bohr):        0.515949634584   16.615514810978    4.563792648285
 Position (Angstrom):    0.273028788596    8.792551785391    2.415055064759
 Density of all electrons:  0.4527505505E+00
 Density of Alpha electrons:  0.2263752753E+00
 Density of Beta electrons:  0.2263752753E+00
 Spin density of electrons:  0.0000000000E+00
 Lagrangian kinetic energy G(r):  0.4535317270E-02
 G(r) in X,Y,Z:  0.1800898219E-02  0.1309104653E-02  0.1425314398E-02
 Hamiltonian kinetic energy K(r):  0.6896721448E+01
 Potential energy density V(r): -0.6901256765E+01
 Energy density E(r) or H(r): -0.6896721448E+01
 Laplacian of electron density: -0.2756874452E+02
 Electron localization function (ELF):  0.9999648348E+00
 Localized orbital locator (LOL):  0.9941177259E+00
 Local information entropy:  0.4526932930E-02
 Interaction region indicator (IRI):  0.2619175590E-13
 Reduced density gradient (RDG):  0.1000000000E+03
 Reduced density gradient with promolecular approximation:  0.1000000000E+03
 Sign(lambda2)*rho: -0.4527505505E+00
 Sign(lambda2)*rho with promolecular approximation: -0.2992414480E+00
 Corr. hole for alpha, ref.:   0.00000   0.00000   0.00000 : -0.8775534876E-01
 Source function, ref.:   0.00000   0.00000   0.00000 :  0.1272637842E+00
 Wavefunction value for orbital       1 :  0.3412097626E-06
 Average local ionization energy (ALIE):  0.4252801613E+00
 van der Waals potential (probe atom: C ):  0.4701012198E+28 kcal/mol
 Delta-g (under promolecular approximation):  0.1036600623E+00
 Delta-g (under Hirshfeld partition):  0.1963733902E+00
 User-defined real space function:  0.1000000000E+01
 ESP from nuclear charges:  0.9787324734E+02
 
 Note: Below information are for electron density
 
 Components of gradient in x/y/z are:
 -0.2298508606E-15 -0.1008741701E-13  0.4266335549E-14
 Norm of gradient is:  0.1095492731E-13
 
 Components of Laplacian in x/y/z are:
 -0.9386305871E+01 -0.8807575776E+01 -0.9374862876E+01
 Total: -0.2756874452E+02
 
 Hessian matrix:
 -0.9386305871E+01 -0.1524051404E+00 -0.4510376281E-01
 -0.1524051404E+00 -0.8807575776E+01  0.1802278353E+00
 -0.4510376281E-01  0.1802278353E+00 -0.9374862876E+01
 Eigenvalues of Hessian: -0.9427436192E+01 -0.9423912754E+01 -0.8717395577E+01
 Eigenvectors (columns) of Hessian:
  0.2058826277E+00  0.9508798064E+00  0.2311707971E+00
 -0.2262005041E+00  0.2760772571E+00 -0.9341384694E+00
  0.9520744065E+00 -0.1400319318E+00 -0.2719290027E+00
 Determinant of Hessian: -0.7744825057E+03
 Ellipticity of electron density:    0.000374
 eta index:   -1.081451
 Stiffness:   -1.081047
 
 Stress tensor:
 -0.2350178264E+01 -0.3839382865E-01 -0.1115836620E-01
 -0.3839382865E-01 -0.2204512153E+01  0.4531726685E-01
 -0.1115836620E-01  0.4531726685E-01 -0.2346566348E+01
 Eigenvalues of stress tensor: -0.2359805994E+01 -0.2359657800E+01 -0.2181792971E+01
 Eigenvectors (columns) of stress tensor:
 -0.3004167790E+00 -0.9254070852E+00 -0.2310226951E+00
 -0.3348894609E+00 -0.1244526367E+00  0.9340024573E+00
  0.8930838751E+00 -0.3579570756E+00  0.2725214196E+00
 Stress tensor stiffness:    1.081590
 Stress tensor polarizability:    0.924565
 
 ----------------   CP     3,     Type (3,-3)   ----------------
 Corresponding nucleus:   138(H )
 Position (Bohr):       -3.896523051122   17.539319993230    5.117950191819
 Position (Angstrom):   -2.061951200412    9.281408435152    2.708302608047
 Density of all electrons:  0.4566871699E+00
 Density of Alpha electrons:  0.2283435849E+00
 Density of Beta electrons:  0.2283435849E+00
 Spin density of electrons:  0.0000000000E+00
 Lagrangian kinetic energy G(r):  0.4159474278E-02
 G(r) in X,Y,Z:  0.1603519238E-02  0.1387268062E-02  0.1168686977E-02
 Hamiltonian kinetic energy K(r):  0.6948387551E+01
 Potential energy density V(r): -0.6952547025E+01
 Energy density E(r) or H(r): -0.6948387551E+01
 Laplacian of electron density: -0.2777691231E+02
 Electron localization function (ELF):  0.9999712514E+00
 Localized orbital locator (LOL):  0.9946794688E+00
 Local information entropy:  0.4560951329E-02
 Interaction region indicator (IRI):  0.7358146041E-14
 Reduced density gradient (RDG):  0.1000000000E+03
 Reduced density gradient with promolecular approximation:  0.1000000000E+03
 Sign(lambda2)*rho: -0.4566871699E+00
 Sign(lambda2)*rho with promolecular approximation: -0.2986535195E+00
 Corr. hole for alpha, ref.:   0.00000   0.00000   0.00000 : -0.1774376085E-02
 Source function, ref.:   0.00000   0.00000   0.00000 :  0.1183201929E+00
 Wavefunction value for orbital       1 :  0.6723462409E-06
 Average local ionization energy (ALIE):  0.4294111143E+00
 van der Waals potential (probe atom: C ):  0.3877231014E+28 kcal/mol
 Delta-g (under promolecular approximation):  0.1036666760E+00
 Delta-g (under Hirshfeld partition):  0.1988031854E+00
 User-defined real space function:  0.1000000000E+01
 ESP from nuclear charges:  0.9920834589E+02
 
 Note: Below information are for electron density
 
 Components of gradient in x/y/z are:
  0.9347991131E-15  0.2778159647E-14 -0.1030425745E-14
 Norm of gradient is:  0.3107056102E-14
 
 Components of Laplacian in x/y/z are:
 -0.9249664535E+01 -0.9126080773E+01 -0.9401166997E+01
 Total: -0.2777691231E+02
 
 Hessian matrix:
 -0.9249664535E+01  0.3092877219E+00 -0.1628156165E+00
  0.3092877219E+00 -0.9126080773E+01 -0.2006509932E+00
 -0.1628156165E+00 -0.2006509932E+00 -0.9401166997E+01
 Eigenvalues of Hessian: -0.9506893943E+01 -0.9502857353E+01 -0.8767161009E+01
 Eigenvectors (columns) of Hessian:
 -0.2159347739E-01  0.8095536995E+00 -0.5866485570E+00
  0.4797140937E+00 -0.5064343472E+00 -0.7165184159E+00
  0.8771591133E+00  0.2968957050E+00  0.3774186406E+00
 Determinant of Hessian: -0.7920486200E+03
 Ellipticity of electron density:    0.000425
 eta index:   -1.084375
 Stiffness:   -1.083915
 
 Stress tensor:
 -0.2315623172E+01  0.7733738670E-01 -0.4081413738E-01
  0.7733738670E-01 -0.2284294729E+01 -0.5012409775E-01
 -0.4081413738E-01 -0.5012409775E-01 -0.2352629123E+01
 Eigenvalues of stress tensor: -0.2379130212E+01 -0.2378806780E+01 -0.2194610032E+01
 Eigenvectors (columns) of stress tensor:
 -0.1171031551E+00  0.8020226839E+00 -0.5857016865E+00
  0.5370331322E+00 -0.4449552856E+00 -0.7166660371E+00
  0.8353934797E+00  0.3984650654E+00  0.3786070862E+00
 Stress tensor stiffness:    1.084079
 Stress tensor polarizability:    0.922442
 
 ----------------   CP     4,     Type (3,-3)   ----------------
 Corresponding nucleus:     9(O )
 Position (Bohr):       -4.192246617210   20.063297709960   10.489902016657
 Position (Angstrom):   -2.218441372312   10.617039923673    5.551017091820
 Density of all electrons:  0.3010657047E+03
 Density of Alpha electrons:  0.1505328524E+03
 Density of Beta electrons:  0.1505328524E+03
 Spin density of electrons:  0.0000000000E+00
 Lagrangian kinetic energy G(r):  0.7621648882E+02
 G(r) in X,Y,Z:  0.2395147984E+02  0.2505971435E+02  0.2720529463E+02
 Hamiltonian kinetic energy K(r):  0.1124659192E+07
 Potential energy density V(r): -0.1124735408E+07
 Energy density E(r) or H(r): -0.1124659192E+07
 Laplacian of electron density: -0.4498331901E+07
 Electron localization function (ELF):  0.9999961474E+00
 Localized orbital locator (LOL):  0.9980410353E+00
 Local information entropy:  0.3658850115E+00
 Interaction region indicator (IRI):  0.4219505814E-11
 Reduced density gradient (RDG):  0.1000000000E+03
 Reduced density gradient with promolecular approximation:  0.1000000000E+03
 Sign(lambda2)*rho: -0.3010657047E+03
 Sign(lambda2)*rho with promolecular approximation: -0.2923739641E+03
 Corr. hole for alpha, ref.:   0.00000   0.00000   0.00000 : -0.8700710703E-02
 Source function, ref.:   0.00000   0.00000   0.00000 :  0.1554686055E+05
 Wavefunction value for orbital       1 : -0.1312729788E-05
 Average local ionization energy (ALIE):  0.1788292122E+02
 van der Waals potential (probe atom: C ):  0.1769977347E+73 kcal/mol
 Delta-g (under promolecular approximation):  0.4747857553E-01
 Delta-g (under Hirshfeld partition):  0.7678784000E-01
 User-defined real space function:  0.1000000000E+01
 ESP from nuclear charges:  0.1493637533E+07
 
 Note: Below information are for electron density
 
 Components of gradient in x/y/z are:
  0.4264277820E-10  0.2210317929E-08  0.4074436344E-09
 Norm of gradient is:  0.2247962203E-08
 
 Components of Laplacian in x/y/z are:
 -0.1499450436E+07 -0.1499445325E+07 -0.1499436140E+07
 Total: -0.4498331901E+07
 
 Hessian matrix:
 -0.1499450436E+07  0.1593312436E+02  0.3815075257E+01
  0.1593312436E+02 -0.1499445325E+07  0.9849032419E+01
  0.3815075257E+01  0.9849032419E+01 -0.1499436140E+07
 Eigenvalues of Hessian: -0.1499464497E+07 -0.1499443791E+07 -0.1499423613E+07
 Eigenvectors (columns) of Hessian:
 -0.7263837791E+00 -0.5101552861E+00  0.4605520487E+00
  0.6736491460E+00 -0.3956334217E+00  0.6242363525E+00
 -0.1362476920E+00  0.7636856550E+00  0.6310473728E+00
 Determinant of Hessian: -0.3371248167E+19
 Ellipticity of electron density:    0.000014
 eta index:   -1.000027
 Stiffness:   -1.000013
 
 Stress tensor:
 -0.3749105120E+06 -0.3632906909E+01 -0.1095923126E+01
 -0.3632906909E+01 -0.3749114506E+06 -0.2760884116E+01
 -0.1095923126E+01 -0.2760884116E+01 -0.3749134456E+06
 Eigenvalues of stress tensor: -0.3749169471E+06 -0.3749113324E+06 -0.3749071287E+06
 Eigenvectors (columns) of stress tensor:
  0.4591835261E+00  0.5589007738E+00  0.6904928779E+00
  0.6220510608E+00  0.3526133440E+00 -0.6990824754E+00
  0.6341947391E+00 -0.7505289832E+00  0.1857505806E+00
 Stress tensor stiffness:    1.000026
 Stress tensor polarizability:    0.999974
 
 ----------------   CP     5,     Type (3,-3)   ----------------
 Corresponding nucleus:   133(O )
 Position (Bohr):        0.338392305515   18.806133254664    7.784263593038
 Position (Angstrom):    0.179069496423    9.951777143573    4.119254897098
 Density of all electrons:  0.3010730809E+03
 Density of Alpha electrons:  0.1505365404E+03
 Density of Beta electrons:  0.1505365404E+03
 Spin density of electrons:  0.0000000000E+00
 Lagrangian kinetic energy G(r):  0.7617748834E+02
 G(r) in X,Y,Z:  0.2928189167E+02  0.2544287889E+02  0.2145271779E+02
 Hamiltonian kinetic energy K(r):  0.1124694082E+07
 Potential energy density V(r): -0.1124770259E+07
 Energy density E(r) or H(r): -0.1124694082E+07
 Laplacian of electron density: -0.4498471617E+07
 Electron localization function (ELF):  0.9999961516E+00
 Localized orbital locator (LOL):  0.9980421156E+00
 Local information entropy:  0.3658840078E+00
 Interaction region indicator (IRI):  0.6504190865E-12
 Reduced density gradient (RDG):  0.1000000000E+03
 Reduced density gradient with promolecular approximation:  0.1000000000E+03
 Sign(lambda2)*rho: -0.3010730809E+03
 Sign(lambda2)*rho with promolecular approximation: -0.2923741760E+03
 Corr. hole for alpha, ref.:   0.00000   0.00000   0.00000 : -0.2260964001E-01
 Source function, ref.:   0.00000   0.00000   0.00000 :  0.1758554252E+05
 Wavefunction value for orbital       1 :  0.1629374269E-05
 Average local ionization energy (ALIE):  0.1790635226E+02
 van der Waals potential (probe atom: C ):  0.1731000972E+73 kcal/mol
 Delta-g (under promolecular approximation):  0.4778793731E-01
 Delta-g (under Hirshfeld partition):  0.7722419667E-01
 User-defined real space function:  0.1000000000E+01
 ESP from nuclear charges:  0.1490868943E+07
 
 Note: Below information are for electron density
 
 Components of gradient in x/y/z are:
  0.3462785614E-11 -0.3457851783E-09  0.2233813134E-10
 Norm of gradient is:  0.3465232640E-09
 
 Components of Laplacian in x/y/z are:
 -0.1499475176E+07 -0.1499489809E+07 -0.1499506632E+07
 Total: -0.4498471617E+07
 
 Hessian matrix:
 -0.1499475176E+07  0.9498973414E+01 -0.7165210820E+01
  0.9498973414E+01 -0.1499489809E+07  0.5989504003E+01
 -0.7165210820E+01  0.5989504003E+01 -0.1499506632E+07
 Eigenvalues of Hessian: -0.1499511313E+07 -0.1499490227E+07 -0.1499470076E+07
 Eigenvectors (columns) of Hessian:
  0.2729936891E+00 -0.3171624324E+00  0.9082303877E+00
 -0.3681332188E+00  0.8377911398E+00  0.4032169879E+00
  0.8887926524E+00  0.4444254691E+00 -0.1119536668E+00
 Determinant of Hessian: -0.3371562304E+19
 Ellipticity of electron density:    0.000014
 eta index:   -1.000028
 Stiffness:   -1.000013
 
 Stress tensor:
 -0.3749273578E+06 -0.2368986650E+01  0.1618826719E+01
 -0.2368986650E+01 -0.3749233379E+06 -0.9970046530E+00
  0.1618826719E+01 -0.9970046530E+00 -0.3749195634E+06
 Eigenvalues of stress tensor: -0.3749285825E+06 -0.3749229428E+06 -0.3749187338E+06
 Eigenvectors (columns) of stress tensor:
 -0.9130785814E+00 -0.3132472736E+00  0.2610816918E+00
 -0.3894698326E+00  0.8596157262E+00 -0.3307174818E+00
  0.1208335786E+00  0.4036544919E+00  0.9068970710E+00
 Stress tensor stiffness:    1.000026
 Stress tensor polarizability:    0.999974
 
 ----------------   CP     6,     Type (3,-3)   ----------------
 Corresponding nucleus:    21(H )
 Position (Bohr):       -2.601932556782   19.735216873866    9.696430406110
 Position (Angstrom):   -1.376883413355   10.443427021878    5.131129998020
 Density of all electrons:  0.4056416324E+00
 Density of Alpha electrons:  0.2028208162E+00
 Density of Beta electrons:  0.2028208162E+00
 Spin density of electrons:  0.0000000000E+00
 Lagrangian kinetic energy G(r):  0.2170348820E-01
 G(r) in X,Y,Z:  0.8037802006E-02  0.5948556026E-02  0.7717130168E-02
 Hamiltonian kinetic energy K(r):  0.5886357470E+01
 Potential energy density V(r): -0.5908060958E+01
 Energy density E(r) or H(r): -0.5886357470E+01
 Laplacian of electron density: -0.2345861593E+02
 Electron localization function (ELF):  0.9988438579E+00
 Localized orbital locator (LOL):  0.9671122888E+00
 Local information entropy:  0.4116130814E-02
 Interaction region indicator (IRI):  0.1259041892E-13
 Reduced density gradient (RDG):  0.1000000000E+03
 Reduced density gradient with promolecular approximation:  0.1000000000E+03
 Sign(lambda2)*rho: -0.4056416324E+00
 Sign(lambda2)*rho with promolecular approximation: -0.2938941120E+00
 Corr. hole for alpha, ref.:   0.00000   0.00000   0.00000 : -0.1571047862E-03
 Source function, ref.:   0.00000   0.00000   0.00000 :  0.8430921354E-01
 Wavefunction value for orbital       1 : -0.2877085332E-06
 Average local ionization energy (ALIE):  0.5610409562E+00
 van der Waals potential (probe atom: C ):  0.1790525522E+26 kcal/mol
 Delta-g (under promolecular approximation):  0.2169607737E+00
 Delta-g (under Hirshfeld partition):  0.3300504506E+00
 User-defined real space function:  0.1000000000E+01
 ESP from nuclear charges:  0.8740795772E+02
 
 Note: Below information are for electron density
 
 Components of gradient in x/y/z are:
 -0.5091413402E-15 -0.3388782310E-14 -0.3167605067E-14
 Norm of gradient is:  0.4666561080E-14
 
 Components of Laplacian in x/y/z are:
 -0.7213353722E+01 -0.8219492682E+01 -0.8025769524E+01
 Total: -0.2345861593E+02
 
 Hessian matrix:
 -0.7213353722E+01 -0.2386183685E+00 -0.5085034160E+00
 -0.2386183685E+00 -0.8219492682E+01  0.1219321200E+00
 -0.5085034160E+00  0.1219321200E+00 -0.8025769524E+01
 Eigenvalues of Hessian: -0.8279046978E+01 -0.8265800927E+01 -0.6913768023E+01
 Eigenvectors (columns) of Hessian:
  0.1093686897E+00  0.4577149375E+00 -0.8823466018E+00
 -0.7918799127E+00  0.5766557459E+00  0.2009834683E+00
  0.6008033735E+00  0.6767312514E+00  0.4255233481E+00
 Determinant of Hessian: -0.4731295704E+03
 Ellipticity of electron density:    0.001603
 eta index:   -1.197472
 Stiffness:   -1.195557
 
 Stress tensor:
 -0.1819414035E+01 -0.6110125122E-01 -0.1246181346E+00
 -0.6110125122E-01 -0.2066770283E+01  0.2822539337E-01
 -0.1246181346E+00  0.2822539337E-01 -0.2021876641E+01
 Eigenvalues of stress tensor: -0.2081820521E+01 -0.2080268041E+01 -0.1745972397E+01
 Eigenvectors (columns) of stress tensor:
 -0.4498163894E+00  0.1281259079E+00  0.8838828924E+00
 -0.6193162402E+00 -0.7578188790E+00 -0.2053239911E+00
 -0.6435158199E+00  0.6397611260E+00 -0.4202298075E+00
 Stress tensor stiffness:    1.192356
 Stress tensor polarizability:    0.838676
 
 ----------------   CP     7,     Type (3,-3)   ----------------
 Corresponding nucleus:   128(C )
 Position (Bohr):        0.045825369938   18.518773558657    5.105640583054
 Position (Angstrom):    0.024249741452    9.799712941115    2.701788643613
 Density of all electrons:  0.1220260236E+03
 Density of Alpha electrons:  0.6101301179E+02
 Density of Beta electrons:  0.6101301179E+02
 Spin density of electrons:  0.0000000000E+00
 Lagrangian kinetic energy G(r):  0.8634966108E+01
 G(r) in X,Y,Z:  0.3126448264E+01  0.3227220916E+01  0.2281296928E+01
 Hamiltonian kinetic energy K(r):  0.2419684447E+06
 Potential energy density V(r): -0.2419770796E+06
 Energy density E(r) or H(r): -0.2419684447E+06
 Laplacian of electron density: -0.9678392388E+06
 Electron localization function (ELF):  0.9999989964E+00
 Localized orbital locator (LOL):  0.9989992250E+00
 Local information entropy:  0.2972184321E+00
 Interaction region indicator (IRI):  0.2518290186E-11
 Reduced density gradient (RDG):  0.1000000000E+03
 Reduced density gradient with promolecular approximation:  0.1000000000E+03
 Sign(lambda2)*rho: -0.1220260236E+03
 Sign(lambda2)*rho with promolecular approximation: -0.1213893314E+03
 Corr. hole for alpha, ref.:   0.00000   0.00000   0.00000 : -0.3670244531E-01
 Source function, ref.:   0.00000   0.00000   0.00000 :  0.4009327783E+04
 Wavefunction value for orbital       1 :  0.1235093183E-05
 Average local ionization energy (ALIE):  0.9618738314E+01
 van der Waals potential (probe atom: C ):  0.5900572901E+75 kcal/mol
 Delta-g (under promolecular approximation):  0.4138118511E-01
 Delta-g (under Hirshfeld partition):  0.5087528604E-01
 User-defined real space function:  0.1000000000E+01
 ESP from nuclear charges:  0.1693052379E+07
 
 Note: Below information are for electron density
 
 Components of gradient in x/y/z are:
 -0.4543310173E-12  0.4945219789E-09  0.4778000218E-10
 Norm of gradient is:  0.4968250423E-09
 
 Components of Laplacian in x/y/z are:
 -0.3226120992E+06 -0.3226117814E+06 -0.3226153582E+06
 Total: -0.9678392388E+06
 
 Hessian matrix:
 -0.3226120992E+06 -0.1123047057E+00 -0.4151281765E+00
 -0.1123047057E+00 -0.3226117814E+06 -0.2728837987E+00
 -0.4151281765E+00 -0.2728837987E+00 -0.3226153582E+06
 Eigenvalues of Hessian: -0.3226154324E+06 -0.3226120666E+06 -0.3226117398E+06
 Eigenvectors (columns) of Hessian:
  0.1257934907E+00  0.9597255287E+00  0.2512029206E+00
  0.7778939995E-01  0.2428924035E+00 -0.9669292061E+00
  0.9890019247E+00 -0.1411743245E+00  0.4410218969E-01
 Determinant of Hessian: -0.3357731095E+17
 Ellipticity of electron density:    0.000010
 eta index:   -1.000011
 Stiffness:   -1.000001
 
 Stress tensor:
 -0.8065927770E+05  0.4106525887E-01  0.1088926113E+00
  0.4106525887E-01 -0.8065939980E+05  0.7548760526E-01
  0.1088926113E+00  0.7548760526E-01 -0.8065840214E+05
 Eigenvalues of stress tensor: -0.8065941413E+05 -0.8065928299E+05 -0.8065838251E+05
 Eigenvectors (columns) of stress tensor:
 -0.2551284434E+00  0.9589328998E+00  0.1239240533E+00
  0.9658782183E+00  0.2468438901E+00  0.7840511009E-01
 -0.4459534420E-01 -0.1396989175E+00  0.9891892982E+00
 Stress tensor stiffness:    1.000013
 Stress tensor polarizability:    0.999987
 
 ----------------   CP     8,     Type (3,-3)   ----------------
 Corresponding nucleus:    14(H )
 Position (Bohr):       -8.949892258181   21.140867070716   10.557632004027
 Position (Angstrom):   -4.736079023066   11.187265072553    5.586858257631
 Density of all electrons:  0.4529694150E+00
 Density of Alpha electrons:  0.2264847075E+00
 Density of Beta electrons:  0.2264847075E+00
 Spin density of electrons:  0.0000000000E+00
 Lagrangian kinetic energy G(r):  0.4631797677E-02
 G(r) in X,Y,Z:  0.1688283053E-02  0.1549333923E-02  0.1394180700E-02
 Hamiltonian kinetic energy K(r):  0.6910178402E+01
 Potential energy density V(r): -0.6914810199E+01
 Energy density E(r) or H(r): -0.6910178402E+01
 Laplacian of electron density: -0.2762218642E+02
 Electron localization function (ELF):  0.9999633852E+00
 Localized orbital locator (LOL):  0.9939981505E+00
 Local information entropy:  0.4528825464E-02
 Interaction region indicator (IRI):  0.3564296579E-13
 Reduced density gradient (RDG):  0.1000000000E+03
 Reduced density gradient with promolecular approximation:  0.1000000000E+03
 Sign(lambda2)*rho: -0.4529694150E+00
 Sign(lambda2)*rho with promolecular approximation: -0.2990292326E+00
 Corr. hole for alpha, ref.:   0.00000   0.00000   0.00000 : -0.2689516844E-07
 Source function, ref.:   0.00000   0.00000   0.00000 :  0.8698965178E-01
 Wavefunction value for orbital       1 : -0.1498712240E-06
 Average local ionization energy (ALIE):  0.4129081660E+00
 van der Waals potential (probe atom: C ):  0.6295175633E+28 kcal/mol
 Delta-g (under promolecular approximation):  0.1017116351E+00
 Delta-g (under Hirshfeld partition):  0.1919324700E+00
 User-defined real space function:  0.1000000000E+01
 ESP from nuclear charges:  0.9910408176E+02
 
 Note: Below information are for electron density
 
 Components of gradient in x/y/z are:
  0.2070392469E-14 -0.1364251594E-13  0.5663872149E-14
 Norm of gradient is:  0.1491590473E-13
 
 Components of Laplacian in x/y/z are:
 -0.9192809541E+01 -0.8989840305E+01 -0.9439536570E+01
 Total: -0.2762218642E+02
 
 Hessian matrix:
 -0.9192809541E+01  0.3280609524E+00  0.8773945920E-02
  0.3280609524E+00 -0.8989840305E+01  0.1090064029E-01
  0.8773945920E-02  0.1090064029E-01 -0.9439536570E+01
 Eigenvalues of Hessian: -0.9439886952E+01 -0.9434656388E+01 -0.8747643075E+01
 Eigenvectors (columns) of Hessian:
  0.1036031397E+00  0.7982219210E+00 -0.5933870190E+00
 -0.5146285732E-01 -0.5914962833E+00 -0.8046637318E+00
 -0.9932864460E+00  0.1139030805E+00 -0.2020209125E-01
 Determinant of Hessian: -0.7790833726E+03
 Ellipticity of electron density:    0.000554
 eta index:   -1.079135
 Stiffness:   -1.078537
 
 Stress tensor:
 -0.2301578951E+01  0.8244391843E-01  0.2210676808E-02
  0.8244391843E-01 -0.2250558744E+01  0.2750374723E-02
  0.2210676808E-02  0.2750374723E-02 -0.2362672504E+01
 Eigenvalues of stress tensor: -0.2362795109E+01 -0.2362318537E+01 -0.2189696553E+01
 Eigenvectors (columns) of stress tensor:
  0.2740644224E+00  0.7568464896E+00 -0.5933566242E+00
 -0.1781567003E+00 -0.5663457731E+00 -0.8046817107E+00
 -0.9450655440E+00  0.3262450865E+00 -0.2037795394E-01
 Stress tensor stiffness:    1.079051
 Stress tensor polarizability:    0.926740
 
 ----------------   CP     9,     Type (3,-3)   ----------------
 Corresponding nucleus:    16(H )
 Position (Bohr):       -6.875671047627   19.898031948402    6.284375861305
 Position (Angstrom):   -3.638448428070   10.529585048914    3.325548490552
 Density of all electrons:  0.4519965606E+00
 Density of Alpha electrons:  0.2259982803E+00
 Density of Beta electrons:  0.2259982803E+00
 Spin density of electrons:  0.0000000000E+00
 Lagrangian kinetic energy G(r):  0.4779317463E-02
 G(r) in X,Y,Z:  0.1428622375E-02  0.1552222356E-02  0.1798472733E-02
 Hamiltonian kinetic energy K(r):  0.6896042920E+01
 Potential energy density V(r): -0.6900822238E+01
 Energy density E(r) or H(r): -0.6896042920E+01
 Laplacian of electron density: -0.2756505441E+02
 Electron localization function (ELF):  0.9999607407E+00
 Localized orbital locator (LOL):  0.9937860896E+00
 Local information entropy:  0.4520412041E-02
 Interaction region indicator (IRI):  0.7206510928E-14
 Reduced density gradient (RDG):  0.1000000000E+03
 Reduced density gradient with promolecular approximation:  0.1000000000E+03
 Sign(lambda2)*rho: -0.4519965606E+00
 Sign(lambda2)*rho with promolecular approximation: -0.2993854332E+00
 Corr. hole for alpha, ref.:   0.00000   0.00000   0.00000 : -0.2065718621E-03
 Source function, ref.:   0.00000   0.00000   0.00000 :  0.9984133563E-01
 Wavefunction value for orbital       1 : -0.4981305061E-06
 Average local ionization energy (ALIE):  0.4231427037E+00
 van der Waals potential (probe atom: C ):  0.5674267602E+28 kcal/mol
 Delta-g (under promolecular approximation):  0.1026293006E+00
 Delta-g (under Hirshfeld partition):  0.1935384724E+00
 User-defined real space function:  0.1000000000E+01
 ESP from nuclear charges:  0.1031109854E+03
 
 Note: Below information are for electron density
 
 Components of gradient in x/y/z are:
  0.1682248091E-14 -0.1361757929E-14  0.2089908108E-14
 Norm of gradient is:  0.3008664021E-14
 
 Components of Laplacian in x/y/z are:
 -0.9226825799E+01 -0.8923907167E+01 -0.9414321445E+01
 Total: -0.2756505441E+02
 
 Hessian matrix:
 -0.9226825799E+01  0.3099037613E+00  0.3224374046E-01
  0.3099037613E+00 -0.8923907167E+01  0.4865016799E-01
  0.3224374046E-01  0.4865016799E-01 -0.9414321445E+01
 Eigenvalues of Hessian: -0.9421446885E+01 -0.9418117900E+01 -0.8725489626E+01
 Eigenvectors (columns) of Hessian:
  0.7131650054E+00 -0.4612680822E+00  0.5278517136E+00
 -0.3870627272E+00  0.3686907053E+00  0.8451328943E+00
 -0.5844468499E+00 -0.8070309289E+00  0.8439762700E-01
 Determinant of Hessian: -0.7742327418E+03
 Ellipticity of electron density:    0.000353
 eta index:   -1.079761
 Stiffness:   -1.079380
 
 Stress tensor:
 -0.2309563695E+01  0.7761752130E-01  0.7721896159E-02
  0.7761752130E-01 -0.2234081236E+01  0.1238322128E-01
  0.7721896159E-02  0.1238322128E-01 -0.2357177307E+01
 Eigenvalues of stress tensor: -0.2358410873E+01 -0.2358127600E+01 -0.2184283765E+01
 Eigenvectors (columns) of stress tensor:
  0.2233575683E-01  0.8486145623E+00 -0.5285399120E+00
 -0.1128822514E+00 -0.5231503478E+00 -0.8447315023E+00
  0.9933572929E+00 -0.7853049265E-01 -0.8410856342E-01
 Stress tensor stiffness:    1.079718
 Stress tensor polarizability:    0.926168
 
 ----------------   CP    10,     Type (3,-3)   ----------------
 Corresponding nucleus:   127(C )
 Position (Bohr):       -2.693992131375   18.986383002290    4.350092084836
 Position (Angstrom):   -1.425599242276   10.047161202288    2.301969596625
 Density of all electrons:  0.1220568034E+03
 Density of Alpha electrons:  0.6102840169E+02
 Density of Beta electrons:  0.6102840169E+02
 Spin density of electrons:  0.0000000000E+00
 Lagrangian kinetic energy G(r):  0.8347824800E+01
 G(r) in X,Y,Z:  0.3270135191E+01  0.2634284617E+01  0.2443404991E+01
 Hamiltonian kinetic energy K(r):  0.2420509931E+06
 Potential energy density V(r): -0.2420593409E+06
 Energy density E(r) or H(r): -0.2420509931E+06
 Laplacian of electron density: -0.9681705811E+06
 Electron localization function (ELF):  0.9999990629E+00
 Localized orbital locator (LOL):  0.9990328781E+00
 Local information entropy:  0.2972518028E+00
 Interaction region indicator (IRI):  0.1906503653E-11
 Reduced density gradient (RDG):  0.1000000000E+03
 Reduced density gradient with promolecular approximation:  0.1000000000E+03
 Sign(lambda2)*rho: -0.1220568034E+03
 Sign(lambda2)*rho with promolecular approximation: -0.1213861606E+03
 Corr. hole for alpha, ref.:   0.00000   0.00000   0.00000 : -0.3985086052E-01
 Source function, ref.:   0.00000   0.00000   0.00000 :  0.3918098535E+04
 Wavefunction value for orbital       1 :  0.3025054245E-06
 Average local ionization energy (ALIE):  0.9664426241E+01
 van der Waals potential (probe atom: C ):  0.5573512538E+74 kcal/mol
 Delta-g (under promolecular approximation):  0.4730134583E-01
 Delta-g (under Hirshfeld partition):  0.5443449470E-01
 User-defined real space function:  0.1000000000E+01
 ESP from nuclear charges:  0.1390840640E+07
 
 Note: Below information are for electron density
 
 Components of gradient in x/y/z are:
  0.5087208432E-11 -0.3538216387E-09 -0.1278082640E-09
 Norm of gradient is:  0.3762320880E-09
 
 Components of Laplacian in x/y/z are:
 -0.3227216575E+06 -0.3227240931E+06 -0.3227248305E+06
 Total: -0.9681705811E+06
 
 Hessian matrix:
 -0.3227216575E+06  0.1062664260E+01 -0.1231025474E+00
  0.1062664260E+01 -0.3227240931E+06 -0.1028597987E+01
 -0.1231025474E+00 -0.1028597987E+01 -0.3227248305E+06
 Eigenvalues of Hessian: -0.3227256274E+06 -0.3227237617E+06 -0.3227211919E+06
 Eigenvectors (columns) of Hessian:
 -0.1411018046E+00 -0.3831415597E+00  0.9128487421E+00
  0.6168402783E+00  0.6871869900E+00  0.3837735163E+00
  0.7743373630E+00 -0.6172330079E+00 -0.1393738219E+00
 Determinant of Hessian: -0.3361180860E+17
 Ellipticity of electron density:    0.000006
 eta index:   -1.000014
 Stiffness:   -1.000008
 
 Stress tensor:
 -0.8068695463E+05 -0.3054486598E+00  0.5340117203E-01
 -0.3054486598E+00 -0.8068629185E+05  0.2616140906E+00
  0.5340117203E-01  0.2616140906E+00 -0.8068609443E+05
 Eigenvalues of stress tensor: -0.8068709610E+05 -0.8068634956E+05 -0.8068589525E+05
 Eigenvectors (columns) of stress tensor:
 -0.9067934392E+00 -0.3979726280E+00 -0.1390807173E+00
 -0.3935545227E+00  0.6808593720E+00  0.6176935755E+00
  0.1511307258E+00 -0.6148563270E+00  0.7740227392E+00
 Stress tensor stiffness:    1.000015
 Stress tensor polarizability:    0.999985
 
 ----------------   CP    11,     Type (3,-3)   ----------------
 Corresponding nucleus:    20(H )
 Position (Bohr):       -6.181949027797   22.303864151998   13.856288916737
 Position (Angstrom):   -3.271346544474   11.802696624314    7.332432322425
 Density of all electrons:  0.4198625306E+00
 Density of Alpha electrons:  0.2099312653E+00
 Density of Beta electrons:  0.2099312653E+00
 Spin density of electrons:  0.0000000000E+00
 Lagrangian kinetic energy G(r):  0.1908893601E-01
 G(r) in X,Y,Z:  0.7212836173E-02  0.6881423148E-02  0.4994676692E-02
 Hamiltonian kinetic energy K(r):  0.6085500575E+01
 Potential energy density V(r): -0.6104589511E+01
 Energy density E(r) or H(r): -0.6085500575E+01
 Laplacian of electron density: -0.2426564656E+02
 Electron localization function (ELF):  0.9992022915E+00
 Localized orbital locator (LOL):  0.9725353953E+00
 Local information entropy:  0.4240882833E-02
 Interaction region indicator (IRI):  0.1760512704E-13
 Reduced density gradient (RDG):  0.1000000000E+03
 Reduced density gradient with promolecular approximation:  0.1000000000E+03
 Sign(lambda2)*rho: -0.4198625306E+00
 Sign(lambda2)*rho with promolecular approximation: -0.2947749385E+00
 Corr. hole for alpha, ref.:   0.00000   0.00000   0.00000 : -0.3576694067E-05
 Source function, ref.:   0.00000   0.00000   0.00000 :  0.7158352810E-01
 Wavefunction value for orbital       1 : -0.2959988749E-06
 Average local ionization energy (ALIE):  0.5803594911E+00
 van der Waals potential (probe atom: C ):  0.1400561841E+26 kcal/mol
 Delta-g (under promolecular approximation):  0.2284742304E+00
 Delta-g (under Hirshfeld partition):  0.3590980255E+00
 User-defined real space function:  0.1000000000E+01
 ESP from nuclear charges:  0.8219065714E+02
 
 Note: Below information are for electron density
 
 Components of gradient in x/y/z are:
 -0.1080732726E-14  0.3032296636E-14  0.5963979310E-14
 Norm of gradient is:  0.6777304429E-14
 
 Components of Laplacian in x/y/z are:
 -0.8002544511E+01 -0.7933343797E+01 -0.8329758247E+01
 Total: -0.2426564656E+02
 
 Hessian matrix:
 -0.8002544511E+01 -0.5921878151E+00  0.3653035683E+00
 -0.5921878151E+00 -0.7933343797E+01 -0.3937216488E+00
  0.3653035683E+00 -0.3937216488E+00 -0.8329758247E+01
 Eigenvalues of Hessian: -0.8572355418E+01 -0.8559689684E+01 -0.7133601453E+01
 Eigenvectors (columns) of Hessian:
 -0.1764699219E-01 -0.7803877884E+00 -0.6250467849E+00
  0.5125784352E+00 -0.5438053882E+00  0.6644840461E+00
  0.8584590447E+00  0.3086593582E+00 -0.4096064809E+00
 Determinant of Hessian: -0.5234401497E+03
 Ellipticity of electron density:    0.001480
 eta index:   -1.201687
 Stiffness:   -1.199911
 
 Stress tensor:
 -0.2015061800E+01 -0.1496828744E+00  0.9412000710E-01
 -0.1496828744E+00 -0.1997098796E+01 -0.9895071823E-01
  0.9412000710E-01 -0.9895071823E-01 -0.2092428915E+01
 Eigenvalues of stress tensor: -0.2156295570E+01 -0.2154594861E+01 -0.1793699080E+01
 Eigenvectors (columns) of stress tensor:
  0.7809745283E+00  0.2397417098E-01  0.6241025759E+00
  0.5118353428E+00  0.5480755923E+00 -0.6615419314E+00
 -0.3579153083E+00  0.8360851537E+00  0.4157622492E+00
 Stress tensor stiffness:    1.202150
 Stress tensor polarizability:    0.831843
 
 ----------------   CP    12,     Type (3,-3)   ----------------
 Corresponding nucleus:   136(O )
 Position (Bohr):       -2.937618370882   18.786457422725    1.699205031259
 Position (Angstrom):   -1.554520696201    9.941365141706    0.899180579194
 Density of all electrons:  0.3012578175E+03
 Density of Alpha electrons:  0.1506289088E+03
 Density of Beta electrons:  0.1506289088E+03
 Spin density of electrons:  0.0000000000E+00
 Lagrangian kinetic energy G(r):  0.7590459151E+02
 G(r) in X,Y,Z:  0.2805128462E+02  0.2669100902E+02  0.2116229787E+02
 Hamiltonian kinetic energy K(r):  0.1125436179E+07
 Potential energy density V(r): -0.1125512084E+07
 Energy density E(r) or H(r): -0.1125436179E+07
 Laplacian of electron density: -0.4501441098E+07
 Electron localization function (ELF):  0.9999961870E+00
 Localized orbital locator (LOL):  0.9980511053E+00
 Local information entropy:  0.3658587914E+00
 Interaction region indicator (IRI):  0.1499405856E-11
 Reduced density gradient (RDG):  0.1000000000E+03
 Reduced density gradient with promolecular approximation:  0.1000000000E+03
 Sign(lambda2)*rho: -0.3012578175E+03
 Sign(lambda2)*rho with promolecular approximation: -0.2923735515E+03
 Corr. hole for alpha, ref.:   0.00000   0.00000   0.00000 : -0.1270749721E-01
 Source function, ref.:   0.00000   0.00000   0.00000 :  0.1876393814E+05
 Wavefunction value for orbital       1 :  0.1685421886E-05
 Average local ionization energy (ALIE):  0.1789264040E+02
 van der Waals potential (probe atom: C ):  0.1116761594E+73 kcal/mol
 Delta-g (under promolecular approximation):  0.4251625669E-01
 Delta-g (under Hirshfeld partition):  0.7177336308E-01
 User-defined real space function:  0.1000000000E+01
 ESP from nuclear charges:  0.1437406428E+07
 
 Note: Below information are for electron density
 
 Components of gradient in x/y/z are:
 -0.4326317082E-10  0.7921721057E-09  0.9795098066E-10
 Norm of gradient is:  0.7993764705E-09
 
 Components of Laplacian in x/y/z are:
 -0.1500469101E+07 -0.1500474491E+07 -0.1500497506E+07
 Total: -0.4501441098E+07
 
 Hessian matrix:
 -0.1500469101E+07 -0.1207111790E+02  0.5816900037E+01
 -0.1207111790E+02 -0.1500474491E+07  0.8000083989E+01
  0.5816900037E+01  0.8000083989E+01 -0.1500497506E+07
 Eigenvalues of Hessian: -0.1500502761E+07 -0.1500478916E+07 -0.1500459421E+07
 Eigenvectors (columns) of Hessian:
 -0.2860218029E+00  0.5609381859E+00  0.7768782916E+00
 -0.3720276759E+00  0.6821433966E+00 -0.6295044041E+00
  0.8830554550E+00  0.4690722099E+00 -0.1357664547E-01
 Determinant of Hessian: -0.3378243509E+19
 Ellipticity of electron density:    0.000016
 eta index:   -1.000029
 Stiffness:   -1.000013
 
 Stress tensor:
 -0.3751733778E+06  0.3293353845E+01 -0.1145899960E+01
  0.3293353845E+01 -0.3751720048E+06 -0.1645277273E+01
 -0.1145899960E+01 -0.1645277273E+01 -0.3751667012E+06
 Eigenvalues of stress tensor: -0.3751760580E+06 -0.3751704053E+06 -0.3751656205E+06
 Eigenvectors (columns) of stress tensor:
 -0.7726052743E+00  0.5649188810E+00 -0.2897373776E+00
  0.6346596153E+00  0.6750101991E+00 -0.3762557692E+00
  0.1697830319E-01  0.4745818044E+00  0.8800476397E+00
 Stress tensor stiffness:    1.000028
 Stress tensor polarizability:    0.999972
 
 ----------------   CP    13,     Type (3,-3)   ----------------
 Corresponding nucleus:   141(H )
 Position (Bohr):        1.989754011910   18.538313256724    0.154516220886
 Position (Angstrom):    1.052932478405    9.810052904039    0.081766462808
 Density of all electrons:  0.4517606832E+00
 Density of Alpha electrons:  0.2258803416E+00
 Density of Beta electrons:  0.2258803416E+00
 Spin density of electrons:  0.0000000000E+00
 Lagrangian kinetic energy G(r):  0.4761734591E-02
 G(r) in X,Y,Z:  0.1642602986E-02  0.1378806812E-02  0.1740324793E-02
 Hamiltonian kinetic energy K(r):  0.6893165732E+01
 Potential energy density V(r): -0.6897927467E+01
 Energy density E(r) or H(r): -0.6893165732E+01
 Laplacian of electron density: -0.2755361599E+02
 Electron localization function (ELF):  0.9999609606E+00
 Localized orbital locator (LOL):  0.9938034535E+00
 Local information entropy:  0.4518371704E-02
 Interaction region indicator (IRI):  0.1432878619E-13
 Reduced density gradient (RDG):  0.1000000000E+03
 Reduced density gradient with promolecular approximation:  0.1000000000E+03
 Sign(lambda2)*rho: -0.4517606832E+00
 Sign(lambda2)*rho with promolecular approximation: -0.2992735019E+00
 Corr. hole for alpha, ref.:   0.00000   0.00000   0.00000 : -0.2670407360E-04
 Source function, ref.:   0.00000   0.00000   0.00000 :  0.1175970256E+00
 Wavefunction value for orbital       1 : -0.2569958963E-06
 Average local ionization energy (ALIE):  0.4239746980E+00
 van der Waals potential (probe atom: C ):  0.5618746227E+28 kcal/mol
 Delta-g (under promolecular approximation):  0.1024175817E+00
 Delta-g (under Hirshfeld partition):  0.1931452570E+00
 User-defined real space function:  0.1000000000E+01
 ESP from nuclear charges:  0.1024717259E+03
 
 Note: Below information are for electron density
 
 Components of gradient in x/y/z are:
 -0.6505213035E-16 -0.5977857098E-14  0.7849623729E-16
 Norm of gradient is:  0.5978726363E-14
 
 Components of Laplacian in x/y/z are:
 -0.9345035000E+01 -0.8889738942E+01 -0.9318842048E+01
 Total: -0.2755361599E+02
 
 Hessian matrix:
 -0.9345035000E+01 -0.1950894935E+00 -0.8152544233E-01
 -0.1950894935E+00 -0.8889738942E+01  0.2251669235E+00
 -0.8152544233E-01  0.2251669235E+00 -0.9318842048E+01
 Eigenvalues of Hessian: -0.9417948833E+01 -0.9414096334E+01 -0.8721570823E+01
 Eigenvectors (columns) of Hessian:
 -0.7840105265E+00  0.5312101331E+00 -0.3211592889E+00
 -0.4649079230E+00 -0.1596601045E+00  0.8708440011E+00
  0.4113248321E+00  0.8320603617E+00  0.3721390022E+00
 Determinant of Hessian: -0.7732673560E+03
 Ellipticity of electron density:    0.000409
 eta index:   -1.079845
 Stiffness:   -1.079404
 
 Stress tensor:
 -0.2339543956E+01 -0.4863331742E-01 -0.2081072070E-01
 -0.4863331742E-01 -0.2225192349E+01  0.5628718283E-01
 -0.2081072070E-01  0.5628718283E-01 -0.2333191162E+01
 Eigenvalues of stress tensor: -0.2357466353E+01 -0.2357178261E+01 -0.2183282853E+01
 Eigenvectors (columns) of stress tensor:
  0.9227758435E+00 -0.2136972275E+00  0.3206528303E+00
  0.1988143368E+00 -0.4487888313E+00 -0.8712413238E+00
  0.3300872644E+00  0.8677108273E+00 -0.3716454198E+00
 Stress tensor stiffness:    1.079781
 Stress tensor polarizability:    0.926114
 
 ----------------   CP    14,     Type (3,-3)   ----------------
 Corresponding nucleus:     3(C )
 Position (Bohr):       -7.737326682989   22.784961602443   10.599561968881
 Position (Angstrom):   -4.094416953949   12.057282431313    5.609046639486
 Density of all electrons:  0.1220208112E+03
 Density of Alpha electrons:  0.6101040559E+02
 Density of Beta electrons:  0.6101040559E+02
 Spin density of electrons:  0.0000000000E+00
 Lagrangian kinetic energy G(r):  0.8647529943E+01
 G(r) in X,Y,Z:  0.3149181932E+01  0.3135103793E+01  0.2363244217E+01
 Hamiltonian kinetic energy K(r):  0.2419574299E+06
 Potential energy density V(r): -0.2419660774E+06
 Energy density E(r) or H(r): -0.2419574299E+06
 Laplacian of electron density: -0.9677951294E+06
 Electron localization function (ELF):  0.9999989934E+00
 Localized orbital locator (LOL):  0.9989976991E+00
 Local information entropy:  0.2972127799E+00
 Interaction region indicator (IRI):  0.2220889379E-11
 Reduced density gradient (RDG):  0.1000000000E+03
 Reduced density gradient with promolecular approximation:  0.1000000000E+03
 Sign(lambda2)*rho: -0.1220208112E+03
 Sign(lambda2)*rho with promolecular approximation: -0.1213897054E+03
 Corr. hole for alpha, ref.:   0.00000   0.00000   0.00000 : -0.1310846810E-06
 Source function, ref.:   0.00000   0.00000   0.00000 :  0.2928989797E+04
 Wavefunction value for orbital       1 :  0.3963148796E-06
 Average local ionization energy (ALIE):  0.9615633469E+01
 van der Waals potential (probe atom: C ):  0.1040437333E+76 kcal/mol
 Delta-g (under promolecular approximation):  0.4213356792E-01
 Delta-g (under Hirshfeld partition):  0.5166662449E-01
 User-defined real space function:  0.1000000000E+01
 ESP from nuclear charges:  0.1774992346E+07
 
 Note: Below information are for electron density
 
 Components of gradient in x/y/z are:
 -0.2225032658E-10  0.3425359996E-09  0.2722737591E-09
 Norm of gradient is:  0.4381312451E-09
 
 Components of Laplacian in x/y/z are:
 -0.3225973500E+06 -0.3225974169E+06 -0.3226003625E+06
 Total: -0.9677951294E+06
 
 Hessian matrix:
 -0.3225973500E+06 -0.3829718527E-01 -0.5192815716E+00
 -0.3829718527E-01 -0.3225974169E+06 -0.7907048081E+00
 -0.5192815716E+00 -0.7907048081E+00 -0.3226003625E+06
 Eigenvalues of Hessian: -0.3226006413E+06 -0.3225973362E+06 -0.3225971518E+06
 Eigenvectors (columns) of Hessian:
  0.1540938443E+00  0.7908534801E+00  0.5922886628E+00
  0.2370452223E+00 -0.6115317268E+00  0.7548764864E+00
  0.9592000051E+00  0.2407737801E-01 -0.2817013137E+00
 Determinant of Hessian: -0.3357272029E+17
 Ellipticity of electron density:    0.000010
 eta index:   -1.000011
 Stiffness:   -1.000001
 
 Stress tensor:
 -0.8065563586E+05 -0.3084284150E-02  0.1398775535E+00
 -0.3084284150E-02 -0.8065562442E+05  0.2186108768E+00
  0.1398775535E+00  0.2186108768E+00 -0.8065481711E+05
 Eigenvalues of stress tensor: -0.8065570680E+05 -0.8065562924E+05 -0.8065474136E+05
 Eigenvectors (columns) of stress tensor:
 -0.5835679537E+00 -0.7982231874E+00  0.1492922854E+00
 -0.7625847008E+00  0.6018621970E+00  0.2371212136E+00
  0.2791290338E+00 -0.2452832857E-01  0.9599402813E+00
 Stress tensor stiffness:    1.000012
 Stress tensor polarizability:    0.999988
 
 ----------------   CP    15,     Type (3,-3)   ----------------
 Corresponding nucleus:     4(C )
 Position (Bohr):       -5.303118751189   22.164293020930    9.241094360709
 Position (Angstrom):   -2.806289589842   11.728838762453    4.890176539491
 Density of all electrons:  0.1220105264E+03
 Density of Alpha electrons:  0.6100526318E+02
 Density of Beta electrons:  0.6100526318E+02
 Spin density of electrons:  0.0000000000E+00
 Lagrangian kinetic energy G(r):  0.8656801888E+01
 G(r) in X,Y,Z:  0.3017791778E+01  0.2685673691E+01  0.2953336419E+01
 Hamiltonian kinetic energy K(r):  0.2419402131E+06
 Potential energy density V(r): -0.2419488699E+06
 Energy density E(r) or H(r): -0.2419402131E+06
 Laplacian of electron density: -0.9677262250E+06
 Electron localization function (ELF):  0.9999989909E+00
 Localized orbital locator (LOL):  0.9989964847E+00
 Local information entropy:  0.2972016264E+00
 Interaction region indicator (IRI):  0.2136231113E-11
 Reduced density gradient (RDG):  0.1000000000E+03
 Reduced density gradient with promolecular approximation:  0.1000000000E+03
 Sign(lambda2)*rho: -0.1220105264E+03
 Sign(lambda2)*rho with promolecular approximation: -0.1213905283E+03
 Corr. hole for alpha, ref.:   0.00000   0.00000   0.00000 : -0.3102046799E-02
 Source function, ref.:   0.00000   0.00000   0.00000 :  0.3131447195E+04
 Wavefunction value for orbital       1 : -0.1055886949E-05
 Average local ionization energy (ALIE):  0.9610762059E+01
 van der Waals potential (probe atom: C ):  0.3640789926E+76 kcal/mol
 Delta-g (under promolecular approximation):  0.4297492258E-01
 Delta-g (under Hirshfeld partition):  0.5272110643E-01
 User-defined real space function:  0.1000000000E+01
 ESP from nuclear charges:  0.1970277367E+07
 
 Note: Below information are for electron density
 
 Components of gradient in x/y/z are:
 -0.1309186093E-09  0.3108061586E-09 -0.2526464593E-09
 Norm of gradient is:  0.4213910107E-09
 
 Components of Laplacian in x/y/z are:
 -0.3225749032E+06 -0.3225761992E+06 -0.3225751227E+06
 Total: -0.9677262250E+06
 
 Hessian matrix:
 -0.3225749032E+06  0.1140105592E+01 -0.6475014164E+00
  0.1140105592E+01 -0.3225761992E+06  0.1054064080E+01
 -0.6475014164E+00  0.1054064080E+01 -0.3225751227E+06
 Eigenvalues of Hessian: -0.3225775047E+06 -0.3225744834E+06 -0.3225742369E+06
 Eigenvectors (columns) of Hessian:
 -0.4499441375E+00  0.1381677360E+00  0.8823037741E+00
  0.7649846404E+00 -0.4501532043E+00  0.4606089368E+00
 -0.4608131650E+00 -0.8821971262E+00 -0.9684759939E-01
 Determinant of Hessian: -0.3356554994E+17
 Ellipticity of electron density:    0.000009
 eta index:   -1.000010
 Stiffness:   -1.000001
 
 Stress tensor:
 -0.8064976138E+05 -0.3145579262E+00  0.1711964357E+00
 -0.3145579262E+00 -0.8064942114E+05 -0.2816510788E+00
  0.1711964357E+00 -0.2816510788E+00 -0.8064968734E+05
 Eigenvalues of stress tensor: -0.8064994895E+05 -0.8064986053E+05 -0.8064906038E+05
 Eigenvectors (columns) of stress tensor:
 -0.8647545555E+00 -0.2136613548E+00 -0.4544759445E+00
 -0.5015239710E+00  0.4141812922E+00  0.7595574789E+00
  0.2594735397E-01  0.8847613704E+00 -0.4653214504E+00
 Stress tensor stiffness:    1.000011
 Stress tensor polarizability:    0.999989
 
 ----------------   CP    16,     Type (3,-3)   ----------------
 Corresponding nucleus:     8(O )
 Position (Bohr):       -7.300775563579   23.510199996514   13.158791549936
 Position (Angstrom):   -3.863404050163   12.441062061927    6.963332611249
 Density of all electrons:  0.3010662151E+03
 Density of Alpha electrons:  0.1505331076E+03
 Density of Beta electrons:  0.1505331076E+03
 Spin density of electrons:  0.0000000000E+00
 Lagrangian kinetic energy G(r):  0.7620605734E+02
 G(r) in X,Y,Z:  0.2775901234E+02  0.2640153927E+02  0.2204550573E+02
 Hamiltonian kinetic energy K(r):  0.1124667773E+07
 Potential energy density V(r): -0.1124743980E+07
 Energy density E(r) or H(r): -0.1124667773E+07
 Laplacian of electron density: -0.4498366270E+07
 Electron localization function (ELF):  0.9999961485E+00
 Localized orbital locator (LOL):  0.9980413084E+00
 Local information entropy:  0.3658849420E+00
 Interaction region indicator (IRI):  0.3199960668E-11
 Reduced density gradient (RDG):  0.1000000000E+03
 Reduced density gradient with promolecular approximation:  0.1000000000E+03
 Sign(lambda2)*rho: -0.3010662151E+03
 Sign(lambda2)*rho with promolecular approximation: -0.2923740925E+03
 Corr. hole for alpha, ref.:   0.00000   0.00000   0.00000 : -0.1382549110E-02
 Source function, ref.:   0.00000   0.00000   0.00000 :  0.1282403703E+05
 Wavefunction value for orbital       1 :  0.2864474258E-06
 Average local ionization energy (ALIE):  0.1790078929E+02
 van der Waals potential (probe atom: C ):  0.1587972757E+73 kcal/mol
 Delta-g (under promolecular approximation):  0.4827176934E-01
 Delta-g (under Hirshfeld partition):  0.7792237374E-01
 User-defined real space function:  0.1000000000E+01
 ESP from nuclear charges:  0.1480192308E+07
 
 Note: Below information are for electron density
 
 Components of gradient in x/y/z are:
 -0.5612821319E-09  0.1064189625E-08 -0.1207807188E-08
 Norm of gradient is:  0.1704797757E-08
 
 Components of Laplacian in x/y/z are:
 -0.1499446128E+07 -0.1499450936E+07 -0.1499469205E+07
 Total: -0.4498366270E+07
 
 Hessian matrix:
 -0.1499446128E+07  0.1054545709E+02 -0.1361457028E+02
  0.1054545709E+02 -0.1499450936E+07 -0.7564261980E+00
 -0.1361457028E+02 -0.7564261980E+00 -0.1499469205E+07
 Eigenvalues of Hessian: -0.1499476137E+07 -0.1499456183E+07 -0.1499433950E+07
 Eigenvectors (columns) of Hessian:
  0.4547885916E+00  0.3940815787E+00  0.7986657913E+00
 -0.1640374039E+00 -0.8443646684E+00  0.5100392503E+00
  0.8753622490E+00 -0.3629710953E+00 -0.3193632993E+00
 Determinant of Hessian: -0.3371325440E+19
 Ellipticity of electron density:    0.000013
 eta index:   -1.000028
 Stiffness:   -1.000015
 
 Stress tensor:
 -0.3749170501E+06 -0.2762457812E+01  0.3053067505E+01
 -0.2762457812E+01 -0.3749155372E+06  0.5673968701E+00
  0.3053067505E+01  0.5673968701E+00 -0.3749113923E+06
 Eigenvalues of stress tensor: -0.3749200737E+06 -0.3749139207E+06 -0.3749099852E+06
 Eigenvectors (columns) of stress tensor:
  0.7932617098E+00  0.4267061171E+00  0.4343474984E+00
  0.5222082833E+00 -0.8436146449E+00 -0.1249513498E+00
 -0.3131044053E+00 -0.3259389829E+00  0.8920366645E+00
 Stress tensor stiffness:    1.000027
 Stress tensor polarizability:    0.999973
 
 ----------------   CP    17,     Type (3,-3)   ----------------
 Corresponding nucleus:   134(O )
 Position (Bohr):        4.382785976276   19.684004970462    4.178437038864
 Position (Angstrom):    2.319270458910   10.416326849670    2.211133658160
 Density of all electrons:  0.3010740636E+03
 Density of Alpha electrons:  0.1505370318E+03
 Density of Beta electrons:  0.1505370318E+03
 Spin density of electrons:  0.0000000000E+00
 Lagrangian kinetic energy G(r):  0.7619355154E+02
 G(r) in X,Y,Z:  0.2247928154E+02  0.2986548149E+02  0.2384878851E+02
 Hamiltonian kinetic energy K(r):  0.1124697450E+07
 Potential energy density V(r): -0.1124773643E+07
 Energy density E(r) or H(r): -0.1124697450E+07
 Laplacian of electron density: -0.4498485024E+07
 Electron localization function (ELF):  0.9999961501E+00
 Localized orbital locator (LOL):  0.9980417142E+00
 Local information entropy:  0.3658838741E+00
 Interaction region indicator (IRI):  0.1444741083E-11
 Reduced density gradient (RDG):  0.1000000000E+03
 Reduced density gradient with promolecular approximation:  0.1000000000E+03
 Sign(lambda2)*rho: -0.3010740636E+03
 Sign(lambda2)*rho with promolecular approximation: -0.2923742179E+03
 Corr. hole for alpha, ref.:   0.00000   0.00000   0.00000 : -0.1149582254E-02
 Source function, ref.:   0.00000   0.00000   0.00000 :  0.1738232397E+05
 Wavefunction value for orbital       1 : -0.1132230899E-05
 Average local ionization energy (ALIE):  0.1790091972E+02
 van der Waals potential (probe atom: C ):  0.1657093582E+73 kcal/mol
 Delta-g (under promolecular approximation):  0.4811537126E-01
 Delta-g (under Hirshfeld partition):  0.7770278331E-01
 User-defined real space function:  0.1000000000E+01
 ESP from nuclear charges:  0.1485458706E+07
 
 Note: Below information are for electron density
 
 Components of gradient in x/y/z are:
 -0.1980149378E-10  0.5556626270E-09  0.5322688956E-09
 Norm of gradient is:  0.7697163318E-09
 
 Components of Laplacian in x/y/z are:
 -0.1499506753E+07 -0.1499476924E+07 -0.1499501347E+07
 Total: -0.4498485024E+07
 
 Hessian matrix:
 -0.1499506753E+07  0.5566849732E+01 -0.1124305333E+02
  0.5566849732E+01 -0.1499476924E+07 -0.5368114183E+01
 -0.1124305333E+02 -0.5368114183E+01 -0.1499501347E+07
 Eigenvalues of Hessian: -0.1499515644E+07 -0.1499495618E+07 -0.1499473763E+07
 Eigenvectors (columns) of Hessian:
  0.7909954321E+00  0.5572519566E+00 -0.2525796573E+00
 -0.2899603344E-01 -0.3782240424E+00 -0.9252598574E+00
  0.6111345649E+00 -0.7392001289E+00  0.2830153935E+00
 Determinant of Hessian: -0.3371592451E+19
 Ellipticity of electron density:    0.000013
 eta index:   -1.000028
 Stiffness:   -1.000015
 
 Stress tensor:
 -0.3749216469E+06 -0.1613191113E+01  0.2323374785E+01
 -0.1613191113E+01 -0.3749289620E+06  0.1523026866E+01
  0.2323374785E+01  0.1523026866E+01 -0.3749230342E+06
 Eigenvalues of stress tensor: -0.3749299056E+06 -0.3749238399E+06 -0.3749198976E+06
 Eigenvectors (columns) of stress tensor:
  0.2619122964E+00 -0.5192036374E+00 -0.8135290603E+00
  0.9197267077E+00  0.3896871637E+00  0.4739934089E-01
 -0.2924119219E+00  0.7606388744E+00 -0.5795893120E+00
 Stress tensor stiffness:    1.000027
 Stress tensor polarizability:    0.999973
 
 ----------------   CP    18,     Type (3,-3)   ----------------
 Corresponding nucleus:   146(H )
 Position (Bohr):        4.792481447031   20.164927611350    5.846574297814
 Position (Angstrom):    2.536071965444   10.670820151435    3.093873880254
 Density of all electrons:  0.4218804572E+00
 Density of Alpha electrons:  0.2109402286E+00
 Density of Beta electrons:  0.2109402286E+00
 Spin density of electrons:  0.0000000000E+00
 Lagrangian kinetic energy G(r):  0.1901232414E-01
 G(r) in X,Y,Z:  0.5389409610E-02  0.7952869173E-02  0.5670045358E-02
 Hamiltonian kinetic energy K(r):  0.6109467594E+01
 Potential energy density V(r): -0.6128479918E+01
 Energy density E(r) or H(r): -0.6109467594E+01
 Laplacian of electron density: -0.2436182108E+02
 Electron localization function (ELF):  0.9992212102E+00
 Localized orbital locator (LOL):  0.9728544399E+00
 Local information entropy:  0.4258531725E-02
 Interaction region indicator (IRI):  0.3256055608E-13
 Reduced density gradient (RDG):  0.1000000000E+03
 Reduced density gradient with promolecular approximation:  0.1000000000E+03
 Sign(lambda2)*rho: -0.4218804572E+00
 Sign(lambda2)*rho with promolecular approximation: -0.2948486528E+00
 Corr. hole for alpha, ref.:   0.00000   0.00000   0.00000 : -0.9676837573E-03
 Source function, ref.:   0.00000   0.00000   0.00000 :  0.9002153177E-01
 Wavefunction value for orbital       1 : -0.7957384496E-06
 Average local ionization energy (ALIE):  0.5815033278E+00
 van der Waals potential (probe atom: C ):  0.1364762510E+26 kcal/mol
 Delta-g (under promolecular approximation):  0.2301212225E+00
 Delta-g (under Hirshfeld partition):  0.3632516514E+00
 User-defined real space function:  0.1000000000E+01
 ESP from nuclear charges:  0.8508744883E+02
 
 Note: Below information are for electron density
 
 Components of gradient in x/y/z are:
  0.2012279232E-14 -0.1236012161E-13 -0.1399921845E-14
 Norm of gradient is:  0.1260085930E-13
 
 Components of Laplacian in x/y/z are:
 -0.8516257780E+01 -0.8499537727E+01 -0.7346025572E+01
 Total: -0.2436182108E+02
 
 Hessian matrix:
 -0.8516257780E+01  0.9823780394E-01  0.3368742158E+00
  0.9823780394E-01 -0.8499537727E+01  0.3480583232E+00
  0.3368742158E+00  0.3480583232E+00 -0.7346025572E+01
 Eigenvalues of Hessian: -0.8608382788E+01 -0.8594972455E+01 -0.7158465836E+01
 Eigenvectors (columns) of Hessian:
 -0.9143775204E+00  0.3182965083E+00  0.2502020844E+00
  0.3801851575E+00  0.8875103478E+00  0.2603548127E+00
  0.1391869112E+00 -0.3331857069E+00  0.9325311193E+00
 Determinant of Hessian: -0.5296463896E+03
 Ellipticity of electron density:    0.001560
 eta index:   -1.202546
 Stiffness:   -1.200672
 
 Stress tensor:
 -0.2139843264E+01  0.2367370718E-01  0.8702903893E-01
  0.2367370718E-01 -0.2140790170E+01  0.8805323641E-01
  0.8702903893E-01  0.8805323641E-01 -0.1847846484E+01
 Eigenvalues of stress tensor: -0.2165341054E+01 -0.2163623556E+01 -0.1799515308E+01
 Eigenvectors (columns) of stress tensor:
 -0.2566929337E+00 -0.9319264341E+00  0.2561676390E+00
 -0.9109238234E+00  0.3218590906E+00  0.2581172481E+00
  0.3229961699E+00  0.1670923315E+00  0.9315329446E+00
 Stress tensor stiffness:    1.203291
 Stress tensor polarizability:    0.831054
 
 ----------------   CP    19,     Type (3,-3)   ----------------
 Corresponding nucleus:     5(C )
 Position (Bohr):       -5.810934661053   21.627668056360    6.466644250449
 Position (Angstrom):   -3.075014196675   11.444869060400    3.422000768355
 Density of all electrons:  0.1220436392E+03
 Density of Alpha electrons:  0.6102181962E+02
 Density of Beta electrons:  0.6102181962E+02
 Spin density of electrons:  0.0000000000E+00
 Lagrangian kinetic energy G(r):  0.8594194023E+01
 G(r) in X,Y,Z:  0.2427431596E+01  0.3210157551E+01  0.2956604877E+01
 Hamiltonian kinetic energy K(r):  0.2420141941E+06
 Potential energy density V(r): -0.2420227883E+06
 Energy density E(r) or H(r): -0.2420141941E+06
 Laplacian of electron density: -0.9680223998E+06
 Electron localization function (ELF):  0.9999990064E+00
 Localized orbital locator (LOL):  0.9990041851E+00
 Local information entropy:  0.2972375319E+00
 Interaction region indicator (IRI):  0.7308842518E-12
 Reduced density gradient (RDG):  0.1000000000E+03
 Reduced density gradient with promolecular approximation:  0.1000000000E+03
 Sign(lambda2)*rho: -0.1220436392E+03
 Sign(lambda2)*rho with promolecular approximation: -0.1213893021E+03
 Corr. hole for alpha, ref.:   0.00000   0.00000   0.00000 : -0.2586121599E-04
 Source function, ref.:   0.00000   0.00000   0.00000 :  0.3304756868E+04
 Wavefunction value for orbital       1 : -0.8835921426E-06
 Average local ionization energy (ALIE):  0.9617022847E+01
 van der Waals potential (probe atom: C ):  0.3217602013E+75 kcal/mol
 Delta-g (under promolecular approximation):  0.4218949988E-01
 Delta-g (under Hirshfeld partition):  0.5187717681E-01
 User-defined real space function:  0.1000000000E+01
 ESP from nuclear charges:  0.1609628435E+07
 
 Note: Below information are for electron density
 
 Components of gradient in x/y/z are:
 -0.6530209706E-10 -0.9851408578E-10  0.8263800755E-10
 Norm of gradient is:  0.1442166054E-09
 
 Components of Laplacian in x/y/z are:
 -0.3226758181E+06 -0.3226728291E+06 -0.3226737526E+06
 Total: -0.9680223998E+06
 
 Hessian matrix:
 -0.3226758181E+06  0.4306462939E+00  0.1437759790E+01
  0.4306462939E+00 -0.3226728291E+06 -0.1009774351E+00
  0.1437759790E+01 -0.1009774351E+00 -0.3226737526E+06
 Eigenvalues of Hessian: -0.3226766045E+06 -0.3226730559E+06 -0.3226727395E+06
 Eigenvectors (columns) of Hessian:
  0.8855991664E+00  0.3870692381E+00  0.2566934384E+00
 -0.1130666713E+00 -0.3563824121E+00  0.9274737216E+00
 -0.4504775735E+00  0.8503934273E+00  0.2718473368E+00
 Determinant of Hessian: -0.3359637781E+17
 Ellipticity of electron density:    0.000011
 eta index:   -1.000012
 Stiffness:   -1.000001
 
 Stress tensor:
 -0.8067380939E+05 -0.1210343306E+00 -0.3908485340E+00
 -0.1210343306E+00 -0.8067462759E+05  0.1640591781E-01
 -0.3908485340E+00  0.1640591781E-01 -0.8067435136E+05
 Eigenvalues of stress tensor: -0.8067465721E+05 -0.8067453911E+05 -0.8067359202E+05
 Eigenvectors (columns) of stress tensor:
  0.2643601628E+00  0.3884798999E+00  0.8827214010E+00
  0.9202737749E+00 -0.3753753332E+00 -0.1104062426E+00
  0.2884612340E+00  0.8415323681E+00 -0.4567421481E+00
 Stress tensor stiffness:    1.000013
 Stress tensor polarizability:    0.999987
 
 ----------------   CP    20,     Type (3,-3)   ----------------
 Corresponding nucleus:   129(C )
 Position (Bohr):        1.797124707168   20.336963601564    3.749639495738
 Position (Angstrom):    0.950997440184   10.761857676911    1.984223770247
 Density of all electrons:  0.1220161778E+03
 Density of Alpha electrons:  0.6100808892E+02
 Density of Beta electrons:  0.6100808892E+02
 Spin density of electrons:  0.0000000000E+00
 Lagrangian kinetic energy G(r):  0.8647640733E+01
 G(r) in X,Y,Z:  0.2338693199E+01  0.3176501958E+01  0.3132445576E+01
 Hamiltonian kinetic energy K(r):  0.2419549906E+06
 Potential energy density V(r): -0.2419636382E+06
 Energy density E(r) or H(r): -0.2419549906E+06
 Laplacian of electron density: -0.9677853718E+06
 Electron localization function (ELF):  0.9999989932E+00
 Localized orbital locator (LOL):  0.9989976229E+00
 Local information entropy:  0.2972077554E+00
 Interaction region indicator (IRI):  0.2568595749E-12
 Reduced density gradient (RDG):  0.1000000000E+03
 Reduced density gradient with promolecular approximation:  0.1000000000E+03
 Sign(lambda2)*rho: -0.1220161778E+03
 Sign(lambda2)*rho with promolecular approximation: -0.1213901290E+03
 Corr. hole for alpha, ref.:   0.00000   0.00000   0.00000 : -0.1030574156E+00
 Source function, ref.:   0.00000   0.00000   0.00000 :  0.3710139542E+04
 Wavefunction value for orbital       1 : -0.3380039955E-05
 Average local ionization energy (ALIE):  0.9616845197E+01
 van der Waals potential (probe atom: C ):  0.1705237586E+76 kcal/mol
 Delta-g (under promolecular approximation):  0.4222589794E-01
 Delta-g (under Hirshfeld partition):  0.5195188678E-01
 User-defined real space function:  0.1000000000E+01
 ESP from nuclear charges:  0.1849598637E+07
 
 Note: Below information are for electron density
 
 Components of gradient in x/y/z are:
  0.5592859509E-11 -0.3908751101E-10  0.3175504304E-10
 Norm of gradient is:  0.5067046825E-10
 
 Components of Laplacian in x/y/z are:
 -0.3225972061E+06 -0.3225940156E+06 -0.3225941501E+06
 Total: -0.9677853718E+06
 
 Hessian matrix:
 -0.3225972061E+06  0.7179203012E+00 -0.5706683827E+00
  0.7179203012E+00 -0.3225940156E+06  0.2496299493E+00
 -0.5706683827E+00  0.2496299493E+00 -0.3225941501E+06
 Eigenvalues of Hessian: -0.3225974725E+06 -0.3225941004E+06 -0.3225937989E+06
 Eigenvectors (columns) of Hessian:
 -0.9602719659E+00  0.2557591679E+00  0.1116467620E+00
  0.2124904288E+00  0.4107741494E+00  0.8866298077E+00
 -0.1809020982E+00 -0.8751296168E+00  0.4488012753E+00
 Determinant of Hessian: -0.3357170483E+17
 Ellipticity of electron density:    0.000010
 eta index:   -1.000011
 Stiffness:   -1.000001
 
 Stress tensor:
 -0.8065397892E+05 -0.1881930100E+00  0.1535004375E+00
 -0.1881930100E+00 -0.8065485691E+05 -0.7867090334E-01
  0.1535004375E+00 -0.7867090334E-01 -0.8065480240E+05
 Eigenvalues of stress tensor: -0.8065491954E+05 -0.8065480941E+05 -0.8065390929E+05
 Eigenvectors (columns) of stress tensor:
 -0.1015409119E+00 -0.2564973545E+00 -0.9611964161E+00
 -0.8823368597E+00 -0.4230838161E+00  0.2061110150E+00
 -0.4595335779E+00  0.8690277278E+00 -0.1833567538E+00
 Stress tensor stiffness:    1.000013
 Stress tensor polarizability:    0.999987
 
 ----------------   CP    21,     Type (3,-3)   ----------------
 Corresponding nucleus:    10(O )
 Position (Bohr):       -3.421769520741   21.384605578527    5.232492340412
 Position (Angstrom):   -1.810722451339   11.316245936305    2.768915702771
 Density of all electrons:  0.3011201919E+03
 Density of Alpha electrons:  0.1505600959E+03
 Density of Beta electrons:  0.1505600959E+03
 Spin density of electrons:  0.0000000000E+00
 Lagrangian kinetic energy G(r):  0.7644164043E+02
 G(r) in X,Y,Z:  0.2392705851E+02  0.2420986169E+02  0.2830472023E+02
 Hamiltonian kinetic energy K(r):  0.1124903521E+07
 Potential energy density V(r): -0.1124979963E+07
 Energy density E(r) or H(r): -0.1124903521E+07
 Laplacian of electron density: -0.4499308317E+07
 Electron localization function (ELF):  0.9999961269E+00
 Localized orbital locator (LOL):  0.9980358510E+00
 Local information entropy:  0.3658775917E+00
 Interaction region indicator (IRI):  0.2516081517E-11
 Reduced density gradient (RDG):  0.1000000000E+03
 Reduced density gradient with promolecular approximation:  0.1000000000E+03
 Sign(lambda2)*rho: -0.3011201919E+03
 Sign(lambda2)*rho with promolecular approximation: -0.2923753525E+03
 Corr. hole for alpha, ref.:   0.00000   0.00000   0.00000 : -0.3089697644E-03
 Source function, ref.:   0.00000   0.00000   0.00000 :  0.1607033339E+05
 Wavefunction value for orbital       1 :  0.1329072966E-05
 Average local ionization energy (ALIE):  0.1790218368E+02
 van der Waals potential (probe atom: C ):  0.2003270389E+73 kcal/mol
 Delta-g (under promolecular approximation):  0.4285425224E-01
 Delta-g (under Hirshfeld partition):  0.7257315334E-01
 User-defined real space function:  0.1000000000E+01
 ESP from nuclear charges:  0.1509138328E+07
 
 Note: Below information are for electron density
 
 Components of gradient in x/y/z are:
  0.1274029771E-09 -0.1244546244E-08  0.4820863708E-09
 Norm of gradient is:  0.1340721500E-08
 
 Components of Laplacian in x/y/z are:
 -0.1499775708E+07 -0.1499774110E+07 -0.1499758500E+07
 Total: -0.4499308317E+07
 
 Hessian matrix:
 -0.1499775708E+07  0.9128192760E+01  0.1507402036E+02
  0.9128192760E+01 -0.1499774110E+07 -0.9277902626E+01
  0.1507402036E+02 -0.9277902626E+01 -0.1499758500E+07
 Eigenvalues of Hessian: -0.1499792948E+07 -0.1499766200E+07 -0.1499749169E+07
 Eigenvectors (columns) of Hessian:
  0.6933090997E+00 -0.5680350085E+00  0.4434621984E+00
 -0.5595796716E+00 -0.8121067413E+00 -0.1653881248E+00
 -0.4540848857E+00  0.1334873394E+00  0.8809018372E+00
 Determinant of Hessian: -0.3373443953E+19
 Ellipticity of electron density:    0.000018
 eta index:   -1.000029
 Stiffness:   -1.000011
 
 Stress tensor:
 -0.3749917811E+06 -0.1763650422E+01 -0.3663930198E+01
 -0.1763650422E+01 -0.3749919472E+06  0.2147073228E+01
 -0.3663930198E+01  0.2147073228E+01 -0.3749962343E+06
 Eigenvalues of stress tensor: -0.3749984712E+06 -0.3749935068E+06 -0.3749879847E+06
 Eigenvectors (columns) of stress tensor:
 -0.4379160467E+00  0.5686200187E+00  0.6963481962E+00
  0.1720196718E+00  0.8132534372E+00 -0.5559029407E+00
 -0.8824051045E+00 -0.1236532300E+00 -0.4539505592E+00
 Stress tensor stiffness:    1.000028
 Stress tensor polarizability:    0.999972
 
 ----------------   CP    22,     Type (3,-3)   ----------------
 Corresponding nucleus:   144(H )
 Position (Bohr):       -0.933497820384   18.841794601471   -3.294855969578
 Position (Angstrom):   -0.493985772975    9.970648315613   -1.743562692308
 Density of all electrons:  0.4539168656E+00
 Density of Alpha electrons:  0.2269584328E+00
 Density of Beta electrons:  0.2269584328E+00
 Spin density of electrons:  0.0000000000E+00
 Lagrangian kinetic energy G(r):  0.4638444725E-02
 G(r) in X,Y,Z:  0.1693966846E-02  0.1449026044E-02  0.1495451835E-02
 Hamiltonian kinetic energy K(r):  0.6933655594E+01
 Potential energy density V(r): -0.6938294039E+01
 Energy density E(r) or H(r): -0.6933655594E+01
 Laplacian of electron density: -0.2771606860E+02
 Electron localization function (ELF):  0.9999635351E+00
 Localized orbital locator (LOL):  0.9940103583E+00
 Local information entropy:  0.4537016476E-02
 Interaction region indicator (IRI):  0.1135600582E-13
 Reduced density gradient (RDG):  0.1000000000E+03
 Reduced density gradient with promolecular approximation:  0.1000000000E+03
 Sign(lambda2)*rho: -0.4539168656E+00
 Sign(lambda2)*rho with promolecular approximation: -0.2989096043E+00
 Corr. hole for alpha, ref.:   0.00000   0.00000   0.00000 : -0.6873256268E-03
 Source function, ref.:   0.00000   0.00000   0.00000 :  0.1151707508E+00
 Wavefunction value for orbital       1 : -0.3590036572E-06
 Average local ionization energy (ALIE):  0.4044942626E+00
 van der Waals potential (probe atom: C ):  0.7762071289E+28 kcal/mol
 Delta-g (under promolecular approximation):  0.1013676422E+00
 Delta-g (under Hirshfeld partition):  0.1909482485E+00
 User-defined real space function:  0.1000000000E+01
 ESP from nuclear charges:  0.9857612557E+02
 
 Note: Below information are for electron density
 
 Components of gradient in x/y/z are:
 -0.5368969158E-15 -0.4696763811E-14  0.5833549789E-15
 Norm of gradient is:  0.4763208124E-14
 
 Components of Laplacian in x/y/z are:
 -0.9231157547E+01 -0.9132911095E+01 -0.9351999956E+01
 Total: -0.2771606860E+02
 
 Hessian matrix:
 -0.9231157547E+01 -0.2746223327E+00 -0.1601715350E+00
 -0.2746223327E+00 -0.9132911095E+01  0.1962662362E+00
 -0.1601715350E+00  0.1962662362E+00 -0.9351999956E+01
 Eigenvalues of Hessian: -0.9467295647E+01 -0.9459706838E+01 -0.8789066113E+01
 Eigenvectors (columns) of Hessian:
 -0.7966151876E-01 -0.8079540765E+00 -0.5838358098E+00
 -0.5524375476E+00 -0.4517416163E+00  0.7005299908E+00
  0.8297389941E+00 -0.3783381060E+00  0.4103577454E+00
 Determinant of Hessian: -0.7871297888E+03
 Ellipticity of electron density:    0.000802
 eta index:   -1.077167
 Stiffness:   -1.076304
 
 Stress tensor:
 -0.2311177320E+01 -0.6907880594E-01 -0.4049049721E-01
 -0.6907880594E-01 -0.2286125826E+01  0.4888208842E-01
 -0.4049049721E-01  0.4888208842E-01 -0.2340990893E+01
 Eigenvalues of stress tensor: -0.2369613086E+01 -0.2368788378E+01 -0.2199892575E+01
 Eigenvectors (columns) of stress tensor:
  0.3046703209E-01 -0.8111492388E+00 -0.5840450944E+00
 -0.4861403018E+00 -0.5225747078E+00  0.7004165059E+00
  0.8733495102E+00 -0.2625882463E+00  0.4102536361E+00
 Stress tensor stiffness:    1.077149
 Stress tensor polarizability:    0.928376
 
 ----------------   CP    23,     Type (3,-3)   ----------------
 Corresponding nucleus:   143(H )
 Position (Bohr):       -4.048859944479   19.564570294540   -2.533968531055
 Position (Angstrom):   -2.142564412757   10.353124740980   -1.340918399779
 Density of all electrons:  0.4552440369E+00
 Density of Alpha electrons:  0.2276220185E+00
 Density of Beta electrons:  0.2276220185E+00
 Spin density of electrons:  0.0000000000E+00
 Lagrangian kinetic energy G(r):  0.4355551974E-02
 G(r) in X,Y,Z:  0.1240602523E-02  0.1426869499E-02  0.1688079951E-02
 Hamiltonian kinetic energy K(r):  0.6942404172E+01
 Potential energy density V(r): -0.6946759724E+01
 Energy density E(r) or H(r): -0.6942404172E+01
 Laplacian of electron density: -0.2775219448E+02
 Electron localization function (ELF):  0.9999681497E+00
 Localized orbital locator (LOL):  0.9944007617E+00
 Local information entropy:  0.4548485803E-02
 Interaction region indicator (IRI):  0.2141612169E-13
 Reduced density gradient (RDG):  0.1000000000E+03
 Reduced density gradient with promolecular approximation:  0.1000000000E+03
 Sign(lambda2)*rho: -0.4552440369E+00
 Sign(lambda2)*rho with promolecular approximation: -0.2991211722E+00
 Corr. hole for alpha, ref.:   0.00000   0.00000   0.00000 : -0.7752094387E-03
 Source function, ref.:   0.00000   0.00000   0.00000 :  0.1096593400E+00
 Wavefunction value for orbital       1 :  0.2469307144E-07
 Average local ionization energy (ALIE):  0.4061841666E+00
 van der Waals potential (probe atom: C ):  0.5686652312E+28 kcal/mol
 Delta-g (under promolecular approximation):  0.1038790258E+00
 Delta-g (under Hirshfeld partition):  0.1968402443E+00
 User-defined real space function:  0.1000000000E+01
 ESP from nuclear charges:  0.9760169600E+02
 
 Note: Below information are for electron density
 
 Components of gradient in x/y/z are:
 -0.1491428508E-14  0.8886771527E-14 -0.1127570259E-15
 Norm of gradient is:  0.9011757948E-14
 
 Components of Laplacian in x/y/z are:
 -0.8870246034E+01 -0.9399058458E+01 -0.9482889989E+01
 Total: -0.2775219448E+02
 
 Hessian matrix:
 -0.8870246034E+01  0.2281926368E+00  0.2402809386E-01
  0.2281926368E+00 -0.9399058458E+01  0.1277024298E-01
  0.2402809386E-01  0.1277024298E-01 -0.9482889989E+01
 Eigenvalues of Hessian: -0.9487514053E+01 -0.9480329643E+01 -0.8784350785E+01
 Eigenvectors (columns) of Hessian:
 -0.2206457416E+00 -0.2724506595E+00 -0.9365287475E+00
  0.6713545067E+00  0.6541085545E+00 -0.3484610813E+00
 -0.7075299167E+00  0.7056292490E+00 -0.3858471099E-01
 Determinant of Hessian: -0.7901063294E+03
 Ellipticity of electron density:    0.000758
 eta index:   -1.080047
 Stiffness:   -1.079229
 
 Stress tensor:
 -0.2220042714E+01  0.5745352452E-01  0.6085453916E-02
  0.5745352452E-01 -0.2352618353E+01  0.2550948750E-02
  0.6085453916E-02  0.2550948750E-02 -0.2374098657E+01
 Eigenvalues of stress tensor: -0.2374500079E+01 -0.2373897526E+01 -0.2198362119E+01
 Eigenvectors (columns) of stress tensor:
 -0.1464554403E+00  0.3193562395E+00 -0.9362491102E+00
  0.4850462889E+00 -0.8016845428E+00 -0.3493307765E+00
 -0.8621374030E+00 -0.5052855491E+00 -0.3749149607E-01
 Stress tensor stiffness:    1.080122
 Stress tensor polarizability:    0.925821
 
 ----------------   CP    24,     Type (3,-3)   ----------------
 Corresponding nucleus:    18(H )
 Position (Bohr):       -9.409656176148   21.656007443369    2.626273062766
 Position (Angstrom):   -4.979375610850   11.459865618177    1.389763854424
 Density of all electrons:  0.4523922337E+00
 Density of Alpha electrons:  0.2261961169E+00
 Density of Beta electrons:  0.2261961169E+00
 Spin density of electrons:  0.0000000000E+00
 Lagrangian kinetic energy G(r):  0.4592007086E-02
 G(r) in X,Y,Z:  0.1440636846E-02  0.1405947525E-02  0.1745422715E-02
 Hamiltonian kinetic energy K(r):  0.6906025409E+01
 Potential energy density V(r): -0.6910617417E+01
 Energy density E(r) or H(r): -0.6906025409E+01
 Laplacian of electron density: -0.2760573361E+02
 Electron localization function (ELF):  0.9999638570E+00
 Localized orbital locator (LOL):  0.9940368207E+00
 Local information entropy:  0.4523834236E-02
 Interaction region indicator (IRI):  0.3263745895E-13
 Reduced density gradient (RDG):  0.1000000000E+03
 Reduced density gradient with promolecular approximation:  0.1000000000E+03
 Sign(lambda2)*rho: -0.4523922337E+00
 Sign(lambda2)*rho with promolecular approximation: -0.2988145929E+00
 Corr. hole for alpha, ref.:   0.00000   0.00000   0.00000 : -0.1130125317E-02
 Source function, ref.:   0.00000   0.00000   0.00000 :  0.9246718081E-01
 Wavefunction value for orbital       1 :  0.3936009928E-06
 Average local ionization energy (ALIE):  0.4049825098E+00
 van der Waals potential (probe atom: C ):  0.7616313579E+28 kcal/mol
 Delta-g (under promolecular approximation):  0.1011906058E+00
 Delta-g (under Hirshfeld partition):  0.1900860287E+00
 User-defined real space function:  0.1000000000E+01
 ESP from nuclear charges:  0.1001687960E+03
 
 Note: Below information are for electron density
 
 Components of gradient in x/y/z are:
 -0.2535298360E-14  0.1339596836E-13 -0.3781697178E-15
 Norm of gradient is:  0.1363901457E-13
 
 Components of Laplacian in x/y/z are:
 -0.9161730251E+01 -0.9018372890E+01 -0.9425630468E+01
 Total: -0.2760573361E+02
 
 Hessian matrix:
 -0.9161730251E+01  0.3293233553E+00 -0.4614656565E-02
  0.3293233553E+00 -0.9018372890E+01 -0.2120930778E-03
 -0.4614656565E-02 -0.2120930778E-03 -0.9425630468E+01
 Eigenvalues of Hessian: -0.9429899246E+01 -0.9422830405E+01 -0.8753003959E+01
 Eigenvectors (columns) of Hessian:
  0.6059128912E+00  0.4890730590E+00 -0.6274369380E+00
 -0.4845557212E+00 -0.3986271042E+00 -0.7786540855E+00
  0.6309321051E+00 -0.7758247062E+00  0.4550152401E-02
 Determinant of Hessian: -0.7777599074E+03
 Ellipticity of electron density:    0.000750
 eta index:   -1.077333
 Stiffness:   -1.076525
 
 Stress tensor:
 -0.2293313837E+01  0.8254563866E-01 -0.8019001403E-03
  0.8254563866E-01 -0.2257405118E+01 -0.4504763561E-03
 -0.8019001403E-03 -0.4504763561E-03 -0.2359898462E+01
 Eigenvalues of stress tensor: -0.2360212355E+01 -0.2359525585E+01 -0.2190879477E+01
 Eigenvectors (columns) of stress tensor:
  0.5251170173E+00  0.5749100580E+00  0.6274795163E+00
 -0.4183779070E+00 -0.4676708195E+00  0.7786166782E+00
  0.7410884192E+00 -0.6713884344E+00 -0.5052239035E-02
 Stress tensor stiffness:    1.077290
 Stress tensor polarizability:    0.928255
 
 ----------------   CP    25,     Type (3,-3)   ----------------
 Corresponding nucleus:   130(C )
 Position (Bohr):        1.325681797887   20.307274674730    0.924227614112
 Position (Angstrom):    0.701520596350   10.746146973415    0.489080191075
 Density of all electrons:  0.1220387590E+03
 Density of Alpha electrons:  0.6101937950E+02
 Density of Beta electrons:  0.6101937950E+02
 Spin density of electrons:  0.0000000000E+00
 Lagrangian kinetic energy G(r):  0.8585544066E+01
 G(r) in X,Y,Z:  0.2917826437E+01  0.2673348127E+01  0.2994369502E+01
 Hamiltonian kinetic energy K(r):  0.2420033643E+06
 Potential energy density V(r): -0.2420119499E+06
 Energy density E(r) or H(r): -0.2420033643E+06
 Laplacian of electron density: -0.9679791151E+06
 Electron localization function (ELF):  0.9999990082E+00
 Localized orbital locator (LOL):  0.9990051201E+00
 Local information entropy:  0.2972322408E+00
 Interaction region indicator (IRI):  0.3790529925E-12
 Reduced density gradient (RDG):  0.1000000000E+03
 Reduced density gradient with promolecular approximation:  0.1000000000E+03
 Sign(lambda2)*rho: -0.1220387590E+03
 Sign(lambda2)*rho with promolecular approximation: -0.1213893302E+03
 Corr. hole for alpha, ref.:   0.00000   0.00000   0.00000 : -0.1068949119E+00
 Source function, ref.:   0.00000   0.00000   0.00000 :  0.3781234632E+04
 Wavefunction value for orbital       1 : -0.2384897557E-05
 Average local ionization energy (ALIE):  0.9620871152E+01
 van der Waals potential (probe atom: C ):  0.3833392111E+75 kcal/mol
 Delta-g (under promolecular approximation):  0.4235406068E-01
 Delta-g (under Hirshfeld partition):  0.5207492557E-01
 User-defined real space function:  0.1000000000E+01
 ESP from nuclear charges:  0.1633288103E+07
 
 Note: Below information are for electron density
 
 Components of gradient in x/y/z are:
 -0.1852340503E-10  0.7151296222E-10 -0.1168014296E-10
 Norm of gradient is:  0.7479068150E-10
 
 Components of Laplacian in x/y/z are:
 -0.3226594789E+06 -0.3226604366E+06 -0.3226591995E+06
 Total: -0.9679791151E+06
 
 Hessian matrix:
 -0.3226594789E+06 -0.1449599230E+01  0.6900826171E+00
 -0.1449599230E+01 -0.3226604366E+06  0.1246316306E+01
  0.6900826171E+00  0.1246316306E+01 -0.3226591995E+06
 Eigenvalues of Hessian: -0.3226621615E+06 -0.3226586379E+06 -0.3226583156E+06
 Eigenvectors (columns) of Hessian:
  0.5122437345E+00  0.6915617295E+00 -0.5092629288E+00
  0.7424375412E+00 -0.5848896902E-01  0.6673571292E+00
 -0.4317323868E+00  0.7199454249E+00  0.5434019980E+00
 Determinant of Hessian: -0.3359187126E+17
 Ellipticity of electron density:    0.000011
 eta index:   -1.000012
 Stiffness:   -1.000001
 
 Stress tensor:
 -0.8067070538E+05  0.4011450560E+00 -0.1774524251E+00
  0.4011450560E+00 -0.8067045586E+05 -0.3414040932E+00
 -0.1774524251E+00 -0.3414040932E+00 -0.8067078862E+05
 Eigenvalues of stress tensor: -0.8067104090E+05 -0.8067092810E+05 -0.8066998085E+05
 Eigenvectors (columns) of stress tensor:
 -0.5094863122E+00 -0.6887565784E+00 -0.5157887876E+00
  0.6667552575E+00  0.6291147666E-01 -0.7426167065E+00
  0.5439311761E+00 -0.7222579331E+00  0.4271795335E+00
 Stress tensor stiffness:    1.000013
 Stress tensor polarizability:    0.999987
 
 ----------------   CP    26,     Type (3,-3)   ----------------
 Corresponding nucleus:   131(C )
 Position (Bohr):       -1.478634106545   20.625102655195    0.326471837705
 Position (Angstrom):   -0.782459472448   10.914334297664    0.172761456515
 Density of all electrons:  0.1220507350E+03
 Density of Alpha electrons:  0.6102536751E+02
 Density of Beta electrons:  0.6102536751E+02
 Spin density of electrons:  0.0000000000E+00
 Lagrangian kinetic energy G(r):  0.8590749732E+01
 G(r) in X,Y,Z:  0.2825598487E+01  0.2841871685E+01  0.2923279560E+01
 Hamiltonian kinetic energy K(r):  0.2420257292E+06
 Potential energy density V(r): -0.2420343199E+06
 Energy density E(r) or H(r): -0.2420257292E+06
 Laplacian of electron density: -0.9680685538E+06
 Electron localization function (ELF):  0.9999990074E+00
 Localized orbital locator (LOL):  0.9990046801E+00
 Local information entropy:  0.2972452245E+00
 Interaction region indicator (IRI):  0.1561973326E-11
 Reduced density gradient (RDG):  0.1000000000E+03
 Reduced density gradient with promolecular approximation:  0.1000000000E+03
 Sign(lambda2)*rho: -0.1220507350E+03
 Sign(lambda2)*rho with promolecular approximation: -0.1213889663E+03
 Corr. hole for alpha, ref.:   0.00000   0.00000   0.00000 : -0.9060171812E-02
 Source function, ref.:   0.00000   0.00000   0.00000 :  0.3725056093E+04
 Wavefunction value for orbital       1 :  0.1565447896E-05
 Average local ionization energy (ALIE):  0.9609071000E+01
 van der Waals potential (probe atom: C ):  0.4309027798E+75 kcal/mol
 Delta-g (under promolecular approximation):  0.4113361854E-01
 Delta-g (under Hirshfeld partition):  0.5072378933E-01
 User-defined real space function:  0.1000000000E+01
 ESP from nuclear charges:  0.1649284410E+07
 
 Note: Below information are for electron density
 
 Components of gradient in x/y/z are:
  0.1972222385E-10 -0.3075677490E-09  0.3980926699E-11
 Norm of gradient is:  0.3082251355E-09
 
 Components of Laplacian in x/y/z are:
 -0.3226896600E+06 -0.3226896107E+06 -0.3226892831E+06
 Total: -0.9680685538E+06
 
 Hessian matrix:
 -0.3226896600E+06 -0.1307834982E+01  0.9497213060E+00
 -0.1307834982E+01 -0.3226896107E+06  0.1320255291E+01
  0.9497213060E+00  0.1320255291E+01 -0.3226892831E+06
 Eigenvalues of Hessian: -0.3226919239E+06 -0.3226885516E+06 -0.3226880783E+06
 Eigenvectors (columns) of Hessian:
  0.5801946718E+00  0.7788983519E+00  0.2380997694E+00
  0.6256623000E+00 -0.2390583817E+00 -0.7425616315E+00
 -0.5214602854E+00  0.5798003514E+00 -0.6260277336E+00
 Determinant of Hessian: -0.3360118353E+17
 Ellipticity of electron density:    0.000010
 eta index:   -1.000012
 Stiffness:   -1.000001
 
 Stress tensor:
 -0.8067806619E+05  0.3632207829E+00 -0.2616731399E+00
  0.3632207829E+00 -0.8067808642E+05 -0.3686522338E+00
 -0.2616731399E+00 -0.3686522338E+00 -0.8067816733E+05
 Eigenvalues of stress tensor: -0.8067851022E+05 -0.8067837072E+05 -0.8067743901E+05
 Eigenvectors (columns) of stress tensor:
  0.2509262709E+00 -0.7750870888E+00 -0.5798931034E+00
 -0.7487490447E+00  0.2242752241E+00 -0.6237591618E+00
 -0.6135233285E+00 -0.5907119676E+00  0.5240691716E+00
 Stress tensor stiffness:    1.000013
 Stress tensor polarizability:    0.999987
 
 ----------------   CP    27,     Type (3,-3)   ----------------
 Corresponding nucleus:   132(C )
 Position (Bohr):       -2.141438769147   20.261878301122   -2.459139432761
 Position (Angstrom):   -1.133200595177   10.722124247044   -1.301320546250
 Density of all electrons:  0.1219908119E+03
 Density of Alpha electrons:  0.6099540597E+02
 Density of Beta electrons:  0.6099540597E+02
 Spin density of electrons:  0.0000000000E+00
 Lagrangian kinetic energy G(r):  0.8637162979E+01
 G(r) in X,Y,Z:  0.3261806766E+01  0.2560119699E+01  0.2815236515E+01
 Hamiltonian kinetic energy K(r):  0.2418899366E+06
 Potential energy density V(r): -0.2418985738E+06
 Energy density E(r) or H(r): -0.2418899366E+06
 Laplacian of electron density: -0.9675251979E+06
 Electron localization function (ELF):  0.9999989950E+00
 Localized orbital locator (LOL):  0.9989984895E+00
 Local information entropy:  0.2971802437E+00
 Interaction region indicator (IRI):  0.2022841883E-11
 Reduced density gradient (RDG):  0.1000000000E+03
 Reduced density gradient with promolecular approximation:  0.1000000000E+03
 Sign(lambda2)*rho: -0.1219908119E+03
 Sign(lambda2)*rho with promolecular approximation: -0.1213889000E+03
 Corr. hole for alpha, ref.:   0.00000   0.00000   0.00000 : -0.7567704316E-02
 Source function, ref.:   0.00000   0.00000   0.00000 :  0.3751631555E+04
 Wavefunction value for orbital       1 : -0.1276034612E-05
 Average local ionization energy (ALIE):  0.9602360925E+01
 van der Waals potential (probe atom: C ):  0.1196540353E+76 kcal/mol
 Delta-g (under promolecular approximation):  0.4287167728E-01
 Delta-g (under Hirshfeld partition):  0.5194231665E-01
 User-defined real space function:  0.1000000000E+01
 ESP from nuclear charges:  0.1795786863E+07
 
 Note: Below information are for electron density
 
 Components of gradient in x/y/z are:
  0.3659161862E-10 -0.3951466931E-09 -0.4103251072E-10
 Norm of gradient is:  0.3989530331E-09
 
 Components of Laplacian in x/y/z are:
 -0.3225069582E+06 -0.3225096107E+06 -0.3225086290E+06
 Total: -0.9675251979E+06
 
 Hessian matrix:
 -0.3225069582E+06 -0.1420877543E+00 -0.1830363955E+00
 -0.1420877543E+00 -0.3225096107E+06  0.1241362052E+01
 -0.1830363955E+00  0.1241362052E+01 -0.3225086290E+06
 Eigenvalues of Hessian: -0.3225104548E+06 -0.3225078452E+06 -0.3225068979E+06
 Eigenvectors (columns) of Hessian:
 -0.4195844886E-02  0.2522613148E+00  0.9676500524E+00
 -0.8271579549E+00  0.5429087110E+00 -0.1451201200E+00
  0.5619538349E+00  0.8010083399E+00 -0.2063819925E+00
 Determinant of Hessian: -0.3354463643E+17
 Ellipticity of electron density:    0.000008
 eta index:   -1.000011
 Stiffness:   -1.000003
 
 Stress tensor:
 -0.8063326317E+05  0.4432019904E-01  0.5622074004E-01
  0.4432019904E-01 -0.8063252292E+05 -0.3349319865E+00
  0.5622074004E-01 -0.3349319865E+00 -0.8063278771E+05
 Eigenvalues of stress tensor: -0.8063328231E+05 -0.8063299635E+05 -0.8063229514E+05
 Eigenvectors (columns) of stress tensor:
 -0.9659939562E+00  0.2585115320E+00  0.5240657671E-02
  0.1494422224E+00  0.5416592879E+00  0.8272074939E+00
  0.2110040256E+00  0.7998606151E+00 -0.5618721363E+00
 Stress tensor stiffness:    1.000012
 Stress tensor polarizability:    0.999988
 
 ----------------   CP    28,     Type (3,-3)   ----------------
 Corresponding nucleus:    15(H )
 Position (Bohr):       -4.061208958531   23.783422645707    9.345162186865
 Position (Angstrom):   -2.149099229569   12.585645261383    4.945246861482
 Density of all electrons:  0.4535640293E+00
 Density of Alpha electrons:  0.2267820147E+00
 Density of Beta electrons:  0.2267820147E+00
 Spin density of electrons:  0.0000000000E+00
 Lagrangian kinetic energy G(r):  0.4832039790E-02
 G(r) in X,Y,Z:  0.1586526181E-02  0.1517660785E-02  0.1727852824E-02
 Hamiltonian kinetic energy K(r):  0.6917125655E+01
 Potential energy density V(r): -0.6921957695E+01
 Energy density E(r) or H(r): -0.6917125655E+01
 Laplacian of electron density: -0.2764917446E+02
 Electron localization function (ELF):  0.9999603320E+00
 Localized orbital locator (LOL):  0.9937538883E+00
 Local information entropy:  0.4533966407E-02
 Interaction region indicator (IRI):  0.2093472612E-13
 Reduced density gradient (RDG):  0.1000000000E+03
 Reduced density gradient with promolecular approximation:  0.1000000000E+03
 Sign(lambda2)*rho: -0.4535640293E+00
 Sign(lambda2)*rho with promolecular approximation: -0.2991820581E+00
 Corr. hole for alpha, ref.:   0.00000   0.00000   0.00000 : -0.4648866053E-05
 Source function, ref.:   0.00000   0.00000   0.00000 :  0.8503634438E-01
 Wavefunction value for orbital       1 : -0.1687962298E-05
 Average local ionization energy (ALIE):  0.4083239115E+00
 van der Waals potential (probe atom: C ):  0.6517616272E+28 kcal/mol
 Delta-g (under promolecular approximation):  0.1018301753E+00
 Delta-g (under Hirshfeld partition):  0.1922284192E+00
 User-defined real space function:  0.1000000000E+01
 ESP from nuclear charges:  0.1113852060E+03
 
 Note: Below information are for electron density
 
 Components of gradient in x/y/z are:
  0.2025289658E-14  0.3964710504E-14 -0.7559924908E-14
 Norm of gradient is:  0.8773436738E-14
 
 Components of Laplacian in x/y/z are:
 -0.9192831943E+01 -0.9013583426E+01 -0.9442759092E+01
 Total: -0.2764917446E+02
 
 Hessian matrix:
 -0.9192831943E+01  0.3308831927E+00  0.1987775880E-01
  0.3308831927E+00 -0.9013583426E+01  0.3040145304E-01
  0.1987775880E-01  0.3040145304E-01 -0.9442759092E+01
 Eigenvalues of Hessian: -0.9448111582E+01 -0.9442579150E+01 -0.8758483729E+01
 Eigenvectors (columns) of Hessian:
 -0.6060944142E+00 -0.5143949366E+00 -0.6066691111E+00
  0.5045468544E+00  0.3409904382E+00 -0.7931948013E+00
 -0.6148837555E+00  0.7868439301E+00 -0.5286394731E-01
 Determinant of Hessian: -0.7813841095E+03
 Ellipticity of electron density:    0.000586
 eta index:   -1.078738
 Stiffness:   -1.078107
 
 Stress tensor:
 -0.2301381038E+01  0.8281386434E-01  0.5213953569E-02
  0.8281386434E-01 -0.2256431178E+01  0.7337753029E-02
  0.5213953569E-02  0.7337753029E-02 -0.2364145479E+01
 Eigenvalues of stress tensor: -0.2364985792E+01 -0.2364347055E+01 -0.2192624847E+01
 Eigenvectors (columns) of stress tensor:
 -0.5826709940E+00  0.5408863018E+00 -0.6065777125E+00
  0.4884144933E+00 -0.3634984502E+00 -0.7932970184E+00
 -0.6495735489E+00 -0.7584925084E+00 -0.5237670572E-01
 Stress tensor stiffness:    1.078609
 Stress tensor polarizability:    0.927120
 
 ----------------   CP    29,     Type (3,-3)   ----------------
 Corresponding nucleus:   124(H )
 Position (Bohr):        6.666411231131   20.706067647852    1.531664855582
 Position (Angstrom):    3.527712902023   10.957179126659    0.810522136315
 Density of all electrons:  0.4068672834E+00
 Density of Alpha electrons:  0.2034336417E+00
 Density of Beta electrons:  0.2034336417E+00
 Spin density of electrons:  0.0000000000E+00
 Lagrangian kinetic energy G(r):  0.2172544612E-01
 G(r) in X,Y,Z:  0.8253993318E-02  0.6470398741E-02  0.7001054057E-02
 Hamiltonian kinetic energy K(r):  0.5909024475E+01
 Potential energy density V(r): -0.5930749921E+01
 Energy density E(r) or H(r): -0.5909024475E+01
 Laplacian of electron density: -0.2354919612E+02
 Electron localization function (ELF):  0.9988530997E+00
 Localized orbital locator (LOL):  0.9672398160E+00
 Local information entropy:  0.4126908968E-02
 Interaction region indicator (IRI):  0.1606424150E-13
 Reduced density gradient (RDG):  0.1000000000E+03
 Reduced density gradient with promolecular approximation:  0.1000000000E+03
 Sign(lambda2)*rho: -0.4068672834E+00
 Sign(lambda2)*rho with promolecular approximation: -0.2939856548E+00
 Corr. hole for alpha, ref.:   0.00000   0.00000   0.00000 : -0.1506867984E-04
 Source function, ref.:   0.00000   0.00000   0.00000 :  0.8593657691E-01
 Wavefunction value for orbital       1 : -0.2862313893E-06
 Average local ionization energy (ALIE):  0.5553938583E+00
 van der Waals potential (probe atom: C ):  0.1883893834E+26 kcal/mol
 Delta-g (under promolecular approximation):  0.2167437387E+00
 Delta-g (under Hirshfeld partition):  0.3303591906E+00
 User-defined real space function:  0.1000000000E+01
 ESP from nuclear charges:  0.8717940208E+02
 
 Note: Below information are for electron density
 
 Components of gradient in x/y/z are:
 -0.2547441424E-14  0.5386750074E-14 -0.4254409325E-15
 Norm of gradient is:  0.5973904431E-14
 
 Components of Laplacian in x/y/z are:
 -0.7790627610E+01 -0.8301259634E+01 -0.7457308872E+01
 Total: -0.2354919612E+02
 
 Hessian matrix:
 -0.7790627610E+01  0.1655558566E-02 -0.6559032721E+00
  0.1655558566E-02 -0.8301259634E+01  0.8365696482E-02
 -0.6559032721E+00  0.8365696482E-02 -0.7457308872E+01
 Eigenvalues of Hessian: -0.8307446967E+01 -0.8294549447E+01 -0.6947199702E+01
 Eigenvectors (columns) of Hessian:
  0.5439086099E+00 -0.5721204879E+00 -0.6138742309E+00
 -0.7225291682E+00 -0.6913281227E+00  0.4126492379E-02
  0.4267493705E+00 -0.4412976027E+00  0.7893930584E+00
 Determinant of Hessian: -0.4787074222E+03
 Ellipticity of electron density:    0.001555
 eta index:   -1.195798
 Stiffness:   -1.193941
 
 Stress tensor:
 -0.1964164889E+01 -0.7331684623E-03 -0.1614380050E+00
 -0.7331684623E-03 -0.2088255706E+01 -0.3901726995E-03
 -0.1614380050E+00 -0.3901726995E-03 -0.1878329326E+01
 Eigenvalues of stress tensor: -0.2089093390E+01 -0.2087454880E+01 -0.1754201652E+01
 Eigenvectors (columns) of stress tensor:
 -0.5669885133E+00 -0.5540618579E+00 -0.6095403871E+00
 -0.6991331792E+00  0.7149913483E+00  0.4118628807E-03
 -0.4355879057E+00 -0.4263834302E+00  0.7927549097E+00
 Stress tensor stiffness:    1.190908
 Stress tensor polarizability:    0.839695
 
 ----------------   CP    30,     Type (3,-3)   ----------------
 Corresponding nucleus:    13(H )
 Position (Bohr):      -10.997895150607   25.144075611775   10.070959954408
 Position (Angstrom):   -5.819835481602   13.305671802973    5.329322499790
 Density of all electrons:  0.4572357990E+00
 Density of Alpha electrons:  0.2286178995E+00
 Density of Beta electrons:  0.2286178995E+00
 Spin density of electrons:  0.0000000000E+00
 Lagrangian kinetic energy G(r):  0.4185091536E-02
 G(r) in X,Y,Z:  0.1472791482E-02  0.1463757690E-02  0.1248542364E-02
 Hamiltonian kinetic energy K(r):  0.6958131701E+01
 Potential energy density V(r): -0.6962316792E+01
 Energy density E(r) or H(r): -0.6958131701E+01
 Laplacian of electron density: -0.2781578644E+02
 Electron localization function (ELF):  0.9999710133E+00
 Localized orbital locator (LOL):  0.9946575201E+00
 Local information entropy:  0.4565688672E-02
 Interaction region indicator (IRI):  0.1354616255E-13
 Reduced density gradient (RDG):  0.1000000000E+03
 Reduced density gradient with promolecular approximation:  0.1000000000E+03
 Sign(lambda2)*rho: -0.4572357990E+00
 Sign(lambda2)*rho with promolecular approximation: -0.2987204911E+00
 Corr. hole for alpha, ref.:   0.00000   0.00000   0.00000 : -0.7816317349E-07
 Source function, ref.:   0.00000   0.00000   0.00000 :  0.7571804763E-01
 Wavefunction value for orbital       1 :  0.2255687361E-05
 Average local ionization energy (ALIE):  0.4286198511E+00
 van der Waals potential (probe atom: C ):  0.3743936186E+28 kcal/mol
 Delta-g (under promolecular approximation):  0.1039359821E+00
 Delta-g (under Hirshfeld partition):  0.1996399562E+00
 User-defined real space function:  0.1000000000E+01
 ESP from nuclear charges:  0.1005453783E+03
 
 Note: Below information are for electron density
 
 Components of gradient in x/y/z are:
  0.2812854116E-14 -0.9866239770E-16  0.4988305775E-14
 Norm of gradient is:  0.5727571654E-14
 
 Components of Laplacian in x/y/z are:
 -0.8902098905E+01 -0.9510454329E+01 -0.9403233203E+01
 Total: -0.2781578644E+02
 
 Hessian matrix:
 -0.8902098905E+01 -0.7238408315E-01 -0.2679600637E+00
 -0.7238408315E-01 -0.9510454329E+01  0.2962011144E-01
 -0.2679600637E+00  0.2962011144E-01 -0.9403233203E+01
 Eigenvalues of Hessian: -0.9520837892E+01 -0.9517484161E+01 -0.8777464384E+01
 Eigenvectors (columns) of Hessian:
 -0.3713541424E+00  0.1728920321E+00  0.9122524026E+00
 -0.6218321108E+00 -0.7759335763E+00 -0.1060750262E+00
 -0.6895077424E+00  0.6066592375E+00 -0.3956559651E+00
 Determinant of Hessian: -0.7953648779E+03
 Ellipticity of electron density:    0.000352
 eta index:   -1.084691
 Stiffness:   -1.084309
 
 Stress tensor:
 -0.2228470309E+01 -0.1790538533E-01 -0.6701827571E-01
 -0.1790538533E-01 -0.2380541098E+01  0.7694184783E-02
 -0.6701827571E-01  0.7694184783E-02 -0.2353305386E+01
 Eigenvalues of stress tensor: -0.2382655999E+01 -0.2382427585E+01 -0.2197233208E+01
 Eigenvectors (columns) of stress tensor:
  0.2604582141E+00  0.3174111228E+00  0.9118177986E+00
  0.8959139346E+00 -0.4314646132E+00 -0.1057190112E+00
  0.3598607237E+00  0.8444456565E+00 -0.3967515505E+00
 Stress tensor stiffness:    1.084389
 Stress tensor polarizability:    0.922178
 
 ----------------   CP    31,     Type (3,-3)   ----------------
 Corresponding nucleus:   140(H )
 Position (Bohr):        1.444589859712   22.220951741622    4.431998361976
 Position (Angstrom):    0.764444032861   11.758821266242    2.345312531917
 Density of all electrons:  0.4546421719E+00
 Density of Alpha electrons:  0.2273210860E+00
 Density of Beta electrons:  0.2273210860E+00
 Spin density of electrons:  0.0000000000E+00
 Lagrangian kinetic energy G(r):  0.4868006593E-02
 G(r) in X,Y,Z:  0.1490020577E-02  0.1549950443E-02  0.1828035573E-02
 Hamiltonian kinetic energy K(r):  0.6922369831E+01
 Potential energy density V(r): -0.6927237838E+01
 Energy density E(r) or H(r): -0.6922369831E+01
 Laplacian of electron density: -0.2767000730E+02
 Electron localization function (ELF):  0.9999600579E+00
 Localized orbital locator (LOL):  0.9937323825E+00
 Local information entropy:  0.4543285174E-02
 Interaction region indicator (IRI):  0.2228000094E-13
 Reduced density gradient (RDG):  0.1000000000E+03
 Reduced density gradient with promolecular approximation:  0.1000000000E+03
 Sign(lambda2)*rho: -0.4546421719E+00
 Sign(lambda2)*rho with promolecular approximation: -0.2994519033E+00
 Corr. hole for alpha, ref.:   0.00000   0.00000   0.00000 : -0.1658375962E-01
 Source function, ref.:   0.00000   0.00000   0.00000 :  0.9698063278E-01
 Wavefunction value for orbital       1 : -0.6822042389E-06
 Average local ionization energy (ALIE):  0.4167306258E+00
 van der Waals potential (probe atom: C ):  0.5051492997E+28 kcal/mol
 Delta-g (under promolecular approximation):  0.1035773703E+00
 Delta-g (under Hirshfeld partition):  0.1966678299E+00
 User-defined real space function:  0.1000000000E+01
 ESP from nuclear charges:  0.1112421025E+03
 
 Note: Below information are for electron density
 
 Components of gradient in x/y/z are:
 -0.2632442875E-15 -0.8500145032E-14  0.3913888528E-14
 Norm of gradient is:  0.9361639094E-14
 
 Components of Laplacian in x/y/z are:
 -0.9439972208E+01 -0.8851591001E+01 -0.9378444089E+01
 Total: -0.2767000730E+02
 
 Hessian matrix:
 -0.9439972208E+01 -0.1146944415E+00 -0.4169836985E-01
 -0.1146944415E+00 -0.8851591001E+01  0.2169901197E+00
 -0.4169836985E-01  0.2169901197E+00 -0.9378444089E+01
 Eigenvalues of Hessian: -0.9461669926E+01 -0.9456259523E+01 -0.8752077849E+01
 Eigenvectors (columns) of Hessian:
 -0.9803281432E+00 -0.9188784462E-01 -0.1746807248E+00
 -0.1321605218E+00 -0.3517340444E+00  0.9267236689E+00
 -0.1465957983E+00  0.9315791893E+00  0.3326708372E+00
 Determinant of Hessian: -0.7830659648E+03
 Ellipticity of electron density:    0.000572
 eta index:   -1.081077
 Stiffness:   -1.080459
 
 Stress tensor:
 -0.2362973093E+01 -0.2881481743E-01 -0.1026355044E-01
 -0.2881481743E-01 -0.2215997651E+01  0.5448970408E-01
 -0.1026355044E-01  0.5448970408E-01 -0.2348267093E+01
 Eigenvalues of stress tensor: -0.2368422393E+01 -0.2367814548E+01 -0.2191000896E+01
 Eigenvectors (columns) of stress tensor:
  0.9774629807E+00  0.1178977425E+00  0.1751177996E+00
  0.2040849230E+00 -0.3155623583E+00 -0.9266983016E+00
 -0.5399505192E-01  0.9415521867E+00 -0.3325116750E+00
 Stress tensor stiffness:    1.080977
 Stress tensor polarizability:    0.925089
 
 ----------------   CP    32,     Type (3,-3)   ----------------
 Corresponding nucleus:    11(O )
 Position (Bohr):       -9.554596587070   24.249351587582    6.718587119964
 Position (Angstrom):   -5.056074773249   12.832204239323    3.555323193351
 Density of all electrons:  0.3012236546E+03
 Density of Alpha electrons:  0.1506118273E+03
 Density of Beta electrons:  0.1506118273E+03
 Spin density of electrons:  0.0000000000E+00
 Lagrangian kinetic energy G(r):  0.7601581792E+02
 G(r) in X,Y,Z:  0.2443276952E+02  0.3003511439E+02  0.2154793401E+02
 Hamiltonian kinetic energy K(r):  0.1125301805E+07
 Potential energy density V(r): -0.1125377821E+07
 Energy density E(r) or H(r): -0.1125301805E+07
 Laplacian of electron density: -0.4500903158E+07
 Electron localization function (ELF):  0.9999961743E+00
 Localized orbital locator (LOL):  0.9980478869E+00
 Local information entropy:  0.3658634661E+00
 Interaction region indicator (IRI):  0.2147667852E-11
 Reduced density gradient (RDG):  0.1000000000E+03
 Reduced density gradient with promolecular approximation:  0.1000000000E+03
 Sign(lambda2)*rho: -0.3012236546E+03
 Sign(lambda2)*rho with promolecular approximation: -0.2923737903E+03
 Corr. hole for alpha, ref.:   0.00000   0.00000   0.00000 : -0.1969136461E-02
 Source function, ref.:   0.00000   0.00000   0.00000 :  0.1330706765E+05
 Wavefunction value for orbital       1 : -0.4164861704E-06
 Average local ionization energy (ALIE):  0.1789566157E+02
 van der Waals potential (probe atom: C ):  0.1195124525E+73 kcal/mol
 Delta-g (under promolecular approximation):  0.4250923534E-01
 Delta-g (under Hirshfeld partition):  0.7179034074E-01
 User-defined real space function:  0.1000000000E+01
 ESP from nuclear charges:  0.1445554855E+07
 
 Note: Below information are for electron density
 
 Components of gradient in x/y/z are:
  0.4928883968E-09 -0.1005678651E-08  0.2373434782E-09
 Norm of gradient is:  0.1144840796E-08
 
 Components of Laplacian in x/y/z are:
 -0.1500303771E+07 -0.1500282554E+07 -0.1500316833E+07
 Total: -0.4500903158E+07
 
 Hessian matrix:
 -0.1500303771E+07  0.2676638159E+01  0.8726246467E+01
  0.2676638159E+01 -0.1500282554E+07 -0.9906008705E+01
  0.8726246467E+01 -0.9906008705E+01 -0.1500316833E+07
 Eigenvalues of Hessian: -0.1500323671E+07 -0.1500299594E+07 -0.1500279893E+07
 Eigenvectors (columns) of Hessian:
 -0.4167224118E+00 -0.9089114559E+00  0.1491297562E-01
  0.2384642017E+00 -0.9347209804E-01  0.9666425355E+00
  0.8771985271E+00 -0.4063778196E+00 -0.2556947629E+00
 Determinant of Hessian: -0.3377032513E+19
 Ellipticity of electron density:    0.000016
 eta index:   -1.000029
 Stiffness:   -1.000013
 
 Stress tensor:
 -0.3751248083E+06 -0.5896173094E+00 -0.1750856823E+01
 -0.5896173094E+00 -0.3751307088E+06  0.2405887681E+01
 -0.1750856823E+01  0.2405887681E+01 -0.3751223041E+06
 Eigenvalues of stress tensor: -0.3751313511E+06 -0.3751256570E+06 -0.3751208131E+06
 Eigenvectors (columns) of stress tensor:
 -0.1933186214E-01 -0.9077306139E+00 -0.4191078760E+00
 -0.9671535968E+00 -0.8928725506E-01  0.2379951811E+00
  0.2534565036E+00 -0.4099425798E+00  0.8761888393E+00
 Stress tensor stiffness:    1.000028
 Stress tensor polarizability:    0.999972
 
 ----------------   CP    33,     Type (3,-3)   ----------------
 Corresponding nucleus:     2(C )
 Position (Bohr):       -9.146697952914   24.916603464818    9.266679033871
 Position (Angstrom):   -4.840224111695   13.185298726689    4.903715365477
 Density of all electrons:  0.1220445032E+03
 Density of Alpha electrons:  0.6102225161E+02
 Density of Beta electrons:  0.6102225161E+02
 Spin density of electrons:  0.0000000000E+00
 Lagrangian kinetic energy G(r):  0.8351751151E+01
 G(r) in X,Y,Z:  0.3179444940E+01  0.2631198039E+01  0.2541108172E+01
 Hamiltonian kinetic energy K(r):  0.2420260292E+06
 Potential energy density V(r): -0.2420343809E+06
 Energy density E(r) or H(r): -0.2420260292E+06
 Laplacian of electron density: -0.9680707096E+06
 Electron localization function (ELF):  0.9999990617E+00
 Localized orbital locator (LOL):  0.9990322613E+00
 Local information entropy:  0.2972384686E+00
 Interaction region indicator (IRI):  0.2345863187E-11
 Reduced density gradient (RDG):  0.1000000000E+03
 Reduced density gradient with promolecular approximation:  0.1000000000E+03
 Sign(lambda2)*rho: -0.1220445032E+03
 Sign(lambda2)*rho with promolecular approximation: -0.1213861648E+03
 Corr. hole for alpha, ref.:   0.00000   0.00000   0.00000 : -0.9124778661E-03
 Source function, ref.:   0.00000   0.00000   0.00000 :  0.2740197342E+04
 Wavefunction value for orbital       1 : -0.3359025811E-05
 Average local ionization energy (ALIE):  0.9665958307E+01
 van der Waals potential (probe atom: C ):  0.6230782306E+74 kcal/mol
 Delta-g (under promolecular approximation):  0.4719002526E-01
 Delta-g (under Hirshfeld partition):  0.5430676748E-01
 User-defined real space function:  0.1000000000E+01
 ESP from nuclear charges:  0.1403821948E+07
 
 Note: Below information are for electron density
 
 Components of gradient in x/y/z are:
 -0.2721965431E-09 -0.3716916774E-09 -0.4490530170E-10
 Norm of gradient is:  0.4628845939E-09
 
 Components of Laplacian in x/y/z are:
 -0.3226887379E+06 -0.3226908225E+06 -0.3226911492E+06
 Total: -0.9680707096E+06
 
 Hessian matrix:
 -0.3226887379E+06 -0.1595269459E+01 -0.5869845425E+00
 -0.1595269459E+01 -0.3226908225E+06 -0.6622258140E+00
 -0.5869845425E+00 -0.6622258140E+00 -0.3226911492E+06
 Eigenvalues of Hessian: -0.3226923233E+06 -0.3226905248E+06 -0.3226878615E+06
 Eigenvectors (columns) of Hessian:
  0.4061189003E+00  0.2296573729E+00  0.8844913396E+00
  0.6940158872E+00  0.5521529730E+00 -0.4620271017E+00
  0.5944824532E+00 -0.8014889803E+00 -0.6485389278E-01
 Determinant of Hessian: -0.3360140801E+17
 Ellipticity of electron density:    0.000006
 eta index:   -1.000014
 Stiffness:   -1.000008
 
 Stress tensor:
 -0.8067854336E+05  0.4369748911E+00  0.1555399539E+00
  0.4369748911E+00 -0.8067796803E+05  0.1521830746E+00
  0.1555399539E+00  0.1521830746E+00 -0.8067786951E+05
 Eigenvalues of stress tensor: -0.8067878366E+05 -0.8067801619E+05 -0.8067758106E+05
 Eigenvectors (columns) of stress tensor:
 -0.8847307845E+00 -0.2195418474E+00  0.4111603290E+00
  0.4602031054E+00 -0.5513508293E+00  0.6958630360E+00
  0.7392253194E-01  0.8048687099E+00  0.5888308917E+00
 Stress tensor stiffness:    1.000015
 Stress tensor polarizability:    0.999985
 
 ----------------   CP    34,     Type (3,-3)   ----------------
 Corresponding nucleus:   118(H )
 Position (Bohr):        3.915181182529   20.107369995345   -3.053127250585
 Position (Angstrom):    2.071824658351   10.640361972731   -1.615645362996
 Density of all electrons:  0.4569566936E+00
 Density of Alpha electrons:  0.2284783468E+00
 Density of Beta electrons:  0.2284783468E+00
 Spin density of electrons:  0.0000000000E+00
 Lagrangian kinetic energy G(r):  0.4165524710E-02
 G(r) in X,Y,Z:  0.1595762285E-02  0.1316295183E-02  0.1253467242E-02
 Hamiltonian kinetic energy K(r):  0.6958375682E+01
 Potential energy density V(r): -0.6962541207E+01
 Energy density E(r) or H(r): -0.6958375682E+01
 Laplacian of electron density: -0.2781684063E+02
 Electron localization function (ELF):  0.9999712245E+00
 Localized orbital locator (LOL):  0.9946769797E+00
 Local information entropy:  0.4563278743E-02
 Interaction region indicator (IRI):  0.1705737949E-13
 Reduced density gradient (RDG):  0.1000000000E+03
 Reduced density gradient with promolecular approximation:  0.1000000000E+03
 Sign(lambda2)*rho: -0.4569566936E+00
 Sign(lambda2)*rho with promolecular approximation: -0.2986366736E+00
 Corr. hole for alpha, ref.:   0.00000   0.00000   0.00000 : -0.4142463888E-04
 Source function, ref.:   0.00000   0.00000   0.00000 :  0.1068787295E+00
 Wavefunction value for orbital       1 :  0.7623181260E-06
 Average local ionization energy (ALIE):  0.4297176717E+00
 van der Waals potential (probe atom: C ):  0.3858863215E+28 kcal/mol
 Delta-g (under promolecular approximation):  0.1036715168E+00
 Delta-g (under Hirshfeld partition):  0.1989882935E+00
 User-defined real space function:  0.1000000000E+01
 ESP from nuclear charges:  0.9939452216E+02
 
 Note: Below information are for electron density
 
 Components of gradient in x/y/z are:
 -0.1327713980E-14 -0.7083960155E-14 -0.1994931997E-16
 Norm of gradient is:  0.7207337502E-14
 
 Components of Laplacian in x/y/z are:
 -0.9505938793E+01 -0.8886730910E+01 -0.9424170928E+01
 Total: -0.2781684063E+02
 
 Hessian matrix:
 -0.9505938793E+01  0.8327216356E-01  0.3237141732E-01
  0.8327216356E-01 -0.8886730910E+01  0.2463433280E+00
  0.3237141732E-01  0.2463433280E+00 -0.9424170928E+01
 Eigenvalues of Hessian: -0.9519999372E+01 -0.9516932913E+01 -0.8779908346E+01
 Eigenvectors (columns) of Hessian:
  0.6500418832E-02  0.9924921515E+00 -0.1221354726E+00
 -0.3632732885E+00 -0.1114497384E+00 -0.9249926885E+00
  0.9316599500E+00 -0.5038139467E-01 -0.3598214177E+00
 Determinant of Hessian: -0.7954701912E+03
 Ellipticity of electron density:    0.000322
 eta index:   -1.084294
 Stiffness:   -1.083944
 
 Stress tensor:
 -0.2379676223E+01  0.2065825462E-01  0.8079722927E-02
  0.2065825462E-01 -0.2224315318E+01  0.6134995607E-01
  0.8079722927E-02  0.6134995607E-01 -0.2358549667E+01
 Eigenvalues of stress tensor: -0.2382429671E+01 -0.2382315819E+01 -0.2197795717E+01
 Eigenvectors (columns) of stress tensor:
 -0.7541129794E+00  0.6454901468E+00  0.1210623173E+00
 -0.1495967902E+00 -0.3483231336E+00  0.9253603595E+00
  0.6394798000E+00  0.6797157236E+00  0.3592382502E+00
 Stress tensor stiffness:    1.084009
 Stress tensor polarizability:    0.922502
 
 ----------------   CP    35,     Type (3,-3)   ----------------
 Corresponding nucleus:     6(C )
 Position (Bohr):       -7.288015831929   23.797552799943    5.284008656478
 Position (Angstrom):   -3.856651890957   12.593122616991    2.796176963222
 Density of all electrons:  0.1220403480E+03
 Density of Alpha electrons:  0.6102017402E+02
 Density of Beta electrons:  0.6102017402E+02
 Spin density of electrons:  0.0000000000E+00
 Lagrangian kinetic energy G(r):  0.8618021794E+01
 G(r) in X,Y,Z:  0.2547473185E+01  0.3160961322E+01  0.2909587287E+01
 Hamiltonian kinetic energy K(r):  0.2420047546E+06
 Potential energy density V(r): -0.2420133726E+06
 Energy density E(r) or H(r): -0.2420047546E+06
 Laplacian of electron density: -0.9679845464E+06
 Electron localization function (ELF):  0.9999990008E+00
 Localized orbital locator (LOL):  0.9990013821E+00
 Local information entropy:  0.2972339637E+00
 Interaction region indicator (IRI):  0.5919889390E-12
 Reduced density gradient (RDG):  0.1000000000E+03
 Reduced density gradient with promolecular approximation:  0.1000000000E+03
 Sign(lambda2)*rho: -0.1220403480E+03
 Sign(lambda2)*rho with promolecular approximation: -0.1213893278E+03
 Corr. hole for alpha, ref.:   0.00000   0.00000   0.00000 : -0.1854068136E-01
 Source function, ref.:   0.00000   0.00000   0.00000 :  0.3027511606E+04
 Wavefunction value for orbital       1 : -0.2869793734E-05
 Average local ionization energy (ALIE):  0.9611103527E+01
 van der Waals potential (probe atom: C ):  0.3580782677E+75 kcal/mol
 Delta-g (under promolecular approximation):  0.4161399735E-01
 Delta-g (under Hirshfeld partition):  0.5134252528E-01
 User-defined real space function:  0.1000000000E+01
 ESP from nuclear charges:  0.1624038265E+07
 
 Note: Below information are for electron density
 
 Components of gradient in x/y/z are:
  0.6004124975E-10  0.6249789575E-10  0.7831246762E-10
 Norm of gradient is:  0.1168065975E-09
 
 Components of Laplacian in x/y/z are:
 -0.3226627639E+06 -0.3226604267E+06 -0.3226613558E+06
 Total: -0.9679845464E+06
 
 Hessian matrix:
 -0.3226627639E+06  0.7623923859E+00  0.1575857563E+01
  0.7623923859E+00 -0.3226604267E+06 -0.2114666981E+00
  0.1575857563E+01 -0.2114666981E+00 -0.3226613558E+06
 Eigenvalues of Hessian: -0.3226639483E+06 -0.3226605336E+06 -0.3226600645E+06
 Eigenvectors (columns) of Hessian:
  0.8276752344E+00  0.2877345196E+00  0.4818324943E+00
 -0.2104242981E+00 -0.6368165082E+00  0.7417454750E+00
 -0.5202646645E+00  0.7153136243E+00  0.4665309184E+00
 Determinant of Hessian: -0.3359243672E+17
 Ellipticity of electron density:    0.000011
 eta index:   -1.000012
 Stiffness:   -1.000001
 
 Stress tensor:
 -0.8067078592E+05 -0.2197070319E+00 -0.4373480540E+00
 -0.2197070319E+00 -0.8067142860E+05  0.5646459999E-01
 -0.4373480540E+00  0.5646459999E-01 -0.8067115812E+05
 Eigenvalues of stress tensor: -0.8067153527E+05 -0.8067138786E+05 -0.8067044951E+05
 Eigenvectors (columns) of stress tensor:
  0.4810951598E+00  0.3011737887E+00  0.8233114819E+00
  0.7554556232E+00 -0.6189045743E+00 -0.2150440170E+00
  0.4447856209E+00  0.7254319244E+00 -0.5252754273E+00
 Stress tensor stiffness:    1.000013
 Stress tensor polarizability:    0.999987
 
 ----------------   CP    36,     Type (3,-3)   ----------------
 Corresponding nucleus:    19(H )
 Position (Bohr):       -6.494886007604   22.719399778317    1.514784306861
 Position (Angstrom):   -3.436945662637   12.022588608080    0.801589334624
 Density of all electrons:  0.4558854000E+00
 Density of Alpha electrons:  0.2279427000E+00
 Density of Beta electrons:  0.2279427000E+00
 Spin density of electrons:  0.0000000000E+00
 Lagrangian kinetic energy G(r):  0.4354016177E-02
 G(r) in X,Y,Z:  0.1373999276E-02  0.1517822295E-02  0.1462194606E-02
 Hamiltonian kinetic energy K(r):  0.6946777404E+01
 Potential energy density V(r): -0.6951131420E+01
 Energy density E(r) or H(r): -0.6946777404E+01
 Laplacian of electron density: -0.2776969355E+02
 Electron localization function (ELF):  0.9999683211E+00
 Localized orbital locator (LOL):  0.9944157698E+00
 Local information entropy:  0.4554026545E-02
 Interaction region indicator (IRI):  0.2288367267E-13
 Reduced density gradient (RDG):  0.1000000000E+03
 Reduced density gradient with promolecular approximation:  0.1000000000E+03
 Sign(lambda2)*rho: -0.4558854000E+00
 Sign(lambda2)*rho with promolecular approximation: -0.2994463078E+00
 Corr. hole for alpha, ref.:   0.00000   0.00000   0.00000 : -0.2938396470E-03
 Source function, ref.:   0.00000   0.00000   0.00000 :  0.9332878317E-01
 Wavefunction value for orbital       1 : -0.1054194909E-05
 Average local ionization energy (ALIE):  0.4131905658E+00
 van der Waals potential (probe atom: C ):  0.4667876549E+28 kcal/mol
 Delta-g (under promolecular approximation):  0.1052014896E+00
 Delta-g (under Hirshfeld partition):  0.2002209641E+00
 User-defined real space function:  0.1000000000E+01
 ESP from nuclear charges:  0.1051963138E+03
 
 Note: Below information are for electron density
 
 Components of gradient in x/y/z are:
 -0.2917804887E-14 -0.9161074677E-14  0.7563394355E-15
 Norm of gradient is:  0.9644217124E-14
 
 Components of Laplacian in x/y/z are:
 -0.9037900045E+01 -0.9445619013E+01 -0.9286174494E+01
 Total: -0.2776969355E+02
 
 Hessian matrix:
 -0.9037900045E+01 -0.1478630436E+00 -0.3082447506E+00
 -0.1478630436E+00 -0.9445619013E+01  0.1038151909E+00
 -0.3082447506E+00  0.1038151909E+00 -0.9286174494E+01
 Eigenvalues of Hessian: -0.9497687102E+01 -0.9491344014E+01 -0.8780662436E+01
 Eigenvectors (columns) of Hessian:
  0.2275329719E+00 -0.5565300457E+00 -0.7990638616E+00
 -0.7011516988E+00 -0.6630677343E+00  0.2621592550E+00
  0.6757329664E+00 -0.5006151097E+00  0.5410817591E+00
 Determinant of Hessian: -0.7915399770E+03
 Ellipticity of electron density:    0.000668
 eta index:   -1.081660
 Stiffness:   -1.080937
 
 Stress tensor:
 -0.2262223010E+01 -0.3766487601E-01 -0.7754094140E-01
 -0.3766487601E-01 -0.2364440398E+01  0.2564070683E-01
 -0.7754094140E-01  0.2564070683E-01 -0.2324468013E+01
 Eigenvalues of stress tensor: -0.2377021778E+01 -0.2376743763E+01 -0.2197365879E+01
 Eigenvectors (columns) of stress tensor:
  0.2741177435E+00 -0.5350794738E+00 -0.7990928728E+00
 -0.6408066172E+00 -0.7212082629E+00  0.2631074322E+00
  0.7170957691E+00 -0.4399415851E+00  0.5405784492E+00
 Stress tensor stiffness:    1.081760
 Stress tensor polarizability:    0.924420
 
 ----------------   CP    37,     Type (3,-3)   ----------------
 Corresponding nucleus:   113(O )
 Position (Bohr):        7.801941123195   20.660054586597    0.125749352514
 Position (Angstrom):    4.128609443202   10.932830063239    0.066543691636
 Density of all electrons:  0.3010775729E+03
 Density of Alpha electrons:  0.1505387865E+03
 Density of Beta electrons:  0.1505387865E+03
 Spin density of electrons:  0.0000000000E+00
 Lagrangian kinetic energy G(r):  0.7616584984E+02
 G(r) in X,Y,Z:  0.2698585004E+02  0.2667573530E+02  0.2250426450E+02
 Hamiltonian kinetic energy K(r):  0.1124714646E+07
 Potential energy density V(r): -0.1124790812E+07
 Energy density E(r) or H(r): -0.1124714646E+07
 Laplacian of electron density: -0.4498553921E+07
 Electron localization function (ELF):  0.9999961530E+00
 Localized orbital locator (LOL):  0.9980424627E+00
 Local information entropy:  0.3658833965E+00
 Interaction region indicator (IRI):  0.1340993554E-11
 Reduced density gradient (RDG):  0.1000000000E+03
 Reduced density gradient with promolecular approximation:  0.1000000000E+03
 Sign(lambda2)*rho: -0.3010775729E+03
 Sign(lambda2)*rho with promolecular approximation: -0.2923732939E+03
 Corr. hole for alpha, ref.:   0.00000   0.00000   0.00000 : -0.4883857435E-02
 Source function, ref.:   0.00000   0.00000   0.00000 :  0.1620973905E+05
 Wavefunction value for orbital       1 : -0.7527510023E-06
 Average local ionization energy (ALIE):  0.1787748358E+02
 van der Waals potential (probe atom: C ):  0.1221878659E+73 kcal/mol
 Delta-g (under promolecular approximation):  0.4774890517E-01
 Delta-g (under Hirshfeld partition):  0.7726817258E-01
 User-defined real space function:  0.1000000000E+01
 ESP from nuclear charges:  0.1448216201E+07
 
 Note: Below information are for electron density
 
 Components of gradient in x/y/z are:
  0.3819127237E-09  0.6037015332E-09 -0.1133626526E-10
 Norm of gradient is:  0.7144518043E-09
 
 Components of Laplacian in x/y/z are:
 -0.1499510926E+07 -0.1499512534E+07 -0.1499530460E+07
 Total: -0.4498553921E+07
 
 Hessian matrix:
 -0.1499510926E+07  0.7058822911E+01  0.5963114834E+01
  0.7058822911E+01 -0.1499512534E+07  0.1493039674E+02
  0.5963114834E+01  0.1493039674E+02 -0.1499530460E+07
 Eigenvalues of Hessian: -0.1499539025E+07 -0.1499517117E+07 -0.1499497778E+07
 Eigenvectors (columns) of Hessian:
  0.6636786467E-01  0.8188185089E+00 -0.5702030832E+00
  0.4764249171E+00 -0.5281175201E+00 -0.7029304256E+00
 -0.8767066812E+00 -0.2250069653E+00 -0.4251555723E+00
 Determinant of Hessian: -0.3371747366E+19
 Ellipticity of electron density:    0.000015
 eta index:   -1.000028
 Stiffness:   -1.000013
 
 Stress tensor:
 -0.3749317032E+06 -0.2156759436E+01 -0.1379666272E+01
 -0.2156759436E+01 -0.3749314850E+06 -0.3578879937E+01
 -0.1379666272E+01 -0.3578879937E+01 -0.3749276236E+06
 Eigenvalues of stress tensor: -0.3749353950E+06 -0.3749299302E+06 -0.3749254867E+06
 Eigenvectors (columns) of stress tensor:
 -0.5697542148E+00 -0.8216838362E+00 -0.1469040744E-01
 -0.7033515137E+00  0.4967925742E+00 -0.5084228420E+00
 -0.4250609166E+00  0.2793435369E+00  0.8609822330E+00
 Stress tensor stiffness:    1.000026
 Stress tensor polarizability:    0.999974
 
 ----------------   CP    38,     Type (3,-3)   ----------------
 Corresponding nucleus:     7(C )
 Position (Bohr):       -8.116981115364   23.239631533633    2.610892979260
 Position (Angstrom):   -4.295321427581   12.297883397381    1.381625064731
 Density of all electrons:  0.1219930670E+03
 Density of Alpha electrons:  0.6099653350E+02
 Density of Beta electrons:  0.6099653350E+02
 Spin density of electrons:  0.0000000000E+00
 Lagrangian kinetic energy G(r):  0.8660717248E+01
 G(r) in X,Y,Z:  0.3088582780E+01  0.2616270195E+01  0.2955864273E+01
 Hamiltonian kinetic energy K(r):  0.2418941333E+06
 Potential energy density V(r): -0.2419027941E+06
 Energy density E(r) or H(r): -0.2418941333E+06
 Laplacian of electron density: -0.9675418905E+06
 Electron localization function (ELF):  0.9999989895E+00
 Localized orbital locator (LOL):  0.9989957920E+00
 Local information entropy:  0.2971826898E+00
 Interaction region indicator (IRI):  0.2656878246E-11
 Reduced density gradient (RDG):  0.1000000000E+03
 Reduced density gradient with promolecular approximation:  0.1000000000E+03
 Sign(lambda2)*rho: -0.1219930670E+03
 Sign(lambda2)*rho with promolecular approximation: -0.1213892879E+03
 Corr. hole for alpha, ref.:   0.00000   0.00000   0.00000 : -0.3263264033E-02
 Source function, ref.:   0.00000   0.00000   0.00000 :  0.3110331611E+04
 Wavefunction value for orbital       1 : -0.4939382399E-06
 Average local ionization energy (ALIE):  0.9602932665E+01
 van der Waals potential (probe atom: C ):  0.1219094176E+76 kcal/mol
 Delta-g (under promolecular approximation):  0.4318398464E-01
 Delta-g (under Hirshfeld partition):  0.5240240620E-01
 User-defined real space function:  0.1000000000E+01
 ESP from nuclear charges:  0.1798586552E+07
 
 Note: Below information are for electron density
 
 Components of gradient in x/y/z are:
  0.1647837422E-10  0.5196941766E-09 -0.6506800654E-10
 Norm of gradient is:  0.5240108963E-09
 
 Components of Laplacian in x/y/z are:
 -0.3225132120E+06 -0.3225149900E+06 -0.3225136885E+06
 Total: -0.9675418905E+06
 
 Hessian matrix:
 -0.3225132120E+06  0.1072915702E+01 -0.9297170500E+00
  0.1072915702E+01 -0.3225149900E+06  0.1023925365E+01
 -0.9297170500E+00  0.1023925365E+01 -0.3225136885E+06
 Eigenvalues of Hessian: -0.3225162029E+06 -0.3225132309E+06 -0.3225124567E+06
 Eigenvectors (columns) of Hessian:
 -0.4239638479E+00  0.3252721361E+00 -0.8452530350E+00
  0.7731946157E+00  0.6159842712E+00 -0.1507762049E+00
 -0.4716192765E+00  0.7174687555E+00  0.5126537261E+00
 Determinant of Hessian: -0.3354637268E+17
 Ellipticity of electron density:    0.000009
 eta index:   -1.000012
 Stiffness:   -1.000002
 
 Stress tensor:
 -0.8063448016E+05 -0.2954575925E+00  0.2656574169E+00
 -0.2954575925E+00 -0.8063398005E+05 -0.2780259908E+00
  0.2656574169E+00 -0.2780259908E+00 -0.8063433384E+05
 Eigenvalues of stress tensor: -0.8063469290E+05 -0.8063445524E+05 -0.8063364591E+05
 Eigenvectors (columns) of stress tensor:
 -0.8473435634E+00 -0.3193099627E+00  0.4243230295E+00
 -0.1528473490E+00 -0.6185765671E+00 -0.7707144209E+00
  0.5085730758E+00 -0.7179165539E+00  0.4753411912E+00
 Stress tensor stiffness:    1.000013
 Stress tensor polarizability:    0.999987
 
 ----------------   CP    39,     Type (3,-3)   ----------------
 Corresponding nucleus:   142(H )
 Position (Bohr):       -2.050795670094   22.501090870274    0.877548517922
 Position (Angstrom):   -1.085234332832   11.907064509007    0.464378677146
 Density of all electrons:  0.4545144093E+00
 Density of Alpha electrons:  0.2272572047E+00
 Density of Beta electrons:  0.2272572047E+00
 Spin density of electrons:  0.0000000000E+00
 Lagrangian kinetic energy G(r):  0.4938833294E-02
 G(r) in X,Y,Z:  0.1640531823E-02  0.1490254862E-02  0.1808046608E-02
 Hamiltonian kinetic energy K(r):  0.6933748494E+01
 Potential energy density V(r): -0.6938687327E+01
 Energy density E(r) or H(r): -0.6933748494E+01
 Laplacian of electron density: -0.2771523864E+02
 Electron localization function (ELF):  0.9999588511E+00
 Localized orbital locator (LOL):  0.9936388120E+00
 Local information entropy:  0.4542181058E-02
 Interaction region indicator (IRI):  0.3279313404E-13
 Reduced density gradient (RDG):  0.1000000000E+03
 Reduced density gradient with promolecular approximation:  0.1000000000E+03
 Sign(lambda2)*rho: -0.4545144093E+00
 Sign(lambda2)*rho with promolecular approximation: -0.2992846817E+00
 Corr. hole for alpha, ref.:   0.00000   0.00000   0.00000 : -0.3574746433E-02
 Source function, ref.:   0.00000   0.00000   0.00000 :  0.9753971970E-01
 Wavefunction value for orbital       1 :  0.1456814454E-05
 Average local ionization energy (ALIE):  0.4096985798E+00
 van der Waals potential (probe atom: C ):  0.5441886283E+28 kcal/mol
 Delta-g (under promolecular approximation):  0.1028978245E+00
 Delta-g (under Hirshfeld partition):  0.1952271330E+00
 User-defined real space function:  0.1000000000E+01
 ESP from nuclear charges:  0.1114643272E+03
 
 Note: Below information are for electron density
 
 Components of gradient in x/y/z are:
  0.9775166787E-15 -0.1372253006E-13  0.6941062308E-15
 Norm of gradient is:  0.1377480140E-13
 
 Components of Laplacian in x/y/z are:
 -0.9417876091E+01 -0.8874146117E+01 -0.9423216434E+01
 Total: -0.2771523864E+02
 
 Hessian matrix:
 -0.9417876091E+01 -0.1823754117E+00 -0.4978843237E-01
 -0.1823754117E+00 -0.8874146117E+01  0.1713589558E+00
 -0.4978843237E-01  0.1713589558E+00 -0.9423216434E+01
 Eigenvalues of Hessian: -0.9474962053E+01 -0.9470369323E+01 -0.8769907266E+01
 Eigenvectors (columns) of Hessian:
  0.7300218356E+00 -0.6234043409E+00 -0.2800627559E+00
  0.3830253890E+00  0.3382367386E-01  0.9231183621E+00
 -0.5660032428E+00 -0.7811677072E+00  0.2634717107E+00
 Determinant of Hessian: -0.7869359688E+03
 Ellipticity of electron density:    0.000485
 eta index:   -1.080395
 Stiffness:   -1.079871
 
 Stress tensor:
 -0.2357750086E+01 -0.4544506345E-01 -0.1287298104E-01
 -0.4544506345E-01 -0.2221517039E+01  0.4267954645E-01
 -0.1287298104E-01  0.4267954645E-01 -0.2359420202E+01
 Eigenvalues of stress tensor: -0.2371590885E+01 -0.2371479596E+01 -0.2195616846E+01
 Eigenvectors (columns) of stress tensor:
 -0.5031325244E+00 -0.8176967720E+00 -0.2796956415E+00
 -0.3739325219E+00 -0.8579639496E-01  0.9234789915E+00
  0.7791226681E+00 -0.5692196128E+00  0.2625964593E+00
 Stress tensor stiffness:    1.080148
 Stress tensor polarizability:    0.925799
 
 ----------------   CP    40,     Type (3,-3)   ----------------
 Corresponding nucleus:    42(H )
 Position (Bohr):       -6.503333019222   26.989034523089   13.936379497710
 Position (Angstrom):   -3.441415628685   14.281982013893    7.374814432684
 Density of all electrons:  0.4052642376E+00
 Density of Alpha electrons:  0.2026321188E+00
 Density of Beta electrons:  0.2026321188E+00
 Spin density of electrons:  0.0000000000E+00
 Lagrangian kinetic energy G(r):  0.2155040296E-01
 G(r) in X,Y,Z:  0.7663395271E-02  0.7544801656E-02  0.6342206029E-02
 Hamiltonian kinetic energy K(r):  0.5883096029E+01
 Potential energy density V(r): -0.5904646432E+01
 Energy density E(r) or H(r): -0.5883096029E+01
 Laplacian of electron density: -0.2344618250E+02
 Electron localization function (ELF):  0.9988565459E+00
 Localized orbital locator (LOL):  0.9672876327E+00
 Local information entropy:  0.4112811066E-02
 Interaction region indicator (IRI):  0.1972099891E-13
 Reduced density gradient (RDG):  0.1000000000E+03
 Reduced density gradient with promolecular approximation:  0.1000000000E+03
 Sign(lambda2)*rho: -0.4052642376E+00
 Sign(lambda2)*rho with promolecular approximation: -0.2938908655E+00
 Corr. hole for alpha, ref.:   0.00000   0.00000   0.00000 : -0.5381410479E-05
 Source function, ref.:   0.00000   0.00000   0.00000 :  0.6006420363E-01
 Wavefunction value for orbital       1 : -0.4124751716E-05
 Average local ionization energy (ALIE):  0.5587206447E+00
 van der Waals potential (probe atom: C ):  0.1749423553E+26 kcal/mol
 Delta-g (under promolecular approximation):  0.2173038014E+00
 Delta-g (under Hirshfeld partition):  0.3303989142E+00
 User-defined real space function:  0.1000000000E+01
 ESP from nuclear charges:  0.8924713722E+02
 
 Note: Below information are for electron density
 
 Components of gradient in x/y/z are:
 -0.4323798264E-15 -0.6265821195E-14  0.3724451303E-14
 Norm of gradient is:  0.7301986379E-14
 
 Components of Laplacian in x/y/z are:
 -0.8258912695E+01 -0.7065763820E+01 -0.8121505988E+01
 Total: -0.2344618250E+02
 
 Hessian matrix:
 -0.8258912695E+01 -0.6470600256E-01 -0.2465692033E-01
 -0.6470600256E-01 -0.7065763820E+01  0.4307127499E+00
 -0.2465692033E-01  0.4307127499E+00 -0.8121505988E+01
 Eigenvalues of Hessian: -0.8275109784E+01 -0.8262281409E+01 -0.6908791310E+01
 Eigenvectors (columns) of Hessian:
  0.1186275997E+00  0.9916174687E+00  0.5120828328E-01
 -0.3275018339E+00  0.8776142611E-01 -0.9407659012E+00
  0.9373740136E+00 -0.9482999401E-01 -0.3351674669E+00
 Determinant of Hessian: -0.4723629447E+03
 Ellipticity of electron density:    0.001553
 eta index:   -1.197765
 Stiffness:   -1.195908
 
 Stress tensor:
 -0.2080054964E+01 -0.1696894981E-01 -0.5731045798E-02
 -0.1696894981E-01 -0.1781530558E+01  0.1039763046E+00
 -0.5731045798E-02  0.1039763046E+00 -0.2043060909E+01
 Eigenvalues of stress tensor: -0.2081030063E+01 -0.2079340564E+01 -0.1744275805E+01
 Eigenvectors (columns) of stress tensor:
  0.9927011225E+00  0.1082018483E+00  0.5326200679E-01
  0.8570164321E-01 -0.3221877088E+00 -0.9427885811E+00
 -0.8485110313E-01  0.9404719242E+00 -0.3291091764E+00
 Stress tensor stiffness:    1.193063
 Stress tensor polarizability:    0.838179
 
 ----------------   CP    41,     Type (3,-3)   ----------------
 Corresponding nucleus:   135(O )
 Position (Bohr):        2.732397889789   22.360774351928   -0.115387783140
 Position (Angstrom):    1.445922694396   11.832812205185   -0.061060585254
 Density of all electrons:  0.3011247568E+03
 Density of Alpha electrons:  0.1505623784E+03
 Density of Beta electrons:  0.1505623784E+03
 Spin density of electrons:  0.0000000000E+00
 Lagrangian kinetic energy G(r):  0.7645904521E+02
 G(r) in X,Y,Z:  0.2644203553E+02  0.2531056510E+02  0.2470644458E+02
 Hamiltonian kinetic energy K(r):  0.1124922582E+07
 Potential energy density V(r): -0.1124999041E+07
 Energy density E(r) or H(r): -0.1124922582E+07
 Laplacian of electron density: -0.4499384491E+07
 Electron localization function (ELF):  0.9999961254E+00
 Localized orbital locator (LOL):  0.9980354542E+00
 Local information entropy:  0.3658769695E+00
 Interaction region indicator (IRI):  0.2020846568E-11
 Reduced density gradient (RDG):  0.1000000000E+03
 Reduced density gradient with promolecular approximation:  0.1000000000E+03
 Sign(lambda2)*rho: -0.3011247568E+03
 Sign(lambda2)*rho with promolecular approximation: -0.2923752620E+03
 Corr. hole for alpha, ref.:   0.00000   0.00000   0.00000 : -0.8902794861E-05
 Source function, ref.:   0.00000   0.00000   0.00000 :  0.1589396534E+05
 Wavefunction value for orbital       1 :  0.5988758799E-06
 Average local ionization energy (ALIE):  0.1790111207E+02
 van der Waals potential (probe atom: C ):  0.2079460035E+73 kcal/mol
 Delta-g (under promolecular approximation):  0.4216270573E-01
 Delta-g (under Hirshfeld partition):  0.7146205582E-01
 User-defined real space function:  0.1000000000E+01
 ESP from nuclear charges:  0.1513839575E+07
 
 Note: Below information are for electron density
 
 Components of gradient in x/y/z are:
 -0.2908255858E-09 -0.1036803976E-08  0.7735811991E-11
 Norm of gradient is:  0.1076848109E-08
 
 Components of Laplacian in x/y/z are:
 -0.1499791526E+07 -0.1499794695E+07 -0.1499798270E+07
 Total: -0.4499384491E+07
 
 Hessian matrix:
 -0.1499791526E+07 -0.9480674815E+01  0.1932500942E+02
 -0.9480674815E+01 -0.1499794695E+07  0.4695516097E+01
  0.1932500942E+02  0.4695516097E+01 -0.1499798270E+07
 Eigenvalues of Hessian: -0.1499818528E+07 -0.1499791675E+07 -0.1499774288E+07
 Eigenvectors (columns) of Hessian:
  0.6227794543E+00  0.6748328358E-01 -0.7794817238E+00
  0.3822380385E+00 -0.8955286245E+00  0.2278652334E+00
 -0.6826711018E+00 -0.4398573509E+00 -0.5835115060E+00
 Determinant of Hessian: -0.3373615293E+19
 Ellipticity of electron density:    0.000018
 eta index:   -1.000029
 Stiffness:   -1.000012
 
 Stress tensor:
 -0.3750007655E+06  0.2267206390E+01 -0.4632938472E+01
  0.2267206390E+01 -0.3749992950E+06 -0.7670409457E+00
 -0.4632938472E+01 -0.7670409457E+00 -0.3749989803E+06
 Eigenvalues of stress tensor: -0.3750048976E+06 -0.3749998438E+06 -0.3749942994E+06
 Eigenvectors (columns) of stress tensor:
 -0.7797319177E+00 -0.6389933586E-01 -0.6228442914E+00
  0.2361420201E+00  0.8913012282E+00 -0.3870646806E+00
 -0.5798750580E+00  0.4488863949E+00  0.6798866977E+00
 Stress tensor stiffness:    1.000028
 Stress tensor polarizability:    0.999972
 
 ----------------   CP    42,     Type (3,-3)   ----------------
 Corresponding nucleus:   107(C )
 Position (Bohr):        4.180715724077   21.986490238879   -2.327333057876
 Position (Angstrom):    2.212339486445   11.634749582156   -1.231571616409
 Density of all electrons:  0.1220674663E+03
 Density of Alpha electrons:  0.6103373316E+02
 Density of Beta electrons:  0.6103373316E+02
 Spin density of electrons:  0.0000000000E+00
 Lagrangian kinetic energy G(r):  0.8338225136E+01
 G(r) in X,Y,Z:  0.2956870336E+01  0.3038155809E+01  0.2343198991E+01
 Hamiltonian kinetic energy K(r):  0.2420746445E+06
 Potential energy density V(r): -0.2420829827E+06
 Energy density E(r) or H(r): -0.2420746445E+06
 Laplacian of electron density: -0.9682652250E+06
 Electron localization function (ELF):  0.9999990653E+00
 Localized orbital locator (LOL):  0.9990341297E+00
 Local information entropy:  0.2972633609E+00
 Interaction region indicator (IRI):  0.3388423473E-12
 Reduced density gradient (RDG):  0.1000000000E+03
 Reduced density gradient with promolecular approximation:  0.1000000000E+03
 Sign(lambda2)*rho: -0.1220674663E+03
 Sign(lambda2)*rho with promolecular approximation: -0.1213855965E+03
 Corr. hole for alpha, ref.:   0.00000   0.00000   0.00000 : -0.5471349921E-02
 Source function, ref.:   0.00000   0.00000   0.00000 :  0.3424366522E+04
 Wavefunction value for orbital       1 :  0.4263602645E-06
 Average local ionization energy (ALIE):  0.9662570330E+01
 van der Waals potential (probe atom: C ):  0.2674356142E+74 kcal/mol
 Delta-g (under promolecular approximation):  0.4690115019E-01
 Delta-g (under Hirshfeld partition):  0.5389094726E-01
 User-defined real space function:  0.1000000000E+01
 ESP from nuclear charges:  0.1308286617E+07
 
 Note: Below information are for electron density
 
 Components of gradient in x/y/z are:
  0.2502534291E-10 -0.4146361032E-10  0.4611550031E-10
 Norm of gradient is:  0.6687404681E-10
 
 Components of Laplacian in x/y/z are:
 -0.3227543325E+06 -0.3227541030E+06 -0.3227567895E+06
 Total: -0.9682652250E+06
 
 Hessian matrix:
 -0.3227543325E+06  0.1098570894E+01  0.8627192449E+00
  0.1098570894E+01 -0.3227541030E+06  0.1134771960E+01
  0.8627192449E+00  0.1134771960E+01 -0.3227567895E+06
 Eigenvalues of Hessian: -0.3227572808E+06 -0.3227553164E+06 -0.3227526277E+06
 Eigenvectors (columns) of Hessian:
  0.1730702514E+00  0.7630289877E+00 -0.6227627574E+00
  0.2776130061E+00 -0.6444598414E+00 -0.7124623019E+00
 -0.9449749769E+00 -0.4958101146E-01 -0.3233635978E+00
 Determinant of Hessian: -0.3362166677E+17
 Ellipticity of electron density:    0.000006
 eta index:   -1.000014
 Stiffness:   -1.000008
 
 Stress tensor:
 -0.8069449687E+05 -0.3244275051E+00 -0.2345974439E+00
 -0.3244275051E+00 -0.8069460207E+05 -0.3053420646E+00
 -0.2345974439E+00 -0.3053420646E+00 -0.8069388377E+05
 Eigenvalues of stress tensor: -0.8069500956E+05 -0.8069422146E+05 -0.8069375168E+05
 Eigenvectors (columns) of stress tensor:
 -0.6072163753E+00 -0.7739404369E+00 -0.1797344533E+00
 -0.7257526985E+00  0.6323396083E+00 -0.2709790405E+00
 -0.3233748507E+00  0.3410014628E-01  0.9456563255E+00
 Stress tensor stiffness:    1.000016
 Stress tensor polarizability:    0.999984
 
 ----------------   CP    43,     Type (3,-3)   ----------------
 Corresponding nucleus:    17(H )
 Position (Bohr):       -6.134620377875   25.478868085811    5.288085509151
 Position (Angstrom):   -3.246301301512   13.482836350615    2.798334340749
 Density of all electrons:  0.4533857174E+00
 Density of Alpha electrons:  0.2266928587E+00
 Density of Beta electrons:  0.2266928587E+00
 Spin density of electrons:  0.0000000000E+00
 Lagrangian kinetic energy G(r):  0.4818844999E-02
 G(r) in X,Y,Z:  0.1449791948E-02  0.1546453298E-02  0.1822599753E-02
 Hamiltonian kinetic energy K(r):  0.6912921959E+01
 Potential energy density V(r): -0.6917740804E+01
 Energy density E(r) or H(r): -0.6912921959E+01
 Laplacian of electron density: -0.2763241246E+02
 Electron localization function (ELF):  0.9999604962E+00
 Localized orbital locator (LOL):  0.9937667800E+00
 Local information entropy:  0.4532424861E-02
 Interaction region indicator (IRI):  0.1179961616E-13
 Reduced density gradient (RDG):  0.1000000000E+03
 Reduced density gradient with promolecular approximation:  0.1000000000E+03
 Sign(lambda2)*rho: -0.4533857174E+00
 Sign(lambda2)*rho with promolecular approximation: -0.2991646899E+00
 Corr. hole for alpha, ref.:   0.00000   0.00000   0.00000 : -0.5661298967E-03
 Source function, ref.:   0.00000   0.00000   0.00000 :  0.8224807455E-01
 Wavefunction value for orbital       1 :  0.2108245015E-06
 Average local ionization energy (ALIE):  0.4114262287E+00
 van der Waals potential (probe atom: C ):  0.5499051259E+28 kcal/mol
 Delta-g (under promolecular approximation):  0.1024970812E+00
 Delta-g (under Hirshfeld partition):  0.1940409616E+00
 User-defined real space function:  0.1000000000E+01
 ESP from nuclear charges:  0.1135851049E+03
 
 Note: Below information are for electron density
 
 Components of gradient in x/y/z are:
 -0.3205877404E-14 -0.3414369482E-14 -0.1580116246E-14
 Norm of gradient is:  0.4942907670E-14
 
 Components of Laplacian in x/y/z are:
 -0.9221205103E+01 -0.8968888042E+01 -0.9442319310E+01
 Total: -0.2763241246E+02
 
 Hessian matrix:
 -0.9221205103E+01  0.3267760313E+00 -0.3917791195E-03
  0.3267760313E+00 -0.8968888042E+01 -0.4185809930E-02
 -0.3917791195E-03 -0.4185809930E-02 -0.9442319310E+01
 Eigenvalues of Hessian: -0.9446367539E+01 -0.9441301216E+01 -0.8744743700E+01
 Eigenvectors (columns) of Hessian:
  0.7340641468E+00  0.3758372373E+00  0.5655936699E+00
 -0.5063436111E+00 -0.2520715743E+00  0.8246672474E+00
 -0.4525107468E+00  0.8917434006E+00 -0.5266078818E-02
 Determinant of Hessian: -0.7799087233E+03
 Ellipticity of electron density:    0.000537
 eta index:   -1.080234
 Stiffness:   -1.079654
 
 Stress tensor:
 -0.2308200860E+01  0.8175497617E-01 -0.4776532387E-03
  0.8175497617E-01 -0.2245314917E+01 -0.9320766362E-03
 -0.4776532387E-03 -0.9320766362E-03 -0.2364225027E+01
 Eigenvalues of stress tensor: -0.2364437765E+01 -0.2364144330E+01 -0.2189158708E+01
 Eigenvectors (columns) of stress tensor:
  0.6898019774E+00  0.4513004229E+00  0.5661282189E+00
 -0.4776736837E+00 -0.3039148172E+00  0.8242958424E+00
 -0.5440598165E+00  0.8390254538E+00 -0.5933293634E-02
 Stress tensor stiffness:    1.080067
 Stress tensor polarizability:    0.925869
 
 ----------------   CP    44,     Type (3,-3)   ----------------
 Corresponding nucleus:   137(O )
 Position (Bohr):       -2.108125832035   22.531627890586   -3.883837371294
 Position (Angstrom):   -1.115572148029   11.923224004245   -2.055238227742
 Density of all electrons:  0.3010623145E+03
 Density of Alpha electrons:  0.1505311572E+03
 Density of Beta electrons:  0.1505311572E+03
 Spin density of electrons:  0.0000000000E+00
 Lagrangian kinetic energy G(r):  0.7619483183E+02
 G(r) in X,Y,Z:  0.2434995459E+02  0.2388831090E+02  0.2795656635E+02
 Hamiltonian kinetic energy K(r):  0.1124641802E+07
 Potential energy density V(r): -0.1124717997E+07
 Energy density E(r) or H(r): -0.1124641802E+07
 Laplacian of electron density: -0.4498262430E+07
 Electron localization function (ELF):  0.9999961494E+00
 Localized orbital locator (LOL):  0.9980415542E+00
 Local information entropy:  0.3658854727E+00
 Interaction region indicator (IRI):  0.1859972664E-11
 Reduced density gradient (RDG):  0.1000000000E+03
 Reduced density gradient with promolecular approximation:  0.1000000000E+03
 Sign(lambda2)*rho: -0.3010623145E+03
 Sign(lambda2)*rho with promolecular approximation: -0.2923730042E+03
 Corr. hole for alpha, ref.:   0.00000   0.00000   0.00000 : -0.1166680101E-01
 Source function, ref.:   0.00000   0.00000   0.00000 :  0.1559000073E+05
 Wavefunction value for orbital       1 : -0.1339712490E-05
 Average local ionization energy (ALIE):  0.1787653356E+02
 van der Waals potential (probe atom: C ):  0.1083846609E+73 kcal/mol
 Delta-g (under promolecular approximation):  0.4763335224E-01
 Delta-g (under Hirshfeld partition):  0.7708152917E-01
 User-defined real space function:  0.1000000000E+01
 ESP from nuclear charges:  0.1433825178E+07
 
 Note: Below information are for electron density
 
 Components of gradient in x/y/z are:
 -0.5053557572E-10 -0.9607061813E-09  0.2374174191E-09
 Norm of gradient is:  0.9908971904E-09
 
 Components of Laplacian in x/y/z are:
 -0.1499424739E+07 -0.1499426986E+07 -0.1499410705E+07
 Total: -0.4498262430E+07
 
 Hessian matrix:
 -0.1499424739E+07 -0.7894546377E+01  0.4291441409E+01
 -0.7894546377E+01 -0.1499426986E+07  0.1677638820E+02
  0.4291441409E+01  0.1677638820E+02 -0.1499410705E+07
 Eigenvalues of Hessian: -0.1499442122E+07 -0.1499420124E+07 -0.1499400185E+07
 Eigenvectors (columns) of Hessian:
 -0.4586622298E+00 -0.8882675735E+00 -0.2469163492E-01
 -0.7563010521E+00  0.3756310757E+00  0.5356398170E+00
  0.4665165351E+00 -0.2643520623E+00  0.8440854871E+00
 Determinant of Hessian: -0.3371091976E+19
 Ellipticity of electron density:    0.000015
 eta index:   -1.000028
 Stiffness:   -1.000013
 
 Stress tensor:
 -0.3749048847E+06  0.1464231244E+01 -0.7395358209E+00
  0.1464231244E+01 -0.3749045230E+06 -0.4210682978E+01
 -0.7395358209E+00 -0.4210682978E+01 -0.3749085894E+06
 Eigenvalues of stress tensor: -0.3749112359E+06 -0.3749055982E+06 -0.3749011631E+06
 Eigenvectors (columns) of stress tensor:
 -0.2504608552E-01  0.9152630160E+00  0.4020774865E+00
  0.5351203163E+00 -0.3274544813E+00  0.7787296127E+00
  0.8444044888E+00  0.2346639602E+00 -0.4815743817E+00
 Stress tensor stiffness:    1.000027
 Stress tensor polarizability:    0.999973
 
 ----------------   CP    45,     Type (3,-3)   ----------------
 Corresponding nucleus:   168(H )
 Position (Bohr):       -0.838250357530   25.404561512297    6.503320363100
 Position (Angstrom):   -0.443582986236   13.443515005291    3.441408931354
 Density of all electrons:  0.4516023201E+00
 Density of Alpha electrons:  0.2258011601E+00
 Density of Beta electrons:  0.2258011601E+00
 Spin density of electrons:  0.0000000000E+00
 Lagrangian kinetic energy G(r):  0.5104160210E-02
 G(r) in X,Y,Z:  0.1889006875E-02  0.1373672354E-02  0.1841480982E-02
 Hamiltonian kinetic energy K(r):  0.6899407326E+01
 Potential energy density V(r): -0.6904511486E+01
 Energy density E(r) or H(r): -0.6899407326E+01
 Laplacian of electron density: -0.2757721266E+02
 Electron localization function (ELF):  0.9999551043E+00
 Localized orbital locator (LOL):  0.9933569513E+00
 Local information entropy:  0.4517001772E-02
 Interaction region indicator (IRI):  0.9959956635E-14
 Reduced density gradient (RDG):  0.1000000000E+03
 Reduced density gradient with promolecular approximation:  0.1000000000E+03
 Sign(lambda2)*rho: -0.4516023201E+00
 Sign(lambda2)*rho with promolecular approximation: -0.3002050199E+00
 Corr. hole for alpha, ref.:   0.00000   0.00000   0.00000 : -0.2054855038E-03
 Source function, ref.:   0.00000   0.00000   0.00000 :  0.8364191924E-01
 Wavefunction value for orbital       1 :  0.5836523590E-06
 Average local ionization energy (ALIE):  0.4019793632E+00
 van der Waals potential (probe atom: C ):  0.6057271417E+28 kcal/mol
 Delta-g (under promolecular approximation):  0.1051760841E+00
 Delta-g (under Hirshfeld partition):  0.1972539010E+00
 User-defined real space function:  0.1000000000E+01
 ESP from nuclear charges:  0.1154399433E+03
 
 Note: Below information are for electron density
 
 Components of gradient in x/y/z are:
 -0.3369700352E-15 -0.2548308786E-14  0.3263448539E-14
 Norm of gradient is:  0.4154217477E-14
 
 Components of Laplacian in x/y/z are:
 -0.9278101847E+01 -0.8912875046E+01 -0.9386235771E+01
 Total: -0.2757721266E+02
 
 Hessian matrix:
 -0.9278101847E+01  0.2657836072E+00 -0.7013376654E-01
  0.2657836072E+00 -0.8912875046E+01 -0.1330538031E+00
 -0.7013376654E-01 -0.1330538031E+00 -0.9386235771E+01
 Eigenvalues of Hessian: -0.9421142973E+01 -0.9417957748E+01 -0.8738111943E+01
 Eigenvectors (columns) of Hessian:
  0.1337104727E+00 -0.8810906051E+00  0.4536527913E+00
  0.1849503953E+00  0.4719067063E+00  0.8620309808E+00
  0.9736091930E+00  0.3135930682E-01 -0.2260569245E+00
 Determinant of Hessian: -0.7753145538E+03
 Ellipticity of electron density:    0.000338
 eta index:   -1.078167
 Stiffness:   -1.077802
 
 Stress tensor:
 -0.2323303475E+01  0.6713024267E-01 -0.1780749461E-01
  0.6713024267E-01 -0.2230966106E+01 -0.3355444405E-01
 -0.1780749461E-01 -0.3355444405E-01 -0.2350241905E+01
 Eigenvalues of stress tensor: -0.2359110431E+01 -0.2358570686E+01 -0.2186830369E+01
 Eigenvectors (columns) of stress tensor:
  0.3368424538E+00 -0.8251233919E+00  0.4535510440E+00
  0.6941598157E-01  0.5021527659E+00  0.8619884113E+00
  0.9389987129E+00  0.2588706007E+00 -0.2264231200E+00
 Stress tensor stiffness:    1.078781
 Stress tensor polarizability:    0.926972
 
 ----------------   CP    46,     Type (3,-3)   ----------------
 Corresponding nucleus:    31(O )
 Position (Bohr):       -7.761412637625   27.180712911548    9.466757082550
 Position (Angstrom):   -4.107162692246   14.383413848888    5.009592109240
 Density of all electrons:  0.3011271762E+03
 Density of Alpha electrons:  0.1505635881E+03
 Density of Beta electrons:  0.1505635881E+03
 Spin density of electrons:  0.0000000000E+00
 Lagrangian kinetic energy G(r):  0.7639601366E+02
 G(r) in X,Y,Z:  0.2662329397E+02  0.2080166237E+02  0.2897105732E+02
 Hamiltonian kinetic energy K(r):  0.1124932204E+07
 Potential energy density V(r): -0.1125008600E+07
 Energy density E(r) or H(r): -0.1124932204E+07
 Laplacian of electron density: -0.4499423230E+07
 Electron localization function (ELF):  0.9999961319E+00
 Localized orbital locator (LOL):  0.9980370968E+00
 Local information entropy:  0.3658766397E+00
 Interaction region indicator (IRI):  0.2770380753E-11
 Reduced density gradient (RDG):  0.1000000000E+03
 Reduced density gradient with promolecular approximation:  0.1000000000E+03
 Sign(lambda2)*rho: -0.3011271762E+03
 Sign(lambda2)*rho with promolecular approximation: -0.2923751801E+03
 Corr. hole for alpha, ref.:   0.00000   0.00000   0.00000 : -0.4381720012E-03
 Source function, ref.:   0.00000   0.00000   0.00000 :  0.1201106640E+05
 Wavefunction value for orbital       1 : -0.4031358793E-06
 Average local ionization energy (ALIE):  0.1789965610E+02
 van der Waals potential (probe atom: C ):  0.2026008559E+73 kcal/mol
 Delta-g (under promolecular approximation):  0.4247578341E-01
 Delta-g (under Hirshfeld partition):  0.7191961872E-01
 User-defined real space function:  0.1000000000E+01
 ESP from nuclear charges:  0.1510559245E+07
 
 Note: Below information are for electron density
 
 Components of gradient in x/y/z are:
 -0.3836264639E-09  0.1232893787E-08 -0.7156555348E-09
 Norm of gradient is:  0.1476265287E-08
 
 Components of Laplacian in x/y/z are:
 -0.1499802022E+07 -0.1499827386E+07 -0.1499793821E+07
 Total: -0.4499423230E+07
 
 Hessian matrix:
 -0.1499802022E+07 -0.2522737013E+01  0.5871160231E+01
 -0.2522737013E+01 -0.1499827386E+07 -0.1206060024E+02
  0.5871160231E+01 -0.1206060024E+02 -0.1499793821E+07
 Eigenvalues of Hessian: -0.1499831283E+07 -0.1499804742E+07 -0.1499787204E+07
 Eigenvectors (columns) of Hessian:
 -0.2126230471E-01 -0.9185673522E+00  0.3946922015E+00
 -0.9526375420E+00 -0.1011752579E+00 -0.2867843802E+00
 -0.3033638541E+00  0.3820963056E+00  0.8729105254E+00
 Determinant of Hessian: -0.3373702433E+19
 Ellipticity of electron density:    0.000018
 eta index:   -1.000029
 Stiffness:   -1.000012
 
 Stress tensor:
 -0.3750037521E+06  0.6578183854E+00 -0.1692870284E+01
  0.6578183854E+00 -0.3749984499E+06  0.2867073474E+01
 -0.1692870284E+01  0.2867073474E+01 -0.3750063975E+06
 Eigenvalues of stress tensor: -0.3750080830E+06 -0.3750029948E+06 -0.3749975217E+06
 Eigenvectors (columns) of stress tensor:
  0.3862487947E+00  0.9222210719E+00  0.1789310554E-01
 -0.2872523594E+00  0.1018291669E+00  0.9524268491E+00
  0.8765260696E+00 -0.3730135592E+00  0.3042415717E+00
 Stress tensor stiffness:    1.000028
 Stress tensor polarizability:    0.999972
 
 ----------------   CP    47,     Type (3,-3)   ----------------
 Corresponding nucleus:   108(C )
 Position (Bohr):        6.963107783432   22.422571409445   -1.700961732017
 Position (Angstrom):    3.684717956054   11.865513799723   -0.900110185201
 Density of all electrons:  0.1220077075E+03
 Density of Alpha electrons:  0.6100385373E+02
 Density of Beta electrons:  0.6100385373E+02
 Spin density of electrons:  0.0000000000E+00
 Lagrangian kinetic energy G(r):  0.8646466549E+01
 G(r) in X,Y,Z:  0.3035502492E+01  0.2796429679E+01  0.2814534378E+01
 Hamiltonian kinetic energy K(r):  0.2419298643E+06
 Potential energy density V(r): -0.2419385108E+06
 Energy density E(r) or H(r): -0.2419298643E+06
 Laplacian of electron density: -0.9676848713E+06
 Electron localization function (ELF):  0.9999989933E+00
 Localized orbital locator (LOL):  0.9989976430E+00
 Local information entropy:  0.2971985693E+00
 Interaction region indicator (IRI):  0.1935607761E-11
 Reduced density gradient (RDG):  0.1000000000E+03
 Reduced density gradient with promolecular approximation:  0.1000000000E+03
 Sign(lambda2)*rho: -0.1220077075E+03
 Sign(lambda2)*rho with promolecular approximation: -0.1213903127E+03
 Corr. hole for alpha, ref.:   0.00000   0.00000   0.00000 : -0.4667568743E-03
 Source function, ref.:   0.00000   0.00000   0.00000 :  0.3271225459E+04
 Wavefunction value for orbital       1 :  0.3645242634E-06
 Average local ionization energy (ALIE):  0.9609597943E+01
 van der Waals potential (probe atom: C ):  0.5338184018E+76 kcal/mol
 Delta-g (under promolecular approximation):  0.4300878155E-01
 Delta-g (under Hirshfeld partition):  0.5257199214E-01
 User-defined real space function:  0.1000000000E+01
 ESP from nuclear charges:  0.2034116247E+07
 
 Note: Below information are for electron density
 
 Components of gradient in x/y/z are:
  0.7707127991E-10  0.3733056086E-09 -0.2188982329E-10
 Norm of gradient is:  0.3818065269E-09
 
 Components of Laplacian in x/y/z are:
 -0.3225610254E+06 -0.3225619427E+06 -0.3225619032E+06
 Total: -0.9676848713E+06
 
 Hessian matrix:
 -0.3225610254E+06  0.5292945327E+00 -0.8177615658E+00
  0.5292945327E+00 -0.3225619427E+06  0.1372298312E+01
 -0.8177615658E+00  0.1372298312E+01 -0.3225619032E+06
 Eigenvalues of Hessian: -0.3225636428E+06 -0.3225608228E+06 -0.3225604056E+06
 Eigenvectors (columns) of Hessian:
 -0.3430676696E+00  0.7565156499E+00  0.5567662396E+00
  0.6523239052E+00  0.6183738174E+00 -0.4382777026E+00
 -0.6758536060E+00  0.2128330176E+00 -0.7056373076E+00
 Determinant of Hessian: -0.3356124707E+17
 Ellipticity of electron density:    0.000009
 eta index:   -1.000010
 Stiffness:   -1.000001
 
 Stress tensor:
 -0.8064632736E+05 -0.1307616525E+00  0.2366002049E+00
 -0.1307616525E+00 -0.8064607853E+05 -0.3673594956E+00
  0.2366002049E+00 -0.3673594956E+00 -0.8064610487E+05
 Eigenvalues of stress tensor: -0.8064651836E+05 -0.8064636475E+05 -0.8064562765E+05
 Eigenvectors (columns) of stress tensor:
  0.5855517621E+00 -0.7313987035E+00  0.3495498112E+00
 -0.4099953455E+00 -0.6391936074E+00 -0.6506422587E+00
 -0.6993089093E+00 -0.2376709255E+00  0.6741510073E+00
 Stress tensor stiffness:    1.000011
 Stress tensor polarizability:    0.999989
 
 ----------------   CP    48,     Type (3,-3)   ----------------
 Corresponding nucleus:    22(H )
 Position (Bohr):      -10.704097205504   25.782340048697    2.283442250460
 Position (Angstrom):   -5.664364304443   13.643426797522    1.208345601357
 Density of all electrons:  0.4267124254E+00
 Density of Alpha electrons:  0.2133562127E+00
 Density of Beta electrons:  0.2133562127E+00
 Spin density of electrons:  0.0000000000E+00
 Lagrangian kinetic energy G(r):  0.1935744834E-01
 G(r) in X,Y,Z:  0.5736746078E-02  0.6165557479E-02  0.7455144783E-02
 Hamiltonian kinetic energy K(r):  0.6191023812E+01
 Potential energy density V(r): -0.6210381261E+01
 Energy density E(r) or H(r): -0.6191023812E+01
 Laplacian of electron density: -0.2468666546E+02
 Electron localization function (ELF):  0.9992227650E+00
 Localized orbital locator (LOL):  0.9728805896E+00
 Local information entropy:  0.4300739480E-02
 Interaction region indicator (IRI):  0.1648020472E-13
 Reduced density gradient (RDG):  0.1000000000E+03
 Reduced density gradient with promolecular approximation:  0.1000000000E+03
 Sign(lambda2)*rho: -0.4267124254E+00
 Sign(lambda2)*rho with promolecular approximation: -0.2952139994E+00
 Corr. hole for alpha, ref.:   0.00000   0.00000   0.00000 : -0.3209219412E-03
 Source function, ref.:   0.00000   0.00000   0.00000 :  0.7013750598E-01
 Wavefunction value for orbital       1 :  0.7676129611E-06
 Average local ionization energy (ALIE):  0.5654569733E+00
 van der Waals potential (probe atom: C ):  0.1685269856E+26 kcal/mol
 Delta-g (under promolecular approximation):  0.2299743381E+00
 Delta-g (under Hirshfeld partition):  0.3651750338E+00
 User-defined real space function:  0.1000000000E+01
 ESP from nuclear charges:  0.8517695361E+02
 
 Note: Below information are for electron density
 
 Components of gradient in x/y/z are:
  0.3995068165E-14 -0.4993401526E-14 -0.9020562075E-15
 Norm of gradient is:  0.6458198963E-14
 
 Components of Laplacian in x/y/z are:
 -0.7698665892E+01 -0.8618857528E+01 -0.8369142035E+01
 Total: -0.2468666546E+02
 
 Hessian matrix:
 -0.7698665892E+01 -0.2934424388E+00 -0.5786683571E+00
 -0.2934424388E+00 -0.8618857528E+01  0.1772907630E+00
 -0.5786683571E+00  0.1772907630E+00 -0.8369142035E+01
 Eigenvalues of Hessian: -0.8711666643E+01 -0.8697452179E+01 -0.7277546633E+01
 Eigenvectors (columns) of Hessian:
  0.1324079108E+00 -0.5280863781E+00 -0.8388044602E+00
 -0.7710887784E+00 -0.5866155784E+00  0.2475969690E+00
  0.6228083501E+00 -0.6140089091E+00  0.4848740233E+00
 Determinant of Hessian: -0.5514146435E+03
 Ellipticity of electron density:    0.001634
 eta index:   -1.197061
 Stiffness:   -1.195108
 
 Stress tensor:
 -0.1936139965E+01 -0.7678938629E-01 -0.1455166820E+00
 -0.7678938629E-01 -0.2167045497E+01  0.4304255370E-01
 -0.1455166820E+00  0.4304255370E-01 -0.2107195798E+01
 Eigenvalues of stress tensor: -0.2191025067E+01 -0.2189461419E+01 -0.1829894774E+01
 Eigenvectors (columns) of stress tensor:
 -0.5281751438E+00 -0.1236894681E+00  0.8400785278E+00
 -0.5826934344E+00  0.7724314501E+00 -0.2526222802E+00
 -0.6176563600E+00 -0.6229370517E+00 -0.4800521332E+00
 Stress tensor stiffness:    1.197350
 Stress tensor polarizability:    0.835177
 
 ----------------   CP    49,     Type (3,-3)   ----------------
 Corresponding nucleus:    12(O )
 Position (Bohr):       -9.214145955098   25.372664425797    1.391730042752
 Position (Angstrom):   -4.875916057372   13.426635794021    0.736471822353
 Density of all electrons:  0.3010853877E+03
 Density of Alpha electrons:  0.1505426938E+03
 Density of Beta electrons:  0.1505426938E+03
 Spin density of electrons:  0.0000000000E+00
 Lagrangian kinetic energy G(r):  0.7613262062E+02
 G(r) in X,Y,Z:  0.2416111457E+02  0.2494471739E+02  0.2702678867E+02
 Hamiltonian kinetic energy K(r):  0.1124724750E+07
 Potential energy density V(r): -0.1124800882E+07
 Energy density E(r) or H(r): -0.1124724750E+07
 Laplacian of electron density: -0.4498594468E+07
 Electron localization function (ELF):  0.9999961567E+00
 Localized orbital locator (LOL):  0.9980433995E+00
 Local information entropy:  0.3658823327E+00
 Interaction region indicator (IRI):  0.3866480991E-11
 Reduced density gradient (RDG):  0.1000000000E+03
 Reduced density gradient with promolecular approximation:  0.1000000000E+03
 Sign(lambda2)*rho: -0.3010853877E+03
 Sign(lambda2)*rho with promolecular approximation: -0.2923723979E+03
 Corr. hole for alpha, ref.:   0.00000   0.00000   0.00000 : -0.2956359948E-02
 Source function, ref.:   0.00000   0.00000   0.00000 :  0.1324415711E+05
 Wavefunction value for orbital       1 :  0.1316831564E-05
 Average local ionization energy (ALIE):  0.1788452487E+02
 van der Waals potential (probe atom: C ):  0.7862795609E+72 kcal/mol
 Delta-g (under promolecular approximation):  0.4842666023E-01
 Delta-g (under Hirshfeld partition):  0.7811050197E-01
 User-defined real space function:  0.1000000000E+01
 ESP from nuclear charges:  0.1395984983E+07
 
 Note: Below information are for electron density
 
 Components of gradient in x/y/z are:
 -0.7471889774E-09 -0.1919684856E-08  0.1616973222E-10
 Norm of gradient is:  0.2060034653E-08
 
 Components of Laplacian in x/y/z are:
 -0.1499537007E+07 -0.1499533378E+07 -0.1499524084E+07
 Total: -0.4498594468E+07
 
 Hessian matrix:
 -0.1499537007E+07  0.1746221186E+02  0.6068393081E+01
  0.1746221186E+02 -0.1499533378E+07  0.8418914884E+01
  0.6068393081E+01  0.8418914884E+01 -0.1499524084E+07
 Eigenvalues of Hessian: -0.1499552798E+07 -0.1499531629E+07 -0.1499510041E+07
 Eigenvectors (columns) of Hessian:
 -0.7333419979E+00 -0.4289081907E+00  0.5274914957E+00
  0.6784389175E+00 -0.4115432344E+00  0.6085661849E+00
 -0.4393346500E-01  0.8041579013E+00  0.5927899463E+00
 Determinant of Hessian: -0.3371838541E+19
 Ellipticity of electron density:    0.000014
 eta index:   -1.000029
 Stiffness:   -1.000014
 
 Stress tensor:
 -0.3749325739E+06 -0.4009603085E+01 -0.1687883338E+01
 -0.4009603085E+01 -0.3749332338E+06 -0.2436547024E+01
 -0.1687883338E+01 -0.2436547024E+01 -0.3749350746E+06
 Eigenvalues of stress tensor: -0.3749390849E+06 -0.3749329492E+06 -0.3749288483E+06
 Eigenvectors (columns) of stress tensor:
  0.5282667180E+00  0.4603234984E+00  0.7134679751E+00
  0.6085739290E+00  0.3806852458E+00 -0.6962158549E+00
  0.5920912494E+00 -0.8019856735E+00  0.7903753467E-01
 Stress tensor stiffness:    1.000027
 Stress tensor polarizability:    0.999973
 
 ----------------   CP    50,     Type (3,-3)   ----------------
 Corresponding nucleus:    30(O )
 Position (Bohr):       -6.595372242403   28.672766706429   14.584884693933
 Position (Angstrom):   -3.490120688102   15.172974714580    7.717988603677
 Density of all electrons:  0.3010534547E+03
 Density of Alpha electrons:  0.1505267274E+03
 Density of Beta electrons:  0.1505267274E+03
 Spin density of electrons:  0.0000000000E+00
 Lagrangian kinetic energy G(r):  0.7625987680E+02
 G(r) in X,Y,Z:  0.3041430512E+02  0.2145643402E+02  0.2438913765E+02
 Hamiltonian kinetic energy K(r):  0.1124617670E+07
 Potential energy density V(r): -0.1124693930E+07
 Energy density E(r) or H(r): -0.1124617670E+07
 Laplacian of electron density: -0.4498165641E+07
 Electron localization function (ELF):  0.9999961425E+00
 Localized orbital locator (LOL):  0.9980397897E+00
 Local information entropy:  0.3658866778E+00
 Interaction region indicator (IRI):  0.2883013846E-11
 Reduced density gradient (RDG):  0.1000000000E+03
 Reduced density gradient with promolecular approximation:  0.1000000000E+03
 Sign(lambda2)*rho: -0.3010534547E+03
 Sign(lambda2)*rho with promolecular approximation: -0.2923740824E+03
 Corr. hole for alpha, ref.:   0.00000   0.00000   0.00000 : -0.3613401761E-03
 Source function, ref.:   0.00000   0.00000   0.00000 :  0.1090050568E+05
 Wavefunction value for orbital       1 : -0.9582808850E-05
 Average local ionization energy (ALIE):  0.1788008259E+02
 van der Waals potential (probe atom: C ):  0.1873891177E+73 kcal/mol
 Delta-g (under promolecular approximation):  0.4733946989E-01
 Delta-g (under Hirshfeld partition):  0.7658095548E-01
 User-defined real space function:  0.1000000000E+01
 ESP from nuclear charges:  0.1500757376E+07
 
 Note: Below information are for electron density
 
 Components of gradient in x/y/z are:
 -0.6479143888E-09  0.1045972642E-08 -0.9192646644E-09
 Norm of gradient is:  0.1535870875E-08
 
 Components of Laplacian in x/y/z are:
 -0.1499368676E+07 -0.1499405422E+07 -0.1499391543E+07
 Total: -0.4498165641E+07
 
 Hessian matrix:
 -0.1499368676E+07  0.4570222205E+01 -0.3310120906E+01
  0.4570222205E+01 -0.1499405422E+07  0.7369950994E+01
 -0.3310120906E+01  0.7369950994E+01 -0.1499391543E+07
 Eigenvalues of Hessian: -0.1499409352E+07 -0.1499388430E+07 -0.1499367858E+07
 Eigenvectors (columns) of Hessian:
  0.1344180248E+00  0.5759302274E-01  0.9892496340E+00
 -0.9065452387E+00  0.4102635756E+00  0.9929516023E-01
  0.4001343835E+00  0.9101466048E+00 -0.1073575000E+00
 Determinant of Hessian: -0.3370874373E+19
 Ellipticity of electron density:    0.000014
 eta index:   -1.000028
 Stiffness:   -1.000014
 
 Stress tensor:
 -0.3749029976E+06 -0.1076333609E+01  0.8648140780E+00
 -0.1076333609E+01 -0.3748942683E+06 -0.1653521444E+01
  0.8648140780E+00 -0.1653521444E+01 -0.3748966640E+06
 Eigenvalues of stress tensor: -0.3749031985E+06 -0.3748974947E+06 -0.3748932367E+06
 Eigenvectors (columns) of stress tensor:
 -0.9893879705E+00  0.4714920022E-01 -0.1374350639E+00
 -0.9967310538E-01  0.4679925033E+00  0.8780935536E+00
  0.1057199884E+00  0.8824737785E+00 -0.4583266459E+00
 Stress tensor stiffness:    1.000027
 Stress tensor polarizability:    0.999973
 
 ----------------   CP    51,     Type (3,-3)   ----------------
 Corresponding nucleus:   119(H )
 Position (Bohr):        8.045863710796   22.053335027856   -3.386647847825
 Position (Angstrom):    4.257687717784   11.670122321150   -1.792136862423
 Density of all electrons:  0.4541525279E+00
 Density of Alpha electrons:  0.2270762640E+00
 Density of Beta electrons:  0.2270762640E+00
 Spin density of electrons:  0.0000000000E+00
 Lagrangian kinetic energy G(r):  0.4349714203E-02
 G(r) in X,Y,Z:  0.1579932776E-02  0.1602679622E-02  0.1167101805E-02
 Hamiltonian kinetic energy K(r):  0.6917629896E+01
 Potential energy density V(r): -0.6921979610E+01
 Energy density E(r) or H(r): -0.6917629896E+01
 Laplacian of electron density: -0.2765312073E+02
 Electron localization function (ELF):  0.9999679797E+00
 Localized orbital locator (LOL):  0.9943859336E+00
 Local information entropy:  0.4539053437E-02
 Interaction region indicator (IRI):  0.2412895479E-13
 Reduced density gradient (RDG):  0.1000000000E+03
 Reduced density gradient with promolecular approximation:  0.1000000000E+03
 Sign(lambda2)*rho: -0.4541525279E+00
 Sign(lambda2)*rho with promolecular approximation: -0.2991766456E+00
 Corr. hole for alpha, ref.:   0.00000   0.00000   0.00000 : -0.1554170011E-03
 Source function, ref.:   0.00000   0.00000   0.00000 :  0.9277945833E-01
 Wavefunction value for orbital       1 : -0.1220577652E-06
 Average local ionization energy (ALIE):  0.4124921718E+00
 van der Waals potential (probe atom: C ):  0.5657632444E+28 kcal/mol
 Delta-g (under promolecular approximation):  0.1029827402E+00
 Delta-g (under Hirshfeld partition):  0.1948924582E+00
 User-defined real space function:  0.1000000000E+01
 ESP from nuclear charges:  0.9789900762E+02
 
 Note: Below information are for electron density
 
 Components of gradient in x/y/z are:
  0.2584304298E-14 -0.9791212979E-14 -0.4336808690E-17
 Norm of gradient is:  0.1012652453E-13
 
 Components of Laplacian in x/y/z are:
 -0.9251067137E+01 -0.9427997034E+01 -0.8974056557E+01
 Total: -0.2765312073E+02
 
 Hessian matrix:
 -0.9251067137E+01 -0.6519734890E-01 -0.3077041615E+00
 -0.6519734890E-01 -0.9427997034E+01  0.1061724453E+00
 -0.3077041615E+00  0.1061724453E+00 -0.8974056557E+01
 Eigenvalues of Hessian: -0.9453362059E+01 -0.9447593714E+01 -0.8752164956E+01
 Eigenvectors (columns) of Hessian:
  0.4677650741E+00 -0.7048285009E+00 -0.5333034969E+00
 -0.7506669086E+00 -0.6353313061E+00  0.1812548587E+00
  0.4665779976E+00 -0.3155485950E+00  0.8262772273E+00
 Determinant of Hessian: -0.7816691901E+03
 Ellipticity of electron density:    0.000611
 eta index:   -1.080117
 Stiffness:   -1.079458
 
 Stress tensor:
 -0.2315926650E+01 -0.1667816018E-01 -0.7714757728E-01
 -0.1667816018E-01 -0.2360204618E+01  0.2622088264E-01
 -0.7714757728E-01  0.2622088264E-01 -0.2245848343E+01
 Eigenvalues of stress tensor: -0.2365978776E+01 -0.2365534361E+01 -0.2190466473E+01
 Eigenvectors (columns) of stress tensor:
  0.2800506373E+00 -0.7987551788E+00 -0.5325052158E+00
 -0.8845885242E+00 -0.4302009835E+00  0.1800840267E+00
  0.3729273165E+00 -0.4206153566E+00  0.8270477244E+00
 Stress tensor stiffness:    1.080126
 Stress tensor polarizability:    0.925818
 
 ----------------   CP    52,     Type (3,-3)   ----------------
 Corresponding nucleus:   147(H )
 Position (Bohr):       -0.402908200390   23.031405888370   -4.161219165309
 Position (Angstrom):   -0.213209837732   12.187695131183   -2.202022351854
 Density of all electrons:  0.4137858803E+00
 Density of Alpha electrons:  0.2068929402E+00
 Density of Beta electrons:  0.2068929402E+00
 Spin density of electrons:  0.0000000000E+00
 Lagrangian kinetic energy G(r):  0.2131927138E-01
 G(r) in X,Y,Z:  0.8623920987E-02  0.5645550671E-02  0.7049799721E-02
 Hamiltonian kinetic energy K(r):  0.6003853128E+01
 Potential energy density V(r): -0.6025172399E+01
 Energy density E(r) or H(r): -0.6003853128E+01
 Laplacian of electron density: -0.2393013543E+02
 Electron localization function (ELF):  0.9989558195E+00
 Localized orbital locator (LOL):  0.9686960934E+00
 Local information entropy:  0.4187656716E-02
 Interaction region indicator (IRI):  0.3532806837E-13
 Reduced density gradient (RDG):  0.1000000000E+03
 Reduced density gradient with promolecular approximation:  0.1000000000E+03
 Sign(lambda2)*rho: -0.4137858803E+00
 Sign(lambda2)*rho with promolecular approximation: -0.2943883628E+00
 Corr. hole for alpha, ref.:   0.00000   0.00000   0.00000 : -0.9879939566E-04
 Source function, ref.:   0.00000   0.00000   0.00000 :  0.8135331132E-01
 Wavefunction value for orbital       1 : -0.2160067161E-06
 Average local ionization energy (ALIE):  0.5547974093E+00
 van der Waals potential (probe atom: C ):  0.1770834314E+26 kcal/mol
 Delta-g (under promolecular approximation):  0.2215883315E+00
 Delta-g (under Hirshfeld partition):  0.3428735887E+00
 User-defined real space function:  0.1000000000E+01
 ESP from nuclear charges:  0.8960074265E+02
 
 Note: Below information are for electron density
 
 Components of gradient in x/y/z are:
 -0.3573530361E-15  0.1337645272E-13 -0.2524022658E-15
 Norm of gradient is:  0.1338360548E-13
 
 Components of Laplacian in x/y/z are:
 -0.7216983372E+01 -0.8317356867E+01 -0.8395795188E+01
 Total: -0.2393013543E+02
 
 Hessian matrix:
 -0.7216983372E+01  0.3918314738E+00 -0.2208484851E+00
  0.3918314738E+00 -0.8317356867E+01 -0.6464217573E-01
 -0.2208484851E+00 -0.6464217573E-01 -0.8395795188E+01
 Eigenvalues of Hessian: -0.8445625480E+01 -0.8432184796E+01 -0.7052325150E+01
 Eigenvectors (columns) of Hessian:
 -0.3437658382E+00 -0.1907897587E-02  0.9390534641E+00
  0.8153491742E+00  0.4954927948E+00  0.2994872524E+00
 -0.4658656164E+00  0.8686099528E+00 -0.1687778932E+00
 Determinant of Hessian: -0.5022318628E+03
 Ellipticity of electron density:    0.001594
 eta index:   -1.197566
 Stiffness:   -1.195660
 
 Stress tensor:
 -0.1821493685E+01  0.9820304159E-01 -0.5572024436E-01
  0.9820304159E-01 -0.2090630318E+01 -0.1887889910E-01
 -0.5572024436E-01 -0.1887889910E-01 -0.2113048396E+01
 Eigenvalues of stress tensor: -0.2123797188E+01 -0.2122267212E+01 -0.1779108000E+01
 Eigenvectors (columns) of stress tensor:
 -0.1313261707E-01  0.3512020202E+00 -0.9362076027E+00
  0.5237278767E+00 -0.7951686217E+00 -0.3056402695E+00
  0.8517843891E+00  0.4943318765E+00  0.1734916433E+00
 Stress tensor stiffness:    1.193743
 Stress tensor polarizability:    0.837701
 
 ----------------   CP    53,     Type (3,-3)   ----------------
 Corresponding nucleus:    37(H )
 Position (Bohr):      -10.588697534623   28.707461144718   11.685006324615
 Position (Angstrom):   -5.603297428467   15.191334220668    6.183439056244
 Density of all electrons:  0.4531968157E+00
 Density of Alpha electrons:  0.2265984078E+00
 Density of Beta electrons:  0.2265984078E+00
 Spin density of electrons:  0.0000000000E+00
 Lagrangian kinetic energy G(r):  0.4889235284E-02
 G(r) in X,Y,Z:  0.1667763682E-02  0.1476187540E-02  0.1745284062E-02
 Hamiltonian kinetic energy K(r):  0.6910857667E+01
 Potential energy density V(r): -0.6915746902E+01
 Energy density E(r) or H(r): -0.6910857667E+01
 Laplacian of electron density: -0.2762387373E+02
 Electron localization function (ELF):  0.9999592796E+00
 Localized orbital locator (LOL):  0.9936719395E+00
 Local information entropy:  0.4530791659E-02
 Interaction region indicator (IRI):  0.1910326453E-13
 Reduced density gradient (RDG):  0.1000000000E+03
 Reduced density gradient with promolecular approximation:  0.1000000000E+03
 Sign(lambda2)*rho: -0.4531968157E+00
 Sign(lambda2)*rho with promolecular approximation: -0.2995053630E+00
 Corr. hole for alpha, ref.:   0.00000   0.00000   0.00000 : -0.3925125958E-04
 Source function, ref.:   0.00000   0.00000   0.00000 :  0.6711502303E-01
 Wavefunction value for orbital       1 : -0.1781247281E-05
 Average local ionization energy (ALIE):  0.4193817229E+00
 van der Waals potential (probe atom: C ):  0.4993198513E+28 kcal/mol
 Delta-g (under promolecular approximation):  0.1035763324E+00
 Delta-g (under Hirshfeld partition):  0.1961725501E+00
 User-defined real space function:  0.1000000000E+01
 ESP from nuclear charges:  0.1037268887E+03
 
 Note: Below information are for electron density
 
 Components of gradient in x/y/z are:
  0.6398093860E-14  0.1306246777E-14  0.4619351776E-14
 Norm of gradient is:  0.7998768438E-14
 
 Components of Laplacian in x/y/z are:
 -0.8973063975E+01 -0.9387492364E+01 -0.9263317389E+01
 Total: -0.2762387373E+02
 
 Hessian matrix:
 -0.8973063975E+01  0.1642811204E+00 -0.2891695014E+00
  0.1642811204E+00 -0.9387492364E+01 -0.1010453746E+00
 -0.2891695014E+00 -0.1010453746E+00 -0.9263317389E+01
 Eigenvalues of Hessian: -0.9444736789E+01 -0.9441712620E+01 -0.8737424319E+01
 Eigenvectors (columns) of Hessian:
 -0.2860958386E+00  0.5023704939E+00  0.8159491761E+00
  0.9551828234E+00  0.8198911220E-01  0.2844355100E+00
  0.7599305908E-01  0.8607564536E+00 -0.5033124105E+00
 Determinant of Hessian: -0.7791553622E+03
 Ellipticity of electron density:    0.000320
 eta index:   -1.080952
 Stiffness:   -1.080606
 
 Stress tensor:
 -0.2246601521E+01  0.4098979334E-01 -0.7287372111E-01
  0.4098979334E-01 -0.2349825466E+01 -0.2513387439E-01
 -0.7287372111E-01 -0.2513387439E-01 -0.2319319915E+01
 Eigenvalues of stress tensor: -0.2364478664E+01 -0.2363972252E+01 -0.2187295986E+01
 Eigenvectors (columns) of stress tensor:
  0.5783079937E+00 -0.1657458132E-01  0.8156501380E+00
 -0.3748080626E+00  0.8826349495E+00  0.2836802112E+00
  0.7246231991E+00  0.4697667818E+00 -0.5042225601E+00
 Stress tensor stiffness:    1.081005
 Stress tensor polarizability:    0.925065
 
 ----------------   CP    54,     Type (3,-3)   ----------------
 Corresponding nucleus:   116(O )
 Position (Bohr):        3.350353003291   23.637730692337   -4.255473719284
 Position (Angstrom):    1.772930457822   12.508548399847   -2.251899713842
 Density of all electrons:  0.3012360463E+03
 Density of Alpha electrons:  0.1506180232E+03
 Density of Beta electrons:  0.1506180232E+03
 Spin density of electrons:  0.0000000000E+00
 Lagrangian kinetic energy G(r):  0.7596675044E+02
 G(r) in X,Y,Z:  0.2948069935E+02  0.2060535712E+02  0.2588069397E+02
 Hamiltonian kinetic energy K(r):  0.1125353668E+07
 Potential energy density V(r): -0.1125429635E+07
 Energy density E(r) or H(r): -0.1125353668E+07
 Laplacian of electron density: -0.4501110806E+07
 Electron localization function (ELF):  0.9999961798E+00
 Localized orbital locator (LOL):  0.9980492780E+00
 Local information entropy:  0.3658617711E+00
 Interaction region indicator (IRI):  0.1406710772E-11
 Reduced density gradient (RDG):  0.1000000000E+03
 Reduced density gradient with promolecular approximation:  0.1000000000E+03
 Sign(lambda2)*rho: -0.3012360463E+03
 Sign(lambda2)*rho with promolecular approximation: -0.2923741630E+03
 Corr. hole for alpha, ref.:   0.00000   0.00000   0.00000 : -0.2070085432E-02
 Source function, ref.:   0.00000   0.00000   0.00000 :  0.1477042616E+05
 Wavefunction value for orbital       1 : -0.1802497223E-05
 Average local ionization energy (ALIE):  0.1790006524E+02
 van der Waals potential (probe atom: C ):  0.1556377940E+73 kcal/mol
 Delta-g (under promolecular approximation):  0.4207046746E-01
 Delta-g (under Hirshfeld partition):  0.7107765250E-01
 User-defined real space function:  0.1000000000E+01
 ESP from nuclear charges:  0.1477721146E+07
 
 Note: Below information are for electron density
 
 Components of gradient in x/y/z are:
  0.1671953687E-09  0.6659313101E-09 -0.3015441230E-09
 Norm of gradient is:  0.7498984326E-09
 
 Components of Laplacian in x/y/z are:
 -0.1500353722E+07 -0.1500389919E+07 -0.1500367164E+07
 Total: -0.4501110806E+07
 
 Hessian matrix:
 -0.1500353722E+07  0.2820719477E+01 -0.8173405968E+01
  0.2820719477E+01 -0.1500389919E+07  0.6259959358E+01
 -0.8173405968E+01  0.6259959358E+01 -0.1500367164E+07
 Eigenvalues of Hessian: -0.1500392150E+07 -0.1500368794E+07 -0.1500349861E+07
 Eigenvectors (columns) of Hessian:
 -0.1294964763E+00 -0.4080190905E+00 -0.9037428198E+00
  0.9510393473E+00 -0.3090526723E+00  0.3256618908E-02
 -0.2806328962E+00 -0.8590732609E+00  0.4280634416E+00
 Determinant of Hessian: -0.3377499929E+19
 Ellipticity of electron density:    0.000016
 eta index:   -1.000028
 Stiffness:   -1.000013
 
 Stress tensor:
 -0.3751473919E+06 -0.5825975052E+00  0.2251942655E+01
 -0.5825975052E+00 -0.3751386905E+06 -0.1252331645E+01
  0.2251942655E+01 -0.1252331645E+01 -0.3751435525E+06
 Eigenvalues of stress tensor: -0.3751484313E+06 -0.3751429599E+06 -0.3751382437E+06
 Eigenvectors (columns) of stress tensor:
 -0.9079904489E+00 -0.3985254737E+00 -0.1293475610E+00
 -0.4391551067E-03 -0.3078067540E+00  0.9514487949E+00
  0.4189906346E+00 -0.8639632220E+00 -0.2793105782E+00
 Stress tensor stiffness:    1.000027
 Stress tensor polarizability:    0.999973
 
 ----------------   CP    55,     Type (3,-3)   ----------------
 Corresponding nucleus:    26(C )
 Position (Bohr):       -8.931717655076   29.303603537907   10.665433277461
 Position (Angstrom):   -4.726461437286   15.506799189597    5.643904234839
 Density of all electrons:  0.1220404562E+03
 Density of Alpha electrons:  0.6102022808E+02
 Density of Beta electrons:  0.6102022808E+02
 Spin density of electrons:  0.0000000000E+00
 Lagrangian kinetic energy G(r):  0.8594673212E+01
 G(r) in X,Y,Z:  0.3051519864E+01  0.2574017672E+01  0.2969135677E+01
 Hamiltonian kinetic energy K(r):  0.2420069460E+06
 Potential energy density V(r): -0.2420155407E+06
 Energy density E(r) or H(r): -0.2420069460E+06
 Laplacian of electron density: -0.9679934054E+06
 Electron localization function (ELF):  0.9999990062E+00
 Localized orbital locator (LOL):  0.9990040864E+00
 Local information entropy:  0.2972340809E+00
 Interaction region indicator (IRI):  0.1146197728E-11
 Reduced density gradient (RDG):  0.1000000000E+03
 Reduced density gradient with promolecular approximation:  0.1000000000E+03
 Sign(lambda2)*rho: -0.1220404562E+03
 Sign(lambda2)*rho with promolecular approximation: -0.1213892688E+03
 Corr. hole for alpha, ref.:   0.00000   0.00000   0.00000 : -0.3081757771E-04
 Source function, ref.:   0.00000   0.00000   0.00000 :  0.2374693484E+04
 Wavefunction value for orbital       1 :  0.5762860853E-05
 Average local ionization energy (ALIE):  0.9615112258E+01
 van der Waals potential (probe atom: C ):  0.3063315040E+75 kcal/mol
 Delta-g (under promolecular approximation):  0.4198325227E-01
 Delta-g (under Hirshfeld partition):  0.5169581822E-01
 User-defined real space function:  0.1000000000E+01
 ESP from nuclear charges:  0.1603051825E+07
 
 Note: Below information are for electron density
 
 Components of gradient in x/y/z are:
 -0.7491732235E-10  0.1937077165E-09  0.8951300812E-10
 Norm of gradient is:  0.2261589336E-09
 
 Components of Laplacian in x/y/z are:
 -0.3226637635E+06 -0.3226655923E+06 -0.3226640497E+06
 Total: -0.9679934054E+06
 
 Hessian matrix:
 -0.3226637635E+06  0.1375264990E+01  0.5078293937E+00
  0.1375264990E+01 -0.3226655923E+06 -0.1313943876E+01
  0.5078293937E+00 -0.1313943876E+01 -0.3226640497E+06
 Eigenvalues of Hessian: -0.3226669947E+06 -0.3226634441E+06 -0.3226629666E+06
 Eigenvectors (columns) of Hessian:
  0.4099600382E+00  0.5009821601E+00  0.7622005263E+00
 -0.8045671774E+00 -0.1950157675E+00  0.5609282551E+00
 -0.4296561696E+00  0.8431996950E+00 -0.3231251310E+00
 Determinant of Hessian: -0.3359335905E+17
 Ellipticity of electron density:    0.000011
 eta index:   -1.000012
 Stiffness:   -1.000001
 
 Stress tensor:
 -0.8067204391E+05 -0.3793494121E+00 -0.1308432053E+00
 -0.3793494121E+00 -0.8067154611E+05  0.3589508319E+00
 -0.1308432053E+00  0.3589508319E+00 -0.8067195070E+05
 Eigenvalues of stress tensor: -0.8067226759E+05 -0.8067211318E+05 -0.8067115994E+05
 Eigenvectors (columns) of stress tensor:
 -0.7638347628E+00  0.4993738200E+00 -0.4088792523E+00
 -0.5606703410E+00 -0.1996001162E+00  0.8036221515E+00
  0.3196955173E+00  0.8430810053E+00  0.4324455974E+00
 Stress tensor stiffness:    1.000014
 Stress tensor polarizability:    0.999986
 
 ----------------   CP    56,     Type (3,-3)   ----------------
 Corresponding nucleus:    43(H )
 Position (Bohr):      -15.125333524499   29.091728577806    7.209253667048
 Position (Angstrom):   -8.003981808472   15.394679789150    3.814972748221
 Density of all electrons:  0.4263138951E+00
 Density of Alpha electrons:  0.2131569475E+00
 Density of Beta electrons:  0.2131569475E+00
 Spin density of electrons:  0.0000000000E+00
 Lagrangian kinetic energy G(r):  0.1935607365E-01
 G(r) in X,Y,Z:  0.4731032623E-02  0.7884795339E-02  0.6740245685E-02
 Hamiltonian kinetic energy K(r):  0.6182667860E+01
 Potential energy density V(r): -0.6202023934E+01
 Energy density E(r) or H(r): -0.6182667860E+01
 Laplacian of electron density: -0.2465324715E+02
 Electron localization function (ELF):  0.9992204529E+00
 Localized orbital locator (LOL):  0.9728413475E+00
 Local information entropy:  0.4297261085E-02
 Interaction region indicator (IRI):  0.8541550034E-14
 Reduced density gradient (RDG):  0.1000000000E+03
 Reduced density gradient with promolecular approximation:  0.1000000000E+03
 Sign(lambda2)*rho: -0.4263138951E+00
 Sign(lambda2)*rho with promolecular approximation: -0.2951808397E+00
 Corr. hole for alpha, ref.:   0.00000   0.00000   0.00000 : -0.6304051238E-08
 Source function, ref.:   0.00000   0.00000   0.00000 :  0.5843692195E-01
 Wavefunction value for orbital       1 : -0.6765284622E-06
 Average local ionization energy (ALIE):  0.5681381800E+00
 van der Waals potential (probe atom: C ):  0.1604342041E+26 kcal/mol
 Delta-g (under promolecular approximation):  0.2310624565E+00
 Delta-g (under Hirshfeld partition):  0.3667499125E+00
 User-defined real space function:  0.1000000000E+01
 ESP from nuclear charges:  0.7804683836E+02
 
 Note: Below information are for electron density
 
 Components of gradient in x/y/z are:
  0.1759009605E-14  0.1497066360E-14 -0.2417770845E-14
 Norm of gradient is:  0.3343791012E-14
 
 Components of Laplacian in x/y/z are:
 -0.7982888573E+01 -0.8546403614E+01 -0.8123954960E+01
 Total: -0.2465324715E+02
 
 Hessian matrix:
 -0.7982888573E+01  0.3164188894E+00  0.6446679783E+00
  0.3164188894E+00 -0.8546403614E+01  0.2879312051E+00
  0.6446679783E+00  0.2879312051E+00 -0.8123954960E+01
 Eigenvalues of Hessian: -0.8702595299E+01 -0.8688277870E+01 -0.7262373977E+01
 Eigenvectors (columns) of Hessian:
 -0.6020629965E+00 -0.3730740737E+00  0.7059290926E+00
 -0.2035727343E+00  0.9266305936E+00  0.3160915768E+00
  0.7720610663E+00 -0.4659912633E-01  0.6338377011E+00
 Determinant of Hessian: -0.5491122080E+03
 Ellipticity of electron density:    0.001648
 eta index:   -1.198313
 Stiffness:   -1.196341
 
 Stress tensor:
 -0.2005184209E+01  0.8214856126E-01  0.1613865844E+00
  0.8214856126E-01 -0.2152370494E+01  0.7216124282E-01
  0.1613865844E+00  0.7216124282E-01 -0.2044469231E+01
 Eigenvalues of stress tensor: -0.2189070561E+01 -0.2187297185E+01 -0.1825656188E+01
 Eigenvectors (columns) of stress tensor:
 -0.3931889168E+00 -0.5840123729E+00  0.7101633784E+00
  0.9192422308E+00 -0.2329629163E+00  0.3173672964E+00
 -0.1990469618E-01  0.7775974717E+00  0.6284472732E+00
 Stress tensor stiffness:    1.199060
 Stress tensor polarizability:    0.833987
 
 ----------------   CP    57,     Type (3,-3)   ----------------
 Corresponding nucleus:   169(H )
 Position (Bohr):        2.080951950417   26.843856853478    6.340130961292
 Position (Angstrom):    1.101192349145   14.205157299603    3.355052818856
 Density of all electrons:  0.4505353537E+00
 Density of Alpha electrons:  0.2252676769E+00
 Density of Beta electrons:  0.2252676769E+00
 Spin density of electrons:  0.0000000000E+00
 Lagrangian kinetic energy G(r):  0.4997822143E-02
 G(r) in X,Y,Z:  0.1118226635E-02  0.2047359991E-02  0.1832235517E-02
 Hamiltonian kinetic energy K(r):  0.6878527405E+01
 Potential energy density V(r): -0.6883525227E+01
 Energy density E(r) or H(r): -0.6878527405E+01
 Laplacian of electron density: -0.2749411833E+02
 Electron localization function (ELF):  0.9999566111E+00
 Localized orbital locator (LOL):  0.9934689195E+00
 Local information entropy:  0.4507769938E-02
 Interaction region indicator (IRI):  0.6326934921E-14
 Reduced density gradient (RDG):  0.1000000000E+03
 Reduced density gradient with promolecular approximation:  0.1000000000E+03
 Sign(lambda2)*rho: -0.4505353537E+00
 Sign(lambda2)*rho with promolecular approximation: -0.2997928289E+00
 Corr. hole for alpha, ref.:   0.00000   0.00000   0.00000 : -0.7284595444E-05
 Source function, ref.:   0.00000   0.00000   0.00000 :  0.7909792286E-01
 Wavefunction value for orbital       1 :  0.3590688561E-05
 Average local ionization energy (ALIE):  0.4018127864E+00
 van der Waals potential (probe atom: C ):  0.7562106759E+28 kcal/mol
 Delta-g (under promolecular approximation):  0.1035366611E+00
 Delta-g (under Hirshfeld partition):  0.1930782396E+00
 User-defined real space function:  0.1000000000E+01
 ESP from nuclear charges:  0.1153109265E+03
 
 Note: Below information are for electron density
 
 Components of gradient in x/y/z are:
  0.5741934705E-15 -0.2415602440E-14  0.8734332702E-15
 Norm of gradient is:  0.2632056034E-14
 
 Components of Laplacian in x/y/z are:
 -0.8753158734E+01 -0.9367766215E+01 -0.9373193381E+01
 Total: -0.2749411833E+02
 
 Hessian matrix:
 -0.8753158734E+01 -0.1012778189E+00  0.9351405046E-01
 -0.1012778189E+00 -0.9367766215E+01 -0.1602853784E-01
  0.9351405046E-01 -0.1602853784E-01 -0.9373193381E+01
 Eigenvalues of Hessian: -0.9387335467E+01 -0.9383727489E+01 -0.8723055374E+01
 Eigenvectors (columns) of Hessian:
 -0.9097451848E-01 -0.1929849463E+00 -0.9769751519E+00
  0.3055129501E+00 -0.9391448052E+00  0.1570632743E+00
  0.9478319863E+00  0.2841898051E+00 -0.1443976467E+00
 Determinant of Hessian: -0.7683982278E+03
 Ellipticity of electron density:    0.000384
 eta index:   -1.076152
 Stiffness:   -1.075739
 
 Stress tensor:
 -0.2190526137E+01 -0.2566755539E-01  0.2368735042E-01
 -0.2566755539E-01 -0.2346036274E+01 -0.3929784598E-02
  0.2368735042E-01 -0.3929784598E-02 -0.2346962816E+01
 Eigenvalues of stress tensor: -0.2350516222E+01 -0.2350123580E+01 -0.2182885425E+01
 Eigenvectors (columns) of stress tensor:
 -0.8502893668E-01 -0.1960630456E+00 -0.9768978258E+00
  0.3357372982E+00 -0.9287495828E+00  0.1571772219E+00
  0.9381100930E+00  0.3146164246E+00 -0.1447962667E+00
 Stress tensor stiffness:    1.076793
 Stress tensor polarizability:    0.928683
 
 ----------------   CP    58,     Type (3,-3)   ----------------
 Corresponding nucleus:   160(C )
 Position (Bohr):        0.090254932602   27.148527834908    6.046164325899
 Position (Angstrom):    0.047760853505   14.366382239799    3.199492374640
 Density of all electrons:  0.1219574546E+03
 Density of Alpha electrons:  0.6097872730E+02
 Density of Beta electrons:  0.6097872730E+02
 Spin density of electrons:  0.0000000000E+00
 Lagrangian kinetic energy G(r):  0.8852130850E+01
 G(r) in X,Y,Z:  0.3053346197E+01  0.2974189174E+01  0.2824595479E+01
 Hamiltonian kinetic energy K(r):  0.2418202327E+06
 Potential energy density V(r): -0.2418290848E+06
 Energy density E(r) or H(r): -0.2418202327E+06
 Laplacian of electron density: -0.9672455222E+06
 Electron localization function (ELF):  0.9999989433E+00
 Localized orbital locator (LOL):  0.9989731214E+00
 Local information entropy:  0.2971440536E+00
 Interaction region indicator (IRI):  0.1989719693E-11
 Reduced density gradient (RDG):  0.1000000000E+03
 Reduced density gradient with promolecular approximation:  0.1000000000E+03
 Sign(lambda2)*rho: -0.1219574546E+03
 Sign(lambda2)*rho with promolecular approximation: -0.1213948006E+03
 Corr. hole for alpha, ref.:   0.00000   0.00000   0.00000 : -0.9849665995E-02
 Source function, ref.:   0.00000   0.00000   0.00000 :  0.2767366766E+04
 Wavefunction value for orbital       1 :  0.1803209764E-05
 Average local ionization energy (ALIE):  0.9560152497E+01
 van der Waals potential (probe atom: C ):  0.1583722744E+82 kcal/mol
 Delta-g (under promolecular approximation):  0.3661148579E-01
 Delta-g (under Hirshfeld partition):  0.5001126069E-01
 User-defined real space function:  0.1000000000E+01
 ESP from nuclear charges:  0.5812888079E+07
 
 Note: Below information are for electron density
 
 Components of gradient in x/y/z are:
  0.7291944826E-12 -0.3922970837E-09  0.1929900684E-11
 Norm of gradient is:  0.3923025084E-09
 
 Components of Laplacian in x/y/z are:
 -0.3224147985E+06 -0.3224151042E+06 -0.3224156195E+06
 Total: -0.9672455222E+06
 
 Hessian matrix:
 -0.3224147985E+06  0.3264142891E+00  0.3659249846E-01
  0.3264142891E+00 -0.3224151042E+06 -0.1537177749E+00
  0.3659249846E-01 -0.1537177749E+00 -0.3224156195E+06
 Eigenvalues of Hessian: -0.3224156822E+06 -0.3224152518E+06 -0.3224145883E+06
 Eigenvectors (columns) of Hessian:
 -0.1635087531E+00 -0.5222769675E+00  0.8369537962E+00
  0.3387794191E+00  0.7670554751E+00  0.5448434668E+00
  0.9265491854E+00 -0.3726293967E+00 -0.5151640336E-01
 Determinant of Hessian: -0.3351555531E+17
 Ellipticity of electron density:    0.000001
 eta index:   -1.000003
 Stiffness:   -1.000002
 
 Stress tensor:
 -0.8060980632E+05 -0.9529601118E-01 -0.1564052618E-01
 -0.9529601118E-01 -0.8060972443E+05  0.4975312617E-01
 -0.1564052618E-01  0.4975312617E-01 -0.8060955407E+05
 Eigenvalues of stress tensor: -0.8060986977E+05 -0.8060968126E+05 -0.8060953379E+05
 Eigenvectors (columns) of stress tensor:
 -0.8278692264E+00 -0.5353099973E+00 -0.1675582011E+00
 -0.5589425062E+00  0.7622139382E+00  0.3265167487E+00
  0.4707248353E-01 -0.3639685690E+00  0.9302209749E+00
 Stress tensor stiffness:    1.000004
 Stress tensor polarizability:    0.999996
 
 ----------------   CP    59,     Type (3,-3)   ----------------
 Corresponding nucleus:    33(O )
 Position (Bohr):      -13.893632875973   29.646223216887    8.371411419270
 Position (Angstrom):   -7.352193894618   15.688105715720    4.429960146171
 Density of all electrons:  0.3010691335E+03
 Density of Alpha electrons:  0.1505345668E+03
 Density of Beta electrons:  0.1505345668E+03
 Spin density of electrons:  0.0000000000E+00
 Lagrangian kinetic energy G(r):  0.7616057515E+02
 G(r) in X,Y,Z:  0.2180535930E+02  0.2938532892E+02  0.2496988693E+02
 Hamiltonian kinetic energy K(r):  0.1124667464E+07
 Potential energy density V(r): -0.1124743625E+07
 Energy density E(r) or H(r): -0.1124667464E+07
 Laplacian of electron density: -0.4498365215E+07
 Electron localization function (ELF):  0.9999961532E+00
 Localized orbital locator (LOL):  0.9980425067E+00
 Local information entropy:  0.3658845449E+00
 Interaction region indicator (IRI):  0.3242140794E-11
 Reduced density gradient (RDG):  0.1000000000E+03
 Reduced density gradient with promolecular approximation:  0.1000000000E+03
 Sign(lambda2)*rho: -0.3010691335E+03
 Sign(lambda2)*rho with promolecular approximation: -0.2923726944E+03
 Corr. hole for alpha, ref.:   0.00000   0.00000   0.00000 : -0.3390435059E-04
 Source function, ref.:   0.00000   0.00000   0.00000 :  0.1059276878E+05
 Wavefunction value for orbital       1 : -0.5095547058E-06
 Average local ionization energy (ALIE):  0.1788477575E+02
 van der Waals potential (probe atom: C ):  0.9099887502E+72 kcal/mol
 Delta-g (under promolecular approximation):  0.4815328196E-01
 Delta-g (under Hirshfeld partition):  0.7770949073E-01
 User-defined real space function:  0.1000000000E+01
 ESP from nuclear charges:  0.1413081749E+07
 
 Note: Below information are for electron density
 
 Components of gradient in x/y/z are:
 -0.1143622974E-09 -0.1711524034E-08 -0.2028057722E-09
 Norm of gradient is:  0.1727287884E-08
 
 Components of Laplacian in x/y/z are:
 -0.1499470375E+07 -0.1499439389E+07 -0.1499455451E+07
 Total: -0.4498365215E+07
 
 Hessian matrix:
 -0.1499470375E+07 -0.1523721944E+02  0.2714193189E+00
 -0.1523721944E+02 -0.1499439389E+07 -0.6857884258E+00
  0.2714193189E+00 -0.6857884258E+00 -0.1499455451E+07
 Eigenvalues of Hessian: -0.1499476613E+07 -0.1499455476E+07 -0.1499433127E+07
 Eigenvectors (columns) of Hessian:
 -0.9254639251E+00 -0.1288464245E-01 -0.3786165729E+00
 -0.3788355285E+00  0.3040240618E-01  0.9249645053E+00
 -0.4069820952E-03  0.9994546912E+00 -0.3301749049E-01
 Determinant of Hessian: -0.3371323069E+19
 Ellipticity of electron density:    0.000014
 eta index:   -1.000029
 Stiffness:   -1.000015
 
 Stress tensor:
 -0.3749112046E+06  0.3635845213E+01 -0.2376582727E+00
  0.3635845213E+01 -0.3749186178E+06  0.1401433060E+00
 -0.2376582727E+00  0.1401433060E+00 -0.3749138026E+06
 Eigenvalues of stress tensor: -0.3749201110E+06 -0.3749138018E+06 -0.3749097122E+06
 Eigenvectors (columns) of stress tensor:
 -0.3785151969E+00 -0.2464703433E-01  0.9252668639E+00
  0.9249403489E+00 -0.4766483070E-01  0.3771119395E+00
 -0.3480799750E-01 -0.9985592559E+00 -0.4083889931E-01
 Stress tensor stiffness:    1.000028
 Stress tensor polarizability:    0.999972
 
 ----------------   CP    60,     Type (3,-3)   ----------------
 Corresponding nucleus:   165(H )
 Position (Bohr):       -1.530356448730   28.548222573031    9.607622519244
 Position (Angstrom):   -0.809829757226   15.107068797435    5.084134888143
 Density of all electrons:  0.4525271296E+00
 Density of Alpha electrons:  0.2262635648E+00
 Density of Beta electrons:  0.2262635648E+00
 Spin density of electrons:  0.0000000000E+00
 Lagrangian kinetic energy G(r):  0.4335273840E-02
 G(r) in X,Y,Z:  0.1539243565E-02  0.1535139710E-02  0.1260890566E-02
 Hamiltonian kinetic energy K(r):  0.6890268894E+01
 Potential energy density V(r): -0.6894604168E+01
 Energy density E(r) or H(r): -0.6890268894E+01
 Laplacian of electron density: -0.2754373448E+02
 Electron localization function (ELF):  0.9999678090E+00
 Localized orbital locator (LOL):  0.9943711188E+00
 Local information entropy:  0.4525000849E-02
 Interaction region indicator (IRI):  0.2154081338E-13
 Reduced density gradient (RDG):  0.1000000000E+03
 Reduced density gradient with promolecular approximation:  0.1000000000E+03
 Sign(lambda2)*rho: -0.4525271296E+00
 Sign(lambda2)*rho with promolecular approximation: -0.2993926184E+00
 Corr. hole for alpha, ref.:   0.00000   0.00000   0.00000 : -0.5525835665E-06
 Source function, ref.:   0.00000   0.00000   0.00000 :  0.7267347668E-01
 Wavefunction value for orbital       1 :  0.2466805515E-07
 Average local ionization energy (ALIE):  0.4224911418E+00
 van der Waals potential (probe atom: C ):  0.3751059521E+28 kcal/mol
 Delta-g (under promolecular approximation):  0.1057907629E+00
 Delta-g (under Hirshfeld partition):  0.2002829578E+00
 User-defined real space function:  0.1000000000E+01
 ESP from nuclear charges:  0.1140173062E+03
 
 Note: Below information are for electron density
 
 Components of gradient in x/y/z are:
  0.7927686285E-15  0.4750540239E-14 -0.7608497166E-14
 Norm of gradient is:  0.9004740073E-14
 
 Components of Laplacian in x/y/z are:
 -0.9329228490E+01 -0.9340326182E+01 -0.8874179809E+01
 Total: -0.2754373448E+02
 
 Hessian matrix:
 -0.9329228490E+01  0.8598195296E-01 -0.2241390849E+00
  0.8598195296E-01 -0.9340326182E+01 -0.2151330429E+00
 -0.2241390849E+00 -0.2151330429E+00 -0.8874179809E+01
 Eigenvalues of Hessian: -0.9424916809E+01 -0.9420142684E+01 -0.8698674988E+01
 Eigenvectors (columns) of Hessian:
 -0.2965757503E+00 -0.8862550142E+00 -0.3558017343E+00
 -0.8424571647E+00  0.4182567490E+00 -0.3395986123E+00
 -0.4497874497E+00 -0.1990310070E+00  0.8706766957E+00
 Determinant of Hessian: -0.7723036919E+03
 Ellipticity of electron density:    0.000507
 eta index:   -1.083489
 Stiffness:   -1.082940
 
 Stress tensor:
 -0.2335385610E+01  0.2209681461E-01 -0.5626447829E-01
  0.2209681461E-01 -0.2338151825E+01 -0.5412968894E-01
 -0.5626447829E-01 -0.5412968894E-01 -0.2221066733E+01
 Eigenvalues of stress tensor: -0.2359345870E+01 -0.2358426878E+01 -0.2176831420E+01
 Eigenvectors (columns) of stress tensor:
 -0.6325468747E-01  0.9322532877E+00 -0.3562339850E+00
  0.9377995746E+00 -0.6657109202E-01 -0.3407348639E+00
  0.3413660825E+00  0.3556291569E+00  0.8700558031E+00
 Stress tensor stiffness:    1.083844
 Stress tensor polarizability:    0.922642
 
 ----------------   CP    61,     Type (3,-3)   ----------------
 Corresponding nucleus:   120(H )
 Position (Bohr):        6.310043161841   25.506561378633    0.791856201018
 Position (Angstrom):    3.339131041061   13.497491010071    0.419032255891
 Density of all electrons:  0.4533985455E+00
 Density of Alpha electrons:  0.2266992727E+00
 Density of Beta electrons:  0.2266992727E+00
 Spin density of electrons:  0.0000000000E+00
 Lagrangian kinetic energy G(r):  0.4828306922E-02
 G(r) in X,Y,Z:  0.1451855226E-02  0.1843776017E-02  0.1532675680E-02
 Hamiltonian kinetic energy K(r):  0.6909290104E+01
 Potential energy density V(r): -0.6914118411E+01
 Energy density E(r) or H(r): -0.6909290104E+01
 Laplacian of electron density: -0.2761784719E+02
 Electron localization function (ELF):  0.9999603449E+00
 Localized orbital locator (LOL):  0.9937549101E+00
 Local information entropy:  0.4532535765E-02
 Interaction region indicator (IRI):  0.1264127513E-13
 Reduced density gradient (RDG):  0.1000000000E+03
 Reduced density gradient with promolecular approximation:  0.1000000000E+03
 Sign(lambda2)*rho: -0.4533985455E+00
 Sign(lambda2)*rho with promolecular approximation: -0.2991470894E+00
 Corr. hole for alpha, ref.:   0.00000   0.00000   0.00000 : -0.8690544850E-05
 Source function, ref.:   0.00000   0.00000   0.00000 :  0.8360495634E-01
 Wavefunction value for orbital       1 : -0.2192938100E-05
 Average local ionization energy (ALIE):  0.4053728450E+00
 van der Waals potential (probe atom: C ):  0.6759529404E+28 kcal/mol
 Delta-g (under promolecular approximation):  0.1016787759E+00
 Delta-g (under Hirshfeld partition):  0.1917481554E+00
 User-defined real space function:  0.1000000000E+01
 ESP from nuclear charges:  0.1107027863E+03
 
 Note: Below information are for electron density
 
 Components of gradient in x/y/z are:
  0.3739196452E-14 -0.3747002708E-14  0.1491862189E-15
 Norm of gradient is:  0.5295646885E-14
 
 Components of Laplacian in x/y/z are:
 -0.9255190886E+01 -0.9411602077E+01 -0.8951054224E+01
 Total: -0.2761784719E+02
 
 Hessian matrix:
 -0.9255190886E+01 -0.5928321528E-01 -0.2965934464E+00
 -0.5928321528E-01 -0.9411602077E+01  0.9635571815E-01
 -0.2965934464E+00  0.9635571815E-01 -0.8951054224E+01
 Eigenvalues of Hessian: -0.9436448926E+01 -0.9430939642E+01 -0.8750458619E+01
 Eigenvectors (columns) of Hessian:
  0.8570601413E+00 -0.3506432208E-01 -0.5140217968E+00
  0.6090706044E-01 -0.9837900201E+00  0.1686639448E+00
  0.5116036007E+00  0.1758627010E+00  0.8410315489E+00
 Determinant of Hessian: -0.7787433919E+03
 Ellipticity of electron density:    0.000584
 eta index:   -1.078395
 Stiffness:   -1.077765
 
 Stress tensor:
 -0.2316701432E+01 -0.1490154076E-01 -0.7419237170E-01
 -0.1490154076E-01 -0.2356588071E+01  0.2430381601E-01
 -0.7419237170E-01  0.2430381601E-01 -0.2240828907E+01
 Eigenvalues of stress tensor: -0.2362095024E+01 -0.2361481498E+01 -0.2190541889E+01
 Eigenvectors (columns) of stress tensor:
  0.8560505306E+00 -0.5082361717E-01 -0.5143874503E+00
  0.4322056230E-01 -0.9846312202E+00  0.1692138979E+00
  0.5150820052E+00  0.1670877619E+00  0.8406974531E+00
 Stress tensor stiffness:    1.078315
 Stress tensor polarizability:    0.927372
 
 ----------------   CP    62,     Type (3,-3)   ----------------
 Corresponding nucleus:    39(H )
 Position (Bohr):      -11.030594831778   28.944795223726    5.788957729100
 Position (Angstrom):   -5.837139407681   15.316926006650    3.063384505121
 Density of all electrons:  0.4539204912E+00
 Density of Alpha electrons:  0.2269602456E+00
 Density of Beta electrons:  0.2269602456E+00
 Spin density of electrons:  0.0000000000E+00
 Lagrangian kinetic energy G(r):  0.4746737851E-02
 G(r) in X,Y,Z:  0.1578443875E-02  0.1501910048E-02  0.1666383928E-02
 Hamiltonian kinetic energy K(r):  0.6926761125E+01
 Potential energy density V(r): -0.6931507863E+01
 Energy density E(r) or H(r): -0.6926761125E+01
 Laplacian of electron density: -0.2768805755E+02
 Electron localization function (ELF):  0.9999618174E+00
 Localized orbital locator (LOL):  0.9938714571E+00
 Local information entropy:  0.4537047815E-02
 Interaction region indicator (IRI):  0.2251150633E-13
 Reduced density gradient (RDG):  0.1000000000E+03
 Reduced density gradient with promolecular approximation:  0.1000000000E+03
 Sign(lambda2)*rho: -0.4539204912E+00
 Sign(lambda2)*rho with promolecular approximation: -0.2991434217E+00
 Corr. hole for alpha, ref.:   0.00000   0.00000   0.00000 : -0.3277854052E-05
 Source function, ref.:   0.00000   0.00000   0.00000 :  0.6992150933E-01
 Wavefunction value for orbital       1 : -0.1144341959E-05
 Average local ionization energy (ALIE):  0.4060434838E+00
 van der Waals potential (probe atom: C ):  0.6028558285E+28 kcal/mol
 Delta-g (under promolecular approximation):  0.1028946810E+00
 Delta-g (under Hirshfeld partition):  0.1945488968E+00
 User-defined real space function:  0.1000000000E+01
 ESP from nuclear charges:  0.1049564711E+03
 
 Note: Below information are for electron density
 
 Components of gradient in x/y/z are:
  0.5107893275E-14 -0.7794979939E-14 -0.1518750403E-14
 Norm of gradient is:  0.9442398464E-14
 
 Components of Laplacian in x/y/z are:
 -0.9373465167E+01 -0.9083439054E+01 -0.9231153328E+01
 Total: -0.2768805755E+02
 
 Hessian matrix:
 -0.9373465167E+01 -0.1843927111E+00 -0.1386585929E+00
 -0.1843927111E+00 -0.9083439054E+01  0.2932282646E+00
 -0.1386585929E+00  0.2932282646E+00 -0.9231153328E+01
 Eigenvalues of Hessian: -0.9464257093E+01 -0.9456654911E+01 -0.8767145545E+01
 Eigenvectors (columns) of Hessian:
  0.7252234945E+00  0.5895773045E+00  0.3555973637E+00
  0.6046817228E+00 -0.2984145146E+00 -0.7384502635E+00
 -0.3292581011E+00  0.7505647071E+00 -0.5729238373E+00
 Determinant of Hessian: -0.7846613964E+03
 Ellipticity of electron density:    0.000804
 eta index:   -1.079514
 Stiffness:   -1.078647
 
 Stress tensor:
 -0.2346523180E+01 -0.4577827564E-01 -0.3518085529E-01
 -0.4577827564E-01 -0.2273863583E+01  0.7365800249E-01
 -0.3518085529E-01  0.7365800249E-01 -0.2311121100E+01
 Eigenvalues of stress tensor: -0.2368804983E+01 -0.2368124773E+01 -0.2194578106E+01
 Eigenvectors (columns) of stress tensor:
  0.6565647172E+00 -0.6654034840E+00 -0.3551914633E+00
  0.6338153074E+00  0.2314250505E+00  0.7380518966E+00
 -0.4089021011E+00 -0.7097046213E+00  0.5736884366E+00
 Stress tensor stiffness:    1.079390
 Stress tensor polarizability:    0.926449
 
 ----------------   CP    63,     Type (3,-3)   ----------------
 Corresponding nucleus:    25(C )
 Position (Bohr):       -7.010165893072   30.342788019211   12.523221529089
 Position (Angstrom):   -3.709620035263   16.056711935027    6.627003440284
 Density of all electrons:  0.1220072421E+03
 Density of Alpha electrons:  0.6100362105E+02
 Density of Beta electrons:  0.6100362105E+02
 Spin density of electrons:  0.0000000000E+00
 Lagrangian kinetic energy G(r):  0.8655329563E+01
 G(r) in X,Y,Z:  0.3150148026E+01  0.2814601250E+01  0.2690580287E+01
 Hamiltonian kinetic energy K(r):  0.2419365881E+06
 Potential energy density V(r): -0.2419452434E+06
 Energy density E(r) or H(r): -0.2419365881E+06
 Laplacian of electron density: -0.9677117311E+06
 Electron localization function (ELF):  0.9999989912E+00
 Localized orbital locator (LOL):  0.9989966102E+00
 Local information entropy:  0.2971980646E+00
 Interaction region indicator (IRI):  0.1667876604E-11
 Reduced density gradient (RDG):  0.1000000000E+03
 Reduced density gradient with promolecular approximation:  0.1000000000E+03
 Sign(lambda2)*rho: -0.1220072421E+03
 Sign(lambda2)*rho with promolecular approximation: -0.1213906296E+03
 Corr. hole for alpha, ref.:   0.00000   0.00000   0.00000 : -0.1933903272E-03
 Source function, ref.:   0.00000   0.00000   0.00000 :  0.2294246268E+04
 Wavefunction value for orbital       1 : -0.1596419005E-04
 Average local ionization energy (ALIE):  0.9609560496E+01
 van der Waals potential (probe atom: C ):  0.4723825810E+76 kcal/mol
 Delta-g (under promolecular approximation):  0.4293900098E-01
 Delta-g (under Hirshfeld partition):  0.5269869307E-01
 User-defined real space function:  0.1000000000E+01
 ESP from nuclear charges:  0.2013502979E+07
 
 Note: Below information are for electron density
 
 Components of gradient in x/y/z are:
 -0.1036729036E-10 -0.2433098722E-09  0.2212011130E-09
 Norm of gradient is:  0.3289940836E-09
 
 Components of Laplacian in x/y/z are:
 -0.3225695674E+06 -0.3225708394E+06 -0.3225713243E+06
 Total: -0.9677117311E+06
 
 Hessian matrix:
 -0.3225695674E+06  0.3158294565E+00 -0.5303184090E+00
  0.3158294565E+00 -0.3225708394E+06  0.1457823256E+01
 -0.5303184090E+00  0.1457823256E+01 -0.3225713243E+06
 Eigenvalues of Hessian: -0.3225726789E+06 -0.3225696528E+06 -0.3225693994E+06
 Eigenvectors (columns) of Hessian:
  0.1922063285E+00 -0.4300263906E+00 -0.8821190570E+00
 -0.6295726385E+00 -0.7435577382E+00  0.2253002057E+00
  0.7527914851E+00 -0.5120538969E+00  0.4136493522E+00
 Determinant of Hessian: -0.3356404180E+17
 Ellipticity of electron density:    0.000009
 eta index:   -1.000010
 Stiffness:   -1.000001
 
 Stress tensor:
 -0.8064869215E+05 -0.8894162850E-01  0.1529893832E+00
 -0.8894162850E-01 -0.8064833905E+05 -0.3837779433E+00
  0.1529893832E+00 -0.3837779433E+00 -0.8064821224E+05
 Eigenvalues of stress tensor: -0.8064874048E+05 -0.8064865240E+05 -0.8064785056E+05
 Eigenvectors (columns) of stress tensor:
 -0.9089990449E+00  0.3640420452E+00  0.2029633607E+00
  0.1646570079E+00  0.7609972551E+00 -0.6275119500E+00
  0.3828952940E+00  0.5369884236E+00  0.7516878520E+00
 Stress tensor stiffness:    1.000011
 Stress tensor polarizability:    0.999989
 
 ----------------   CP    64,     Type (3,-3)   ----------------
 Corresponding nucleus:   171(H )
 Position (Bohr):        0.682540798970   26.629245051255    2.051314252825
 Position (Angstrom):    0.361185036327   14.091589624675    1.085508754996
 Density of all electrons:  0.4519805627E+00
 Density of Alpha electrons:  0.2259902814E+00
 Density of Beta electrons:  0.2259902814E+00
 Spin density of electrons:  0.0000000000E+00
 Lagrangian kinetic energy G(r):  0.5096229045E-02
 G(r) in X,Y,Z:  0.1822742191E-02  0.1635926096E-02  0.1637560757E-02
 Hamiltonian kinetic energy K(r):  0.6902214489E+01
 Potential energy density V(r): -0.6907310718E+01
 Energy density E(r) or H(r): -0.6902214489E+01
 Laplacian of electron density: -0.2758847304E+02
 Electron localization function (ELF):  0.9999553682E+00
 Localized orbital locator (LOL):  0.9933763925E+00
 Local information entropy:  0.4520273665E-02
 Interaction region indicator (IRI):  0.3121091050E-13
 Reduced density gradient (RDG):  0.1000000000E+03
 Reduced density gradient with promolecular approximation:  0.1000000000E+03
 Sign(lambda2)*rho: -0.4519805627E+00
 Sign(lambda2)*rho with promolecular approximation: -0.3001940190E+00
 Corr. hole for alpha, ref.:   0.00000   0.00000   0.00000 : -0.5083602690E-04
 Source function, ref.:   0.00000   0.00000   0.00000 :  0.8217362298E-01
 Wavefunction value for orbital       1 :  0.4519060885E-05
 Average local ionization energy (ALIE):  0.4024587972E+00
 van der Waals potential (probe atom: C ):  0.5773389531E+28 kcal/mol
 Delta-g (under promolecular approximation):  0.1056030067E+00
 Delta-g (under Hirshfeld partition):  0.1983417926E+00
 User-defined real space function:  0.1000000000E+01
 ESP from nuclear charges:  0.1168863206E+03
 
 Note: Below information are for electron density
 
 Components of gradient in x/y/z are:
 -0.5624840871E-15 -0.1285430096E-13  0.2055864159E-14
 Norm of gradient is:  0.1302981270E-13
 
 Components of Laplacian in x/y/z are:
 -0.9204159104E+01 -0.9206866567E+01 -0.9177447370E+01
 Total: -0.2758847304E+02
 
 Hessian matrix:
 -0.9204159104E+01 -0.2187974087E+00 -0.2333836143E+00
 -0.2187974087E+00 -0.9206866567E+01  0.2328036501E+00
 -0.2333836143E+00  0.2328036501E+00 -0.9177447370E+01
 Eigenvalues of Hessian: -0.9425450395E+01 -0.9424105520E+01 -0.8738917125E+01
 Eigenvectors (columns) of Hessian:
  0.1135812690E+00 -0.8161327095E+00 -0.5665921776E+00
 -0.6688096132E+00 -0.4845263433E+00  0.5638509768E+00
  0.7347060614E+00 -0.3148993857E+00  0.6008705187E+00
 Determinant of Hessian: -0.7762468898E+03
 Ellipticity of electron density:    0.000143
 eta index:   -1.078560
 Stiffness:   -1.078407
 
 Stress tensor:
 -0.2304685260E+01 -0.5534037458E-01 -0.5904146230E-01
 -0.5534037458E-01 -0.2304988494E+01  0.5869603482E-01
 -0.5904146230E-01  0.5869603482E-01 -0.2297636964E+01
 Eigenvalues of stress tensor: -0.2360310879E+01 -0.2360096287E+01 -0.2186903552E+01
 Eigenvectors (columns) of stress tensor:
 -0.7697048332E+00 -0.2947573449E+00  0.5662795929E+00
 -0.1011867291E+00 -0.8194881861E+00 -0.5640925090E+00
 -0.6303298466E+00  0.4914847103E+00 -0.6009384860E+00
 Stress tensor stiffness:    1.079294
 Stress tensor polarizability:    0.926532
 
 ----------------   CP    65,     Type (3,-3)   ----------------
 Corresponding nucleus:   172(H )
 Position (Bohr):       -2.391565002733   27.223195636897    2.865458103505
 Position (Angstrom):   -1.265561697840   14.405894739000    1.516335127172
 Density of all electrons:  0.4544984294E+00
 Density of Alpha electrons:  0.2272492147E+00
 Density of Beta electrons:  0.2272492147E+00
 Spin density of electrons:  0.0000000000E+00
 Lagrangian kinetic energy G(r):  0.5193490750E-02
 G(r) in X,Y,Z:  0.1282837442E-02  0.1907756085E-02  0.2002897223E-02
 Hamiltonian kinetic energy K(r):  0.6944175581E+01
 Potential energy density V(r): -0.6949369072E+01
 Energy density E(r) or H(r): -0.6944175581E+01
 Laplacian of electron density: -0.2775592836E+02
 Electron localization function (ELF):  0.9999545021E+00
 Localized orbital locator (LOL):  0.9933126188E+00
 Local information entropy:  0.4542042957E-02
 Interaction region indicator (IRI):  0.3208035053E-13
 Reduced density gradient (RDG):  0.1000000000E+03
 Reduced density gradient with promolecular approximation:  0.1000000000E+03
 Sign(lambda2)*rho: -0.4544984294E+00
 Sign(lambda2)*rho with promolecular approximation: -0.3003599041E+00
 Corr. hole for alpha, ref.:   0.00000   0.00000   0.00000 : -0.7282109091E-05
 Source function, ref.:   0.00000   0.00000   0.00000 :  0.8038277233E-01
 Wavefunction value for orbital       1 : -0.3558288985E-06
 Average local ionization energy (ALIE):  0.3991405605E+00
 van der Waals potential (probe atom: C ):  0.7398837632E+28 kcal/mol
 Delta-g (under promolecular approximation):  0.1046603111E+00
 Delta-g (under Hirshfeld partition):  0.1967534647E+00
 User-defined real space function:  0.1000000000E+01
 ESP from nuclear charges:  0.1177921865E+03
 
 Note: Below information are for electron density
 
 Components of gradient in x/y/z are:
  0.5256212132E-15  0.1343803541E-13  0.8456776945E-15
 Norm of gradient is:  0.1347487455E-13
 
 Components of Laplacian in x/y/z are:
 -0.8882735873E+01 -0.9424751961E+01 -0.9448440528E+01
 Total: -0.2775592836E+02
 
 Hessian matrix:
 -0.8882735873E+01  0.1734111438E+00  0.1269447402E+00
  0.1734111438E+00 -0.9424751961E+01  0.4002236254E-01
  0.1269447402E+00  0.4002236254E-01 -0.9448440528E+01
 Eigenvalues of Hessian: -0.9478433623E+01 -0.9472992771E+01 -0.8804501968E+01
 Eigenvectors (columns) of Hessian:
 -0.4754747044E-01 -0.3387498720E+00 -0.9396742852E+00
  0.6912057283E+00  0.6679688199E+00 -0.2757758089E+00
 -0.7210921434E+00  0.6626206908E+00 -0.2023856242E+00
 Determinant of Hessian: -0.7905485999E+03
 Ellipticity of electron density:    0.000574
 eta index:   -1.076544
 Stiffness:   -1.075926
 
 Stress tensor:
 -0.2223249643E+01  0.4395606364E-01  0.3223457917E-01
  0.4395606364E-01 -0.2360003502E+01  0.9840761854E-02
  0.3223457917E-01  0.9840761854E-02 -0.2366115926E+01
 Eigenvalues of stress tensor: -0.2373366301E+01 -0.2372641488E+01 -0.2203361282E+01
 Eigenvectors (columns) of stress tensor:
 -0.1904779498E-01 -0.3422330184E+00 -0.9394220258E+00
  0.6327455011E+00  0.7233682791E+00 -0.2763538740E+00
 -0.7741255146E+00  0.5996789924E+00 -0.2027678320E+00
 Stress tensor stiffness:    1.077157
 Stress tensor polarizability:    0.928370
 
 ----------------   CP    66,     Type (3,-3)   ----------------
 Corresponding nucleus:   109(C )
 Position (Bohr):        7.359441523486   25.157529949058   -0.927086656411
 Position (Angstrom):    3.894448739202   13.312791531651   -0.490593131105
 Density of all electrons:  0.1220097658E+03
 Density of Alpha electrons:  0.6100488291E+02
 Density of Beta electrons:  0.6100488291E+02
 Spin density of electrons:  0.0000000000E+00
 Lagrangian kinetic energy G(r):  0.8639201443E+01
 G(r) in X,Y,Z:  0.2400721361E+01  0.3115817837E+01  0.3122662245E+01
 Hamiltonian kinetic energy K(r):  0.2419372791E+06
 Potential energy density V(r): -0.2419459183E+06
 Energy density E(r) or H(r): -0.2419372791E+06
 Laplacian of electron density: -0.9677145595E+06
 Electron localization function (ELF):  0.9999989950E+00
 Localized orbital locator (LOL):  0.9989985125E+00
 Local information entropy:  0.2972008016E+00
 Interaction region indicator (IRI):  0.2160458006E-11
 Reduced density gradient (RDG):  0.1000000000E+03
 Reduced density gradient with promolecular approximation:  0.1000000000E+03
 Sign(lambda2)*rho: -0.1220097658E+03
 Sign(lambda2)*rho with promolecular approximation: -0.1213903212E+03
 Corr. hole for alpha, ref.:   0.00000   0.00000   0.00000 : -0.1754173311E-02
 Source function, ref.:   0.00000   0.00000   0.00000 :  0.2936079118E+04
 Wavefunction value for orbital       1 : -0.2359562577E-06
 Average local ionization energy (ALIE):  0.9606033850E+01
 van der Waals potential (probe atom: C ):  0.4834092461E+76 kcal/mol
 Delta-g (under promolecular approximation):  0.4262353823E-01
 Delta-g (under Hirshfeld partition):  0.5215810484E-01
 User-defined real space function:  0.1000000000E+01
 ESP from nuclear charges:  0.2017375910E+07
 
 Note: Below information are for electron density
 
 Components of gradient in x/y/z are:
 -0.1367307378E-09  0.4035724532E-09  0.7235073651E-11
 Norm of gradient is:  0.4261670635E-09
 
 Components of Laplacian in x/y/z are:
 -0.3225733767E+06 -0.3225705843E+06 -0.3225705986E+06
 Total: -0.9677145595E+06
 
 Hessian matrix:
 -0.3225733767E+06 -0.5299264230E+00 -0.5843042223E+00
 -0.5299264230E+00 -0.3225705843E+06  0.8790452742E-01
 -0.5843042223E+00  0.8790452742E-01 -0.3225705986E+06
 Eigenvalues of Hessian: -0.3225735791E+06 -0.3225706788E+06 -0.3225703016E+06
 Eigenvectors (columns) of Hessian:
  0.9686233219E+00  0.1131773786E-01  0.2482755911E+00
  0.1659666221E+00  0.7141275310E+00 -0.6800565784E+00
  0.1849971370E+00 -0.6999241232E+00 -0.6898422146E+00
 Determinant of Hessian: -0.3356433610E+17
 Ellipticity of electron density:    0.000009
 eta index:   -1.000010
 Stiffness:   -1.000001
 
 Stress tensor:
 -0.8064814561E+05  0.1380600080E+00  0.1670895063E+00
  0.1380600080E+00 -0.8064887770E+05 -0.3041192066E-01
  0.1670895063E+00 -0.3041192066E-01 -0.8064889497E+05
 Eigenvalues of stress tensor: -0.8064897456E+05 -0.8064885478E+05 -0.8064808893E+05
 Eigenvectors (columns) of stress tensor:
 -0.2529040745E+00 -0.6485992882E-02 -0.9674696176E+00
  0.5990016050E+00  0.7842222362E+00 -0.1618411613E+00
  0.7597608876E+00 -0.6204461429E+00 -0.1944478787E+00
 Stress tensor stiffness:    1.000011
 Stress tensor polarizability:    0.999989
 
 ----------------   CP    67,     Type (3,-3)   ----------------
 Corresponding nucleus:   162(C )
 Position (Bohr):       -0.474385994273   27.763517790437    3.266729194113
 Position (Angstrom):   -0.251034257341   14.691820909199    1.728678643716
 Density of all electrons:  0.1219609715E+03
 Density of Alpha electrons:  0.6098048577E+02
 Density of Beta electrons:  0.6098048577E+02
 Spin density of electrons:  0.0000000000E+00
 Lagrangian kinetic energy G(r):  0.8846199967E+01
 G(r) in X,Y,Z:  0.3105967877E+01  0.2811556143E+01  0.2928675946E+01
 Hamiltonian kinetic energy K(r):  0.2418300797E+06
 Potential energy density V(r): -0.2418389259E+06
 Energy density E(r) or H(r): -0.2418300797E+06
 Laplacian of electron density: -0.9672849339E+06
 Electron localization function (ELF):  0.9999989449E+00
 Localized orbital locator (LOL):  0.9989738579E+00
 Local information entropy:  0.2971478698E+00
 Interaction region indicator (IRI):  0.1898916360E-11
 Reduced density gradient (RDG):  0.1000000000E+03
 Reduced density gradient with promolecular approximation:  0.1000000000E+03
 Sign(lambda2)*rho: -0.1219609715E+03
 Sign(lambda2)*rho with promolecular approximation: -0.1213944921E+03
 Corr. hole for alpha, ref.:   0.00000   0.00000   0.00000 : -0.7137252082E-03
 Source function, ref.:   0.00000   0.00000   0.00000 :  0.2753099259E+04
 Wavefunction value for orbital       1 :  0.4431431892E-05
 Average local ionization energy (ALIE):  0.9562337464E+01
 van der Waals potential (probe atom: C ):  0.1652773574E+81 kcal/mol
 Delta-g (under promolecular approximation):  0.3599619887E-01
 Delta-g (under Hirshfeld partition):  0.4920207591E-01
 User-defined real space function:  0.1000000000E+01
 ESP from nuclear charges:  0.4815090090E+07
 
 Note: Below information are for electron density
 
 Components of gradient in x/y/z are:
  0.1726840893E-11 -0.3744059923E-09 -0.9469092177E-12
 Norm of gradient is:  0.3744111720E-09
 
 Components of Laplacian in x/y/z are:
 -0.3224277261E+06 -0.3224288304E+06 -0.3224283774E+06
 Total: -0.9672849339E+06
 
 Hessian matrix:
 -0.3224277261E+06 -0.1589106334E+00 -0.1664720447E+00
 -0.1589106334E+00 -0.3224288304E+06  0.3436080743E+00
 -0.1664720447E+00  0.3436080743E+00 -0.3224283774E+06
 Eigenvalues of Hessian: -0.3224290184E+06 -0.3224282804E+06 -0.3224276351E+06
 Eigenvectors (columns) of Hessian:
 -0.4940243712E-01 -0.3686255156E+00 -0.9282643096E+00
 -0.8855806493E+00 -0.4136018950E+00  0.2113773546E+00
  0.4618509638E+00 -0.8324954665E+00  0.3060146818E+00
 Determinant of Hessian: -0.3351965238E+17
 Ellipticity of electron density:    0.000002
 eta index:   -1.000004
 Stiffness:   -1.000002
 
 Stress tensor:
 -0.8061314347E+05  0.4839408192E-01  0.5246765203E-01
  0.4839408192E-01 -0.8061283071E+05 -0.1074861803E+00
  0.5246765203E-01 -0.1074861803E+00 -0.8061295170E+05
 Eigenvalues of stress tensor: -0.8061317445E+05 -0.8061298423E+05 -0.8061276721E+05
 Eigenvectors (columns) of stress tensor:
  0.9161093877E+00  0.3986322902E+00 -0.4284725128E-01
 -0.2313647470E+00  0.4383538173E+00 -0.8685138368E+00
 -0.3274354037E+00  0.8055670227E+00  0.4938095061E+00
 Stress tensor stiffness:    1.000005
 Stress tensor polarizability:    0.999995
 
 ----------------   CP    68,     Type (3,-3)   ----------------
 Corresponding nucleus:    36(H )
 Position (Bohr):       -5.264097446641   30.660445628300   11.514964708341
 Position (Angstrom):   -2.785640404735   16.224809102627    6.093456908007
 Density of all electrons:  0.4554416820E+00
 Density of Alpha electrons:  0.2277208410E+00
 Density of Beta electrons:  0.2277208410E+00
 Spin density of electrons:  0.0000000000E+00
 Lagrangian kinetic energy G(r):  0.4912829935E-02
 G(r) in X,Y,Z:  0.1586342047E-02  0.1734959864E-02  0.1591528024E-02
 Hamiltonian kinetic energy K(r):  0.6947211646E+01
 Potential energy density V(r): -0.6952124476E+01
 Energy density E(r) or H(r): -0.6947211646E+01
 Laplacian of electron density: -0.2776919527E+02
 Electron localization function (ELF):  0.9999595580E+00
 Localized orbital locator (LOL):  0.9936934149E+00
 Local information entropy:  0.4550193391E-02
 Interaction region indicator (IRI):  0.3559097692E-13
 Reduced density gradient (RDG):  0.1000000000E+03
 Reduced density gradient with promolecular approximation:  0.1000000000E+03
 Sign(lambda2)*rho: -0.4554416820E+00
 Sign(lambda2)*rho with promolecular approximation: -0.2993427512E+00
 Corr. hole for alpha, ref.:   0.00000   0.00000   0.00000 : -0.1402349941E-04
 Source function, ref.:   0.00000   0.00000   0.00000 :  0.6661690358E-01
 Wavefunction value for orbital       1 :  0.4622271016E-05
 Average local ionization energy (ALIE):  0.4045920350E+00
 van der Waals potential (probe atom: C ):  0.6671099800E+28 kcal/mol
 Delta-g (under promolecular approximation):  0.1021865262E+00
 Delta-g (under Hirshfeld partition):  0.1934787868E+00
 User-defined real space function:  0.1000000000E+01
 ESP from nuclear charges:  0.1137908162E+03
 
 Note: Below information are for electron density
 
 Components of gradient in x/y/z are:
  0.3195577483E-14  0.1268299701E-13 -0.7310124728E-14
 Norm of gradient is:  0.1498359277E-13
 
 Components of Laplacian in x/y/z are:
 -0.8981105444E+01 -0.9468460109E+01 -0.9319629713E+01
 Total: -0.2776919527E+02
 
 Hessian matrix:
 -0.8981105444E+01  0.9346123916E-01 -0.2913456933E+00
  0.9346123916E-01 -0.9468460109E+01 -0.5058433004E-01
 -0.2913456933E+00 -0.5058433004E-01 -0.9319629713E+01
 Eigenvalues of Hessian: -0.9489217080E+01 -0.9483354765E+01 -0.8796623421E+01
 Eigenvectors (columns) of Hessian:
  0.4865930872E+00  0.1727535297E+00  0.8563780622E+00
 -0.5630094831E+00  0.8115572726E+00  0.1561893572E+00
  0.6680175817E+00  0.5581496316E+00 -0.4921600342E+00
 Determinant of Hessian: -0.7916047287E+03
 Ellipticity of electron density:    0.000618
 eta index:   -1.078734
 Stiffness:   -1.078068
 
 Stress tensor:
 -0.2248449045E+01  0.2323202065E-01 -0.7285461950E-01
  0.2323202065E-01 -0.2370584947E+01 -0.1302044720E-01
 -0.7285461950E-01 -0.1302044720E-01 -0.2333090484E+01
 Eigenvalues of stress tensor: -0.2375233026E+01 -0.2374590411E+01 -0.2202301039E+01
 Eigenvectors (columns) of stress tensor:
  0.4869404422E+00  0.1727898842E+00  0.8561732662E+00
 -0.5628345979E+00  0.8116570648E+00  0.1563010701E+00
  0.6679118364E+00  0.5579932482E+00 -0.4924807750E+00
 Stress tensor stiffness:    1.078523
 Stress tensor polarizability:    0.927194
 
 ----------------   CP    69,     Type (3,-3)   ----------------
 Corresponding nucleus:   114(O )
 Position (Bohr):        9.973775617021   25.590454274366   -0.513804532261
 Position (Angstrom):    5.277894763188   13.541885218650   -0.271893649331
 Density of all electrons:  0.3010704973E+03
 Density of Alpha electrons:  0.1505352486E+03
 Density of Beta electrons:  0.1505352486E+03
 Spin density of electrons:  0.0000000000E+00
 Lagrangian kinetic energy G(r):  0.7619442576E+02
 G(r) in X,Y,Z:  0.2230763595E+02  0.2503505283E+02  0.2885173698E+02
 Hamiltonian kinetic energy K(r):  0.1124676685E+07
 Potential energy density V(r): -0.1124752879E+07
 Energy density E(r) or H(r): -0.1124676685E+07
 Laplacian of electron density: -0.4498401961E+07
 Electron localization function (ELF):  0.9999961498E+00
 Localized orbital locator (LOL):  0.9980416532E+00
 Local information entropy:  0.3658843594E+00
 Interaction region indicator (IRI):  0.2593872092E-11
 Reduced density gradient (RDG):  0.1000000000E+03
 Reduced density gradient with promolecular approximation:  0.1000000000E+03
 Sign(lambda2)*rho: -0.3010704973E+03
 Sign(lambda2)*rho with promolecular approximation: -0.2923736265E+03
 Corr. hole for alpha, ref.:   0.00000   0.00000   0.00000 : -0.7146668461E-03
 Source function, ref.:   0.00000   0.00000   0.00000 :  0.1303126790E+05
 Wavefunction value for orbital       1 : -0.9577113107E-07
 Average local ionization energy (ALIE):  0.1787644012E+02
 van der Waals potential (probe atom: C ):  0.1422498913E+73 kcal/mol
 Delta-g (under promolecular approximation):  0.4800812613E-01
 Delta-g (under Hirshfeld partition):  0.7756088530E-01
 User-defined real space function:  0.1000000000E+01
 ESP from nuclear charges:  0.1466681343E+07
 
 Note: Below information are for electron density
 
 Components of gradient in x/y/z are:
 -0.1263669169E-08 -0.5577605044E-09  0.4186007097E-10
 Norm of gradient is:  0.1381922145E-08
 
 Components of Laplacian in x/y/z are:
 -0.1499479280E+07 -0.1499468935E+07 -0.1499453745E+07
 Total: -0.4498401961E+07
 
 Hessian matrix:
 -0.1499479280E+07 -0.8212061734E+01 -0.6567855661E+01
 -0.8212061734E+01 -0.1499468935E+07 -0.1213727185E+02
 -0.6567855661E+01 -0.1213727185E+02 -0.1499453745E+07
 Eigenvalues of Hessian: -0.1499488037E+07 -0.1499467010E+07 -0.1499446914E+07
 Eigenvectors (columns) of Hessian:
 -0.7662561168E+00 -0.6395784916E+00 -0.6157041911E-01
 -0.5453414511E+00  0.6980285764E+00 -0.4640676764E+00
 -0.3397856165E+00  0.3220177940E+00  0.8836573291E+00
 Determinant of Hessian: -0.3371405687E+19
 Ellipticity of electron density:    0.000014
 eta index:   -1.000027
 Stiffness:   -1.000013
 
 Stress tensor:
 -0.3749144352E+06  0.1544323199E+01  0.1400615614E+01
  0.1544323199E+01 -0.3749173040E+06  0.2977607007E+01
  0.1400615614E+01  0.2977607007E+01 -0.3749211398E+06
 Eigenvalues of stress tensor: -0.3749227946E+06 -0.3749171624E+06 -0.3749129219E+06
 Eigenvectors (columns) of stress tensor:
  0.6285731344E-01  0.5896236138E+00 -0.8052285093E+00
  0.4620547414E+00 -0.7323403290E+00 -0.5001830250E+00
 -0.8846210342E+00 -0.3406194894E+00 -0.3184713320E+00
 Stress tensor stiffness:    1.000026
 Stress tensor polarizability:    0.999974
 
 ----------------   CP    70,     Type (3,-3)   ----------------
 Corresponding nucleus:   158(C )
 Position (Bohr):       -0.817248678227   29.231588543069    7.844084577207
 Position (Angstrom):   -0.432469376158   15.468690495485    4.150910798654
 Density of all electrons:  0.1220198640E+03
 Density of Alpha electrons:  0.6100993201E+02
 Density of Beta electrons:  0.6100993201E+02
 Spin density of electrons:  0.0000000000E+00
 Lagrangian kinetic energy G(r):  0.8677899964E+01
 G(r) in X,Y,Z:  0.2651439346E+01  0.2857146175E+01  0.3169314443E+01
 Hamiltonian kinetic energy K(r):  0.2419573688E+06
 Potential energy density V(r): -0.2419660467E+06
 Energy density E(r) or H(r): -0.2419573688E+06
 Laplacian of electron density: -0.9677947638E+06
 Electron localization function (ELF):  0.9999989863E+00
 Localized orbital locator (LOL):  0.9989941696E+00
 Local information entropy:  0.2972117528E+00
 Interaction region indicator (IRI):  0.2542477388E-11
 Reduced density gradient (RDG):  0.1000000000E+03
 Reduced density gradient with promolecular approximation:  0.1000000000E+03
 Sign(lambda2)*rho: -0.1220198640E+03
 Sign(lambda2)*rho with promolecular approximation: -0.1213920644E+03
 Corr. hole for alpha, ref.:   0.00000   0.00000   0.00000 : -0.3003553567E-03
 Source function, ref.:   0.00000   0.00000   0.00000 :  0.2543687395E+04
 Wavefunction value for orbital       1 :  0.9676767653E-05
 Average local ionization energy (ALIE):  0.9603514834E+01
 van der Waals potential (probe atom: C ):  0.4471563646E+76 kcal/mol
 Delta-g (under promolecular approximation):  0.4423430859E-01
 Delta-g (under Hirshfeld partition):  0.5532085031E-01
 User-defined real space function:  0.1000000000E+01
 ESP from nuclear charges:  0.2004324543E+07
 
 Note: Below information are for electron density
 
 Components of gradient in x/y/z are:
 -0.1745825706E-11 -0.4887792393E-09  0.1125312066E-09
 Norm of gradient is:  0.5015690034E-09
 
 Components of Laplacian in x/y/z are:
 -0.3225991215E+06 -0.3225983764E+06 -0.3225972659E+06
 Total: -0.9677947638E+06
 
 Hessian matrix:
 -0.3225991215E+06 -0.1318508173E+01 -0.6116668044E+00
 -0.1318508173E+01 -0.3225983764E+06 -0.5556390815E+00
 -0.6116668044E+00 -0.5556390815E+00 -0.3225972659E+06
 Eigenvalues of Hessian: -0.3226003396E+06 -0.3225973934E+06 -0.3225970308E+06
 Eigenvectors (columns) of Hessian:
 -0.7663781039E+00 -0.6374337067E+00 -0.7964214621E-01
 -0.5879536204E+00  0.7459698113E+00 -0.3127931918E+00
 -0.2587955605E+00  0.1928919651E+00  0.9464763852E+00
 Determinant of Hessian: -0.3357268224E+17
 Ellipticity of electron density:    0.000009
 eta index:   -1.000010
 Stiffness:   -1.000001
 
 Stress tensor:
 -0.8065508325E+05  0.3461327993E+00  0.1889338662E+00
  0.3461327993E+00 -0.8065530839E+05  0.1712816413E+00
  0.1889338662E+00  0.1712816413E+00 -0.8065565510E+05
 Eigenvalues of stress tensor: -0.8065573102E+05 -0.8065555576E+05 -0.8065475996E+05
 Eigenvectors (columns) of stress tensor:
  0.1270358620E+00  0.6217336150E+00 -0.7728578147E+00
  0.2814306304E+00 -0.7697427627E+00 -0.5729684804E+00
 -0.9511354741E+00 -0.1447183172E+00 -0.2727598186E+00
 Stress tensor stiffness:    1.000012
 Stress tensor polarizability:    0.999988
 
 ----------------   CP    71,     Type (3,-3)   ----------------
 Corresponding nucleus:   154(O )
 Position (Bohr):        0.564506119987   30.803959188103   13.843490182661
 Position (Angstrom):    0.298723774112   16.300753207930    7.325659524024
 Density of all electrons:  0.3016662924E+03
 Density of Alpha electrons:  0.1508331462E+03
 Density of Beta electrons:  0.1508331462E+03
 Spin density of electrons:  0.0000000000E+00
 Lagrangian kinetic energy G(r):  0.7479321374E+02
 G(r) in X,Y,Z:  0.2242586586E+02  0.2670085331E+02  0.2566649457E+02
 Hamiltonian kinetic energy K(r):  0.1127020908E+07
 Potential energy density V(r): -0.1127095701E+07
 Energy density E(r) or H(r): -0.1127020908E+07
 Laplacian of electron density: -0.4507784458E+07
 Electron localization function (ELF):  0.9999963145E+00
 Localized orbital locator (LOL):  0.9980839095E+00
 Local information entropy:  0.3658024914E+00
 Interaction region indicator (IRI):  0.4028866011E-11
 Reduced density gradient (RDG):  0.1000000000E+03
 Reduced density gradient with promolecular approximation:  0.1000000000E+03
 Sign(lambda2)*rho: -0.3016662924E+03
 Sign(lambda2)*rho with promolecular approximation: -0.2923656356E+03
 Corr. hole for alpha, ref.:   0.00000   0.00000   0.00000 : -0.1450042683E-04
 Source function, ref.:   0.00000   0.00000   0.00000 :  0.1062037853E+05
 Wavefunction value for orbital       1 :  0.2032495382E-03
 Average local ionization energy (ALIE):  0.1783439439E+02
 van der Waals potential (probe atom: C ):  0.2226875874E+73 kcal/mol
 Delta-g (under promolecular approximation):  0.4811354992E-01
 Delta-g (under Hirshfeld partition):  0.7203443489E-01
 User-defined real space function:  0.1000000000E+01
 ESP from nuclear charges:  0.1522500030E+07
 
 Note: Below information are for electron density
 
 Components of gradient in x/y/z are:
 -0.6093014981E-10  0.2150214118E-08  0.1157351992E-10
 Norm of gradient is:  0.2151108361E-08
 
 Components of Laplacian in x/y/z are:
 -0.1502604435E+07 -0.1502587927E+07 -0.1502592096E+07
 Total: -0.4507784458E+07
 
 Hessian matrix:
 -0.1502604435E+07 -0.9153980832E+01  0.8002890023E+01
 -0.9153980832E+01 -0.1502587927E+07  0.1972727050E+01
  0.8002890023E+01  0.1972727050E+01 -0.1502592096E+07
 Eigenvalues of Hessian: -0.1502611852E+07 -0.1502589104E+07 -0.1502583502E+07
 Eigenvectors (columns) of Hessian:
  0.8525771922E+00 -0.2412145611E+00  0.4636029193E+00
  0.3576196209E+00 -0.3775844453E+00 -0.8541300799E+00
 -0.3810778635E+00 -0.8940053256E+00  0.2356568263E+00
 Determinant of Hessian: -0.3392545346E+19
 Ellipticity of electron density:    0.000015
 eta index:   -1.000019
 Stiffness:   -1.000004
 
 Stress tensor:
 -0.3756959606E+06  0.2443111732E+01 -0.2155885814E+01
  0.2443111732E+01 -0.3757003833E+06 -0.5650690345E+00
 -0.2155885814E+01 -0.5650690345E+00 -0.3756993570E+06
 Eigenvalues of stress tensor: -0.3757015542E+06 -0.3757001720E+06 -0.3756939747E+06
 Eigenvectors (columns) of stress tensor:
 -0.4637726955E+00  0.2395482336E+00  0.8529545889E+00
  0.8541094789E+00  0.3766921639E+00  0.3586084380E+00
 -0.2353972919E+00  0.8948294013E+00 -0.3792999571E+00
 Stress tensor stiffness:    1.000020
 Stress tensor polarizability:    0.999980
 
 ----------------   CP    72,     Type (3,-3)   ----------------
 Corresponding nucleus:    28(C )
 Position (Bohr):      -11.748793543790   30.455679041545    6.950517384197
 Position (Angstrom):   -6.217193798978   16.116451291362    3.678055403702
 Density of all electrons:  0.1219906155E+03
 Density of Alpha electrons:  0.6099530774E+02
 Density of Beta electrons:  0.6099530774E+02
 Spin density of electrons:  0.0000000000E+00
 Lagrangian kinetic energy G(r):  0.8658352389E+01
 G(r) in X,Y,Z:  0.2578308162E+01  0.3170021466E+01  0.2910022761E+01
 Hamiltonian kinetic energy K(r):  0.2418907497E+06
 Potential energy density V(r): -0.2418994081E+06
 Energy density E(r) or H(r): -0.2418907497E+06
 Laplacian of electron density: -0.9675283655E+06
 Electron localization function (ELF):  0.9999989900E+00
 Localized orbital locator (LOL):  0.9989960323E+00
 Local information entropy:  0.2971800305E+00
 Interaction region indicator (IRI):  0.2202810405E-11
 Reduced density gradient (RDG):  0.1000000000E+03
 Reduced density gradient with promolecular approximation:  0.1000000000E+03
 Sign(lambda2)*rho: -0.1219906155E+03
 Sign(lambda2)*rho with promolecular approximation: -0.1213891836E+03
 Corr. hole for alpha, ref.:   0.00000   0.00000   0.00000 : -0.5091471362E-04
 Source function, ref.:   0.00000   0.00000   0.00000 :  0.2306918520E+04
 Wavefunction value for orbital       1 : -0.9007855829E-06
 Average local ionization energy (ALIE):  0.9603057091E+01
 van der Waals potential (probe atom: C ):  0.9473147168E+75 kcal/mol
 Delta-g (under promolecular approximation):  0.4268970970E-01
 Delta-g (under Hirshfeld partition):  0.5191322669E-01
 User-defined real space function:  0.1000000000E+01
 ESP from nuclear charges:  0.1761176164E+07
 
 Note: Below information are for electron density
 
 Components of gradient in x/y/z are:
  0.2535399668E-09  0.3484961208E-09  0.5487801880E-10
 Norm of gradient is:  0.4344463810E-09
 
 Components of Laplacian in x/y/z are:
 -0.3225106157E+06 -0.3225083872E+06 -0.3225093626E+06
 Total: -0.9675283655E+06
 
 Hessian matrix:
 -0.3225106157E+06 -0.9219386269E+00  0.1223149811E+01
 -0.9219386269E+00 -0.3225083872E+06  0.5539190267E+00
  0.1223149811E+01  0.5539190267E+00 -0.3225093626E+06
 Eigenvalues of Hessian: -0.3225117114E+06 -0.3225086150E+06 -0.3225080391E+06
 Eigenvectors (columns) of Hessian:
  0.8121986140E+00 -0.5172810341E+00  0.2697290181E+00
  0.3078305637E+00 -0.1273726147E-01 -0.9513559304E+00
 -0.4955539885E+00 -0.8557208037E+00 -0.1488897262E+00
 Determinant of Hessian: -0.3354496590E+17
 Ellipticity of electron density:    0.000010
 eta index:   -1.000011
 Stiffness:   -1.000002
 
 Stress tensor:
 -0.8063281054E+05  0.2618833129E+00 -0.3357690169E+00
  0.2618833129E+00 -0.8063343684E+05 -0.1503759520E+00
 -0.3357690169E+00 -0.1503759520E+00 -0.8063316070E+05
 Eigenvalues of stress tensor: -0.8063353532E+05 -0.8063336402E+05 -0.8063250873E+05
 Eigenvectors (columns) of stress tensor:
 -0.2849594812E+00  0.5053744134E+00  0.8144905134E+00
  0.9502195436E+00  0.3722319737E-01  0.3093497253E+00
  0.1260194948E+00  0.8620969411E+00 -0.4908237474E+00
 Stress tensor stiffness:    1.000013
 Stress tensor polarizability:    0.999987
 
 ----------------   CP    73,     Type (3,-3)   ----------------
 Corresponding nucleus:    35(H )
 Position (Bohr):       -9.615984439171   32.503575556389   14.670709450938
 Position (Angstrom):   -5.088559825607   17.200151457305    7.763405109216
 Density of all electrons:  0.4532765972E+00
 Density of Alpha electrons:  0.2266382986E+00
 Density of Beta electrons:  0.2266382986E+00
 Spin density of electrons:  0.0000000000E+00
 Lagrangian kinetic energy G(r):  0.4636813140E-02
 G(r) in X,Y,Z:  0.1437358702E-02  0.1766223886E-02  0.1433230552E-02
 Hamiltonian kinetic energy K(r):  0.6913538295E+01
 Potential energy density V(r): -0.6918175108E+01
 Energy density E(r) or H(r): -0.6913538295E+01
 Laplacian of electron density: -0.2763560593E+02
 Electron localization function (ELF):  0.9999633889E+00
 Localized orbital locator (LOL):  0.9939984346E+00
 Local information entropy:  0.4531481445E-02
 Interaction region indicator (IRI):  0.7954204114E-13
 Reduced density gradient (RDG):  0.1000000000E+03
 Reduced density gradient with promolecular approximation:  0.1000000000E+03
 Sign(lambda2)*rho: -0.4532765972E+00
 Sign(lambda2)*rho with promolecular approximation: -0.2990677234E+00
 Corr. hole for alpha, ref.:   0.00000   0.00000   0.00000 : -0.2287873696E-08
 Source function, ref.:   0.00000   0.00000   0.00000 :  0.5954199749E-01
 Wavefunction value for orbital       1 : -0.4154382463E-06
 Average local ionization energy (ALIE):  0.4108356908E+00
 van der Waals potential (probe atom: C ):  0.6300031851E+28 kcal/mol
 Delta-g (under promolecular approximation):  0.1018415554E+00
 Delta-g (under Hirshfeld partition):  0.1922673448E+00
 User-defined real space function:  0.1000000000E+01
 ESP from nuclear charges:  0.1001150004E+03
 
 Note: Below information are for electron density
 
 Components of gradient in x/y/z are:
  0.4418340693E-14 -0.3285002478E-13 -0.3319827052E-14
 Norm of gradient is:  0.3331166634E-13
 
 Components of Laplacian in x/y/z are:
 -0.8961542772E+01 -0.9422296968E+01 -0.9251766187E+01
 Total: -0.2763560593E+02
 
 Hessian matrix:
 -0.8961542772E+01  0.9238244248E-01 -0.3038641978E+00
  0.9238244248E-01 -0.9422296968E+01 -0.6085497099E-01
 -0.3038641978E+00 -0.6085497099E-01 -0.9251766187E+01
 Eigenvalues of Hessian: -0.9444558321E+01 -0.9439370276E+01 -0.8751677330E+01
 Eigenvectors (columns) of Hessian:
  0.4046103437E+00  0.3744710959E+00 -0.8343032231E+00
  0.4682443226E+00 -0.8684850303E+00 -0.1627298577E+00
  0.7855174881E+00  0.3248155639E+00  0.5267419912E+00
 Determinant of Hessian: -0.7802180121E+03
 Ellipticity of electron density:    0.000550
 eta index:   -1.079171
 Stiffness:   -1.078578
 
 Stress tensor:
 -0.2243260410E+01  0.2337511402E-01 -0.7601231604E-01
  0.2337511402E-01 -0.2359106690E+01 -0.1504842100E-01
 -0.7601231604E-01 -0.1504842100E-01 -0.2315808008E+01
 Eigenvalues of stress tensor: -0.2363981769E+01 -0.2363472388E+01 -0.2190720952E+01
 Eigenvectors (columns) of stress tensor:
 -0.3084342182E+00 -0.4568600358E+00 -0.8343543856E+00
 -0.6538374790E+00  0.7388940659E+00 -0.1628868022E+00
 -0.6909159747E+00 -0.4952923046E+00  0.5266124276E+00
 Stress tensor stiffness:    1.079088
 Stress tensor polarizability:    0.926708
 
 ----------------   CP    74,     Type (3,-3)   ----------------
 Corresponding nucleus:   121(H )
 Position (Bohr):        2.414095388961   26.716562362726   -2.053608964598
 Position (Angstrom):    1.277484264784   14.137795956023   -1.086723064171
 Density of all electrons:  0.4543466644E+00
 Density of Alpha electrons:  0.2271733322E+00
 Density of Beta electrons:  0.2271733322E+00
 Spin density of electrons:  0.0000000000E+00
 Lagrangian kinetic energy G(r):  0.5003309702E-02
 G(r) in X,Y,Z:  0.1789672626E-02  0.1473267676E-02  0.1740369400E-02
 Hamiltonian kinetic energy K(r):  0.6930000371E+01
 Potential energy density V(r): -0.6935003680E+01
 Energy density E(r) or H(r): -0.6930000371E+01
 Laplacian of electron density: -0.2769998824E+02
 Electron localization function (ELF):  0.9999577199E+00
 Localized orbital locator (LOL):  0.9935523619E+00
 Local information entropy:  0.4540731342E-02
 Interaction region indicator (IRI):  0.1429597343E-13
 Reduced density gradient (RDG):  0.1000000000E+03
 Reduced density gradient with promolecular approximation:  0.1000000000E+03
 Sign(lambda2)*rho: -0.4543466644E+00
 Sign(lambda2)*rho with promolecular approximation: -0.2993201714E+00
 Corr. hole for alpha, ref.:   0.00000   0.00000   0.00000 : -0.5142493919E-05
 Source function, ref.:   0.00000   0.00000   0.00000 :  0.8193217236E-01
 Wavefunction value for orbital       1 : -0.6921976917E-06
 Average local ionization energy (ALIE):  0.4108121146E+00
 van der Waals potential (probe atom: C ):  0.5069258290E+28 kcal/mol
 Delta-g (under promolecular approximation):  0.1031540596E+00
 Delta-g (under Hirshfeld partition):  0.1958858954E+00
 User-defined real space function:  0.1000000000E+01
 ESP from nuclear charges:  0.1132191152E+03
 
 Note: Below information are for electron density
 
 Components of gradient in x/y/z are:
  0.1221679008E-14  0.5774460771E-14 -0.1092875790E-14
 Norm of gradient is:  0.6002605624E-14
 
 Components of Laplacian in x/y/z are:
 -0.9225489068E+01 -0.9437738129E+01 -0.9036761046E+01
 Total: -0.2769998824E+02
 
 Hessian matrix:
 -0.9225489068E+01 -0.9125990093E-01 -0.3221610016E+00
 -0.9125990093E-01 -0.9437738129E+01  0.1187580970E+00
 -0.3221610016E+00  0.1187580970E+00 -0.9036761046E+01
 Eigenvalues of Hessian: -0.9471612989E+01 -0.9466149312E+01 -0.8762225941E+01
 Eigenvectors (columns) of Hessian:
 -0.4022272553E+00 -0.7036144787E+00 -0.5857814442E+00
 -0.9142646464E+00  0.3424486514E+00  0.2164464772E+00
 -0.4830519035E-01 -0.6226199374E+00  0.7810320238E+00
 Determinant of Hessian: -0.7856185737E+03
 Ellipticity of electron density:    0.000577
 eta index:   -1.080960
 Stiffness:   -1.080336
 
 Stress tensor:
 -0.2309951612E+01 -0.2257098988E-01 -0.8084441032E-01
 -0.2257098988E-01 -0.2362381068E+01  0.2998407802E-01
 -0.8084441032E-01  0.2998407802E-01 -0.2262671000E+01
 Eigenvalues of stress tensor: -0.2370759966E+01 -0.2370513836E+01 -0.2193729878E+01
 Eigenvectors (columns) of stress tensor:
 -0.3898289584E+00 -0.7108053226E+00 -0.5854820036E+00
 -0.9201710519E+00  0.3257336148E+00  0.2172161309E+00
 -0.3631278748E-01 -0.6234207292E+00  0.7810428771E+00
 Stress tensor stiffness:    1.080698
 Stress tensor polarizability:    0.925328
 
 ----------------   CP    75,     Type (3,-3)   ----------------
 Corresponding nucleus:   153(O )
 Position (Bohr):        5.320218157898   30.803171237061   13.972102800214
 Position (Angstrom):    2.815338206192   16.300336242196    7.393718390267
 Density of all electrons:  0.3016492792E+03
 Density of Alpha electrons:  0.1508246396E+03
 Density of Beta electrons:  0.1508246396E+03
 Spin density of electrons:  0.0000000000E+00
 Lagrangian kinetic energy G(r):  0.7486290678E+02
 G(r) in X,Y,Z:  0.2270795273E+02  0.2657110074E+02  0.2558385331E+02
 Hamiltonian kinetic energy K(r):  0.1126950691E+07
 Potential energy density V(r): -0.1127025554E+07
 Energy density E(r) or H(r): -0.1126950691E+07
 Laplacian of electron density: -0.4507503312E+07
 Electron localization function (ELF):  0.9999963069E+00
 Localized orbital locator (LOL):  0.9980819476E+00
 Local information entropy:  0.3658048513E+00
 Interaction region indicator (IRI):  0.5433692341E-11
 Reduced density gradient (RDG):  0.1000000000E+03
 Reduced density gradient with promolecular approximation:  0.1000000000E+03
 Sign(lambda2)*rho: -0.3016492792E+03
 Sign(lambda2)*rho with promolecular approximation: -0.2923654089E+03
 Corr. hole for alpha, ref.:   0.00000   0.00000   0.00000 : -0.1112611597E-04
 Source function, ref.:   0.00000   0.00000   0.00000 :  0.1047600611E+05
 Wavefunction value for orbital       1 :  0.1535299003E-03
 Average local ionization energy (ALIE):  0.1783544290E+02
 van der Waals potential (probe atom: C ):  0.1873508634E+73 kcal/mol
 Delta-g (under promolecular approximation):  0.4867944928E-01
 Delta-g (under Hirshfeld partition):  0.7291643176E-01
 User-defined real space function:  0.1000000000E+01
 ESP from nuclear charges:  0.1500728794E+07
 
 Note: Below information are for electron density
 
 Components of gradient in x/y/z are:
  0.4204903092E-09  0.2632942087E-08  0.1143065420E-08
 Norm of gradient is:  0.2900998912E-08
 
 Components of Laplacian in x/y/z are:
 -0.1502509704E+07 -0.1502494836E+07 -0.1502498772E+07
 Total: -0.4507503312E+07
 
 Hessian matrix:
 -0.1502509704E+07  0.8961554147E+01 -0.8665744356E+01
  0.8961554147E+01 -0.1502494836E+07  0.2172607519E+01
 -0.8665744356E+01  0.2172607519E+01 -0.1502498772E+07
 Eigenvalues of Hessian: -0.1502517945E+07 -0.1502495281E+07 -0.1502490086E+07
 Eigenvectors (columns) of Hessian:
 -0.8332138394E+00  0.2308604135E+00  0.5024521543E+00
  0.3623728829E+00 -0.4583738761E+00  0.8115289788E+00
 -0.4176608571E+00 -0.8582522119E+00 -0.2982659036E+00
 Determinant of Hessian: -0.3391910617E+19
 Ellipticity of electron density:    0.000015
 eta index:   -1.000019
 Stiffness:   -1.000003
 
 Stress tensor:
 -0.3756728419E+06 -0.2396579252E+01  0.2343449430E+01
 -0.2396579252E+01 -0.3756768511E+06 -0.6261686764E+00
  0.2343449430E+01 -0.6261686764E+00 -0.3756758608E+06
 Eigenvalues of stress tensor: -0.3756781046E+06 -0.3756768221E+06 -0.3756706272E+06
 Eigenvectors (columns) of stress tensor:
  0.5023885656E+00 -0.2299160187E+00  0.8335132593E+00
  0.8115833531E+00  0.4578860716E+00 -0.3628674778E+00
 -0.2982250661E+00  0.8587659575E+00  0.4166327401E+00
 Stress tensor stiffness:    1.000020
 Stress tensor polarizability:    0.999980
 
 ----------------   CP    76,     Type (3,-3)   ----------------
 Corresponding nucleus:    41(H )
 Position (Bohr):       -5.463677616964   32.755682695988   16.307235356549
 Position (Angstrom):   -2.891253682618   17.333560810287    8.629417323518
 Density of all electrons:  0.4205769832E+00
 Density of Alpha electrons:  0.2102884916E+00
 Density of Beta electrons:  0.2102884916E+00
 Spin density of electrons:  0.0000000000E+00
 Lagrangian kinetic energy G(r):  0.1905920326E-01
 G(r) in X,Y,Z:  0.6411866832E-02  0.6811764183E-02  0.5835572244E-02
 Hamiltonian kinetic energy K(r):  0.6093040295E+01
 Potential energy density V(r): -0.6112099498E+01
 Energy density E(r) or H(r): -0.6093040295E+01
 Laplacian of electron density: -0.2429592437E+02
 Electron localization function (ELF):  0.9992092618E+00
 Localized orbital locator (LOL):  0.9726524759E+00
 Local information entropy:  0.4247132969E-02
 Interaction region indicator (IRI):  0.6741453672E-13
 Reduced density gradient (RDG):  0.1000000000E+03
 Reduced density gradient with promolecular approximation:  0.1000000000E+03
 Sign(lambda2)*rho: -0.4205769832E+00
 Sign(lambda2)*rho with promolecular approximation: -0.2948156152E+00
 Corr. hole for alpha, ref.:   0.00000   0.00000   0.00000 : -0.1919499983E-05
 Source function, ref.:   0.00000   0.00000   0.00000 :  0.5225976525E-01
 Wavefunction value for orbital       1 :  0.1783415893E-05
 Average local ionization energy (ALIE):  0.5791103510E+00
 van der Waals potential (probe atom: C ):  0.1390460249E+26 kcal/mol
 Delta-g (under promolecular approximation):  0.2292361612E+00
 Delta-g (under Hirshfeld partition):  0.3607780764E+00
 User-defined real space function:  0.1000000000E+01
 ESP from nuclear charges:  0.8426192809E+02
 
 Note: Below information are for electron density
 
 Components of gradient in x/y/z are:
 -0.7138387104E-15  0.2529053356E-13  0.5992602248E-14
 Norm of gradient is:  0.2600061413E-13
 
 Components of Laplacian in x/y/z are:
 -0.8403241728E+01 -0.7916895672E+01 -0.7975786965E+01
 Total: -0.2429592437E+02
 
 Hessian matrix:
 -0.8403241728E+01 -0.3427590570E+00  0.3177886787E+00
 -0.3427590570E+00 -0.7916895672E+01 -0.6309560579E+00
  0.3177886787E+00 -0.6309560579E+00 -0.7975786965E+01
 Eigenvalues of Hessian: -0.8583570230E+01 -0.8570785398E+01 -0.7141568737E+01
 Eigenvectors (columns) of Hessian:
  0.6200608454E+00  0.7034612013E+00 -0.3473713953E+00
  0.6834338126E+00 -0.2668779729E+00  0.6794809573E+00
  0.3852827167E+00 -0.6587248939E+00 -0.6462497523E+00
 Determinant of Hessian: -0.5253904889E+03
 Ellipticity of electron density:    0.001492
 eta index:   -1.201917
 Stiffness:   -1.200126
 
 Stress tensor:
 -0.2113634166E+01 -0.8534781352E-01  0.8327949229E-01
 -0.8534781352E-01 -0.1992847446E+01 -0.1589150581E+00
  0.8327949229E-01 -0.1589150581E+00 -0.2005617886E+01
 Eigenvalues of stress tensor: -0.2159175068E+01 -0.2157429234E+01 -0.1795495196E+01
 Eigenvectors (columns) of stress tensor:
  0.6720976817E+00 -0.6519991570E+00  0.3509726563E+00
 -0.3013503001E+00 -0.6738110070E+00 -0.6746604505E+00
 -0.6763672840E+00 -0.3476720094E+00  0.6493469574E+00
 Stress tensor stiffness:    1.202551
 Stress tensor polarizability:    0.831565
 
 ----------------   CP    77,     Type (3,-3)   ----------------
 Corresponding nucleus:   111(C )
 Position (Bohr):        3.602768837264   26.287197687973   -3.650286178078
 Position (Angstrom):    1.906503164832   13.910585954977   -1.931648258713
 Density of all electrons:  0.1220445082E+03
 Density of Alpha electrons:  0.6102225411E+02
 Density of Beta electrons:  0.6102225411E+02
 Spin density of electrons:  0.0000000000E+00
 Lagrangian kinetic energy G(r):  0.8614784714E+01
 G(r) in X,Y,Z:  0.3132918140E+01  0.2255883287E+01  0.3225983288E+01
 Hamiltonian kinetic energy K(r):  0.2420147396E+06
 Potential energy density V(r): -0.2420233544E+06
 Energy density E(r) or H(r): -0.2420147396E+06
 Laplacian of electron density: -0.9680244994E+06
 Electron localization function (ELF):  0.9999990016E+00
 Localized orbital locator (LOL):  0.9990018134E+00
 Local information entropy:  0.2972384740E+00
 Interaction region indicator (IRI):  0.2517719905E-11
 Reduced density gradient (RDG):  0.1000000000E+03
 Reduced density gradient with promolecular approximation:  0.1000000000E+03
 Sign(lambda2)*rho: -0.1220445082E+03
 Sign(lambda2)*rho with promolecular approximation: -0.1213890756E+03
 Corr. hole for alpha, ref.:   0.00000   0.00000   0.00000 : -0.1708733909E-02
 Source function, ref.:   0.00000   0.00000   0.00000 :  0.2876203583E+04
 Wavefunction value for orbital       1 : -0.2629560075E-05
 Average local ionization energy (ALIE):  0.9609773817E+01
 van der Waals potential (probe atom: C ):  0.2567570937E+75 kcal/mol
 Delta-g (under promolecular approximation):  0.4087100878E-01
 Delta-g (under Hirshfeld partition):  0.5044509357E-01
 User-defined real space function:  0.1000000000E+01
 ESP from nuclear charges:  0.1579642238E+07
 
 Note: Below information are for electron density
 
 Components of gradient in x/y/z are:
 -0.2350075690E-10  0.4917208307E-09 -0.6681249998E-10
 Norm of gradient is:  0.4967953010E-09
 
 Components of Laplacian in x/y/z are:
 -0.3226738341E+06 -0.3226771610E+06 -0.3226735043E+06
 Total: -0.9680244994E+06
 
 Hessian matrix:
 -0.3226738341E+06 -0.4030400943E+00 -0.2435129856E+00
 -0.4030400943E+00 -0.3226771610E+06 -0.7853308762E+00
 -0.2435129856E+00 -0.7853308762E+00 -0.3226735043E+06
 Eigenvalues of Hessian: -0.3226773782E+06 -0.3226738287E+06 -0.3226732925E+06
 Eigenvectors (columns) of Hessian:
 -0.1244712696E+00 -0.9445078262E+00 -0.3039932059E+00
 -0.9708904171E+00  0.1791271203E+00 -0.1590134360E+00
 -0.2046428623E+00 -0.2753514862E+00  0.9393097774E+00
 Determinant of Hessian: -0.3359659642E+17
 Ellipticity of electron density:    0.000011
 eta index:   -1.000013
 Stiffness:   -1.000002
 
 Stress tensor:
 -0.8067472437E+05  0.1102406844E+00  0.7489450123E-01
  0.1102406844E+00 -0.8067380203E+05  0.2089055358E+00
  0.7489450123E-01  0.2089055358E+00 -0.8067482803E+05
 Eigenvalues of stress tensor: -0.8067488724E+05 -0.8067472145E+05 -0.8067374573E+05
 Eigenvectors (columns) of stress tensor:
  0.3300203960E+00  0.9357162713E+00 -0.1245857045E+00
  0.1460047449E+00 -0.1809896632E+00 -0.9725869402E+00
 -0.9326141500E+00  0.3027834232E+00 -0.1963492958E+00
 Stress tensor stiffness:    1.000014
 Stress tensor polarizability:    0.999986
 
 ----------------   CP    78,     Type (3,-3)   ----------------
 Corresponding nucleus:    27(C )
 Position (Bohr):       -9.664754774782   31.283453567001    8.698113327556
 Position (Angstrom):   -5.114367975781   16.554490705999    4.602843350795
 Density of all electrons:  0.1220317834E+03
 Density of Alpha electrons:  0.6101589172E+02
 Density of Beta electrons:  0.6101589172E+02
 Spin density of electrons:  0.0000000000E+00
 Lagrangian kinetic energy G(r):  0.8621704360E+01
 G(r) in X,Y,Z:  0.3175503086E+01  0.2483854837E+01  0.2962346437E+01
 Hamiltonian kinetic energy K(r):  0.2419863783E+06
 Potential energy density V(r): -0.2419950000E+06
 Energy density E(r) or H(r): -0.2419863783E+06
 Laplacian of electron density: -0.9679110266E+06
 Electron localization function (ELF):  0.9999989997E+00
 Localized orbital locator (LOL):  0.9990008390E+00
 Local information entropy:  0.2972246776E+00
 Interaction region indicator (IRI):  0.6732696241E-12
 Reduced density gradient (RDG):  0.1000000000E+03
 Reduced density gradient with promolecular approximation:  0.1000000000E+03
 Sign(lambda2)*rho: -0.1220317834E+03
 Sign(lambda2)*rho with promolecular approximation: -0.1213896500E+03
 Corr. hole for alpha, ref.:   0.00000   0.00000   0.00000 : -0.4678868729E-04
 Source function, ref.:   0.00000   0.00000   0.00000 :  0.2273567035E+04
 Wavefunction value for orbital       1 : -0.3307661793E-05
 Average local ionization energy (ALIE):  0.9611675537E+01
 van der Waals potential (probe atom: C ):  0.6370969905E+75 kcal/mol
 Delta-g (under promolecular approximation):  0.4152320617E-01
 Delta-g (under Hirshfeld partition):  0.5119448400E-01
 User-defined real space function:  0.1000000000E+01
 ESP from nuclear charges:  0.1703913716E+07
 
 Note: Below information are for electron density
 
 Components of gradient in x/y/z are:
  0.1076112255E-09 -0.7786982170E-10  0.9942602297E-12
 Norm of gradient is:  0.1328340075E-09
 
 Components of Laplacian in x/y/z are:
 -0.3226358753E+06 -0.3226384784E+06 -0.3226366729E+06
 Total: -0.9679110266E+06
 
 Hessian matrix:
 -0.3226358753E+06  0.9280506485E+00  0.2643743550E+00
  0.9280506485E+00 -0.3226384784E+06 -0.1274617853E+01
  0.2643743550E+00 -0.1274617853E+01 -0.3226366729E+06
 Eigenvalues of Hessian: -0.3226393927E+06 -0.3226360864E+06 -0.3226355475E+06
 Eigenvectors (columns) of Hessian:
  0.2603852845E+00  0.3528326863E+00  0.8987260979E+00
 -0.8642884082E+00 -0.3297219026E+00  0.3798539382E+00
 -0.4303545643E+00  0.8756669244E+00 -0.2190944694E+00
 Determinant of Hessian: -0.3358478312E+17
 Ellipticity of electron density:    0.000010
 eta index:   -1.000012
 Stiffness:   -1.000002
 
 Stress tensor:
 -0.8066531983E+05 -0.2610703117E+00 -0.6929626740E-01
 -0.2610703117E+00 -0.8066458731E+05  0.3483351871E+00
 -0.6929626740E-01  0.3483351871E+00 -0.8066509291E+05
 Eigenvalues of stress tensor: -0.8066541219E+05 -0.8066524945E+05 -0.8066433841E+05
 Eigenvectors (columns) of stress tensor:
  0.9015266429E+00  0.3454175921E+00  0.2606461187E+00
  0.3758703608E+00 -0.3266353045E+00 -0.8671971227E+00
 -0.2144089177E+00  0.8797704615E+00 -0.4243026645E+00
 Stress tensor stiffness:    1.000013
 Stress tensor polarizability:    0.999987
 
 ----------------   CP    79,     Type (3,-3)   ----------------
 Corresponding nucleus:    24(C )
 Position (Bohr):       -7.911077402983   32.834746282247   13.595397319976
 Position (Angstrom):   -4.186361875348   17.375399458347    7.194374434903
 Density of all electrons:  0.1220206685E+03
 Density of Alpha electrons:  0.6101033427E+02
 Density of Beta electrons:  0.6101033427E+02
 Spin density of electrons:  0.0000000000E+00
 Lagrangian kinetic energy G(r):  0.8646188043E+01
 G(r) in X,Y,Z:  0.2788069015E+01  0.3002297810E+01  0.2855821217E+01
 Hamiltonian kinetic energy K(r):  0.2419576543E+06
 Potential energy density V(r): -0.2419663005E+06
 Energy density E(r) or H(r): -0.2419576543E+06
 Laplacian of electron density: -0.9677960324E+06
 Electron localization function (ELF):  0.9999989937E+00
 Localized orbital locator (LOL):  0.9989978525E+00
 Local information entropy:  0.2972126252E+00
 Interaction region indicator (IRI):  0.3326393160E-11
 Reduced density gradient (RDG):  0.1000000000E+03
 Reduced density gradient with promolecular approximation:  0.1000000000E+03
 Sign(lambda2)*rho: -0.1220206685E+03
 Sign(lambda2)*rho with promolecular approximation: -0.1213897066E+03
 Corr. hole for alpha, ref.:   0.00000   0.00000   0.00000 : -0.1598441271E-04
 Source function, ref.:   0.00000   0.00000   0.00000 :  0.2115326774E+04
 Wavefunction value for orbital       1 : -0.1110637458E-04
 Average local ionization energy (ALIE):  0.9613846344E+01
 van der Waals potential (probe atom: C ):  0.9626786644E+75 kcal/mol
 Delta-g (under promolecular approximation):  0.4214905848E-01
 Delta-g (under Hirshfeld partition):  0.5168288255E-01
 User-defined real space function:  0.1000000000E+01
 ESP from nuclear charges:  0.1763541446E+07
 
 Note: Below information are for electron density
 
 Components of gradient in x/y/z are:
 -0.8156364473E-10  0.5908362688E-09 -0.2736535443E-09
 Norm of gradient is:  0.6562212942E-09
 
 Components of Laplacian in x/y/z are:
 -0.3225990532E+06 -0.3225981893E+06 -0.3225987899E+06
 Total: -0.9677960324E+06
 
 Hessian matrix:
 -0.3225990532E+06 -0.8961670238E+00 -0.1445536837E+01
 -0.8961670238E+00 -0.3225981893E+06 -0.8425990364E+00
 -0.1445536837E+01 -0.8425990364E+00 -0.3225987899E+06
 Eigenvalues of Hessian: -0.3226009259E+06 -0.3225976381E+06 -0.3225974684E+06
 Eigenvectors (columns) of Hessian:
 -0.6721258417E+00  0.3668792057E+00 -0.6431535597E+00
 -0.4099624208E+00 -0.9077140551E+00 -0.8936446594E-01
 -0.6165854900E+00  0.2036046234E+00  0.7605047606E+00
 Determinant of Hessian: -0.3357281427E+17
 Ellipticity of electron density:    0.000010
 eta index:   -1.000011
 Stiffness:   -1.000001
 
 Stress tensor:
 -0.8065533943E+05  0.2404142332E+00  0.4008062374E+00
  0.2404142332E+00 -0.8065555193E+05  0.2286648348E+00
  0.4008062374E+00  0.2286648348E+00 -0.8065540911E+05
 Eigenvalues of stress tensor: -0.8065577701E+05 -0.8065570215E+05 -0.8065482132E+05
 Eigenvectors (columns) of stress tensor:
 -0.6531097418E+00 -0.3541239622E+00  0.6693608030E+00
 -0.6856131521E-01  0.9079425925E+00  0.4134484185E+00
  0.7541531749E+00 -0.2241349329E+00  0.6172653568E+00
 Stress tensor stiffness:    1.000012
 Stress tensor polarizability:    0.999988
 
 ----------------   CP    80,     Type (3,-3)   ----------------
 Corresponding nucleus:   149(O )
 Position (Bohr):        3.272495133444   30.474236259111    9.776277785458
 Position (Angstrom):    1.731729847410   16.126271347996    5.173383411522
 Density of all electrons:  0.3017867771E+03
 Density of Alpha electrons:  0.1508933886E+03
 Density of Beta electrons:  0.1508933886E+03
 Spin density of electrons:  0.0000000000E+00
 Lagrangian kinetic energy G(r):  0.7405004684E+02
 G(r) in X,Y,Z:  0.2337274978E+02  0.2907626055E+02  0.2160103652E+02
 Hamiltonian kinetic energy K(r):  0.1127548169E+07
 Potential energy density V(r): -0.1127622219E+07
 Energy density E(r) or H(r): -0.1127548169E+07
 Laplacian of electron density: -0.4509896476E+07
 Electron localization function (ELF):  0.9999963922E+00
 Localized orbital locator (LOL):  0.9981041720E+00
 Local information entropy:  0.3657857423E+00
 Interaction region indicator (IRI):  0.2974249472E-11
 Reduced density gradient (RDG):  0.1000000000E+03
 Reduced density gradient with promolecular approximation:  0.1000000000E+03
 Sign(lambda2)*rho: -0.3017867771E+03
 Sign(lambda2)*rho with promolecular approximation: -0.2923636174E+03
 Corr. hole for alpha, ref.:   0.00000   0.00000   0.00000 : -0.3624064885E-03
 Source function, ref.:   0.00000   0.00000   0.00000 :  0.1115563013E+05
 Wavefunction value for orbital       1 :  0.2202330637E-04
 Average local ionization energy (ALIE):  0.1789999338E+02
 van der Waals potential (probe atom: C ):  0.3700358355E+72 kcal/mol
 Delta-g (under promolecular approximation):  0.4147700015E-01
 Delta-g (under Hirshfeld partition):  0.5887317117E-01
 User-defined real space function:  0.1000000000E+01
 ESP from nuclear charges:  0.1311015876E+07
 
 Note: Below information are for electron density
 
 Components of gradient in x/y/z are:
 -0.2104831864E-09 -0.1149669027E-08  0.1076100459E-08
 Norm of gradient is:  0.1588720945E-08
 
 Components of Laplacian in x/y/z are:
 -0.1503303124E+07 -0.1503281263E+07 -0.1503312089E+07
 Total: -0.4509896476E+07
 
 Hessian matrix:
 -0.1503303124E+07  0.1184770983E+02 -0.1772402155E+02
  0.1184770983E+02 -0.1503281263E+07 -0.5622680197E+01
 -0.1772402155E+02 -0.5622680197E+01 -0.1503312089E+07
 Eigenvalues of Hessian: -0.1503326089E+07 -0.1503298613E+07 -0.1503271775E+07
 Eigenvectors (columns) of Hessian:
  0.6319254649E+00  0.5999477112E+00 -0.4906454429E+00
 -0.7020687679E-01 -0.5861521455E+00 -0.8071534283E+00
  0.7718427309E+00 -0.5445074896E+00  0.3282840120E+00
 Determinant of Hessian: -0.3397316076E+19
 Ellipticity of electron density:    0.000018
 eta index:   -1.000036
 Stiffness:   -1.000018
 
 Stress tensor:
 -0.3758725265E+06 -0.3379519431E+01  0.4361657498E+01
 -0.3379519431E+01 -0.3758784683E+06  0.1349471051E+01
  0.4361657498E+01  0.1349471051E+01 -0.3758712243E+06
 Eigenvalues of stress tensor: -0.3758810543E+06 -0.3758738421E+06 -0.3758673227E+06
 Eigenvectors (columns) of stress tensor:
  0.4881491570E+00 -0.5443306987E+00 -0.6822129367E+00
  0.8089243584E+00  0.5756350520E+00  0.1195226728E+00
 -0.3276458193E+00  0.6102035541E+00 -0.7213181265E+00
 Stress tensor stiffness:    1.000037
 Stress tensor polarizability:    0.999963
 
 ----------------   CP    81,     Type (3,-3)   ----------------
 Corresponding nucleus:   166(H )
 Position (Bohr):       -4.022771245334   30.167893738465    5.407056319215
 Position (Angstrom):   -2.128758867706   15.964161867339    2.861290982198
 Density of all electrons:  0.4531709013E+00
 Density of Alpha electrons:  0.2265854507E+00
 Density of Beta electrons:  0.2265854507E+00
 Spin density of electrons:  0.0000000000E+00
 Lagrangian kinetic energy G(r):  0.4557160378E-02
 G(r) in X,Y,Z:  0.1268391497E-02  0.1739689592E-02  0.1549079289E-02
 Hamiltonian kinetic energy K(r):  0.6915425934E+01
 Potential energy density V(r): -0.6919983095E+01
 Energy density E(r) or H(r): -0.6915425934E+01
 Laplacian of electron density: -0.2764347510E+02
 Electron localization function (ELF):  0.9999646057E+00
 Localized orbital locator (LOL):  0.9940986436E+00
 Local information entropy:  0.4530567601E-02
 Interaction region indicator (IRI):  0.2531094512E-13
 Reduced density gradient (RDG):  0.1000000000E+03
 Reduced density gradient with promolecular approximation:  0.1000000000E+03
 Sign(lambda2)*rho: -0.4531709013E+00
 Sign(lambda2)*rho with promolecular approximation: -0.2999453090E+00
 Corr. hole for alpha, ref.:   0.00000   0.00000   0.00000 : -0.1467160811E-04
 Source function, ref.:   0.00000   0.00000   0.00000 :  0.7116438662E-01
 Wavefunction value for orbital       1 : -0.8116495929E-05
 Average local ionization energy (ALIE):  0.4263781112E+00
 van der Waals potential (probe atom: C ):  0.4269492892E+28 kcal/mol
 Delta-g (under promolecular approximation):  0.1065880769E+00
 Delta-g (under Hirshfeld partition):  0.2013437492E+00
 User-defined real space function:  0.1000000000E+01
 ESP from nuclear charges:  0.1169599817E+03
 
 Note: Below information are for electron density
 
 Components of gradient in x/y/z are:
  0.2706060202E-14 -0.9983767285E-14 -0.2303279095E-14
 Norm of gradient is:  0.1059733295E-13
 
 Components of Laplacian in x/y/z are:
 -0.9055331144E+01 -0.9319722371E+01 -0.9268421582E+01
 Total: -0.2764347510E+02
 
 Hessian matrix:
 -0.9055331144E+01  0.2270898808E+00  0.2693669801E+00
  0.2270898808E+00 -0.9319722371E+01  0.1567764056E+00
  0.2693669801E+00  0.1567764056E+00 -0.9268421582E+01
 Eigenvalues of Hessian: -0.9453180902E+01 -0.9449597133E+01 -0.8740697061E+01
 Eigenvectors (columns) of Hessian:
 -0.1757469304E+00  0.6424881721E+00 -0.7458699385E+00
 -0.6092834710E+00 -0.6661012946E+00 -0.4302124095E+00
  0.7732313162E+00 -0.3788377147E+00 -0.5085226815E+00
 Determinant of Hessian: -0.7807955527E+03
 Ellipticity of electron density:    0.000379
 eta index:   -1.081513
 Stiffness:   -1.081103
 
 Stress tensor:
 -0.2266369569E+01  0.5761788998E-01  0.6783209960E-01
  0.5761788998E-01 -0.2333409972E+01  0.3904226814E-01
  0.6783209960E-01  0.3904226814E-01 -0.2320203554E+01
 Eigenvalues of stress tensor: -0.2366550343E+01 -0.2366250840E+01 -0.2187181912E+01
 Eigenvectors (columns) of stress tensor:
 -0.4657038340E+00 -0.4743164075E+00  0.7470902787E+00
  0.8827631817E+00 -0.1898101033E+00  0.4297688794E+00
 -0.6204114793E-01  0.8596488063E+00  0.5071043539E+00
 Stress tensor stiffness:    1.082009
 Stress tensor polarizability:    0.924207
 
 ----------------   CP    82,     Type (3,-3)   ----------------
 Corresponding nucleus:   125(H )
 Position (Bohr):       10.117687503378   27.174227719277    0.331422275967
 Position (Angstrom):    5.354049653825   14.379982032930    0.175381115628
 Density of all electrons:  0.4102006602E+00
 Density of Alpha electrons:  0.2051003301E+00
 Density of Beta electrons:  0.2051003301E+00
 Spin density of electrons:  0.0000000000E+00
 Lagrangian kinetic energy G(r):  0.2176960625E-01
 G(r) in X,Y,Z:  0.5192870600E-02  0.8762393354E-02  0.7814342298E-02
 Hamiltonian kinetic energy K(r):  0.5941717259E+01
 Potential energy density V(r): -0.5963486865E+01
 Energy density E(r) or H(r): -0.5941717259E+01
 Laplacian of electron density: -0.2367979061E+02
 Electron localization function (ELF):  0.9988793034E+00
 Localized orbital locator (LOL):  0.9676044096E+00
 Local information entropy:  0.4156196887E-02
 Interaction region indicator (IRI):  0.3317980090E-13
 Reduced density gradient (RDG):  0.1000000000E+03
 Reduced density gradient with promolecular approximation:  0.1000000000E+03
 Sign(lambda2)*rho: -0.4102006602E+00
 Sign(lambda2)*rho with promolecular approximation: -0.2943077317E+00
 Corr. hole for alpha, ref.:   0.00000   0.00000   0.00000 : -0.1008751667E-03
 Source function, ref.:   0.00000   0.00000   0.00000 :  0.6498178872E-01
 Wavefunction value for orbital       1 : -0.8529397967E-06
 Average local ionization energy (ALIE):  0.5569322996E+00
 van der Waals potential (probe atom: C ):  0.1642730512E+26 kcal/mol
 Delta-g (under promolecular approximation):  0.2205775262E+00
 Delta-g (under Hirshfeld partition):  0.3391846375E+00
 User-defined real space function:  0.1000000000E+01
 ESP from nuclear charges:  0.8731708243E+02
 
 Note: Below information are for electron density
 
 Components of gradient in x/y/z are:
  0.4921410501E-14 -0.1142141937E-13  0.5776629175E-15
 Norm of gradient is:  0.1245001189E-13
 
 Components of Laplacian in x/y/z are:
 -0.8346690721E+01 -0.7289646158E+01 -0.8043453730E+01
 Total: -0.2367979061E+02
 
 Hessian matrix:
 -0.8346690721E+01  0.1256114168E+00  0.6733779792E-01
  0.1256114168E+00 -0.7289646158E+01  0.5670127113E+00
  0.6733779792E-01  0.5670127113E+00 -0.8043453730E+01
 Eigenvalues of Hessian: -0.8361455390E+01 -0.8347402261E+01 -0.6970932958E+01
 Eigenvectors (columns) of Hessian:
  0.9946767718E+00  0.2168355545E-03 -0.1030440329E+00
 -0.9071545920E-01 -0.4724729432E+00 -0.8766641451E+00
 -0.4887560948E-01  0.8813451486E+00 -0.4699381916E+00
 Determinant of Hessian: -0.4865462456E+03
 Ellipticity of electron density:    0.001684
 eta index:   -1.199474
 Stiffness:   -1.197458
 
 Stress tensor:
 -0.2097058422E+01  0.3296206118E-01  0.1783165740E-01
  0.3296206118E-01 -0.1839936326E+01  0.1416176397E+00
  0.1783165740E-01  0.1416176397E+00 -0.2026492117E+01
 Eigenvalues of stress tensor: -0.2102793686E+01 -0.2101216210E+01 -0.1759476968E+01
 Eigenvectors (columns) of stress tensor:
 -0.4015055948E-01  0.9930830465E+00 -0.1103358296E+00
 -0.4700157846E+00 -0.1162162066E+00 -0.8749736885E+00
  0.8817443478E+00 -0.1672889842E-01 -0.4714308530E+00
 Stress tensor stiffness:    1.195124
 Stress tensor polarizability:    0.836733
 
 ----------------   CP    83,     Type (3,-3)   ----------------
 Corresponding nucleus:   110(C )
 Position (Bohr):        6.320971220734   26.926804713703   -2.950446392299
 Position (Angstrom):    3.344913920786   14.249051416927   -1.561308992795
 Density of all electrons:  0.1220458032E+03
 Density of Alpha electrons:  0.6102290158E+02
 Density of Beta electrons:  0.6102290158E+02
 Spin density of electrons:  0.0000000000E+00
 Lagrangian kinetic energy G(r):  0.8579028844E+01
 G(r) in X,Y,Z:  0.3168814676E+01  0.2346661340E+01  0.3063552827E+01
 Hamiltonian kinetic energy K(r):  0.2420196145E+06
 Potential energy density V(r): -0.2420281935E+06
 Energy density E(r) or H(r): -0.2420196145E+06
 Laplacian of electron density: -0.9680441417E+06
 Electron localization function (ELF):  0.9999990099E+00
 Localized orbital locator (LOL):  0.9990059699E+00
 Local information entropy:  0.2972398779E+00
 Interaction region indicator (IRI):  0.2810150673E-11
 Reduced density gradient (RDG):  0.1000000000E+03
 Reduced density gradient with promolecular approximation:  0.1000000000E+03
 Sign(lambda2)*rho: -0.1220458032E+03
 Sign(lambda2)*rho with promolecular approximation: -0.1213891105E+03
 Corr. hole for alpha, ref.:   0.00000   0.00000   0.00000 : -0.1089628222E-04
 Source function, ref.:   0.00000   0.00000   0.00000 :  0.2769462289E+04
 Wavefunction value for orbital       1 :  0.1691723098E-05
 Average local ionization energy (ALIE):  0.9615101616E+01
 van der Waals potential (probe atom: C ):  0.2895356913E+75 kcal/mol
 Delta-g (under promolecular approximation):  0.4219614950E-01
 Delta-g (under Hirshfeld partition):  0.5188760198E-01
 User-defined real space function:  0.1000000000E+01
 ESP from nuclear charges:  0.1595535822E+07
 
 Note: Below information are for electron density
 
 Components of gradient in x/y/z are:
 -0.5707428974E-10  0.5496774147E-09  0.4551958810E-10
 Norm of gradient is:  0.5545040736E-09
 
 Components of Laplacian in x/y/z are:
 -0.3226801868E+06 -0.3226833374E+06 -0.3226806175E+06
 Total: -0.9680441417E+06
 
 Hessian matrix:
 -0.3226801868E+06 -0.8642878056E-01 -0.1782123212E+00
 -0.8642878056E-01 -0.3226833374E+06 -0.1299558728E+01
 -0.1782123212E+00 -0.1299558728E+01 -0.3226806175E+06
 Eigenvalues of Hessian: -0.3226838644E+06 -0.3226802784E+06 -0.3226799990E+06
 Eigenvectors (columns) of Hessian:
 -0.3986748705E-01 -0.8063657500E+00  0.5900719115E+00
 -0.9269023257E+00  0.2503983574E+00  0.2795581176E+00
 -0.3731791286E+00 -0.5357937475E+00 -0.7574050423E+00
 Determinant of Hessian: -0.3359864160E+17
 Ellipticity of electron density:    0.000011
 eta index:   -1.000012
 Stiffness:   -1.000001
 
 Stress tensor:
 -0.8067638432E+05  0.1356876579E-01  0.6021460367E-01
  0.1356876579E-01 -0.8067552768E+05  0.3497521335E+00
  0.6021460367E-01  0.3497521335E+00 -0.8067628148E+05
 Eigenvalues of stress tensor: -0.8067645584E+05 -0.8067634845E+05 -0.8067538919E+05
 Eigenvectors (columns) of stress tensor:
 -0.5873071223E+00 -0.8086127292E+00  0.3486829803E-01
 -0.2778643080E+00  0.2419049919E+00  0.9296630579E+00
  0.7601721979E+00 -0.5363090798E+00  0.3667571411E+00
 Stress tensor stiffness:    1.000013
 Stress tensor polarizability:    0.999987
 
 ----------------   CP    84,     Type (3,-3)   ----------------
 Corresponding nucleus:    38(H )
 Position (Bohr):       -8.036083331853   31.674461105086    7.537792064231
 Position (Angstrom):   -4.252512164134   16.761402984445    3.988827780917
 Density of all electrons:  0.4548095751E+00
 Density of Alpha electrons:  0.2274047875E+00
 Density of Beta electrons:  0.2274047875E+00
 Spin density of electrons:  0.0000000000E+00
 Lagrangian kinetic energy G(r):  0.4927008676E-02
 G(r) in X,Y,Z:  0.1661577885E-02  0.1478723148E-02  0.1786707642E-02
 Hamiltonian kinetic energy K(r):  0.6941491264E+01
 Potential energy density V(r): -0.6946418272E+01
 Energy density E(r) or H(r): -0.6941491264E+01
 Laplacian of electron density: -0.2774625702E+02
 Electron localization function (ELF):  0.9999591360E+00
 Localized orbital locator (LOL):  0.9936607646E+00
 Local information entropy:  0.4544731789E-02
 Interaction region indicator (IRI):  0.4381760981E-13
 Reduced density gradient (RDG):  0.1000000000E+03
 Reduced density gradient with promolecular approximation:  0.1000000000E+03
 Sign(lambda2)*rho: -0.4548095751E+00
 Sign(lambda2)*rho with promolecular approximation: -0.2995324247E+00
 Corr. hole for alpha, ref.:   0.00000   0.00000   0.00000 : -0.1105721923E-04
 Source function, ref.:   0.00000   0.00000   0.00000 :  0.6583885789E-01
 Wavefunction value for orbital       1 : -0.1944975467E-05
 Average local ionization energy (ALIE):  0.4127128876E+00
 van der Waals potential (probe atom: C ):  0.5613316897E+28 kcal/mol
 Delta-g (under promolecular approximation):  0.1031305181E+00
 Delta-g (under Hirshfeld partition):  0.1955693782E+00
 User-defined real space function:  0.1000000000E+01
 ESP from nuclear charges:  0.1129079061E+03
 
 Note: Below information are for electron density
 
 Components of gradient in x/y/z are:
  0.7820133430E-14  0.1661518145E-13 -0.1425942697E-14
 Norm of gradient is:  0.1841879622E-13
 
 Components of Laplacian in x/y/z are:
 -0.9035389722E+01 -0.9459954703E+01 -0.9250912595E+01
 Total: -0.2774625702E+02
 
 Hessian matrix:
 -0.9035389722E+01  0.1059783922E+00 -0.3187093908E+00
  0.1059783922E+00 -0.9459954703E+01 -0.7641422297E-01
 -0.3187093908E+00 -0.7641422297E-01 -0.9250912595E+01
 Eigenvalues of Hessian: -0.9485133631E+01 -0.9479569572E+01 -0.8781553817E+01
 Eigenvectors (columns) of Hessian:
 -0.1220354800E+00  0.5904592916E+00  0.7977876701E+00
  0.9805307220E+00 -0.5286512942E-01  0.1891157883E+00
  0.1538403228E+00  0.8053341562E+00 -0.5725120540E+00
 Determinant of Hessian: -0.7895932723E+03
 Ellipticity of electron density:    0.000587
 eta index:   -1.080120
 Stiffness:   -1.079487
 
 Stress tensor:
 -0.2262170586E+01  0.2645652538E-01 -0.8011193329E-01
  0.2645652538E-01 -0.2367946122E+01 -0.1896263464E-01
 -0.8011193329E-01 -0.1896263464E-01 -0.2316301564E+01
 Eigenvalues of stress tensor: -0.2374197243E+01 -0.2373795510E+01 -0.2198425519E+01
 Eigenvectors (columns) of stress tensor:
 -0.1817027513E+00  0.5748021417E+00  0.7978637779E+00
  0.9808703992E+00  0.4831912694E-01  0.1885696741E+00
  0.6983817135E-01  0.8168645909E+00 -0.5725861245E+00
 Stress tensor stiffness:    1.079953
 Stress tensor polarizability:    0.925966
 
 ----------------   CP    85,     Type (3,-3)   ----------------
 Corresponding nucleus:   148(S )
 Position (Bohr):        2.974798767311   31.843760556368   12.854124182008
 Position (Angstrom):    1.574195714684   16.850992395882    6.802109583236
 Density of all electrons:  0.2570154972E+04
 Density of Alpha electrons:  0.1285077486E+04
 Density of Beta electrons:  0.1285077486E+04
 Spin density of electrons:  0.0000000000E+00
 Lagrangian kinetic energy G(r):  0.9641735025E+04
 G(r) in X,Y,Z:  0.3218621392E+04  0.3216151413E+04  0.3206962220E+04
 Hamiltonian kinetic energy K(r):  0.2868174648E+08
 Potential energy density V(r): -0.2869138822E+08
 Energy density E(r) or H(r): -0.2868174648E+08
 Laplacian of electron density: -0.1146884190E+09
 Electron localization function (ELF):  0.9999515135E+00
 Localized orbital locator (LOL):  0.9930847577E+00
 Local information entropy: -0.4324359685E+01
 Interaction region indicator (IRI):  0.1206402421E-10
 Reduced density gradient (RDG):  0.1000000000E+03
 Reduced density gradient with promolecular approximation:  0.1000000000E+03
 Sign(lambda2)*rho: -0.2570154972E+04
 Sign(lambda2)*rho with promolecular approximation: -0.2661177482E+04
 Corr. hole for alpha, ref.:   0.00000   0.00000   0.00000 : -0.1074879627E-03
 Source function, ref.:   0.00000   0.00000   0.00000 :  0.2647784598E+06
 Wavefunction value for orbital       1 :  0.3444779988E+02
 Average local ionization energy (ALIE):  0.8205630902E+02
 van der Waals potential (probe atom: C ):  0.5095369554+107 kcal/mol
 Delta-g (under promolecular approximation):  0.2708729499E-01
 Delta-g (under Hirshfeld partition):  0.1476306493E+00
 User-defined real space function:  0.1000000000E+01
 ESP from nuclear charges:  0.1943068363E+10
 
 Note: Below information are for electron density
 
 Components of gradient in x/y/z are:
  0.5030669381E-08 -0.6774416406E-07 -0.2848123515E-08
 Norm of gradient is:  0.6799037583E-07
 
 Components of Laplacian in x/y/z are:
 -0.3822945401E+08 -0.3822946396E+08 -0.3822950101E+08
 Total: -0.1146884190E+09
 
 Hessian matrix:
 -0.3822945401E+08  0.4943948653E+00  0.4830908888E+01
  0.4943948653E+00 -0.3822946396E+08 -0.2031521599E+02
  0.4830908888E+01 -0.2031521599E+02 -0.3822950101E+08
 Eigenvalues of Hessian: -0.3822951036E+08 -0.3822945595E+08 -0.3822945267E+08
 Eigenvectors (columns) of Hessian:
 -0.8175067212E-01  0.5385360863E+00  0.8386272780E+00
  0.4004713751E+00  0.7882767590E+00 -0.4671642420E+00
  0.9126551952E+00 -0.2976552284E+00  0.2801104419E+00
 Determinant of Hessian: -0.5587209209E+23
 Ellipticity of electron density:    0.000001
 eta index:   -1.000002
 Stiffness:   -1.000000
 
 Stress tensor:
 -0.9563800745E+07 -0.1244935063E+00 -0.1194245570E+01
 -0.1244935063E+00 -0.9563798293E+07  0.5002616766E+01
 -0.1194245570E+01  0.5002616766E+01 -0.9563789178E+07
 Eigenvalues of stress tensor: -0.9563801075E+07 -0.9563800267E+07 -0.9563786874E+07
 Eigenvectors (columns) of stress tensor:
 -0.8384683097E+00  0.5387206418E+00 -0.8216424850E-01
  0.4671541552E+00  0.7881887949E+00  0.4006562353E+00
 -0.2806027242E+00 -0.2975541863E+00  0.9125369129E+00
 Stress tensor stiffness:    1.000001
 Stress tensor polarizability:    0.999999
 
 ----------------   CP    86,     Type (3,-3)   ----------------
 Corresponding nucleus:   156(N )
 Position (Bohr):        1.221655545509   31.085405515460    8.313458480007
 Position (Angstrom):    0.646472274256   16.449688190460    4.399292771408
 Density of all electrons:  0.1981068700E+03
 Density of Alpha electrons:  0.9905343500E+02
 Density of Beta electrons:  0.9905343500E+02
 Spin density of electrons:  0.0000000000E+00
 Lagrangian kinetic energy G(r):  0.2845247657E+02
 G(r) in X,Y,Z:  0.8658908631E+01  0.1008026836E+02  0.9713299570E+01
 Hamiltonian kinetic energy K(r):  0.5529345188E+06
 Potential energy density V(r): -0.5529629713E+06
 Energy density E(r) or H(r): -0.5529345188E+06
 Laplacian of electron density: -0.2211624265E+07
 Electron localization function (ELF):  0.9999978334E+00
 Localized orbital locator (LOL):  0.9985302387E+00
 Local information entropy:  0.3528025156E+00
 Interaction region indicator (IRI):  0.1845927056E-11
 Reduced density gradient (RDG):  0.1000000000E+03
 Reduced density gradient with promolecular approximation:  0.1000000000E+03
 Sign(lambda2)*rho: -0.1981068700E+03
 Sign(lambda2)*rho with promolecular approximation: -0.1931609818E+03
 Corr. hole for alpha, ref.:   0.00000   0.00000   0.00000 : -0.1344549367E-02
 Source function, ref.:   0.00000   0.00000   0.00000 :  0.5465517273E+04
 Wavefunction value for orbital       1 :  0.1369140044E-04
 Average local ionization energy (ALIE):  0.1351330462E+02
 van der Waals potential (probe atom: C ):  0.1316223571E+75 kcal/mol
 Delta-g (under promolecular approximation):  0.4897994240E-01
 Delta-g (under Hirshfeld partition):  0.6862828642E-01
 User-defined real space function:  0.1000000000E+01
 ESP from nuclear charges:  0.1819558581E+07
 
 Note: Below information are for electron density
 
 Components of gradient in x/y/z are:
 -0.5726552565E-10  0.6068567870E-10 -0.6149540877E-09
 Norm of gradient is:  0.6205889315E-09
 
 Components of Laplacian in x/y/z are:
 -0.7372112507E+06 -0.7372057028E+06 -0.7372073117E+06
 Total: -0.2211624265E+07
 
 Hessian matrix:
 -0.7372112507E+06 -0.2557648872E+01 -0.7995413459E+01
 -0.2557648872E+01 -0.7372057028E+06  0.6007165144E+01
 -0.7995413459E+01  0.6007165144E+01 -0.7372073117E+06
 Eigenvalues of Hessian: -0.7372178097E+06 -0.7372098478E+06 -0.7371966078E+06
 Eigenvectors (columns) of Hessian:
 -0.7342652373E+00 -0.4925462881E+00  0.4671752513E+00
  0.1708742283E+00 -0.8001117200E+00 -0.5749984640E+00
 -0.6570057530E+00  0.3423731731E+00 -0.6716576888E+00
 Determinant of Hessian: -0.4006547302E+18
 Ellipticity of electron density:    0.000011
 eta index:   -1.000029
 Stiffness:   -1.000018
 
 Stress tensor:
 -0.1843201305E+06  0.4804833947E+00  0.1894292886E+01
  0.4804833947E+00 -0.1843215862E+06 -0.1356702671E+01
  0.1894292886E+01 -0.1356702671E+01 -0.1843212545E+06
 Eigenvalues of stress tensor: -0.1843236165E+06 -0.1843207117E+06 -0.1843186431E+06
 Eigenvectors (columns) of stress tensor:
  0.4522459298E+00  0.4767744858E+00  0.7537636955E+00
 -0.5670593498E+00  0.8060258957E+00 -0.1696052752E+00
 -0.6884165257E+00 -0.3507254556E+00  0.6348813605E+00
 Stress tensor stiffness:    1.000027
 Stress tensor polarizability:    0.999973
 
 ----------------   CP    87,     Type (3,-3)   ----------------
 Corresponding nucleus:     1(H )
 Position (Bohr):        7.509165614786   26.825280051017   -4.606296324022
 Position (Angstrom):    3.973679316241   14.195326879089   -2.437547041339
 Density of all electrons:  0.4519457585E+00
 Density of Alpha electrons:  0.2259728793E+00
 Density of Beta electrons:  0.2259728793E+00
 Spin density of electrons:  0.0000000000E+00
 Lagrangian kinetic energy G(r):  0.4752755084E-02
 G(r) in X,Y,Z:  0.1735158280E-02  0.1436916694E-02  0.1580680110E-02
 Hamiltonian kinetic energy K(r):  0.6894730541E+01
 Potential energy density V(r): -0.6899483296E+01
 Energy density E(r) or H(r): -0.6894730541E+01
 Laplacian of electron density: -0.2755991114E+02
 Electron localization function (ELF):  0.9999611604E+00
 Localized orbital locator (LOL):  0.9938192611E+00
 Local information entropy:  0.4519972618E-02
 Interaction region indicator (IRI):  0.5237365620E-14
 Reduced density gradient (RDG):  0.1000000000E+03
 Reduced density gradient with promolecular approximation:  0.1000000000E+03
 Sign(lambda2)*rho: -0.4519457585E+00
 Sign(lambda2)*rho with promolecular approximation: -0.2992811409E+00
 Corr. hole for alpha, ref.:   0.00000   0.00000   0.00000 : -0.1225506268E-08
 Source function, ref.:   0.00000   0.00000   0.00000 :  0.7767548641E-01
 Wavefunction value for orbital       1 :  0.4639223177E-06
 Average local ionization energy (ALIE):  0.4204183050E+00
 van der Waals potential (probe atom: C ):  0.5921384950E+28 kcal/mol
 Delta-g (under promolecular approximation):  0.1022534322E+00
 Delta-g (under Hirshfeld partition):  0.1927366826E+00
 User-defined real space function:  0.1000000000E+01
 ESP from nuclear charges:  0.1030673132E+03
 
 Note: Below information are for electron density
 
 Components of gradient in x/y/z are:
  0.1126702898E-14  0.3480288974E-16 -0.1873284514E-14
 Norm of gradient is:  0.2186290358E-14
 
 Components of Laplacian in x/y/z are:
 -0.9182174782E+01 -0.9416247178E+01 -0.8961489184E+01
 Total: -0.2755991114E+02
 
 Hessian matrix:
 -0.9182174782E+01 -0.2341222254E-01 -0.3253617613E+00
 -0.2341222254E-01 -0.9416247178E+01  0.3240243842E-01
 -0.3253617613E+00  0.3240243842E-01 -0.8961489184E+01
 Eigenvalues of Hessian: -0.9418569353E+01 -0.9415388204E+01 -0.8725953588E+01
 Eigenvectors (columns) of Hessian:
 -0.7225200847E-01 -0.8102394203E+00 -0.5816285147E+00
 -0.9972004175E+00  0.4742252339E-01  0.5781376652E-01
  0.1926070082E-01 -0.5841773584E+00  0.8113974607E+00
 Determinant of Hessian: -0.7738130858E+03
 Ellipticity of electron density:    0.000338
 eta index:   -1.079374
 Stiffness:   -1.079010
 
 Stress tensor:
 -0.2299014012E+01 -0.5721739684E-02 -0.8172724765E-01
 -0.5721739684E-02 -0.2356935628E+01  0.8382302218E-02
 -0.8172724765E-01  0.8382302218E-02 -0.2243533656E+01
 Eigenvalues of stress tensor: -0.2357789017E+01 -0.2357323800E+01 -0.2184370480E+01
 Eigenvectors (columns) of stress tensor:
  0.5810829017E+00 -0.5694669885E+00 -0.5814206828E+00
 -0.6681505837E+00 -0.7417072272E+00  0.5869571223E-01
  0.4646691929E+00 -0.3543694938E+00  0.8114830886E+00
 Stress tensor stiffness:    1.079391
 Stress tensor polarizability:    0.926449
 
 ----------------   CP    88,     Type (3,-3)   ----------------
 Corresponding nucleus:   159(C )
 Position (Bohr):       -2.535663552558   31.046453199156    6.455211322787
 Position (Angstrom):   -1.341815366531   16.429075512360    3.415950723582
 Density of all electrons:  0.1220094947E+03
 Density of Alpha electrons:  0.6100474736E+02
 Density of Beta electrons:  0.6100474736E+02
 Spin density of electrons:  0.0000000000E+00
 Lagrangian kinetic energy G(r):  0.8787985694E+01
 G(r) in X,Y,Z:  0.2874433242E+01  0.2998702679E+01  0.2914849773E+01
 Hamiltonian kinetic energy K(r):  0.2419314717E+06
 Potential energy density V(r): -0.2419402597E+06
 Energy density E(r) or H(r): -0.2419314717E+06
 Laplacian of electron density: -0.9676907348E+06
 Electron localization function (ELF):  0.9999989601E+00
 Localized orbital locator (LOL):  0.9989812787E+00
 Local information entropy:  0.2972005076E+00
 Interaction region indicator (IRI):  0.2849542346E-11
 Reduced density gradient (RDG):  0.1000000000E+03
 Reduced density gradient with promolecular approximation:  0.1000000000E+03
 Sign(lambda2)*rho: -0.1220094947E+03
 Sign(lambda2)*rho with promolecular approximation: -0.1213923059E+03
 Corr. hole for alpha, ref.:   0.00000   0.00000   0.00000 : -0.7256269240E-04
 Source function, ref.:   0.00000   0.00000   0.00000 :  0.2420696883E+04
 Wavefunction value for orbital       1 : -0.2371247171E-04
 Average local ionization energy (ALIE):  0.9589027557E+01
 van der Waals potential (probe atom: C ):  0.1592263242E+77 kcal/mol
 Delta-g (under promolecular approximation):  0.4454477681E-01
 Delta-g (under Hirshfeld partition):  0.5511644658E-01
 User-defined real space function:  0.1000000000E+01
 ESP from nuclear charges:  0.2228073326E+07
 
 Note: Below information are for electron density
 
 Components of gradient in x/y/z are:
  0.2920197417E-10 -0.5609178677E-09 -0.2160622375E-10
 Norm of gradient is:  0.5620929091E-09
 
 Components of Laplacian in x/y/z are:
 -0.3225638446E+06 -0.3225632830E+06 -0.3225636072E+06
 Total: -0.9676907348E+06
 
 Hessian matrix:
 -0.3225638446E+06 -0.5170891743E+00  0.8984046823E+00
 -0.5170891743E+00 -0.3225632830E+06  0.1115469871E+01
  0.8984046823E+00  0.1115469871E+01 -0.3225636072E+06
 Eigenvalues of Hessian: -0.3225652936E+06 -0.3225631582E+06 -0.3225622830E+06
 Eigenvectors (columns) of Hessian:
  0.5778226753E+00  0.7973679387E+00 -0.1741416842E+00
  0.5045208454E+00 -0.5166798024E+00 -0.6917374490E+00
 -0.6415447549E+00  0.3118434737E+00 -0.7008380522E+00
 Determinant of Hessian: -0.3356185715E+17
 Ellipticity of electron density:    0.000007
 eta index:   -1.000009
 Stiffness:   -1.000003
 
 Stress tensor:
 -0.8064671002E+05  0.1437915128E+00 -0.2540039894E+00
  0.1437915128E+00 -0.8064681815E+05 -0.3398486989E+00
 -0.2540039894E+00 -0.3398486989E+00 -0.8064673150E+05
 Eigenvalues of stress tensor: -0.8064712932E+05 -0.8064687804E+05 -0.8064625231E+05
 Eigenvectors (columns) of stress tensor:
 -0.1939656814E+00 -0.8238650671E+00 -0.5325632973E+00
 -0.6812800894E+00  0.5037352636E+00 -0.5311386109E+00
 -0.7058574603E+00 -0.2598021082E+00  0.6589902202E+00
 Stress tensor stiffness:    1.000011
 Stress tensor polarizability:    0.999989
 
 ----------------   CP    89,     Type (3,-3)   ----------------
 Corresponding nucleus:    40(H )
 Position (Bohr):      -12.227116687043   32.022078861090    5.731737093251
 Position (Angstrom):   -6.470311505835   16.945354379028    3.033104648636
 Density of all electrons:  0.4527093731E+00
 Density of Alpha electrons:  0.2263546866E+00
 Density of Beta electrons:  0.2263546866E+00
 Spin density of electrons:  0.0000000000E+00
 Lagrangian kinetic energy G(r):  0.4578540652E-02
 G(r) in X,Y,Z:  0.1370289825E-02  0.1586656367E-02  0.1621594459E-02
 Hamiltonian kinetic energy K(r):  0.6907669492E+01
 Potential energy density V(r): -0.6912248032E+01
 Energy density E(r) or H(r): -0.6907669492E+01
 Laplacian of electron density: -0.2761236380E+02
 Electron localization function (ELF):  0.9999641520E+00
 Localized orbital locator (LOL):  0.9940611035E+00
 Local information entropy:  0.4526576851E-02
 Interaction region indicator (IRI):  0.1111516995E-13
 Reduced density gradient (RDG):  0.1000000000E+03
 Reduced density gradient with promolecular approximation:  0.1000000000E+03
 Sign(lambda2)*rho: -0.4527093731E+00
 Sign(lambda2)*rho with promolecular approximation: -0.2988989088E+00
 Corr. hole for alpha, ref.:   0.00000   0.00000   0.00000 : -0.4982731777E-06
 Source function, ref.:   0.00000   0.00000   0.00000 :  0.6322689180E-01
 Wavefunction value for orbital       1 :  0.1319403039E-05
 Average local ionization energy (ALIE):  0.4046144050E+00
 van der Waals potential (probe atom: C ):  0.7191124665E+28 kcal/mol
 Delta-g (under promolecular approximation):  0.1017620840E+00
 Delta-g (under Hirshfeld partition):  0.1913876327E+00
 User-defined real space function:  0.1000000000E+01
 ESP from nuclear charges:  0.1013655971E+03
 
 Note: Below information are for electron density
 
 Components of gradient in x/y/z are:
 -0.3581336616E-14  0.2507109104E-14  0.1580333087E-14
 Norm of gradient is:  0.4648550385E-14
 
 Components of Laplacian in x/y/z are:
 -0.9397300612E+01 -0.9030163174E+01 -0.9184900018E+01
 Total: -0.2761236380E+02
 
 Hessian matrix:
 -0.9397300612E+01 -0.1197605675E+00  0.9560819856E-01
 -0.1197605675E+00 -0.9030163174E+01 -0.3101070097E+00
  0.9560819856E-01 -0.3101070097E+00 -0.9184900018E+01
 Eigenvalues of Hessian: -0.9434024261E+01 -0.9426783317E+01 -0.8751556226E+01
 Eigenvectors (columns) of Hessian:
 -0.9484367270E+00  0.2171590533E+00 -0.2308889786E+00
 -0.3978921621E-01  0.6411022220E+00  0.7664233551E+00
  0.3144592074E+00  0.7360909499E+00 -0.5994043045E+00
 Determinant of Hessian: -0.7782977961E+03
 Ellipticity of electron density:    0.000768
 eta index:   -1.077982
 Stiffness:   -1.077155
 
 Stress tensor:
 -0.2352065733E+01 -0.3009606769E-01  0.2373957565E-01
 -0.3009606769E-01 -0.2260714106E+01 -0.7816643703E-01
  0.2373957565E-01 -0.7816643703E-01 -0.2299468193E+01
 Eigenvalues of stress tensor: -0.2361196358E+01 -0.2360585247E+01 -0.2190466427E+01
 Eigenvectors (columns) of stress tensor:
 -0.9420509386E+00  0.2434589345E+00 -0.2307981287E+00
 -0.2174189882E-01  0.6422294126E+00  0.7662040664E+00
  0.3347645722E+00  0.7268212495E+00 -0.5997195615E+00
 Stress tensor stiffness:    1.077942
 Stress tensor polarizability:    0.927693
 
 ----------------   CP    90,     Type (3,-3)   ----------------
 Corresponding nucleus:    29(O )
 Position (Bohr):       -6.059677885308   33.996697368795   15.170357586840
 Position (Angstrom):   -3.206643442318   17.990277493532    8.027807516205
 Density of all electrons:  0.3010538435E+03
 Density of Alpha electrons:  0.1505269218E+03
 Density of Beta electrons:  0.1505269218E+03
 Spin density of electrons:  0.0000000000E+00
 Lagrangian kinetic energy G(r):  0.7624149948E+02
 G(r) in X,Y,Z:  0.2586596606E+02  0.2538196455E+02  0.2499356887E+02
 Hamiltonian kinetic energy K(r):  0.1124617788E+07
 Potential energy density V(r): -0.1124694029E+07
 Energy density E(r) or H(r): -0.1124617788E+07
 Laplacian of electron density: -0.4498166185E+07
 Electron localization function (ELF):  0.9999961444E+00
 Localized orbital locator (LOL):  0.9980402653E+00
 Local information entropy:  0.3658866249E+00
 Interaction region indicator (IRI):  0.3476291093E-11
 Reduced density gradient (RDG):  0.1000000000E+03
 Reduced density gradient with promolecular approximation:  0.1000000000E+03
 Sign(lambda2)*rho: -0.3010538435E+03
 Sign(lambda2)*rho with promolecular approximation: -0.2923741798E+03
 Corr. hole for alpha, ref.:   0.00000   0.00000   0.00000 : -0.7679069183E-04
 Source function, ref.:   0.00000   0.00000   0.00000 :  0.9490277390E+04
 Wavefunction value for orbital       1 :  0.5382003079E-05
 Average local ionization energy (ALIE):  0.1789877261E+02
 van der Waals potential (probe atom: C ):  0.1659951534E+73 kcal/mol
 Delta-g (under promolecular approximation):  0.4820427011E-01
 Delta-g (under Hirshfeld partition):  0.7779781123E-01
 User-defined real space function:  0.1000000000E+01
 ESP from nuclear charges:  0.1485672018E+07
 
 Note: Below information are for electron density
 
 Components of gradient in x/y/z are:
  0.4320751534E-09 -0.1800546379E-08 -0.3148159511E-10
 Norm of gradient is:  0.1851930693E-08
 
 Components of Laplacian in x/y/z are:
 -0.1499387273E+07 -0.1499387831E+07 -0.1499391081E+07
 Total: -0.4498166185E+07
 
 Hessian matrix:
 -0.1499387273E+07 -0.3785802906E+01 -0.2029655820E+02
 -0.3785802906E+01 -0.1499387831E+07  0.5366449937E+01
 -0.2029655820E+02  0.5366449937E+01 -0.1499391081E+07
 Eigenvalues of Hessian: -0.1499409659E+07 -0.1499389696E+07 -0.1499366829E+07
 Eigenvectors (columns) of Hessian:
 -0.6637884666E+00  0.2621911967E+00  0.7004574562E+00
  0.6798933212E-01  0.9538158072E+00 -0.2925967474E+00
 -0.7448236854E+00 -0.1465987117E+00 -0.6509581365E+00
 Determinant of Hessian: -0.3370875596E+19
 Ellipticity of electron density:    0.000013
 eta index:   -1.000029
 Stiffness:   -1.000015
 
 Stress tensor:
 -0.3748985501E+06  0.1194534769E+01  0.4850800809E+01
  0.1194534769E+01 -0.3748977217E+06 -0.1231926759E+01
  0.4850800809E+01 -0.1231926759E+01 -0.3748977574E+06
 Eigenvalues of stress tensor: -0.3749035265E+06 -0.3748972182E+06 -0.3748932845E+06
 Eigenvectors (columns) of stress tensor:
 -0.7034419927E+00  0.2240948121E+00 -0.6745004656E+00
  0.2831149207E+00  0.9588032131E+00  0.2328820025E-01
  0.6519319785E+00 -0.1745792478E+00 -0.7379070278E+00
 Stress tensor stiffness:    1.000027
 Stress tensor polarizability:    0.999973
 
 ----------------   CP    91,     Type (3,-3)   ----------------
 Corresponding nucleus:   117(O )
 Position (Bohr):        0.035522459280   27.621115087149   -6.278789777769
 Position (Angstrom):    0.018797675926   14.616464643848   -3.322592462446
 Density of all electrons:  0.3010554502E+03
 Density of Alpha electrons:  0.1505277251E+03
 Density of Beta electrons:  0.1505277251E+03
 Spin density of electrons:  0.0000000000E+00
 Lagrangian kinetic energy G(r):  0.7619268264E+02
 G(r) in X,Y,Z:  0.2085852732E+02  0.2932235454E+02  0.2601180078E+02
 Hamiltonian kinetic energy K(r):  0.1124614720E+07
 Potential energy density V(r): -0.1124690913E+07
 Energy density E(r) or H(r): -0.1124614720E+07
 Laplacian of electron density: -0.4498154111E+07
 Electron localization function (ELF):  0.9999961494E+00
 Localized orbital locator (LOL):  0.9980415351E+00
 Local information entropy:  0.3658864064E+00
 Interaction region indicator (IRI):  0.8234373953E-12
 Reduced density gradient (RDG):  0.1000000000E+03
 Reduced density gradient with promolecular approximation:  0.1000000000E+03
 Sign(lambda2)*rho: -0.3010554502E+03
 Sign(lambda2)*rho with promolecular approximation: -0.2923729713E+03
 Corr. hole for alpha, ref.:   0.00000   0.00000   0.00000 : -0.8771713993E-04
 Source function, ref.:   0.00000   0.00000   0.00000 :  0.1263695425E+05
 Wavefunction value for orbital       1 : -0.3340050582E-06
 Average local ionization energy (ALIE):  0.1787450105E+02
 van der Waals potential (probe atom: C ):  0.1108302157E+73 kcal/mol
 Delta-g (under promolecular approximation):  0.4807316578E-01
 Delta-g (under Hirshfeld partition):  0.7762604996E-01
 User-defined real space function:  0.1000000000E+01
 ESP from nuclear charges:  0.1436493582E+07
 
 Note: Below information are for electron density
 
 Components of gradient in x/y/z are:
 -0.1444622200E-11  0.4300311218E-09  0.8663647577E-10
 Norm of gradient is:  0.4386738328E-09
 
 Components of Laplacian in x/y/z are:
 -0.1499403282E+07 -0.1499369011E+07 -0.1499381818E+07
 Total: -0.4498154111E+07
 
 Hessian matrix:
 -0.1499403282E+07  0.3875203716E+01  0.5748103044E+01
  0.3875203716E+01 -0.1499369011E+07 -0.9435546736E+01
  0.5748103044E+01 -0.9435546736E+01 -0.1499381818E+07
 Eigenvalues of Hessian: -0.1499405799E+07 -0.1499384316E+07 -0.1499363997E+07
 Eigenvectors (columns) of Hessian:
  0.9398051931E+00  0.3411427909E+00 -0.1969251513E-01
 -0.1743725415E+00  0.4292177360E+00 -0.8862089776E+00
 -0.2938714272E+00  0.8362976332E+00  0.4628669927E+00
 Determinant of Hessian: -0.3370848453E+19
 Ellipticity of electron density:    0.000014
 eta index:   -1.000028
 Stiffness:   -1.000014
 
 Stress tensor:
 -0.3748925377E+06 -0.7058154977E+00 -0.9575915412E+00
 -0.7058154977E+00 -0.3749008975E+06  0.2510097112E+01
 -0.9575915412E+00  0.2510097112E+01 -0.3748974780E+06
 Eigenvalues of stress tensor: -0.3749022281E+06 -0.3748964996E+06 -0.3748921855E+06
 Eigenvectors (columns) of stress tensor:
 -0.1862886895E-01  0.2842921899E+00  0.9585566838E+00
 -0.8855391694E+00  0.4404164351E+00 -0.1478301162E+00
  0.4641910649E+00  0.8515933974E+00 -0.2435474097E+00
 Stress tensor stiffness:    1.000027
 Stress tensor polarizability:    0.999973
 
 ----------------   CP    92,     Type (3,-3)   ----------------
 Corresponding nucleus:   122(H )
 Position (Bohr):        3.563432239563   27.018027235608   -7.597913317914
 Position (Angstrom):    1.885687133774   14.297324296640   -4.020642578257
 Density of all electrons:  0.4541011490E+00
 Density of Alpha electrons:  0.2270505745E+00
 Density of Beta electrons:  0.2270505745E+00
 Spin density of electrons:  0.0000000000E+00
 Lagrangian kinetic energy G(r):  0.4322171274E-02
 G(r) in X,Y,Z:  0.1124257732E-02  0.1838786779E-02  0.1359126763E-02
 Hamiltonian kinetic energy K(r):  0.6923027938E+01
 Potential energy density V(r): -0.6927350109E+01
 Energy density E(r) or H(r): -0.6923027938E+01
 Laplacian of electron density: -0.2767482307E+02
 Electron localization function (ELF):  0.9999683710E+00
 Localized orbital locator (LOL):  0.9944202381E+00
 Local information entropy:  0.4538609354E-02
 Interaction region indicator (IRI):  0.1004544854E-13
 Reduced density gradient (RDG):  0.1000000000E+03
 Reduced density gradient with promolecular approximation:  0.1000000000E+03
 Sign(lambda2)*rho: -0.4541011490E+00
 Sign(lambda2)*rho with promolecular approximation: -0.2990448028E+00
 Corr. hole for alpha, ref.:   0.00000   0.00000   0.00000 : -0.9709152078E-05
 Source function, ref.:   0.00000   0.00000   0.00000 :  0.7784333129E-01
 Wavefunction value for orbital       1 : -0.6482013625E-06
 Average local ionization energy (ALIE):  0.4066323812E+00
 van der Waals potential (probe atom: C ):  0.6157481109E+28 kcal/mol
 Delta-g (under promolecular approximation):  0.1032086772E+00
 Delta-g (under Hirshfeld partition):  0.1949305303E+00
 User-defined real space function:  0.1000000000E+01
 ESP from nuclear charges:  0.9899031317E+02
 
 Note: Below information are for electron density
 
 Components of gradient in x/y/z are:
  0.1548674383E-14  0.5015519250E-15 -0.3888382671E-14
 Norm of gradient is:  0.4215384499E-14
 
 Components of Laplacian in x/y/z are:
 -0.9329942509E+01 -0.9360337869E+01 -0.8984542690E+01
 Total: -0.2767482307E+02
 
 Hessian matrix:
 -0.9329942509E+01 -0.1082524945E+00 -0.2468438666E+00
 -0.1082524945E+00 -0.9360337869E+01  0.2065354228E+00
 -0.2468438666E+00  0.2065354228E+00 -0.8984542690E+01
 Eigenvalues of Hessian: -0.9458548355E+01 -0.9451579602E+01 -0.8764695109E+01
 Eigenvectors (columns) of Hessian:
  0.8975677897E+00 -0.9546403016E-01 -0.4304168699E+00
  0.7610442254E-01 -0.9280706775E+00  0.3645448319E+00
  0.4342581949E+00  0.3599603263E+00  0.8257411118E+00
 Determinant of Hessian: -0.7835481653E+03
 Ellipticity of electron density:    0.000737
 eta index:   -1.079165
 Stiffness:   -1.078369
 
 Stress tensor:
 -0.2334734143E+01 -0.2730584301E-01 -0.6195703503E-01
 -0.2730584301E-01 -0.2343762041E+01  0.5213769382E-01
 -0.6195703503E-01  0.5213769382E-01 -0.2248853926E+01
 Eigenvalues of stress tensor: -0.2367176619E+01 -0.2366795940E+01 -0.2193377550E+01
 Eigenvectors (columns) of stress tensor:
  0.8877058811E+00 -0.1592710243E+00 -0.4319849645E+00
  0.1028329420E-01 -0.9311666442E+00  0.3644488092E+00
  0.4602961249E+00  0.3279655798E+00  0.8249642755E+00
 Stress tensor stiffness:    1.079238
 Stress tensor polarizability:    0.926580
 
 ----------------   CP    93,     Type (3,-3)   ----------------
 Corresponding nucleus:    32(O )
 Position (Bohr):      -10.457819585202   33.574959156729    9.926695336753
 Position (Angstrom):   -5.534039800224   17.767103242740    5.252980951787
 Density of all electrons:  0.3012437564E+03
 Density of Alpha electrons:  0.1506218782E+03
 Density of Beta electrons:  0.1506218782E+03
 Spin density of electrons:  0.0000000000E+00
 Lagrangian kinetic energy G(r):  0.7595994976E+02
 G(r) in X,Y,Z:  0.2566300313E+02  0.2373905085E+02  0.2655789579E+02
 Hamiltonian kinetic energy K(r):  0.1125383330E+07
 Potential energy density V(r): -0.1125459290E+07
 Energy density E(r) or H(r): -0.1125383330E+07
 Laplacian of electron density: -0.4501229480E+07
 Electron localization function (ELF):  0.9999961808E+00
 Localized orbital locator (LOL):  0.9980495353E+00
 Local information entropy:  0.3658607161E+00
 Interaction region indicator (IRI):  0.4473847140E-11
 Reduced density gradient (RDG):  0.1000000000E+03
 Reduced density gradient with promolecular approximation:  0.1000000000E+03
 Sign(lambda2)*rho: -0.3012437564E+03
 Sign(lambda2)*rho with promolecular approximation: -0.2923735156E+03
 Corr. hole for alpha, ref.:   0.00000   0.00000   0.00000 : -0.9281739499E-04
 Source function, ref.:   0.00000   0.00000   0.00000 :  0.9802816398E+04
 Wavefunction value for orbital       1 : -0.2379966674E-05
 Average local ionization energy (ALIE):  0.1789038415E+02
 van der Waals potential (probe atom: C ):  0.1064734651E+73 kcal/mol
 Delta-g (under promolecular approximation):  0.4266202470E-01
 Delta-g (under Hirshfeld partition):  0.7200882561E-01
 User-defined real space function:  0.1000000000E+01
 ESP from nuclear charges:  0.1431705415E+07
 
 Note: Below information are for electron density
 
 Components of gradient in x/y/z are:
 -0.5189099150E-09 -0.2320930226E-08 -0.1797469396E-09
 Norm of gradient is:  0.2385014376E-08
 
 Components of Laplacian in x/y/z are:
 -0.1500407493E+07 -0.1500416584E+07 -0.1500405403E+07
 Total: -0.4501229480E+07
 
 Hessian matrix:
 -0.1500407493E+07 -0.7116327893E+00 -0.8467733066E+01
 -0.7116327893E+00 -0.1500416584E+07 -0.1927005313E+02
 -0.8467733066E+01 -0.1927005313E+02 -0.1500405403E+07
 Eigenvalues of Hessian: -0.1500432394E+07 -0.1500408388E+07 -0.1500388699E+07
 Eigenvectors (columns) of Hessian:
  0.2298144974E+00  0.9150788516E+00 -0.3313849607E+00
  0.7565442143E+00 -0.3821680921E+00 -0.5306490376E+00
  0.6122304701E+00  0.1287565328E+00  0.7801253789E+00
 Determinant of Hessian: -0.3377767086E+19
 Ellipticity of electron density:    0.000016
 eta index:   -1.000029
 Stiffness:   -1.000013
 
 Stress tensor:
 -0.3751531993E+06 -0.1903475900E+00  0.2163322178E+01
 -0.1903475900E+00 -0.3751516241E+06  0.4584425778E+01
  0.2163322178E+01  0.4584425778E+01 -0.3751544666E+06
 Eigenvalues of stress tensor: -0.3751585083E+06 -0.3751527984E+06 -0.3751479832E+06
 Eigenvectors (columns) of stress tensor:
  0.3365592780E+00  0.9141480221E+00 -0.2259673563E+00
  0.5283679611E+00 -0.3819576041E+00 -0.7582451361E+00
 -0.7794582414E+00  0.1358005242E+00 -0.6115579020E+00
 Stress tensor stiffness:    1.000028
 Stress tensor polarizability:    0.999972
 
 ----------------   CP    94,     Type (3,-3)   ----------------
 Corresponding nucleus:   126(H )
 Position (Bohr):       -0.722409560407   28.395822527566   -4.845489073027
 Position (Angstrom):   -0.382282676306   15.026422166434   -2.564122393126
 Density of all electrons:  0.4135151115E+00
 Density of Alpha electrons:  0.2067575557E+00
 Density of Beta electrons:  0.2067575557E+00
 Spin density of electrons:  0.0000000000E+00
 Lagrangian kinetic energy G(r):  0.2084938823E-01
 G(r) in X,Y,Z:  0.4839128019E-02  0.7953775986E-02  0.8056484229E-02
 Hamiltonian kinetic energy K(r):  0.5981104694E+01
 Potential energy density V(r): -0.6001954082E+01
 Energy density E(r) or H(r): -0.5981104694E+01
 Laplacian of electron density: -0.2384102122E+02
 Electron localization function (ELF):  0.9989990944E+00
 Localized orbital locator (LOL):  0.9693324895E+00
 Local information entropy:  0.4185282226E-02
 Interaction region indicator (IRI):  0.1528605241E-13
 Reduced density gradient (RDG):  0.1000000000E+03
 Reduced density gradient with promolecular approximation:  0.1000000000E+03
 Sign(lambda2)*rho: -0.4135151115E+00
 Sign(lambda2)*rho with promolecular approximation: -0.2943704179E+00
 Corr. hole for alpha, ref.:   0.00000   0.00000   0.00000 : -0.6427165082E-05
 Source function, ref.:   0.00000   0.00000   0.00000 :  0.6584023279E-01
 Wavefunction value for orbital       1 : -0.9310794906E-06
 Average local ionization energy (ALIE):  0.5525707227E+00
 van der Waals potential (probe atom: C ):  0.1524589222E+26 kcal/mol
 Delta-g (under promolecular approximation):  0.2227976007E+00
 Delta-g (under Hirshfeld partition):  0.3453199612E+00
 User-defined real space function:  0.1000000000E+01
 ESP from nuclear charges:  0.9054650698E+02
 
 Note: Below information are for electron density
 
 Components of gradient in x/y/z are:
 -0.1058181320E-15 -0.5780098622E-14  0.2567390744E-15
 Norm of gradient is:  0.5786765289E-14
 
 Components of Laplacian in x/y/z are:
 -0.8145273508E+01 -0.8154041030E+01 -0.7541706685E+01
 Total: -0.2384102122E+02
 
 Hessian matrix:
 -0.8145273508E+01 -0.2658118429E+00 -0.4912537771E+00
 -0.2658118429E+00 -0.8154041030E+01  0.4679578814E+00
 -0.4912537771E+00  0.4679578814E+00 -0.7541706685E+01
 Eigenvalues of Hessian: -0.8420837426E+01 -0.8407088964E+01 -0.7013094834E+01
 Eigenvectors (columns) of Hessian:
 -0.8967607480E+00 -0.8489333249E-02 -0.4424342800E+00
 -0.2187858762E+00  0.8775724377E+00  0.4266138265E+00
 -0.3846464626E+00 -0.4793689057E+00  0.7888298619E+00
 Determinant of Hessian: -0.4964901509E+03
 Ellipticity of electron density:    0.001635
 eta index:   -1.200731
 Stiffness:   -1.198770
 
 Stress tensor:
 -0.2045996633E+01 -0.6652425554E-01 -0.1228773114E+00
 -0.6652425554E-01 -0.2054417809E+01  0.1169895305E+00
 -0.1228773114E+00  0.1169895305E+00 -0.1901539640E+01
 Eigenvalues of stress tensor: -0.2117727007E+01 -0.2116228181E+01 -0.1767998894E+01
 Eigenvectors (columns) of stress tensor:
 -0.1371341194E-01 -0.8933807820E+00 -0.4490909937E+00
 -0.8826418335E+00 -0.2002277872E+00  0.4252672418E+00
  0.4698460770E+00 -0.4022183630E+00  0.7857894454E+00
 Stress tensor stiffness:    1.197810
 Stress tensor polarizability:    0.834857
 
 ----------------   CP    95,     Type (3,-3)   ----------------
 Corresponding nucleus:   112(C )
 Position (Bohr):        2.692077761429   27.767608095200   -5.918805271319
 Position (Angstrom):    1.424586201327   14.693985405265   -3.132096865354
 Density of all electrons:  0.1219892198E+03
 Density of Alpha electrons:  0.6099460991E+02
 Density of Beta electrons:  0.6099460991E+02
 Spin density of electrons:  0.0000000000E+00
 Lagrangian kinetic energy G(r):  0.8661732455E+01
 G(r) in X,Y,Z:  0.2350135146E+01  0.3219109877E+01  0.3092487432E+01
 Hamiltonian kinetic energy K(r):  0.2418881246E+06
 Potential energy density V(r): -0.2418967864E+06
 Energy density E(r) or H(r): -0.2418881246E+06
 Laplacian of electron density: -0.9675178517E+06
 Electron localization function (ELF):  0.9999989892E+00
 Localized orbital locator (LOL):  0.9989956217E+00
 Local information entropy:  0.2971785166E+00
 Interaction region indicator (IRI):  0.1346164303E-11
 Reduced density gradient (RDG):  0.1000000000E+03
 Reduced density gradient with promolecular approximation:  0.1000000000E+03
 Sign(lambda2)*rho: -0.1219892198E+03
 Sign(lambda2)*rho with promolecular approximation: -0.1213894067E+03
 Corr. hole for alpha, ref.:   0.00000   0.00000   0.00000 : -0.3681128272E-04
 Source function, ref.:   0.00000   0.00000   0.00000 :  0.2699718635E+04
 Wavefunction value for orbital       1 : -0.2780874909E-05
 Average local ionization energy (ALIE):  0.9598926886E+01
 van der Waals potential (probe atom: C ):  0.1698776821E+76 kcal/mol
 Delta-g (under promolecular approximation):  0.4325768399E-01
 Delta-g (under Hirshfeld partition):  0.5246471619E-01
 User-defined real space function:  0.1000000000E+01
 ESP from nuclear charges:  0.1849009501E+07
 
 Note: Below information are for electron density
 
 Components of gradient in x/y/z are:
  0.1533198568E-10 -0.2272819155E-09  0.1363595903E-09
 Norm of gradient is:  0.2654921407E-09
 
 Components of Laplacian in x/y/z are:
 -0.3225079980E+06 -0.3225046910E+06 -0.3225051626E+06
 Total: -0.9675178517E+06
 
 Hessian matrix:
 -0.3225079980E+06 -0.1171794358E+00 -0.4667535107E+00
 -0.1171794358E+00 -0.3225046910E+06  0.3313547900E+00
 -0.4667535107E+00  0.3313547900E+00 -0.3225051626E+06
 Eigenvalues of Hessian: -0.3225080741E+06 -0.3225052876E+06 -0.3225044900E+06
 Eigenvectors (columns) of Hessian:
  0.9875498152E+00 -0.1258668787E+00  0.9435513444E-01
  0.1891023532E-01 -0.5004779734E+00 -0.8655427206E+00
  0.1561658271E+00  0.8565508315E+00 -0.4918667578E+00
 Determinant of Hessian: -0.3354387234E+17
 Ellipticity of electron density:    0.000009
 eta index:   -1.000011
 Stiffness:   -1.000002
 
 Stress tensor:
 -0.8063169978E+05  0.3216814145E-01  0.1310980124E+00
  0.3216814145E-01 -0.8063261098E+05 -0.1019850681E+00
  0.1310980124E+00 -0.1019850681E+00 -0.8063247562E+05
 Eigenvalues of stress tensor: -0.8063267443E+05 -0.8063243398E+05 -0.8063167797E+05
 Eigenvectors (columns) of stress tensor:
 -0.9609433566E-01 -0.1291159903E+00 -0.9869624814E+00
  0.8584802813E+00 -0.5125801619E+00 -0.1652828491E-01
  0.5037633227E+00  0.8488761032E+00 -0.1600995818E+00
 Stress tensor stiffness:    1.000012
 Stress tensor polarizability:    0.999988
 
 ----------------   CP    96,     Type (3,-3)   ----------------
 Corresponding nucleus:   161(C )
 Position (Bohr):       -0.123594279185   30.572912894604    2.565997437959
 Position (Angstrom):   -0.065403275943   16.178488774747    1.357867367404
 Density of all electrons:  0.1220091417E+03
 Density of Alpha electrons:  0.6100457084E+02
 Density of Beta electrons:  0.6100457084E+02
 Spin density of electrons:  0.0000000000E+00
 Lagrangian kinetic energy G(r):  0.8637282615E+01
 G(r) in X,Y,Z:  0.3160261549E+01  0.2840872628E+01  0.2636148438E+01
 Hamiltonian kinetic energy K(r):  0.2419388464E+06
 Potential energy density V(r): -0.2419474837E+06
 Energy density E(r) or H(r): -0.2419388464E+06
 Laplacian of electron density: -0.9677208366E+06
 Electron localization function (ELF):  0.9999989954E+00
 Localized orbital locator (LOL):  0.9989987262E+00
 Local information entropy:  0.2972001247E+00
 Interaction region indicator (IRI):  0.1322748910E-11
 Reduced density gradient (RDG):  0.1000000000E+03
 Reduced density gradient with promolecular approximation:  0.1000000000E+03
 Sign(lambda2)*rho: -0.1220091417E+03
 Sign(lambda2)*rho with promolecular approximation: -0.1213922662E+03
 Corr. hole for alpha, ref.:   0.00000   0.00000   0.00000 : -0.7624556165E-03
 Source function, ref.:   0.00000   0.00000   0.00000 :  0.2510010823E+04
 Wavefunction value for orbital       1 :  0.6008230452E-05
 Average local ionization energy (ALIE):  0.9610357130E+01
 van der Waals potential (probe atom: C ):  0.1153357927E+78 kcal/mol
 Delta-g (under promolecular approximation):  0.4009673612E-01
 Delta-g (under Hirshfeld partition):  0.4986324367E-01
 User-defined real space function:  0.1000000000E+01
 ESP from nuclear charges:  0.2627784053E+07
 
 Note: Below information are for electron density
 
 Components of gradient in x/y/z are:
  0.5647704526E-12 -0.2564237156E-09  0.4823197397E-10
 Norm of gradient is:  0.2609209923E-09
 
 Components of Laplacian in x/y/z are:
 -0.3225725550E+06 -0.3225737160E+06 -0.3225745655E+06
 Total: -0.9677208366E+06
 
 Hessian matrix:
 -0.3225725550E+06  0.3982238339E+00  0.1733369600E+00
  0.3982238339E+00 -0.3225737160E+06 -0.9908975552E+00
  0.1733369600E+00 -0.9908975552E+00 -0.3225745655E+06
 Eigenvalues of Hessian: -0.3225752681E+06 -0.3225731482E+06 -0.3225724202E+06
 Eigenvectors (columns) of Hessian:
 -0.1341666944E+00 -0.3387294770E+00  0.9312688331E+00
  0.5574681114E+00  0.7511615999E+00  0.3535329627E+00
  0.8192854221E+00 -0.5665850265E+00 -0.8805001304E-01
 Determinant of Hessian: -0.3356498925E+17
 Ellipticity of electron density:    0.000007
 eta index:   -1.000009
 Stiffness:   -1.000002
 
 Stress tensor:
 -0.8064945928E+05 -0.1199398330E+00 -0.3951527587E-01
 -0.1199398330E+00 -0.8064911075E+05  0.2749653329E+00
 -0.3951527587E-01  0.2749653329E+00 -0.8064891368E+05
 Eigenvalues of stress tensor: -0.8064950125E+05 -0.8064927615E+05 -0.8064870631E+05
 Eigenvectors (columns) of stress tensor:
 -0.9272192387E+00 -0.3493219355E+00 -0.1350506158E+00
 -0.3592726587E+00  0.7277906325E+00  0.5841608956E+00
  0.1057716415E+00 -0.5901652146E+00  0.8003232967E+00
 Stress tensor stiffness:    1.000010
 Stress tensor polarizability:    0.999990
 
 ----------------   CP    97,     Type (3,-3)   ----------------
 Corresponding nucleus:   167(H )
 Position (Bohr):       -3.322770809775   32.443903029034    7.690422701762
 Position (Angstrom):   -1.758334589587   17.168574115711    4.069596435984
 Density of all electrons:  0.4526153359E+00
 Density of Alpha electrons:  0.2263076679E+00
 Density of Beta electrons:  0.2263076679E+00
 Spin density of electrons:  0.0000000000E+00
 Lagrangian kinetic energy G(r):  0.4716383597E-02
 G(r) in X,Y,Z:  0.1787954438E-02  0.1446056073E-02  0.1482373086E-02
 Hamiltonian kinetic energy K(r):  0.6905572408E+01
 Potential energy density V(r): -0.6910288791E+01
 Energy density E(r) or H(r): -0.6905572408E+01
 Laplacian of electron density: -0.2760342410E+02
 Electron localization function (ELF):  0.9999619396E+00
 Localized orbital locator (LOL):  0.9938812937E+00
 Local information entropy:  0.4525763650E-02
 Interaction region indicator (IRI):  0.6880226985E-13
 Reduced density gradient (RDG):  0.1000000000E+03
 Reduced density gradient with promolecular approximation:  0.1000000000E+03
 Sign(lambda2)*rho: -0.4526153359E+00
 Sign(lambda2)*rho with promolecular approximation: -0.2995184926E+00
 Corr. hole for alpha, ref.:   0.00000   0.00000   0.00000 : -0.6171892649E-04
 Source function, ref.:   0.00000   0.00000   0.00000 :  0.6555469142E-01
 Wavefunction value for orbital       1 :  0.1752328147E-05
 Average local ionization energy (ALIE):  0.4153063571E+00
 van der Waals potential (probe atom: C ):  0.4136854387E+28 kcal/mol
 Delta-g (under promolecular approximation):  0.1057730151E+00
 Delta-g (under Hirshfeld partition):  0.1997660048E+00
 User-defined real space function:  0.1000000000E+01
 ESP from nuclear charges:  0.1173433360E+03
 
 Note: Below information are for electron density
 
 Components of gradient in x/y/z are:
 -0.1936385080E-15 -0.2873395966E-13 -0.1379105163E-14
 Norm of gradient is:  0.2876768785E-13
 
 Components of Laplacian in x/y/z are:
 -0.9324380910E+01 -0.9103343515E+01 -0.9175699671E+01
 Total: -0.2760342410E+02
 
 Hessian matrix:
 -0.9324380910E+01 -0.1954487297E+00 -0.1712280968E+00
 -0.1954487297E+00 -0.9103343515E+01  0.2995096461E+00
 -0.1712280968E+00  0.2995096461E+00 -0.9175699671E+01
 Eigenvalues of Hessian: -0.9441634233E+01 -0.9436630118E+01 -0.8725159745E+01
 Eigenvectors (columns) of Hessian:
 -0.2678198888E+00 -0.8774948846E+00 -0.3978382017E+00
 -0.7207781441E+00 -0.9152706553E-01  0.6870965458E+00
  0.6393366673E+00 -0.4707712012E+00  0.6079663659E+00
 Determinant of Hessian: -0.7773873898E+03
 Ellipticity of electron density:    0.000530
 eta index:   -1.082116
 Stiffness:   -1.081542
 
 Stress tensor:
 -0.2334671136E+01 -0.4903739196E-01 -0.4348155021E-01
 -0.4903739196E-01 -0.2278727991E+01  0.7512095501E-01
 -0.4348155021E-01  0.7512095501E-01 -0.2296889664E+01
 Eigenvalues of stress tensor: -0.2363476947E+01 -0.2363120429E+01 -0.2183691416E+01
 Eigenvectors (columns) of stress tensor:
  0.2643372928E-01 -0.9169216356E+00 -0.3981908739E+00
 -0.6544795985E+00 -0.3169644974E+00  0.6864327808E+00
  0.7556174384E+00 -0.2424628249E+00  0.6084850576E+00
 Stress tensor stiffness:    1.082331
 Stress tensor polarizability:    0.923932
 
 ----------------   CP    98,     Type (3,-3)   ----------------
 Corresponding nucleus:   151(O )
 Position (Bohr):       -1.629567164582   29.868147972978   -1.644527632649
 Position (Angstrom):   -0.862329807132   15.805543239179   -0.870246545898
 Density of all electrons:  0.3012567389E+03
 Density of Alpha electrons:  0.1506283695E+03
 Density of Beta electrons:  0.1506283695E+03
 Spin density of electrons:  0.0000000000E+00
 Lagrangian kinetic energy G(r):  0.7619857001E+02
 G(r) in X,Y,Z:  0.2626413107E+02  0.2571210914E+02  0.2422232981E+02
 Hamiltonian kinetic energy K(r):  0.1125407072E+07
 Potential energy density V(r): -0.1125483271E+07
 Energy density E(r) or H(r): -0.1125407072E+07
 Laplacian of electron density: -0.4501323496E+07
 Electron localization function (ELF):  0.9999961573E+00
 Localized orbital locator (LOL):  0.9980435604E+00
 Local information entropy:  0.3658589390E+00
 Interaction region indicator (IRI):  0.3209538958E-12
 Reduced density gradient (RDG):  0.1000000000E+03
 Reduced density gradient with promolecular approximation:  0.1000000000E+03
 Sign(lambda2)*rho: -0.3012567389E+03
 Sign(lambda2)*rho with promolecular approximation: -0.2923740250E+03
 Corr. hole for alpha, ref.:   0.00000   0.00000   0.00000 : -0.5871922389E-03
 Source function, ref.:   0.00000   0.00000   0.00000 :  0.1195697455E+05
 Wavefunction value for orbital       1 : -0.1364993863E-06
 Average local ionization energy (ALIE):  0.1784712586E+02
 van der Waals potential (probe atom: C ):  0.2950399108E+73 kcal/mol
 Delta-g (under promolecular approximation):  0.5464652941E-01
 Delta-g (under Hirshfeld partition):  0.8922078704E-01
 User-defined real space function:  0.1000000000E+01
 ESP from nuclear charges:  0.1558620036E+07
 
 Note: Below information are for electron density
 
 Components of gradient in x/y/z are:
 -0.3250644198E-10 -0.8486722436E-10  0.1449800280E-09
 Norm of gradient is:  0.1711090969E-09
 
 Components of Laplacian in x/y/z are:
 -0.1500437967E+07 -0.1500439834E+07 -0.1500445695E+07
 Total: -0.4501323496E+07
 
 Hessian matrix:
 -0.1500437967E+07 -0.8628424515E+01  0.6865771731E+01
 -0.8628424515E+01 -0.1500439834E+07 -0.9385687997E+01
  0.6865771731E+01 -0.9385687997E+01 -0.1500445695E+07
 Eigenvalues of Hessian: -0.1500452618E+07 -0.1500446734E+07 -0.1500424144E+07
 Eigenvectors (columns) of Hessian:
 -0.4936729222E-01 -0.7802742285E+00 -0.6234861657E+00
  0.5692192821E+00 -0.5349265623E+00  0.6243740720E+00
  0.8207023086E+00  0.3240766903E+00 -0.4705550121E+00
 Determinant of Hessian: -0.3377978741E+19
 Ellipticity of electron density:    0.000004
 eta index:   -1.000019
 Stiffness:   -1.000015
 
 Stress tensor:
 -0.3751620199E+06  0.2131833766E+01 -0.1699986188E+01
  0.2131833766E+01 -0.3751613827E+06  0.2527669750E+01
 -0.1699986188E+01  0.2527669750E+01 -0.3751598685E+06
 Eigenvalues of stress tensor: -0.3751654378E+06 -0.3751598495E+06 -0.3751579838E+06
 Eigenvectors (columns) of stress tensor:
 -0.6235289102E+00  0.7810395210E+00  0.3448136944E-01
  0.6225684328E+00  0.5227272318E+00 -0.5823785603E+00
 -0.4728850226E+00 -0.3416628569E+00 -0.8121860917E+00
 Stress tensor stiffness:    1.000020
 Stress tensor polarizability:    0.999980
 
 ----------------   CP    99,     Type (3,-3)   ----------------
 Corresponding nucleus:    23(C )
 Position (Bohr):       -8.585138951844   34.666302943203   11.480229273087
 Position (Angstrom):   -4.543059885751   18.344617503803    6.075075707259
 Density of all electrons:  0.1220475818E+03
 Density of Alpha electrons:  0.6102379088E+02
 Density of Beta electrons:  0.6102379088E+02
 Spin density of electrons:  0.0000000000E+00
 Lagrangian kinetic energy G(r):  0.8352842820E+01
 G(r) in X,Y,Z:  0.2422264532E+01  0.3221301404E+01  0.2709276884E+01
 Hamiltonian kinetic energy K(r):  0.2420322675E+06
 Potential energy density V(r): -0.2420406203E+06
 Energy density E(r) or H(r): -0.2420322675E+06
 Laplacian of electron density: -0.9680956585E+06
 Electron localization function (ELF):  0.9999990615E+00
 Localized orbital locator (LOL):  0.9990321756E+00
 Local information entropy:  0.2972418061E+00
 Interaction region indicator (IRI):  0.3624736988E-11
 Reduced density gradient (RDG):  0.1000000000E+03
 Reduced density gradient with promolecular approximation:  0.1000000000E+03
 Sign(lambda2)*rho: -0.1220475818E+03
 Sign(lambda2)*rho with promolecular approximation: -0.1213863246E+03
 Corr. hole for alpha, ref.:   0.00000   0.00000   0.00000 : -0.5388251638E-05
 Source function, ref.:   0.00000   0.00000   0.00000 :  0.2053630673E+04
 Wavefunction value for orbital       1 :  0.3743319461E-05
 Average local ionization energy (ALIE):  0.9663357813E+01
 van der Waals potential (probe atom: C ):  0.7129268485E+74 kcal/mol
 Delta-g (under promolecular approximation):  0.4730248960E-01
 Delta-g (under Hirshfeld partition):  0.5446336629E-01
 User-defined real space function:  0.1000000000E+01
 ESP from nuclear charges:  0.1419669056E+07
 
 Note: Below information are for electron density
 
 Components of gradient in x/y/z are:
  0.7232531241E-10 -0.7097609445E-09  0.5091888022E-10
 Norm of gradient is:  0.7152512016E-09
 
 Components of Laplacian in x/y/z are:
 -0.3226999700E+06 -0.3226969084E+06 -0.3226987801E+06
 Total: -0.9680956585E+06
 
 Hessian matrix:
 -0.3226999700E+06 -0.1584936632E+01  0.1475800227E+00
 -0.1584936632E+01 -0.3226969084E+06 -0.2722099324E+00
  0.1475800227E+00 -0.2722099324E+00 -0.3226987801E+06
 Eigenvalues of Hessian: -0.3227006432E+06 -0.3226988164E+06 -0.3226961989E+06
 Eigenvectors (columns) of Hessian:
 -0.9208381457E+00 -0.3156799901E-01 -0.3886651141E+00
 -0.3896159503E+00  0.1154218763E+00  0.9137161495E+00
  0.1601626621E-01  0.9928148125E+00 -0.1185842625E+00
 Determinant of Hessian: -0.3360400598E+17
 Ellipticity of electron density:    0.000006
 eta index:   -1.000014
 Stiffness:   -1.000008
 
 Stress tensor:
 -0.8067983703E+05  0.4260796668E+00 -0.3972164785E-01
  0.4260796668E+00 -0.8068066971E+05  0.6946369343E-01
 -0.3972164785E-01  0.6946369343E-01 -0.8068011357E+05
 Eigenvalues of stress tensor: -0.8068085757E+05 -0.8068010529E+05 -0.8067965744E+05
 Eigenvectors (columns) of stress tensor:
 -0.3866106351E+00  0.2142986212E-01  0.9219940227E+00
  0.9161110660E+00 -0.1061699836E+00  0.3866114967E+00
 -0.1061731213E+00 -0.9941170432E+00 -0.2141431096E-01
 Stress tensor stiffness:    1.000015
 Stress tensor polarizability:    0.999985
 
 ----------------   CP   100,     Type (3,-3)   ----------------
 Corresponding nucleus:   170(H )
 Position (Bohr):        1.808739399046   30.900976953211    2.026715960736
 Position (Angstrom):    0.957143670437   16.352092798278    1.072491899395
 Density of all electrons:  0.4498850805E+00
 Density of Alpha electrons:  0.2249425402E+00
 Density of Beta electrons:  0.2249425402E+00
 Spin density of electrons:  0.0000000000E+00
 Lagrangian kinetic energy G(r):  0.4958202342E-02
 G(r) in X,Y,Z:  0.1451237163E-02  0.1833141763E-02  0.1673823416E-02
 Hamiltonian kinetic energy K(r):  0.6861825809E+01
 Potential energy density V(r): -0.6866784011E+01
 Energy density E(r) or H(r): -0.6861825809E+01
 Laplacian of electron density: -0.2742747043E+02
 Electron localization function (ELF):  0.9999570888E+00
 Localized orbital locator (LOL):  0.9935048429E+00
 Local information entropy:  0.4502141831E-02
 Interaction region indicator (IRI):  0.3598344400E-13
 Reduced density gradient (RDG):  0.1000000000E+03
 Reduced density gradient with promolecular approximation:  0.1000000000E+03
 Sign(lambda2)*rho: -0.4498850805E+00
 Sign(lambda2)*rho with promolecular approximation: -0.2998088303E+00
 Corr. hole for alpha, ref.:   0.00000   0.00000   0.00000 : -0.5602002358E-07
 Source function, ref.:   0.00000   0.00000   0.00000 :  0.7036100695E-01
 Wavefunction value for orbital       1 : -0.5072215293E-05
 Average local ionization energy (ALIE):  0.4265765543E+00
 van der Waals potential (probe atom: C ):  0.4759237081E+28 kcal/mol
 Delta-g (under promolecular approximation):  0.1045989252E+00
 Delta-g (under Hirshfeld partition):  0.1958928692E+00
 User-defined real space function:  0.1000000000E+01
 ESP from nuclear charges:  0.1184018716E+03
 
 Note: Below information are for electron density
 
 Components of gradient in x/y/z are:
  0.1695692198E-15 -0.1487048332E-13 -0.1487308540E-14
 Norm of gradient is:  0.1494563864E-13
 
 Components of Laplacian in x/y/z are:
 -0.8743395520E+01 -0.9359514091E+01 -0.9324560816E+01
 Total: -0.2742747043E+02
 
 Hessian matrix:
 -0.8743395520E+01  0.1032391887E+00 -0.1804326979E+00
  0.1032391887E+00 -0.9359514091E+01 -0.3184671416E-01
 -0.1804326979E+00 -0.3184671416E-01 -0.9324560816E+01
 Eigenvalues of Hessian: -0.9378586119E+01 -0.9373992350E+01 -0.8674891957E+01
 Eigenvectors (columns) of Hessian:
  0.7070161714E-01 -0.3048878439E+00 -0.9497603298E+00
  0.7379550788E+00  0.6566079910E+00 -0.1558468727E+00
  0.6711360391E+00 -0.6898618331E+00  0.2714167797E+00
 Determinant of Hessian: -0.7626513440E+03
 Ellipticity of electron density:    0.000490
 eta index:   -1.081118
 Stiffness:   -1.080589
 
 Stress tensor:
 -0.2188751354E+01  0.2596641809E-01 -0.4566074402E-01
  0.2596641809E-01 -0.2343544806E+01 -0.7543042349E-02
 -0.4566074402E-01 -0.7543042349E-02 -0.2334487851E+01
 Eigenvalues of stress tensor: -0.2347819169E+01 -0.2347584389E+01 -0.2171380453E+01
 Eigenvectors (columns) of stress tensor:
  0.4540667926E-01  0.3106759695E+00 -0.9494307112E+00
 -0.9280809741E+00 -0.3385150265E+00 -0.1551556711E+00
 -0.3695997010E+00  0.8881936832E+00  0.2729616132E+00
 Stress tensor stiffness:    1.081256
 Stress tensor polarizability:    0.924850
 
 ----------------   CP   101,     Type (3,-3)   ----------------
 Corresponding nucleus:   115(O )
 Position (Bohr):        6.304256649175   29.439539477881   -1.955481377643
 Position (Angstrom):    3.336068950427   15.578733391174   -1.034796181394
 Density of all electrons:  0.3011180172E+03
 Density of Alpha electrons:  0.1505590086E+03
 Density of Beta electrons:  0.1505590086E+03
 Spin density of electrons:  0.0000000000E+00
 Lagrangian kinetic energy G(r):  0.7646687098E+02
 G(r) in X,Y,Z:  0.2632586242E+02  0.2130929911E+02  0.2883170945E+02
 Hamiltonian kinetic energy K(r):  0.1124893551E+07
 Potential energy density V(r): -0.1124970018E+07
 Energy density E(r) or H(r): -0.1124893551E+07
 Laplacian of electron density: -0.4499268338E+07
 Electron localization function (ELF):  0.9999961243E+00
 Localized orbital locator (LOL):  0.9980351804E+00
 Local information entropy:  0.3658778881E+00
 Interaction region indicator (IRI):  0.4600216401E-11
 Reduced density gradient (RDG):  0.1000000000E+03
 Reduced density gradient with promolecular approximation:  0.1000000000E+03
 Sign(lambda2)*rho: -0.3011180172E+03
 Sign(lambda2)*rho with promolecular approximation: -0.2923754334E+03
 Corr. hole for alpha, ref.:   0.00000   0.00000   0.00000 : -0.4980475290E-04
 Source function, ref.:   0.00000   0.00000   0.00000 :  0.1186726725E+05
 Wavefunction value for orbital       1 :  0.8396775072E-06
 Average local ionization energy (ALIE):  0.1789992191E+02
 van der Waals potential (probe atom: C ):  0.1971864967E+73 kcal/mol
 Delta-g (under promolecular approximation):  0.4293374403E-01
 Delta-g (under Hirshfeld partition):  0.7273120664E-01
 User-defined real space function:  0.1000000000E+01
 ESP from nuclear charges:  0.1507153001E+07
 
 Note: Below information are for electron density
 
 Components of gradient in x/y/z are:
 -0.3977409513E-09  0.2418655498E-08 -0.2374722641E-10
 Norm of gradient is:  0.2451256048E-08
 
 Components of Laplacian in x/y/z are:
 -0.1499752374E+07 -0.1499773664E+07 -0.1499742301E+07
 Total: -0.4499268338E+07
 
 Hessian matrix:
 -0.1499752374E+07 -0.1262578697E+02  0.6561841412E+01
 -0.1262578697E+02 -0.1499773664E+07 -0.5970366658E+01
  0.6561841412E+01 -0.5970366658E+01 -0.1499742301E+07
 Eigenvalues of Hessian: -0.1499779732E+07 -0.1499753027E+07 -0.1499735579E+07
 Eigenvectors (columns) of Hessian:
 -0.4029975848E+00 -0.7426809891E+00  0.5348064090E+00
 -0.9121358936E+00  0.2781494399E+00 -0.3010664389E+00
 -0.7484021746E-01  0.6091451695E+00  0.7895195402E+00
 Determinant of Hessian: -0.3373354028E+19
 Ellipticity of electron density:    0.000018
 eta index:   -1.000029
 Stiffness:   -1.000012
 
 Stress tensor:
 -0.3749907452E+06  0.2848616707E+01 -0.1977882047E+01
  0.2848616707E+01 -0.3749860346E+06  0.1597667067E+01
 -0.1977882047E+01  0.1597667067E+01 -0.3749932386E+06
 Eigenvalues of stress tensor: -0.3749952199E+06 -0.3749901516E+06 -0.3749846469E+06
 Eigenvectors (columns) of stress tensor:
  0.5403520458E+00 -0.7396077322E+00  0.4012481390E+00
 -0.3040465580E+00  0.2730177671E+00  0.9126976440E+00
  0.7845861057E+00  0.6151761547E+00  0.7734947627E-01
 Stress tensor stiffness:    1.000028
 Stress tensor polarizability:    0.999972
 
 ----------------   CP   102,     Type (3,-3)   ----------------
 Corresponding nucleus:   155(N )
 Position (Bohr):       -0.688099559017   32.278421383440    4.731311523807
 Position (Angstrom):   -0.364126605464   17.081005000040    2.503702236082
 Density of all electrons:  0.1982253716E+03
 Density of Alpha electrons:  0.9911268581E+02
 Density of Beta electrons:  0.9911268581E+02
 Spin density of electrons:  0.0000000000E+00
 Lagrangian kinetic energy G(r):  0.2802159358E+02
 G(r) in X,Y,Z:  0.8562787631E+01  0.1079589347E+02  0.8662912481E+01
 Hamiltonian kinetic energy K(r):  0.5532992185E+06
 Potential energy density V(r): -0.5533272401E+06
 Energy density E(r) or H(r): -0.5532992185E+06
 Laplacian of electron density: -0.2213084788E+07
 Electron localization function (ELF):  0.9999979027E+00
 Localized orbital locator (LOL):  0.9985539043E+00
 Local information entropy:  0.3528533664E+00
 Interaction region indicator (IRI):  0.3264416776E-11
 Reduced density gradient (RDG):  0.1000000000E+03
 Reduced density gradient with promolecular approximation:  0.1000000000E+03
 Sign(lambda2)*rho: -0.1982253716E+03
 Sign(lambda2)*rho with promolecular approximation: -0.1931567684E+03
 Corr. hole for alpha, ref.:   0.00000   0.00000   0.00000 : -0.2150132334E-03
 Source function, ref.:   0.00000   0.00000   0.00000 :  0.5397135087E+04
 Wavefunction value for orbital       1 :  0.1092762168E-04
 Average local ionization energy (ALIE):  0.1344977849E+02
 van der Waals potential (probe atom: C ):  0.1122052398E+73 kcal/mol
 Delta-g (under promolecular approximation):  0.4829938584E-01
 Delta-g (under Hirshfeld partition):  0.7338497314E-01
 User-defined real space function:  0.1000000000E+01
 ESP from nuclear charges:  0.1223299042E+07
 
 Note: Below information are for electron density
 
 Components of gradient in x/y/z are:
  0.1915212433E-10  0.1065827426E-08 -0.2639783947E-09
 Norm of gradient is:  0.1098198297E-08
 
 Components of Laplacian in x/y/z are:
 -0.7376982595E+06 -0.7376886035E+06 -0.7376979245E+06
 Total: -0.2213084788E+07
 
 Hessian matrix:
 -0.7376982595E+06 -0.3931743238E+01  0.1577858520E+01
 -0.3931743238E+01 -0.7376886035E+06 -0.4981098440E+01
  0.1577858520E+01 -0.4981098440E+01 -0.7376979245E+06
 Eigenvalues of Hessian: -0.7377001109E+06 -0.7376995950E+06 -0.7376850816E+06
 Eigenvectors (columns) of Hessian:
  0.2119816750E+00 -0.9281402585E+00 -0.3059729236E+00
  0.4483138224E+00 -0.1858458659E+00  0.8743431996E+00
  0.8683769263E+00  0.3225166269E+00 -0.3767021891E+00
 Determinant of Hessian: -0.4014490130E+18
 Ellipticity of electron density:    0.000001
 eta index:   -1.000020
 Stiffness:   -1.000020
 
 Stress tensor:
 -0.1844416904E+06  0.8078474315E+00 -0.3482597590E+00
  0.8078474315E+00 -0.1844437427E+06  0.1065300196E+01
 -0.3482597590E+00  0.1065300196E+01 -0.1844418070E+06
 Eigenvalues of stress tensor: -0.1844444905E+06 -0.1844414149E+06 -0.1844413347E+06
 Eigenvectors (columns) of stress tensor:
 -0.2997236994E+00  0.9491045813E+00 -0.9677911841E-01
  0.8727361002E+00  0.2317954864E+00 -0.4296539909E+00
 -0.3853536083E+00 -0.2132401140E+00 -0.8977924317E+00
 Stress tensor stiffness:    1.000017
 Stress tensor polarizability:    0.999983
 
 ----------------   CP   103,     Type (3,-3)   ----------------
 Corresponding nucleus:   164(C )
 Position (Bohr):       -1.679493333444   31.252219423716    0.241894041880
 Position (Angstrom):   -0.888749597922   16.537962309170    0.128004814416
 Density of all electrons:  0.1221594261E+03
 Density of Alpha electrons:  0.6107971303E+02
 Density of Beta electrons:  0.6107971303E+02
 Spin density of electrons:  0.0000000000E+00
 Lagrangian kinetic energy G(r):  0.8567126455E+01
 G(r) in X,Y,Z:  0.2575807733E+01  0.2847868071E+01  0.3143450650E+01
 Hamiltonian kinetic energy K(r):  0.2422538089E+06
 Potential energy density V(r): -0.2422623760E+06
 Energy density E(r) or H(r): -0.2422538089E+06
 Laplacian of electron density: -0.9689809669E+06
 Electron localization function (ELF):  0.9999990157E+00
 Localized orbital locator (LOL):  0.9990088844E+00
 Local information entropy:  0.2973629880E+00
 Interaction region indicator (IRI):  0.9217580641E-12
 Reduced density gradient (RDG):  0.1000000000E+03
 Reduced density gradient with promolecular approximation:  0.1000000000E+03
 Sign(lambda2)*rho: -0.1221594261E+03
 Sign(lambda2)*rho with promolecular approximation: -0.1213937229E+03
 Corr. hole for alpha, ref.:   0.00000   0.00000   0.00000 : -0.2090190788E-04
 Source function, ref.:   0.00000   0.00000   0.00000 :  0.2463685869E+04
 Wavefunction value for orbital       1 :  0.3941732607E-05
 Average local ionization energy (ALIE):  0.9651677920E+01
 van der Waals potential (probe atom: C ):  0.3362726754E+80 kcal/mol
 Delta-g (under promolecular approximation):  0.6823075729E-01
 Delta-g (under Hirshfeld partition):  0.7956814996E-01
 User-defined real space function:  0.1000000000E+01
 ESP from nuclear charges:  0.4216754887E+07
 
 Note: Below information are for electron density
 
 Components of gradient in x/y/z are:
  0.1919986392E-10 -0.1810496197E-09  0.1271205363E-11
 Norm of gradient is:  0.1820692603E-09
 
 Components of Laplacian in x/y/z are:
 -0.3229945528E+06 -0.3229937519E+06 -0.3229926622E+06
 Total: -0.9689809669E+06
 
 Hessian matrix:
 -0.3229945528E+06 -0.1190464267E+01  0.1153353281E+01
 -0.1190464267E+01 -0.3229937519E+06  0.4241559153E+00
  0.1153353281E+01  0.4241559153E+00 -0.3229926622E+06
 Eigenvalues of Hessian: -0.3229958529E+06 -0.3229930119E+06 -0.3229921021E+06
 Eigenvectors (columns) of Hessian:
  0.7824441893E+00  0.4119818964E+00  0.4669603920E+00
  0.5142439430E+00 -0.8503759433E+00 -0.1114177823E+00
 -0.3511897746E+00 -0.3273097496E+00  0.8772309104E+00
 Determinant of Hessian: -0.3369628134E+17
 Ellipticity of electron density:    0.000009
 eta index:   -1.000012
 Stiffness:   -1.000003
 
 Stress tensor:
 -0.8075378983E+05  0.4061830946E+00 -0.3425129615E+00
  0.4061830946E+00 -0.8075413371E+05 -0.2188129473E+00
 -0.3425129615E+00 -0.2188129473E+00 -0.8075445245E+05
 Eigenvalues of stress tensor: -0.8075460498E+05 -0.8075440265E+05 -0.8075336835E+05
 Eigenvectors (columns) of stress tensor:
  0.3097559326E+00  0.5410916857E+00  0.7818382504E+00
  0.1675816774E+00 -0.8404775030E+00  0.5152804559E+00
  0.9359314310E+00 -0.2858941272E-01 -0.3510199451E+00
 Stress tensor stiffness:    1.000015
 Stress tensor polarizability:    0.999985
 
 ----------------   CP   104,     Type (3,-3)   ----------------
 Corresponding nucleus:   163(C )
 Position (Bohr):        1.545555771938   32.549499588075    6.225966816601
 Position (Angstrom):    0.817872892689   17.224453408306    3.294639755184
 Density of all electrons:  0.1221365531E+03
 Density of Alpha electrons:  0.6106827654E+02
 Density of Beta electrons:  0.6106827654E+02
 Spin density of electrons:  0.0000000000E+00
 Lagrangian kinetic energy G(r):  0.8578473011E+01
 G(r) in X,Y,Z:  0.3018410601E+01  0.2750750943E+01  0.2809311467E+01
 Hamiltonian kinetic energy K(r):  0.2422177527E+06
 Potential energy density V(r): -0.2422263311E+06
 Energy density E(r) or H(r): -0.2422177527E+06
 Laplacian of electron density: -0.9688366967E+06
 Electron localization function (ELF):  0.9999990125E+00
 Localized orbital locator (LOL):  0.9990072636E+00
 Local information entropy:  0.2973382167E+00
 Interaction region indicator (IRI):  0.4593821213E-11
 Reduced density gradient (RDG):  0.1000000000E+03
 Reduced density gradient with promolecular approximation:  0.1000000000E+03
 Sign(lambda2)*rho: -0.1221365531E+03
 Sign(lambda2)*rho with promolecular approximation: -0.1213940024E+03
 Corr. hole for alpha, ref.:   0.00000   0.00000   0.00000 : -0.3614411818E-03
 Source function, ref.:   0.00000   0.00000   0.00000 :  0.2323923105E+04
 Wavefunction value for orbital       1 : -0.1923037174E-04
 Average local ionization energy (ALIE):  0.9678856798E+01
 van der Waals potential (probe atom: C ):  0.9518246294E+81 kcal/mol
 Delta-g (under promolecular approximation):  0.5424296472E-01
 Delta-g (under Hirshfeld partition):  0.6542647759E-01
 User-defined real space function:  0.1000000000E+01
 ESP from nuclear charges:  0.5571416555E+07
 
 Note: Below information are for electron density
 
 Components of gradient in x/y/z are:
  0.3351313671E-10  0.9023979064E-09 -0.8701465937E-10
 Norm of gradient is:  0.9072026580E-09
 
 Components of Laplacian in x/y/z are:
 -0.3229451037E+06 -0.3229458836E+06 -0.3229457095E+06
 Total: -0.9688366967E+06
 
 Hessian matrix:
 -0.3229451037E+06  0.8821042382E+00  0.3098582953E+00
  0.8821042382E+00 -0.3229458836E+06 -0.7391637221E+00
  0.3098582953E+00 -0.7391637221E+00 -0.3229457095E+06
 Eigenvalues of Hessian: -0.3229469590E+06 -0.3229452319E+06 -0.3229445058E+06
 Eigenvectors (columns) of Hessian:
 -0.4338413432E+00 -0.4329971907E+00  0.7901234851E+00
  0.7242268813E+00  0.3540911837E+00  0.5917050430E+00
  0.5359823815E+00 -0.8289347782E+00 -0.1599688103E+00
 Determinant of Hessian: -0.3368123261E+17
 Ellipticity of electron density:    0.000005
 eta index:   -1.000008
 Stiffness:   -1.000002
 
 Stress tensor:
 -0.8074231275E+05 -0.3931569972E+00 -0.7901459290E-01
 -0.3931569972E+00 -0.8074197240E+05  0.3046138621E+00
 -0.7901459290E-01  0.3046138621E+00 -0.8074204599E+05
 Eigenvalues of stress tensor: -0.8074259389E+05 -0.8074220080E+05 -0.8074153645E+05
 Eigenvectors (columns) of stress tensor:
 -0.7719868876E+00  0.4689561951E+00 -0.4290877911E+00
 -0.5962844900E+00 -0.3004517033E+00  0.7444283585E+00
  0.2201841328E+00  0.8305473262E+00  0.5115760810E+00
 Stress tensor stiffness:    1.000013
 Stress tensor polarizability:    0.999987
 
 ----------------   CP   105,     Type (3,-3)   ----------------
 Corresponding nucleus:    92(O )
 Position (Bohr):       10.180653695593   30.612452742471    1.376259748786
 Position (Angstrom):    5.387369927803   16.199412361161    0.728285295341
 Density of all electrons:  0.3010248683E+03
 Density of Alpha electrons:  0.1505124342E+03
 Density of Beta electrons:  0.1505124342E+03
 Spin density of electrons:  0.0000000000E+00
 Lagrangian kinetic energy G(r):  0.7632629260E+02
 G(r) in X,Y,Z:  0.2986947253E+02  0.2494991797E+02  0.2150690210E+02
 Hamiltonian kinetic energy K(r):  0.1124505915E+07
 Potential energy density V(r): -0.1124582241E+07
 Energy density E(r) or H(r): -0.1124505915E+07
 Laplacian of electron density: -0.4497718354E+07
 Electron localization function (ELF):  0.9999961345E+00
 Localized orbital locator (LOL):  0.9980377759E+00
 Local information entropy:  0.3658905636E+00
 Interaction region indicator (IRI):  0.2284361277E-11
 Reduced density gradient (RDG):  0.1000000000E+03
 Reduced density gradient with promolecular approximation:  0.1000000000E+03
 Sign(lambda2)*rho: -0.3010248683E+03
 Sign(lambda2)*rho with promolecular approximation: -0.2923749422E+03
 Corr. hole for alpha, ref.:   0.00000   0.00000   0.00000 : -0.3605340841E-03
 Source function, ref.:   0.00000   0.00000   0.00000 :  0.1108435959E+05
 Wavefunction value for orbital       1 : -0.6159579721E-05
 Average local ionization energy (ALIE):  0.1790377970E+02
 van der Waals potential (probe atom: C ):  0.2242882864E+73 kcal/mol
 Delta-g (under promolecular approximation):  0.4846048369E-01
 Delta-g (under Hirshfeld partition):  0.7822018991E-01
 User-defined real space function:  0.1000000000E+01
 ESP from nuclear charges:  0.1523405220E+07
 
 Note: Below information are for electron density
 
 Components of gradient in x/y/z are:
  0.4520974706E-09 -0.1119786930E-08 -0.1494766533E-09
 Norm of gradient is:  0.1216822979E-08
 
 Components of Laplacian in x/y/z are:
 -0.1499221766E+07 -0.1499240432E+07 -0.1499256156E+07
 Total: -0.4497718354E+07
 
 Hessian matrix:
 -0.1499221766E+07  0.7113054757E+01 -0.1035825017E+02
  0.7113054757E+01 -0.1499240432E+07  0.3166075501E+01
 -0.1035825017E+02  0.3166075501E+01 -0.1499256156E+07
 Eigenvalues of Hessian: -0.1499260325E+07 -0.1499240740E+07 -0.1499217288E+07
 Eigenvectors (columns) of Hessian:
 -0.2941374854E+00 -0.1793463384E+00  0.9387854018E+00
  0.2519100805E+00  0.9329574949E+00  0.2571606969E+00
 -0.9219677061E+00  0.3121301068E+00 -0.2292386210E+00
 Determinant of Hessian: -0.3369868897E+19
 Ellipticity of electron density:    0.000013
 eta index:   -1.000029
 Stiffness:   -1.000016
 
 Stress tensor:
 -0.3748651804E+06 -0.1922730330E+01  0.2438568658E+01
 -0.1922730330E+01 -0.3748600079E+06 -0.6723321255E+00
  0.2438568658E+01 -0.6723321255E+00 -0.3748570527E+06
 Eigenvalues of stress tensor: -0.3748663100E+06 -0.3748599172E+06 -0.3748560137E+06
 Eigenvectors (columns) of stress tensor:
 -0.9378013721E+00 -0.1688842675E+00  0.3033260468E+00
 -0.2617902603E+00  0.9178536382E+00 -0.2983463733E+00
  0.2280229069E+00  0.3591974430E+00  0.9049766576E+00
 Stress tensor stiffness:    1.000027
 Stress tensor polarizability:    0.999973
 
 ----------------   CP   106,     Type (3,-3)   ----------------
 Corresponding nucleus:   152(O )
 Position (Bohr):        2.953772495305   34.606361787490   12.376760103809
 Position (Angstrom):    1.563069090707   18.312898010204    6.549499391749
 Density of all electrons:  0.3016659250E+03
 Density of Alpha electrons:  0.1508329625E+03
 Density of Beta electrons:  0.1508329625E+03
 Spin density of electrons:  0.0000000000E+00
 Lagrangian kinetic energy G(r):  0.7479481527E+02
 G(r) in X,Y,Z:  0.2783291507E+02  0.2063516128E+02  0.2632673892E+02
 Hamiltonian kinetic energy K(r):  0.1127018858E+07
 Potential energy density V(r): -0.1127093653E+07
 Energy density E(r) or H(r): -0.1127018858E+07
 Laplacian of electron density: -0.4507776253E+07
 Electron localization function (ELF):  0.9999963143E+00
 Localized orbital locator (LOL):  0.9980838647E+00
 Local information entropy:  0.3658025424E+00
 Interaction region indicator (IRI):  0.5429288403E-11
 Reduced density gradient (RDG):  0.1000000000E+03
 Reduced density gradient with promolecular approximation:  0.1000000000E+03
 Sign(lambda2)*rho: -0.3016659250E+03
 Sign(lambda2)*rho with promolecular approximation: -0.2923655889E+03
 Corr. hole for alpha, ref.:   0.00000   0.00000   0.00000 : -0.8008219348E-07
 Source function, ref.:   0.00000   0.00000   0.00000 :  0.9728847721E+04
 Wavefunction value for orbital       1 :  0.1950772506E-03
 Average local ionization energy (ALIE):  0.1783414751E+02
 van der Waals potential (probe atom: C ):  0.2143709477E+73 kcal/mol
 Delta-g (under promolecular approximation):  0.4824316149E-01
 Delta-g (under Hirshfeld partition):  0.7222472960E-01
 User-defined real space function:  0.1000000000E+01
 ESP from nuclear charges:  0.1517678693E+07
 
 Note: Below information are for electron density
 
 Components of gradient in x/y/z are:
 -0.8065303980E-10 -0.2578276259E-08 -0.1322560061E-08
 Norm of gradient is:  0.2898823640E-08
 
 Components of Laplacian in x/y/z are:
 -0.1502580799E+07 -0.1502608623E+07 -0.1502586831E+07
 Total: -0.4507776253E+07
 
 Hessian matrix:
 -0.1502580799E+07  0.7523043925E-01 -0.5089194676E+00
  0.7523043925E-01 -0.1502608623E+07  0.3022945671E+01
 -0.5089194676E+00  0.3022945671E+01 -0.1502586831E+07
 Eigenvalues of Hessian: -0.1502609035E+07 -0.1502586463E+07 -0.1502580755E+07
 Eigenvectors (columns) of Hessian:
  0.5073223656E-02  0.8689883904E-01  0.9962042231E+00
 -0.9908312073E+00  0.1349381189E+00 -0.6724783333E-02
  0.1350102998E+00  0.9870361168E+00 -0.8678665286E-01
 Determinant of Hessian: -0.3392526822E+19
 Ellipticity of electron density:    0.000015
 eta index:   -1.000019
 Stiffness:   -1.000004
 
 Stress tensor:
 -0.3757008656E+06 -0.2132676522E-01  0.1262428599E+00
 -0.2132676522E-01 -0.3756934261E+06 -0.8383728990E+00
  0.1262428599E+00 -0.8383728990E+00 -0.3756993613E+06
 Eigenvalues of stress tensor: -0.3757008764E+06 -0.3756994667E+06 -0.3756933098E+06
 Eigenvectors (columns) of stress tensor:
 -0.9961989731E+00  0.8695800470E-01 -0.5090329583E-02
  0.6919382567E-02  0.1372514781E+00  0.9905120665E+00
  0.8683160820E-01  0.9867118815E+00 -0.1373314773E+00
 Stress tensor stiffness:    1.000020
 Stress tensor polarizability:    0.999980
 
 ----------------   CP   107,     Type (3,-3)   ----------------
 Corresponding nucleus:   123(H )
 Position (Bohr):        3.298895651159   29.699850829560   -5.709957273751
 Position (Angstrom):    1.745700399741   15.716484226222   -3.021579264499
 Density of all electrons:  0.4553800138E+00
 Density of Alpha electrons:  0.2276900069E+00
 Density of Beta electrons:  0.2276900069E+00
 Spin density of electrons:  0.0000000000E+00
 Lagrangian kinetic energy G(r):  0.4809550322E-02
 G(r) in X,Y,Z:  0.1474492921E-02  0.1403966188E-02  0.1931091213E-02
 Hamiltonian kinetic energy K(r):  0.6958456614E+01
 Potential energy density V(r): -0.6963266164E+01
 Energy density E(r) or H(r): -0.6958456614E+01
 Laplacian of electron density: -0.2781458825E+02
 Electron localization function (ELF):  0.9999612196E+00
 Localized orbital locator (LOL):  0.9938237908E+00
 Local information entropy:  0.4549660610E-02
 Interaction region indicator (IRI):  0.2284068568E-13
 Reduced density gradient (RDG):  0.1000000000E+03
 Reduced density gradient with promolecular approximation:  0.1000000000E+03
 Sign(lambda2)*rho: -0.4553800138E+00
 Sign(lambda2)*rho with promolecular approximation: -0.2992579760E+00
 Corr. hole for alpha, ref.:   0.00000   0.00000   0.00000 : -0.4513298333E-06
 Source function, ref.:   0.00000   0.00000   0.00000 :  0.7275431089E-01
 Wavefunction value for orbital       1 : -0.4948757269E-06
 Average local ionization energy (ALIE):  0.4022906257E+00
 van der Waals potential (probe atom: C ):  0.6241108431E+28 kcal/mol
 Delta-g (under promolecular approximation):  0.1030443563E+00
 Delta-g (under Hirshfeld partition):  0.1952393555E+00
 User-defined real space function:  0.1000000000E+01
 ESP from nuclear charges:  0.1057842720E+03
 
 Note: Below information are for electron density
 
 Components of gradient in x/y/z are:
 -0.8673617380E-15  0.9223091041E-14  0.2572594915E-14
 Norm of gradient is:  0.9614362659E-14
 
 Components of Laplacian in x/y/z are:
 -0.9441798601E+01 -0.8879487454E+01 -0.9493302199E+01
 Total: -0.2781458825E+02
 
 Hessian matrix:
 -0.9441798601E+01  0.1994113592E+00  0.1833637759E-01
  0.1994113592E+00 -0.8879487454E+01  0.6346194622E-01
  0.1833637759E-01  0.6346194622E-01 -0.9493302199E+01
 Eigenvalues of Hessian: -0.9505853419E+01 -0.9499162371E+01 -0.8809572465E+01
 Eigenvectors (columns) of Hessian:
  0.9071941118E+00 -0.2929641205E+00 -0.3019451400E+00
 -0.3168578607E+00 -0.3641652096E-02 -0.9484660429E+00
  0.2767669409E+00  0.9561165005E+00 -0.9613166981E-01
 Determinant of Hessian: -0.7954836479E+03
 Ellipticity of electron density:    0.000704
 eta index:   -1.079037
 Stiffness:   -1.078277
 
 Stress tensor:
 -0.2363398636E+01  0.4978211615E-01  0.4778249664E-02
  0.4978211615E-01 -0.2222679796E+01  0.1585769334E-01
  0.4778249664E-02  0.1585769334E-01 -0.2377187732E+01
 Eigenvalues of stress tensor: -0.2379341730E+01 -0.2378670174E+01 -0.2205254261E+01
 Eigenvectors (columns) of stress tensor:
  0.8575932563E+00 -0.4166804913E+00 -0.3015148004E+00
 -0.3137670800E+00  0.4065749457E-01 -0.9486291096E+00
  0.4075340799E+00  0.9081433457E+00 -0.9587302790E-01
 Stress tensor stiffness:    1.078942
 Stress tensor polarizability:    0.926834
 
 ----------------   CP   108,     Type (3,-3)   ----------------
 Corresponding nucleus:    52(O )
 Position (Bohr):       -6.380973069918   35.268739484938   10.122132254111
 Position (Angstrom):   -3.376665531987   18.663413192704    5.356401714622
 Density of all electrons:  0.3011204436E+03
 Density of Alpha electrons:  0.1505602218E+03
 Density of Beta electrons:  0.1505602218E+03
 Spin density of electrons:  0.0000000000E+00
 Lagrangian kinetic energy G(r):  0.7642967168E+02
 G(r) in X,Y,Z:  0.2524465989E+02  0.2300094074E+02  0.2818407105E+02
 Hamiltonian kinetic energy K(r):  0.1124906505E+07
 Potential energy density V(r): -0.1124982934E+07
 Energy density E(r) or H(r): -0.1124906505E+07
 Laplacian of electron density: -0.4499320299E+07
 Electron localization function (ELF):  0.9999961282E+00
 Localized orbital locator (LOL):  0.9980361607E+00
 Local information entropy:  0.3658775574E+00
 Interaction region indicator (IRI):  0.3667230568E-11
 Reduced density gradient (RDG):  0.1000000000E+03
 Reduced density gradient with promolecular approximation:  0.1000000000E+03
 Sign(lambda2)*rho: -0.3011204436E+03
 Sign(lambda2)*rho with promolecular approximation: -0.2923754910E+03
 Corr. hole for alpha, ref.:   0.00000   0.00000   0.00000 : -0.1861305614E-03
 Source function, ref.:   0.00000   0.00000   0.00000 :  0.9613680379E+04
 Wavefunction value for orbital       1 : -0.5955137137E-05
 Average local ionization energy (ALIE):  0.1789922356E+02
 van der Waals potential (probe atom: C ):  0.2160112831E+73 kcal/mol
 Delta-g (under promolecular approximation):  0.4272620371E-01
 Delta-g (under Hirshfeld partition):  0.7236783881E-01
 User-defined real space function:  0.1000000000E+01
 ESP from nuclear charges:  0.1518649074E+07
 
 Note: Below information are for electron density
 
 Components of gradient in x/y/z are:
 -0.4642097817E-10  0.1622384449E-08  0.1088265034E-08
 Norm of gradient is:  0.1954125633E-08
 
 Components of Laplacian in x/y/z are:
 -0.1499774224E+07 -0.1499783236E+07 -0.1499762839E+07
 Total: -0.4499320299E+07
 
 Hessian matrix:
 -0.1499774224E+07 -0.9953253314E+01  0.1385292680E+02
 -0.9953253314E+01 -0.1499783236E+07  0.9190918534E+01
  0.1385292680E+02  0.9190918534E+01 -0.1499762839E+07
 Eigenvalues of Hessian: -0.1499796808E+07 -0.1499770120E+07 -0.1499753371E+07
 Eigenvectors (columns) of Hessian:
  0.5699328757E+00  0.6345316126E+00  0.5220595271E+00
  0.7044372316E+00 -0.7043992784E+00  0.8711970670E-01
 -0.4230185622E+00 -0.3181057830E+00  0.8484479989E+00
 Determinant of Hessian: -0.3373470904E+19
 Ellipticity of electron density:    0.000018
 eta index:   -1.000029
 Stiffness:   -1.000011
 
 Stress tensor:
 -0.3749940453E+06  0.1974134411E+01 -0.3470363616E+01
  0.1974134411E+01 -0.3749918110E+06 -0.2040401735E+01
 -0.3470363616E+01 -0.2040401735E+01 -0.3749970779E+06
 Eigenvalues of stress tensor: -0.3749994083E+06 -0.3749945213E+06 -0.3749890046E+06
 Eigenvectors (columns) of stress tensor:
  0.5160834133E+00  0.6414376905E+00  0.5676403789E+00
  0.9453176845E-01 -0.7013199570E+00  0.7065508210E+00
  0.8513058530E+00 -0.3109791105E+00 -0.4225758364E+00
 Stress tensor stiffness:    1.000028
 Stress tensor polarizability:    0.999972
 
 ----------------   CP   109,     Type (3,-3)   ----------------
 Corresponding nucleus:   104(H )
 Position (Bohr):       10.332790437867   31.399797136310    2.974105799010
 Position (Angstrom):    5.467877224756   16.616057071513    1.573829011651
 Density of all electrons:  0.4175707960E+00
 Density of Alpha electrons:  0.2087853980E+00
 Density of Beta electrons:  0.2087853980E+00
 Spin density of electrons:  0.0000000000E+00
 Lagrangian kinetic energy G(r):  0.1922604309E-01
 G(r) in X,Y,Z:  0.7843557085E-02  0.6668195667E-02  0.4714290338E-02
 Hamiltonian kinetic energy K(r):  0.6050027118E+01
 Potential energy density V(r): -0.6069253161E+01
 Energy density E(r) or H(r): -0.6050027118E+01
 Laplacian of electron density: -0.2412320430E+02
 Electron localization function (ELF):  0.9991759203E+00
 Localized orbital locator (LOL):  0.9720972187E+00
 Local information entropy:  0.4220823304E-02
 Interaction region indicator (IRI):  0.2119536044E-13
 Reduced density gradient (RDG):  0.1000000000E+03
 Reduced density gradient with promolecular approximation:  0.1000000000E+03
 Sign(lambda2)*rho: -0.4175707960E+00
 Sign(lambda2)*rho with promolecular approximation: -0.2946744782E+00
 Corr. hole for alpha, ref.:   0.00000   0.00000   0.00000 : -0.8148525170E-06
 Source function, ref.:   0.00000   0.00000   0.00000 :  0.5783905983E-01
 Wavefunction value for orbital       1 :  0.2012775471E-06
 Average local ionization energy (ALIE):  0.5821771107E+00
 van der Waals potential (probe atom: C ):  0.1371636888E+26 kcal/mol
 Delta-g (under promolecular approximation):  0.2280361085E+00
 Delta-g (under Hirshfeld partition):  0.3567513969E+00
 User-defined real space function:  0.1000000000E+01
 ESP from nuclear charges:  0.8663887924E+02
 
 Note: Below information are for electron density
 
 Components of gradient in x/y/z are:
 -0.6934557095E-14  0.4172877321E-14  0.5273559367E-15
 Norm of gradient is:  0.8110431032E-14
 
 Components of Laplacian in x/y/z are:
 -0.8499852258E+01 -0.8267054714E+01 -0.7356297327E+01
 Total: -0.2412320430E+02
 
 Hessian matrix:
 -0.8499852258E+01  0.5917953468E-01  0.1167687536E+00
  0.5917953468E-01 -0.8267054714E+01  0.5455593459E+00
  0.1167687536E+00  0.5455593459E+00 -0.7356297327E+01
 Eigenvalues of Hessian: -0.8523742453E+01 -0.8510556636E+01 -0.7088905211E+01
 Eigenvectors (columns) of Hessian:
  0.3278721763E+00 -0.9401985081E+00  0.9233959758E-01
 -0.8680347941E+00 -0.2612393491E+00  0.4222198465E+00
  0.3728477334E+00  0.2185881235E+00  0.9017781323E+00
 Determinant of Hessian: -0.5142418937E+03
 Ellipticity of electron density:    0.001549
 eta index:   -1.202406
 Stiffness:   -1.200546
 
 Stress tensor:
 -0.2140650179E+01  0.1392300171E-01  0.3140839619E-01
  0.1392300171E-01 -0.2080100070E+01  0.1354245327E+00
  0.3140839619E-01  0.1354245327E+00 -0.1848502912E+01
 Eigenvalues of stress tensor: -0.2144098754E+01 -0.2142333653E+01 -0.1782820754E+01
 Eigenvectors (columns) of stress tensor:
 -0.9519982475E+00 -0.2908040899E+00  0.9556316252E-01
 -0.2271291840E+00  0.8803713807E+00  0.4163635021E+00
  0.2052112826E+00 -0.3746721412E+00  0.9041621072E+00
 Stress tensor stiffness:    1.202644
 Stress tensor polarizability:    0.831501
 
 ----------------   CP   110,     Type (3,-3)   ----------------
 Corresponding nucleus:    34(H )
 Position (Bohr):       -9.429247872579   36.348472640499   12.248357397655
 Position (Angstrom):   -4.989743090124   19.234783372483    6.481551605834
 Density of all electrons:  0.4566422764E+00
 Density of Alpha electrons:  0.2283211382E+00
 Density of Beta electrons:  0.2283211382E+00
 Spin density of electrons:  0.0000000000E+00
 Lagrangian kinetic energy G(r):  0.4174413087E-02
 G(r) in X,Y,Z:  0.1305204541E-02  0.1436696818E-02  0.1432511728E-02
 Hamiltonian kinetic energy K(r):  0.6945073217E+01
 Potential energy density V(r): -0.6949247630E+01
 Energy density E(r) or H(r): -0.6945073217E+01
 Laplacian of electron density: -0.2776359522E+02
 Electron localization function (ELF):  0.9999710355E+00
 Localized orbital locator (LOL):  0.9946595919E+00
 Local information entropy:  0.4560563640E-02
 Interaction region indicator (IRI):  0.5714055624E-13
 Reduced density gradient (RDG):  0.1000000000E+03
 Reduced density gradient with promolecular approximation:  0.1000000000E+03
 Sign(lambda2)*rho: -0.4566422764E+00
 Sign(lambda2)*rho with promolecular approximation: -0.2986799143E+00
 Corr. hole for alpha, ref.:   0.00000   0.00000   0.00000 : -0.1981595646E-08
 Source function, ref.:   0.00000   0.00000   0.00000 :  0.5593497346E-01
 Wavefunction value for orbital       1 : -0.6788435965E-06
 Average local ionization energy (ALIE):  0.4269448255E+00
 van der Waals potential (probe atom: C ):  0.3954916849E+28 kcal/mol
 Delta-g (under promolecular approximation):  0.1035947639E+00
 Delta-g (under Hirshfeld partition):  0.1985534341E+00
 User-defined real space function:  0.1000000000E+01
 ESP from nuclear charges:  0.1007791839E+03
 
 Note: Below information are for electron density
 
 Components of gradient in x/y/z are:
 -0.1595511917E-14 -0.2402635382E-13  0.1494464275E-14
 Norm of gradient is:  0.2412560382E-13
 
 Components of Laplacian in x/y/z are:
 -0.9373040718E+01 -0.8999884975E+01 -0.9390669523E+01
 Total: -0.2776359522E+02
 
 Hessian matrix:
 -0.9373040718E+01 -0.2543151151E+00 -0.1179590649E+00
 -0.2543151151E+00 -0.8999884975E+01  0.2309898197E+00
 -0.1179590649E+00  0.2309898197E+00 -0.9390669523E+01
 Eigenvalues of Hessian: -0.9502026565E+01 -0.9497823797E+01 -0.8763744855E+01
 Eigenvectors (columns) of Hessian:
 -0.9084499970E+00  0.2787082648E-02 -0.4179842522E+00
 -0.3804632749E+00 -0.4196440695E+00  0.8241034834E+00
 -0.1731077681E+00  0.9076844645E+00  0.3822860363E+00
 Determinant of Hessian: -0.7909154763E+03
 Ellipticity of electron density:    0.000442
 eta index:   -1.084243
 Stiffness:   -1.083763
 
 Stress tensor:
 -0.2345870589E+01 -0.6329476945E-01 -0.2941490554E-01
 -0.6329476945E-01 -0.2252844638E+01  0.5804421688E-01
 -0.2941490554E-01  0.5804421688E-01 -0.2350532404E+01
 Eigenvalues of stress tensor: -0.2377907669E+01 -0.2377545305E+01 -0.2193794656E+01
 Eigenvectors (columns) of stress tensor:
 -0.9038433906E+00  0.9527485096E-01 -0.4171208793E+00
 -0.4203245950E+00 -0.3799185911E+00  0.8240079484E+00
 -0.7996474230E-01  0.9201003027E+00  0.3834332707E+00
 Stress tensor stiffness:    1.083924
 Stress tensor polarizability:    0.922574
 
 ----------------   CP   111,     Type (3,-3)   ----------------
 Corresponding nucleus:    97(H )
 Position (Bohr):        9.719286817617   30.136234373870   -3.653850168835
 Position (Angstrom):    5.143225090113   15.947408453084   -1.933534241402
 Density of all electrons:  0.4566194188E+00
 Density of Alpha electrons:  0.2283097094E+00
 Density of Beta electrons:  0.2283097094E+00
 Spin density of electrons:  0.0000000000E+00
 Lagrangian kinetic energy G(r):  0.4143822396E-02
 G(r) in X,Y,Z:  0.1377147091E-02  0.1289155938E-02  0.1477519367E-02
 Hamiltonian kinetic energy K(r):  0.6947410119E+01
 Potential energy density V(r): -0.6951553941E+01
 Energy density E(r) or H(r): -0.6947410119E+01
 Laplacian of electron density: -0.2777306519E+02
 Electron localization function (ELF):  0.9999714527E+00
 Localized orbital locator (LOL):  0.9946980797E+00
 Local information entropy:  0.4560366245E-02
 Interaction region indicator (IRI):  0.3287506548E-13
 Reduced density gradient (RDG):  0.1000000000E+03
 Reduced density gradient with promolecular approximation:  0.1000000000E+03
 Sign(lambda2)*rho: -0.4566194188E+00
 Sign(lambda2)*rho with promolecular approximation: -0.2986199232E+00
 Corr. hole for alpha, ref.:   0.00000   0.00000   0.00000 : -0.8623605397E-06
 Source function, ref.:   0.00000   0.00000   0.00000 :  0.6933706157E-01
 Wavefunction value for orbital       1 :  0.1154029701E-05
 Average local ionization energy (ALIE):  0.4296691156E+00
 van der Waals potential (probe atom: C ):  0.3709320440E+28 kcal/mol
 Delta-g (under promolecular approximation):  0.1037684409E+00
 Delta-g (under Hirshfeld partition):  0.1991599695E+00
 User-defined real space function:  0.1000000000E+01
 ESP from nuclear charges:  0.9980533693E+02
 
 Note: Below information are for electron density
 
 Components of gradient in x/y/z are:
  0.5614812001E-14 -0.1265480776E-13 -0.9861902961E-15
 Norm of gradient is:  0.1387958373E-13
 
 Components of Laplacian in x/y/z are:
 -0.9098029735E+01 -0.9336636526E+01 -0.9338398925E+01
 Total: -0.2777306519E+02
 
 Hessian matrix:
 -0.9098029735E+01 -0.2615126710E+00 -0.2585693720E+00
 -0.2615126710E+00 -0.9336636526E+01  0.1690915309E+00
 -0.2585693720E+00  0.1690915309E+00 -0.9338398925E+01
 Eigenvalues of Hessian: -0.9506752061E+01 -0.9502525421E+01 -0.8763787705E+01
 Eigenvectors (columns) of Hessian:
 -0.1230378193E+00  0.6612301309E+00 -0.7400246003E+00
 -0.7883333349E+00  0.3878371138E+00  0.4776116899E+00
  0.6028202453E+00  0.6421503618E+00  0.4735511215E+00
 Determinant of Hessian: -0.7917043957E+03
 Ellipticity of electron density:    0.000445
 eta index:   -1.084777
 Stiffness:   -1.084294
 
 Stress tensor:
 -0.2277261728E+01 -0.6554131606E-01 -0.6466546751E-01
 -0.6554131606E-01 -0.2336737443E+01  0.4194019245E-01
 -0.6466546751E-01  0.4194019245E-01 -0.2337554770E+01
 Eigenvalues of stress tensor: -0.2379122845E+01 -0.2378706401E+01 -0.2193724695E+01
 Eigenvectors (columns) of stress tensor:
  0.1938001634E+00 -0.6433918925E+00 -0.7406000063E+00
  0.8249860190E+00 -0.3016358447E+00  0.4779266530E+00
 -0.5308856422E+00 -0.7036069143E+00  0.4723322401E+00
 Stress tensor stiffness:    1.084513
 Stress tensor polarizability:    0.922073
 
 ----------------   CP   112,     Type (3,-3)   ----------------
 Corresponding nucleus:    63(H )
 Position (Bohr):       -3.948590140196   36.705263536527   13.709368935841
 Position (Angstrom):   -2.089503917388   19.423588983719    7.254685616709
 Density of all electrons:  0.4099156963E+00
 Density of Alpha electrons:  0.2049578481E+00
 Density of Beta electrons:  0.2049578481E+00
 Spin density of electrons:  0.0000000000E+00
 Lagrangian kinetic energy G(r):  0.2115116488E-01
 G(r) in X,Y,Z:  0.8094938548E-02  0.8073902285E-02  0.4982324044E-02
 Hamiltonian kinetic energy K(r):  0.5948285558E+01
 Potential energy density V(r): -0.5969436723E+01
 Energy density E(r) or H(r): -0.5948285558E+01
 Laplacian of electron density: -0.2370853757E+02
 Electron localization function (ELF):  0.9989395277E+00
 Localized orbital locator (LOL):  0.9684603666E+00
 Local information entropy:  0.4153694554E-02
 Interaction region indicator (IRI):  0.1442603462E-13
 Reduced density gradient (RDG):  0.1000000000E+03
 Reduced density gradient with promolecular approximation:  0.1000000000E+03
 Sign(lambda2)*rho: -0.4099156963E+00
 Sign(lambda2)*rho with promolecular approximation: -0.2941273369E+00
 Corr. hole for alpha, ref.:   0.00000   0.00000   0.00000 : -0.3082466937E-07
 Source function, ref.:   0.00000   0.00000   0.00000 :  0.4790876448E-01
 Wavefunction value for orbital       1 :  0.2551633210E-05
 Average local ionization energy (ALIE):  0.5533513268E+00
 van der Waals potential (probe atom: C ):  0.1713286737E+26 kcal/mol
 Delta-g (under promolecular approximation):  0.2195823833E+00
 Delta-g (under Hirshfeld partition):  0.3373612092E+00
 User-defined real space function:  0.1000000000E+01
 ESP from nuclear charges:  0.9016104905E+02
 
 Note: Below information are for electron density
 
 Components of gradient in x/y/z are:
 -0.1751203349E-14  0.3455569164E-14 -0.3774758284E-14
 Norm of gradient is:  0.5408925172E-14
 
 Components of Laplacian in x/y/z are:
 -0.8154832192E+01 -0.7290039689E+01 -0.8263665693E+01
 Total: -0.2370853757E+02
 
 Hessian matrix:
 -0.8154832192E+01  0.4614359371E+00 -0.1447949763E+00
  0.4614359371E+00 -0.7290039689E+01 -0.3346604857E+00
 -0.1447949763E+00 -0.3346604857E+00 -0.8263665693E+01
 Eigenvalues of Hessian: -0.8367736358E+01 -0.8354800857E+01 -0.6986000360E+01
 Eigenvectors (columns) of Hessian:
  0.9430857321E-01  0.9192015029E+00 -0.3823277259E+00
  0.2581912853E+00 -0.3934822449E+00 -0.8823315608E+00
  0.9614796686E+00  0.1550225639E-01  0.2744385666E+00
 Determinant of Hessian: -0.4883966706E+03
 Ellipticity of electron density:    0.001548
 eta index:   -1.197786
 Stiffness:   -1.195935
 
 Stress tensor:
 -0.2054897925E+01  0.1147033386E+00 -0.3634348523E-01
  0.1147033386E+00 -0.1838657727E+01 -0.8425806665E-01
 -0.3634348523E-01 -0.8425806665E-01 -0.2075881071E+01
 Eigenvalues of stress tensor: -0.2104406813E+01 -0.2102732545E+01 -0.1762297365E+01
 Eigenvectors (columns) of stress tensor:
 -0.9166393375E+00  0.1230034597E+00  0.3803189108E+00
  0.3995274404E+00  0.2527746145E+00  0.8811826250E+00
  0.1225354544E-01  0.9596744986E+00 -0.2808464125E+00
 Stress tensor stiffness:    1.194127
 Stress tensor polarizability:    0.837432
 
 ----------------   CP   113,     Type (3,-3)   ----------------
 Corresponding nucleus:   150(O )
 Position (Bohr):        3.396781605145   33.810247225840    5.666252521806
 Position (Angstrom):    1.797499415857   17.891612326911    2.998451705761
 Density of all electrons:  0.3012772938E+03
 Density of Alpha electrons:  0.1506386469E+03
 Density of Beta electrons:  0.1506386469E+03
 Spin density of electrons:  0.0000000000E+00
 Lagrangian kinetic energy G(r):  0.7623162780E+02
 G(r) in X,Y,Z:  0.2434703817E+02  0.2423240566E+02  0.2765218397E+02
 Hamiltonian kinetic energy K(r):  0.1125492500E+07
 Potential energy density V(r): -0.1125568731E+07
 Energy density E(r) or H(r): -0.1125492500E+07
 Laplacian of electron density: -0.4501665072E+07
 Electron localization function (ELF):  0.9999961549E+00
 Localized orbital locator (LOL):  0.9980429354E+00
 Local information entropy:  0.3658561239E+00
 Interaction region indicator (IRI):  0.8420722690E-11
 Reduced density gradient (RDG):  0.1000000000E+03
 Reduced density gradient with promolecular approximation:  0.1000000000E+03
 Sign(lambda2)*rho: -0.3012772938E+03
 Sign(lambda2)*rho with promolecular approximation: -0.2923739739E+03
 Corr. hole for alpha, ref.:   0.00000   0.00000   0.00000 : -0.1596155400E-05
 Source function, ref.:   0.00000   0.00000   0.00000 :  0.1039869139E+05
 Wavefunction value for orbital       1 : -0.1510973134E-04
 Average local ionization energy (ALIE):  0.1786136679E+02
 van der Waals potential (probe atom: C ):  0.1901948782E+73 kcal/mol
 Delta-g (under promolecular approximation):  0.5795003240E-01
 Delta-g (under Hirshfeld partition):  0.9449638905E-01
 User-defined real space function:  0.1000000000E+01
 ESP from nuclear charges:  0.1502630232E+07
 
 Note: Below information are for electron density
 
 Components of gradient in x/y/z are:
  0.7450218220E-10  0.4467553438E-08 -0.4385949381E-09
 Norm of gradient is:  0.4489649187E-08
 
 Components of Laplacian in x/y/z are:
 -0.1500559084E+07 -0.1500559721E+07 -0.1500546267E+07
 Total: -0.4501665072E+07
 
 Hessian matrix:
 -0.1500559084E+07 -0.5681398696E+01  0.9634915963E+01
 -0.5681398696E+01 -0.1500559721E+07 -0.5327541043E+01
  0.9634915963E+01 -0.5327541043E+01 -0.1500546267E+07
 Eigenvalues of Hessian: -0.1500565834E+07 -0.1500560730E+07 -0.1500538507E+07
 Eigenvectors (columns) of Hessian:
 -0.8088007467E+00 -0.3486043381E+00  0.4736204890E+00
 -0.5304878575E+00  0.7800848695E+00 -0.3317381940E+00
  0.2538188038E+00  0.5195600175E+00  0.8158635934E+00
 Determinant of Hessian: -0.3378747797E+19
 Ellipticity of electron density:    0.000003
 eta index:   -1.000018
 Stiffness:   -1.000015
 
 Stress tensor:
 -0.3751884651E+06  0.1618654801E+01 -0.2458493552E+01
  0.1618654801E+01 -0.3751883950E+06  0.1252705183E+01
 -0.2458493552E+01  0.1252705183E+01 -0.3751918711E+06
 Eigenvalues of stress tensor: -0.3751938112E+06 -0.3751883175E+06 -0.3751866024E+06
 Eigenvectors (columns) of stress tensor:
  0.4750960690E+00 -0.3705430445E+00  0.7981112563E+00
 -0.3305942477E+00  0.7653999553E+00  0.5521506604E+00
  0.8154699066E+00  0.5261755986E+00 -0.2411391110E+00
 Stress tensor stiffness:    1.000019
 Stress tensor polarizability:    0.999981
 
 ----------------   CP   114,     Type (3,-3)   ----------------
 Corresponding nucleus:    86(C )
 Position (Bohr):        8.224321726983   31.115468481784   -2.688200833357
 Position (Angstrom):    4.352123633054   16.465596827131   -1.422534619343
 Density of all electrons:  0.1220452789E+03
 Density of Alpha electrons:  0.6102263943E+02
 Density of Beta electrons:  0.6102263943E+02
 Spin density of electrons:  0.0000000000E+00
 Lagrangian kinetic energy G(r):  0.8344709280E+01
 G(r) in X,Y,Z:  0.2746953576E+01  0.2651066270E+01  0.2946689433E+01
 Hamiltonian kinetic energy K(r):  0.2420276361E+06
 Potential energy density V(r): -0.2420359808E+06
 Energy density E(r) or H(r): -0.2420276361E+06
 Laplacian of electron density: -0.9680771656E+06
 Electron localization function (ELF):  0.9999990633E+00
 Localized orbital locator (LOL):  0.9990330867E+00
 Local information entropy:  0.2972393094E+00
 Interaction region indicator (IRI):  0.1817489498E-11
 Reduced density gradient (RDG):  0.1000000000E+03
 Reduced density gradient with promolecular approximation:  0.1000000000E+03
 Sign(lambda2)*rho: -0.1220452789E+03
 Sign(lambda2)*rho with promolecular approximation: -0.1213862293E+03
 Corr. hole for alpha, ref.:   0.00000   0.00000   0.00000 : -0.5224507174E-03
 Source function, ref.:   0.00000   0.00000   0.00000 :  0.2385338350E+04
 Wavefunction value for orbital       1 : -0.3350460150E-05
 Average local ionization energy (ALIE):  0.9666923806E+01
 van der Waals potential (probe atom: C ):  0.7031639909E+74 kcal/mol
 Delta-g (under promolecular approximation):  0.4738501022E-01
 Delta-g (under Hirshfeld partition):  0.5456166175E-01
 User-defined real space function:  0.1000000000E+01
 ESP from nuclear charges:  0.1418038100E+07
 
 Note: Below information are for electron density
 
 Components of gradient in x/y/z are:
 -0.1745322775E-09  0.3132889503E-09  0.1741495836E-11
 Norm of gradient is:  0.3586286591E-09
 
 Components of Laplacian in x/y/z are:
 -0.3226924873E+06 -0.3226929267E+06 -0.3226917516E+06
 Total: -0.9680771656E+06
 
 Hessian matrix:
 -0.3226924873E+06 -0.8701209766E+00 -0.4056514127E+00
 -0.8701209766E+00 -0.3226929267E+06  0.1925870865E+01
 -0.4056514127E+00  0.1925870865E+01 -0.3226917516E+06
 Eigenvalues of Hessian: -0.3226944686E+06 -0.3226926670E+06 -0.3226900301E+06
 Eigenvectors (columns) of Hessian:
 -0.2450281635E+00 -0.9114767572E+00 -0.3304108354E+00
 -0.8078467042E+00  0.3518405175E-02  0.5893821539E+00
  0.5360456152E+00 -0.4113365312E+00  0.7371956026E+00
 Determinant of Hessian: -0.3360208027E+17
 Ellipticity of electron density:    0.000006
 eta index:   -1.000014
 Stiffness:   -1.000008
 
 Stress tensor:
 -0.8067861572E+05  0.2399255748E+00  0.1314622154E+00
  0.2399255748E+00 -0.8067853382E+05 -0.5187838733E+00
  0.1314622154E+00 -0.5187838733E+00 -0.8067883128E+05
 Eigenvalues of stress tensor: -0.8067931285E+05 -0.8067855353E+05 -0.8067811444E+05
 Eigenvectors (columns) of stress tensor:
  0.3413357253E+00 -0.9075482397E+00  0.2446346567E+00
 -0.5915536565E+00 -0.5158863553E-02  0.8062491287E+00
 -0.7304479407E+00 -0.4199161568E+00 -0.5386243841E+00
 Stress tensor stiffness:    1.000015
 Stress tensor polarizability:    0.999985
 
 ----------------   CP   115,     Type (3,-3)   ----------------
 Corresponding nucleus:   157(N )
 Position (Bohr):       -3.040201890615   33.365145582916    0.394806823641
 Position (Angstrom):   -1.608805557058   17.656074680940    0.208922773780
 Density of all electrons:  0.1979059543E+03
 Density of Alpha electrons:  0.9895297715E+02
 Density of Beta electrons:  0.9895297715E+02
 Spin density of electrons:  0.0000000000E+00
 Lagrangian kinetic energy G(r):  0.2926698437E+02
 G(r) in X,Y,Z:  0.1030201088E+02  0.9547163333E+01  0.9417810158E+01
 Hamiltonian kinetic energy K(r):  0.5523059891E+06
 Potential energy density V(r): -0.5523352561E+06
 Energy density E(r) or H(r): -0.5523059891E+06
 Laplacian of electron density: -0.2209106889E+07
 Electron localization function (ELF):  0.9999976999E+00
 Localized orbital locator (LOL):  0.9984856726E+00
 Local information entropy:  0.3527160809E+00
 Interaction region indicator (IRI):  0.7704771963E-11
 Reduced density gradient (RDG):  0.1000000000E+03
 Reduced density gradient with promolecular approximation:  0.1000000000E+03
 Sign(lambda2)*rho: -0.1979059543E+03
 Sign(lambda2)*rho with promolecular approximation: -0.1931739129E+03
 Corr. hole for alpha, ref.:   0.00000   0.00000   0.00000 : -0.1225086836E-05
 Source function, ref.:   0.00000   0.00000   0.00000 :  0.5246724094E+04
 Wavefunction value for orbital       1 : -0.6556359036E-05
 Average local ionization energy (ALIE):  0.1346480460E+02
 van der Waals potential (probe atom: C ):  0.2507473006E+88 kcal/mol
 Delta-g (under promolecular approximation):  0.5085388473E-01
 Delta-g (under Hirshfeld partition):  0.7647417913E-01
 User-defined real space function:  0.1000000000E+01
 ESP from nuclear charges:  0.2325990430E+08
 
 Note: Below information are for electron density
 
 Components of gradient in x/y/z are:
 -0.1280907047E-09 -0.2584223613E-08 -0.7037481708E-11
 Norm of gradient is:  0.2587405735E-08
 
 Components of Laplacian in x/y/z are:
 -0.7363665046E+06 -0.7363698739E+06 -0.7363705101E+06
 Total: -0.2209106889E+07
 
 Hessian matrix:
 -0.7363665046E+06  0.4018874393E+01 -0.2700844163E+01
  0.4018874393E+01 -0.7363698739E+06 -0.1312041308E+01
 -0.2700844163E+01 -0.1312041308E+01 -0.7363705101E+06
 Eigenvalues of Hessian: -0.7363726853E+06 -0.7363715071E+06 -0.7363626961E+06
 Eigenvectors (columns) of Hessian:
 -0.6110276142E+00  0.9467954887E-01  0.7859268654E+00
  0.7228675172E+00  0.4714059973E+00  0.5052117757E+00
 -0.3226574148E+00  0.8768193478E+00 -0.3564828523E+00
 Determinant of Hessian: -0.3992881537E+18
 Ellipticity of electron density:    0.000002
 eta index:   -1.000014
 Stiffness:   -1.000012
 
 Stress tensor:
 -0.1841122302E+06 -0.8149043454E+00  0.5425328324E+00
 -0.8149043454E+00 -0.1841115628E+06  0.2424718501E+00
  0.5425328324E+00  0.2424718501E+00 -0.1841114631E+06
 Eigenvalues of stress tensor: -0.1841130008E+06 -0.1841112744E+06 -0.1841109809E+06
 Eigenvectors (columns) of stress tensor:
  0.7856391199E+00 -0.9268826177E-01  0.6117025907E+00
  0.5053780608E+00 -0.4741834693E+00 -0.7209320725E+00
 -0.3568811973E+00 -0.8755335080E+00  0.3256944695E+00
 Stress tensor stiffness:    1.000011
 Stress tensor polarizability:    0.999989
 
 ----------------   CP   116,     Type (3,-3)   ----------------
 Corresponding nucleus:    99(H )
 Position (Bohr):        5.564441528278   32.758332160705    1.271835616540
 Position (Angstrom):    2.944575648167   17.334962846636    0.673026424288
 Density of all electrons:  0.4556823985E+00
 Density of Alpha electrons:  0.2278411992E+00
 Density of Beta electrons:  0.2278411992E+00
 Spin density of electrons:  0.0000000000E+00
 Lagrangian kinetic energy G(r):  0.5022502739E-02
 G(r) in X,Y,Z:  0.1651725766E-02  0.1768006619E-02  0.1602770354E-02
 Hamiltonian kinetic energy K(r):  0.6939684085E+01
 Potential energy density V(r): -0.6944706588E+01
 Energy density E(r) or H(r): -0.6939684085E+01
 Laplacian of electron density: -0.2773864633E+02
 Electron localization function (ELF):  0.9999578104E+00
 Localized orbital locator (LOL):  0.9935591739E+00
 Local information entropy:  0.4552272945E-02
 Interaction region indicator (IRI):  0.5172929656E-13
 Reduced density gradient (RDG):  0.1000000000E+03
 Reduced density gradient with promolecular approximation:  0.1000000000E+03
 Sign(lambda2)*rho: -0.4556823985E+00
 Sign(lambda2)*rho with promolecular approximation: -0.2997099700E+00
 Corr. hole for alpha, ref.:   0.00000   0.00000   0.00000 : -0.1176827330E-07
 Source function, ref.:   0.00000   0.00000   0.00000 :  0.6638331318E-01
 Wavefunction value for orbital       1 :  0.2567275839E-05
 Average local ionization energy (ALIE):  0.4194049846E+00
 van der Waals potential (probe atom: C ):  0.4390924544E+28 kcal/mol
 Delta-g (under promolecular approximation):  0.1048657425E+00
 Delta-g (under Hirshfeld partition):  0.1998637434E+00
 User-defined real space function:  0.1000000000E+01
 ESP from nuclear charges:  0.1141764894E+03
 
 Note: Below information are for electron density
 
 Components of gradient in x/y/z are:
 -0.1987993103E-14 -0.2168800079E-13 -0.7068998165E-15
 Norm of gradient is:  0.2179039243E-13
 
 Components of Laplacian in x/y/z are:
 -0.9069155197E+01 -0.9216146709E+01 -0.9453344425E+01
 Total: -0.2773864633E+02
 
 Hessian matrix:
 -0.9069155197E+01  0.3330681739E+00 -0.1197106187E+00
  0.3330681739E+00 -0.9216146709E+01 -0.9660842991E-01
 -0.1197106187E+00 -0.9660842991E-01 -0.9453344425E+01
 Eigenvalues of Hessian: -0.9487853136E+01 -0.9483705244E+01 -0.8767087951E+01
 Eigenvectors (columns) of Hessian:
  0.1199982711E+00  0.6379931728E+00 -0.7606346866E+00
  0.1987481341E+00 -0.7660987723E+00 -0.6112216049E+00
  0.9726765105E+00  0.7782918884E-01  0.2187304808E+00
 Determinant of Hessian: -0.7888625961E+03
 Ellipticity of electron density:    0.000437
 eta index:   -1.082213
 Stiffness:   -1.081739
 
 Stress tensor:
 -0.2270592251E+01  0.8374085046E-01 -0.2985835071E-01
  0.8374085046E-01 -0.2307572690E+01 -0.2410555804E-01
 -0.2985835071E-01 -0.2410555804E-01 -0.2366541647E+01
 Eigenvalues of stress tensor: -0.2375141766E+01 -0.2374812337E+01 -0.2194752485E+01
 Eigenvectors (columns) of stress tensor:
 -0.2016771322E-01  0.6486790427E+00 -0.7607948231E+00
  0.3580229297E+00 -0.7058014207E+00 -0.6112805708E+00
  0.9334949626E+00  0.2847101227E+00  0.2180075707E+00
 Stress tensor stiffness:    1.082191
 Stress tensor polarizability:    0.924051
 
 ----------------   CP   117,     Type (3,-3)   ----------------
 Corresponding nucleus:    60(H )
 Position (Bohr):       -9.181178889033   36.007615794515    5.826857792566
 Position (Angstrom):   -4.858470637300   19.054409697408    3.083440354998
 Density of all electrons:  0.4553159452E+00
 Density of Alpha electrons:  0.2276579726E+00
 Density of Beta electrons:  0.2276579726E+00
 Spin density of electrons:  0.0000000000E+00
 Lagrangian kinetic energy G(r):  0.4395502891E-02
 G(r) in X,Y,Z:  0.1440826615E-02  0.1045669201E-02  0.1909007075E-02
 Hamiltonian kinetic energy K(r):  0.6938027240E+01
 Potential energy density V(r): -0.6942422743E+01
 Energy density E(r) or H(r): -0.6938027240E+01
 Laplacian of electron density: -0.2773452695E+02
 Electron localization function (ELF):  0.9999675812E+00
 Localized orbital locator (LOL):  0.9943511722E+00
 Local information entropy:  0.4549107080E-02
 Interaction region indicator (IRI):  0.1689695274E-13
 Reduced density gradient (RDG):  0.1000000000E+03
 Reduced density gradient with promolecular approximation:  0.1000000000E+03
 Sign(lambda2)*rho: -0.4553159452E+00
 Sign(lambda2)*rho with promolecular approximation: -0.2993787999E+00
 Corr. hole for alpha, ref.:   0.00000   0.00000   0.00000 : -0.2177667351E-05
 Source function, ref.:   0.00000   0.00000   0.00000 :  0.5867649784E-01
 Wavefunction value for orbital       1 : -0.3521844167E-06
 Average local ionization energy (ALIE):  0.4110978656E+00
 van der Waals potential (probe atom: C ):  0.4525516855E+28 kcal/mol
 Delta-g (under promolecular approximation):  0.1051667355E+00
 Delta-g (under Hirshfeld partition):  0.2000700898E+00
 User-defined real space function:  0.1000000000E+01
 ESP from nuclear charges:  0.1052421474E+03
 
 Note: Below information are for electron density
 
 Components of gradient in x/y/z are:
 -0.2003822455E-14  0.5762751387E-14  0.3653327640E-14
 Norm of gradient is:  0.7111357875E-14
 
 Components of Laplacian in x/y/z are:
 -0.9425829736E+01 -0.8840879814E+01 -0.9467817400E+01
 Total: -0.2773452695E+02
 
 Hessian matrix:
 -0.9425829736E+01  0.1967464947E+00 -0.2503904966E-01
  0.1967464947E+00 -0.8840879814E+01 -0.9205131903E-01
 -0.2503904966E-01 -0.9205131903E-01 -0.9467817400E+01
 Eigenvalues of Hessian: -0.9487155654E+01 -0.9479498500E+01 -0.8767872796E+01
 Eigenvectors (columns) of Hessian:
  0.8548050780E+00  0.4313106172E+00 -0.2885817566E+00
 -0.3185777522E+00 -0.2834617875E-02 -0.9478924943E+00
 -0.4096541157E+00  0.9021990448E+00  0.1349829211E+00
 Determinant of Hessian: -0.7885252934E+03
 Ellipticity of electron density:    0.000808
 eta index:   -1.082036
 Stiffness:   -1.081163
 
 Stress tensor:
 -0.2359339087E+01  0.4909567325E-01 -0.6735319697E-02
  0.4909567325E-01 -0.2212311292E+01 -0.2283777325E-01
 -0.6735319697E-02 -0.2283777325E-01 -0.2370772364E+01
 Eigenvalues of stress tensor: -0.2374321399E+01 -0.2373887633E+01 -0.2194213712E+01
 Eigenvectors (columns) of stress tensor:
  0.8268758336E+00  0.4833774753E+00 -0.2874414240E+00
 -0.3161419090E+00 -0.2318591141E-01 -0.9484285460E+00
 -0.4651135874E+00  0.8751049251E+00  0.1336440080E+00
 Stress tensor stiffness:    1.082083
 Stress tensor polarizability:    0.924144
 
 ----------------   CP   118,     Type (3,-3)   ----------------
 Corresponding nucleus:   173(H )
 Position (Bohr):       -2.958204315835   34.402190294077    1.945261392236
 Position (Angstrom):   -1.565414309135   18.204855108774    1.029387998021
 Density of all electrons:  0.4279771413E+00
 Density of Alpha electrons:  0.2139885706E+00
 Density of Beta electrons:  0.2139885706E+00
 Spin density of electrons:  0.0000000000E+00
 Lagrangian kinetic energy G(r):  0.1079805229E-01
 G(r) in X,Y,Z:  0.4429659720E-02  0.3146378224E-02  0.3222014351E-02
 Hamiltonian kinetic energy K(r):  0.6318500173E+01
 Potential energy density V(r): -0.6329298225E+01
 Energy density E(r) or H(r): -0.6318500173E+01
 Laplacian of electron density: -0.2523080848E+02
 Electron localization function (ELF):  0.9997601986E+00
 Localized orbital locator (LOL):  0.9847627188E+00
 Local information entropy:  0.4311774664E-02
 Interaction region indicator (IRI):  0.1448239843E-13
 Reduced density gradient (RDG):  0.1000000000E+03
 Reduced density gradient with promolecular approximation:  0.1000000000E+03
 Sign(lambda2)*rho: -0.4279771413E+00
 Sign(lambda2)*rho with promolecular approximation: -0.3020747549E+00
 Corr. hole for alpha, ref.:   0.00000   0.00000   0.00000 : -0.5414711443E-10
 Source function, ref.:   0.00000   0.00000   0.00000 :  0.5805604061E-01
 Wavefunction value for orbital       1 :  0.1005228762E-05
 Average local ionization energy (ALIE):  0.5418816716E+00
 van der Waals potential (probe atom: C ):  0.6880533419E+26 kcal/mol
 Delta-g (under promolecular approximation):  0.1684902894E+00
 Delta-g (under Hirshfeld partition):  0.2985695924E+00
 User-defined real space function:  0.1000000000E+01
 ESP from nuclear charges:  0.1021518916E+03
 
 Note: Below information are for electron density
 
 Components of gradient in x/y/z are:
  0.2862293735E-15 -0.5679050979E-14 -0.2931682674E-15
 Norm of gradient is:  0.5693811984E-14
 
 Components of Laplacian in x/y/z are:
 -0.8789763421E+01 -0.8441972903E+01 -0.7999072159E+01
 Total: -0.2523080848E+02
 
 Hessian matrix:
 -0.8789763421E+01  0.3365127209E-01  0.3888897742E-01
  0.3365127209E-01 -0.8441972903E+01  0.5298065735E+00
  0.3888897742E-01  0.5298065735E+00 -0.7999072159E+01
 Eigenvalues of Hessian: -0.8799983040E+01 -0.8786800749E+01 -0.7644024694E+01
 Eigenvectors (columns) of Hessian:
  0.6295402302E+00 -0.7756931939E+00  0.4448783562E-01
 -0.6617328219E+00 -0.5052847627E+00  0.5538925717E+00
  0.4071716725E+00  0.3781367181E+00  0.8313987319E+00
 Determinant of Hessian: -0.5910642536E+03
 Ellipticity of electron density:    0.001500
 eta index:   -1.151224
 Stiffness:   -1.149499
 
 Stress tensor:
 -0.2206300175E+01  0.6148330890E-02  0.1069546003E-01
  0.6148330890E-02 -0.2116785982E+01  0.1338625421E+00
  0.1069546003E-01  0.1338625421E+00 -0.2006212068E+01
 Eigenvalues of stress tensor: -0.2207446915E+01 -0.2205704752E+01 -0.1916146558E+01
 Eigenvectors (columns) of stress tensor:
 -0.8002013182E+00 -0.5982320501E+00  0.4238236022E-01
 -0.4788594073E+00  0.6798747948E+00  0.5553952930E+00
  0.3610699632E+00 -0.4241328537E+00  0.8305057520E+00
 Stress tensor stiffness:    1.152024
 Stress tensor polarizability:    0.868037
 
 ----------------   CP   119,     Type (3,-3)   ----------------
 Corresponding nucleus:    87(C )
 Position (Bohr):        9.223634087432   32.448483725875   -0.333139291972
 Position (Angstrom):    4.880936960777   17.170998116090   -0.176289721368
 Density of all electrons:  0.1220198251E+03
 Density of Alpha electrons:  0.6100991253E+02
 Density of Beta electrons:  0.6100991253E+02
 Spin density of electrons:  0.0000000000E+00
 Lagrangian kinetic energy G(r):  0.8646283027E+01
 G(r) in X,Y,Z:  0.3070930604E+01  0.2774501690E+01  0.2800850733E+01
 Hamiltonian kinetic energy K(r):  0.2419562614E+06
 Potential energy density V(r): -0.2419649077E+06
 Energy density E(r) or H(r): -0.2419562614E+06
 Laplacian of electron density: -0.9677904606E+06
 Electron localization function (ELF):  0.9999989936E+00
 Localized orbital locator (LOL):  0.9989978300E+00
 Local information entropy:  0.2972117106E+00
 Interaction region indicator (IRI):  0.4078674856E-11
 Reduced density gradient (RDG):  0.1000000000E+03
 Reduced density gradient with promolecular approximation:  0.1000000000E+03
 Sign(lambda2)*rho: -0.1220198251E+03
 Sign(lambda2)*rho with promolecular approximation: -0.1213897455E+03
 Corr. hole for alpha, ref.:   0.00000   0.00000   0.00000 : -0.1337329705E-03
 Source function, ref.:   0.00000   0.00000   0.00000 :  0.2282879947E+04
 Wavefunction value for orbital       1 :  0.5678015093E-05
 Average local ionization energy (ALIE):  0.9617670939E+01
 van der Waals potential (probe atom: C ):  0.1205472196E+76 kcal/mol
 Delta-g (under promolecular approximation):  0.4246483024E-01
 Delta-g (under Hirshfeld partition):  0.5198582889E-01
 User-defined real space function:  0.1000000000E+01
 ESP from nuclear charges:  0.1796905348E+07
 
 Note: Below information are for electron density
 
 Components of gradient in x/y/z are:
 -0.5488254295E-10 -0.8027417620E-09 -0.3461619880E-11
 Norm of gradient is:  0.8046231495E-09
 
 Components of Laplacian in x/y/z are:
 -0.3225961185E+06 -0.3225972248E+06 -0.3225971173E+06
 Total: -0.9677904606E+06
 
 Hessian matrix:
 -0.3225961185E+06  0.8981080624E+00 -0.8404703293E+00
  0.8981080624E+00 -0.3225972248E+06  0.1352133211E+01
 -0.8404703293E+00  0.1352133211E+01 -0.3225971173E+06
 Eigenvalues of Hessian: -0.3225990417E+06 -0.3225958189E+06 -0.3225956000E+06
 Eigenvectors (columns) of Hessian:
 -0.3878225962E+00  0.6281722486E-01  0.9195910124E+00
  0.6659361974E+00 -0.6706867184E+00  0.3266623742E+00
 -0.6372775022E+00 -0.7390759920E+00 -0.2182752005E+00
 Determinant of Hessian: -0.3357223441E+17
 Ellipticity of electron density:    0.000010
 eta index:   -1.000011
 Stiffness:   -1.000001
 
 Stress tensor:
 -0.8065517149E+05 -0.2560261222E+00  0.2265821742E+00
 -0.2560261222E+00 -0.8065485520E+05 -0.3560599345E+00
  0.2265821742E+00 -0.3560599345E+00 -0.8065488103E+05
 Eigenvalues of stress tensor: -0.8065531842E+05 -0.8065522252E+05 -0.8065436678E+05
 Eigenvectors (columns) of stress tensor:
 -0.9115237231E+00 -0.1279852637E+00 -0.3908251200E+00
 -0.3763191933E+00  0.6428570204E+00  0.6671721787E+00
  0.1658564649E+00  0.7552182622E+00 -0.6341427359E+00
 Stress tensor stiffness:    1.000012
 Stress tensor polarizability:    0.999988
 
 ----------------   CP   120,     Type (3,-3)   ----------------
 Corresponding nucleus:   174(H )
 Position (Bohr):       -4.041630883370   33.962085109161   -1.062480946758
 Position (Angstrom):   -2.138738958361   17.971961474516   -0.562240704043
 Density of all electrons:  0.4307420833E+00
 Density of Alpha electrons:  0.2153710417E+00
 Density of Beta electrons:  0.2153710417E+00
 Spin density of electrons:  0.0000000000E+00
 Lagrangian kinetic energy G(r):  0.9620840972E-02
 G(r) in X,Y,Z:  0.3956778881E-02  0.3228405601E-02  0.2435656490E-02
 Hamiltonian kinetic energy K(r):  0.6365291851E+01
 Potential energy density V(r): -0.6374912692E+01
 Energy density E(r) or H(r): -0.6365291851E+01
 Laplacian of electron density: -0.2542268404E+02
 Electron localization function (ELF):  0.9998136257E+00
 Localized orbital locator (LOL):  0.9865445271E+00
 Local information entropy:  0.4335882389E-02
 Interaction region indicator (IRI):  0.5719668314E-13
 Reduced density gradient (RDG):  0.1000000000E+03
 Reduced density gradient with promolecular approximation:  0.1000000000E+03
 Sign(lambda2)*rho: -0.4307420833E+00
 Sign(lambda2)*rho with promolecular approximation: -0.3017776305E+00
 Corr. hole for alpha, ref.:   0.00000   0.00000   0.00000 : -0.2025380770E-07
 Source function, ref.:   0.00000   0.00000   0.00000 :  0.5912267396E-01
 Wavefunction value for orbital       1 : -0.4740921389E-06
 Average local ionization energy (ALIE):  0.5435272497E+00
 van der Waals potential (probe atom: C ):  0.7924507563E+26 kcal/mol
 Delta-g (under promolecular approximation):  0.1681054247E+00
 Delta-g (under Hirshfeld partition):  0.2990428024E+00
 User-defined real space function:  0.1000000000E+01
 ESP from nuclear charges:  0.9499851505E+02
 
 Note: Below information are for electron density
 
 Components of gradient in x/y/z are:
  0.1074661193E-14 -0.2262079413E-13 -0.1717376241E-15
 Norm of gradient is:  0.2264695824E-13
 
 Components of Laplacian in x/y/z are:
 -0.8520231038E+01 -0.8738074036E+01 -0.8164378967E+01
 Total: -0.2542268404E+02
 
 Hessian matrix:
 -0.8520231038E+01 -0.1926846361E+00  0.4756987448E+00
 -0.1926846361E+00 -0.8738074036E+01 -0.2891062305E+00
  0.4756987448E+00 -0.2891062305E+00 -0.8164378967E+01
 Eigenvalues of Hessian: -0.8859981546E+01 -0.8846385276E+01 -0.7716317219E+01
 Eigenvectors (columns) of Hessian:
  0.2797334352E+00 -0.7951056876E+00  0.5381042192E+00
 -0.8036216978E+00 -0.5005769966E+00 -0.3218925866E+00
 -0.5253012204E+00  0.3423881072E+00  0.7789923054E+00
 Determinant of Hessian: -0.6047957635E+03
 Ellipticity of electron density:    0.001537
 eta index:   -1.148214
 Stiffness:   -1.146452
 
 Stress tensor:
 -0.2137971317E+01 -0.5040065793E-01  0.1210698197E+00
 -0.5040065793E-01 -0.2190975320E+01 -0.7179558153E-01
  0.1210698197E+00 -0.7179558153E-01 -0.2045966055E+01
 Eigenvalues of stress tensor: -0.2221896117E+01 -0.2220350352E+01 -0.1932666224E+01
 Eigenvectors (columns) of stress tensor:
 -0.7988248378E+00 -0.2685103156E+00  0.5383131885E+00
 -0.4891998940E+00  0.8107335915E+00 -0.3215501629E+00
  0.3500890490E+00  0.5202050115E+00  0.7789893477E+00
 Stress tensor stiffness:    1.149653
 Stress tensor polarizability:    0.869827
 
 ----------------   CP   121,     Type (3,-3)   ----------------
 Corresponding nucleus:    57(H )
 Position (Bohr):       -1.949117629613   37.154740695402    9.772989722219
 Position (Angstrom):   -1.031428630960   19.661442053017    5.171643443388
 Density of all electrons:  0.4532662455E+00
 Density of Alpha electrons:  0.2266331227E+00
 Density of Beta electrons:  0.2266331227E+00
 Spin density of electrons:  0.0000000000E+00
 Lagrangian kinetic energy G(r):  0.4812782017E-02
 G(r) in X,Y,Z:  0.1705513328E-02  0.1672500411E-02  0.1434768278E-02
 Hamiltonian kinetic energy K(r):  0.6907150904E+01
 Potential energy density V(r): -0.6911963686E+01
 Energy density E(r) or H(r): -0.6907150904E+01
 Laplacian of electron density: -0.2760935249E+02
 Electron localization function (ELF):  0.9999605607E+00
 Localized orbital locator (LOL):  0.9937718557E+00
 Local information entropy:  0.4531391946E-02
 Interaction region indicator (IRI):  0.6892913438E-13
 Reduced density gradient (RDG):  0.1000000000E+03
 Reduced density gradient with promolecular approximation:  0.1000000000E+03
 Sign(lambda2)*rho: -0.4532662455E+00
 Sign(lambda2)*rho with promolecular approximation: -0.2989896150E+00
 Corr. hole for alpha, ref.:   0.00000   0.00000   0.00000 : -0.7224318591E-06
 Source function, ref.:   0.00000   0.00000   0.00000 :  0.5711458505E-01
 Wavefunction value for orbital       1 :  0.9124476293E-05
 Average local ionization energy (ALIE):  0.4003275042E+00
 van der Waals potential (probe atom: C ):  0.7295790094E+28 kcal/mol
 Delta-g (under promolecular approximation):  0.1010027597E+00
 Delta-g (under Hirshfeld partition):  0.1902711997E+00
 User-defined real space function:  0.1000000000E+01
 ESP from nuclear charges:  0.1140829470E+03
 
 Note: Below information are for electron density
 
 Components of gradient in x/y/z are:
  0.6526897078E-15  0.2829247253E-13  0.5689893001E-14
 Norm of gradient is:  0.2886632793E-13
 
 Components of Laplacian in x/y/z are:
 -0.9137804115E+01 -0.9145094782E+01 -0.9326453590E+01
 Total: -0.2760935249E+02
 
 Hessian matrix:
 -0.9137804115E+01 -0.2847657298E+00 -0.1759481170E+00
 -0.2847657298E+00 -0.9145094782E+01  0.1730731037E+00
 -0.1759481170E+00  0.1730731037E+00 -0.9326453590E+01
 Eigenvalues of Hessian: -0.9432302872E+01 -0.9426209927E+01 -0.8750839688E+01
 Eigenvectors (columns) of Hessian:
  0.3279153595E+00  0.6815187405E+00  0.6542199350E+00
 -0.2274174389E+00  0.7290926878E+00 -0.6455270414E+00
  0.9169257470E+00 -0.6289720978E-01 -0.3940699374E+00
 Determinant of Hessian: -0.7780447434E+03
 Ellipticity of electron density:    0.000646
 eta index:   -1.077874
 Stiffness:   -1.077178
 
 Stress tensor:
 -0.2287862056E+01 -0.7151856975E-01 -0.4393591197E-01
 -0.7151856975E-01 -0.2289618696E+01  0.4332479940E-01
 -0.4393591197E-01  0.4332479940E-01 -0.2334482934E+01
 Eigenvalues of stress tensor: -0.2360972144E+01 -0.2360260959E+01 -0.2190730584E+01
 Eigenvectors (columns) of stress tensor:
  0.3284105376E+00  0.6816439160E+00  0.6538410286E+00
 -0.2274597650E+00  0.7289383904E+00 -0.6456863622E+00
  0.9167380073E+00 -0.6332767866E-01 -0.3944376136E+00
 Stress tensor stiffness:    1.077710
 Stress tensor polarizability:    0.927893
 
 ----------------   CP   122,     Type (3,-3)   ----------------
 Corresponding nucleus:    51(O )
 Position (Bohr):       -3.255581136681   38.307309221740   13.259103594595
 Position (Angstrom):   -1.722779345777   20.271355051159    7.016415459262
 Density of all electrons:  0.3010718030E+03
 Density of Alpha electrons:  0.1505359015E+03
 Density of Beta electrons:  0.1505359015E+03
 Spin density of electrons:  0.0000000000E+00
 Lagrangian kinetic energy G(r):  0.7617824670E+02
 G(r) in X,Y,Z:  0.2957137765E+02  0.2503237366E+02  0.2157449539E+02
 Hamiltonian kinetic energy K(r):  0.1124688237E+07
 Potential energy density V(r): -0.1124764416E+07
 Energy density E(r) or H(r): -0.1124688237E+07
 Laplacian of electron density: -0.4498448237E+07
 Electron localization function (ELF):  0.9999961515E+00
 Localized orbital locator (LOL):  0.9980420823E+00
 Local information entropy:  0.3658841817E+00
 Interaction region indicator (IRI):  0.5126888629E-11
 Reduced density gradient (RDG):  0.1000000000E+03
 Reduced density gradient with promolecular approximation:  0.1000000000E+03
 Sign(lambda2)*rho: -0.3010718030E+03
 Sign(lambda2)*rho with promolecular approximation: -0.2923735689E+03
 Corr. hole for alpha, ref.:   0.00000   0.00000   0.00000 : -0.5454549130E-05
 Source function, ref.:   0.00000   0.00000   0.00000 :  0.8802468232E+04
 Wavefunction value for orbital       1 : -0.3412359669E-05
 Average local ionization energy (ALIE):  0.1787408020E+02
 van der Waals potential (probe atom: C ):  0.1416021163E+73 kcal/mol
 Delta-g (under promolecular approximation):  0.4774876403E-01
 Delta-g (under Hirshfeld partition):  0.7715277813E-01
 User-defined real space function:  0.1000000000E+01
 ESP from nuclear charges:  0.1466126409E+07
 
 Note: Below information are for electron density
 
 Components of gradient in x/y/z are:
 -0.6060574265E-10 -0.2673338884E-08 -0.5570699457E-09
 Norm of gradient is:  0.2731435660E-08
 
 Components of Laplacian in x/y/z are:
 -0.1499466087E+07 -0.1499484143E+07 -0.1499498008E+07
 Total: -0.4498448237E+07
 
 Hessian matrix:
 -0.1499466087E+07 -0.9276389989E+01  0.2920035631E+01
 -0.9276389989E+01 -0.1499484143E+07  0.8846286897E+01
  0.2920035631E+01  0.8846286897E+01 -0.1499498008E+07
 Eigenvalues of Hessian: -0.1499503577E+07 -0.1499482507E+07 -0.1499462153E+07
 Eigenvectors (columns) of Hessian:
 -0.1853536388E+00  0.3511999335E+00  0.9177704698E+00
 -0.4790247254E+00  0.7831794772E+00 -0.3964406878E+00
  0.8580089400E+00  0.5131164713E+00 -0.2306828580E-01
 Determinant of Hessian: -0.3371509736E+19
 Ellipticity of electron density:    0.000014
 eta index:   -1.000028
 Stiffness:   -1.000014
 
 Stress tensor:
 -0.3749256644E+06  0.2383349392E+01 -0.4899490348E+00
  0.2383349392E+01 -0.3749211004E+06 -0.1672717038E+01
 -0.4899490348E+00 -0.1672717038E+01 -0.3749176509E+06
 Eigenvalues of stress tensor: -0.3749266870E+06 -0.3749209804E+06 -0.3749167483E+06
 Eigenvectors (columns) of stress tensor:
 -0.9169118062E+00  0.3638670106E+00 -0.1639315048E+00
  0.3983659538E+00  0.8097405388E+00 -0.4308419974E+00
  0.2402720466E-01  0.4603488443E+00  0.8874128887E+00
 Stress tensor stiffness:    1.000027
 Stress tensor polarizability:    0.999973
 
 ----------------   CP   123,     Type (3,-3)   ----------------
 Corresponding nucleus:   105(H )
 Position (Bohr):        6.694864038164   34.803340163705    4.335994873455
 Position (Angstrom):    3.542769479091   18.417134477938    2.294509673625
 Density of all electrons:  0.4095388304E+00
 Density of Alpha electrons:  0.2047694152E+00
 Density of Beta electrons:  0.2047694152E+00
 Spin density of electrons:  0.0000000000E+00
 Lagrangian kinetic energy G(r):  0.2029699716E-01
 G(r) in X,Y,Z:  0.7707734029E-02  0.7518659617E-02  0.5070603513E-02
 Hamiltonian kinetic energy K(r):  0.5917695183E+01
 Potential energy density V(r): -0.5937992180E+01
 Energy density E(r) or H(r): -0.5917695183E+01
 Laplacian of electron density: -0.2358959274E+02
 Electron localization function (ELF):  0.9990203334E+00
 Localized orbital locator (LOL):  0.9696503817E+00
 Local information entropy:  0.4150384799E-02
 Interaction region indicator (IRI):  0.1511077768E-13
 Reduced density gradient (RDG):  0.1000000000E+03
 Reduced density gradient with promolecular approximation:  0.1000000000E+03
 Sign(lambda2)*rho: -0.4095388304E+00
 Sign(lambda2)*rho with promolecular approximation: -0.2941637882E+00
 Corr. hole for alpha, ref.:   0.00000   0.00000   0.00000 : -0.5871676513E-06
 Source function, ref.:   0.00000   0.00000   0.00000 :  0.5257429384E-01
 Wavefunction value for orbital       1 :  0.1378439706E-05
 Average local ionization energy (ALIE):  0.5776372118E+00
 van der Waals potential (probe atom: C ):  0.1194750282E+26 kcal/mol
 Delta-g (under promolecular approximation):  0.2236829019E+00
 Delta-g (under Hirshfeld partition):  0.3453866890E+00
 User-defined real space function:  0.1000000000E+01
 ESP from nuclear charges:  0.9462091310E+02
 
 Note: Below information are for electron density
 
 Components of gradient in x/y/z are:
  0.1693957474E-14 -0.5257513175E-14 -0.1234472594E-14
 Norm of gradient is:  0.5659934566E-14
 
 Components of Laplacian in x/y/z are:
 -0.7636234570E+01 -0.8291970517E+01 -0.7661387655E+01
 Total: -0.2358959274E+02
 
 Hessian matrix:
 -0.7636234570E+01  0.1691020941E+00 -0.6928224608E+00
  0.1691020941E+00 -0.8291970517E+01 -0.1750008626E+00
 -0.6928224608E+00 -0.1750008626E+00 -0.7661387655E+01
 Eigenvalues of Hessian: -0.8345475190E+01 -0.8331158808E+01 -0.6912958744E+01
 Eigenvectors (columns) of Hessian:
 -0.5398335211E+00 -0.4643636259E+00 -0.7021012693E+00
 -0.5025578705E+00  0.8469082578E+00 -0.1737296454E+00
 -0.6752890908E+00 -0.2590614326E+00  0.6905590619E+00
 Determinant of Hessian: -0.4806405948E+03
 Ellipticity of electron density:    0.001718
 eta index:   -1.207222
 Stiffness:   -1.205151
 
 Stress tensor:
 -0.1924474110E+01  0.4291107440E-01 -0.1728275839E+00
  0.4291107440E-01 -0.2088029948E+01 -0.4194756470E-01
 -0.1728275839E+00 -0.4194756470E-01 -0.1925488121E+01
 Eigenvalues of stress tensor: -0.2098780119E+01 -0.2097457406E+01 -0.1741754654E+01
 Eigenvectors (columns) of stress tensor:
 -0.4677465333E+00 -0.5422964241E+00 -0.6979453911E+00
  0.8440849287E+00 -0.5082985951E+00 -0.1707429984E+00
 -0.2621713443E+00 -0.6689896312E+00  0.6954991442E+00
 Stress tensor stiffness:    1.204980
 Stress tensor polarizability:    0.829889
 
 ----------------   CP   124,     Type (3,-3)   ----------------
 Corresponding nucleus:    47(C )
 Position (Bohr):       -5.891712855770   37.860242490642    9.537414754968
 Position (Angstrom):   -3.117760176458   20.034777525309    5.046982539259
 Density of all electrons:  0.1220462657E+03
 Density of Alpha electrons:  0.6102313283E+02
 Density of Beta electrons:  0.6102313283E+02
 Spin density of electrons:  0.0000000000E+00
 Lagrangian kinetic energy G(r):  0.8598194935E+01
 G(r) in X,Y,Z:  0.3183348210E+01  0.2297690658E+01  0.3117156067E+01
 Hamiltonian kinetic energy K(r):  0.2420196522E+06
 Potential energy density V(r): -0.2420282504E+06
 Energy density E(r) or H(r): -0.2420196522E+06
 Laplacian of electron density: -0.9680442162E+06
 Electron localization function (ELF):  0.9999990055E+00
 Localized orbital locator (LOL):  0.9990037577E+00
 Local information entropy:  0.2972403793E+00
 Interaction region indicator (IRI):  0.2635172070E-11
 Reduced density gradient (RDG):  0.1000000000E+03
 Reduced density gradient with promolecular approximation:  0.1000000000E+03
 Sign(lambda2)*rho: -0.1220462657E+03
 Sign(lambda2)*rho with promolecular approximation: -0.1213892465E+03
 Corr. hole for alpha, ref.:   0.00000   0.00000   0.00000 : -0.1650366950E-04
 Source function, ref.:   0.00000   0.00000   0.00000 :  0.1950977100E+04
 Wavefunction value for orbital       1 : -0.1773582530E-05
 Average local ionization energy (ALIE):  0.9610578200E+01
 van der Waals potential (probe atom: C ):  0.2870282540E+75 kcal/mol
 Delta-g (under promolecular approximation):  0.4205662274E-01
 Delta-g (under Hirshfeld partition):  0.5171531482E-01
 User-defined real space function:  0.1000000000E+01
 ESP from nuclear charges:  0.1594381433E+07
 
 Note: Below information are for electron density
 
 Components of gradient in x/y/z are:
 -0.3807509863E-10 -0.5134070391E-09 -0.7308767480E-10
 Norm of gradient is:  0.5199791430E-09
 
 Components of Laplacian in x/y/z are:
 -0.3226801955E+06 -0.3226835851E+06 -0.3226804355E+06
 Total: -0.9680442162E+06
 
 Hessian matrix:
 -0.3226801955E+06 -0.7594605417E+00  0.1051010220E-01
 -0.7594605417E+00 -0.3226835851E+06  0.8463418096E+00
  0.1051010220E-01  0.8463418096E+00 -0.3226804355E+06
 Eigenvalues of Hessian: -0.3226839442E+06 -0.3226803283E+06 -0.3226799438E+06
 Eigenvectors (columns) of Hessian:
  0.1938322323E+00 -0.5137600397E+00  0.8357509721E+00
  0.9535495823E+00 -0.1015754574E+00 -0.2835941125E+00
 -0.2305911098E+00 -0.8518996702E+00 -0.4702070736E+00
 Determinant of Hessian: -0.3359864936E+17
 Ellipticity of electron density:    0.000011
 eta index:   -1.000012
 Stiffness:   -1.000001
 
 Stress tensor:
 -0.8067641558E+05  0.2133712822E+00  0.8159937499E-02
  0.2133712822E+00 -0.8067549167E+05 -0.2258062241E+00
[truncated: 1,082,088 more chars]
