# Supplementary material for: Avibactam–Cyclodextrin Inclusion Complexes: Computational and Thermodynamic Insights for Drug Delivery, Detection, and Environmental Scavenging
Source: Molecules. 2025 Aug 18;30(16):3401. doi: 10.3390/molecules30163401 (PMC12388632; doi:10.3390/molecules30163401)
Supplement: Supplementary file 1 [file molecules-30-03401-s001.zip › DFT inputs - optimized structure - NCI/NCI/bCD/CPs.pdb]

REMARK   C=(3,-3) N=(3,-1) O=(3,+1) F=(3,+3)
HETATM    1  C   CPS A   1       0.537   9.152   4.465  1.00  0.00          C 
HETATM    2  C   CPS A   1       0.273   8.793   2.415  1.00  0.00          C 
HETATM    3  C   CPS A   1      -2.062   9.281   2.708  1.00  0.00          C 
HETATM    4  C   CPS A   1      -2.218  10.617   5.551  1.00  0.00          C 
HETATM    5  C   CPS A   1       0.179   9.952   4.119  1.00  0.00          C 
HETATM    6  C   CPS A   1      -1.377  10.443   5.131  1.00  0.00          C 
HETATM    7  C   CPS A   1       0.024   9.800   2.702  1.00  0.00          C 
HETATM    8  C   CPS A   1      -4.736  11.187   5.587  1.00  0.00          C 
HETATM    9  C   CPS A   1      -3.638  10.530   3.326  1.00  0.00          C 
HETATM   10  C   CPS A   1      -1.426  10.047   2.302  1.00  0.00          C 
HETATM   11  C   CPS A   1      -3.271  11.803   7.332  1.00  0.00          C 
HETATM   12  C   CPS A   1      -1.555   9.941   0.899  1.00  0.00          C 
HETATM   13  C   CPS A   1       1.053   9.810   0.082  1.00  0.00          C 
HETATM   14  C   CPS A   1      -4.094  12.057   5.609  1.00  0.00          C 
HETATM   15  C   CPS A   1      -2.806  11.729   4.890  1.00  0.00          C 
HETATM   16  C   CPS A   1      -3.863  12.441   6.963  1.00  0.00          C 
HETATM   17  C   CPS A   1       2.319  10.416   2.211  1.00  0.00          C 
HETATM   18  C   CPS A   1       2.536  10.671   3.094  1.00  0.00          C 
HETATM   19  C   CPS A   1      -3.075  11.445   3.422  1.00  0.00          C 
HETATM   20  C   CPS A   1       0.951  10.762   1.984  1.00  0.00          C 
HETATM   21  C   CPS A   1      -1.811  11.316   2.769  1.00  0.00          C 
HETATM   22  C   CPS A   1      -0.494   9.971  -1.744  1.00  0.00          C 
HETATM   23  C   CPS A   1      -2.143  10.353  -1.341  1.00  0.00          C 
HETATM   24  C   CPS A   1      -4.979  11.460   1.390  1.00  0.00          C 
HETATM   25  C   CPS A   1       0.702  10.746   0.489  1.00  0.00          C 
HETATM   26  C   CPS A   1      -0.782  10.914   0.173  1.00  0.00          C 
HETATM   27  C   CPS A   1      -1.133  10.722  -1.301  1.00  0.00          C 
HETATM   28  C   CPS A   1      -2.149  12.586   4.945  1.00  0.00          C 
HETATM   29  C   CPS A   1       3.528  10.957   0.811  1.00  0.00          C 
HETATM   30  C   CPS A   1      -5.820  13.306   5.329  1.00  0.00          C 
HETATM   31  C   CPS A   1       0.764  11.759   2.345  1.00  0.00          C 
HETATM   32  C   CPS A   1      -5.056  12.832   3.555  1.00  0.00          C 
HETATM   33  C   CPS A   1      -4.840  13.185   4.904  1.00  0.00          C 
HETATM   34  C   CPS A   1       2.072  10.640  -1.616  1.00  0.00          C 
HETATM   35  C   CPS A   1      -3.857  12.593   2.796  1.00  0.00          C 
HETATM   36  C   CPS A   1      -3.437  12.023   0.802  1.00  0.00          C 
HETATM   37  C   CPS A   1       4.129  10.933   0.067  1.00  0.00          C 
HETATM   38  C   CPS A   1      -4.295  12.298   1.382  1.00  0.00          C 
HETATM   39  C   CPS A   1      -1.085  11.907   0.464  1.00  0.00          C 
HETATM   40  C   CPS A   1      -3.441  14.282   7.375  1.00  0.00          C 
HETATM   41  C   CPS A   1       1.446  11.833  -0.061  1.00  0.00          C 
HETATM   42  C   CPS A   1       2.212  11.635  -1.232  1.00  0.00          C 
HETATM   43  C   CPS A   1      -3.246  13.483   2.798  1.00  0.00          C 
HETATM   44  C   CPS A   1      -1.116  11.923  -2.055  1.00  0.00          C 
HETATM   45  C   CPS A   1      -0.444  13.444   3.441  1.00  0.00          C 
HETATM   46  C   CPS A   1      -4.107  14.383   5.010  1.00  0.00          C 
HETATM   47  C   CPS A   1       3.685  11.866  -0.900  1.00  0.00          C 
HETATM   48  C   CPS A   1      -5.664  13.643   1.208  1.00  0.00          C 
HETATM   49  C   CPS A   1      -4.876  13.427   0.736  1.00  0.00          C 
HETATM   50  C   CPS A   1      -3.490  15.173   7.718  1.00  0.00          C 
HETATM   51  C   CPS A   1       4.258  11.670  -1.792  1.00  0.00          C 
HETATM   52  C   CPS A   1      -0.213  12.188  -2.202  1.00  0.00          C 
HETATM   53  C   CPS A   1      -5.603  15.191   6.183  1.00  0.00          C 
HETATM   54  C   CPS A   1       1.773  12.509  -2.252  1.00  0.00          C 
HETATM   55  C   CPS A   1      -4.726  15.507   5.644  1.00  0.00          C 
HETATM   56  C   CPS A   1      -8.004  15.395   3.815  1.00  0.00          C 
HETATM   57  C   CPS A   1       1.101  14.205   3.355  1.00  0.00          C 
HETATM   58  C   CPS A   1       0.048  14.366   3.199  1.00  0.00          C 
HETATM   59  C   CPS A   1      -7.352  15.688   4.430  1.00  0.00          C 
HETATM   60  C   CPS A   1      -0.810  15.107   5.084  1.00  0.00          C 
HETATM   61  C   CPS A   1       3.339  13.497   0.419  1.00  0.00          C 
HETATM   62  C   CPS A   1      -5.837  15.317   3.063  1.00  0.00          C 
HETATM   63  C   CPS A   1      -3.710  16.057   6.627  1.00  0.00          C 
HETATM   64  C   CPS A   1       0.361  14.092   1.086  1.00  0.00          C 
HETATM   65  C   CPS A   1      -1.266  14.406   1.516  1.00  0.00          C 
HETATM   66  C   CPS A   1       3.894  13.313  -0.491  1.00  0.00          C 
HETATM   67  C   CPS A   1      -0.251  14.692   1.729  1.00  0.00          C 
HETATM   68  C   CPS A   1      -2.786  16.225   6.093  1.00  0.00          C 
HETATM   69  C   CPS A   1       5.278  13.542  -0.272  1.00  0.00          C 
HETATM   70  C   CPS A   1      -0.432  15.469   4.151  1.00  0.00          C 
HETATM   71  C   CPS A   1       0.299  16.301   7.326  1.00  0.00          C 
HETATM   72  C   CPS A   1      -6.217  16.116   3.678  1.00  0.00          C 
HETATM   73  C   CPS A   1      -5.089  17.200   7.763  1.00  0.00          C 
HETATM   74  C   CPS A   1       1.277  14.138  -1.087  1.00  0.00          C 
HETATM   75  C   CPS A   1       2.815  16.300   7.394  1.00  0.00          C 
HETATM   76  C   CPS A   1      -2.891  17.334   8.629  1.00  0.00          C 
HETATM   77  C   CPS A   1       1.907  13.911  -1.932  1.00  0.00          C 
HETATM   78  C   CPS A   1      -5.114  16.554   4.603  1.00  0.00          C 
HETATM   79  C   CPS A   1      -4.186  17.375   7.194  1.00  0.00          C 
HETATM   80  C   CPS A   1       1.732  16.126   5.173  1.00  0.00          C 
HETATM   81  C   CPS A   1      -2.129  15.964   2.861  1.00  0.00          C 
HETATM   82  C   CPS A   1       5.354  14.380   0.175  1.00  0.00          C 
HETATM   83  C   CPS A   1       3.345  14.249  -1.561  1.00  0.00          C 
HETATM   84  C   CPS A   1      -4.253  16.761   3.989  1.00  0.00          C 
HETATM   85  C   CPS A   1       1.574  16.851   6.802  1.00  0.00          C 
HETATM   86  C   CPS A   1       0.646  16.450   4.399  1.00  0.00          C 
HETATM   87  C   CPS A   1       3.974  14.195  -2.438  1.00  0.00          C 
HETATM   88  C   CPS A   1      -1.342  16.429   3.416  1.00  0.00          C 
HETATM   89  C   CPS A   1      -6.470  16.945   3.033  1.00  0.00          C 
HETATM   90  C   CPS A   1      -3.207  17.990   8.028  1.00  0.00          C 
HETATM   91  C   CPS A   1       0.019  14.616  -3.323  1.00  0.00          C 
HETATM   92  C   CPS A   1       1.886  14.297  -4.021  1.00  0.00          C 
HETATM   93  C   CPS A   1      -5.534  17.767   5.253  1.00  0.00          C 
HETATM   94  C   CPS A   1      -0.382  15.026  -2.564  1.00  0.00          C 
HETATM   95  C   CPS A   1       1.425  14.694  -3.132  1.00  0.00          C 
HETATM   96  C   CPS A   1      -0.065  16.178   1.358  1.00  0.00          C 
HETATM   97  C   CPS A   1      -1.758  17.169   4.070  1.00  0.00          C 
HETATM   98  C   CPS A   1      -0.862  15.806  -0.870  1.00  0.00          C 
HETATM   99  C   CPS A   1      -4.543  18.345   6.075  1.00  0.00          C 
HETATM  100  C   CPS A   1       0.957  16.352   1.072  1.00  0.00          C 
HETATM  101  C   CPS A   1       3.336  15.579  -1.035  1.00  0.00          C 
HETATM  102  C   CPS A   1      -0.364  17.081   2.504  1.00  0.00          C 
HETATM  103  C   CPS A   1      -0.889  16.538   0.128  1.00  0.00          C 
HETATM  104  C   CPS A   1       0.818  17.224   3.295  1.00  0.00          C 
HETATM  105  C   CPS A   1       5.387  16.199   0.728  1.00  0.00          C 
HETATM  106  C   CPS A   1       1.563  18.313   6.549  1.00  0.00          C 
HETATM  107  C   CPS A   1       1.746  15.716  -3.022  1.00  0.00          C 
HETATM  108  C   CPS A   1      -3.377  18.663   5.356  1.00  0.00          C 
HETATM  109  C   CPS A   1       5.468  16.616   1.574  1.00  0.00          C 
HETATM  110  C   CPS A   1      -4.990  19.235   6.482  1.00  0.00          C 
HETATM  111  C   CPS A   1       5.143  15.947  -1.934  1.00  0.00          C 
HETATM  112  C   CPS A   1      -2.090  19.424   7.255  1.00  0.00          C 
HETATM  113  C   CPS A   1       1.797  17.892   2.998  1.00  0.00          C 
HETATM  114  C   CPS A   1       4.352  16.466  -1.423  1.00  0.00          C 
HETATM  115  C   CPS A   1      -1.609  17.656   0.209  1.00  0.00          C 
HETATM  116  C   CPS A   1       2.945  17.335   0.673  1.00  0.00          C 
HETATM  117  C   CPS A   1      -4.858  19.054   3.083  1.00  0.00          C 
HETATM  118  C   CPS A   1      -1.565  18.205   1.029  1.00  0.00          C 
HETATM  119  C   CPS A   1       4.881  17.171  -0.176  1.00  0.00          C 
HETATM  120  C   CPS A   1      -2.139  17.972  -0.562  1.00  0.00          C 
HETATM  121  C   CPS A   1      -1.031  19.661   5.172  1.00  0.00          C 
HETATM  122  C   CPS A   1      -1.723  20.271   7.016  1.00  0.00          C 
HETATM  123  C   CPS A   1       3.543  18.417   2.295  1.00  0.00          C 
HETATM  124  C   CPS A   1      -3.118  20.035   5.047  1.00  0.00          C 
HETATM  125  C   CPS A   1       3.762  17.990   0.435  1.00  0.00          C 
HETATM  126  C   CPS A   1       1.974  17.666  -1.586  1.00  0.00          C 
HETATM  127  C   CPS A   1      -2.499  19.580   3.053  1.00  0.00          C 
HETATM  128  C   CPS A   1       3.886  17.437  -2.339  1.00  0.00          C 
HETATM  129  C   CPS A   1      -1.738  20.362   5.599  1.00  0.00          C 
HETATM  130  C   CPS A   1       5.679  17.830  -0.488  1.00  0.00          C 
HETATM  131  C   CPS A   1       4.220  18.590   1.651  1.00  0.00          C 
HETATM  132  C   CPS A   1      -3.848  20.664   5.530  1.00  0.00          C 
HETATM  133  C   CPS A   1      -4.548  20.070   2.935  1.00  0.00          C 
HETATM  134  C   CPS A   1      -3.179  20.261   3.544  1.00  0.00          C 
HETATM  135  C   CPS A   1       2.828  18.275  -1.839  1.00  0.00          C 
HETATM  136  C   CPS A   1      -4.474  20.248   1.871  1.00  0.00          C 
HETATM  137  C   CPS A   1      -5.552  20.893   3.521  1.00  0.00          C 
HETATM  138  C   CPS A   1       2.583  17.882  -4.372  1.00  0.00          C 
HETATM  139  C   CPS A   1       3.278  19.014  -0.579  1.00  0.00          C 
HETATM  140  C   CPS A   1       1.770  20.298   2.530  1.00  0.00          C 
HETATM  141  C   CPS A   1       1.922  18.496  -4.091  1.00  0.00          C 
HETATM  142  C   CPS A   1      -0.128  20.110   0.738  1.00  0.00          C 
HETATM  143  C   CPS A   1       2.176  19.712  -0.012  1.00  0.00          C 
HETATM  144  C   CPS A   1      -1.343  21.774   5.195  1.00  0.00          C 
HETATM  145  C   CPS A   1      -5.281  21.790   3.400  1.00  0.00          C 
HETATM  146  C   CPS A   1      -0.520  21.157   3.056  1.00  0.00          C 
HETATM  147  C   CPS A   1       2.456  19.199  -2.973  1.00  0.00          C 
HETATM  148  C   CPS A   1      -2.798  21.619   3.258  1.00  0.00          C 
HETATM  149  C   CPS A   1       4.078  19.696  -0.819  1.00  0.00          C 
HETATM  150  C   CPS A   1       4.072  20.423   1.601  1.00  0.00          C 
HETATM  151  C   CPS A   1       0.585  21.837   4.961  1.00  0.00          C 
HETATM  152  C   CPS A   1      -0.040  22.138   5.617  1.00  0.00          C 
HETATM  153  C   CPS A   1      -2.021  22.460   5.676  1.00  0.00          C 
HETATM  154  C   CPS A   1      -1.497  21.956   3.686  1.00  0.00          C 
HETATM  155  C   CPS A   1       1.688  19.873  -2.642  1.00  0.00          C 
HETATM  156  C   CPS A   1      -2.194  21.345   0.864  1.00  0.00          C 
HETATM  157  C   CPS A   1       1.732  21.364   2.378  1.00  0.00          C 
HETATM  158  C   CPS A   1      -0.091  21.185   0.675  1.00  0.00          C 
HETATM  159  C   CPS A   1       3.321  19.783  -3.259  1.00  0.00          C 
HETATM  160  C   CPS A   1       2.968  21.772   3.802  1.00  0.00          C 
HETATM  161  C   CPS A   1       0.305  21.736   2.043  1.00  0.00          C 
HETATM  162  C   CPS A   1      -1.626  21.211  -0.779  1.00  0.00          C 
HETATM  163  C   CPS A   1       2.084  22.033   3.592  1.00  0.00          C 
HETATM  164  C   CPS A   1       2.177  21.133  -0.065  1.00  0.00          C 
HETATM  165  C   CPS A   1       4.016  21.381   1.539  1.00  0.00          C 
HETATM  166  C   CPS A   1      -1.434  21.668   0.181  1.00  0.00          C 
HETATM  167  C   CPS A   1       2.675  21.735   1.247  1.00  0.00          C 
HETATM  168  C   CPS A   1       0.870  21.571  -0.327  1.00  0.00          C 
HETATM  169  C   CPS A   1      -1.366  22.991   3.422  1.00  0.00          C 
HETATM  170  C   CPS A   1       2.781  21.478  -0.887  1.00  0.00          C 
HETATM  171  C   CPS A   1       0.202  22.809   2.048  1.00  0.00          C 
HETATM  172  C   CPS A   1       2.670  22.806   1.126  1.00  0.00          C 
HETATM  173  C   CPS A   1      -1.535  23.087   0.100  1.00  0.00          C 
HETATM  174  C   CPS A   1      -0.877  23.379  -0.511  1.00  0.00          C 
HETATM  175  N   CPS A   1       0.472   9.295   4.400  1.00  0.00          N 
HETATM  176  N   CPS A   1       0.188   9.135   2.515  1.00  0.00          N 
HETATM  177  N   CPS A   1      -1.851   9.539   2.573  1.00  0.00          N 
HETATM  178  N   CPS A   1      -0.834  10.259   4.756  1.00  0.00          N 
HETATM  179  N   CPS A   1      -1.529  10.478   5.205  1.00  0.00          N 
HETATM  180  N   CPS A   1       0.083   9.846   3.218  1.00  0.00          N 
HETATM  181  N   CPS A   1      -0.690   9.934   2.506  1.00  0.00          N 
HETATM  182  N   CPS A   1      -1.461  10.028   1.784  1.00  0.00          N 
HETATM  183  O   CPS A   1      -1.291  10.647   4.079  1.00  0.00          O 
HETATM  184  N   CPS A   1      -4.517  11.485   5.595  1.00  0.00          N 
HETATM  185  N   CPS A   1      -3.444  10.840   3.357  1.00  0.00          N 
HETATM  186  N   CPS A   1      -3.379  11.918   7.262  1.00  0.00          N 
HETATM  187  N   CPS A   1      -2.584  11.322   5.122  1.00  0.00          N 
HETATM  188  N   CPS A   1      -1.579  10.501   2.471  1.00  0.00          N 
HETATM  189  N   CPS A   1       0.490  10.282   2.342  1.00  0.00          N 
HETATM  190  O   CPS A   1      -0.328  10.373   1.426  1.00  0.00          O 
HETATM  191  N   CPS A   1      -3.447  11.893   5.252  1.00  0.00          N 
HETATM  192  N   CPS A   1      -4.000  12.190   6.100  1.00  0.00          N 
HETATM  193  N   CPS A   1      -2.941  11.586   4.162  1.00  0.00          N 
HETATM  194  N   CPS A   1       2.494  10.626   2.933  1.00  0.00          N 
HETATM  195  N   CPS A   1       0.935  10.130   0.218  1.00  0.00          N 
HETATM  196  N   CPS A   1      -2.624  11.381   3.182  1.00  0.00          N 
HETATM  197  N   CPS A   1       1.446  10.638   2.077  1.00  0.00          N 
HETATM  198  N   CPS A   1      -1.055  10.561   0.452  1.00  0.00          N 
HETATM  199  N   CPS A   1       0.828  10.753   1.235  1.00  0.00          N 
HETATM  200  N   CPS A   1      -0.712  10.234  -1.590  1.00  0.00          N 
HETATM  201  N   CPS A   1      -2.610  11.197   1.026  1.00  0.00          N 
HETATM  202  O   CPS A   1      -2.602  11.206   1.057  1.00  0.00          O 
HETATM  203  N   CPS A   1      -1.797  10.482  -1.326  1.00  0.00          N 
HETATM  204  N   CPS A   1      -4.454  12.623   5.259  1.00  0.00          N 
HETATM  205  N   CPS A   1      -2.374  12.291   4.926  1.00  0.00          N 
HETATM  206  O   CPS A   1      -3.943  12.294   4.199  1.00  0.00          O 
HETATM  207  N   CPS A   1      -0.048  10.830   0.332  1.00  0.00          N 
HETATM  208  N   CPS A   1      -3.467  12.022   3.106  1.00  0.00          N 
HETATM  209  N   CPS A   1       3.087  10.780   1.312  1.00  0.00          N 
HETATM  210  N   CPS A   1      -4.746  11.752   1.388  1.00  0.00          N 
HETATM  211  N   CPS A   1      -0.956  10.816  -0.581  1.00  0.00          N 
HETATM  212  N   CPS A   1       0.829  11.418   2.223  1.00  0.00          N 
HETATM  213  O   CPS A   1      -2.370  11.493   0.845  1.00  0.00          O 
HETATM  214  N   CPS A   1       0.974  11.127   0.276  1.00  0.00          N 
HETATM  215  N   CPS A   1       3.635  10.956   0.674  1.00  0.00          N 
HETATM  216  N   CPS A   1      -5.493  13.268   5.188  1.00  0.00          N 
HETATM  217  O   CPS A   1       2.491  11.154   0.836  1.00  0.00          O 
HETATM  218  N   CPS A   1      -3.584  13.625   7.210  1.00  0.00          N 
HETATM  219  N   CPS A   1      -4.896  13.059   4.406  1.00  0.00          N 
HETATM  220  N   CPS A   1      -2.313  11.790   0.706  1.00  0.00          N 
HETATM  221  N   CPS A   1      -4.285  12.679   3.089  1.00  0.00          N 
HETATM  222  N   CPS A   1      -0.983  11.568   0.367  1.00  0.00          N 
HETATM  223  N   CPS A   1      -4.086  12.445   2.078  1.00  0.00          N 
HETATM  224  N   CPS A   1      -3.730  12.119   1.000  1.00  0.00          N 
HETATM  225  O   CPS A   1      -0.343  12.270   2.855  1.00  0.00          O 
HETATM  226  N   CPS A   1      -1.110  11.160  -1.571  1.00  0.00          N 
HETATM  227  O   CPS A   1      -1.355  12.682   3.845  1.00  0.00          O 
HETATM  228  N   CPS A   1      -0.994  12.562   3.155  1.00  0.00          N 
HETATM  229  N   CPS A   1       2.116  10.972  -1.486  1.00  0.00          N 
HETATM  230  N   CPS A   1      -1.318  12.975   4.123  1.00  0.00          N 
HETATM  231  N   CPS A   1      -4.586  13.627   4.945  1.00  0.00          N 
HETATM  232  O   CPS A   1      -3.756  13.947   6.443  1.00  0.00          O 
HETATM  233  N   CPS A   1      -4.516  12.709   1.161  1.00  0.00          N 
HETATM  234  N   CPS A   1       0.317  12.662   2.802  1.00  0.00          N 
HETATM  235  N   CPS A   1      -3.455  13.180   2.800  1.00  0.00          N 
HETATM  236  N   CPS A   1      -3.450  14.444   7.433  1.00  0.00          N 
HETATM  237  F   CPS A   1      -0.589  12.670   1.826  1.00  0.00          F 
HETATM  238  N   CPS A   1       3.833  11.532  -0.537  1.00  0.00          N 
HETATM  239  N   CPS A   1       1.927  11.694  -0.809  1.00  0.00          N 
HETATM  240  O   CPS A   1       0.270  11.846  -1.147  1.00  0.00          O 
HETATM  241  O   CPS A   1      -1.200  12.851   1.778  1.00  0.00          O 
HETATM  242  N   CPS A   1       2.963  11.762  -1.057  1.00  0.00          N 
HETATM  243  O   CPS A   1       0.654  12.776   1.363  1.00  0.00          O 
HETATM  244  O   CPS A   1      -1.832  13.576   2.858  1.00  0.00          O 
HETATM  245  N   CPS A   1       4.061  11.737  -1.487  1.00  0.00          N 
HETATM  246  O   CPS A   1      -2.094  14.219   4.935  1.00  0.00          O 
HETATM  247  O   CPS A   1       0.005  12.816   0.674  1.00  0.00          O 
HETATM  248  N   CPS A   1      -5.517  13.601   1.123  1.00  0.00          N 
HETATM  249  N   CPS A   1       2.053  11.972  -1.590  1.00  0.00          N 
HETATM  250  N   CPS A   1      -0.376  12.136  -2.173  1.00  0.00          N 
HETATM  251  N   CPS A   1      -0.608  13.016   0.880  1.00  0.00          N 
HETATM  252  N   CPS A   1      -5.490  14.307   3.310  1.00  0.00          N 
HETATM  253  N   CPS A   1      -0.274  13.767   3.356  1.00  0.00          N 
HETATM  254  O   CPS A   1      -5.238  14.485   3.738  1.00  0.00          O 
HETATM  255  F   CPS A   1      -2.177  14.262   3.978  1.00  0.00          F 
HETATM  256  N   CPS A   1       0.505  12.299  -2.208  1.00  0.00          N 
HETATM  257  N   CPS A   1      -5.305  15.295   5.999  1.00  0.00          N 
HETATM  258  N   CPS A   1      -2.235  13.925   2.186  1.00  0.00          N 
HETATM  259  N   CPS A   1      -4.519  15.093   5.415  1.00  0.00          N 
HETATM  260  N   CPS A   1       0.800  13.154   0.593  1.00  0.00          N 
HETATM  261  N   CPS A   1       3.792  12.585  -0.694  1.00  0.00          N 
HETATM  262  N   CPS A   1      -3.633  15.724   7.017  1.00  0.00          N 
HETATM  263  N   CPS A   1      -7.881  15.450   3.926  1.00  0.00          N 
HETATM  264  N   CPS A   1       0.731  14.265   3.300  1.00  0.00          N 
HETATM  265  O   CPS A   1      -2.940  14.875   3.482  1.00  0.00          O 
HETATM  266  N   CPS A   1      -2.566  14.657   2.785  1.00  0.00          N 
HETATM  267  N   CPS A   1      -4.215  15.784   6.139  1.00  0.00          N 
HETATM  268  O   CPS A   1       2.807  12.924  -1.386  1.00  0.00          O 
HETATM  269  O   CPS A   1       0.934  13.547   0.078  1.00  0.00          O 
HETATM  270  N   CPS A   1       3.531  13.435   0.106  1.00  0.00          N 
HETATM  271  N   CPS A   1      -0.681  15.230   4.768  1.00  0.00          N 
HETATM  272  N   CPS A   1      -0.098  14.541   2.468  1.00  0.00          N 
HETATM  273  N   CPS A   1      -0.185  13.165  -2.629  1.00  0.00          N 
HETATM  274  O   CPS A   1       0.141  13.136  -2.601  1.00  0.00          O 
HETATM  275  N   CPS A   1      -0.183  14.906   3.662  1.00  0.00          N 
HETATM  276  N   CPS A   1       0.150  14.302   1.310  1.00  0.00          N 
HETATM  277  N   CPS A   1      -0.910  14.510   1.593  1.00  0.00          N 
HETATM  278  N   CPS A   1      -5.969  15.590   3.276  1.00  0.00          N 
HETATM  279  N   CPS A   1      -1.844  15.748   5.480  1.00  0.00          N 
HETATM  280  N   CPS A   1       4.396  13.407  -0.409  1.00  0.00          N 
HETATM  281  N   CPS A   1      -4.920  16.032   5.122  1.00  0.00          N 
HETATM  282  N   CPS A   1      -3.103  16.166   6.277  1.00  0.00          N 
HETATM  283  N   CPS A   1      -6.634  15.958   3.942  1.00  0.00          N 
HETATM  284  N   CPS A   1       1.868  13.395  -2.035  1.00  0.00          N 
HETATM  285  N   CPS A   1       0.807  14.141  -0.016  1.00  0.00          N 
HETATM  286  N   CPS A   1      -1.398  16.265   6.539  1.00  0.00          N 
HETATM  287  N   CPS A   1      -3.944  16.714   6.912  1.00  0.00          N 
HETATM  288  O   CPS A   1      -1.943  16.073   5.173  1.00  0.00          O 
HETATM  289  N   CPS A   1       3.622  13.774  -1.020  1.00  0.00          N 
HETATM  290  N   CPS A   1      -5.682  16.333   4.148  1.00  0.00          N 
HETATM  291  N   CPS A   1       1.492  14.058  -1.373  1.00  0.00          N 
HETATM  292  N   CPS A   1      -4.780  17.261   7.569  1.00  0.00          N 
HETATM  293  O   CPS A   1      -1.595  16.811   7.207  1.00  0.00          O 
HETATM  294  N   CPS A   1      -0.006  15.844   4.248  1.00  0.00          N 
HETATM  295  O   CPS A   1       0.404  14.591  -0.225  1.00  0.00          O 
HETATM  296  O   CPS A   1      -4.630  16.919   5.903  1.00  0.00          O 
HETATM  297  N   CPS A   1      -2.951  17.451   8.518  1.00  0.00          N 
HETATM  298  N   CPS A   1      -0.902  15.947   3.783  1.00  0.00          N 
HETATM  299  N   CPS A   1       5.337  14.229   0.095  1.00  0.00          N 
HETATM  300  N   CPS A   1       1.072  16.632   7.004  1.00  0.00          N 
HETATM  301  N   CPS A   1       2.624  14.076  -1.748  1.00  0.00          N 
HETATM  302  N   CPS A   1      -1.428  17.117   7.572  1.00  0.00          N 
HETATM  303  O   CPS A   1      -0.393  15.674   2.711  1.00  0.00          O 
HETATM  304  N   CPS A   1      -2.282  16.589   5.063  1.00  0.00          N 
HETATM  305  N   CPS A   1       2.063  16.633   7.032  1.00  0.00          N 
HETATM  306  N   CPS A   1      -0.164  15.413   1.556  1.00  0.00          N 
HETATM  307  N   CPS A   1      -4.546  16.692   4.200  1.00  0.00          N 
HETATM  308  N   CPS A   1      -6.385  16.660   3.257  1.00  0.00          N 
HETATM  309  N   CPS A   1      -5.255  16.997   4.852  1.00  0.00          N 
HETATM  310  N   CPS A   1       1.625  16.525   6.041  1.00  0.00          N 
HETATM  311  N   CPS A   1      -1.855  16.122   3.049  1.00  0.00          N 
HETATM  312  N   CPS A   1      -3.827  17.587   7.499  1.00  0.00          N 
HETATM  313  N   CPS A   1       1.147  16.303   4.761  1.00  0.00          N 
HETATM  314  N   CPS A   1       0.390  14.844  -1.059  1.00  0.00          N 
HETATM  315  N   CPS A   1       1.657  14.305  -2.548  1.00  0.00          N 
HETATM  316  N   CPS A   1       3.759  14.217  -2.138  1.00  0.00          N 
HETATM  317  O   CPS A   1       0.314  14.836  -1.499  1.00  0.00          O 
HETATM  318  N   CPS A   1      -3.080  16.686   3.808  1.00  0.00          N 
HETATM  319  O   CPS A   1      -2.538  17.075   5.102  1.00  0.00          O 
HETATM  320  N   CPS A   1       3.356  14.733  -1.383  1.00  0.00          N 
HETATM  321  O   CPS A   1      -0.123  16.509   3.557  1.00  0.00          O 
HETATM  322  N   CPS A   1      -4.352  17.853   6.635  1.00  0.00          N 
HETATM  323  N   CPS A   1       5.352  15.036   0.374  1.00  0.00          N 
HETATM  324  N   CPS A   1       0.911  14.669  -3.187  1.00  0.00          N 
HETATM  325  N   CPS A   1       1.726  14.432  -3.714  1.00  0.00          N 
HETATM  326  N   CPS A   1      -0.307  14.953  -2.700  1.00  0.00          N 
HETATM  327  N   CPS A   1      -1.613  16.917   3.847  1.00  0.00          N 
HETATM  328  O   CPS A   1      -3.054  17.211   4.261  1.00  0.00          O 
HETATM  329  O   CPS A   1       1.516  15.487  -0.118  1.00  0.00          O 
HETATM  330  O   CPS A   1       4.608  15.121  -0.207  1.00  0.00          O 
HETATM  331  N   CPS A   1      -0.939  16.684   3.045  1.00  0.00          N 
HETATM  332  N   CPS A   1       1.570  17.425   6.698  1.00  0.00          N 
HETATM  333  N   CPS A   1      -0.545  15.320  -1.938  1.00  0.00          N 
HETATM  334  N   CPS A   1      -4.891  18.118   5.765  1.00  0.00          N 
HETATM  335  N   CPS A   1       0.769  16.923   3.711  1.00  0.00          N 
HETATM  336  F   CPS A   1      -1.169  17.817   6.131  1.00  0.00          F 
HETATM  337  N   CPS A   1      -0.188  16.542   1.831  1.00  0.00          N 
HETATM  338  N   CPS A   1       0.608  16.295   1.172  1.00  0.00          N 
HETATM  339  O   CPS A   1      -0.908  18.135   7.228  1.00  0.00          O 
HETATM  340  N   CPS A   1      -0.477  16.360   0.767  1.00  0.00          N 
HETATM  341  N   CPS A   1      -2.440  17.755   4.585  1.00  0.00          N 
HETATM  342  N   CPS A   1      -0.881  16.292  -0.214  1.00  0.00          N 
HETATM  343  N   CPS A   1       0.324  17.155   2.963  1.00  0.00          N 
HETATM  344  N   CPS A   1       1.633  15.365  -3.057  1.00  0.00          N 
HETATM  345  N   CPS A   1      -4.127  18.473   5.811  1.00  0.00          N 
HETATM  346  N   CPS A   1      -2.491  18.894   7.520  1.00  0.00          N 
HETATM  347  F   CPS A   1       1.303  16.285  -0.710  1.00  0.00          F 
HETATM  348  N   CPS A   1      -4.839  18.939   6.344  1.00  0.00          N 
HETATM  349  O   CPS A   1      -2.784  18.822   6.771  1.00  0.00          O 
HETATM  350  N   CPS A   1       1.151  17.450   3.194  1.00  0.00          N 
HETATM  351  N   CPS A   1      -1.152  16.949   0.154  1.00  0.00          N 
HETATM  352  N   CPS A   1       5.452  16.543   1.419  1.00  0.00          N 
HETATM  353  N   CPS A   1       1.939  16.880   0.908  1.00  0.00          N 
HETATM  354  N   CPS A   1      -5.106  18.579   4.020  1.00  0.00          N 
HETATM  355  N   CPS A   1       3.988  16.137  -1.294  1.00  0.00          N 
HETATM  356  O   CPS A   1      -0.165  18.379   5.049  1.00  0.00          O 
HETATM  357  O   CPS A   1      -0.987  17.474   1.376  1.00  0.00          O 
HETATM  358  O   CPS A   1       1.924  17.145   1.390  1.00  0.00          O 
HETATM  359  O   CPS A   1       0.939  16.445  -1.615  1.00  0.00          O 
HETATM  360  O   CPS A   1      -4.620  18.713   4.235  1.00  0.00          O 
HETATM  361  N   CPS A   1      -1.046  17.657   1.502  1.00  0.00          N 
HETATM  362  N   CPS A   1       4.878  16.118  -1.764  1.00  0.00          N 
HETATM  363  O   CPS A   1       1.110  16.997  -0.468  1.00  0.00          O 
HETATM  364  N   CPS A   1       0.772  16.907  -1.175  1.00  0.00          N 
HETATM  365  N   CPS A   1      -2.023  19.577   7.208  1.00  0.00          N 
HETATM  366  N   CPS A   1      -0.097  19.217   6.699  1.00  0.00          N 
HETATM  367  N   CPS A   1       5.059  16.827   0.159  1.00  0.00          N 
HETATM  368  O   CPS A   1      -1.725  18.424   3.004  1.00  0.00          O 
HETATM  369  O   CPS A   1      -0.110  19.216   6.516  1.00  0.00          O 
HETATM  370  N   CPS A   1       0.054  19.045   5.806  1.00  0.00          N 
HETATM  371  O   CPS A   1       2.231  16.580  -2.320  1.00  0.00          O 
HETATM  372  N   CPS A   1       2.091  16.631  -2.339  1.00  0.00          N 
HETATM  373  N   CPS A   1       4.612  16.818  -0.788  1.00  0.00          N 
HETATM  374  N   CPS A   1      -1.615  18.569   2.752  1.00  0.00          N 
HETATM  375  N   CPS A   1      -1.576  18.074   0.834  1.00  0.00          N 
HETATM  376  N   CPS A   1      -3.227  19.547   5.164  1.00  0.00          N 
HETATM  377  N   CPS A   1      -2.010  17.895  -0.375  1.00  0.00          N 
HETATM  378  N   CPS A   1       3.222  17.558   0.593  1.00  0.00          N 
HETATM  379  N   CPS A   1       4.163  16.827  -1.745  1.00  0.00          N 
HETATM  380  O   CPS A   1      -1.767  18.671   2.287  1.00  0.00          O 
HETATM  381  N   CPS A   1       2.896  18.211   2.540  1.00  0.00          N 
HETATM  382  N   CPS A   1      -1.945  18.791   2.076  1.00  0.00          N 
HETATM  383  N   CPS A   1      -4.753  19.402   3.035  1.00  0.00          N 
HETATM  384  N   CPS A   1       1.862  16.882  -3.420  1.00  0.00          N 
HETATM  385  O   CPS A   1       2.070  16.970  -3.054  1.00  0.00          O 
HETATM  386  N   CPS A   1       4.323  17.581   0.135  1.00  0.00          N 
HETATM  387  N   CPS A   1       3.661  18.447   2.179  1.00  0.00          N 
HETATM  388  N   CPS A   1      -1.275  19.902   5.319  1.00  0.00          N 
HETATM  389  N   CPS A   1       5.406  17.604  -0.381  1.00  0.00          N 
HETATM  390  N   CPS A   1       3.922  18.209   0.879  1.00  0.00          N 
HETATM  391  N   CPS A   1      -1.740  20.319   6.115  1.00  0.00          N 
HETATM  392  O   CPS A   1       3.823  17.731  -0.972  1.00  0.00          O 
HETATM  393  N   CPS A   1      -2.420  20.200   5.326  1.00  0.00          N 
HETATM  394  O   CPS A   1       0.048  19.251   2.703  1.00  0.00          O 
HETATM  395  N   CPS A   1      -3.601  20.447   5.367  1.00  0.00          N 
HETATM  396  O   CPS A   1      -0.501  19.270   2.286  1.00  0.00          O 
HETATM  397  N   CPS A   1       2.267  17.872  -1.671  1.00  0.00          N 
HETATM  398  N   CPS A   1      -3.148  20.146   4.293  1.00  0.00          N 
HETATM  399  N   CPS A   1      -2.730  19.814   3.221  1.00  0.00          N 
HETATM  400  O   CPS A   1       0.469  19.080   1.814  1.00  0.00          O 
HETATM  401  F   CPS A   1       0.114  19.279   2.349  1.00  0.00          F 
HETATM  402  N   CPS A   1       1.758  19.318   2.701  1.00  0.00          N 
HETATM  403  N   CPS A   1      -3.880  20.174   3.242  1.00  0.00          N 
HETATM  404  N   CPS A   1      -0.760  19.123   0.612  1.00  0.00          N 
HETATM  405  N   CPS A   1       3.219  17.964  -2.005  1.00  0.00          N 
HETATM  406  N   CPS A   1       3.522  18.505  -0.067  1.00  0.00          N 
HETATM  407  N   CPS A   1      -4.902  20.381   3.146  1.00  0.00          N 
HETATM  408  N   CPS A   1      -4.500  20.190   2.240  1.00  0.00          N 
HETATM  409  O   CPS A   1       2.666  19.406   2.205  1.00  0.00          O 
HETATM  410  N   CPS A   1       3.054  18.644  -1.212  1.00  0.00          N 
HETATM  411  N   CPS A   1      -1.536  21.071   5.398  1.00  0.00          N 
HETATM  412  N   CPS A   1      -3.026  20.755   3.450  1.00  0.00          N 
HETATM  413  N   CPS A   1       2.462  17.998  -4.317  1.00  0.00          N 
HETATM  414  O   CPS A   1      -2.276  20.993   4.401  1.00  0.00          O 
HETATM  415  N   CPS A   1       2.643  18.742  -2.419  1.00  0.00          N 
HETATM  416  N   CPS A   1       2.888  19.279  -0.380  1.00  0.00          N 
HETATM  417  N   CPS A   1       4.110  19.779   1.608  1.00  0.00          N 
HETATM  418  O   CPS A   1       3.383  19.882   0.960  1.00  0.00          O 
HETATM  419  N   CPS A   1      -5.329  21.622   3.421  1.00  0.00          N 
HETATM  420  N   CPS A   1       3.804  19.466  -0.736  1.00  0.00          N 
HETATM  421  N   CPS A   1       2.274  18.933  -3.378  1.00  0.00          N 
HETATM  422  N   CPS A   1       1.758  20.660   2.479  1.00  0.00          N 
HETATM  423  N   CPS A   1      -0.114  20.477   0.716  1.00  0.00          N 
HETATM  424  N   CPS A   1      -0.861  21.897   5.335  1.00  0.00          N 
HETATM  425  N   CPS A   1      -1.417  21.852   4.454  1.00  0.00          N 
HETATM  426  N   CPS A   1      -1.789  22.225   5.511  1.00  0.00          N 
HETATM  427  N   CPS A   1       0.469  21.890   5.079  1.00  0.00          N 
HETATM  428  N   CPS A   1      -1.143  21.677   3.445  1.00  0.00          N 
HETATM  429  N   CPS A   1      -1.968  21.811   3.534  1.00  0.00          N 
HETATM  430  N   CPS A   1       1.950  19.641  -2.756  1.00  0.00          N 
HETATM  431  N   CPS A   1       4.058  20.597   1.589  1.00  0.00          N 
HETATM  432  O   CPS A   1      -1.727  21.393   1.984  1.00  0.00          O 
HETATM  433  O   CPS A   1       0.644  21.651   3.930  1.00  0.00          O 
HETATM  434  N   CPS A   1      -2.395  21.475   1.840  1.00  0.00          N 
HETATM  435  N   CPS A   1       3.023  19.578  -3.162  1.00  0.00          N 
HETATM  436  N   CPS A   1       1.130  21.896   4.460  1.00  0.00          N 
HETATM  437  N   CPS A   1       2.189  20.611  -0.053  1.00  0.00          N 
HETATM  438  N   CPS A   1      -0.003  21.542   2.409  1.00  0.00          N 
HETATM  439  N   CPS A   1      -1.935  21.457   0.633  1.00  0.00          N 
HETATM  440  N   CPS A   1       1.871  21.605   2.817  1.00  0.00          N 
HETATM  441  N   CPS A   1       1.020  21.551   2.212  1.00  0.00          N 
HETATM  442  N   CPS A   1       0.108  21.460   1.355  1.00  0.00          N 
HETATM  443  N   CPS A   1       2.806  21.818   3.761  1.00  0.00          N 
HETATM  444  N   CPS A   1      -0.771  21.444   0.424  1.00  0.00          N 
HETATM  445  N   CPS A   1       0.273  21.323   0.321  1.00  0.00          N 
HETATM  446  N   CPS A   1      -1.557  21.372  -0.449  1.00  0.00          N 
HETATM  447  N   CPS A   1       2.206  21.551   1.812  1.00  0.00          N 
HETATM  448  O   CPS A   1       1.277  21.456   1.009  1.00  0.00          O 
HETATM  449  N   CPS A   1       1.696  21.280  -0.142  1.00  0.00          N 
HETATM  450  N   CPS A   1      -1.408  22.644   3.508  1.00  0.00          N 
HETATM  451  N   CPS A   1       2.430  21.429   0.609  1.00  0.00          N 
HETATM  452  N   CPS A   1       3.159  21.589   1.353  1.00  0.00          N 
HETATM  453  N   CPS A   1       2.579  21.360  -0.613  1.00  0.00          N 
HETATM  454  N   CPS A   1       0.235  22.444   2.049  1.00  0.00          N 
HETATM  455  N   CPS A   1      -1.456  22.183   0.144  1.00  0.00          N 
HETATM  456  N   CPS A   1       2.672  22.439   1.166  1.00  0.00          N 
HETATM  457  N   CPS A   1      -0.998  23.322  -0.398  1.00  0.00          N 
HETATM  458  O   CPS A   1      -2.452  14.597   2.674  1.00  0.00          O 
HETATM  459  O   CPS A   1      -1.332  16.149   6.349  1.00  0.00          O 
