# Supplementary material for: Avibactam–Cyclodextrin Inclusion Complexes: Computational and Thermodynamic Insights for Drug Delivery, Detection, and Environmental Scavenging
Source: Molecules. 2025 Aug 18;30(16):3401. doi: 10.3390/molecules30163401 (PMC12388632; doi:10.3390/molecules30163401)
Supplement: Supplementary file 1 [file molecules-30-03401-s001.zip › DFT inputs - optimized structure - NCI/NCI/bCD/func1.cub]

 Generated by Multiwfn
 Totally      1781120 grid points
  174  -16.653720   15.092254   -9.773902
  121    0.241766    0.000000    0.000000
  128    0.000000    0.241766    0.000000
  115    0.000000    0.000000    0.241766
    1    1.000000    7.523359   26.823857   -4.626111
    6    6.000000   -9.146700   24.916602    9.266682
    6    6.000000   -7.737328   22.784960   10.599559
    6    6.000000   -5.303119   22.164296    9.241093
    6    6.000000   -5.810938   21.627668    6.466646
    6    6.000000   -7.288013   23.797553    5.284006
    6    6.000000   -8.116980   23.239629    2.610894
    8    8.000000   -7.300778   23.510204   13.158794
    8    8.000000   -4.192249   20.063295   10.489906
    8    8.000000   -3.421766   21.384610    5.232492
    8    8.000000   -9.554602   24.249351    6.718585
    8    8.000000   -9.214144   25.372667    1.391725
    1    1.000000  -11.021071   25.146734   10.080923
    1    1.000000   -8.964339   21.121343   10.557269
    1    1.000000   -4.046474   23.802598    9.346513
    1    1.000000   -6.888629   19.877339    6.282311
    1    1.000000   -6.120797   25.499176    5.287976
    1    1.000000   -9.424712   21.637435    2.626329
    1    1.000000   -6.474995   22.712917    1.501274
    1    1.000000   -6.156729   22.277154   13.873128
    1    1.000000   -2.566928   19.727080    9.679816
    1    1.000000  -10.737525   25.792396    2.302545
    6    6.000000   -8.585140   34.666304   11.480233
    6    6.000000   -7.911080   32.834745   13.595396
    6    6.000000   -7.010166   30.342790   12.523219
    6    6.000000   -8.931720   29.303606   10.665435
    6    6.000000   -9.664754   31.283451    8.698111
    6    6.000000  -11.748791   30.455680    6.950515
    8    8.000000   -6.059676   33.996703   15.170357
    8    8.000000   -6.595372   28.672768   14.584890
    8    8.000000   -7.761408   27.180713    9.466755
    8    8.000000  -10.457825   33.574961    9.926694
    8    8.000000  -13.893633   29.646223    8.371417
    1    1.000000   -9.439855   36.369259   12.258002
    1    1.000000   -9.636206   32.499695   14.683594
    1    1.000000   -5.243343   30.664194   11.503151
    1    1.000000  -10.608929   28.700453   11.697450
    1    1.000000   -8.016520   31.679193    7.523781
    1    1.000000  -11.021969   28.926739    5.775033
    1    1.000000  -12.232735   32.040499    5.717376
    1    1.000000   -5.449446   32.728443   16.333512
    1    1.000000   -6.501234   26.951614   13.923383
    1    1.000000  -15.153720   29.079036    7.184161
    6    6.000000   -2.829417   41.491321    6.965166
    6    6.000000   -2.537347   41.146556    9.816984
    6    6.000000   -3.283733   38.478781   10.581411
    6    6.000000   -5.891713   37.860246    9.537414
    6    6.000000   -6.006755   38.288372    6.696340
    6    6.000000   -8.594656   37.926072    5.546194
    8    8.000000   -0.074858   41.835299   10.614279
    8    8.000000   -3.255579   38.307313   13.259107
    8    8.000000   -6.380970   35.268736   10.122131
    8    8.000000   -5.287355   40.853706    6.155981
    8    8.000000  -10.492166   39.481765    6.653398
    1    1.000000   -2.577904   43.470843    6.461276
    1    1.000000   -3.834933   42.458655   10.737189
    1    1.000000   -1.933378   37.139242    9.763620
    1    1.000000   -7.287825   39.063585   10.461041
    1    1.000000   -4.706808   36.984868    5.758934
    1    1.000000   -9.188427   35.983968    5.830272
    1    1.000000   -8.453706   38.266929    3.512921
    1    1.000000    1.133116   41.253651    9.349389
    1    1.000000   -3.963707   36.670263   13.720576
    1    1.000000   -9.969118   41.214581    6.421127
    6    6.000000    4.113786   39.935451   -0.123572
    6    6.000000    5.055603   41.073678    2.355601
    6    6.000000    3.272962   40.373028    4.494382
    6    6.000000    0.576652   41.074571    3.860626
    6    6.000000   -0.172909   40.034360    1.275813
    6    6.000000   -2.710237   40.947497    0.341934
    8    8.000000    7.589133   40.403958    2.908893
    8    8.000000    3.938954   41.636872    6.787426
    8    8.000000   -0.982654   39.981133    5.775922
    8    8.000000    1.643617   40.762615   -0.618344
    8    8.000000   -2.900932   43.628677    0.188331
    1    1.000000    5.269513   40.596137   -1.694552
    1    1.000000    5.045861   43.121947    2.124262
    1    1.000000    3.346027   38.332214    4.784166
    1    1.000000    0.379336   43.126775    3.870456
    1    1.000000   -0.243263   37.978315    1.395258
    1    1.000000   -4.164456   40.328159    1.649095
    1    1.000000   -3.077338   40.073685   -1.494142
    1    1.000000    7.699224   38.555571    3.028788
    1    1.000000    5.646623   41.132540    7.193962
    1    1.000000   -1.629383   44.194142   -0.991982
    6    6.000000    8.224326   31.115468   -2.688200
    6    6.000000    9.223634   32.448486   -0.333141
    6    6.000000    7.109361   33.995965    0.822206
    6    6.000000    6.194237   35.931344   -1.093560
    6    6.000000    5.344796   34.534649   -3.475761
    6    6.000000    4.640548   36.281610   -5.618972
    8    8.000000   10.180655   30.612448    1.376259
    8    8.000000    7.975534   35.129129    3.119575
    8    8.000000    4.111401   37.251197   -0.022701
    8    8.000000    7.343159   32.950353   -4.420017
    8    8.000000    3.631957   34.952685   -7.730141
    1    1.000000    9.738080   30.124148   -3.665899
    1    1.000000   10.750094   33.707884   -0.929798
    1    1.000000    5.545410   32.743036    1.277346
    1    1.000000    7.725096   37.235900   -1.553327
    1    1.000000    3.710299   33.369533   -2.990992
    1    1.000000    6.294888   37.397190   -6.165298
    1    1.000000    3.172834   37.571037   -4.985036
    1    1.000000   10.336683   31.416592    3.010733
    1    1.000000    6.666265   34.796304    4.364447
    1    1.000000    4.908319   33.766683   -8.273902
    6    6.000000    4.180719   21.986487   -2.327334
    6    6.000000    6.963107   22.422573   -1.700964
    6    6.000000    7.359439   25.157530   -0.927087
    6    6.000000    6.320972   26.926801   -2.950448
    6    6.000000    3.602768   26.287201   -3.650285
    6    6.000000    2.692081   27.767609   -5.918806
    8    8.000000    7.801945   20.660051    0.125749
    8    8.000000    9.973780   25.590451   -0.513806
    8    8.000000    6.304253   29.439541   -1.955478
    8    8.000000    3.350351   23.637729   -4.255479
    8    8.000000    0.035520   27.621113   -6.278794
    1    1.000000    3.912114   20.083989   -3.062298
    1    1.000000    8.058971   22.048817   -3.406858
    1    1.000000    6.297681   25.510648    0.812193
    1    1.000000    2.399556   26.721861   -2.034315
    1    1.000000    3.573849   27.009128   -7.618026
    1    1.000000    3.306143   29.722939   -5.707651
    1    1.000000    6.642421   20.706007    1.562950
    1    1.000000   10.122098   27.209108    0.350241
    1    1.000000   -0.740425   28.412880   -4.813952
    6    6.000000   -2.693991   18.986380    4.350095
    6    6.000000    0.045825   18.518773    5.105637
    6    6.000000    1.797122   20.336965    3.749639
    6    6.000000    1.325680   20.307272    0.924229
    6    6.000000   -1.478633   20.625105    0.326470
    6    6.000000   -2.141439   20.261875   -2.459138
    8    8.000000    0.338391   18.806138    7.784266
    8    8.000000    4.382789   19.684002    4.178434
    8    8.000000    2.732398   22.360779   -0.115385
    8    8.000000   -2.937622   18.786454    1.699203
    8    8.000000   -2.108130   22.531631   -3.883839
    1    1.000000   -3.911351   17.521166    5.127450
    1    1.000000    0.521690   16.592254    4.557050
    1    1.000000    1.440326   22.243894    4.440220
    1    1.000000    1.997640   18.516946    0.145430
    1    1.000000   -2.057727   22.523778    0.884013
    1    1.000000   -4.071821   19.556084   -2.534917
    1    1.000000   -0.919566   18.825123   -3.304743
    1    1.000000    1.029906   17.260629    8.454485
    1    1.000000    4.802893   20.175375    5.884292
    1    1.000000   -0.365834   23.043563   -4.168158
   16   16.000000    2.974799   31.843761   12.854124
    8    8.000000    3.272500   30.474233    9.776278
    8    8.000000    3.396786   33.810250    5.666251
    8    8.000000   -1.629567   29.868145   -1.644532
    8    8.000000    2.953772   34.606367   12.376759
    8    8.000000    5.320223   30.803169   13.972105
    8    8.000000    0.564502   30.803957   13.843492
    7    7.000000   -0.688102   32.278426    4.731309
    7    7.000000    1.221652   31.085407    8.313459
    7    7.000000   -3.040202   33.365146    0.394807
    6    6.000000   -0.817251   29.231587    7.844085
    6    6.000000   -2.535666   31.046453    6.455213
    6    6.000000    0.090255   27.148527    6.046165
    6    6.000000   -0.123593   30.572912    2.565996
    6    6.000000   -0.474386   27.763517    3.266729
    6    6.000000    1.545557   32.549499    6.225966
    6    6.000000   -1.679492   31.252219    0.241895
    1    1.000000   -1.539366   28.539582    9.629699
    1    1.000000   -4.041586   30.157145    5.394409
    1    1.000000   -3.332811   32.461192    7.705690
    1    1.000000   -0.849317   25.383556    6.508810
    1    1.000000    2.104322   26.840081    6.343574
    1    1.000000    1.832344   30.904787    2.019895
    1    1.000000    0.696405   26.615438    2.036625
    1    1.000000   -2.414051   27.216495    2.860575
    1    1.000000   -2.956674   34.421828    1.974665
    1    1.000000   -4.060461   33.973349   -1.089719
  1.87704E-024  3.89006E-024  7.96437E-024  1.62165E-023  3.31458E-023  6.88081E-023
  1.46871E-022  3.25427E-022  7.50811E-022  1.79524E-021  4.40241E-021  1.09358E-020
  2.72093E-020  6.72206E-020  1.63887E-019  3.92720E-019  9.22561E-019  2.12122E-018
  4.76895E-018  1.04773E-017  2.24855E-017  4.71291E-017  9.64603E-017  1.92773E-016
  3.76146E-016  7.16584E-016  1.33281E-015  2.42022E-015  4.29062E-015  7.42610E-015
  1.25480E-014  2.06996E-014  3.33364E-014  5.24136E-014  8.04518E-014  1.20557E-013
  1.76367E-013  2.51887E-013  3.51203E-013  4.78053E-013  6.35269E-013  8.24149E-013
  1.04381E-012  1.29063E-012  1.55796E-012  1.83604E-012  2.11244E-012  2.37286E-012
  2.60225E-012  2.78628E-012  2.91281E-012  2.97322E-012  2.96342E-012  2.88429E-012
  2.74162E-012  2.54540E-012  2.30870E-012  2.04629E-012  1.77312E-012  1.50302E-012
  1.24771E-012  1.01612E-012  8.14250E-013  6.45372E-013  5.10514E-013  4.09133E-013
  3.39834E-013  3.01033E-013  2.91471E-013  3.10517E-013  3.58251E-013  4.35295E-013
  5.42442E-013  6.80108E-013  8.47698E-013  1.04297E-012  1.26149E-012  1.49634E-012
  1.73810E-012  1.97523E-012  2.19480E-012  2.38359E-012  2.52930E-012  2.62188E-012
  2.65462E-012  2.62495E-012  2.53472E-012  2.39001E-012  2.20045E-012  1.97808E-012
  1.73614E-012  1.48774E-012  1.24467E-012  1.01664E-012  8.10696E-013  6.31133E-013
  4.79683E-013  3.55922E-013  2.57822E-013  1.82327E-013  1.25876E-013  8.48392E-014
  5.58229E-014  3.58584E-014  2.24869E-014  1.37667E-014  8.22803E-015  4.80092E-015
  2.73475E-015  1.52082E-015  8.25672E-016  4.37632E-016  2.26457E-016  1.14405E-016
  5.64277E-017
  2.91687E-024  6.07198E-024  1.25180E-023  2.57565E-023  5.34430E-023  1.13202E-022
  2.47629E-022  5.63456E-022  1.33339E-021  3.25735E-021  8.11921E-021  2.04000E-020
  5.11397E-020  1.26940E-019  3.10381E-019  7.45037E-019  1.75195E-018  4.03045E-018
  9.06404E-018  1.99164E-017  4.27457E-017  8.95951E-017  1.83375E-016  3.66459E-016
  7.15030E-016  1.36214E-015  2.53345E-015  4.60033E-015  8.15541E-015  1.41150E-014
  2.38502E-014  3.93437E-014  6.33621E-014  9.96216E-014  1.52914E-013  2.29143E-013
  3.35222E-013  4.78767E-013  6.67547E-013  9.08665E-013  1.20751E-012  1.56655E-012
  1.98410E-012  2.45329E-012  2.96146E-012  3.49007E-012  4.01549E-012  4.51049E-012
  4.94647E-012  5.29618E-012  5.53652E-012  5.65108E-012  5.63206E-012  5.48115E-012
  5.20934E-012  4.83563E-012  4.38488E-012  3.88517E-012  3.36494E-012  2.85051E-012
  2.36413E-012  1.92277E-012  1.53783E-012  1.21545E-012  9.57502E-013  7.62813E-013
  6.28553E-013  5.51474E-013  5.28890E-013  5.59270E-013  6.42395E-013  7.79082E-013
  9.70505E-013  1.21722E-012  1.51800E-012  1.86870E-012  2.26128E-012  2.68322E-012
  3.11757E-012  3.54357E-012  3.93799E-012  4.27707E-012  4.53874E-012  4.70497E-012
  4.76375E-012  4.71047E-012  4.54848E-012  4.28874E-012  3.94850E-012  3.54942E-012
  3.11525E-012  2.66948E-012  2.23333E-012  1.82417E-012  1.45464E-012  1.13246E-012
  8.60721E-013  6.38663E-013  4.62646E-013  3.27184E-013  2.25893E-013  1.52257E-013
  1.00188E-013  6.43601E-014  4.03631E-014  2.47125E-014  1.47711E-014  8.61942E-015
  4.91033E-015  2.73094E-015  1.48282E-015  7.86026E-016  4.06786E-016  2.05533E-016
  1.01389E-016
  4.43256E-024  9.27705E-024  1.92848E-023  4.01700E-023  8.47941E-023  1.83631E-022
  4.12157E-022  9.62959E-022  2.33410E-021  5.81341E-021  1.46974E-020  3.72862E-020
  9.40553E-020  2.34371E-019  5.74398E-019  1.38067E-018  3.24917E-018  7.47808E-018
  1.68211E-017  3.69646E-017  7.93379E-017  1.66292E-016  3.40342E-016  6.80123E-016
  1.32700E-015  2.52788E-015  4.70148E-015  8.53690E-015  1.51338E-014  2.61925E-014
  4.42570E-014  7.30066E-014  1.17575E-013  1.84859E-013  2.83748E-013  4.25202E-013
  6.22050E-013  8.88426E-013  1.23875E-012  1.68621E-012  2.24081E-012  2.90712E-012
  3.68204E-012  4.55283E-012  5.49595E-012  6.47703E-012  7.45218E-012  8.37084E-012
  9.17993E-012  9.82883E-012  1.02746E-011  1.04869E-011  1.04510E-011  1.01702E-011
  9.66480E-012  8.97010E-012  8.13227E-012  7.20342E-012  6.23638E-012  5.28001E-012
  4.37559E-012  3.55464E-012  2.83822E-012  2.23765E-012  1.75622E-012  1.39154E-012
  1.13803E-012  9.89247E-013  9.39696E-013  9.85942E-013  1.12694E-012  1.36354E-012
  1.69736E-012  2.12898E-012  2.65597E-012  3.27082E-012  3.95925E-012  4.69920E-012
  5.46085E-012  6.20773E-012  6.89910E-012  7.49330E-012  7.95171E-012  8.24276E-012
  8.34544E-012  8.25175E-012  7.96763E-012  7.51230E-012  6.91603E-012  6.21678E-012
  5.45615E-012  4.67530E-012  3.91135E-012  3.19471E-012  2.54754E-012  1.98330E-012
  1.50741E-012  1.11853E-012  8.10278E-013  5.73049E-013  3.95656E-013  2.66693E-013
  1.75498E-013  1.12746E-013  7.07129E-014  4.32975E-014  2.58819E-014  1.51043E-014
  8.60547E-015  4.78655E-015  2.59924E-015  1.37800E-015  7.13241E-016  3.60424E-016
  1.77824E-016
  6.58945E-024  1.38814E-023  2.91420E-023  6.15746E-023  1.32512E-022  2.93905E-022
  6.77312E-022  1.62374E-021  4.02413E-021  1.01963E-020  2.60940E-020  6.67367E-020
  1.69211E-019  4.22974E-019  1.03857E-018  2.49909E-018  5.88472E-018  1.35482E-017
  3.04798E-017  6.69838E-017  1.43770E-016  3.01334E-016  6.16705E-016  1.23235E-015
  2.40437E-015  4.58006E-015  8.51797E-015  1.54664E-014  2.74176E-014  4.74515E-014
  8.01770E-014  1.32259E-013  2.12999E-013  3.34890E-013  5.14041E-013  7.70305E-013
  1.12693E-012  1.60952E-012  2.24422E-012  3.05492E-012  4.05976E-012  5.26704E-012
  6.67113E-012  8.24896E-012  9.95790E-012  1.17357E-011  1.35027E-011 -1.51673E-011
 -1.66334E-011 -1.78091E-011 -1.86166E-011 -1.90007E-011 -1.89350E-011 -1.84251E-011
 -1.75080E-011 -1.62475E-011 -1.47274E-011  1.30421E-011  1.12874E-011  9.55188E-012
  7.91032E-012  6.41979E-012  5.11838E-012  4.02645E-012  3.14967E-012  2.48330E-012
  2.01668E-012  1.73745E-012  1.63477E-012  1.70140E-012  1.93433E-012  2.33400E-012
  2.90228E-012  3.63951E-012  4.54096E-012  5.59334E-012  6.77187E-012  8.03855E-012
  9.34213E-012  1.06201E-011  1.18027E-011  1.28187E-011  1.36020E-011  1.40988E-011
  1.42733E-011  1.41119E-011  1.36249E-011  1.28453E-011  1.18249E-011  1.06287E-011
  9.32772E-012  7.99242E-012  6.68620E-012  5.46101E-012  4.35465E-012  3.39013E-012
  2.57667E-012  1.91197E-012  1.38508E-012  9.79592E-013  6.76375E-013  4.55934E-013
  3.00045E-013  1.92772E-013  1.20913E-013  7.40408E-014  4.42633E-014  2.58339E-014
  1.47201E-014  8.18857E-015  4.44719E-015  2.35802E-015  1.22067E-015  6.16940E-016
  3.04435E-016
  9.58734E-024  2.03552E-023  4.32321E-023  9.28532E-023  2.04142E-022  4.64358E-022
  1.09886E-021  2.69975E-021  6.82719E-021  1.75604E-020  4.54070E-020  1.16914E-019
  2.97682E-019  7.46002E-019  1.83445E-018  4.41794E-018  1.04079E-017  2.39674E-017
  5.39253E-017  1.18512E-016  2.54362E-016  5.33111E-016  1.09101E-015  2.18004E-015
  4.25318E-015  8.10153E-015  1.50667E-014  2.73564E-014  4.84940E-014  8.39269E-014
  1.41806E-013  2.33921E-013  3.76720E-013  5.92302E-013  9.09160E-013  1.36241E-012
  1.99318E-012  2.84678E-012  3.96943E-012  5.40343E-012  7.18089E-012  9.31651E-012
  1.18004E-011  1.45916E-011  1.76150E-011 -2.07601E-011 -2.38863E-011 -2.68315E-011
 -2.94253E-011 -3.15053E-011 -3.29337E-011 -3.36127E-011 -3.34956E-011 -3.25922E-011
 -3.09678E-011 -2.87355E-011 -2.60434E-011 -2.30586E-011  1.99506E-011  1.68762E-011
  1.39677E-011  1.13261E-011  9.01860E-012  7.08089E-012  5.52260E-012  4.33467E-012
  3.49735E-012  2.98757E-012  2.78472E-012  2.87430E-012  3.24912E-012  3.90804E-012
  4.85266E-012  6.08228E-012  7.58797E-012  9.34672E-012  1.13165E-011  1.34332E-011
 -1.56110E-011 -1.77452E-011 -1.97192E-011 -2.14140E-011 -2.27196E-011 -2.35462E-011
 -2.38344E-011 -2.35618E-011 -2.27459E-011 -2.14419E-011 -1.97365E-011 -1.77383E-011
 -1.55658E-011  1.33366E-011  1.11563E-011  9.11160E-012  7.26541E-012  5.65607E-012
  4.29886E-012  3.18988E-012  2.31087E-012  1.63439E-012  1.12853E-012  7.60760E-013
  5.00677E-013  3.21694E-013  2.01792E-013  1.23578E-013  7.38847E-014  4.31267E-014
  2.45764E-014  1.36732E-014  7.42690E-015  3.93852E-015  2.03917E-015  1.03080E-015
  5.08755E-016
  1.36594E-023  2.92722E-023  6.30190E-023  1.37881E-022  3.10260E-022  7.24430E-022
  1.75949E-021  4.42289E-021  1.13880E-020  2.96731E-020  7.73973E-020  2.00391E-019
  5.11970E-019  1.28562E-018  3.16511E-018  7.62753E-018  1.79752E-017  4.13998E-017
  9.31523E-017  2.04720E-016  4.39375E-016  9.20831E-016  1.88438E-015  3.76515E-015
  7.34532E-015  1.39909E-014  2.60183E-014  4.72397E-014  8.37386E-014  1.44921E-013
  2.44861E-013  4.03915E-013  6.50486E-013  1.02273E-012  1.56986E-012  2.35252E-012
  3.44173E-012  4.91575E-012  6.85444E-012  9.33087E-012  1.24005E-011  1.60888E-011
  2.03787E-011  2.51998E-011  3.04218E-011 -3.58544E-011 -4.12546E-011 -4.63423E-011
 -5.08230E-011 -5.44162E-011 -5.68837E-011 -5.80564E-011 -5.78533E-011 -5.62913E-011
 -5.34832E-011 -4.96241E-011 -4.49700E-011 -3.98095E-011  3.44357E-011  2.91193E-011
  2.40890E-011  1.95190E-011  1.55253E-011  1.21690E-011  9.46613E-012  7.39995E-012
  5.93491E-012  5.02926E-012  4.64505E-012  4.75447E-012  5.34203E-012  6.40266E-012
  7.93623E-012  9.93934E-012  1.23956E-011  1.52659E-011  1.84805E-011  2.19341E-011
 -2.54856E-011 -2.89642E-011 -3.21796E-011 -3.49380E-011 -3.70602E-011 -3.84005E-011
 -3.88627E-011 -3.84109E-011 -3.70742E-011 -3.49431E-011 -3.21592E-011 -2.88993E-011
 -2.53571E-011  2.17234E-011  1.81705E-011  1.48392E-011  1.18319E-011  9.21069E-012
  7.00037E-012  5.19444E-012  3.76307E-012  2.66152E-012  1.83781E-012  1.23895E-012
  8.15433E-013  5.23966E-013  3.28699E-013  2.01315E-013  1.20374E-013  7.02710E-014
  4.00499E-014  2.22851E-014  1.21064E-014  6.42116E-015  3.32514E-015  1.68118E-015
  8.29930E-016
  1.90689E-023  4.13173E-023  9.03508E-023  2.01799E-022  4.65464E-022  1.11595E-021
  2.77899E-021  7.13347E-021  1.86602E-020  4.91611E-020  1.29160E-019  3.35931E-019
  8.60614E-019  2.16459E-018  5.33391E-018  1.28604E-017  3.03143E-017  6.98251E-017
  1.57113E-016  3.45275E-016  7.40999E-016  1.55287E-015  3.17759E-015  6.34872E-015
  1.23849E-014  2.35888E-014  4.38655E-014  7.96411E-014  1.41170E-013  2.44309E-013
  4.12784E-013  6.80908E-013  1.09657E-012  1.72409E-012  2.64643E-012  3.96585E-012
  5.80210E-012  8.28716E-012  1.15557E-011  1.57310E-011  2.09066E-011 -2.71257E-011
 -3.43593E-011 -4.24890E-011 -5.12953E-011 -6.04572E-011 -6.95649E-011 -7.81458E-011
 -8.57037E-011 -9.17647E-011 -9.59272E-011 -9.79055E-011 -9.75629E-011 -9.49275E-011
 -9.01892E-011 -8.36772E-011 -7.58229E-011 -6.71135E-011 -5.80431E-011 -4.90685E-011
 -4.05755E-011 -3.28576E-011  2.61103E-011  2.04360E-011  1.58605E-011  1.23540E-011
  9.85447E-012  8.28838E-012  7.58808E-012  7.70228E-012  8.59996E-012  1.02675E-011
  1.27001E-011  1.58883E-011  1.98028E-011  2.43786E-011  2.95022E-011  3.50042E-011
 -4.06589E-011 -4.61934E-011 -5.13045E-011 -5.56841E-011 -5.90479E-011 -6.11651E-011
 -6.18836E-011 -6.11480E-011 -5.90056E-011 -5.56015E-011 -5.11614E-011 -4.59671E-011
 -4.03264E-011  3.45429E-011  2.88900E-011  2.35912E-011  1.88087E-011  1.46410E-011
  1.11271E-011  8.25635E-012  5.98120E-012  4.23039E-012  2.92120E-012  1.96939E-012
  1.29625E-012  8.32980E-013  5.22596E-013  3.20100E-013  1.91422E-013  1.11760E-013
  6.37048E-014  3.54527E-014  1.92630E-014  1.02187E-014  5.29272E-015  2.67656E-015
  1.32161E-015
  2.61030E-023  5.72928E-023  1.27531E-022  2.91340E-022  6.89562E-022  1.69710E-021
  4.32659E-021  1.13169E-020  3.00121E-020  7.98063E-020  2.10928E-019  5.50626E-019
  1.41373E-018  3.56027E-018  8.77917E-018  2.11745E-017  4.99200E-017  1.14989E-016
  2.58730E-016  5.68560E-016  1.22011E-015  2.55674E-015  5.23139E-015  1.04515E-014
  2.03873E-014  3.88285E-014  7.22019E-014  1.31083E-013  2.32349E-013  4.02094E-013
  6.79366E-013  1.12064E-012  1.80472E-012  2.83749E-012  4.35550E-012  6.52707E-012
  9.54934E-012  1.36396E-011  1.90196E-011 -2.58923E-011 -3.44121E-011 -4.46499E-011
 -5.65585E-011 -6.99430E-011 -8.44421E-011 -9.95278E-011 -1.14525E-010 -1.28656E-010
 -1.41103E-010 -1.51087E-010 -1.57944E-010 -1.61204E-010 -1.60641E-010 -1.56302E-010
 -1.48498E-010 -1.37772E-010 -1.24833E-010 -1.10484E-010 -9.55382E-011 -8.07485E-011
 -6.67500E-011 -5.40262E-011 -4.28982E-011 -3.35340E-011  2.59745E-011  2.01683E-011
  1.60096E-011  1.33732E-011  1.21418E-011  1.22244E-011  1.35622E-011  1.61250E-011
  1.98971E-011  2.48574E-011  3.09543E-011 -3.80820E-011 -4.60599E-011 -5.46211E-011
 -6.34126E-011 -7.20086E-011 -7.99377E-011 -8.67215E-011 -9.19199E-011 -9.51762E-011
 -9.62570E-011 -9.50787E-011 -9.17173E-011 -8.64000E-011 -7.94790E-011 -7.13925E-011
 -6.26183E-011 -5.36277E-011 -4.48444E-011 -3.66143E-011 -2.91884E-011  2.27187E-011
  1.72650E-011  1.28101E-011  9.27990E-012  6.56346E-012  4.53232E-012  3.05565E-012
  2.01133E-012  1.29258E-012  8.11009E-013  4.96807E-013  2.97128E-013  1.73499E-013
  9.89112E-014  5.50547E-014  2.99189E-014  1.58747E-014  8.22392E-015  4.15986E-015
  2.05455E-015
  3.50658E-023  7.81235E-023  1.77394E-022  4.15178E-022  1.00889E-021  2.54672E-021
  6.63460E-021  1.76445E-020  4.73441E-020  1.26874E-019  3.36969E-019  8.82262E-019
  2.26914E-018  5.72002E-018  1.41121E-017  3.40451E-017  8.02694E-017  1.84897E-016
  4.16003E-016  9.14100E-016  1.96147E-015  4.10990E-015  8.40869E-015  1.67980E-014
  3.27650E-014  6.23991E-014  1.16026E-013  2.10638E-013  3.73351E-013  6.46091E-013
  1.09159E-012  1.80060E-012  2.89975E-012  4.55917E-012  6.99828E-012  1.04876E-011
  1.53440E-011 -2.19166E-011 -3.05621E-011 -4.16069E-011 -5.52992E-011 -7.17533E-011
 -9.08938E-011 -1.12408E-010 -1.35715E-010 -1.59967E-010 -1.84079E-010 -2.06800E-010
 -2.26816E-010 -2.42872E-010 -2.53903E-010 -2.59152E-010 -2.58253E-010 -2.51281E-010
 -2.38736E-010 -2.21489E-010 -2.00681E-010 -1.77603E-010 -1.53562E-010 -1.29769E-010
 -1.07245E-010 -8.67668E-011 -6.88510E-011 -5.37664E-011 -4.15765E-011  3.21955E-011
  2.54484E-011  2.11273E-011  1.90356E-011  1.90166E-011  2.09644E-011  2.48180E-011
  3.05409E-011 -3.80895E-011 -4.73756E-011 -5.82297E-011 -7.03703E-011 -8.33862E-011
 -9.67368E-011 -1.09773E-010 -1.21779E-010 -1.32030E-010 -1.39861E-010 -1.44734E-010
 -1.46302E-010 -1.44442E-010 -1.39274E-010 -1.31148E-010 -1.20599E-010 -1.08293E-010
 -9.49567E-011 -8.13024E-011 -6.79715E-011 -5.54865E-011 -4.42261E-011 -3.44188E-011
 -2.61537E-011  1.94038E-011  1.40558E-011  9.94108E-012  6.86467E-012  4.62820E-012
  3.04655E-012  1.95798E-012  1.22860E-012  7.52693E-013  4.50221E-013  2.62929E-013
  1.49918E-013  8.34601E-014  4.53643E-014  2.40750E-014  1.24750E-014  6.31178E-015
  3.11827E-015
  4.62701E-023  1.04862E-022  2.43382E-022  5.84288E-022  1.45761E-021  3.76877E-021
  1.00120E-020  2.70138E-020  7.32044E-020  1.97434E-019  5.26451E-019  1.38162E-018
  3.55826E-018  8.97617E-018  2.21534E-017  5.34523E-017  1.26029E-016  2.90288E-016
  6.53073E-016  1.43489E-015  3.07866E-015  6.45017E-015  1.31956E-014  2.63588E-014
  5.14099E-014  9.79013E-014  1.82030E-013  3.30450E-013  5.85694E-013  1.01353E-012
  1.71236E-012  2.82452E-012  4.54867E-012  7.15171E-012  1.09779E-011  1.64516E-011
 -2.40700E-011 -3.43812E-011 -4.79449E-011 -6.52734E-011 -8.67568E-011 -1.12575E-010
 -1.42611E-010 -1.76373E-010 -2.12952E-010 -2.51017E-010 -2.88866E-010 -3.24536E-010
 -3.55964E-010 -3.81179E-010 -3.98509E-010 -4.06762E-010 -4.05367E-010 -3.94434E-010
 -3.74750E-010 -3.47680E-010 -3.15015E-010 -2.78780E-010 -2.41028E-010 -2.03660E-010
 -1.68279E-010 -1.36105E-010 -1.07948E-010 -8.42290E-011 -6.50445E-011  5.02558E-011
  3.95820E-011  3.26875E-011  2.92519E-011  2.90145E-011  3.17920E-011  3.74707E-011
  4.59755E-011 -5.72227E-011 -7.10648E-011 -8.72352E-011 -1.05303E-010 -1.24647E-010
 -1.44459E-010 -1.63769E-010 -1.81517E-010 -1.96628E-010 -2.08124E-010 -2.15216E-010
 -2.17397E-010 -2.14497E-010 -2.06703E-010 -1.94539E-010 -1.78805E-010 -1.60491E-010
 -1.40672E-010 -1.20403E-010 -1.00630E-010 -8.21252E-011 -6.54443E-011 -5.09222E-011
 -3.86882E-011 -2.87000E-011 -2.07879E-011  1.47015E-011  1.01516E-011  6.84426E-012
  4.50540E-012  2.89570E-012  1.81714E-012  1.11336E-012  6.66031E-013  3.89016E-013
  2.21847E-013  1.23526E-013  6.71555E-014  3.56478E-014  1.84764E-014  9.35079E-015
  4.62109E-015
  6.00305E-023  1.38689E-022  3.29602E-022  8.12232E-022  2.07880E-021  5.49578E-021
  1.48552E-020  4.05810E-020  1.10882E-019  3.00618E-019  8.04137E-019  2.11429E-018
  5.45079E-018  1.37576E-017  3.39618E-017  8.19490E-017  1.93212E-016  4.44995E-016
  1.00102E-015  2.19911E-015  4.71783E-015  9.88339E-015  2.02172E-014  4.03811E-014
  7.87530E-014  1.49961E-013  2.78810E-013  5.06116E-013  8.97012E-013  1.55221E-012
  2.62240E-012  4.32557E-012  6.96593E-012  1.09523E-011  1.68118E-011 -2.51947E-011
 -3.68625E-011 -5.26550E-011 -7.34297E-011 -9.99723E-011 -1.32881E-010 -1.72432E-010
 -2.18447E-010 -2.70175E-010 -3.26224E-010 -3.84555E-010 -4.42562E-010 -4.97238E-010
 -5.45419E-010 -5.84086E-010 -6.10672E-010 -6.23351E-010 -6.21242E-010 -6.04514E-010
 -5.74368E-010 -5.32894E-010 -4.82837E-010 -4.27298E-010 -3.69426E-010 -3.12132E-010
 -2.57876E-010 -2.08529E-010 -1.65330E-010 -1.28924E-010 -9.94574E-011  7.67120E-011
  6.02489E-011  4.95423E-011  4.40849E-011  4.34567E-011  4.73528E-011  5.55720E-011
  6.79725E-011 -8.44027E-011 -1.04621E-010 -1.28213E-010 -1.54534E-010 -1.82661E-010
 -2.11408E-010 -2.39362E-010 -2.64981E-010 -2.86717E-010 -3.03159E-010 -3.13181E-010
 -3.16067E-010 -3.11589E-010 -3.00035E-010 -2.82180E-010 -2.59192E-010 -2.32511E-010
 -2.03692E-010 -1.74262E-010 -1.45585E-010 -1.18770E-010 -9.46165E-011 -7.36015E-011
 -5.59063E-011 -4.14651E-011 -3.00296E-011  2.12351E-011  1.46621E-011  9.88483E-012
  6.50687E-012  4.18218E-012  2.62458E-012  1.60820E-012  9.62160E-013  5.62054E-013
  3.20579E-013  1.78533E-013  9.70812E-014  5.15453E-014  2.67232E-014  1.35285E-014
  6.68788E-015
  7.66573E-023  1.80915E-022  4.40852E-022  1.11529E-021  2.92495E-021  7.89057E-021
  2.16537E-020  5.97754E-020  1.64445E-019  4.47725E-019  1.20066E-018  3.16136E-018
  8.15637E-018  2.05937E-017  5.08436E-017  1.22683E-016  2.89226E-016  6.66052E-016
  1.49809E-015  3.29067E-015  7.05869E-015  1.47855E-014  3.02415E-014  6.03974E-014
  1.17779E-013  2.24259E-013  4.16918E-013  7.56779E-013  1.34121E-012  2.32078E-012
  3.92077E-012  6.46708E-012  1.04145E-011  1.63743E-011 -2.51348E-011 -3.76682E-011
 -5.51135E-011 -7.87268E-011 -1.09791E-010 -1.49482E-010 -1.98695E-010 -2.57847E-010
 -3.26670E-010 -4.04046E-010 -4.87894E-010 -5.75165E-010 -6.61962E-010 -7.43788E-010
 -8.15909E-010 -8.73806E-010 -9.13638E-010 -9.32665E-010 -9.29565E-010 -9.04588E-010
 -8.59525E-010 -7.97501E-010 -7.22619E-010 -6.39520E-010 -5.52913E-010 -4.67158E-010
 -3.85935E-010 -3.12048E-010 -2.47351E-010 -1.92810E-010 -1.48642E-010  1.14516E-010
  8.97658E-011  7.35905E-011  6.52107E-011  6.39709E-011  6.93815E-011  8.11037E-011
  9.88856E-011 -1.22464E-010 -1.51449E-010 -1.85212E-010 -2.22793E-010 -2.62854E-010
 -3.03682E-010 -3.43261E-010 -3.79399E-010 -4.09910E-010 -4.32813E-010 -4.46543E-010
 -4.50117E-010 -4.43248E-010 -4.26378E-010 -4.00629E-010 -3.67679E-010 -3.29574E-010
 -2.88523E-010 -2.46681E-010 -2.05970E-010 -1.67950E-010 -1.33736E-010 -1.03992E-010
 -7.89645E-011 -5.85509E-011 -4.23936E-011 -2.99727E-011 -2.06922E-011  1.39488E-011
  9.18150E-012  5.90113E-012  3.70338E-012  2.26935E-012  1.35782E-012  7.93275E-013
  4.52527E-013  2.52061E-013  1.37092E-013  7.28066E-014  3.77563E-014  1.91198E-014
  9.45525E-015
  9.64509E-023  2.32958E-022  5.82568E-022  1.51229E-021  4.05742E-021  1.11445E-020
  3.09837E-020  8.62828E-020  2.38693E-019  6.52076E-019  1.75209E-018  4.61823E-018
  1.19215E-017  3.01064E-017  7.43314E-017  1.79344E-016  4.22752E-016  9.73399E-016
  2.18903E-015  4.80764E-015  1.03112E-014  2.15954E-014  4.41649E-014  8.81951E-014
  1.71970E-013  3.27414E-013  6.08650E-013  1.10474E-012  1.95779E-012  3.38755E-012
  5.72282E-012  9.43923E-012  1.52007E-011 -2.38992E-011 -3.66857E-011 -5.49794E-011
 -8.04433E-011 -1.14912E-010 -1.60258E-010 -2.18202E-010 -2.90051E-010 -3.76416E-010
 -4.76911E-010 -5.89905E-010 -7.12364E-010 -8.39839E-010 -9.66641E-010 -1.08620E-009
 -1.19161E-009 -1.27626E-009 -1.33453E-009 -1.36243E-009 -1.35800E-009 -1.32161E-009
 -1.25586E-009 -1.16532E-009 -1.05598E-009 -9.34600E-010 -8.08077E-010 -6.82775E-010
 -5.64077E-010 -4.56080E-010 -3.61500E-010 -2.81750E-010 -2.17150E-010  1.67212E-010
  1.30957E-010  1.07200E-010  9.47790E-011  9.27021E-011  1.00211E-010  1.16757E-010
  1.41917E-010 -1.75248E-010 -2.16134E-010 -2.63628E-010 -3.16327E-010 -3.72312E-010
 -4.29158E-010 -4.84035E-010 -5.33894E-010 -5.75711E-010 -6.06775E-010 -6.24963E-010
 -6.28972E-010 -6.18469E-010 -5.94127E-010 -5.57556E-010 -5.11116E-010 -4.57670E-010
 -4.00284E-010 -3.41940E-010 -2.85288E-010 -2.32464E-010 -1.84993E-010 -1.43771E-010
 -1.09117E-010 -8.08750E-011 -5.85364E-011 -4.13735E-011 -2.85559E-011  1.92461E-011
  1.26666E-011  8.14028E-012  5.10835E-012  3.13026E-012  1.87300E-012  1.09434E-012
  6.24339E-013  3.47814E-013  1.89206E-013  1.00506E-013  5.21345E-014  2.64090E-014
  1.30645E-014
  1.19696E-022  2.96314E-022  7.60674E-022  2.02407E-021  5.54452E-021  1.54712E-020
  4.34895E-020  1.21986E-019  3.38980E-019  9.28512E-019  2.49858E-018  6.59094E-018
  1.70196E-017  4.29847E-017  1.06121E-016  2.56012E-016  6.03370E-016  1.38902E-015
  3.12313E-015  6.85795E-015  1.47062E-014  3.07955E-014  6.29716E-014  1.25736E-013
  2.45144E-013  4.66685E-013  8.67480E-013  1.57442E-012  2.78999E-012  4.82726E-012
  8.15472E-012  1.34501E-011 -2.16592E-011 -3.40533E-011 -5.22723E-011 -7.83388E-011
 -1.14623E-010 -1.63741E-010 -2.28363E-010 -3.10941E-010 -4.13345E-010 -5.36447E-010
 -6.79704E-010 -8.40795E-010 -1.01540E-009 -1.19718E-009 -1.37804E-009 -1.54860E-009
 -1.69901E-009 -1.81986E-009 -1.90311E-009 -1.94306E-009 -1.93692E-009 -1.88519E-009
 -1.79157E-009 -1.66256E-009 -1.50670E-009 -1.33365E-009 -1.15321E-009 -9.74488E-010
 -8.05155E-010 -6.51068E-010 -5.16111E-010 -4.02310E-010 -3.10129E-010  2.38880E-010
  1.87164E-010  1.53282E-010  1.35552E-010  1.32524E-010  1.43061E-010  1.66312E-010
  2.01588E-010 -2.48174E-010 -3.05110E-010 -3.70981E-010 -4.43760E-010 -5.20725E-010
 -5.98489E-010 -6.73147E-010 -7.40528E-010 -7.96539E-010 -8.37548E-010 -8.60755E-010
 -8.64495E-010 -8.48431E-010 -8.13590E-010 -7.62254E-010 -6.97704E-010 -6.23874E-010
 -5.44949E-010 -4.64974E-010 -3.87525E-010 -3.15465E-010 -2.50826E-010 -1.94781E-010
 -1.47729E-010 -1.09425E-010 -7.91580E-011 -5.59225E-011 -3.85822E-011 -2.59949E-011
  1.71035E-011  1.09894E-011  6.89517E-012  4.22474E-012  2.52775E-012  1.47688E-012
  8.42626E-013  4.69463E-013  2.55417E-013  1.35702E-013  7.04076E-014  3.56753E-014
  1.76544E-014
  1.46651E-022  3.72479E-022  9.81270E-022  2.67229E-021  7.45763E-021  2.10942E-020
  5.98443E-020  1.68851E-019  4.70885E-019  1.29247E-018  3.48178E-018  9.18924E-018
  2.37331E-017  5.99389E-017  1.47958E-016  3.56872E-016  8.40901E-016  1.93542E-015
  4.35076E-015  9.55175E-015  2.04790E-014  4.28768E-014  8.76624E-014  1.75012E-013
  3.41176E-013  6.49433E-013  1.20706E-012  2.19056E-012  3.88157E-012  6.71553E-012
  1.13441E-011  1.87098E-011 -3.01283E-011 -4.73679E-011 -7.27100E-011 -1.08968E-010
 -1.59441E-010 -2.27768E-010 -3.17668E-010 -4.32555E-010 -5.75035E-010 -7.46328E-010
 -9.45685E-010 -1.16989E-009 -1.41293E-009 -1.66600E-009 -1.91783E-009 -2.15539E-009
 -2.36495E-009 -2.53339E-009 -2.64954E-009 -2.70543E-009 -2.69716E-009 -2.62540E-009
 -2.49531E-009 -2.31590E-009 -2.09905E-009 -1.85820E-009 -1.60702E-009 -1.35818E-009
 -1.12238E-009 -9.07786E-010 -7.19840E-010 -5.61383E-010 -4.33087E-010  3.34016E-010
  2.62240E-010  2.15397E-010  1.91134E-010  1.87398E-010  2.02543E-010  2.35294E-010
  2.84577E-010  3.49263E-010  4.27876E-010  5.18323E-010  6.17686E-010  7.22141E-010
 -8.27004E-010 -9.26948E-010 -1.01636E-009 -1.08978E-009 -1.14247E-009 -1.17081E-009
 -1.17278E-009 -1.14813E-009 -1.09843E-009 -1.02689E-009 -9.38040E-010 -8.37213E-010
 -7.30038E-010 -6.21909E-010 -5.17561E-010 -4.20757E-010 -3.34133E-010 -2.59185E-010
 -1.96377E-010 -1.45328E-010 -1.05044E-010 -7.41565E-011 -5.11297E-011 -3.44297E-011
  2.26424E-011  1.45424E-011  9.12147E-012  5.58735E-012  3.34237E-012  1.95257E-012
  1.11394E-012  6.20615E-013  3.37666E-013  1.79418E-013  9.31033E-014  4.71851E-014
  2.33566E-014
  1.77532E-022  4.62848E-022  1.25017E-021  3.47779E-021  9.86547E-021  2.82284E-020
  8.06942E-020  2.28756E-019  6.39725E-019  1.75859E-018  4.74107E-018  1.25165E-017
  3.23272E-017  8.16331E-017  2.01468E-016  4.85818E-016  1.14444E-015  2.63339E-015
  5.91832E-015  1.29903E-014  2.78453E-014  5.82887E-014  1.19152E-013  2.37841E-013
  4.63593E-013  8.82345E-013  1.63978E-012  2.97557E-012  5.27214E-012  9.12073E-012
  1.54061E-011 -2.54081E-011 -4.09131E-011 -6.43223E-011 -9.87334E-011 -1.47968E-010
 -2.16506E-010 -3.09292E-010 -4.31379E-010 -5.87408E-010 -7.80926E-010 -1.01360E-009
 -1.28442E-009 -1.58903E-009 -1.91929E-009 -2.26324E-009 -2.60557E-009 -2.92858E-009
 -3.21363E-009 -3.44287E-009 -3.60112E-009 -3.67749E-009 -3.66669E-009 -3.56959E-009
 -3.39316E-009 -3.14964E-009 -2.85515E-009 -2.52797E-009 -2.18667E-009 -1.84848E-009
 -1.52797E-009 -1.23630E-009 -9.80881E-010 -7.65638E-010 -5.91540E-010  4.57374E-010
  3.60572E-010  2.97963E-010  2.66369E-010  2.62979E-010  2.85501E-010  3.32093E-010
  4.01132E-010  4.90879E-010  5.99093E-010  7.22684E-010  8.57473E-010  9.98095E-010
  1.13811E-009  1.27030E-009  1.38719E-009  1.48164E-009  1.54750E-009  1.58030E-009
  1.57767E-009  1.53963E-009  1.46858E-009 -1.36910E-009 -1.24735E-009 -1.11054E-009
 -9.66153E-010 -8.21294E-010 -6.82135E-010 -5.53529E-010 -4.38823E-010 -3.39860E-010
 -2.57132E-010 -1.90038E-010 -1.37196E-010 -9.67494E-011 -6.66417E-011 -4.48358E-011
 -2.94629E-011  1.89099E-011  1.18538E-011  7.25733E-012  4.33948E-012  2.53418E-012
  1.44535E-012  8.05092E-013  4.37979E-013  2.32704E-013  1.20756E-013  6.12042E-014
  3.03008E-014
  2.12492E-022  5.68562E-022  1.57229E-021  4.45830E-021  1.28266E-020  3.70562E-020
  1.06584E-019  3.03279E-019  8.49925E-019  2.33898E-018  6.30876E-018  1.66569E-017
  4.30162E-017  1.08601E-016  2.67948E-016  6.45931E-016  1.52116E-015  3.49919E-015
  7.86197E-015  1.72520E-014  3.69717E-014  7.73760E-014  1.58138E-013  3.15606E-013
  6.15068E-013  1.17048E-012  2.17497E-012  3.94628E-012  6.99134E-012  1.20938E-011
  2.04265E-011 -3.36858E-011 -5.42394E-011 -8.52700E-011 -1.30884E-010 -1.96148E-010
 -2.87000E-010 -4.09998E-010 -5.71845E-010 -7.78701E-010 -1.03528E-009 -1.34379E-009
 -1.70293E-009 -2.10693E-009 -2.54502E-009 -3.00135E-009 -3.45563E-009 -3.88440E-009
 -4.26293E-009 -4.56754E-009 -4.77805E-009 -4.88001E-009 -4.86633E-009 -4.73815E-009
 -4.50466E-009 -4.18207E-009 -3.79175E-009 -3.35793E-009 -2.90528E-009 -2.45668E-009
 -2.03151E-009 -1.64463E-009 -1.30596E-009 -1.02082E-009  7.90594E-010  6.13811E-010
  4.87188E-010  4.06630E-010  3.68007E-010  3.67626E-010  4.02407E-010  4.69786E-010
  5.67390E-010  6.92593E-010  8.42024E-010  1.01113E-009  1.19392E-009  1.38284E-009
  1.56904E-009  1.74277E-009  1.89410E-009  2.01374E-009  2.09392E-009  2.12918E-009
  2.11695E-009  2.05785E-009  1.95561E-009  1.81669E-009  1.64962E-009  1.46405E-009
  1.26990E-009  1.07647E-009  8.91720E-010  7.21811E-010  5.70910E-010 -4.41205E-010
 -3.33137E-010 -2.45753E-010 -1.77113E-010 -1.24699E-010 -8.57681E-011 -5.76266E-011
 -3.78220E-011  2.42481E-011  1.51850E-011  9.28856E-012  5.54969E-012  3.23870E-012
  1.84607E-012  1.02779E-012  5.58897E-013  2.96853E-013  1.54007E-013  7.80459E-014
  3.86364E-014
  2.51586E-022  6.90339E-022  1.95094E-021  5.62597E-021  1.63811E-020  4.77014E-020
  1.37880E-019  3.93456E-019  1.10435E-018  3.04132E-018  8.20490E-018  2.16617E-017
  5.59277E-017  1.41153E-016  3.48138E-016  8.38939E-016  1.97498E-015  4.54160E-015
  1.02008E-014  2.23775E-014  4.79426E-014  1.00311E-013  2.04964E-013  4.08973E-013
  7.96873E-013  1.51618E-012  2.81692E-012  5.11031E-012  9.05242E-012  1.56574E-011
  2.64428E-011 -4.36035E-011 -7.02033E-011 -1.10360E-010 -1.69388E-010 -2.53841E-010
 -3.71408E-010 -5.30573E-010 -7.40019E-010 -1.00772E-009 -1.33979E-009 -1.73912E-009
 -2.20402E-009 -2.72706E-009 -3.29432E-009 -3.88532E-009 -4.47382E-009 -5.02944E-009
 -5.52017E-009 -5.91533E-009 -6.18877E-009 -6.32172E-009 -6.30495E-009 -6.13987E-009
 -5.83833E-009 -5.42128E-009 -4.91638E-009 -4.35499E-009 -3.76908E-009 -3.18833E-009
 -2.63793E-009 -2.13723E-009 -1.69923E-009 -1.33099E-009  1.03455E-009  8.08228E-010
  6.48046E-010  5.48953E-010  5.05815E-010  5.13994E-010  5.69532E-010  6.68987E-010
  8.08991E-010  9.85654E-010  1.19394E-009  1.42715E-009  1.67660E-009  1.93165E-009
  2.18002E-009  2.40847E-009  2.60379E-009  2.75393E-009  2.84912E-009  2.88286E-009
  2.85266E-009  2.76027E-009  2.61152E-009  2.41569E-009  2.18457E-009  1.93125E-009
  1.66890E-009  1.40967E-009  1.16378E-009  9.39011E-010  7.40443E-010  5.70576E-010
  4.29652E-010  3.16141E-010  2.27295E-010  1.59671E-010  1.09591E-010  7.34893E-011
  4.81455E-011  3.08148E-011  1.92675E-011  1.17690E-011  7.02257E-012  4.09342E-012
  2.33079E-012  1.29642E-012  7.04387E-013  3.73855E-013  1.93835E-013  9.81785E-014
  4.85832E-014
  2.94748E-022  8.28326E-022  2.38721E-021  6.98517E-021  2.05431E-020  6.02060E-020
  1.74695E-019  4.99579E-019  1.40368E-018  3.86716E-018  1.04327E-017  2.75368E-017
  7.10709E-017  1.79297E-016  4.42024E-016  1.06472E-015  2.50546E-015  5.75915E-015
  1.29307E-014  2.83561E-014  6.07319E-014  1.27032E-013  2.59491E-013  5.17643E-013
  1.00838E-012  1.91820E-012  3.56312E-012  6.46287E-012  1.14465E-011  1.97953E-011
 -3.34265E-011 -5.51129E-011 -8.87246E-011 -1.39463E-010 -2.14040E-010 -3.20735E-010
 -4.69260E-010 -6.70335E-010 -9.34931E-010 -1.27313E-009 -1.69267E-009 -2.19723E-009
 -2.78469E-009 -3.44571E-009 -4.16272E-009 -4.90989E-009 -5.65408E-009 -6.35693E-009
 -6.97798E-009 -7.47845E-009 -7.82522E-009 -7.99453E-009 -7.97463E-009 -7.76722E-009
 -7.38722E-009 -6.86106E-009 -6.22365E-009 -5.51466E-009 -4.77453E-009 -4.04086E-009
 -3.34564E-009 -2.71351E-009 -2.16118E-009 -1.69790E-009  1.32664E-009  1.04574E-009
  8.50661E-010  7.35521E-010  6.94293E-010  7.21466E-010  8.12209E-010  9.62092E-010
  1.16646E-009  1.41964E-009  1.71416E-009  2.04012E-009  2.38490E-009  2.73327E-009
  3.06803E-009  3.37100E-009  3.62443E-009  3.81257E-009  3.92312E-009  3.94855E-009
  3.88685E-009  3.74181E-009  3.52255E-009  3.24262E-009  2.91857E-009  2.56835E-009
  2.20964E-009  1.85844E-009  1.52795E-009  1.22796E-009  9.64599E-010  7.40592E-010
  5.55727E-010  4.07543E-010  2.92078E-010  2.04560E-010  1.39998E-010  9.36238E-011
  6.11790E-011  3.90621E-011  2.43688E-011  1.48534E-011  8.84547E-012  5.14648E-012
  2.92540E-012  1.62459E-012  8.81419E-013  4.67201E-013  2.41945E-013  1.22417E-013
  6.05209E-014
  3.41784E-022  9.82026E-022  2.87966E-021  8.53129E-021  2.52973E-020  7.45171E-020
  2.16853E-019  6.21074E-019  1.74614E-018  4.81104E-018  1.29761E-017  3.42363E-017
  8.83189E-017  2.22693E-016  5.48719E-016  1.32104E-015  3.10706E-015  7.13866E-015
  1.60209E-014  3.51182E-014  7.51857E-014  1.57209E-013  3.21026E-013  6.40194E-013
  1.24675E-012  2.37101E-012  4.40313E-012  7.98466E-012  1.41387E-011  2.44463E-011
 -4.12727E-011 -6.80381E-011 -1.09516E-010 -1.72120E-010 -2.64127E-010 -3.95748E-010
 -5.78957E-010 -8.26974E-010 -1.15333E-009 -1.57048E-009 -2.08795E-009 -2.71031E-009
 -3.43500E-009 -4.25050E-009 -5.13522E-009 -6.05732E-009 -6.97598E-009 -7.84389E-009
 -8.61116E-009 -9.22991E-009 -9.65925E-009 -9.86977E-009 -9.84690E-009 -9.59265E-009
 -9.12534E-009 -8.47750E-009 -7.69219E-009 -6.81836E-009 -5.90599E-009 -5.00163E-009
 -4.14497E-009 -3.36673E-009 -2.68798E-009 -2.12068E-009  1.66919E-009  1.33227E-009
  1.10523E-009  9.81734E-010  9.55238E-010  1.01967E-009  1.16950E-009  1.39930E-009
  1.70280E-009  2.07185E-009  2.49541E-009  2.95881E-009  3.44353E-009  3.92755E-009
  4.38639E-009  4.79467E-009  5.12814E-009  5.36587E-009  5.49227E-009  5.49867E-009
  5.38429E-009  5.15629E-009  4.82902E-009  4.42252E-009  3.96047E-009  3.46790E-009
  2.96898E-009  2.48512E-009  2.03361E-009  1.62685E-009  1.27223E-009  9.72532E-010
  7.26687E-010  5.30734E-010  3.78859E-010  2.64322E-010  1.80231E-010  1.20103E-010
  7.82151E-011  4.97769E-011  3.09567E-011  1.88130E-011  1.11720E-011  6.48278E-012
  3.67572E-012  2.03643E-012  1.10240E-012  5.83118E-013  3.01389E-013  1.52220E-013
  7.51310E-014
  3.92408E-022  1.15040E-021  3.42462E-021  1.02516E-020  3.06009E-020  9.04955E-020
  2.63912E-019  7.56577E-019  2.12761E-018  5.86096E-018  1.58011E-017  4.16659E-017
  1.07418E-016  2.70674E-016  6.66517E-016  1.60363E-015  3.76948E-015  8.65573E-015
  1.94152E-014  4.25373E-014  9.10265E-014  1.90247E-013  3.88329E-013  7.74110E-013
  1.50700E-012  2.86494E-012  5.31868E-012  9.64198E-012  1.70685E-011  2.95040E-011
 -4.97990E-011 -8.20741E-011 -1.32079E-010 -2.07539E-010 -3.18420E-010 -4.77014E-010
 -6.97738E-010 -9.96507E-010 -1.38961E-009 -1.89203E-009 -2.51528E-009 -3.26485E-009
 -4.13768E-009 -5.11996E-009 -6.18573E-009 -7.29671E-009 -8.40378E-009 -9.45003E-009
 -1.03754E-008 -1.11221E-008 -1.16410E-008 -1.18965E-008 -1.18710E-008 -1.15668E-008
 -1.10059E-008 -1.02274E-008 -9.28311E-009 -8.23208E-009 -7.13462E-009 -6.04704E-009
 -5.01752E-009 -4.08357E-009 -3.27130E-009  2.59605E-009  2.06422E-009  1.67573E-009
  1.42645E-009  1.31043E-009  1.32136E-009  1.45331E-009  1.70055E-009  2.05677E-009
  2.51374E-009  3.05990E-009  3.67899E-009  4.34927E-009  5.04336E-009  5.72904E-009
  6.37091E-009  6.93290E-009  7.38116E-009  7.68729E-009  7.83104E-009  7.80249E-009
  7.60310E-009  7.24550E-009  6.75221E-009  6.15324E-009  5.48306E-009  4.77732E-009
  4.06977E-009  3.38971E-009  2.76023E-009  2.19737E-009  1.71009E-009  1.30100E-009
  9.67542E-010  7.03361E-010  4.99795E-010  3.47136E-010  2.35661E-010  1.56368E-010
  1.01408E-010  6.42751E-011  3.98159E-011  2.41048E-011  1.42618E-011  8.24636E-012
  4.65974E-012  2.57317E-012  1.38861E-012  7.32320E-013  3.77433E-013  1.90115E-013
  9.35971E-014
  4.46353E-022  1.33225E-021  4.01741E-021  1.21294E-020  3.63968E-020  1.07954E-019
  3.15278E-019  9.04262E-019  2.54264E-018  7.00105E-018  1.88625E-017  4.97015E-017
  1.28033E-016  3.22365E-016  7.93182E-016  1.90695E-015  4.47920E-015  1.02783E-014
  2.30397E-014  5.04470E-014  1.07889E-013  2.25365E-013  4.59771E-013  9.16069E-013
  1.78251E-012  3.38720E-012  6.28553E-012  1.13901E-011  2.01551E-011  3.48266E-011
 -5.87620E-011 -9.68134E-011 -1.55749E-010 -2.44658E-010 -3.75263E-010 -5.62020E-010
 -8.21877E-010 -1.17354E-009 -1.63615E-009 -2.22732E-009 -2.96057E-009 -3.84235E-009
 -4.86909E-009 -6.02457E-009 -7.27829E-009 -8.58533E-009 -9.88796E-009 -1.11193E-008
 -1.22088E-008 -1.30885E-008 -1.37006E-008 -1.40032E-008 -1.39754E-008 -1.36200E-008
 -1.29626E-008 -1.20492E-008 -1.09409E-008 -9.70712E-009 -8.41900E-009 -7.14315E-009
 -5.93678E-009 -4.84488E-009 -3.89927E-009  3.11951E-009  2.51506E-009  2.08806E-009
  1.83629E-009  1.75554E-009  1.84114E-009  2.08854E-009  2.49274E-009  3.04695E-009
  3.74066E-009  4.55758E-009  5.47394E-009  6.45747E-009  7.46754E-009  8.45657E-009
  9.37276E-009  1.01639E-008  1.07818E-008  1.11868E-008  1.13520E-008  1.12658E-008
  1.09333E-008  1.03758E-008  9.62827E-009  8.73614E-009  7.75027E-009  6.72239E-009
  5.70066E-009  4.72615E-009  3.83051E-009  3.03501E-009  2.35076E-009  1.77987E-009
  1.31732E-009  9.53038E-010  6.73962E-010  4.65865E-010  3.14759E-010  2.07865E-010
  1.34174E-010  8.46500E-011  5.21984E-011  3.14596E-011  1.85315E-011  1.06690E-011
  6.00335E-012  3.30155E-012  1.77458E-012  9.32259E-013  4.78685E-013  2.40246E-013
  1.17866E-013
  5.03594E-022  1.52697E-021  4.65497E-021  1.41522E-020  4.26396E-020  1.26738E-019
  3.70446E-019  1.06254E-018  2.98636E-018  8.21691E-018  2.21190E-017  5.82267E-017
  1.49848E-016  3.76923E-016  9.26538E-016  2.22549E-015  5.22277E-015  1.19744E-014
  2.68195E-014  5.86774E-014  1.25398E-013  2.61752E-013  5.33642E-013  1.06256E-012
  2.06627E-012  3.92407E-012  7.27762E-012  1.31806E-011 -2.33110E-011 -4.02590E-011
 -6.78941E-011 -1.11805E-010 -1.79784E-010 -2.82289E-010 -4.32799E-010 -6.47930E-010
 -9.47149E-010 -1.35193E-009 -1.88425E-009 -2.56429E-009 -3.40753E-009 -4.42137E-009
 -5.60166E-009 -6.92975E-009 -8.37063E-009 -9.87272E-009 -1.13698E-008 -1.27851E-008
 -1.40375E-008 -1.50493E-008 -1.57538E-008 -1.61031E-008 -1.60731E-008 -1.56670E-008
 -1.49142E-008 -1.38676E-008 -1.25974E-008 -1.11836E-008 -9.70823E-009 -8.24836E-009
 -6.87062E-009 -5.62794E-009  4.55869E-009  3.68772E-009  3.02890E-009  2.58841E-009
  2.36789E-009  2.36705E-009  2.58511E-009  3.02093E-009  3.67180E-009  4.53125E-009
  5.58616E-009  6.81382E-009  8.17960E-009  9.63580E-009  1.11221E-008  1.25678E-008
  1.38967E-008  1.50321E-008  1.59043E-008  1.64568E-008  1.66524E-008  1.64771E-008
  1.59416E-008  1.50803E-008  1.39476E-008  1.26117E-008  1.11487E-008  9.63448E-009
  8.13910E-009  6.72132E-009  5.42563E-009  4.28109E-009  3.30185E-009  2.48916E-009
  1.83414E-009  1.32096E-009  9.29879E-010  6.39785E-010  4.30241E-010  2.82786E-010
  1.81665E-010  1.14065E-010  7.00001E-011  4.19868E-011  2.46147E-011  1.41041E-011
  7.89892E-012  4.32380E-012  2.31337E-012  1.20980E-012  6.18431E-013  3.09027E-013
  1.50962E-013
  5.64697E-022  1.73582E-021  5.33990E-021  1.63250E-020  4.93373E-020  1.46850E-019
  4.29373E-019  1.23113E-018  3.45760E-018  9.50412E-018  2.55554E-017  6.71935E-017
  1.72716E-016  4.33927E-016  1.06541E-015  2.55611E-015  5.99200E-015  1.37233E-014
  3.07048E-014  6.71111E-014  1.43284E-013  2.98811E-013  6.08655E-013  1.21089E-012
  2.35277E-012  4.46458E-012  8.27362E-012 -1.49731E-011 -2.64620E-011 -4.56682E-011
 -7.69629E-011 -1.26654E-010 -2.03526E-010 -3.19362E-010 -4.89336E-010 -7.32131E-010
 -1.06962E-009 -1.52590E-009 -2.12561E-009 -2.89134E-009 -3.84039E-009 -4.98092E-009
 -6.30817E-009 -7.80109E-009 -9.42029E-009 -1.11078E-008 -1.27893E-008 -1.43787E-008
 -1.57850E-008 -1.69211E-008 -1.77122E-008 -1.81048E-008 -1.80719E-008 -1.76172E-008
 -1.67740E-008 -1.56017E-008 -1.41793E-008 -1.25971E-008 -1.09478E-008 -9.31861E-009
 -7.78577E-009 -6.41062E-009  5.23895E-009  4.30234E-009  3.62105E-009  3.20775E-009
  3.07091E-009  3.21743E-009  3.65372E-009  4.38511E-009  5.41365E-009  6.73448E-009
  8.33160E-009  1.01736E-008  1.22104E-008  1.43719E-008  1.65687E-008  1.86964E-008
  2.06418E-008  2.22923E-008  2.35456E-008  2.43199E-008  2.45626E-008  2.42557E-008
  2.34183E-008  2.21040E-008  2.03959E-008  1.83969E-008  1.62205E-008  1.39791E-008
  1.17754E-008  9.69491E-009  7.80131E-009  6.13533E-009  4.71571E-009  3.54232E-009
  2.60049E-009  1.86572E-009  1.30816E-009  8.96384E-010  6.00274E-010  3.92851E-010
  2.51265E-010  1.57059E-010  9.59465E-011  5.72839E-011  3.34256E-011  1.90623E-011
  1.06250E-011  5.78826E-012  3.08208E-012  1.60410E-012  8.16074E-013  4.05849E-013
  1.97322E-013
  6.31317E-022  1.96357E-021  6.08620E-021  1.86888E-020  5.66083E-020  1.68629E-019
  4.92995E-019  1.41257E-018  3.96303E-018  1.08797E-017  2.92139E-017  7.67022E-017
  1.96869E-016  4.93885E-016  1.21086E-015  2.90097E-015  6.79096E-015  1.55320E-014
  3.47061E-014  7.57599E-014  1.61549E-013  3.36498E-013  6.84623E-013  1.36048E-012
  2.64052E-012  5.00525E-012  9.26590E-012  1.67518E-011 -2.95758E-011 -5.09919E-011
 -8.58520E-011 -1.41148E-010 -2.26607E-010 -3.55255E-010 -5.43845E-010 -8.12974E-010
 -1.18672E-009 -1.69156E-009 -2.35449E-009 -3.20024E-009 -4.24758E-009 -5.50526E-009
 -6.96774E-009 -8.61160E-009 -1.03933E-008 -1.22490E-008 -1.40968E-008 -1.58424E-008
 -1.73858E-008 -1.86316E-008 -1.94982E-008 -1.99269E-008 -1.98888E-008 -1.93883E-008
 -1.84624E-008 -1.71769E-008 -1.56191E-008 -1.38886E-008 -1.20882E-008 -1.03151E-008
 -8.65485E-009  7.17774E-009  5.93810E-009  4.97610E-009  4.32107E-009  3.99560E-009
  4.01911E-009  4.41024E-009  5.18729E-009  6.36650E-009  7.95813E-009  9.96095E-009
 -1.23559E-008 -1.50998E-008 -1.81210E-008 -2.13171E-008 -2.45570E-008 -2.76868E-008
 -3.05399E-008 -3.29503E-008 -3.47680E-008 -3.58735E-008 -3.61909E-008 -3.56961E-008
  3.44194E-008  3.24429E-008  2.98913E-008  2.69186E-008  2.36931E-008  2.03813E-008
  1.71344E-008  1.40771E-008  1.13020E-008  8.86706E-009  6.79798E-009  5.09270E-009
  3.72803E-009  2.66668E-009  1.86388E-009  1.27299E-009  8.49555E-010  5.54014E-010
  3.53034E-010  2.19829E-010  1.33762E-010  7.95369E-011  4.62169E-011  2.62446E-011
  1.45645E-011  7.89920E-012  4.18713E-012  2.16927E-012  1.09850E-012  5.43755E-013
  2.63126E-013
  7.06811E-022  2.22068E-021  6.92629E-021  2.13429E-020  6.47512E-020  1.92954E-019
  5.63851E-019  1.61401E-018  4.52223E-018  1.23960E-017  3.32308E-017  8.70992E-017
  2.23163E-016  5.58860E-016  1.36775E-015  3.27111E-015  7.64425E-015  1.74540E-014
  3.89360E-014  8.48552E-014  1.80657E-013  3.75715E-013  7.63254E-013  1.51450E-012
  2.93519E-012  5.55594E-012  1.02711E-011  1.85437E-011  3.26955E-011  5.62959E-011
 -9.46577E-011 -1.55424E-010 -2.49205E-010 -3.90185E-010 -5.96565E-010 -8.90675E-010
 -1.29854E-009 -1.84872E-009 -2.57022E-009 -3.48943E-009 -4.62627E-009 -5.98964E-009
 -7.57301E-009 -9.35051E-009 -1.12747E-008 -1.32762E-008 -1.52667E-008 -1.71444E-008
 -1.88020E-008 -2.01372E-008 -2.10627E-008 -2.15164E-008 -2.14681E-008 -2.09236E-008
 -1.99238E-008 -1.85406E-008 -1.68688E-008 -1.50168E-008 -1.30966E-008 -1.12147E-008
 -9.46599E-009  7.93024E-009  6.67179E-009  5.74181E-009  5.18223E-009  5.03011E-009
  5.32128E-009  6.09222E-009  7.37947E-009  9.21608E-009  1.16254E-008 -1.46125E-008
 -1.81553E-008 -2.21948E-008 -2.66294E-008 -3.13115E-008 -3.60508E-008 -4.06230E-008
 -4.47847E-008 -4.82935E-008 -5.09300E-008 -5.25201E-008 -5.29536E-008 -5.21964E-008
 -5.02948E-008 -4.73705E-008 -4.36079E-008 -3.92344E-008 -3.44976E-008 -2.96419E-008
 -2.48885E-008 -2.04197E-008 -1.63698E-008 -1.28223E-008  9.81310E-009  7.33763E-009
  5.36054E-009  3.82613E-009  2.66813E-009  1.81781E-009  1.21001E-009  7.86919E-010
  5.00006E-010  3.10408E-010  1.88283E-010  1.11588E-010  6.46194E-011  3.65647E-011
  2.02175E-011  1.09238E-011  5.76797E-012  2.97642E-012  1.50111E-012  7.39967E-013
  3.56561E-013
  7.96923E-022  2.52558E-021  7.91854E-021  2.44689E-020  7.43202E-020  2.21477E-019
  6.46748E-019  1.84910E-018  5.17307E-018  1.41555E-017  3.78762E-017  9.90790E-017
  2.53341E-016  6.33118E-016  1.54625E-015  3.69027E-015  8.60576E-015  1.96087E-014
  4.36530E-014  9.49431E-014  2.01732E-013  4.18725E-013  8.48995E-013  1.68145E-012
  3.25273E-012  6.14579E-012  1.13411E-011  2.04393E-011  3.59746E-011  6.18342E-011
  1.03790E-010  1.70126E-010  2.72309E-010  4.25628E-010  6.49640E-010  9.68255E-010
 -1.40924E-009 -2.00291E-009 -2.77989E-009 -3.76781E-009 -4.98716E-009 -6.44653E-009
 -8.13793E-009 -1.00328E-008 -1.20797E-008 -1.42043E-008 -1.63123E-008 -1.82957E-008
 -2.00411E-008 -2.14412E-008 -2.24048E-008 -2.28679E-008 -2.28006E-008 -2.22110E-008
 -2.11444E-008 -1.96788E-008 -1.79163E-008 -1.59734E-008 -1.39706E-008 -1.20232E-008
  1.02357E-008  8.69800E-009  7.48643E-009  6.66626E-009  6.29642E-009  6.43419E-009
  7.13872E-009  8.47213E-009  1.04973E-008  1.32716E-008  1.68379E-008 -2.12112E-008
 -2.63661E-008 -3.22229E-008 -3.86391E-008 -4.54048E-008 -5.22477E-008 -5.88452E-008
 -6.48469E-008 -6.99029E-008 -7.36962E-008 -7.59752E-008 -7.65804E-008 -7.54628E-008
 -7.26897E-008 -6.84382E-008 -6.29758E-008 -5.66327E-008 -4.97678E-008 -4.27359E-008
 -3.58571E-008 -2.93952E-008 -2.35439E-008 -1.84231E-008 -1.40838E-008 -1.05181E-008
 -7.67376E-009 -5.46921E-009 -3.80789E-009 -2.58992E-009 -1.72080E-009 -1.11691E-009
 -7.08200E-010 -4.38682E-010 -2.65465E-010 -1.56942E-010 -9.06480E-011 -5.11536E-011
 -2.82040E-011  1.51942E-011  7.99836E-012  4.11436E-012  2.06828E-012  1.01615E-012
  4.87965E-013
  9.10427E-022  2.90684E-021  9.15438E-021  2.83533E-020  8.61931E-020  2.56826E-019
  7.49368E-019  2.13975E-018  5.97653E-018  1.63237E-017  4.35891E-017  1.13777E-016
  2.90266E-016  7.23709E-016  1.76330E-015  4.19815E-015  9.76643E-015  2.21993E-014
  4.93006E-014  1.06968E-013  2.26740E-013  4.69521E-013  9.49770E-013  1.87671E-012
  3.62222E-012  6.82857E-012  1.25732E-011  2.26100E-011  3.97082E-011  6.81033E-011
  1.14065E-010  1.86559E-010  2.97959E-010  4.64693E-010  7.07686E-010  1.05240E-009
  1.52824E-009  2.16709E-009  3.00086E-009  4.05796E-009  5.35887E-009  6.91121E-009
  8.70483E-009  1.07079E-008  1.28644E-008  1.50950E-008  1.72997E-008  1.93650E-008
 -2.11729E-008 -2.26122E-008 -2.35903E-008 -2.40430E-008 -2.39426E-008 -2.33013E-008
 -2.21701E-008 -2.06337E-008 -1.88019E-008 -1.67992E-008  1.47544E-008  1.27920E-008
  1.10261E-008  9.55844E-009  8.47958E-009  7.87269E-009  7.81902E-009  8.40293E-009
  9.71518E-009  1.18529E-008  1.49149E-008  1.89926E-008  2.41555E-008 -3.04333E-008
 -3.77966E-008 -4.61389E-008 -5.52625E-008 -6.48741E-008 -7.45899E-008 -8.39543E-008
 -9.24709E-008 -9.96428E-008 -1.05020E-007 -1.08243E-007 -1.09085E-007 -1.07476E-007
 -1.03511E-007 -9.74403E-008 -8.96465E-008 -8.05993E-008 -7.08109E-008 -6.07869E-008
 -5.09840E-008 -4.17781E-008 -3.34451E-008 -2.61559E-008 -1.99821E-008 -1.49121E-008
 -1.08705E-008 -7.74044E-009 -5.38373E-009 -3.65764E-009 -2.42726E-009 -1.57337E-009
 -9.96211E-010 -6.16144E-010 -3.72248E-010 -2.19691E-010 -1.26659E-010 -7.13372E-011
 -3.92529E-011  2.11020E-011  1.10839E-011  5.68862E-012  2.85297E-012  1.39830E-012
  6.69821E-013
  1.05957E-021  3.40471E-021  1.07632E-020  3.34029E-020  1.01619E-019  3.02748E-019
  8.82680E-019  2.51731E-018  7.02002E-018  1.91385E-017  5.10009E-017  1.32829E-016
  3.38077E-016  8.40850E-016  2.04353E-015  4.85269E-015  1.12593E-014  2.55242E-014
  5.65320E-014  1.22327E-013  2.58600E-013  5.34062E-013  1.07745E-012  2.12341E-012
  4.08767E-012  7.68612E-012  1.41158E-011  2.53194E-011  4.43535E-011  7.58769E-011
  1.26759E-010  2.06787E-010  3.29403E-010  5.12367E-010  7.78179E-010  1.15404E-009
  1.67111E-009  2.36287E-009  3.26238E-009  4.39846E-009  5.79100E-009  7.44576E-009
  9.34941E-009  1.14656E-008  1.37329E-008  1.60656E-008  1.83577E-008  2.04903E-008
  2.23411E-008  2.37970E-008  2.47650E-008  2.51838E-008  2.50302E-008  2.43231E-008
  2.31214E-008  2.15188E-008  1.96341E-008  1.76011E-008  1.55580E-008  1.36390E-008
  1.19696E-008  1.06649E-008  9.83277E-009  9.57875E-009  1.00123E-008  1.12524E-008
  1.34308E-008  1.66900E-008  2.11760E-008  2.70243E-008  3.43397E-008  4.31713E-008
 -5.34849E-008 -6.51385E-008 -7.78625E-008 -9.12533E-008 -1.04780E-007 -1.17812E-007
 -1.29659E-007 -1.39630E-007 -1.47097E-007 -1.51559E-007 -1.52699E-007 -1.50418E-007
 -1.44846E-007 -1.36335E-007 -1.25416E-007 -1.12746E-007 -9.90413E-008 -8.50088E-008
 -7.12876E-008 -5.84035E-008 -4.67430E-008 -3.65447E-008 -2.79091E-008 -2.08193E-008
 -1.51696E-008 -1.07959E-008 -7.50442E-009 -5.09497E-009 -3.37858E-009 -2.18823E-009
 -1.38429E-009 -8.55337E-010 -5.16222E-010 -3.04324E-010 -1.75246E-010 -9.85808E-011
 -5.41734E-011 -2.90840E-011  1.52553E-011  7.81842E-012  3.91545E-012  1.91625E-012
  9.16588E-013
  1.26018E-021  4.07131E-021  1.29129E-020  4.01467E-020  1.22225E-019  3.64125E-019
  1.06098E-018  3.02265E-018  8.41759E-018  2.29106E-017  6.09372E-017  1.58377E-016
  4.02198E-016  9.97950E-016  2.41928E-015  5.73012E-015  1.32597E-014  2.99774E-014
  6.62120E-014  1.42875E-013  3.01191E-013  6.20282E-013  1.24791E-012  2.45251E-012
  4.70819E-012  8.82863E-012  1.61699E-011  2.89249E-011  5.05315E-011  8.62095E-011
  1.43624E-010  2.33642E-010  3.71117E-010  5.75560E-010  8.71519E-010  1.28843E-009
  1.85971E-009  2.62078E-009  3.60600E-009  4.84444E-009  6.35483E-009  8.14003E-009
  1.01820E-008  1.24381E-008  1.48392E-008  1.72914E-008  1.96810E-008  2.18821E-008
  2.37684E-008  2.52250E-008  2.61610E-008  2.65199E-008  2.62870E-008  2.54914E-008
  2.42042E-008  2.25318E-008  2.06058E-008  1.85722E-008  1.65812E-008  1.47794E-008
  1.33058E-008  1.22920E-008  1.18667E-008  1.21622E-008  1.33221E-008  1.55080E-008
  1.89014E-008  2.37008E-008  3.01102E-008  3.83199E-008  4.84781E-008  6.06568E-008
  7.48152E-008 -9.07644E-008 -1.08142E-007 -1.26404E-007 -1.44829E-007 -1.62563E-007
 -1.78666E-007 -1.92199E-007 -2.02307E-007 -2.08309E-007 -2.09770E-007 -2.06556E-007
 -1.98846E-007 -1.87119E-007 -1.72103E-007 -1.54696E-007 -1.35877E-007 -1.16614E-007
 -9.77821E-008 -8.01016E-008 -6.41018E-008 -5.01096E-008 -3.82627E-008 -2.85374E-008
 -2.07886E-008 -1.47910E-008 -1.02783E-008 -6.97583E-009 -4.62399E-009 -2.99356E-009
 -1.89283E-009 -1.16895E-009 -7.05104E-010 -4.15427E-010 -2.39077E-010 -1.34401E-010
 -7.38095E-011 -3.95999E-011  2.07578E-011  1.06318E-011  5.32128E-012  2.60288E-012
  1.24445E-012
  1.53116E-021  4.96909E-021  1.58051E-020  4.92193E-020  1.49962E-019  4.46813E-019
  1.30144E-018  3.70485E-018  1.03062E-017  2.80128E-017  7.43899E-017  1.92995E-016
  4.89151E-016  1.21114E-015  2.92952E-015  6.92229E-015  1.59793E-014  3.60346E-014
  7.93851E-014  1.70851E-013  3.59214E-013  7.37806E-013  1.48040E-012  2.90167E-012
  5.55572E-012  1.03904E-011  1.89804E-011  3.38635E-011  5.90039E-011  1.00397E-010
  1.66812E-010  2.70620E-010  4.28643E-010  6.62839E-010  1.00063E-009  1.47463E-009
  2.12139E-009  2.97911E-009  4.08402E-009  5.46555E-009  7.14076E-009  9.10843E-009
  1.13438E-008  1.37951E-008  1.63825E-008  1.90003E-008  2.15235E-008  2.38174E-008
  2.57494E-008  2.72030E-008  2.80907E-008  2.83643E-008  2.80217E-008  2.71084E-008
  2.57140E-008  2.39640E-008  2.20093E-008  2.00143E-008  1.81468E-008  1.65701E-008
  1.54412E-008  1.49119E-008  1.51355E-008  1.62754E-008  1.85146E-008  2.20629E-008
  2.71592E-008  3.40659E-008  4.30537E-008  5.43750E-008  6.82271E-008  8.47058E-008
  1.03757E-007  1.25132E-007  1.48350E-007 -1.72689E-007 -1.97194E-007 -2.20729E-007
 -2.42051E-007 -2.59913E-007 -2.73182E-007 -2.80954E-007 -2.82658E-007 -2.78117E-007
 -2.67576E-007 -2.51678E-007 -2.31398E-007 -2.07935E-007 -1.82602E-007 -1.56690E-007
 -1.31371E-007 -1.07608E-007 -8.61086E-008 -6.73092E-008 -5.13933E-008 -3.83285E-008
 -2.79194E-008 -1.98631E-008 -1.38017E-008 -9.36616E-009 -6.20769E-009 -4.01829E-009
 -2.54040E-009 -1.56862E-009 -9.46033E-010 -5.57289E-010 -3.20674E-010 -1.80251E-010
 -9.89819E-011 -5.31042E-011 -2.78379E-011  1.42602E-011  7.13911E-012  3.49343E-012
  1.67115E-012
  1.89331E-021  6.16684E-021  1.96617E-020  6.13198E-020  1.86979E-019  5.57262E-019
  1.62293E-018  4.61789E-018  1.28365E-017  3.48557E-017  9.24502E-017  2.39517E-016
  6.06114E-016  1.49818E-015  3.61715E-015  8.53043E-015  1.96511E-014  4.42203E-014
  9.72047E-014  2.08732E-013  4.37860E-013  8.97275E-013  1.79622E-012  3.51261E-012
  6.71005E-012  1.25207E-011  2.28200E-011  4.06216E-011  7.06187E-011  1.19886E-010
  1.98729E-010  3.21632E-010  5.08187E-010  7.83820E-010  1.18007E-009  1.73407E-009
  2.48701E-009  3.48121E-009  4.75577E-009  6.34099E-009  8.25190E-009  1.04818E-008
  1.29967E-008  1.57322E-008  1.85928E-008  2.14564E-008  2.41817E-008  2.66204E-008
  2.86312E-008  3.00950E-008  3.09289E-008  3.10969E-008  3.06160E-008  2.95560E-008
  2.80347E-008  2.62077E-008  2.42558E-008  2.23723E-008  2.07515E-008  1.95824E-008
  1.90462E-008  1.93205E-008  2.05871E-008  2.30438E-008  2.69149E-008  3.24607E-008
  3.99790E-008  4.97981E-008  6.22565E-008  7.76689E-008  9.62784E-008  1.18198E-007
  1.43349E-007  1.71398E-007  2.01718E-007  2.33370E-007 -2.65118E-007 -2.95492E-007
 -3.22888E-007 -3.45698E-007 -3.62467E-007 -3.72037E-007 -3.73681E-007 -3.67186E-007
 -3.52887E-007 -3.31631E-007 -3.04696E-007 -2.73653E-007 -2.40212E-007 -2.06062E-007
 -1.72727E-007 -1.41463E-007 -1.13189E-007 -8.84734E-008 -6.75526E-008 -5.03812E-008
 -3.67005E-008 -2.61119E-008 -1.81451E-008 -1.23148E-008 -8.16282E-009 -5.28450E-009
 -3.34137E-009 -2.06355E-009 -1.24478E-009 -7.33462E-010 -4.22180E-010 -2.37402E-010
 -1.30429E-010 -7.00184E-011 -3.67322E-011  1.88337E-011  9.43941E-012  4.62534E-012
  2.21624E-012
  2.36736E-021  7.73308E-021  2.47038E-020  7.71441E-020  2.35416E-019  7.01886E-019
  2.04424E-018  5.81546E-018  1.61582E-017  4.38472E-017  1.16203E-016  3.00758E-016
  7.60225E-016  1.87673E-015  4.52484E-015  1.06552E-014  2.45072E-014  5.50569E-014
  1.20818E-013  2.58984E-013  5.42302E-013  1.10929E-012  2.21664E-012  4.32693E-012
  8.25081E-012  1.53683E-011  2.79607E-011  4.96854E-011  8.62250E-011  1.46123E-010
  2.41788E-010  3.90604E-010  6.15987E-010  9.48182E-010  1.42447E-009  2.08842E-009
  2.98781E-009  4.17099E-009  5.68151E-009  7.55137E-009  9.79344E-009  1.23940E-008
  1.53070E-008  1.84505E-008  2.17079E-008  2.49339E-008  2.79644E-008  3.06316E-008
  3.27813E-008  3.42903E-008  3.50819E-008  3.51375E-008  3.45018E-008  3.32811E-008
  3.16358E-008  2.97678E-008  2.79050E-008  2.62861E-008  2.51481E-008  2.47189E-008
  2.52155E-008  2.68487E-008  2.98338E-008  3.44030E-008  4.08198E-008  4.93884E-008
  6.04565E-008  7.44059E-008  9.16278E-008  1.12481E-007  1.37235E-007  1.65995E-007
  1.98627E-007  2.34684E-007  2.73355E-007  3.13441E-007  3.53384E-007  3.91337E-007
 -4.25295E-007 -4.53258E-007 -4.73420E-007 -4.84361E-007 -4.85203E-007 -4.75715E-007
 -4.56355E-007 -4.28228E-007 -3.92974E-007 -3.52598E-007 -3.09278E-007 -2.65157E-007
 -2.22169E-007 -1.81903E-007 -1.45520E-007 -1.13735E-007 -8.68403E-008 -6.47700E-008
 -4.71877E-008 -3.35792E-008 -2.33391E-008 -1.58441E-008 -1.05055E-008 -6.80358E-009
 -4.30371E-009 -2.65918E-009 -1.60500E-009 -9.46353E-010 -5.45152E-010 -3.06838E-010
 -1.68763E-010 -9.07143E-011 -4.76619E-011  2.44814E-011  1.22957E-011  6.03965E-012
  2.90211E-012
  2.97122E-021  9.72698E-021  3.11221E-020  9.72927E-020  2.97115E-019  8.86216E-019
  2.58156E-018  7.34381E-018  2.04005E-017  5.53386E-017  1.46582E-016  3.79142E-016
  9.57630E-016  2.36200E-015  5.68937E-015  1.33834E-014  3.07476E-014  6.89946E-014
  1.51217E-013  3.23734E-013  6.77008E-013  1.38303E-012  2.76001E-012  5.38062E-012
  1.02469E-011  1.90623E-011  3.46383E-011  6.14765E-011  1.06559E-010  1.80364E-010
  2.98085E-010  4.80948E-010  7.57472E-010  1.16436E-009  1.74663E-009  2.55660E-009
  3.65113E-009  5.08701E-009  6.91426E-009  9.16786E-009  1.18585E-008  1.49641E-008
  1.84228E-008  2.21304E-008  2.59422E-008  2.96818E-008  3.31543E-008  3.61657E-008
  3.85438E-008  4.01597E-008  4.09460E-008  4.09088E-008  4.01332E-008  3.87792E-008
  3.70715E-008  3.52829E-008  3.37145E-008  3.26776E-008  3.24775E-008  3.34039E-008
  3.57285E-008  3.97089E-008  4.55995E-008  5.36659E-008  6.41994E-008  7.75280E-008
  9.40191E-008  1.14069E-007  1.38074E-007  1.66383E-007  1.99230E-007  2.36653E-007
  2.78402E-007  3.23861E-007  3.71983E-007  4.21274E-007  4.69825E-007  5.15400E-007
  5.55592E-007  5.88021E-007 -6.10559E-007 -6.21554E-007 -6.20020E-007 -6.05761E-007
 -5.79414E-007 -5.42394E-007 -4.96763E-007 -4.45019E-007 -3.89854E-007 -3.33913E-007
 -2.79575E-007 -2.28785E-007 -1.82963E-007 -1.42974E-007 -1.09159E-007 -8.14221E-008
 -5.93296E-008 -4.22307E-008 -2.93628E-008 -1.99421E-008 -1.32298E-008 -8.57331E-009
 -5.42717E-009 -3.35622E-009 -2.02772E-009 -1.19698E-009 -6.90451E-010 -3.89223E-010
 -2.14461E-010 -1.15519E-010 -6.08414E-011 -3.13383E-011  1.57901E-011  7.78474E-012
  3.75640E-012
  3.71668E-021  1.21876E-020  3.90423E-020  1.22161E-019  3.73290E-019  1.11388E-018
  3.24551E-018  9.23330E-018  2.56479E-017  6.95608E-017  1.84202E-016  4.76266E-016
  1.20238E-015  2.96403E-015  7.13500E-015  1.67725E-014  3.85047E-014  8.63319E-014
  1.89057E-013  4.04394E-013  8.44945E-013  1.72457E-012  3.43856E-012  6.69762E-012
  1.27441E-011  2.36883E-011 -4.30100E-011 -7.62756E-011 -1.32111E-010 -2.23449E-010
 -3.69018E-010 -5.94948E-010 -9.36283E-010  1.43802E-009  2.15518E-009  3.15143E-009
  4.49555E-009  6.25556E-009  8.49039E-009  1.12395E-008  1.45119E-008  1.82753E-008
  2.24490E-008  2.69006E-008  3.14504E-008  3.58823E-008  3.99623E-008  4.34627E-008
  4.61890E-008  4.80066E-008  4.88620E-008  4.87981E-008  4.79588E-008  4.65837E-008
  4.49935E-008  4.35689E-008  4.27257E-008  4.28904E-008  4.44793E-008  4.78841E-008
  5.34649E-008  6.15515E-008  7.24509E-008  8.64593E-008  1.03875E-007  1.25007E-007
  1.50176E-007  1.79703E-007  2.13878E-007  2.52913E-007  2.96868E-007  3.45574E-007
  3.98540E-007  4.54872E-007  5.13220E-007  5.71761E-007  6.28242E-007  6.80092E-007
  7.24587E-007  7.59076E-007  7.81231E-007  7.89296E-007 -7.82292E-007 -7.60161E-007
 -7.23802E-007 -6.75011E-007 -6.16316E-007 -5.50737E-007 -4.81504E-007 -4.11768E-007
 -3.44350E-007 -2.81549E-007 -2.25027E-007 -1.75782E-007 -1.34190E-007 -1.00097E-007
 -7.29533E-008 -5.19469E-008 -3.61368E-008 -2.45588E-008 -1.63054E-008 -1.05764E-008
 -6.70264E-009 -4.15035E-009 -2.51128E-009 -1.48500E-009 -8.58305E-010 -4.84964E-010
 -2.67924E-010 -1.44757E-010 -7.65071E-011 -3.95648E-011  2.00257E-011  9.92371E-012
  4.81629E-012
  4.60604E-021  1.51223E-020  4.84885E-020  1.51823E-019  4.64170E-019  1.38557E-018
  4.03809E-018  1.14897E-017  3.19167E-017  8.65579E-017  2.29181E-016  5.92442E-016
  1.49527E-015  3.68483E-015  8.86667E-015  2.08341E-014  4.78061E-014  1.07132E-013
  2.34479E-013  5.01271E-013  1.04676E-012  2.13526E-012  4.25499E-012  8.28326E-012
  1.57528E-011  2.92658E-011 -5.31113E-011 -9.41468E-011 -1.62994E-010 -2.75572E-010
 -4.54914E-010 -7.33143E-010 -1.15329E-009 -1.77053E-009 -2.65225E-009 -3.87615E-009
 -5.52591E-009 -7.68375E-009 -1.04201E-008 -1.37807E-008 -1.77731E-008 -2.23542E-008
 -2.74206E-008 -3.28071E-008 -3.82914E-008 -4.36100E-008 -4.84820E-008  5.26401E-008
  5.58650E-008  5.80188E-008  5.90725E-008  5.91239E-008  5.84040E-008  5.72698E-008
  5.61861E-008  5.56987E-008  5.64024E-008  5.89091E-008  6.38186E-008  7.16955E-008
  8.30538E-008  9.83482E-008  1.17972E-007  1.42257E-007  1.71479E-007  2.05851E-007
  2.45521E-007  2.90552E-007  3.40896E-007  3.96351E-007  4.56512E-007  5.20708E-007
  5.87940E-007  6.56835E-007  7.25618E-007  7.92117E-007  8.53823E-007  9.08006E-007
  9.51881E-007  9.82826E-007  9.98629E-007  9.97722E-007  9.79392E-007  9.43910E-007
 -8.92572E-007 -8.27624E-007 -7.52080E-007 -6.69465E-007 -5.83497E-007 -4.97776E-007
 -4.15500E-007 -3.39255E-007 -2.70888E-007 -2.11481E-007 -1.61397E-007 -1.20392E-007
 -8.77659E-008 -6.25240E-008 -4.35249E-008 -2.96066E-008 -1.96789E-008 -1.27817E-008
 -8.11307E-009 -5.03299E-009 -3.05186E-009 -1.80912E-009 -1.04861E-009 -5.94413E-010
 -3.29610E-010 -1.78839E-010 -9.49731E-011 -4.93804E-011  2.51461E-011  1.25460E-011
  6.13502E-012
  5.62891E-021  1.84969E-020  5.93501E-020  1.85932E-019  5.68686E-019  1.69808E-018
  4.94996E-018  1.40863E-017  3.91326E-017  1.06129E-016  2.80989E-016  7.26297E-016
  1.83285E-015  4.51589E-015  1.08640E-014  2.55204E-014  5.85423E-014  1.31149E-013
  2.86948E-013  6.13221E-013  1.28007E-012  2.61023E-012  5.19961E-012  1.01186E-011
  1.92369E-011  3.57275E-011 -6.48195E-011 -1.14871E-010 -1.98828E-010 -3.36084E-010
 -5.54701E-010 -8.93794E-010 -1.40575E-009 -2.15769E-009 -3.23152E-009 -4.72156E-009
 -6.72916E-009 -9.35357E-009 -1.26792E-008 -1.67600E-008 -2.16030E-008 -2.71529E-008
 -3.32817E-008 -3.97866E-008 -4.63974E-008 -5.27971E-008 -5.86523E-008 -6.36533E-008
 -6.75578E-008 -7.02332E-008  7.16928E-008  7.21190E-008  7.18725E-008  7.14853E-008
  7.16392E-008  7.31336E-008  7.68460E-008  8.36900E-008  9.45751E-008  1.10370E-007
  1.31871E-007  1.59770E-007  1.94633E-007  2.36867E-007  2.86690E-007  3.44100E-007
  4.08841E-007  4.80371E-007  5.57841E-007  6.40084E-007  7.25619E-007  8.12669E-007
  8.99197E-007  9.82944E-007  1.06149E-006  1.13232E-006  1.19290E-006  1.24076E-006
  1.27364E-006  1.28961E-006  1.28726E-006  1.26580E-006  1.22531E-006  1.16673E-006
  1.09197E-006  1.00379E-006 -9.05644E-007 -8.01451E-007 -6.95251E-007 -5.90912E-007
 -4.91831E-007 -4.00722E-007 -3.19487E-007 -2.49180E-007 -1.90072E-007 -1.41768E-007
 -1.03378E-007 -7.36905E-008 -5.13456E-008 -3.49693E-008 -2.32791E-008 -1.51482E-008
 -9.63624E-009 -5.99318E-009 -3.64484E-009 -2.16797E-009 -1.26147E-009 -7.18237E-010
 -4.00263E-010 -2.18398E-010 -1.16715E-010 -6.11136E-011 -3.13646E-011  1.57834E-011
  7.79077E-012
  6.76019E-021  2.22286E-020  7.13601E-020  2.23648E-019  6.84261E-019  2.04370E-018
  5.95857E-018  1.69588E-017  4.71169E-017  1.27789E-016  3.38338E-016  8.74506E-016
  2.20672E-015  5.43654E-015  1.30771E-014  3.07147E-014  7.04452E-014  1.57783E-013
  3.45149E-013  7.37432E-013  1.53899E-012  3.13746E-012  6.24839E-012  1.21568E-011
  2.31068E-011 -4.29064E-011 -7.78299E-011 -1.37906E-010 -2.38666E-010 -4.03376E-010
 -6.65700E-010 -1.07256E-009 -1.68678E-009 -2.58888E-009 -3.87701E-009 -5.66421E-009
 -8.07180E-009 -1.12184E-008 -1.52046E-008 -2.00943E-008 -2.58948E-008 -3.25386E-008
 -3.98717E-008 -4.76512E-008 -5.55561E-008 -6.32131E-008 -7.02353E-008 -7.62735E-008
 -8.10712E-008 -8.45195E-008  8.67043E-008  8.79387E-008  8.87785E-008  9.00179E-008
  9.26682E-008  9.79223E-008  1.07108E-007  1.21640E-007  1.42959E-007  1.72483E-007
  2.11544E-007  2.61318E-007  3.22743E-007  3.96425E-007  4.82526E-007  5.80644E-007
  6.89716E-007  8.07944E-007  9.32786E-007  1.06102E-006  1.18888E-006  1.31230E-006
  1.42713E-006  1.52944E-006  1.61577E-006  1.68329E-006  1.72993E-006  1.75440E-006
  1.75614E-006  1.73526E-006  1.69246E-006  1.62898E-006  1.54657E-006  1.44754E-006
  1.33470E-006  1.21140E-006  1.08137E-006  9.48613E-007 -8.17107E-007 -6.90596E-007
 -5.72313E-007 -4.64783E-007 -3.69702E-007 -2.87905E-007 -2.19426E-007 -1.63621E-007
 -1.19347E-007 -8.51385E-008 -5.93941E-008 -4.05173E-008 -2.70284E-008 -1.76321E-008
 -1.12497E-008 -7.02083E-009 -4.28681E-009 -2.56141E-009 -1.49810E-009 -8.57923E-010
 -4.81227E-010 -2.64484E-010 -1.42482E-010  7.52648E-011  3.89998E-011  1.98301E-011
  9.89757E-012
  7.95942E-021  2.61838E-020  8.40886E-020  2.63619E-019  8.06752E-019  2.41002E-018
  7.02770E-018  2.00041E-017  5.55825E-017  1.50757E-016  3.99162E-016  1.03172E-015
  2.60339E-015  6.41351E-015  1.54262E-014  3.62288E-014  8.30833E-014  1.86067E-013
  4.06963E-013  8.69370E-013  1.81405E-012  3.69759E-012  7.36267E-012  1.43224E-011
  2.72185E-011 -5.05335E-011 -9.16521E-011 -1.62377E-010 -2.80985E-010 -4.74858E-010
 -7.83609E-010 -1.26246E-009 -1.98535E-009 -3.04702E-009 -4.56300E-009 -6.66631E-009
 -9.49969E-009 -1.32027E-008 -1.78938E-008 -2.36479E-008 -3.04738E-008 -3.82926E-008
 -4.69246E-008 -5.60873E-008 -6.54097E-008 -7.44644E-008 -8.28174E-008 -9.00908E-008
 -9.60337E-008 -1.00594E-007  1.03978E-007  1.06702E-007  1.09615E-007  1.13906E-007
  1.21092E-007  1.32980E-007  1.51627E-007  1.79283E-007  2.18325E-007  2.71178E-007
  3.40206E-007  4.27575E-007 -5.35055E-007 -6.63775E-007 -8.13927E-007 -9.84453E-007
  1.17278E-006  1.37465E-006  1.58413E-006  1.79385E-006  1.99544E-006  2.18022E-006
  2.33992E-006  2.46747E-006  2.55761E-006  2.60733E-006  2.61600E-006  2.58524E-006
  2.51848E-006  2.42041E-006  2.29640E-006  2.15190E-006  1.99213E-006  1.82185E-006
  1.64536E-006  1.46656E-006  1.28909E-006  1.11636E-006  9.51560E-007 -7.97529E-007
 -6.56645E-007 -5.30664E-007 -4.20619E-007 -3.26784E-007 -2.48718E-007 -1.85371E-007
 -1.35245E-007 -9.65705E-008 -6.74748E-008 -4.61295E-008 -3.08569E-008 -2.01970E-008
 -1.29369E-008 -8.11077E-009 -4.97825E-009 -2.99220E-009 -1.76172E-009 -1.01640E-009
 -5.74807E-010  3.18769E-010  1.73414E-010  9.25766E-011  4.85144E-011  2.49643E-011
  1.26169E-011
  9.17216E-021  3.01831E-020  9.69577E-020  3.04031E-019  9.30594E-019  2.78039E-018
  8.10873E-018  2.30835E-017  6.41438E-017  1.73989E-016  4.60690E-016  1.19078E-015
  3.00476E-015  7.40220E-015  1.78037E-014  4.18104E-014  9.58771E-014  2.14702E-013
  4.69547E-013  1.00295E-012  2.09253E-012  4.26464E-012  8.49057E-012 -1.65140E-011
 -3.13789E-011 -5.82489E-011 -1.05630E-010 -1.87117E-010 -3.23755E-010 -5.47076E-010
 -9.02694E-010 -1.45419E-009 -2.28672E-009 -3.50938E-009 -5.25524E-009 -7.67754E-009
 -1.09408E-008 -1.52060E-008 -2.06098E-008 -2.72396E-008 -3.51065E-008 -4.41222E-008
 -5.40838E-008 -6.46731E-008 -7.54753E-008 -8.60188E-008 -9.58366E-008 -1.04546E-007
 -1.11936E-007  1.18063E-007  1.23332E-007  1.28565E-007  1.35057E-007  1.44595E-007
  1.59468E-007  1.82455E-007  2.16800E-007  2.66170E-007  3.34591E-007  4.26346E-007
  5.45801E-007 -6.97132E-007 -8.83905E-007 -1.10852E-006 -1.37149E-006 -1.67076E-006
 -2.00101E-006 -2.35328E-006 -2.71505E-006  3.07085E-006  3.40335E-006  3.69496E-006
  3.92961E-006  4.09442E-006  4.18110E-006  4.18680E-006  4.11418E-006  3.97097E-006
  3.76874E-006  3.52141E-006  3.24355E-006  2.94888E-006  2.64917E-006  2.35366E-006
  2.06900E-006  1.79961E-006  1.54821E-006  1.31639E-006  1.10510E-006  9.14893E-007
  7.46045E-007 -5.98515E-007 -4.71884E-007 -3.65291E-007 -2.77426E-007 -2.06577E-007
 -1.50741E-007 -1.07755E-007 -7.54393E-008 -5.17190E-008 -3.47198E-008 -2.28244E-008
 -1.46948E-008 -9.26732E-009 -5.72626E-009  3.46767E-009  2.05870E-009  1.19862E-009
  6.84625E-010  3.83756E-010  2.11166E-010  1.14099E-010  6.05517E-011  3.15673E-011
  1.61682E-011
  1.03335E-020  3.40123E-020  1.09279E-019  3.42721E-019  1.04916E-018  3.13500E-018
  9.14378E-018  2.60321E-017  7.23424E-017  1.96238E-016  5.19623E-016  1.34315E-015
  3.38929E-015  8.34950E-015  2.00818E-014  4.71591E-014  1.08138E-013  2.42143E-013
  5.29519E-013  1.13095E-012  2.35932E-012  4.80776E-012  9.57057E-012 -1.86118E-011
 -3.53593E-011 -6.56269E-011 -1.18990E-010 -2.10746E-010 -3.64578E-010 -6.15959E-010
 -1.01620E-009 -1.63683E-009 -2.57361E-009 -3.94929E-009 -5.91357E-009 -8.63894E-009
 -1.23107E-008 -1.71104E-008 -2.31926E-008 -3.06572E-008 -3.95193E-008 -4.96841E-008
 -6.09308E-008 -7.29138E-008 -8.51868E-008 -9.72522E-008 -1.08637E-007 -1.18990E-007
  1.28198E-007  1.36502E-007  1.44616E-007  1.53832E-007  1.66104E-007  1.84125E-007
  2.11376E-007  2.52175E-007  3.11709E-007  3.96055E-007  5.12155E-007  6.67712E-007
 -8.70921E-007 -1.12996E-006 -1.45213E-006 -1.84266E-006 -2.30317E-006 -2.83005E-006
 -3.41298E-006 -4.03418E-006 -4.66859E-006 -5.28524E-006 -5.84987E-006 -6.32833E-006
 -6.69030E-006  6.91273E-006  6.98247E-006  6.89766E-006  6.66778E-006  6.31232E-006
  5.85824E-006  5.33664E-006  4.77918E-006  4.21478E-006  3.66715E-006  3.15349E-006
  2.68432E-006  2.26438E-006  1.89402E-006  1.57079E-006  1.29087E-006  1.05005E-006
  8.44319E-007  6.70085E-007 -5.24138E-007 -4.03529E-007 -3.05433E-007 -2.27069E-007
 -1.65683E-007 -1.18586E-007 -8.32254E-008 -5.72590E-008 -3.86142E-008 -2.55250E-008
 -1.65401E-008  1.05083E-008  6.54704E-009  4.00118E-009  2.39930E-009  1.41208E-009
  8.15888E-010  4.62925E-010  2.57981E-010  1.41231E-010  7.59590E-011  4.01371E-011
  2.08361E-011
  1.13734E-020  3.74409E-020  1.20311E-019  3.77361E-019  1.15532E-018  3.45249E-018
  1.00706E-017  2.86726E-017  7.96847E-017  2.16165E-016  5.72413E-016  1.47965E-015
  3.73380E-015  9.19829E-015  2.21232E-014  5.19521E-014  1.19124E-013  2.66730E-013
  5.83247E-013  1.24559E-012  2.59820E-012  5.29387E-012  1.05367E-011 -2.04872E-011
 -3.89151E-011 -7.22123E-011 -1.30902E-010 -2.31794E-010 -4.00903E-010 -6.77183E-010
 -1.11697E-009 -1.79879E-009 -2.82775E-009 -4.33858E-009 -6.49565E-009 -9.48840E-009
 -1.35205E-008 -1.87920E-008 -2.54737E-008 -3.36777E-008 -4.34248E-008 -5.46180E-008
 -6.70265E-008 -8.02908E-008 -9.39526E-008 -1.07516E-007 -1.20542E-007 -1.32769E-007
  1.44258E-007  1.55548E-007  1.67823E-007  1.83067E-007  2.04222E-007  2.35338E-007
  2.81734E-007  3.50164E-007  4.49000E-007  5.88408E-007  7.80464E-007  1.03910E-006
 -1.37971E-006 -1.81824E-006 -2.36949E-006 -3.04462E-006 -3.84793E-006 -4.77336E-006
 -5.80150E-006 -6.89795E-006 -8.01395E-006 -9.08956E-006 -1.00593E-005 -1.08593E-005
 -1.14344E-005 -1.17450E-005 -1.17709E-005 -1.15136E-005  1.09960E-005  1.02591E-005
  9.35700E-006  8.35120E-006  7.30324E-006  6.26865E-006  5.29199E-006  4.40425E-006
  3.62246E-006  2.95143E-006  2.38670E-006  1.91801E-006  1.53245E-006  1.21686E-006
  9.59274E-007  7.49571E-007  5.79531E-007  4.42544E-007 -3.33228E-007 -2.47072E-007
 -1.80183E-007 -1.29133E-007 -9.08909E-008 -6.28038E-008 -4.25919E-008  2.83463E-008
  1.85139E-008  1.18677E-008  7.46731E-009  4.61284E-009  2.79809E-009  1.66694E-009
  9.75463E-010  5.60766E-010  3.16709E-010  1.75730E-010  9.57885E-011  5.12881E-011
  2.69704E-011
  1.22235E-020  4.02437E-020  1.29329E-019  4.05679E-019  1.24210E-018  3.71208E-018
  1.08284E-017  3.08318E-017  8.56897E-017  2.32465E-016  6.15599E-016  1.59133E-015
  4.01572E-015  9.89291E-015  2.37939E-014  5.58746E-014  1.28115E-013  2.86848E-013
  6.27195E-013  1.33932E-012  2.79340E-012  5.69083E-012  1.13249E-011 -2.20157E-011
 -4.18097E-011 -7.75654E-011 -1.40571E-010 -2.48849E-010 -4.30281E-010 -7.26604E-010
 -1.19816E-009 -1.92901E-009 -3.03171E-009 -4.65048E-009 -6.96130E-009 -1.01671E-008
 -1.44863E-008 -2.01337E-008 -2.72943E-008 -3.60912E-008 -4.65526E-008 -5.85852E-008
 -7.19597E-008 -8.63202E-008 -1.01224E-007 -1.16215E-007 -1.30944E-007  1.45315E-007
  1.59670E-007  1.75004E-007  1.93188E-007  2.17218E-007  2.51485E-007  3.02071E-007
  3.77105E-007  4.87188E-007  6.45884E-007  8.70258E-007  1.18132E-006 -1.60420E-006
 -2.16758E-006 -2.90208E-006 -3.83702E-006 -4.99536E-006 -6.38713E-006 -8.00222E-006
 -9.80426E-006 -1.17276E-005 -1.36790E-005 -1.55452E-005 -1.72043E-005 -1.85407E-005
 -1.94588E-005 -1.98938E-005 -1.98182E-005 -1.92434E-005 -1.82177E-005 -1.68195E-005
 -1.51494E-005  1.33189E-005  1.14392E-005  9.60994E-006  7.91063E-006  6.39543E-006
  5.09233E-006  4.00604E-006  3.12357E-006  2.42085E-006  1.86892E-006  1.43880E-006
  1.10454E-006  8.44672E-007  6.42315E-007  4.84662E-007  3.62091E-007 -2.67313E-007
 -1.94678E-007 -1.39679E-007 -9.86344E-008  6.85008E-008  4.67655E-008  3.13752E-008
  2.06828E-008  1.33956E-008  8.52399E-009  5.32916E-009  3.27358E-009  1.97579E-009
  1.17166E-009  6.82635E-010  3.90706E-010  2.19648E-010  1.21266E-010  6.57343E-011
  3.49776E-011
  1.28244E-020  4.22250E-020  1.35704E-019  4.25700E-019  1.30347E-018  3.89567E-018
  1.13645E-017  3.23596E-017  8.99396E-017  2.44004E-016  6.46179E-016  1.67043E-015
  4.21542E-015  1.03850E-014  2.49776E-014  5.86536E-014  1.34483E-013  3.01092E-013
  6.58294E-013  1.40560E-012  2.93129E-012  5.97084E-012  1.18800E-011 -2.30900E-011
 -4.38393E-011 -8.13090E-011 -1.47312E-010 -2.60701E-010 -4.50627E-010 -7.60705E-010
 -1.25397E-009 -2.01820E-009 -3.17088E-009 -4.86256E-009 -7.27694E-009 -1.06260E-008
 -1.51381E-008 -2.10386E-008 -2.85230E-008 -3.77241E-008 -4.86802E-008 -6.13082E-008
 -7.53944E-008 -9.06094E-008 -1.06559E-007 -1.22881E-007 -1.39382E-007  1.56230E-007
  1.74195E-007  1.94925E-007  2.21277E-007  2.57695E-007  3.10668E-007  3.89285E-007
  5.05945E-007  6.77267E-007  9.25209E-007  1.27834E-006 -1.77303E-006 -2.45413E-006
 -3.37436E-006 -4.59143E-006 -6.16195E-006 -8.13147E-006 -1.05213E-005 -1.33141E-005
 -1.64417E-005 -1.97793E-005 -2.31511E-005 -2.63459E-005 -2.91424E-005 -3.13381E-005
 -3.27746E-005 -3.33549E-005 -3.30504E-005 -3.18988E-005 -2.99965E-005 -2.74859E-005
 -2.45416E-005 -2.13541E-005 -1.81115E-005 -1.49829E-005  1.21031E-005  9.56382E-006
  7.41123E-006  5.65038E-006  4.25449E-006  3.17669E-006  2.36129E-006  1.75282E-006
  1.30185E-006  9.67837E-007  7.19516E-007  5.33830E-007  3.94263E-007  2.89100E-007
  2.09966E-007  1.50736E-007  1.06798E-007  7.45880E-008  5.13048E-008  3.47342E-008
  2.31352E-008  1.51554E-008  9.76180E-009  6.18120E-009  3.84693E-009  2.35273E-009
  1.41370E-009  8.34395E-010  4.83630E-010  2.75213E-010 -1.53719E-010 -8.42507E-011
 -4.53011E-011
  1.31322E-020  4.32401E-020  1.38972E-019  4.35969E-019  1.33496E-018  3.98994E-018
  1.16399E-017  3.31452E-017  9.21263E-017  2.49946E-016  6.61935E-016  1.71121E-015
  4.31843E-015  1.06390E-014  2.55885E-014  6.00875E-014  1.37767E-013  3.08429E-013
  6.74289E-013  1.43962E-012  3.00183E-012  6.11355E-012  1.21616E-011 -2.36318E-011
 -4.48561E-011 -8.31701E-011 -1.50634E-010 -2.66486E-010 -4.60453E-010 -7.76991E-010
 -1.28031E-009 -2.05980E-009 -3.23504E-009 -4.95925E-009 -7.41942E-009 -1.08314E-008
 -1.54283E-008 -2.14408E-008 -2.90708E-008 -3.84600E-008 -4.96586E-008 -6.26028E-008
 -7.71102E-008 -9.29052E-008 -1.09685E-007 -1.27235E-007  1.45609E-007  1.65362E-007
  1.87864E-007  2.15676E-007  2.53027E-007  3.06394E-007  3.85258E-007  5.03096E-007
  6.78718E-007  9.38058E-007  1.31646E-006 -1.86139E-006 -2.63515E-006 -3.71674E-006
 -5.20139E-006 -7.19568E-006 -9.80624E-006 -1.31206E-005 -1.71815E-005 -2.19580E-005
 -2.73217E-005 -3.30376E-005 -3.87761E-005 -4.41486E-005 -4.87605E-005 -5.22674E-005
 -5.44211E-005 -5.50940E-005 -5.42815E-005 -5.20861E-005 -4.86956E-005 -4.43590E-005
 -3.93643E-005 -3.40174E-005 -2.86187E-005 -2.34382E-005 -1.86939E-005 -1.45351E-005
  1.10373E-005  8.20769E-006  5.99899E-006  4.32907E-006  3.10000E-006  2.21391E-006
  1.58359E-006  1.13768E-006  8.21643E-007  5.95947E-007  4.33085E-007  3.14369E-007
  2.27206E-007  1.63025E-007  1.15848E-007  8.13766E-008  5.64214E-008  3.85689E-008
  2.59719E-008  1.72165E-008  1.12284E-008  7.20123E-009  4.53970E-009  2.81193E-009
  1.71070E-009  1.02184E-009  5.99083E-010 -3.44625E-010 -1.94466E-010 -1.07614E-010
 -5.83911E-011
  1.31234E-020  4.32126E-020  1.38887E-019  4.35714E-019  1.33422E-018  3.98783E-018
  1.16341E-017  3.31298E-017  9.20867E-017  2.49847E-016  6.61694E-016  1.71064E-015
  4.31709E-015  1.06358E-014  2.55810E-014  6.00694E-014  1.37722E-013  3.08314E-013
  6.73987E-013  1.43882E-012  2.99977E-012  6.10832E-012  1.21487E-011 -2.36009E-011
 -4.47846E-011 -8.30105E-011 -1.50292E-010 -2.65776E-010 -4.59036E-010 -7.74267E-010
 -1.27526E-009 -2.05079E-009 -3.21955E-009 -4.93361E-009 -7.37857E-009 -1.07689E-008
 -1.53366E-008 -2.13127E-008 -2.89017E-008 -3.82523E-008 -4.94300E-008 -6.23995E-008
 -7.70283E-008 -9.31246E-008 -1.10522E-007  1.29226E-007  1.49633E-007  1.72829E-007
  2.00997E-007  2.37933E-007  2.89721E-007  3.65632E-007  4.79340E-007  6.50632E-007
  9.07800E-007  1.29096E-006  1.85646E-006 -2.68223E-006 -3.87350E-006 -5.56713E-006
 -7.93193E-006 -1.11607E-005 -1.54498E-005 -2.09633E-005 -2.77831E-005 -3.58528E-005
 -4.49328E-005 -5.45828E-005 -6.41910E-005 -7.30501E-005 -8.04659E-005 -8.58678E-005
 -8.88905E-005 -8.94040E-005 -8.74949E-005 -8.34158E-005 -7.75276E-005 -7.02536E-005
 -6.20481E-005 -5.33744E-005 -4.46815E-005 -3.63757E-005 -2.87898E-005 -2.21565E-005
 -1.65969E-005 -1.21237E-005  8.66231E-006  6.07894E-006  4.21229E-006  2.89973E-006
  1.99556E-006  1.38043E-006  9.63388E-007  6.79159E-007  4.83080E-007  3.45671E-007
  2.47877E-007  1.77433E-007  1.26336E-007  8.92165E-008  6.23428E-008  4.30289E-008
  2.92918E-008  1.96447E-008  1.29672E-008  8.41796E-009  5.37068E-009  3.36557E-009
  2.07050E-009  1.24993E-009 -7.40163E-010 -4.29797E-010 -2.44674E-010 -1.36529E-010
 -7.46683E-011
  1.27982E-020  4.21423E-020  1.35449E-019  4.24937E-019  1.30124E-018  3.88938E-018
  1.13472E-017  3.23137E-017  8.98212E-017  2.43708E-016  6.45456E-016  1.66871E-015
  4.21137E-015  1.03755E-014  2.49551E-014  5.85993E-014  1.34348E-013  3.00746E-013
  6.57394E-013  1.40325E-012  2.92521E-012  5.95544E-012  1.18421E-011 -2.29992E-011
 -4.36298E-011 -8.08425E-011 -1.46311E-010 -2.58628E-010 -4.46493E-010 -7.52763E-010
 -1.23926E-009 -1.99196E-009 -3.12580E-009 -4.78797E-009 -7.15822E-009 -1.04445E-008
 -1.48724E-008 -2.06682E-008 -2.80352E-008 -3.71286E-008 -4.80326E-008 -6.07505E-008
 -7.52191E-008 -9.13626E-008  1.09202E-007  1.29036E-007  1.51713E-007  1.79016E-007
  2.14186E-007  2.62630E-007  3.32886E-007  4.37977E-007  5.97346E-007  8.39677E-007
  1.20702E-006  1.76070E-006 -2.58930E-006 -3.81885E-006 -5.62399E-006 -8.23737E-006
 -1.19522E-005 -1.71101E-005 -2.40648E-005 -3.31172E-005 -4.44202E-005 -5.78730E-005
 -7.30334E-005 -8.90883E-005 -1.04916E-004 -1.19243E-004 -1.30861E-004 -1.38846E-004
 -1.42696E-004 -1.42366E-004 -1.38187E-004 -1.30734E-004 -1.20694E-004 -1.08772E-004
 -9.56571E-005 -8.20076E-005 -6.84487E-005 -5.55500E-005 -4.37884E-005 -3.35085E-005
 -2.48965E-005 -1.79787E-005 -1.26455E-005  8.69244E-006  5.86774E-006  3.91408E-006
  2.59897E-006  1.73098E-006  1.16413E-006  7.94020E-007  5.49958E-007  3.86114E-007
  2.73702E-007  1.94939E-007  1.38831E-007  9.84491E-008  6.92762E-008  4.82416E-008
  3.31739E-008  2.24891E-008  1.50092E-008  9.85079E-009  6.35217E-009 -4.02151E-009
 -2.49811E-009 -1.52188E-009 -9.08947E-010 -5.32067E-010 -3.05205E-010 -1.71549E-010
 -9.44870E-011
  1.21795E-020  4.01054E-020  1.28904E-019  4.04408E-019  1.23840E-018  3.70162E-018
  1.07997E-017  3.07555E-017  8.54924E-017  2.31970E-016  6.14388E-016  1.58844E-015
  4.00888E-015  9.87685E-015  2.37559E-014  5.57828E-014  1.27887E-013  2.86270E-013
  6.25706E-013  1.33547E-012  2.78353E-012  5.66597E-012  1.12640E-011 -2.18707E-011
 -4.14761E-011 -7.68246E-011 -1.38984E-010 -2.45571E-010 -4.23756E-010 -7.14086E-010
 -1.17501E-009 -1.88777E-009 -2.96093E-009 -4.53353E-009 -6.77546E-009 -9.88364E-009
 -1.40726E-008 -1.95594E-008 -2.65437E-008 -3.51864E-008 -4.55947E-008 -5.78208E-008
 -7.18910E-008 -8.78785E-008  1.06043E-007  1.27053E-007  1.52328E-007  1.84524E-007
  2.28212E-007  2.90844E-007  3.84118E-007  5.25981E-007  7.43626E-007  1.07803E-006
  1.59077E-006  2.37409E-006 -3.56496E-006 -5.36334E-006 -8.05321E-006 -1.20216E-005
 -1.77668E-005 -2.58801E-005 -3.69858E-005 -5.16234E-005 -7.00753E-005 -9.21675E-005
 -1.17105E-004 -1.43417E-004 -1.69083E-004 -1.91838E-004 -2.09604E-004 -2.20903E-004
 -2.25103E-004 -2.22437E-004 -2.13791E-004 -2.00394E-004 -1.83527E-004 -1.64355E-004
 -1.43880E-004 -1.22980E-004 -1.02452E-004 -8.30295E-005 -6.53470E-005 -4.98832E-005
 -3.69113E-005 -2.64814E-005 -1.84435E-005 -1.25011E-005 -8.27906E-006  5.38782E-006
  3.47108E-006  2.23325E-006  1.44798E-006  9.53426E-007  6.40489E-007  4.39223E-007
  3.06519E-007  2.16512E-007  1.53850E-007  1.09351E-007  7.73692E-008  5.42844E-008
  3.76576E-008  2.57691E-008  1.73634E-008 -1.15040E-008 -7.48623E-009 -4.78087E-009
 -2.99431E-009 -1.83835E-009 -1.10601E-009 -6.51936E-010 -3.76482E-010 -2.13013E-010
 -1.18110E-010
  1.13108E-020  3.72448E-020  1.19710E-019  3.75569E-019  1.15011E-018  3.43777E-018
  1.00301E-017  2.85647E-017  7.94050E-017  2.15460E-016  5.70678E-016  1.47547E-015
  3.72389E-015  9.17487E-015  2.20677E-014  5.18184E-014  1.18796E-013  2.65907E-013
  5.81157E-013  1.24026E-012  2.58472E-012  5.26035E-012  1.04553E-011 -2.02951E-011
 -3.84760E-011 -7.12421E-011 -1.28833E-010 -2.27536E-010 -3.92451E-010 -6.61009E-010
 -1.08714E-009 -1.74574E-009 -2.73691E-009 -4.18884E-009 -6.25839E-009 -9.12782E-009
 -1.29969E-008 -1.80705E-008 -2.45421E-008 -3.25795E-008 -4.23170E-008 -5.38665E-008
 -6.73631E-008  8.30613E-008  1.01509E-007  1.23824E-007  1.52114E-007  1.90088E-007
  2.43942E-007  3.23645E-007  4.44850E-007  6.31807E-007  9.21869E-007  1.37255E-006
  2.07243E-006 -3.15768E-006 -4.83568E-006 -7.41677E-006 -1.13520E-005 -1.72697E-005
 -2.59951E-005 -3.85276E-005 -5.59411E-005 -7.91832E-005 -1.08769E-004 -1.44419E-004
 -1.84757E-004 -2.27202E-004 -2.68194E-004 -3.03773E-004 -3.30394E-004 -3.45704E-004
 -3.48992E-004 -3.41150E-004 -3.24192E-004 -3.00585E-004 -2.72668E-004 -2.42339E-004
 -2.11015E-004 -1.79772E-004 -1.49525E-004 -1.21114E-004 -9.53093E-005 -7.27265E-005
 -5.37415E-005 -3.84396E-005 -2.66261E-005 -1.78900E-005 -1.16954E-005 -7.47501E-006
  4.70304E-006  2.93889E-006  1.84307E-006  1.17212E-006  7.62161E-007  5.08700E-007
  3.48116E-007  2.42991E-007  1.71770E-007  1.22075E-007  8.66688E-008  6.11572E-008
 -4.27247E-008 -2.94624E-008 -2.00098E-008 -1.33618E-008 -8.76155E-009 -5.63617E-009
 -3.55453E-009 -2.19676E-009 -1.33006E-009 -7.88891E-010 -4.58407E-010 -2.61025E-010
 -1.45709E-010
  1.02504E-020  3.37531E-020  1.08488E-019  3.40363E-019  1.04231E-018  3.11561E-018
  9.09040E-018  2.58891E-017  7.19696E-017  1.95291E-016  5.17274E-016  1.33744E-015
  3.37561E-015  8.31695E-015  2.00044E-014  4.69734E-014  1.07686E-013  2.41030E-013
  5.26751E-013  1.12404E-012  2.34220E-012  4.76594E-012  9.47054E-012 -1.83787E-011
 -3.48322E-011 -6.44724E-011 -1.16545E-010 -2.05744E-010 -3.54700E-010 -5.97137E-010
 -9.81613E-010 -1.57555E-009 -2.46904E-009 -3.77756E-009 -5.64265E-009 -8.22946E-009
 -1.17206E-008 -1.63066E-008 -2.21744E-008 -2.94996E-008 -3.84486E-008 -4.92035E-008
  6.20260E-008  7.73820E-008  9.61549E-008  1.19984E-007  1.51778E-007  1.96479E-007
  2.62198E-007  3.61912E-007  5.16090E-007  7.56815E-007  1.13438E-006  1.72792E-006
  2.66222E-006 -4.13382E-006 -6.44929E-006 -1.00780E-005 -1.57173E-005 -2.43590E-005
 -3.73317E-005 -5.62751E-005 -8.29865E-005 -1.19089E-004 -1.65511E-004 -2.21862E-004
 -2.85875E-004 -3.53193E-004 -4.17722E-004 -4.72659E-004 -5.11985E-004 -5.31933E-004
 -5.31822E-004 -5.13892E-004 -4.82288E-004 -4.41706E-004 -3.96285E-004 -3.49061E-004
 -3.01977E-004 -2.56238E-004 -2.12720E-004 -1.72238E-004 -1.35607E-004 -1.03549E-004
 -7.65393E-005 -5.47040E-005 -3.77980E-005 -2.52710E-005 -1.63850E-005 -1.03425E-005
 -6.39381E-006  3.90386E-006  2.37954E-006  1.46562E-006  9.22567E-007  5.98064E-007
  4.00009E-007  2.74950E-007  1.92742E-007  1.36596E-007 -9.70886E-008 -6.87616E-008
 -4.82862E-008 -3.34969E-008 -2.28938E-008 -1.53852E-008 -1.01517E-008 -6.57032E-009
 -4.16828E-009 -2.59105E-009 -1.57787E-009 -9.41388E-010 -5.50392E-010 -3.15482E-010
 -1.77403E-010
  9.06527E-021  2.98505E-020  9.59446E-020  3.01013E-019  9.21818E-019  2.75550E-018
  8.03988E-018  2.28979E-017  6.36562E-017  1.72738E-016  4.57553E-016  1.18307E-015
  2.98607E-015  7.35736E-015  1.76966E-014  4.15543E-014  9.52616E-014  2.13212E-013
  4.65928E-013  9.94156E-013  2.07128E-012  4.21398E-012  8.37196E-012 -1.62427E-011
 -3.07747E-011 -5.69427E-011 -1.02894E-010 -1.81569E-010 -3.12884E-010 -5.26500E-010
 -8.65106E-010 -1.38797E-009 -2.17431E-009 -3.32580E-009 -4.96745E-009 -7.24605E-009
 -1.03259E-008 -1.43826E-008 -1.95970E-008 -2.61547E-008 -3.42591E-008  4.41721E-008
  5.62986E-008  7.13419E-008  9.05624E-008  1.16184E-007  1.52019E-007  2.04405E-007
  2.83637E-007  4.06180E-007  5.98176E-007  9.01141E-007  1.38133E-006  2.14517E-006
 -3.36432E-006 -5.31524E-006 -8.43885E-006 -1.34247E-005 -2.13182E-005 -3.36355E-005
 -5.24462E-005 -8.03522E-005 -1.20264E-004 -1.74885E-004 -2.45876E-004 -3.32818E-004
 -4.32244E-004 -5.37145E-004 -6.37420E-004 -7.21550E-004 -7.79291E-004 -8.04483E-004
 -7.96666E-004 -7.60668E-004 -7.04492E-004 -6.36670E-004 -5.64251E-004 -4.91955E-004
 -4.22350E-004 -3.56594E-004 -2.95256E-004 -2.38879E-004 -1.88155E-004 -1.43818E-004
 -1.06412E-004 -7.60881E-005 -5.25376E-005 -3.50399E-005 -2.26068E-005 -1.41519E-005
 -8.63930E-006 -5.18218E-006  3.08620E-006  1.84834E-006  1.12843E-006  7.10144E-007
  4.63180E-007  3.12560E-007  2.16621E-007  1.52677E-007 -1.08388E-007 -7.68906E-008
 -5.41774E-008 -3.77482E-008 -2.59256E-008 -1.75119E-008 -1.16152E-008 -7.55688E-009
 -4.81946E-009 -3.01196E-009 -1.84449E-009 -1.10705E-009 -6.51507E-010 -3.76204E-010
 -2.13345E-010
  7.82390E-021  2.57628E-020  8.28060E-020  2.59794E-019  7.95601E-019  2.37825E-018
  6.93933E-018  1.97640E-017  5.49457E-017  1.49106E-016  3.94970E-016  1.02129E-015
  2.57781E-015  6.35161E-015  1.52777E-014  3.58746E-014  8.22402E-014  1.84062E-013
  4.02203E-013  8.58113E-013  1.78763E-012  3.63632E-012  7.22290E-012  1.40100E-011
  2.65370E-011 -4.90858E-011 -8.86648E-011 -1.56399E-010 -2.69401E-010 -4.53145E-010
 -7.44284E-010 -1.19372E-009 -1.86956E-009 -2.85944E-009 -4.27160E-009 -6.23437E-009
 -8.89392E-009 -1.24116E-008 -1.69634E-008 -2.27480E-008  3.00114E-008  3.91035E-008
  5.05865E-008  6.54231E-008  8.52840E-008  1.13031E-007  1.53458E-007  2.14432E-007
  3.08664E-007  4.56517E-007  6.90592E-007  1.06336E-006  1.66003E-006  2.62020E-006
 -4.17369E-006 -6.69837E-006 -1.08091E-005 -1.74862E-005 -2.82436E-005 -4.53163E-005
 -7.18095E-005 -1.11698E-004 -1.69523E-004 -2.49649E-004 -3.55017E-004 -4.85535E-004
 -6.36419E-004 -7.97066E-004 -9.51274E-004 -1.07972E-003 -1.16474E-003 -1.19592E-003
 -1.17334E-003 -1.10670E-003 -1.01089E-003 -9.00834E-004 -7.88038E-004 -6.79491E-004
 -5.78350E-004 -4.85393E-004 -4.00471E-004 -3.23485E-004 -2.54744E-004 -1.94843E-004
 -1.44306E-004 -1.03270E-004 -7.13186E-005 -4.75177E-005 -3.05703E-005 -1.90338E-005
 -1.15168E-005 -6.81695E-006  3.98549E-006  2.33104E-006  1.38429E-006  8.46439E-007
  5.37776E-007  3.55456E-007  2.42910E-007  1.69841E-007  1.20169E-007 -8.52309E-008
 -6.01625E-008 -4.20450E-008 -2.89847E-008 -1.96601E-008 -1.30983E-008 -8.56198E-009
 -5.48773E-009 -3.44798E-009 -2.12390E-009 -1.28313E-009 -7.60798E-010 -4.43142E-010
 -2.53875E-010
  6.58988E-021  2.16993E-020  6.97454E-020  2.18820E-019  6.70128E-019  2.00322E-018
  5.84518E-018  1.66482E-017  4.62850E-017  1.25608E-016  3.32737E-016  8.60397E-016
  2.17178E-015  5.35133E-015  1.28720E-014  3.02258E-014  6.92902E-014  1.55075E-013
  3.38845E-013  7.22881E-013  1.50575E-012  3.06250E-012  6.08202E-012  1.17945E-011
  2.23348E-011 -4.13009E-011 -7.45787E-011 -1.31507E-010 -2.26445E-010 -3.80763E-010
 -6.25219E-010 -1.00256E-009 -1.57010E-009 -2.40188E-009 -3.59007E-009 -5.24541E-009
 -7.49722E-009 -1.04943E-008 -1.44106E-008  1.94612E-008  2.59396E-008  3.42920E-008
  4.52490E-008  6.00495E-008  8.07996E-008  1.11034E-007  1.56588E-007  2.26947E-007
  3.37392E-007  5.12489E-007  7.91903E-007  1.24032E-006  1.96450E-006 -3.14252E-006
 -5.07314E-006 -8.25660E-006 -1.35215E-005 -2.22119E-005 -3.64375E-005 -5.93632E-005
 -9.54557E-005 -1.50533E-004 -2.31398E-004 -3.44864E-004 -4.96066E-004 -6.86152E-004
 -9.09544E-004 -1.15136E-003 -1.38649E-003 -1.58268E-003 -1.70908E-003 -1.74734E-003
 -1.69869E-003 -1.58196E-003 -1.42426E-003 -1.25092E-003 -1.07981E-003 -9.20545E-004
 -7.76450E-004 -6.47306E-004 -5.31664E-004 -4.28329E-004 -3.36906E-004 -2.57632E-004
 -1.90882E-004 -1.36676E-004 -9.44184E-005 -6.28830E-005 -4.03883E-005 -2.50566E-005
 -1.50657E-005 -8.82914E-006 -5.08738E-006  2.91757E-006  1.69095E-006  1.00640E-006
  6.22811E-007  4.02625E-007  2.70730E-007  1.87387E-007  1.31893E-007 -9.33822E-008
 -6.59508E-008 -4.61814E-008 -3.19293E-008 -2.17348E-008 -1.45398E-008 -9.54772E-009
 -6.15082E-009 -3.88690E-009 -2.41007E-009 -1.46717E-009 -8.77741E-010  5.16683E-010
 -2.99715E-010
  5.41694E-021  1.78369E-020  5.73313E-020  1.79873E-019  5.50862E-019  1.64672E-018
  4.80509E-018  1.36862E-017  3.80513E-017  1.03267E-016  2.73566E-016  7.07417E-016
  1.78570E-015  4.40015E-015  1.05843E-014  2.48541E-014  5.69761E-014  1.27513E-013
  2.78611E-013  5.94342E-013  1.23789E-012  2.51740E-012  4.99870E-012  9.69186E-012
  1.83490E-011 -3.39221E-011 -6.12381E-011 -1.07954E-010 -1.85840E-010 -3.12421E-010
 -5.12936E-010 -8.22532E-010 -1.28850E-009 -1.97233E-009 -2.95146E-009 -4.32084E-009
 -6.19505E-009 -8.71312E-009  1.20499E-008  1.64413E-008  2.22336E-008  2.99758E-008
  4.05763E-008  5.55623E-008  7.74910E-008  1.10591E-007  1.61763E-007  2.42147E-007
  3.69663E-007  5.73210E-007  8.99838E-007  1.42720E-006  2.28538E-006 -3.69485E-006
 -6.03158E-006 -9.93530E-006 -1.64821E-005 -2.74428E-005 -4.56370E-005 -7.53525E-005
 -1.22726E-004 -1.95885E-004 -3.04573E-004 -4.59029E-004 -6.67983E-004 -9.35640E-004
 -1.25736E-003 -1.61416E-003 -1.96857E-003 -2.26746E-003 -2.45681E-003 -2.50386E-003
 -2.41201E-003 -2.21667E-003 -1.96598E-003 -1.70163E-003 -1.44992E-003 -1.22268E-003
 -1.02226E-003 -8.46403E-004 -6.91634E-004 -5.55191E-004 -4.35658E-004 -3.32696E-004
 -2.46343E-004 -1.76354E-004 -1.21817E-004 -8.10980E-005 -5.20252E-005 -3.21934E-005
 -1.92669E-005 -1.12056E-005 -6.38281E-006  3.60157E-006  2.04385E-006  1.18676E-006
  7.15911E-007  4.52348E-007  2.98840E-007  2.04420E-007  1.42919E-007  1.00889E-007
 -7.12229E-008 -4.99370E-008 -3.46105E-008 -2.36385E-008 -1.58779E-008 -1.04769E-008
 -6.78767E-009 -4.31788E-009 -2.69831E-009 -1.65792E-009  1.00281E-009  5.98015E-010
  3.52209E-010
  4.34573E-021  1.43096E-020  4.59939E-020  1.44304E-019  4.41937E-019  1.32114E-018
  3.85512E-018  1.09808E-017  3.05304E-017  8.28591E-017  2.19512E-016  5.67660E-016
  1.43297E-015  3.53111E-015  8.49409E-015  1.99464E-014  4.57257E-014  1.02334E-013
  2.23590E-013  4.76947E-013  9.93313E-013  2.01982E-012  4.01018E-012  7.77410E-012
  1.47157E-011  2.72002E-011 -4.90943E-011 -8.65317E-011 -1.48945E-010 -2.50389E-010
 -4.11146E-010 -6.59555E-010 -1.03397E-009 -1.58481E-009 -2.37665E-009 -3.49093E-009
 -5.03035E-009  7.12746E-009  9.96201E-009  1.37950E-008  1.90310E-008  2.63281E-008
  3.67799E-008  5.22101E-008  7.56345E-008  1.11980E-007  1.69205E-007  2.60086E-007
  4.05127E-007  6.37490E-007  1.01154E-006  1.61794E-006  2.61052E-006 -4.25365E-006
 -7.00442E-006 -1.16511E-005 -1.95365E-005 -3.28975E-005 -5.53363E-005 -9.23924E-005
 -1.52091E-004 -2.45224E-004 -3.85071E-004 -5.86338E-004 -8.63150E-004 -1.22557E-003
 -1.67317E-003 -2.18452E-003 -2.70633E-003 -3.15395E-003 -3.43569E-003 -3.49445E-003
 -3.33723E-003 -3.02699E-003 -2.64548E-003 -2.25832E-003 -1.90194E-003 -1.58886E-003
 -1.31836E-003 -1.08471E-003 -8.81703E-004 -7.04687E-004 -5.51058E-004 -4.19731E-004
 -3.10223E-004 -2.21818E-004 -1.53093E-004 -1.01837E-004 -6.52503E-005 -4.02912E-005
 -2.40245E-005 -1.38888E-005 -7.83811E-006 -4.36367E-006  2.43186E-006  1.38101E-006
  8.13185E-007  5.02215E-007  3.25694E-007  2.19921E-007  1.52563E-007  1.07288E-007
 -7.56640E-008 -5.31007E-008 -3.68896E-008 -2.52826E-008 -1.70587E-008 -1.13184E-008
 -7.38202E-009 -4.73379E-009  2.98676E-009  1.85627E-009  1.13808E-009  6.89509E-010
  4.13557E-010
  3.40262E-021  1.12041E-020  3.60124E-020  1.12988E-019  3.46037E-019  1.03447E-018
  3.01869E-018  8.59857E-018  2.39079E-017  6.48881E-017  1.71909E-016  4.44578E-016
  1.12231E-015  2.76570E-015  6.65313E-015  1.56237E-014  3.58171E-014  8.01590E-014
  1.75138E-013  3.73584E-013  7.78012E-013  1.58193E-012  3.14053E-012  6.08765E-012
  1.15223E-011  2.12956E-011 -3.84347E-011 -6.77435E-011 -1.16617E-010 -1.96098E-010
 -3.22173E-010 -5.17315E-010 -8.12242E-010 -1.24797E-009 -1.87840E-009 -2.77417E-009
  4.02929E-009  5.77355E-009  8.19593E-009  1.15875E-008  1.64166E-008  2.34567E-008
  3.39931E-008  5.01516E-008  7.54081E-008  1.15377E-007  1.79043E-007  2.80730E-007
  4.43362E-007  7.04051E-007  1.12394E-006  1.80588E-006  2.92617E-006 -4.79124E-006
 -7.93697E-006 -1.32974E-005 -2.24796E-005 -3.81853E-005 -6.48035E-005 -1.09142E-004
 -1.81157E-004 -2.94424E-004 -4.66068E-004 -7.16024E-004 -1.06551E-003 -1.53351E-003
 -2.12801E-003 -2.82828E-003 -3.56315E-003 -4.20607E-003 -4.61188E-003 -4.68779E-003
 -4.44550E-003 -3.98736E-003 -3.44181E-003 -2.90547E-003 -2.42556E-003 -2.01286E-003
 -1.66117E-003 -1.36003E-003 -1.10018E-003 -8.75227E-004 -6.81498E-004 -5.17173E-004
 -3.81106E-004 -2.71881E-004 -1.87322E-004 -1.24426E-004 -7.96024E-005 -4.90513E-005
 -2.91545E-005 -1.67702E-005 -9.39181E-006 -5.17006E-006  2.83673E-006  1.57934E-006
  9.09292E-007  5.49236E-007  3.49555E-007  2.32838E-007  1.60164E-007  1.12154E-007
 -7.90006E-008 -5.54967E-008 -3.86559E-008 -2.66000E-008 -1.80437E-008 -1.20526E-008
 -7.92583E-009  5.13339E-009  3.27773E-009  2.06607E-009  1.28774E-009  7.95035E-010
  4.87017E-010
  2.60026E-021  8.56211E-021  2.75205E-020  8.63459E-020  2.64446E-019  7.90571E-019
  2.30703E-018  6.57165E-018  1.82728E-017  4.95959E-017  1.31401E-016  3.39834E-016
  8.57933E-016  2.11429E-015  5.08632E-015  1.19448E-014  2.73841E-014  6.12875E-014
  1.33908E-013  2.85639E-013  5.94859E-013  1.20951E-012  2.40116E-012  4.65440E-012
  8.80966E-012  1.62830E-011 -2.93917E-011 -5.18180E-011 -8.92432E-011 -1.50181E-010
 -2.47033E-010 -3.97404E-010 -6.25733E-010 -9.65442E-010 -1.46204E-009  2.17817E-009
  3.20257E-009  4.66625E-009  6.77200E-009  9.84621E-009  1.44271E-008  2.14101E-008
  3.22791E-008  4.94667E-008  7.69067E-008  1.20882E-007  1.91343E-007  3.04029E-007
  4.84000E-007  7.71773E-007  1.23427E-006  1.98471E-006  3.21867E-006 -5.27911E-006
 -8.77093E-006 -1.47568E-005 -2.50785E-005 -4.28517E-005 -7.31676E-005 -1.23968E-004
 -2.06950E-004 -3.38228E-004 -5.38556E-004 -8.33109E-004 -1.25079E-003 -1.82121E-003
 -2.56369E-003 -3.46159E-003 -4.42710E-003 -5.28804E-003 -5.83774E-003 -5.94063E-003
 -5.61258E-003 -5.00042E-003 -4.28484E-003 -3.59565E-003 -2.98989E-003 -2.47481E-003
 -2.03771E-003 -1.66347E-003 -1.34057E-003 -1.06174E-003 -8.22878E-004 -6.21693E-004
 -4.56343E-004 -3.24509E-004 -2.23008E-004 -1.47815E-004 -9.43778E-005 -5.80249E-005
 -3.43838E-005 -1.96910E-005 -1.09554E-005 -5.97319E-006  3.23365E-006  1.76906E-006
  9.97762E-007  5.90075E-007  3.68652E-007  2.42195E-007  1.65164E-007  1.15159E-007
 -8.10349E-008 -5.70073E-008 -3.98418E-008 -2.75549E-008 -1.88170E-008 -1.26755E-008
  8.42198E-009  5.52296E-009  3.57877E-009  2.29477E-009  1.45845E-009  9.20144E-010
  5.76992E-010
  1.93947E-021  6.38624E-021  2.05269E-020  6.44040E-020  1.97249E-019  5.89696E-019
  1.72089E-018  4.90216E-018  1.36312E-017  3.69993E-017  9.80319E-017  2.53547E-016
  6.40130E-016  1.57762E-015  3.79547E-015  8.91386E-015  2.04366E-014  4.57408E-014
  9.99451E-014  2.13203E-013  4.44031E-013  9.02895E-013  1.79260E-012  3.47520E-012
  6.57894E-012  1.21634E-011  2.19653E-011 -3.87513E-011 -6.68078E-011 -1.12600E-010
 -1.85642E-010 -2.99651E-010 -4.74126E-010  7.36657E-010  1.12662E-009  1.70147E-009
  2.54803E-009  3.80262E-009  5.68659E-009  8.56730E-009  1.30594E-008  2.01880E-008
  3.16432E-008  5.01702E-008  8.01587E-008  1.28536E-007  2.06146E-007  3.29968E-007
  5.26827E-007  8.39898E-007  1.34045E-006  2.14937E-006  3.47654E-006 -5.69219E-006
 -9.45314E-006 -1.59195E-005 -2.71103E-005 -4.64536E-005 -7.95669E-005 -1.35238E-004
 -2.26454E-004 -3.71224E-004 -5.93043E-004 -9.21174E-004 -1.39078E-003 -2.04052E-003
 -2.90017E-003 -3.95845E-003 -5.11646E-003 -6.16623E-003 -6.85004E-003 -6.99474E-003
 -6.61651E-003 -5.89614E-003 -5.05520E-003 -4.24926E-003 -3.54261E-003 -2.93977E-003
 -2.42384E-003 -1.97774E-003 -1.59012E-003 -1.25462E-003 -9.67920E-004 -7.27807E-004
 -5.31864E-004 -3.76753E-004 -2.58074E-004 -1.70593E-004 -1.08654E-004 -6.66331E-005
 -3.93649E-005 -2.24518E-005 -1.24192E-005 -6.71519E-006 -3.59321E-006  1.93566E-006
  1.07160E-006  6.21383E-007  3.81376E-007  2.47206E-007  1.67172E-007  1.16106E-007
  8.16717E-008 -5.75904E-008 -4.04339E-008 -2.81494E-008  1.93889E-008  1.32012E-008
  8.88561E-009  5.91703E-009  3.90287E-009  2.55347E-009  1.65928E-009  1.07200E-009
  6.88960E-010
  1.41195E-021  4.64924E-021  1.49438E-020  4.68874E-020  1.43604E-019  4.29328E-019
  1.25293E-018  3.56926E-018  9.92528E-018  2.69416E-017  7.13872E-017  1.84645E-016
  4.66203E-016  1.14905E-015  2.76462E-015  6.49336E-015  1.48884E-014  3.33261E-014
  7.28260E-014  1.55371E-013  3.23632E-013  6.58192E-013  1.30708E-012  2.53478E-012
  4.80081E-012  8.88173E-012  1.60542E-011 -2.83617E-011 -4.89926E-011 -8.28086E-011
 -1.37083E-010 -2.22558E-010 -3.55031E-010  5.57906E-010  8.66525E-010  1.33581E-009
  2.05392E-009  3.16641E-009  4.91802E-009  7.72300E-009  1.22797E-008  1.97513E-008
  3.20441E-008  5.22240E-008  8.51366E-008  1.38331E-007  2.23469E-007  3.58577E-007
  5.71820E-007  9.08155E-007  1.44146E-006  2.29691E-006  3.69227E-006  6.01287E-006
 -9.94461E-006 -1.67021E-005 -2.84028E-005 -4.86445E-005 -8.33237E-005 -1.41662E-004
 -2.37286E-004 -3.89115E-004 -6.21916E-004 -9.66780E-004 -1.46160E-003 -2.14899E-003
 -3.06350E-003 -4.19734E-003 -5.44934E-003 -6.59980E-003 -7.37163E-003 -7.57406E-003
 -7.21719E-003 -6.48801E-003 -5.61896E-003 -4.77351E-003 -4.01915E-003 -3.36149E-003
 -2.78547E-003 -2.27730E-003 -1.82960E-003 -1.43954E-003 -1.10607E-003 -8.27884E-004
 -6.02258E-004 -4.24854E-004 -2.89972E-004 -1.91078E-004 -1.21357E-004 -7.42147E-005
 -4.37068E-005 -2.48309E-005 -1.36631E-005 -7.33389E-006 -3.88459E-006  2.06449E-006
  1.12409E-006  6.40209E-007  3.86484E-007  2.47381E-007  1.66021E-007  1.14964E-007
  8.09330E-008  5.72867E-008  4.04767E-008  2.84256E-008  1.97969E-008  1.36619E-008
  9.34363E-009  6.33776E-009  4.26796E-009  2.85636E-009  1.90126E-009  1.25901E-009
  8.29181E-010
  1.00332E-021  3.30370E-021  1.06190E-020  3.33183E-020  1.02047E-019  3.05096E-019
  8.90407E-019  2.53663E-018  7.05414E-018  1.91491E-017  5.07428E-017  1.31257E-016
  3.31433E-016  8.16959E-016  1.96581E-015  4.61770E-015  1.05892E-014  2.37063E-014
  5.18138E-014  1.10567E-013  2.30372E-013  4.68694E-013  9.31215E-013  1.80706E-012
  3.42563E-012  6.34562E-012  1.14905E-011  2.03503E-011 -3.52782E-011 -5.99260E-011
 -9.98968E-011 -1.63760E-010  2.64714E-010  4.23432E-010  6.73109E-010  1.06852E-009
  1.70215E-009  2.73251E-009  4.43241E-009  7.26894E-009  1.20317E-008  2.00320E-008
  3.34030E-008  5.55428E-008  9.17574E-008  1.50201E-007  2.43285E-007  3.89894E-007
  6.19100E-007  9.76718E-007  1.53735E-006  2.42678E-006  3.86346E-006  6.23408E-006
 -1.02275E-005 -1.70637E-005 -2.88685E-005 -4.92467E-005 -8.40916E-005 -1.42590E-004
 -2.38271E-004 -3.89833E-004 -6.21596E-004 -9.63768E-004 -1.45257E-003 -2.12793E-003
 -3.02145E-003 -4.12509E-003 -5.34504E-003 -6.47907E-003 -7.27110E-003 -7.54004E-003
 -7.28421E-003 -6.66353E-003 -5.88390E-003 -5.09410E-003 -4.35946E-003 -3.69130E-003
 -3.08340E-003 -2.53113E-003 -2.03512E-003 -1.59863E-003 -1.22439E-003 -9.12792E-004
 -6.61245E-004 -4.64590E-004 -3.15927E-004 -2.07491E-004 -1.31377E-004 -8.01005E-005
 -4.70209E-005 -2.66121E-005 -1.45721E-005 -7.77091E-006 -4.07964E-006  2.14270E-006
  1.14977E-006  6.44423E-007  3.83280E-007  2.42599E-007  1.61797E-007  1.11874E-007
  7.89578E-008  5.62164E-008  4.00683E-008  2.84613E-008  2.01016E-008  1.41044E-008
  9.83220E-009  6.81289E-009  4.69520E-009  3.21949E-009  2.19643E-009  1.49008E-009
  1.00415E-009
  6.95908E-022  2.29147E-021  7.36545E-021  2.31103E-020  7.07839E-020  2.11633E-019
  6.17664E-019  1.75972E-018  4.89390E-018  1.32859E-017  3.52088E-017  9.10835E-017
  2.30018E-016  5.67049E-016  1.36466E-015  3.20616E-015  7.35380E-015  1.64673E-014
  3.60030E-014  7.68581E-014  1.60219E-013  3.26184E-013  6.48650E-013  1.26025E-012
  2.39302E-012  4.44297E-012  8.07082E-012  1.43571E-011 -2.50415E-011 -4.28982E-011
  7.23423E-011  1.20451E-010  1.98752E-010  3.26426E-010  5.36139E-010  8.84573E-010
  1.47118E-009  2.47076E-009  4.18854E-009  7.15014E-009  1.22440E-008  2.09391E-008
  3.56082E-008  5.99944E-008  9.98734E-008  1.63997E-007  2.65469E-007  4.23873E-007
  6.68790E-007  1.04602E-006  1.62909E-006  2.54073E-006  3.99296E-006  6.36007E-006
  1.03078E-005 -1.70132E-005 -2.85209E-005 -4.82855E-005 -8.19257E-005 -1.38152E-004
 -2.29702E-004 -3.74028E-004 -5.93489E-004 -9.15131E-004 -1.37000E-003 -1.99032E-003
 -2.79911E-003 -3.78562E-003 -4.87070E-003 -5.89099E-003 -6.64121E-003 -6.97129E-003
 -6.86639E-003 -6.43720E-003 -5.83610E-003 -5.17915E-003 -4.52369E-003 -3.88860E-003
 -3.28066E-003 -2.70809E-003 -2.18202E-003 -1.71331E-003 -1.30949E-003 -9.73248E-004
 -7.02579E-004 -4.91868E-004 -3.33320E-004 -2.18196E-004 -1.37720E-004 -8.37057E-005
 -4.89755E-005 -2.76151E-005 -1.50528E-005 -7.98039E-006 -4.15721E-006  2.16132E-006
  1.14526E-006  6.33066E-007  3.71743E-007  2.33140E-007  1.54828E-007  1.07130E-007
  7.59860E-008  5.45650E-008  3.93484E-008  2.83602E-008  2.03793E-008  1.45848E-008
  1.03922E-008  7.37228E-009  5.20638E-009  3.65871E-009  2.55630E-009  1.77349E-009
  1.21978E-009
  4.71168E-022  1.55145E-021  4.98684E-021  1.56473E-020  4.79270E-020  1.43300E-019
  4.18251E-019  1.19166E-018  3.31435E-018  8.99856E-018  2.38495E-017  6.17055E-017
  1.55852E-016  3.84281E-016  9.25015E-016  2.17382E-015  4.98761E-015  1.11733E-014
  2.44412E-014  5.22114E-014  1.08936E-013  2.22039E-013  4.42244E-013  8.61068E-013
  1.63981E-012  3.05676E-012  5.58336E-012  1.00074E-011  1.76352E-011  3.06323E-011
  5.26167E-011  8.97246E-011  1.52565E-010  2.59835E-010  4.44982E-010  7.68292E-010
  1.33834E-009  2.34905E-009  4.14168E-009  7.30527E-009  1.28337E-008  2.23627E-008
  3.85158E-008  6.53943E-008  1.09255E-007  1.79446E-007  2.89729E-007  4.60259E-007
  7.20807E-007  1.11643E-006  1.71800E-006  2.64203E-006  4.08778E-006  6.40500E-006
  1.02135E-005  1.66050E-005 -2.74680E-005 -4.59751E-005 -7.72519E-005 -1.29183E-004
 -2.13194E-004 -3.44748E-004 -5.43266E-004 -8.31387E-004 -1.23349E-003 -1.77248E-003
 -2.46159E-003 -3.28768E-003 -4.18946E-003 -5.04906E-003 -5.72055E-003 -6.09249E-003
 -6.13995E-003 -5.92163E-003 -5.52967E-003 -5.04048E-003 -4.49889E-003 -3.92922E-003
 -3.35058E-003 -2.78373E-003 -2.25014E-003 -1.76820E-003 -1.35027E-003 -1.00162E-003
 -7.21210E-004 -5.03453E-004 -3.40137E-004 -2.21974E-004 -1.39672E-004 -8.46250E-005
 -4.93502E-005 -2.77255E-005 -1.50490E-005 -7.93669E-006 -4.10677E-006  2.11677E-006
  1.10991E-006  6.06555E-007  3.52559E-007  2.19663E-007  1.45659E-007  1.01151E-007
  7.23286E-008  5.25594E-008  3.84802E-008  2.82383E-008  2.07117E-008  1.51600E-008
  1.10633E-008  8.04333E-009  5.82045E-009  4.18715E-009  2.98994E-009  2.11555E-009
  1.48041E-009
  3.11408E-022  1.02539E-021  3.29595E-021  1.03420E-020  3.16781E-020  9.47209E-020
  2.76480E-019  7.87800E-019  2.19131E-018  5.95020E-018  1.57726E-017  4.08155E-017
  1.03112E-016  2.54309E-016  6.12358E-016  1.43966E-015  3.30489E-015  7.40860E-015
  1.62202E-014  3.46890E-014  7.24860E-014  1.48044E-013  2.95670E-013  5.77819E-013
  1.10595E-012  2.07579E-012  3.82698E-012  6.94577E-012  1.24454E-011  2.20925E-011
  3.90113E-011  6.88226E-011  1.21799E-010  2.16926E-010  3.89435E-010  7.04490E-010
  1.28141E-009  2.33526E-009  4.24600E-009  7.66955E-009  1.37098E-008  2.41754E-008
 -4.19487E-008 -7.14986E-008 -1.19572E-007  1.96115E-007  3.15526E-007  4.98449E-007
  7.74619E-007  1.18782E-006  1.80510E-006  2.73430E-006  4.15708E-006  6.38930E-006
  9.98736E-006  1.59267E-005 -2.58853E-005 -4.26639E-005 -7.07518E-005 -1.16992E-004
 -1.91201E-004 -3.06482E-004 -4.78945E-004 -7.26647E-004 -1.06767E-003 -1.51691E-003
 -2.08011E-003 -2.74388E-003 -3.46401E-003 -4.16234E-003 -4.74378E-003 -5.13112E-003
 -5.29445E-003 -5.25210E-003 -5.04623E-003 -4.71766E-003 -4.29705E-003 -3.80990E-003
 -3.28314E-003 -2.74642E-003 -2.22892E-003 -1.75487E-003 -1.34057E-003 -9.93678E-004
 -7.14386E-004 -4.97639E-004 -3.35369E-004 -2.18258E-004 -1.36930E-004 -8.27080E-005
 -4.80762E-005 -2.69156E-005 -1.45523E-005 -7.63933E-006 -3.93049E-006  2.01167E-006
  1.04603E-006  5.66685E-007  3.27059E-007  2.03128E-007  1.34974E-007  9.44235E-008
  6.83287E-008  5.04388E-008  3.76283E-008  2.82072E-008  2.11731E-008  1.58786E-008
  1.18766E-008  8.84576E-009  6.54966E-009  4.81231E-009  3.50191E-009  2.51898E-009
  1.78769E-009
  2.00930E-022  6.61602E-022  2.12663E-021  6.67306E-021  2.04408E-020  6.11241E-020
  1.78430E-019  5.08471E-019  1.41454E-018  3.84163E-018  1.01854E-017  2.63643E-017
  6.66256E-017  1.64389E-016  3.96043E-016  9.31716E-016  2.14067E-015  4.80407E-015
  1.05332E-014  2.25701E-014  4.72841E-014  9.69072E-014  1.94448E-013  3.82413E-013
  7.38215E-013  1.40153E-012  2.62352E-012  4.85739E-012  8.92848E-012  1.63606E-011
  3.00090E-011  5.52914E-011  1.02565E-010  1.91646E-010  3.60234E-010  6.79198E-010
  1.27956E-009  2.39862E-009  4.45623E-009  8.17645E-009  1.47746E-008 -2.62335E-008
 -4.56961E-008 -7.80000E-008 -1.30382E-007 -2.13384E-007  3.42023E-007  5.37385E-007
  8.29043E-007  1.25919E-006  1.89035E-006  2.82018E-006  4.20967E-006  6.33489E-006
  9.67816E-006  1.50801E-005  2.39784E-005 -3.87568E-005 -6.32055E-005 -1.03049E-004
 -1.66411E-004 -2.63997E-004 -4.08720E-004 -6.14566E-004 -8.94652E-004 -1.25838E-003
 -1.70738E-003 -2.23002E-003 -2.79607E-003 -3.35616E-003 -3.85085E-003 -4.22785E-003
 -4.45675E-003 -4.53145E-003 -4.46125E-003 -4.26124E-003 -3.94933E-003 -3.54837E-003
 -3.08762E-003 -2.60062E-003 -2.12032E-003 -1.67411E-003 -1.28074E-003 -9.49644E-004
 -6.82324E-004 -4.74661E-004 -3.19255E-004 -2.07267E-004 -1.29677E-004 -7.80960E-005
 -4.52539E-005 -2.52524E-005 -1.36049E-005 -7.11374E-006 -3.64326E-006  1.85462E-006
  9.58593E-007  5.16409E-007  2.97050E-007  1.84683E-007  1.23524E-007  8.74455E-008
  6.43184E-008  4.84232E-008  3.69360E-008  2.83574E-008  2.18185E-008  1.67719E-008
  1.28484E-008  9.78658E-009  7.39577E-009  5.53325E-009  4.09013E-009 -2.98145E-009
 -2.13948E-009
  1.26579E-022  4.16775E-022  1.33966E-021  4.20378E-021  1.28776E-020  3.85111E-020
  1.12432E-019  3.20448E-019  8.91642E-019  2.42215E-018  6.42394E-018  1.66346E-017
  4.20586E-017  1.03841E-016  2.50377E-016  5.89659E-016  1.35667E-015  3.05025E-015
  6.70423E-015  1.44126E-014  3.03267E-014  6.25204E-014  1.26445E-013  2.51319E-013
  4.92011E-013  9.51459E-013  1.82374E-012  3.47841E-012  6.62818E-012  1.26647E-011
  2.43306E-011  4.70526E-011  9.15445E-011  1.78785E-010  3.49303E-010  6.80020E-010
  1.31389E-009  2.51037E-009  4.72858E-009 -8.75912E-009 -1.59256E-008 -2.83798E-008
 -4.95167E-008 -8.45311E-008 -1.41134E-007 -2.30443E-007 -3.68069E-007  5.75511E-007
  8.82129E-007  1.32842E-006  1.97213E-006  2.90016E-006  4.25160E-006  6.26041E-006
  9.33073E-006  1.41622E-005  2.19451E-005  3.46408E-005 -5.53459E-005 -8.86982E-005
 -1.41218E-004 -2.21403E-004 -3.39357E-004 -5.05769E-004 -7.30221E-004 -1.01891E-003
 -1.37195E-003 -1.78047E-003 -2.22442E-003 -2.67291E-003 -3.08858E-003 -3.43530E-003
 -3.68502E-003 -3.82035E-003 -3.83320E-003 -3.72339E-003 -3.49929E-003 -3.17912E-003
 -2.79029E-003 -2.36571E-003 -1.93828E-003 -1.53577E-003 -1.17760E-003 -8.74201E-004
 -6.28221E-004 -4.36695E-004 -2.93271E-004 -1.89994E-004 -1.18569E-004 -7.12068E-005
 -4.11413E-005 -2.28888E-005 -1.22936E-005 -6.40758E-006 -3.27046E-006 -1.65890E-006
  8.54560E-007  4.59435E-007  2.64586E-007  1.65519E-007  1.12031E-007  8.06663E-008
  6.05795E-008  4.66865E-008  3.65059E-008  2.87445E-008  2.26729E-008  1.78463E-008
  1.39741E-008  1.08559E-008  8.34701E-009  6.33839E-009 -4.74430E-009 -3.49441E-009
 -2.52902E-009
  7.78685E-023  2.56371E-022  8.24045E-022  2.58586E-021  7.92193E-021  2.36935E-020
  6.91840E-020  1.97228E-019  5.48942E-019  1.49176E-018  3.95830E-018  1.02562E-017
  2.59524E-017  6.41412E-017  1.54863E-016  3.65360E-016  8.42572E-016  1.90025E-015
  4.19390E-015  9.06584E-015  1.92176E-014  4.00104E-014  8.19834E-014  1.65763E-013
  3.31768E-013  6.59710E-013  1.30839E-012  2.59775E-012  5.17884E-012  1.03842E-011
  2.09431E-011  4.24163E-011  8.60163E-011  1.74013E-010  3.49817E-010  6.96253E-010
  1.36763E-009 -2.64421E-009 -5.02159E-009 -9.35189E-009 -1.70584E-008 -3.04482E-008
 -5.31475E-008 -9.06787E-008 -1.51189E-007 -2.46322E-007 -3.92240E-007 -6.10813E-007
 -9.31179E-007  1.39219E-006  2.04695E-006  2.97186E-006  4.28453E-006  6.17757E-006
  8.97867E-006  1.32507E-005  1.99467E-005  3.06302E-005  4.77572E-005 -7.49832E-005
 -1.17412E-004 -1.81644E-004 -2.75462E-004 -4.07006E-004 -5.83440E-004 -8.09237E-004
 -1.08437E-003 -1.40269E-003 -1.75107E-003 -2.10968E-003 -2.45401E-003 -2.75806E-003
 -2.99750E-003 -3.15188E-003 -3.20628E-003 -3.15327E-003 -2.99522E-003 -2.74559E-003
 -2.42768E-003 -2.07083E-003 -1.70505E-003 -1.35616E-003 -1.04277E-003 -7.75425E-004
 -5.57589E-004 -3.87454E-004 -2.59884E-004 -1.68046E-004 -1.04626E-004 -6.26713E-005
 -3.61136E-005 -2.00394E-005 -1.07366E-005 -5.58332E-006 -2.84406E-006  1.44049E-006
  7.41836E-007  3.99716E-007  2.31704E-007  1.46732E-007  1.01108E-007  7.44392E-008
  5.73125E-008  4.53354E-008  3.63854E-008  2.93789E-008  2.37247E-008  1.90782E-008
  1.52253E-008  1.20246E-008  9.37638E-009 -7.20426E-009 -5.44501E-009 -4.04244E-009
 -2.94450E-009
  4.67925E-023  1.54032E-022  4.95062E-022  1.55351E-021  4.75963E-021  1.42376E-020
  4.15829E-020  1.18582E-019  3.30192E-019  8.97822E-019  2.38411E-018  6.18346E-018
  1.56667E-017  3.87856E-017  9.38525E-017  2.22073E-016  5.14135E-016  1.16558E-015
  2.59036E-015  5.65145E-015  1.21271E-014  2.56561E-014  5.36707E-014  1.11401E-013
  2.30290E-013  4.75881E-013  9.86123E-013  2.05338E-012  4.29889E-012  9.03923E-012
  1.90426E-011  4.00567E-011  8.38197E-011  1.73839E-010  3.56167E-010 -7.18892E-010
 -1.42629E-009 -2.77669E-009 -5.29714E-009 -9.89247E-009 -1.80711E-008 -3.22721E-008
 -5.63179E-008 -9.60087E-008 -1.59860E-007 -2.59962E-007 -4.12937E-007 -6.40959E-007
 -9.72937E-007 -1.44621E-006  2.10963E-006  3.02997E-006  4.30507E-006  6.08939E-006
  8.64018E-006  1.23951E-005  1.80921E-005  2.69399E-005  4.08325E-005 -6.25811E-005
 -9.60975E-005 -1.46426E-004 -2.19501E-004 -3.21528E-004 -4.57993E-004 -6.32411E-004
 -8.45066E-004 -1.09201E-003 -1.36455E-003 -1.64943E-003 -1.92962E-003 -2.18568E-003
 -2.39731E-003 -2.54526E-003 -2.61365E-003 -2.59284E-003 -2.48212E-003 -2.29101E-003
 -2.03813E-003 -1.74787E-003 -1.44576E-003 -1.15428E-003 -8.90075E-004 -6.63093E-004
 -4.77187E-004 -3.31512E-004 -2.22121E-004 -1.43379E-004 -8.90774E-005 -5.32338E-005
 -3.06052E-005 -1.69477E-005 -9.06484E-006 -4.70861E-006 -2.39776E-006  1.21570E-006
  6.28183E-007  3.40941E-007  2.00185E-007  1.29208E-007  9.12066E-008  6.89897E-008
  5.46191E-008  4.43990E-008  3.65609E-008  3.02225E-008  2.49235E-008  2.04131E-008
  1.65487E-008 -1.32442E-008 -1.04417E-008 -8.09569E-009 -6.16396E-009 -4.60350E-009
 -3.36924E-009
  2.74827E-023  9.04345E-023  2.90600E-022  9.11851E-022  2.79391E-021  8.35916E-021
  2.44222E-020  6.96788E-020  1.94153E-019  5.28397E-019  1.40482E-018  3.64935E-018
  9.26568E-018  2.30027E-017  5.58678E-017  1.32845E-016  3.09578E-016  7.07959E-016
  1.59153E-015  3.52496E-015  7.71283E-015  1.67263E-014  3.60806E-014  7.76990E-014
  1.67587E-013  3.62879E-013  7.89598E-013  1.72552E-012  3.77945E-012  8.27180E-012
  1.80253E-011  3.89674E-011  8.32937E-011 -1.75538E-010 -3.63884E-010 -7.40594E-010
 -1.47775E-009 -2.88770E-009 -5.52166E-009 -1.03247E-008 -1.88697E-008 -3.36951E-008
 -5.87703E-008 -1.00101E-007 -1.66475E-007 -2.70307E-007 -4.28541E-007 -6.63531E-007
 -1.00391E-006 -1.48564E-006 -2.15385E-006  3.06691E-006  4.30542E-006  5.99044E-006
  8.31761E-006  1.16154E-005  1.64357E-005  2.36832E-005  3.47781E-005  5.18312E-005
 -7.77836E-005 -1.16436E-004 -1.72277E-004 -2.50043E-004 -3.54002E-004 -4.87045E-004
 -6.49775E-004 -8.39774E-004 -1.05120E-003 -1.27478E-003 -1.49810E-003 -1.70626E-003
 -1.88284E-003 -2.01146E-003 -2.07798E-003 -2.07323E-003 -1.99538E-003 -1.85108E-003
 -1.65461E-003 -1.42524E-003 -1.18358E-003 -9.48118E-004 -7.32968E-004 -5.46940E-004
 -3.93856E-004 -2.73546E-004 -1.83091E-004 -1.17995E-004 -7.31669E-005 -4.36395E-005
 -2.50448E-005 -1.38500E-005 -7.40306E-006 -3.84668E-006 -1.96238E-006  9.99053E-007
  5.20256E-007  2.86116E-007  1.71380E-007  1.13550E-007  8.25826E-008  6.44051E-008
  5.24990E-008  4.38301E-008  3.69601E-008  3.11919E-008  2.61836E-008  2.17690E-008
 -1.78697E-008 -1.44493E-008 -1.14879E-008 -8.96766E-009 -6.86540E-009 -5.14998E-009
 -3.78252E-009
  1.57946E-023  5.19314E-023  1.66793E-022  5.23252E-022  1.60327E-021  4.79802E-021
  1.40247E-020  4.00435E-020  1.11695E-019  3.04427E-019  8.10948E-019  2.11215E-018
  5.38148E-018  1.34221E-017  3.28009E-017  7.86378E-017  1.85250E-016  4.29697E-016
  9.83918E-016  2.23088E-015  5.02581E-015  1.12902E-014  2.53743E-014  5.71989E-014
  1.29495E-013  2.94388E-013  6.70940E-013  1.52881E-012  3.47100E-012  7.82438E-012
  1.74534E-011  3.84127E-011 -8.32092E-011 -1.77062E-010 -3.69554E-010 -7.55651E-010
 -1.51242E-009 -2.96101E-009 -5.66760E-009 -1.06018E-008 -1.93750E-008 -3.45840E-008
 -6.02823E-008 -1.02591E-007 -1.70443E-007 -2.76416E-007 -4.37587E-007 -6.76305E-007
 -1.02081E-006 -1.50575E-006 -2.17306E-006 -3.07406E-006  4.27496E-006  5.86899E-006
  8.00036E-006  1.09063E-005  1.49842E-005  2.08874E-005  2.96482E-005  4.28110E-005
  6.25418E-005 -9.16603E-005 -1.33530E-004 -1.91754E-004 -2.69664E-004 -3.69666E-004
 -4.92541E-004 -6.36869E-004 -7.98646E-004 -9.71161E-004 -1.14512E-003 -1.30900E-003
 -1.44986E-003 -1.55455E-003 -1.61162E-003 -1.61346E-003 -1.55816E-003 -1.45043E-003
 -1.30094E-003 -1.12434E-003 -9.36578E-004 -7.52223E-004 -5.82670E-004 -4.35299E-004
 -3.13569E-004 -2.17689E-004 -1.45550E-004 -9.36654E-005 -5.79876E-005 -3.45352E-005
 -1.97989E-005 -1.09450E-005 -5.85435E-006 -3.04871E-006 -1.56226E-006  8.01653E-007
  4.22946E-007  2.37313E-007  1.46123E-007  1.00054E-007  7.52997E-008  6.06440E-008
  5.08618E-008  4.35160E-008  3.74628E-008  3.21680E-008  2.73927E-008 -2.30437E-008
 -1.90983E-008 -1.55633E-008 -1.24513E-008 -9.76867E-009 -7.50880E-009 -5.65079E-009
 -4.16107E-009
  8.90283E-024  2.92197E-023  9.37412E-023  2.93898E-022  9.00370E-022  2.69517E-021
  7.88335E-021  2.25343E-020  6.29619E-020  1.72008E-019  4.59681E-019  1.20247E-018
  3.08155E-018  7.74538E-018  1.91225E-017  4.64637E-017  1.11378E-016  2.64152E-016
  6.21892E-016  1.45846E-015  3.41847E-015  8.02961E-015  1.89310E-014  4.48072E-014
  1.06335E-013  2.52406E-013  5.97351E-013  1.40463E-012  3.27073E-012  7.51923E-012
 -1.70238E-011 -3.78797E-011 -8.27046E-011 -1.76966E-010 -3.70751E-010 -7.59970E-010
 -1.52335E-009 -2.98481E-009 -5.71484E-009 -1.06894E-008 -1.95286E-008 -3.48402E-008
 -6.06894E-008 -1.03206E-007 -1.71321E-007 -2.77580E-007 -4.38957E-007 -6.77541E-007
 -1.02097E-006 -1.50260E-006 -2.16152E-006 -3.04330E-006 -4.20256E-006  5.71036E-006
  7.66979E-006  1.02452E-005  1.37099E-005  1.85167E-005  2.53887E-005  3.54215E-005
  5.01704E-005  7.16864E-005 -1.02453E-004 -1.45180E-004 -2.02452E-004 -2.76240E-004
 -3.67373E-004 -4.75052E-004 -5.96500E-004 -7.26796E-004 -8.58918E-004 -9.84045E-004
 -1.09219E-003 -1.17325E-003 -1.21845E-003 -1.22198E-003 -1.18230E-003 -1.10280E-003
 -9.91300E-004 -8.58643E-004 -7.16744E-004 -5.76671E-004 -4.47242E-004 -3.34330E-004
 -2.40827E-004 -1.67089E-004 -1.11605E-004 -7.17345E-005 -4.43606E-005 -2.63996E-005
 -1.51337E-005 -8.37421E-006 -4.49040E-006 -2.34932E-006  1.21333E-006  6.30475E-007
  3.39118E-007  1.95605E-007  1.24736E-007  8.87403E-008  6.92580E-008  5.75621E-008
  4.95498E-008  4.32991E-008  3.79183E-008  3.30109E-008 -2.84241E-008 -2.41256E-008
 -2.01386E-008 -1.65052E-008 -1.32654E-008 -1.04455E-008 -8.05250E-009 -6.07411E-009
 -4.48117E-009
  4.94521E-024  1.61676E-023  5.17346E-023  1.61951E-022  4.95819E-022  1.48439E-021
  4.34576E-021  1.24438E-020  3.48620E-020  9.56080E-020  2.56866E-019  6.76765E-019
  1.75103E-018  4.45709E-018  1.11866E-017  2.77603E-017  6.83283E-017  1.67380E-016
  4.09421E-016  1.00279E-015  2.46386E-015  6.07574E-015  1.50232E-014  3.71678E-014
  9.17310E-014  2.25085E-013  5.47280E-013  1.31457E-012  3.11132E-012  7.24050E-012
 -1.65396E-011 -3.70384E-011 -8.12302E-011 -1.74340E-010 -3.65968E-010 -7.51057E-010
 -1.50641E-009 -2.95219E-009 -5.65183E-009 -1.05682E-008 -1.92984E-008 -3.44102E-008
 -5.99029E-008 -1.01801E-007 -1.68871E-007 -2.73409E-007 -4.32020E-007 -6.66232E-007
 -1.00281E-006 -1.47365E-006 -2.11530E-006 -2.96853E-006 -4.07898E-006 -5.50064E-006
  7.30520E-006  9.60104E-006  1.25661E-005  1.64979E-005  2.18803E-005  2.94607E-005
  4.03200E-005  5.59104E-005  7.80240E-005 -1.08662E-004 -1.49788E-004 -2.02977E-004
 -2.69007E-004 -3.47465E-004 -4.36430E-004 -5.32313E-004 -6.29873E-004 -7.22473E-004
 -8.02618E-004 -8.62790E-004 -8.96547E-004 -8.99671E-004 -8.71097E-004 -8.13281E-004
 -7.31868E-004 -6.34689E-004 -5.30401E-004 -4.27131E-004 -3.31445E-004 -2.47792E-004
 -1.78434E-004 -1.23718E-004 -8.25685E-005 -5.30316E-005 -3.27815E-005 -1.95138E-005
 -1.12008E-005 -6.21507E-006 -3.34879E-006 -1.76574E-006  9.22990E-007  4.88406E-007
  2.69727E-007  1.61169E-007  1.07111E-007  7.94091E-008  6.42407E-008  5.49503E-008
  4.83685E-008  4.30016E-008  3.81661E-008 -3.35775E-008 -2.91523E-008 -2.49063E-008
 -2.08984E-008 -1.71986E-008 -1.38681E-008 -1.09486E-008 -8.45797E-009 -6.39062E-009
 -4.72100E-009
  2.73318E-024  8.86202E-024  2.81971E-023  8.79521E-023  2.68768E-022  8.04361E-022
  2.35746E-021  6.76792E-021  1.90417E-020  5.25483E-020  1.42409E-019  3.79616E-019
  9.97449E-019  2.58997E-018  6.66601E-018  1.70620E-017  4.35722E-017  1.11340E-016
  2.85244E-016  7.33232E-016  1.88996E-015  4.87564E-015  1.25535E-014  3.21540E-014
  8.16584E-014  2.04988E-013  5.07295E-013  1.23493E-012  2.95195E-012  6.91937E-012
  1.58877E-011 -3.57064E-011 -7.84992E-011 -1.68742E-010 -3.54545E-010 -7.27948E-010
 -1.46023E-009 -2.86132E-009 -5.47615E-009 -1.02353E-008 -1.86809E-008 -3.32904E-008
 -5.79196E-008 -9.83723E-008 -1.63087E-007 -2.63893E-007 -4.16740E-007 -6.42268E-007
 -9.66038E-007 -1.41826E-006 -2.03300E-006 -2.84700E-006 -3.89891E-006 -5.23010E-006
 -6.88924E-006  8.94372E-006  1.15011E-005  1.47434E-005  1.89751E-005  2.46804E-005
  3.25793E-005  4.36633E-005  5.91857E-005  8.05818E-005 -1.09302E-004 -1.46563E-004
 -1.93037E-004 -2.48544E-004 -3.11787E-004 -3.80207E-004 -4.49990E-004 -5.16281E-004
 -5.73619E-004 -6.16585E-004 -6.40602E-004 -6.42732E-004 -6.22289E-004 -5.81057E-004
 -5.23037E-004 -4.53755E-004 -3.79330E-004 -3.05542E-004 -2.37096E-004 -1.77216E-004
 -1.27559E-004 -8.84011E-005 -5.89766E-005 -3.78790E-005 -2.34304E-005 -1.39707E-005
 -8.04415E-006 -4.48646E-006 -2.43653E-006  1.29991E-006  6.91280E-007  3.74941E-007
  2.14195E-007  1.33498E-007  9.28315E-008  7.17228E-008  5.99697E-008  5.25747E-008
  4.71187E-008  4.24523E-008 -3.80583E-008 -3.37405E-008 -2.94684E-008 -2.52935E-008
 -2.13009E-008 -1.75805E-008 -1.42085E-008 -1.12377E-008 -8.69397E-009 -6.57664E-009
 -4.86303E-009
  1.53142E-024  4.88244E-024  1.53498E-023  4.74981E-023  1.44475E-022  4.31637E-022
  1.26630E-021  3.64881E-021  1.03340E-020  2.88026E-020  7.91408E-020  2.14871E-019
  5.78056E-019  1.54573E-018  4.12147E-018  1.09895E-017  2.93652E-017  7.87120E-017
  2.11566E-016  5.69293E-016  1.52960E-015  4.09069E-015  1.08534E-014  2.84799E-014
  7.37105E-014  1.87736E-013  4.69678E-013  1.15255E-012  2.77107E-012  6.52227E-012
  1.50190E-011 -3.38193E-011 -7.44424E-011 -1.60136E-010 -3.36576E-010 -6.91089E-010
 -1.38608E-009 -2.71518E-009 -5.19433E-009 -9.70388E-009 -1.77016E-008 -3.15280E-008
 -5.48232E-008 -9.30637E-008 -1.54208E-007 -2.49407E-007 -3.93688E-007 -6.06480E-007
 -9.11787E-007 -1.33785E-006 -1.91616E-006 -2.67991E-006 -3.66229E-006 -4.89550E-006
 -6.41209E-006 -8.25087E-006  1.04699E-005  1.31692E-005  1.65240E-005  2.08266E-005
  2.65296E-005  3.42785E-005  4.49146E-005  5.94293E-005  7.88560E-005 -1.04097E-004
 -1.35699E-004 -1.73619E-004 -2.17015E-004 -2.64127E-004 -3.12279E-004 -3.58043E-004
 -3.97575E-004 -4.27091E-004 -4.43436E-004 -4.44631E-004 -4.30255E-004 -4.01581E-004
 -3.61380E-004 -3.13449E-004 -2.61994E-004 -2.10991E-004 -1.63687E-004 -1.22315E-004
 -8.80240E-005 -6.10029E-005 -4.07156E-005 -2.61800E-005 -1.62289E-005 -9.71167E-006
 -5.62304E-006 -3.16195E-006  1.73752E-006  9.42516E-007  5.13004E-007  2.87219E-007
  1.70928E-007  1.11663E-007  8.13160E-008  6.52872E-008  5.61581E-008  5.02156E-008
  4.56260E-008 -4.15098E-008 -3.74788E-008 -3.34042E-008 -2.92934E-008 -2.52223E-008
 -2.12931E-008 -1.76080E-008 -1.42526E-008 -1.12864E-008 -8.74023E-009 -6.61690E-009
 -4.89599E-009
  8.98339E-025  2.77578E-024  8.52416E-024  2.59445E-023  7.80956E-023  2.32147E-022
  6.81017E-022  1.97172E-021  5.63891E-021  1.59548E-020  4.47604E-020  1.24847E-019
  3.47218E-019  9.65522E-019  2.69016E-018  7.51844E-018  2.10733E-017  5.91514E-017
  1.65867E-016  4.63214E-016  1.28414E-015  3.52280E-015  9.53668E-015  2.54166E-014
  6.65604E-014  1.71017E-013  4.30610E-013  1.06160E-012  2.56084E-012  6.04126E-012
  1.39327E-011 -3.14037E-011 -6.91631E-011 -1.48815E-010 -3.12781E-010 -6.42120E-010
 -1.28747E-009 -2.52104E-009 -4.82071E-009 -9.00139E-009 -1.64116E-008 -2.92150E-008
 -5.07750E-008 -8.61494E-008 -1.42686E-007 -2.30678E-007 -3.63995E-007 -5.60559E-007
 -8.42498E-007 -1.23578E-006 -1.76917E-006 -2.47253E-006 -3.37462E-006 -4.50107E-006
 -5.87360E-006 -7.51218E-006 -9.44215E-006  1.17083E-005  1.43974E-005  1.76676E-005
  2.17815E-005  2.71335E-005  3.42592E-005  4.38128E-005  5.64997E-005 -7.29609E-005
 -9.36180E-005 -1.18501E-004 -1.47096E-004 -1.78247E-004 -2.10157E-004 -2.40505E-004
 -2.66686E-004 -2.86148E-004 -2.96788E-004 -2.97304E-004 -2.87450E-004 -2.68103E-004
 -2.41123E-004 -2.09046E-004 -1.74666E-004 -1.40627E-004 -1.09084E-004 -8.15184E-005
 -5.86880E-005 -4.07094E-005 -2.72165E-005 -1.75484E-005 -1.09242E-005 -6.57773E-006
 -3.84188E-006  2.18663E-006  1.22156E-006  6.77599E-007  3.79983E-007  2.21113E-007
  1.37828E-007  9.45562E-008  7.19409E-008  5.97207E-008  5.25544E-008  4.76977E-008
  4.37639E-008 -4.00807E-008 -3.63583E-008 -3.25163E-008 -2.85879E-008 -2.46632E-008
 -2.08528E-008 -1.72646E-008 -1.39879E-008 -1.10853E-008 -8.58981E-009 -6.50634E-009
 -4.81623E-009
  5.76239E-025  1.69463E-024  4.99888E-024  1.47578E-023  4.35019E-023  1.27792E-022
  3.73677E-022  1.08734E-021  3.15057E-021  9.10315E-021  2.62796E-020  7.59568E-020
  2.20179E-019  6.40666E-019  1.87081E-018  5.47459E-018  1.60156E-017  4.66956E-017
  1.35244E-016  3.87861E-016  1.09826E-015  3.06296E-015  8.39684E-015  2.25913E-014
  5.95776E-014  1.53862E-013  3.88849E-013  9.61159E-013  2.32275E-012  5.48620E-012
  1.26621E-011 -2.85516E-011 -6.28915E-011 -1.35315E-010 -2.84355E-010 -5.83593E-010
 -1.16969E-009 -2.28940E-009 -4.37570E-009 -8.16638E-009 -1.48816E-008 -2.64780E-008
 -4.59957E-008 -7.80045E-008 -1.29142E-007 -2.08704E-007 -3.29219E-007 -5.06876E-007
 -7.61659E-007 -1.11699E-006 -1.59876E-006 -2.23354E-006 -3.04635E-006 -4.05802E-006
 -5.28327E-006 -6.73048E-006 -8.40490E-006 -1.03168E-005  1.24961E-005  1.50124E-005
  1.79998E-005  2.16785E-005  2.63673E-005  3.24742E-005  4.04577E-005  5.07535E-005
 -6.36707E-005 -7.92735E-005 -9.72716E-005 -1.16949E-004 -1.37158E-004 -1.56399E-004
 -1.72979E-004 -1.85246E-004 -1.91840E-004 -1.91933E-004 -1.85380E-004 -1.72758E-004
 -1.55274E-004 -1.34558E-004 -1.12404E-004 -9.05013E-005 -7.02277E-005 -5.25242E-005
 -3.78688E-005 -2.63287E-005 -1.76632E-005 -1.14456E-005 -7.17481E-006 -4.36126E-006
  2.57985E-006  1.49321E-006  8.52752E-007  4.86732E-007  2.83057E-007  1.72159E-007
  1.12719E-007  8.10912E-008  6.41347E-008  5.47044E-008  4.89714E-008  4.49091E-008
 -4.14670E-008 -3.81299E-008 -3.46813E-008 -3.10744E-008 -2.73572E-008 -2.36254E-008
 -1.99910E-008 -1.65613E-008 -1.34247E-008 -1.06432E-008 -8.25005E-009 -6.25077E-009
 -4.62819E-009
  4.18758E-025  1.15826E-024  3.23150E-024  9.10388E-024  2.58995E-023  7.43595E-023
  2.15291E-022  6.28232E-022  1.84737E-021  5.47498E-021  1.63546E-020  4.92222E-020
  1.49089E-019  4.53513E-019  1.38148E-018  4.19988E-018  1.26976E-017  3.80470E-017
  1.12643E-016  3.28663E-016  9.43050E-016  2.65659E-015  7.33750E-015  1.98505E-014
  5.25605E-014  1.36134E-013  3.44748E-013  8.53349E-013  2.06413E-012  4.87810E-012
  1.12619E-011 -2.53965E-011 -5.59376E-011 -1.20330E-010 -2.52793E-010 -5.18630E-010
 -1.03906E-009 -2.03281E-009 -3.88343E-009 -7.24410E-009 -1.31944E-008 -2.34646E-008
 -4.07420E-008 -6.90644E-008 -1.14295E-007 -1.84647E-007 -2.91185E-007 -4.48216E-007
 -6.73403E-007 -9.87448E-007 -1.41319E-006 -1.97399E-006 -2.69147E-006 -3.58286E-006
 -4.65846E-006 -5.92013E-006 -7.36205E-006 -8.97504E-006 -1.07554E-005  1.27188E-005
  1.49175E-005  1.74579E-005  2.05123E-005  2.43181E-005  2.91572E-005  3.53119E-005
  4.29992E-005 -5.22925E-005 -6.30468E-005 -7.48483E-005 -8.70058E-005 -9.85980E-005
 -1.08577E-004 -1.15916E-004 -1.19771E-004 -1.19628E-004 -1.15402E-004 -1.07453E-004
 -9.65293E-005 -8.36381E-005 -6.98843E-005 -5.63070E-005 -4.37501E-005 -3.27884E-005
 -2.37113E-005 -1.65562E-005 -1.11725E-005 -7.29712E-006  4.62226E-006  2.84807E-006
  1.71440E-006  1.01457E-006  5.95837E-007  3.52106E-007  2.13522E-007  1.36198E-007
  9.36299E-008  7.03221E-008  5.74339E-008  5.00085E-008  4.53004E-008  4.18088E-008
 -3.87350E-008 -3.56819E-008 -3.24867E-008 -2.91245E-008 -2.56495E-008 -2.21557E-008
 -1.87505E-008 -1.55356E-008 -1.25948E-008 -9.98635E-009 -7.74166E-009 -5.86618E-009
 -4.34388E-009
  3.44904E-025  9.01190E-025  2.37128E-024  6.31925E-024  1.71421E-023  4.75173E-023
  1.34893E-022  3.92346E-022  1.16776E-021  3.54715E-021  1.09546E-020  3.42392E-020
  1.07770E-019  3.39897E-019  1.06910E-018  3.33945E-018  1.03215E-017  3.14723E-017
  9.44461E-017  2.78416E-016  8.05058E-016  2.28086E-015  6.32620E-015  1.71666E-014
  4.55529E-014  1.18163E-013  2.99546E-013  7.41951E-013  1.79536E-012  4.24365E-012
  9.79725E-012  2.20910E-011 -4.86467E-011 -1.04616E-010 -2.19703E-010 -4.50566E-010
 -9.02306E-010 -1.76446E-009 -3.36921E-009 -6.28186E-009 -1.14363E-008 -2.03285E-008
 -3.52806E-008 -5.97809E-008 -9.88934E-008 -1.59710E-007 -2.51788E-007 -3.87487E-007
 -5.82070E-007 -8.53439E-007 -1.22133E-006 -1.70591E-006 -2.32569E-006 -3.09500E-006
 -4.02138E-006 -5.10346E-006 -6.33041E-006 -7.68376E-006 -9.14267E-006 -1.06930E-005
  1.23395E-005  1.41190E-005  1.61112E-005  1.84416E-005  2.12723E-005  2.47775E-005
  2.91032E-005  3.43183E-005  4.03657E-005 -4.70268E-005 -5.39127E-005 -6.04902E-005
 -6.61438E-005 -7.02644E-005 -7.23493E-005 -7.20915E-005 -6.94372E-005 -6.45985E-005
 -5.80167E-005 -5.02867E-005 -4.20601E-005 -3.39487E-005 -2.64487E-005 -1.98973E-005
 -1.44637E-005 -1.01689E-005 -6.92421E-006  4.57498E-006  2.94075E-006  1.84558E-006
  1.13653E-006  6.91610E-007  4.20100E-007  2.58365E-007  1.63956E-007  1.09733E-007
  7.89385E-008  6.15049E-008  5.15052E-008  4.54984E-008  4.15097E-008  3.84225E-008
 -3.56266E-008 -3.28141E-008 -2.98609E-008 -2.67549E-008 -2.35497E-008 -2.03324E-008
 -1.72009E-008 -1.42475E-008 -1.15480E-008 -9.15495E-009 -7.09643E-009 -5.37696E-009
 -3.98153E-009
  3.10996E-025  7.80585E-025  1.96144E-024  4.97583E-024  1.28670E-023  3.42462E-023
  9.45433E-023  2.71737E-022  8.12006E-022  2.50772E-021  7.93500E-021  2.54864E-020
  8.23835E-020  2.66088E-019  8.53889E-019  2.71070E-018  8.48485E-018  2.61231E-017
  7.89647E-017  2.34032E-016  6.79378E-016  1.93024E-015  5.36451E-015  1.45774E-014
  3.87186E-014  1.00495E-013  2.54847E-013  6.31334E-013  1.52770E-012  3.61062E-012
  8.33418E-012  1.87872E-011 -4.13582E-011 -8.89100E-011 -1.86646E-010 -3.82611E-010
 -7.65879E-010 -1.49699E-009 -2.85714E-009 -5.32459E-009 -9.68899E-009 -1.72147E-008
 -2.98632E-008 -5.05802E-008 -8.36407E-008 -1.35031E-007 -2.12818E-007 -3.27436E-007
 -4.91780E-007 -7.20976E-007 -1.03172E-006 -1.44105E-006 -1.96456E-006 -2.61417E-006
 -3.39563E-006 -4.30634E-006 -5.33414E-006 -6.45776E-006 -7.64978E-006 -8.88247E-006
 -1.01363E-005  1.14095E-005  1.27275E-005  1.41470E-005  1.57536E-005  1.76490E-005
  1.99279E-005  2.26485E-005  2.58015E-005  2.92863E-005 -3.29024E-005 -3.63623E-005
 -3.93256E-005 -4.14498E-005 -4.24491E-005 -4.21463E-005 -4.05068E-005 -3.76467E-005
 -3.38123E-005 -2.93377E-005 -2.45891E-005 -1.99110E-005 -1.55828E-005 -1.17946E-005
 -8.64208E-006  6.13802E-006  4.23332E-006  2.84182E-006  1.86260E-006  1.19681E-006
  7.58063E-007  4.76884E-007  3.01035E-007  1.93336E-007  1.28519E-007  9.00459E-008
  6.74130E-008  5.41032E-008  4.61394E-008  4.11250E-008  3.76331E-008 -3.48298E-008
 -3.22469E-008 -2.96442E-008 -2.69254E-008 -2.40844E-008 -2.11692E-008 -1.82562E-008
 -1.54304E-008 -1.27720E-008 -1.03464E-008 -8.19909E-009 -6.35364E-009 -4.81317E-009
 -3.56357E-009
  2.94137E-025  7.21789E-025  1.76372E-024  4.32988E-024  1.08052E-023  2.77837E-023
  7.45599E-023  2.10492E-022  6.25148E-022  1.93792E-021  6.19313E-021  2.01392E-020
  6.58988E-020  2.15128E-019  6.96351E-019  2.22535E-018  7.00005E-018  2.16281E-017
  6.55386E-017  1.94564E-016  5.65413E-016  1.60750E-015  4.46909E-015  1.21458E-014
  3.22594E-014  8.37194E-014  2.12260E-013  5.25689E-013  1.27166E-012  3.00444E-012
  6.93237E-012  1.56210E-011 -3.43738E-011 -7.38633E-011 -1.54990E-010 -3.17574E-010
 -6.35397E-010 -1.24137E-009 -2.36814E-009 -4.41120E-009 -8.02317E-009 -1.42484E-008
 -2.47066E-008 -4.18286E-008 -6.91417E-008 -1.11584E-007 -1.75809E-007 -2.70426E-007
 -4.06074E-007 -5.95246E-007 -8.51736E-007 -1.18963E-006 -1.62183E-006 -2.15813E-006
 -2.80305E-006 -3.55385E-006 -4.39907E-006 -5.31832E-006 -6.28388E-006 -7.26434E-006
 -8.23049E-006 -9.16242E-006  1.00566E-005  1.09310E-005  1.18251E-005  1.27945E-005
  1.38988E-005  1.51837E-005  1.66623E-005  1.82996E-005  2.00052E-005 -2.16375E-005
 -2.30219E-005 -2.39777E-005 -2.43508E-005 -2.40429E-005 -2.30316E-005 -2.13751E-005
 -1.92027E-005 -1.66914E-005 -1.40368E-005 -1.14233E-005 -9.00149E-006  6.87423E-006
  5.09409E-006  3.66914E-006  2.57426E-006  1.76405E-006  1.18481E-006  7.83384E-007
  5.12842E-007  3.34927E-007  2.20391E-007  1.47984E-007  1.02898E-007  7.51466E-008
  5.81750E-008  4.77616E-008  4.12297E-008  3.69040E-008  3.37504E-008  3.11455E-008
 -2.87293E-008 -2.63134E-008 -2.38211E-008 -2.12478E-008 -1.86328E-008 -1.60388E-008
 -1.35363E-008 -1.11913E-008 -9.05794E-009 -7.17323E-009 -5.55593E-009 -4.20736E-009
 -3.11426E-009
  2.82812E-025  6.87238E-025  1.65825E-024  4.00758E-024  9.81733E-024  2.47391E-023
  6.50923E-023  1.80697E-022  5.30068E-022  1.63028E-021  5.18618E-021  1.68189E-020
  5.49269E-020  1.78991E-019  5.78309E-019  1.84452E-018  5.79055E-018  1.78559E-017
  5.40059E-017  1.60046E-016  4.64355E-016  1.31827E-015  3.66024E-015  9.93602E-015
  2.63630E-014  6.83538E-014  1.73158E-013  4.28523E-013  1.03589E-012  2.44582E-012
  5.64001E-012  1.27015E-011  2.79340E-011 -5.99931E-011 -1.25820E-010 -2.57671E-010
 -5.15284E-010 -1.00620E-009 -1.91856E-009 -3.57202E-009 -6.49373E-009 -1.15269E-008
 -1.99785E-008 -3.38093E-008 -5.58634E-008 -9.01210E-008 -1.41946E-007 -2.18275E-007
 -3.27688E-007 -4.80259E-007 -6.87123E-007 -9.59664E-007 -1.30832E-006 -1.74100E-006
 -2.26133E-006 -2.86690E-006 -3.54790E-006 -4.28661E-006 -5.05823E-006 -5.83315E-006
 -6.58097E-006 -7.27565E-006 -7.90093E-006  8.45477E-006  8.95116E-006  9.41819E-006
  9.89186E-006  1.04063E-005  1.09826E-005  1.16185E-005  1.22824E-005  1.29144E-005
  1.34334E-005 -1.37518E-005 -1.37918E-005 -1.35017E-005 -1.28668E-005 -1.19135E-005
 -1.07045E-005 -9.32771E-006 -7.88143E-006  6.45932E-006  5.13838E-006  3.97192E-006
  2.98788E-006  2.19155E-006  1.57112E-006  1.10411E-006  7.63371E-007  5.21576E-007
  3.54170E-007  2.40743E-007  1.65313E-007  1.15947E-007  8.40578E-008  6.36493E-008
  5.06306E-008  4.22628E-008  3.67405E-008  3.28909E-008  2.99656E-008  2.74993E-008
 -2.52163E-008 -2.29682E-008 -2.06920E-008 -1.83814E-008 -1.60652E-008 -1.37915E-008
 -1.16148E-008 -9.58670E-009 -7.74923E-009 -6.13084E-009 -4.74509E-009 -3.59141E-009
 -2.65732E-009
  2.71672E-025  6.59271E-025  1.58826E-024  3.83101E-024  9.36035E-024  2.34963E-023
  6.14556E-023  1.69125E-022  4.90439E-022  1.48785E-021  4.66327E-021  1.48981E-020
  4.79596E-020  1.54222E-019  4.92335E-019  1.55371E-018  4.83257E-018  1.47832E-017
  4.44080E-017  1.30842E-016  3.77776E-016  1.06809E-015  2.95542E-015  7.99963E-015
  2.11739E-014  5.47876E-014  1.38551E-013  3.42376E-013  8.26593E-013  1.94950E-012
  4.49113E-012  1.01054E-011  2.22071E-011 -4.76592E-011 -9.98858E-011 -2.04432E-010
 -4.08574E-010 -7.97372E-010 -1.51954E-009 -2.82762E-009 -5.13783E-009 -9.11555E-009
 -1.57916E-008 -2.67118E-008 -4.41172E-008 -7.11432E-008 -1.12014E-007 -1.72193E-007
 -2.58435E-007 -3.78678E-007 -5.41698E-007 -7.56481E-007 -1.03127E-006 -1.37236E-006
 -1.78261E-006 -2.26012E-006 -2.79699E-006 -3.37878E-006 -3.98489E-006 -4.59000E-006
 -5.16682E-006 -5.68973E-006 -6.13885E-006 -6.50368E-006  6.78528E-006  6.99613E-006
  7.15738E-006  7.29350E-006  7.42570E-006  7.56540E-006  7.70966E-006  7.84004E-006
  7.92538E-006  7.92806E-006  7.81240E-006 -7.55292E-006 -7.14055E-006 -6.58526E-006
 -5.91458E-006  5.16871E-006  4.39358E-006  3.63362E-006  2.92597E-006  2.29681E-006
  1.76039E-006  1.32009E-006  9.70906E-007  7.02441E-007  5.01690E-007  3.55237E-007
  2.50707E-007  1.77519E-007  1.27126E-007  9.29139E-008  6.99420E-008  5.46180E-008
  4.43903E-008  3.74817E-008  3.26762E-008  2.91567E-008  2.63849E-008  2.40167E-008
  2.18423E-008 -1.97444E-008 -1.76700E-008 -1.56092E-008 -1.35797E-008 -1.16145E-008
 -9.75252E-009 -8.03101E-009 -6.48011E-009 -5.11977E-009 -3.95848E-009 -2.99377E-009
 -2.21390E-009
  2.58707E-025  6.30821E-025  1.53011E-024  3.72439E-024  9.19978E-024  2.33538E-023
  6.16169E-023  1.70068E-022  4.90735E-022  1.46981E-021  4.52098E-021  1.41258E-020
  4.44192E-020  1.39582E-019  4.36058E-019  1.34928E-018  4.12391E-018  1.24239E-017
  3.68327E-017  1.07311E-016  3.06911E-016  8.60852E-016  2.36620E-015  6.36939E-015
  1.67814E-014  4.32562E-014  1.09042E-013  2.68738E-013  6.47363E-013  1.52392E-012
  3.50507E-012  7.87584E-012  1.72868E-011 -3.70608E-011 -7.76008E-011 -1.58689E-010
 -3.16909E-010 -6.18041E-010 -1.17702E-009 -2.18888E-009 -3.97490E-009 -7.04835E-009
 -1.22040E-008 -2.06329E-008 -3.40613E-008 -5.49029E-008 -8.64086E-008 -1.32782E-007
 -1.99221E-007 -2.91833E-007 -4.17374E-007 -5.82769E-007 -7.94384E-007 -1.05709E-006
 -1.37314E-006 -1.74111E-006 -2.15492E-006 -2.60333E-006 -3.07010E-006 -3.53492E-006
 -3.97525E-006 -4.36892E-006 -4.69709E-006 -4.94707E-006 -5.11433E-006  5.20317E-006
  5.22559E-006  5.19856E-006  5.14019E-006  5.06553E-006  4.98326E-006  4.89395E-006
  4.79048E-006  4.66045E-006  4.48996E-006  4.26777E-006  3.98861E-006  3.65505E-006
  3.27741E-006  2.87194E-006  2.45798E-006  2.05479E-006  1.67882E-006  1.34206E-006
  1.05130E-006  8.08551E-007  6.11942E-007  4.57009E-007  3.37886E-007  2.48293E-007
  1.82221E-007  1.34336E-007  1.00149E-007  7.60385E-008  5.91793E-008  4.74276E-008
  3.91981E-008  3.33442E-008  2.90545E-008  2.57666E-008  2.30995E-008  2.08027E-008
  1.87183E-008  1.67540E-008 -1.48637E-008 -1.30330E-008 -1.12687E-008 -9.58969E-009
 -8.02007E-009 -6.58350E-009 -5.29908E-009 -4.17877E-009 -3.22632E-009 -2.43745E-009
 -1.80111E-009
  2.43704E-025  6.00408E-025  1.47738E-024  3.66418E-024  9.25749E-024  2.40695E-023
  6.48662E-023  1.81542E-022  5.25665E-022  1.56271E-021  4.72699E-021  1.44292E-020
  4.41563E-020  1.34811E-019  4.09178E-019  1.23152E-018  3.66815E-018  1.07947E-017
  3.13402E-017  8.96496E-017  2.52361E-016  6.98296E-016  1.89742E-015  5.05824E-015
  1.32193E-014  3.38445E-014  8.48375E-014  2.08109E-013  4.99367E-013  1.17172E-012
  2.68769E-012  6.02542E-012  1.31997E-011 -2.82519E-011 -5.90720E-011 -1.20649E-010
 -2.40679E-010 -4.68922E-010 -8.92251E-010 -1.65798E-009 -3.00862E-009 -5.33132E-009
 -9.22518E-009 -1.55876E-008 -2.57182E-008 -4.14335E-008 -6.51791E-008 -1.00116E-007
 -1.50152E-007 -2.19877E-007 -3.14374E-007 -4.38850E-007 -5.98107E-007 -7.95823E-007
 -1.03374E-006 -1.31083E-006 -1.62257E-006 -1.96053E-006 -2.31238E-006 -2.66258E-006
 -2.99353E-006 -3.28746E-006 -3.52851E-006 -3.70485E-006 -3.81032E-006 -3.84528E-006
 -3.81634E-006  3.73494E-006  3.61519E-006  3.47117E-006  3.31457E-006  3.15303E-006
  2.98958E-006  2.82328E-006  2.65069E-006  2.46784E-006  2.27200E-006  2.06293E-006
  1.84331E-006  1.61832E-006  1.39472E-006  1.17963E-006  9.79414E-007  7.98883E-007
  6.40942E-007  5.06593E-007  3.95237E-007  3.05105E-007  2.33718E-007  1.78284E-007
  1.35999E-007  1.04248E-007  8.07188E-008  6.34538E-008  5.08533E-008  4.16512E-008
  3.48747E-008  2.97962E-008  2.58855E-008  2.27654E-008  2.01734E-008  1.79318E-008
  1.59239E-008  1.40772E-008  1.23506E-008 -1.07255E-008 -9.19853E-009 -7.77573E-009
 -6.46790E-009 -5.28654E-009 -4.24081E-009 -3.33553E-009 -2.57017E-009 -1.93885E-009
 -1.43110E-009
  2.27390E-025  5.69398E-025  1.43220E-024  3.65243E-024  9.53077E-024  2.56200E-023
  7.11145E-023  2.03286E-022  5.94598E-022  1.76531E-021  5.27959E-021  1.58089E-020
  4.71863E-020  1.39980E-019  4.11940E-019  1.20112E-018  3.46693E-018  9.89851E-018
  2.79334E-017  7.78459E-017  2.14038E-016  5.80033E-016  1.54762E-015  4.06137E-015
  1.04725E-014  2.65088E-014  6.58162E-014  1.60160E-013  3.81748E-013  8.90752E-013
  2.03373E-012  4.54169E-012  9.91714E-012  2.11682E-011 -4.41589E-011 -9.00137E-011
 -1.79264E-010 -3.48758E-010 -6.62763E-010 -1.23017E-009 -2.23005E-009 -3.94813E-009
 -6.82615E-009 -1.15254E-008 -1.90028E-008 -3.05953E-008 -4.81016E-008 -7.38453E-008
 -1.10698E-007 -1.62033E-007 -2.31583E-007 -3.23176E-007 -4.40344E-007 -5.85805E-007
 -7.60865E-007 -9.64802E-007 -1.19434E-006 -1.44334E-006 -1.70275E-006 -1.96107E-006
 -2.20515E-006 -2.42146E-006 -2.59758E-006 -2.72371E-006 -2.79397E-006 -2.80710E-006
 -2.76662E-006 -2.68010E-006  2.55788E-006  2.41141E-006  2.25159E-006  2.08740E-006
  1.92509E-006  1.76807E-006  1.61738E-006  1.47245E-006  1.33215E-006  1.19552E-006
  1.06230E-006  9.33106E-007  8.09282E-007  6.92550E-007  5.84651E-007  4.87020E-007
  4.00583E-007  3.25688E-007  2.62132E-007  2.09263E-007  1.66103E-007  1.31483E-007
  1.04151E-007  8.28667E-008  6.64685E-008  5.39200E-008  4.43341E-008  3.69803E-008
  3.12784E-008  2.67826E-008  2.31604E-008  2.01695E-008  1.76375E-008  1.54431E-008
  1.35025E-008  1.17588E-008  1.01751E-008  8.72877E-009 -7.40761E-009 -6.20673E-009
 -5.12546E-009 -4.16487E-009 -3.32557E-009 -2.60622E-009 -2.00263E-009 -1.50754E-009
 -1.11101E-009
  2.10918E-025  5.40416E-025  1.40043E-024  3.70205E-024  1.00481E-023  2.80692E-023
  8.05125E-023  2.35677E-022  6.98515E-022  2.08023E-021  6.18568E-021  1.82820E-020
  5.35457E-020  1.55145E-019  4.44325E-019  1.25744E-018  3.51651E-018  9.71916E-018
  2.65507E-017  7.16852E-017  1.91239E-016  5.03864E-016  1.31023E-015  3.35984E-015
  8.48829E-015  2.11067E-014  5.16049E-014  1.23941E-013  2.92151E-013  6.75336E-013
  1.52983E-012  3.39399E-012  7.37041E-012  1.56600E-011 -3.25425E-011 -6.61203E-011
 -1.31320E-010 -2.54889E-010 -4.83415E-010 -8.95736E-010 -1.62137E-009 -2.86674E-009
 -4.95073E-009 -8.35022E-009 -1.37549E-008 -2.21273E-008 -3.47616E-008 -5.33290E-008
 -7.98931E-008 -1.16877E-007 -1.66961E-007 -2.32896E-007 -3.17220E-007 -4.21891E-007
 -5.47861E-007 -6.94638E-007 -8.59905E-007 -1.03929E-006 -1.22633E-006 -1.41277E-006
 -1.58909E-006 -1.74540E-006 -1.87244E-006 -1.96267E-006 -2.01116E-006 -2.01628E-006
 -1.97981E-006 -1.90667E-006 -1.80413E-006  1.68080E-006  1.54550E-006  1.40617E-006
  1.26918E-006  1.13895E-006  1.01798E-006  9.07126E-007  8.06129E-007  7.14107E-007
  6.30002E-007  5.52877E-007  4.82061E-007  4.17170E-007  3.58042E-007  3.04645E-007
  2.56979E-007  2.14999E-007  1.78569E-007  1.47439E-007  1.21246E-007  9.95301E-008
  8.17643E-008  6.73864E-008  5.58364E-008  4.65867E-008  3.91659E-008  3.31731E-008
  2.82820E-008  2.42375E-008  2.08463E-008  1.79653E-008  1.54895E-008  1.33415E-008
  1.14632E-008  9.81063E-009  8.35000E-009  7.05556E-009  5.90813E-009  4.89380E-009
 -4.00252E-009 -3.22679E-009 -2.56020E-009 -1.99634E-009 -1.52800E-009 -1.14681E-009
 -8.43252E-010
  1.95529E-025  5.16360E-025  1.38871E-024  3.82802E-024  1.08429E-023  3.14921E-023
  9.32273E-023  2.79085E-022  8.38211E-022  2.50900E-021  7.44742E-021  2.18471E-020
  6.32055E-020  1.80141E-019  5.05589E-019  1.39752E-018  3.80605E-018  1.02190E-017
  2.70676E-017  7.07719E-017  1.82749E-016  4.66185E-016  1.17488E-015  2.92463E-015
  7.18780E-015  1.74293E-014  4.16647E-014  9.80969E-014  2.27259E-013  5.17541E-013
  1.15751E-012  2.54030E-012  5.46628E-012  1.15252E-011  2.37958E-011 -4.80867E-011
 -9.50691E-011 -1.83818E-010 -3.47491E-010 -6.42097E-010 -1.15951E-009 -2.04595E-009
 -3.52700E-009 -5.93967E-009 -9.77076E-009 -1.56991E-008 -2.46366E-008 -3.77596E-008
 -5.65197E-008 -8.26205E-008 -1.17945E-007 -1.64426E-007 -2.23847E-007 -2.97587E-007
 -3.86321E-007 -4.89718E-007 -6.06174E-007 -7.32643E-007 -8.64623E-007 -9.96324E-007
 -1.12106E-006 -1.23180E-006 -1.32191E-006 -1.38583E-006 -1.41980E-006 -1.42227E-006
 -1.39411E-006 -1.33845E-006 -1.26029E-006 -1.16576E-006 -1.06145E-006  9.53607E-007
  8.47554E-007  7.47335E-007  6.55564E-007  5.73516E-007  5.01367E-007  4.38515E-007
  3.83908E-007  3.36326E-007  2.94588E-007  2.57682E-007  2.24817E-007  1.95423E-007
  1.69121E-007  1.45665E-007  1.24892E-007  1.06668E-007  9.08512E-008  7.72713E-008
  6.57219E-008  5.59673E-008  4.77570E-008  4.08439E-008  3.49996E-008  3.00264E-008
  2.57627E-008  2.20821E-008  1.88894E-008  1.61131E-008  1.36987E-008  1.16021E-008
  9.78572E-009  8.21567E-009  6.86107E-009  5.69409E-009  4.69027E-009  3.82879E-009
  3.09240E-009 -2.46689E-009 -1.94039E-009 -1.50251E-009 -1.14369E-009 -8.54697E-010
 -6.26402E-010
  1.82328E-025  4.99748E-025  1.40256E-024  4.04181E-024  1.19374E-023  3.59256E-023
  1.09299E-022  3.33460E-022  1.01311E-021  3.04880E-021  9.05328E-021  2.64610E-020
  7.60113E-020  2.14432E-019  5.93933E-019  1.61543E-018  4.31652E-018  1.13383E-017
  2.93002E-017  7.45538E-017  1.86948E-016  4.62353E-016  1.12857E-015  2.72021E-015
  6.47613E-015  1.52292E-014  3.53656E-014  8.10619E-014  1.83268E-013  4.08346E-013
  8.95864E-013  1.93336E-012  4.10041E-012  8.53883E-012  1.74448E-011  3.49387E-011
  6.85548E-011  1.31709E-010 -2.47645E-010 -4.55517E-010  8.19401E-010 -1.44106E-009
 -2.47722E-009 -4.16162E-009 -6.83143E-009 -1.09562E-008 -1.71659E-008 -2.62722E-008
 -3.92762E-008 -5.73511E-008 -8.17936E-008 -1.13933E-007 -1.54997E-007 -2.05936E-007
 -2.67219E-007 -3.38627E-007 -4.19071E-007 -5.06474E-007 -5.97760E-007 -6.88964E-007
 -7.75483E-007 -8.52461E-007 -9.15257E-007 -9.59941E-007 -9.83749E-007 -9.85416E-007
 -9.65329E-007 -9.25473E-007 -8.69175E-007 -8.00689E-007 -7.24689E-007 -6.45765E-007
  5.67982E-007  4.94566E-007  4.27753E-007  3.68775E-007  3.17980E-007  2.75023E-007
  2.39094E-007  2.09139E-007  1.84043E-007  1.62768E-007  1.44438E-007  1.28370E-007
  1.14078E-007  1.01240E-007  8.96582E-008  7.92165E-008  6.98369E-008  6.14522E-008
  5.39888E-008  4.73611E-008  4.14751E-008  3.62358E-008  3.15562E-008  2.73633E-008
  2.36010E-008  2.02293E-008  1.72206E-008  1.45547E-008  1.22138E-008  1.01790E-008
  8.42831E-009  6.93615E-009  5.67445E-009  4.61432E-009  3.72780E-009  2.98925E-009
  2.37620E-009  1.86961E-009  1.45358E-009 -1.11481E-009 -8.42036E-010 -6.25415E-010
 -4.56179E-010
  1.72128E-025  4.92275E-025  1.44509E-024  4.34767E-024  1.33313E-023  4.13355E-023
  1.28544E-022  3.98044E-022  1.22044E-021  3.69005E-021  1.09715E-020  3.20212E-020
  9.16387E-020  2.57008E-019  7.06253E-019  1.90179E-018  5.01980E-018  1.29940E-017
  3.30074E-017  8.23402E-017  2.01889E-016  4.86973E-016  1.15661E-015  2.70734E-015
  6.25057E-015  1.42428E-014  3.20456E-014  7.12075E-014  1.56260E-013  3.38533E-013
  7.23700E-013  1.52549E-012  3.16801E-012  6.47580E-012  1.30173E-011  2.57084E-011
  4.98400E-011  9.47734E-011  1.76642E-010  3.22503E-010  5.76465E-010  1.00836E-009
  1.72545E-009  2.88730E-009  4.72361E-009 -7.55368E-009 -1.18052E-008 -1.80285E-008
 -2.69013E-008 -3.92173E-008 -5.58529E-008 -7.77066E-008 -1.05608E-007 -1.40201E-007
 -1.81808E-007 -2.30287E-007 -2.84915E-007 -3.44305E-007 -4.06395E-007 -4.68518E-007
 -5.27571E-007 -5.80256E-007 -6.23398E-007 -6.54271E-007 -6.70912E-007 -6.72347E-007
 -6.58715E-007 -6.31254E-007 -5.92148E-007 -5.44269E-007  4.90846E-007  4.35121E-007
  3.80040E-007  3.28012E-007  2.80778E-007  2.39370E-007  2.04162E-007  1.74991E-007
  1.51299E-007  1.32298E-007  1.17104E-007  1.04855E-007  9.47870E-008  8.62750E-008
  7.88488E-008  7.21796E-008  6.60560E-008  6.03524E-008  5.49986E-008  4.99545E-008
  4.51939E-008  4.06953E-008  3.64401E-008  3.24141E-008  2.86104E-008  2.50308E-008
 -2.16856E-008  1.85911E-008  1.57651E-008  1.32227E-008  1.09725E-008  9.01376E-009
  7.33640E-009  5.92156E-009  4.74402E-009  3.77490E-009  2.98433E-009  2.34377E-009
  1.82741E-009  1.41302E-009  1.08203E-009  8.19220E-010  6.12184E-010 -4.50765E-010
 -3.26528E-010
  1.65364E-025  4.94561E-025  1.51626E-024  4.74032E-024  1.49948E-023  4.75964E-023
  1.50490E-022  4.71188E-022  1.45467E-021  4.41488E-021  1.31458E-020  3.83542E-020
  1.09563E-019  3.06307E-019  8.37971E-019  2.24334E-018  5.87807E-018  1.50796E-017
  3.78920E-017  9.33133E-017  2.25350E-016  5.34087E-016  1.24326E-015  2.84506E-015
  6.40612E-015  1.42058E-014  3.10509E-014  6.69479E-014  1.42463E-013  2.99312E-013
  6.20954E-013  1.27189E-012  2.57117E-012  5.12693E-012  1.00764E-011  1.95035E-011
  3.71435E-011  6.95383E-011  1.27866E-010  2.30739E-010  4.08319E-010  7.08114E-010
  1.20278E-009  2.00000E-009  3.25433E-009  5.18003E-009  8.06340E-009  1.22722E-008
  1.82587E-008  2.65519E-008  3.77358E-008  5.24093E-008 -7.11266E-008 -9.43204E-008
 -1.22211E-007 -1.54717E-007 -1.91369E-007 -2.31262E-007  2.73039E-007  3.14936E-007
  3.54885E-007  3.90675E-007  4.20154E-007  4.41447E-007  4.53166E-007  4.54575E-007
  4.45679E-007  4.27231E-007  4.00648E-007  3.67846E-007  3.31025E-007  2.92436E-007
  2.54166E-007  2.17961E-007  1.85118E-007  1.56447E-007  1.32289E-007  1.12588E-007
  9.69838E-008  8.49220E-008  7.57550E-008  6.88249E-008  6.35260E-008  5.93426E-008
  5.58659E-008  5.27927E-008  4.99141E-008  4.70958E-008  4.42591E-008  4.13635E-008
  3.83933E-008  3.53501E-008  3.22485E-008  2.91144E-008  2.59843E-008 -2.29028E-008
 -1.99200E-008 -1.70871E-008 -1.44510E-008  1.20500E-008  9.91049E-009  8.04465E-009
  6.45114E-009  5.11665E-009  4.01883E-009  3.12974E-009  2.41909E-009  1.85704E-009
  1.41612E-009  1.07236E-009  8.05703E-010  5.99863E-010  4.41865E-010 -3.21471E-010
 -2.30597E-010
  1.62058E-025  5.06052E-025  1.61260E-024  5.20410E-024  1.68662E-023  5.44828E-023
  1.74354E-022  5.50273E-022  1.70733E-021  5.19652E-021  1.54936E-020  4.52108E-020
  1.29046E-019  3.60190E-019  9.82978E-019  2.62292E-018  6.84383E-018  1.74652E-017
  4.36040E-017  1.06541E-016  2.54879E-016  5.97319E-016  1.37215E-015  3.09185E-015
  6.83906E-015  1.48627E-014  3.17615E-014  6.68030E-014  1.38405E-013  2.82689E-013
  5.69566E-013  1.13256E-012  2.22315E-012  4.30800E-012  8.23916E-012  1.55454E-011
  2.89176E-011  5.29953E-011  9.56017E-011  1.69617E-010  2.95717E-010  5.06210E-010
  8.50168E-010  1.39993E-009  2.25881E-009  3.56947E-009  5.52197E-009  8.35985E-009
  1.23821E-008  1.79383E-008  2.54148E-008  3.52087E-008  4.76899E-008  6.31513E-008
  8.17507E-008  1.03450E-007  1.27963E-007  1.54713E-007  1.82824E-007  2.11145E-007
  2.38305E-007  2.62822E-007  2.83224E-007  2.98203E-007  3.06752E-007  3.08293E-007
  3.02743E-007  2.90541E-007  2.72597E-007  2.50193E-007  2.24840E-007  1.98113E-007
  1.71500E-007  1.46271E-007  1.23390E-007  1.03481E-007  8.68352E-008  7.34512E-008
  6.31019E-008  5.54066E-008  4.99019E-008  4.61020E-008  4.35443E-008  4.18197E-008
  4.05882E-008  3.95835E-008  3.86082E-008  3.75251E-008  3.62461E-008  3.47221E-008
  3.29342E-008  3.08883E-008  2.86104E-008 -2.61438E-008 -2.35459E-008 -2.08837E-008
 -1.82288E-008 -1.56520E-008 -1.32174E-008 -1.09774E-008  8.96926E-009  7.21400E-009
  5.71655E-009  4.46807E-009  3.44915E-009  2.63356E-009  1.99176E-009  1.49403E-009
  1.11256E-009  8.22917E-010  6.04561E-010  4.40878E-010  3.18799E-010  2.28244E-010
 -1.61522E-010
  1.61840E-025  5.25078E-025  1.72736E-024  5.71343E-024  1.88533E-023  6.16741E-023
  1.99058E-022  6.31763E-022  1.96711E-021  5.99977E-021  1.79076E-020  5.22714E-020
  1.49156E-019  4.15983E-019  1.13376E-018  3.01979E-018  7.86078E-018  2.00004E-017
  4.97479E-017  1.20996E-016  2.87844E-016  6.70016E-016  1.52664E-015  3.40667E-015
  7.44922E-015  1.59721E-014  3.36043E-014  6.94307E-014  1.40992E-013  2.81637E-013
  5.53865E-013  1.07318E-012  2.05017E-012  3.86350E-012  7.18445E-012  1.31850E-011
  2.38777E-011  4.26577E-011  7.51412E-011  1.30423E-010  2.22894E-010  3.74776E-010
  6.19474E-010  1.00581E-009  1.60303E-009  2.50622E-009  3.84150E-009  5.77006E-009
  8.48957E-009  1.22314E-008  1.72523E-008  2.38182E-008  3.21810E-008  4.25471E-008
  5.50403E-008  6.96618E-008  8.62534E-008  1.04468E-007  1.23754E-007  1.43365E-007
  1.62388E-007  1.79804E-007  1.94573E-007  2.05729E-007  2.12491E-007  2.14357E-007
  2.11170E-007  2.03153E-007  1.90887E-007  1.75255E-007  1.57333E-007  1.38278E-007
  1.19199E-007  1.01062E-007  8.46142E-008  7.03495E-008  5.85129E-008  4.91290E-008
  4.20485E-008  3.70025E-008  3.36533E-008  3.16381E-008  3.06022E-008  3.02218E-008
  3.02166E-008  3.03558E-008  3.04577E-008  3.03867E-008  3.00489E-008  2.93863E-008
  2.83731E-008  2.70117E-008 -2.53288E-008 -2.33727E-008 -2.12078E-008 -1.89102E-008
 -1.65610E-008 -1.42400E-008 -1.20194E-008 -9.95873E-009 -8.10143E-009 -6.47363E-009
  5.08466E-009  3.92927E-009  2.99100E-009  2.24586E-009  1.66604E-009  1.22296E-009
  8.89646E-010  6.42146E-010  4.60278E-010  3.27718E-010  2.31710E-010  1.62548E-010
  1.12991E-010
  1.64015E-025  5.49046E-025  1.85107E-024  6.23469E-024  2.08392E-023  6.87729E-023
  2.23282E-022  7.11386E-022  2.22049E-021  6.78273E-021  2.02612E-020  5.91604E-020
  1.68804E-019  4.70597E-019  1.28173E-018  3.41053E-018  8.86620E-018  2.25204E-017
  5.58966E-017  1.35592E-016  3.21519E-016  7.45426E-016  1.69026E-015  3.74974E-015
  8.14187E-015  1.73111E-014  3.60608E-014  7.36414E-014  1.47529E-013  2.90146E-013
  5.60637E-013  1.06517E-012  1.99147E-012  3.66666E-012  6.65266E-012  1.19009E-011
  2.09984E-011  3.65504E-011  6.27609E-011  1.06288E-010  1.77465E-010  2.91972E-010
  4.73046E-010  7.54237E-010  1.18265E-009  1.82249E-009  2.75847E-009  4.09861E-009
  5.97547E-009  8.54503E-009  1.19822E-008  1.64717E-008  2.21948E-008  2.93099E-008
  3.79295E-008  4.80931E-008  5.97401E-008  7.26840E-008  8.65937E-008  1.00986E-007
  1.15236E-007  1.28606E-007  1.40297E-007  1.49526E-007  1.55606E-007  1.58037E-007
  1.56581E-007  1.51300E-007  1.42567E-007  1.31025E-007  1.17509E-007  1.02948E-007
  8.82552E-008  7.42355E-008  6.15195E-008  5.05295E-008  4.14800E-008  3.44027E-008
  2.91862E-008  2.56216E-008  2.34437E-008  2.23656E-008  2.21032E-008  2.23918E-008
  2.29962E-008  2.37148E-008  2.43814E-008  2.48656E-008  2.50709E-008  2.49336E-008
 -2.44211E-008 -2.35299E-008 -2.22829E-008 -2.07258E-008 -1.89229E-008 -1.69507E-008
 -1.48915E-008 -1.28268E-008 -1.08304E-008 -8.96417E-009 -7.27374E-009 -5.78783E-009
 -4.51850E-009  3.46337E-009  2.60877E-009  1.93338E-009  1.41172E-009  1.01722E-009
  7.24507E-010  5.10909E-010  3.57236E-010  2.47949E-010  1.70937E-010  1.17055E-010
  7.95764E-011
  1.67662E-025  5.74741E-025  1.97253E-024  6.72911E-024  2.26915E-023  7.53361E-023
  2.45568E-022  7.84445E-022  2.45267E-021  7.49980E-021  2.24166E-020  6.54722E-020
  1.86819E-019  5.20728E-019  1.41776E-018  3.77042E-018  9.79447E-018  2.48542E-017
  6.16138E-017  1.49232E-016  3.53194E-016  8.16960E-016  1.84720E-015  4.08371E-015
  8.82977E-015  1.86786E-014  3.86731E-014  7.84044E-014  1.55726E-013  3.03193E-013
  5.79020E-013  1.08538E-012  1.99848E-012  3.61719E-012  6.44042E-012  1.12883E-011
  1.94888E-011  3.31589E-011  5.56207E-011  9.19987E-011  1.50056E-010  2.41325E-010
  3.82572E-010  5.97626E-010  9.19521E-010  1.39287E-009  2.07623E-009  3.04424E-009
  4.38901E-009  6.22036E-009  8.66426E-009  1.18590E-008  1.59484E-008  2.10710E-008
  2.73463E-008  3.48551E-008  4.36173E-008  5.35658E-008  6.45218E-008  7.61735E-008
  8.80671E-008  9.96155E-008  1.10131E-007  1.18883E-007  1.25179E-007  1.28457E-007
  1.28371E-007  1.24854E-007  1.18143E-007  1.08759E-007  9.74311E-008  8.50096E-008
  7.23489E-008  6.02124E-008  4.92003E-008  3.97139E-008  3.19554E-008  2.59535E-008
  2.16053E-008  1.87211E-008  1.70647E-008  1.63843E-008  1.64328E-008  1.69806E-008
  1.78213E-008  1.87752E-008  1.96897E-008  2.04407E-008  2.09328E-008 -2.10995E-008
 -2.09032E-008 -2.03347E-008 -1.94111E-008 -1.81728E-008 -1.66787E-008 -1.50010E-008
 -1.32179E-008 -1.14076E-008 -9.64153E-009 -7.97972E-009 -6.46751E-009 -5.13409E-009
 -3.99301E-009 -3.04407E-009 -2.27623E-009  1.67098E-009  1.20560E-009  8.56041E-010
  5.99125E-010  4.14007E-010  2.82956E-010  1.91587E-010  1.28691E-010  8.58387E-011
  5.68779E-011
  1.71746E-025  5.98681E-025  2.07993E-024  7.15661E-024  2.42754E-023  8.09145E-023
  2.64450E-022  8.46233E-022  2.64885E-021  8.10546E-021  2.42372E-020  7.08045E-020
  2.02045E-019  5.63123E-019  1.53289E-018  4.07532E-018  1.05819E-017  2.68373E-017
  6.64821E-017  1.60879E-016  3.80333E-016  8.78522E-016  1.98304E-015  4.37497E-015
  9.43579E-015  1.98998E-014  4.10499E-014  8.28546E-014  1.63694E-013  3.16705E-013
  6.00341E-013  1.11559E-012  2.03348E-012  3.63815E-012  6.39329E-012  1.10424E-011
  1.87583E-011  3.13605E-011  5.16269E-011  8.37291E-011  1.33826E-010  2.10849E-010
  3.27511E-010  5.01555E-010  7.57232E-010  1.12700E-009  1.65332E-009  2.39060E-009
  3.40688E-009  4.78542E-009  6.62560E-009  9.04292E-009  1.21672E-008  1.61383E-008
  2.10972E-008  2.71718E-008  3.44552E-008  4.29771E-008  5.26694E-008  6.33319E-008
  7.46054E-008  8.59629E-008  9.67288E-008  1.06132E-007  1.13391E-007  1.17820E-007
  1.18940E-007  1.16561E-007  1.10834E-007  1.02230E-007  9.14796E-008  7.94637E-008
  6.70875E-008  5.51670E-008  4.43434E-008  3.50416E-008  2.74690E-008  2.16465E-008
  1.74580E-008  1.47015E-008  1.31349E-008  1.25081E-008  1.25831E-008  1.31435E-008
  1.39981E-008  1.49808E-008  1.59500E-008 -1.67884E-008 -1.74037E-008 -1.77293E-008
 -1.77249E-008 -1.73767E-008 -1.66958E-008 -1.57158E-008 -1.44883E-008 -1.30781E-008
 -1.15562E-008 -9.99444E-009 -8.45879E-009 -7.00537E-009 -5.67700E-009 -4.50195E-009
 -3.49421E-009 -2.65517E-009 -1.97615E-009 -1.44143E-009 -1.03126E-009  7.24419E-010
  5.00267E-010  3.40131E-010  2.28060E-010  1.51070E-010  9.90379E-011  6.43602E-011
  4.15121E-011
  1.75241E-025  6.17514E-025  2.16212E-024  7.47993E-024  2.54665E-023  8.50983E-023
  2.78592E-022  8.92484E-022  2.79567E-021  8.55875E-021  2.55998E-020  7.47963E-020
  2.13445E-019  5.94873E-019  1.61913E-018  4.30379E-018  1.11723E-017  2.83246E-017
  7.01356E-017  1.69626E-016  4.00739E-016  9.24881E-016  2.08553E-015  4.59530E-015
  9.89581E-015  2.08311E-014  4.28742E-014  8.63018E-014  1.69948E-013  3.27520E-013
  6.17961E-013  1.14203E-012  2.06828E-012  3.67270E-012  6.39830E-012  1.09423E-011
  1.83821E-011  3.03524E-011  4.92912E-011  7.87728E-011  1.23950E-010  1.92125E-010
  2.93483E-010  4.41985E-010  6.56482E-010  9.62035E-010  1.39153E-009  1.98761E-009
  2.80500E-009  3.91334E-009  5.40030E-009  7.37478E-009  9.96930E-009  1.33400E-008
  1.76618E-008  2.31166E-008  2.98700E-008  3.80372E-008  4.76378E-008  5.85458E-008
  7.04458E-008  8.28082E-008  9.48991E-008  1.05834E-007  1.14675E-007  1.20561E-007
  1.22849E-007  1.21227E-007  1.15780E-007  1.06989E-007  9.56570E-008  8.27802E-008
  6.93994E-008  5.64576E-008  4.46955E-008  3.45988E-008  2.63966E-008  2.01006E-008
  1.55655E-008  1.25534E-008  1.07887E-008  9.99679E-009  9.92558E-009  1.03545E-008
  1.10949E-008  1.19871E-008 -1.28971E-008 -1.37140E-008 -1.43501E-008 -1.47407E-008
 -1.48446E-008 -1.46448E-008 -1.41471E-008 -1.33780E-008 -1.23812E-008 -1.12125E-008
 -9.93431E-009 -8.61011E-009 -7.29898E-009 -6.05144E-009 -4.90655E-009 -3.89060E-009
 -3.01724E-009 -2.28888E-009 -1.69891E-009 -1.23429E-009 -8.78220E-010 -6.12403E-010
 -4.18911E-010  2.81422E-010  1.85928E-010  1.20997E-010  7.76989E-011  4.93240E-011
  3.10079E-011
  1.77240E-025  6.28369E-025  2.20982E-024  7.66863E-024  2.61649E-023  8.75602E-023
  2.86937E-022  9.19833E-022  2.88262E-021  8.82745E-021  2.64081E-020  7.71647E-020
  2.20209E-019  6.13706E-019  1.67025E-018  4.43914E-018  1.15216E-017  2.92037E-017
  7.22917E-017  1.74779E-016  4.12730E-016  9.52044E-016  2.14537E-015  4.72338E-015
  1.01617E-014  2.13657E-014  4.39121E-014  8.82396E-014  1.73406E-013  3.33362E-013
  6.27135E-013  1.15495E-012  2.08307E-012  3.68114E-012  6.37706E-012  1.08356E-011
 -1.80684E-011 -2.95860E-011 -4.76005E-011  7.52939E-011  1.17166E-010  1.79476E-010
  2.70802E-010  4.02752E-010  5.90866E-010  8.55805E-010  1.22495E-009  1.73461E-009
  2.43306E-009  3.38469E-009  4.67521E-009  6.41783E-009  8.75905E-009  1.18824E-008
  1.60065E-008  2.13737E-008  2.82242E-008  3.67544E-008  4.70587E-008  5.90634E-008
  7.24639E-008  8.66857E-008  1.00887E-007  1.14015E-007  1.24926E-007  1.32542E-007
  1.36028E-007  1.34940E-007  1.29317E-007  1.19684E-007  1.06964E-007  9.23320E-008
  7.70266E-008  6.21743E-008  4.86600E-008  3.70603E-008  2.76406E-008  2.04037E-008
  1.51651E-008  1.16340E-008  9.48127E-009  8.38759E-009  8.06915E-009  8.28683E-009
  8.84439E-009 -9.58214E-009 -1.03702E-008 -1.11033E-008 -1.16988E-008 -1.20948E-008
 -1.22511E-008 -1.21488E-008 -1.17892E-008 -1.11924E-008 -1.03939E-008 -9.44058E-009
 -8.38544E-009 -7.28305E-009 -6.18466E-009 -5.13445E-009 -4.16695E-009 -3.30578E-009
 -2.56366E-009 -1.94361E-009 -1.44071E-009 -1.04438E-009 -7.40630E-010 -5.14055E-010
 -3.49428E-010 -2.32810E-010 -1.52192E-010  9.77407E-011  6.17596E-011  3.84607E-011
  2.36488E-011
  1.77044E-025  6.29148E-025  2.21656E-024  7.70231E-024  2.63054E-023  8.80914E-023
  2.88818E-022  9.26176E-022  2.90315E-021  8.89165E-021  2.66024E-020  7.77355E-020
  2.21838E-019  6.18225E-019  1.68244E-018  4.47111E-018  1.16031E-017  2.94055E-017
  7.27767E-017  1.75908E-016  4.15271E-016  9.57552E-016  2.15682E-015  4.74604E-015
  1.02039E-014  2.14376E-014  4.40185E-014  8.83538E-014  1.73397E-013  3.32807E-013
  6.24892E-013  1.14821E-012  2.06536E-012  3.63839E-012  6.27993E-012  1.06253E-011
 -1.76318E-011 -2.87116E-011 -4.59075E-011 -7.21178E-011 -1.11384E-010 -1.69254E-010
  2.53246E-010  3.73453E-010  5.43372E-010  7.81076E-010  1.11096E-009  1.56632E-009
  2.19328E-009  3.05617E-009  4.24494E-009  5.88391E-009  8.14091E-009  1.12340E-008
  1.54319E-008  2.10420E-008  2.83812E-008  3.77249E-008  4.92353E-008  6.28772E-008
  7.83371E-008  9.49689E-008  1.11790E-007 -1.27549E-007 -1.40859E-007 -1.50400E-007
 -1.55125E-007 -1.54454E-007 -1.48385E-007 -1.37505E-007 -1.22896E-007 -1.05944E-007
 -8.81270E-008 -7.07906E-008 -5.49947E-008  4.14276E-008  3.04028E-008  2.19166E-008
  1.57407E-008  1.15210E-008  8.86234E-009  7.38717E-009  6.76760E-009  6.73558E-009
  7.07945E-009  7.63413E-009 -8.27076E-009 -8.88842E-009 -9.40900E-009 -9.77468E-009
 -9.94686E-009 -9.90573E-009 -9.64940E-009 -9.19228E-009 -8.56236E-009 -7.79772E-009
 -6.94236E-009 -6.04190E-009 -5.13958E-009 -4.27300E-009 -3.47181E-009 -2.75659E-009
 -2.13878E-009 -1.62160E-009 -1.20149E-009 -8.70066E-010 -6.15909E-010 -4.26323E-010
 -2.88664E-010 -1.91300E-010 -1.24171E-010 -7.90142E-011 -4.93474E-011  3.02897E-011
  1.83018E-011
  1.74213E-025  6.18710E-025  2.17930E-024  7.57272E-024  2.58647E-023  8.66243E-023
  2.84036E-022  9.10914E-022  2.85548E-021  8.74595E-021  2.61669E-020  7.64623E-020
  2.18199E-019  6.08057E-019  1.65467E-018  4.39694E-018  1.14095E-017  2.89111E-017
  7.15418E-017  1.72890E-016  4.08056E-016  9.40661E-016  2.11809E-015  4.65902E-015
  1.00121E-014  2.10232E-014  4.31392E-014  8.65212E-014  1.69642E-013  3.25243E-013
  6.09893E-013  1.11892E-012  2.00906E-012  3.53176E-012  6.08096E-012  1.02596E-011
 -1.69700E-011 -2.75329E-011 -4.38425E-011 -6.85627E-011 -1.05375E-010 -1.59294E-010
 -2.37077E-010 -3.47787E-010 -5.03608E-010  7.21092E-010  1.02311E-009  1.44195E-009
  2.02398E-009  2.83655E-009  3.97719E-009  5.58506E-009  7.85292E-009  1.10367E-008
  1.54575E-008  2.14889E-008  2.95237E-008  3.99130E-008 -5.28812E-008 -6.84230E-008
 -8.62049E-008 -1.05496E-007 -1.25161E-007 -1.43733E-007 -1.59574E-007 -1.71110E-007
 -1.77079E-007 -1.76764E-007 -1.70127E-007 -1.57828E-007 -1.41112E-007 -1.21597E-007
 -1.01009E-007 -8.09303E-008 -6.26081E-008 -4.68530E-008 -3.40336E-008  2.41438E-008
  1.69115E-008  1.19171E-008  8.69450E-009  6.80188E-009  5.86074E-009  5.56812E-009
  5.69176E-009  6.05738E-009  6.53454E-009 -7.02504E-009 -7.45509E-009 -7.77073E-009
 -7.93570E-009 -7.93020E-009 -7.74995E-009 -7.40462E-009 -6.91562E-009 -6.31312E-009
 -5.63261E-009 -4.91131E-009 -4.18479E-009 -3.48422E-009 -2.83439E-009 -2.25272E-009
 -1.74914E-009 -1.32678E-009 -9.83172E-010 -7.11762E-010 -5.03448E-010 -3.47982E-010
 -2.35096E-010 -1.55299E-010 -1.00352E-010 -6.34740E-011 -3.93296E-011  2.38967E-011
  1.42558E-011
  1.68591E-025  5.96936E-025  2.09867E-024  7.28432E-024  2.48633E-023  8.32386E-023
  2.72875E-022  8.75008E-022  2.74271E-021  8.40007E-021  2.51309E-020  7.34316E-020
  2.09540E-019  5.83894E-019  1.58881E-018  4.22159E-018  1.09534E-017  2.77524E-017
  6.86656E-017  1.65914E-016  3.91519E-016  9.02346E-016  2.03130E-015  4.46677E-015
  9.59564E-015  2.01402E-014  4.13072E-014  8.27989E-014  1.62234E-013  3.10791E-013
  5.82249E-013  1.06705E-012  1.91348E-012  3.35882E-012  5.77344E-012  9.72203E-012
 -1.60457E-011 -2.59699E-011 -4.12422E-011 -6.43080E-011 -9.85308E-011 -1.48478E-010
 -2.20303E-010 -3.22298E-010 -4.65737E-010 -6.66229E-010 -9.45930E-010  1.33710E-009
  1.88761E-009  2.66908E-009  3.78790E-009  5.39896E-009  7.72019E-009  1.10446E-008
 -1.57433E-008 -2.22525E-008 -3.10349E-008 -4.25112E-008 -5.69603E-008 -7.44007E-008
 -9.44748E-008 -1.16367E-007 -1.38792E-007 -1.60078E-007 -1.78348E-007 -1.91787E-007
 -1.98934E-007 -1.98942E-007 -1.91740E-007 -1.78057E-007 -1.59297E-007 -1.37293E-007
 -1.14010E-007 -9.12563E-008 -7.04578E-008 -5.25462E-008 -3.79473E-008 -2.66568E-008
 -1.83650E-008  1.25914E-008  8.80268E-009  6.49445E-009  5.23762E-009  4.69302E-009
  4.60596E-009  4.79090E-009  5.11411E-009 -5.47884E-009 -5.81486E-009 -6.07192E-009
 -6.21627E-009 -6.22872E-009 -6.10336E-009 -5.84609E-009 -5.47273E-009 -5.00655E-009
 -4.47547E-009 -3.90910E-009 -3.33599E-009 -2.78133E-009 -2.26532E-009 -1.80229E-009
 -1.40059E-009 -1.06309E-009 -7.88108E-010 -5.70635E-010 -4.03553E-010 -2.78769E-010
 -1.88125E-010 -1.24049E-010 -7.99480E-011 -5.03807E-011 -3.10594E-011  1.87455E-011
  1.10856E-011
  1.60291E-025  5.64668E-025  1.97866E-024  6.85346E-024  2.33622E-023  7.81507E-023
  2.56069E-022  8.20861E-022  2.57247E-021  7.87759E-021  2.35654E-020  6.88515E-020
  1.96456E-019  5.47394E-019  1.48938E-018  3.95707E-018  1.02662E-017  2.60084E-017
  6.43429E-017  1.55448E-016  3.66763E-016  8.45135E-016  1.90211E-015  4.18164E-015
  8.98052E-015  1.88429E-014  3.86312E-014  7.73998E-014  1.51575E-013  2.90195E-013
  5.43282E-013  9.94829E-013  1.78233E-012  3.12529E-012  5.36562E-012  9.02319E-012
  1.48702E-011 -2.40282E-011 -3.80925E-011 -5.92894E-011 -9.06776E-011 -1.36414E-010
 -2.02122E-010 -2.95451E-010 -4.26963E-010 -6.11600E-010 -8.71139E-010 -1.23818E-009
  1.76236E-009  2.51958E-009  3.62451E-009  5.24623E-009 -7.62490E-009 -1.10856E-008
 -1.60427E-008 -2.29851E-008 -3.24349E-008 -4.48701E-008 -6.06143E-008 -7.97042E-008
 -1.01759E-007 -1.25891E-007 -1.50685E-007 -1.74296E-007 -1.94646E-007 -2.09719E-007
 -2.17883E-007 -2.18183E-007 -2.10523E-007 -1.95686E-007 -1.75205E-007 -1.51095E-007
 -1.25520E-007 -1.00475E-007 -7.75413E-008 -5.77555E-008 -4.15961E-008 -2.90656E-008
 -1.98263E-008  1.33496E-008  9.04633E-009  6.35915E-009  4.81486E-009  4.04183E-009
  3.76449E-009  3.78621E-009  3.96933E-009  4.21777E-009 -4.46416E-009 -4.66158E-009
 -4.77876E-009 -4.79743E-009 -4.71069E-009 -4.52152E-009 -4.24116E-009 -3.88705E-009
 -3.48062E-009 -3.04484E-009 -2.60207E-009 -2.17217E-009 -1.77116E-009 -1.41054E-009
 -1.09710E-009 -8.33333E-010 -6.18132E-010 -4.47737E-010 -3.16694E-010 -2.18747E-010
 -1.47555E-010 -9.72132E-011 -6.25639E-011 -3.93418E-011  2.41804E-011  1.45326E-011
  8.54592E-012
  1.49654E-025  5.23546E-025  1.82610E-024  6.30612E-024  2.14556E-023  7.16868E-023
  2.34711E-022  7.52033E-022  2.35602E-021  7.21323E-021  2.15746E-020  6.30278E-020
  1.79821E-019  5.00999E-019  1.36303E-018  3.62105E-018  9.39350E-018  2.37951E-017
  5.88608E-017  1.42185E-016  3.35422E-016  7.72787E-016  1.73895E-015  3.82211E-015
  8.20634E-015  1.72135E-014  3.52792E-014  7.06573E-014  1.38312E-013  2.64672E-013
  4.95225E-013  9.06261E-013  1.62251E-012  2.84283E-012  4.87648E-012  8.19294E-012
  1.34885E-011 -2.17729E-011 -3.44811E-011 -5.36154E-011 -8.19310E-011 -1.23187E-010
 -1.82510E-010 -2.66959E-010 -3.86459E-010 -5.55367E-010 -7.95119E-010  1.13855E-009
  1.63666E-009  2.36860E-009  3.45532E-009 -5.07652E-009 -7.48883E-009 -1.10410E-008
 -1.61786E-008 -2.34290E-008 -3.33567E-008 -4.64805E-008 -6.31557E-008 -8.34311E-008
 -1.06909E-007 -1.32649E-007 -1.59145E-007 -1.84430E-007 -2.06283E-007 -2.22548E-007
 -2.31474E-007 -2.32031E-007 -2.24099E-007 -2.08497E-007 -1.86845E-007 -1.61278E-007
 -1.34096E-007 -1.07426E-007 -8.29577E-008 -6.18050E-008 -4.44890E-008 -3.10227E-008
 -2.10541E-008 -1.40246E-008  9.30784E-009  6.30976E-009  4.52549E-009  3.55930E-009
  3.11964E-009  3.00107E-009  3.06273E-009  3.20900E-009 -3.37491E-009 -3.51643E-009
 -3.60463E-009 -3.62229E-009 -3.56196E-009 -3.42444E-009 -3.21732E-009 -2.95330E-009
 -2.64835E-009 -2.31988E-009 -1.98497E-009 -1.65887E-009 -1.35399E-009 -1.07928E-009
 -8.40136E-010 -6.38602E-010 -4.73975E-010 -3.43485E-010 -2.43039E-010 -1.67902E-010
 -1.13254E-010 -7.45920E-011 -4.79740E-011 -3.01337E-011  1.84893E-011  1.10849E-011
  6.49605E-012
  1.37187E-025  4.75770E-025  1.64967E-024  5.67475E-024  1.92592E-023  6.42454E-023
  2.10132E-022  6.72839E-022  2.10701E-021  6.44895E-021  1.92847E-020  5.63293E-020
  1.60690E-019  4.47650E-019  1.21776E-018  3.23483E-018  8.39076E-018  2.12528E-017
  5.25659E-017  1.26963E-016  2.99470E-016  6.89848E-016  1.55204E-015  3.41061E-015
  7.32115E-015  1.53528E-014  3.14565E-014  6.29807E-014  1.23240E-013  2.35734E-013
  4.40879E-013  8.06406E-013  1.44295E-012  2.52675E-012  4.33163E-012  7.27296E-012
  1.19664E-011 -1.93047E-011 -3.05572E-011 -4.74989E-011 -7.25814E-011 -1.09172E-010
 -1.61912E-010 -2.37290E-010 -3.44597E-010 -4.97569E-010 -7.17148E-010  1.03600E-009
  1.50559E-009  2.20662E-009 -3.26321E-009 -4.86061E-009 -7.26408E-009 -1.08347E-008
 -1.60342E-008 -2.34098E-008 -3.35472E-008 -4.69861E-008 -6.40971E-008 -8.49352E-008
 -1.09095E-007 -1.35611E-007 -1.62936E-007 -1.89044E-007 -2.11653E-007 -2.28539E-007
 -2.37899E-007 -2.38663E-007 -2.30697E-007 -2.14831E-007 -1.92715E-007 -1.66532E-007
 -1.38637E-007 -1.11215E-007 -8.60055E-008 -6.41632E-008 -4.62358E-008 -3.22495E-008
 -2.18533E-008 -1.44806E-008  9.49135E-009  6.27586E-009  4.31434E-009  3.19899E-009
  2.62985E-009  2.39693E-009  2.35800E-009  2.41842E-009  2.51547E-009 -2.60769E-009
 -2.66820E-009 -2.68089E-009 -2.63808E-009 -2.53898E-009 -2.38835E-009 -2.19509E-009
 -1.97080E-009 -1.72832E-009 -1.48035E-009 -1.23834E-009 -1.01163E-009 -8.07030E-010
 -6.28662E-010 -4.78168E-010 -3.55105E-010 -2.57470E-010 -1.82253E-010 -1.25947E-010
 -8.49697E-011 -5.59638E-011 -3.59859E-011  2.25927E-011  1.38505E-011  8.29262E-012
  4.85009E-012
  1.23488E-025  4.23824E-025  1.45898E-024  4.99467E-024  1.68980E-023  5.62550E-023
  1.83758E-022  5.87894E-022  1.83998E-021  5.62955E-021  1.68300E-020  4.91496E-020
  1.40187E-019  3.90485E-019  1.06213E-018  2.82111E-018  7.31684E-018  1.85306E-017
  4.58276E-017  1.10674E-016  2.61012E-016  6.01163E-016  1.35228E-015  2.97107E-015
  6.37627E-015  1.33682E-014  2.73828E-014  5.48085E-014  1.07214E-013  2.05008E-013
  3.83270E-013  7.00754E-013  1.25338E-012  2.19387E-012  3.75943E-012  6.30985E-012
  1.03786E-011  1.67402E-011  2.64981E-011  4.12013E-011 -6.30021E-011 -9.48842E-011
 -1.41012E-010 -2.07304E-010 -3.02395E-010 -4.39301E-010  6.38205E-010  9.31033E-010
  1.36856E-009  2.03089E-009 -3.04170E-009 -4.58584E-009 -6.92825E-009 -1.04295E-008
 -1.55508E-008 -2.28382E-008 -3.28758E-008 -4.62016E-008 -6.31851E-008 -8.38815E-008
 -1.07889E-007 -1.34247E-007 -1.61423E-007 -1.87407E-007 -2.09937E-007 -2.26808E-007
 -2.36231E-007 -2.37143E-007 -2.29403E-007 -2.13822E-007 -1.92021E-007 -1.66152E-007
 -1.38538E-007 -1.11337E-007 -8.62774E-008 -6.45112E-008 -4.65941E-008 -3.25661E-008
 -2.20928E-008 -1.46224E-008 -9.52667E-009  6.20346E-009  4.13718E-009  2.92193E-009
  2.25869E-009  1.93836E-009  1.82020E-009  1.81160E-009  1.85228E-009 -1.90311E-009
 -1.93911E-009 -1.94518E-009 -1.91364E-009 -1.84258E-009 -1.73460E-009 -1.59568E-009
 -1.43397E-009 -1.25868E-009 -1.07901E-009 -9.03324E-010 -7.38490E-010 -5.89528E-010
 -4.59515E-010 -3.49710E-010 -2.59842E-010 -1.88487E-010 -1.33477E-010 -9.22723E-011
 -6.22681E-011 -4.10189E-011 -2.63773E-011  1.65583E-011  1.01475E-011  6.07166E-012
  3.54742E-012
  1.09183E-025  3.70214E-025  1.26354E-024  4.30053E-024  1.44940E-023  4.81318E-023
  1.56971E-022  5.01668E-022  1.56903E-021  4.79831E-021  1.43403E-020  4.18688E-020
  1.19399E-019  3.32530E-019  9.04376E-019  2.40181E-018  6.22860E-018  1.57727E-017
  3.90021E-017  9.41779E-017  2.22076E-016  5.11407E-016  1.15018E-015  2.52656E-015
  5.42118E-015  1.13632E-014  2.32701E-014  4.65642E-014  9.10606E-014  1.74068E-013
  3.25324E-013  5.94622E-013  1.06323E-012  1.86053E-012  3.18752E-012  5.34930E-012
  8.79882E-012  1.41952E-011  2.24812E-011  3.49874E-011 -5.35783E-011 -8.08677E-011
 -1.20557E-010 -1.77994E-010 -2.61127E-010 -3.82129E-010  5.60138E-010  8.25704E-010
  1.22770E-009  1.84342E-009 -2.79231E-009 -4.25290E-009 -6.48078E-009 -9.82339E-009
 -1.47245E-008 -2.17085E-008 -3.13357E-008 -4.41209E-008 -6.04162E-008 -8.02717E-008
 -1.03300E-007 -1.28579E-007 -1.54643E-007 -1.79570E-007 -2.01198E-007 -2.17427E-007
 -2.26547E-007 -2.27543E-007 -2.20276E-007 -2.05510E-007 -1.84782E-007 -1.60131E-007
 -1.33767E-007 -1.07744E-007 -8.37141E-008 -6.27844E-008 -4.54993E-008 -3.19124E-008
 -2.17189E-008 -1.44035E-008 -9.37349E-009  6.05696E-009  3.96131E-009  2.69675E-009
  1.97487E-009  1.59353E-009  1.41666E-009  1.35522E-009  1.35173E-009  1.36940E-009
 -1.38496E-009 -1.38428E-009 -1.35979E-009 -1.30881E-009 -1.23238E-009 -1.13426E-009
 -1.01995E-009 -8.95866E-010 -7.68490E-010 -6.43765E-010 -5.26601E-010 -4.20607E-010
 -3.28012E-010 -2.49748E-010 -1.85648E-010 -1.34722E-010 -9.54384E-011 -6.59984E-011
 -4.45507E-011 -2.93547E-011  1.88798E-011  1.18526E-011  7.26334E-012  4.34493E-012
  2.53736E-012
  9.48574E-026  3.17232E-025  1.07193E-024  3.62329E-024  1.21554E-023  4.02446E-023
  1.30991E-022  4.18104E-022  1.30657E-021  3.99339E-021  1.19300E-020  3.48217E-020
  9.92806E-020  2.76451E-019  7.51748E-019  1.99620E-018  5.17606E-018  1.31056E-017
  3.24029E-017  7.82320E-017  1.84447E-016  4.24685E-016  9.54973E-016  2.09736E-015
  4.49933E-015  9.42884E-015  1.93044E-014  3.86190E-014  7.55036E-014  1.44293E-013
  2.69608E-013  4.92673E-013  8.80774E-013  1.54107E-012  2.64021E-012  4.43146E-012
  7.29180E-012  1.17718E-011  1.86634E-011  2.90929E-011 -4.46551E-011 -6.76152E-011
 -1.01232E-010 -1.50295E-010 -2.22036E-010 -3.27685E-010  4.85061E-010  7.22761E-010
  1.08663E-009  1.64917E-009 -2.52226E-009 -3.87270E-009 -5.93879E-009 -9.04364E-009
 -1.35988E-008 -2.00896E-008 -2.90329E-008 -4.09016E-008 -5.60170E-008 -7.44202E-008
 -9.57481E-008 -1.19147E-007 -1.43261E-007 -1.66320E-007 -1.86337E-007 -2.01377E-007
 -2.09875E-007 -2.10895E-007 -2.04305E-007 -1.90804E-007 -1.71793E-007 -1.49136E-007
 -1.24855E-007 -1.00836E-007 -7.85984E-008 -5.91702E-008 -4.30655E-008 -3.03498E-008
 -2.07577E-008 -1.38278E-008 -9.02269E-009 -5.81987E-009  3.76600E-009  2.49991E-009
  1.75270E-009  1.33475E-009  1.11798E-009  1.01840E-009  9.81983E-010  9.74324E-010
  9.73758E-010 -9.67074E-010 -9.46902E-010 -9.10078E-010 -8.56520E-010 -7.88343E-010
 -7.09098E-010 -6.23078E-010 -5.34725E-010 -4.48140E-010 -3.66738E-010 -2.93042E-010
 -2.28619E-010 -1.74133E-010 -1.29485E-010 -9.39956E-011 -6.66083E-011 -4.60750E-011
 -3.11103E-011 -2.05038E-011  1.31900E-011  8.28198E-012  5.07572E-012  3.03628E-012
  1.77289E-012
  8.10176E-026  2.66792E-025  8.91176E-025  2.98807E-024  9.96977E-024  3.28892E-023
  1.06798E-022  3.40356E-022  1.06252E-021  3.24525E-021  9.69033E-021  2.82748E-020
  8.05942E-020  2.24373E-019  6.10027E-019  1.61962E-018  4.19901E-018  1.06303E-017
  2.62790E-017  6.34373E-017  1.49543E-016  3.44261E-016  7.73987E-016  1.69954E-015
  3.64518E-015  7.63724E-015  1.56328E-014  3.12668E-014  6.11158E-014  1.16772E-013
  2.18147E-013  3.98584E-013  7.12533E-013  1.24680E-012  2.13656E-012  3.58782E-012
  5.90835E-012  9.55007E-012  1.51678E-011  2.37025E-011 -3.65030E-011 -5.55149E-011
 -8.35838E-011 -1.24960E-010 -1.86155E-010 -2.77379E-010 -4.14929E-010  6.25002E-010
  9.49541E-010 -1.45468E-009 -2.24210E-009 -3.46280E-009 -5.33162E-009 -8.13881E-009
 -1.22527E-008 -1.81060E-008 -2.61577E-008 -3.68256E-008 -5.03901E-008 -6.68811E-008
 -8.59682E-008 -1.06886E-007 -1.28426E-007 -1.49015E-007 -1.66888E-007 -1.80335E-007
 -1.87968E-007 -1.88960E-007 -1.83193E-007 -1.71280E-007 -1.54453E-007 -1.34355E-007
 -1.12769E-007 -9.13630E-008 -7.14868E-008 -5.40606E-008 -3.95541E-008 -2.80415E-008
 -1.93035E-008 -1.29433E-008 -8.49314E-009 -5.49330E-009  3.54177E-009  2.31556E-009
  1.57212E-009  1.13898E-009  8.98699E-010  7.73817E-010  7.14317E-010  6.88318E-010
  6.75737E-010 -6.64240E-010 -6.46725E-010 -6.19741E-010 -5.82433E-010 -5.35755E-010
 -4.81833E-010 -4.23423E-010 -3.63458E-010 -3.04686E-010 -2.49411E-010 -1.99347E-010
 -1.55565E-010 -1.18521E-010 -8.81540E-011 -6.40083E-011 -4.53692E-011 -3.13906E-011
 -2.12001E-011  1.39754E-011  8.99220E-012  5.64723E-012  3.46153E-012  2.07090E-012
  1.20925E-012
  6.80591E-026  2.20333E-025  7.26435E-025  2.41297E-024  7.99933E-024  2.62759E-023
  8.50822E-023  2.70646E-022  8.43859E-022  2.57527E-021  7.68538E-021  2.24156E-020
  6.38737E-020  1.77781E-019  4.83257E-019  1.28282E-018  3.32530E-018  8.41708E-018
  2.08045E-017  5.02140E-017  1.18351E-016  2.72408E-016  6.12331E-016  1.34432E-015
  2.88270E-015  6.03847E-015  1.23577E-014  2.47113E-014  4.82932E-014  9.22587E-014
  1.72337E-013  3.14882E-013  5.62974E-013  9.85401E-013  1.68957E-012  2.83977E-012
  4.68277E-012  7.58364E-012  1.20766E-011  1.89388E-011 -2.93015E-011 -4.48237E-011
 -6.79738E-011 -1.02496E-010 -1.54194E-010 -2.32232E-010 -3.51262E-010  5.34801E-010
  8.20335E-010 -1.26664E-009 -1.96352E-009 -3.04359E-009 -4.69446E-009 -7.16826E-009
 -1.07834E-008 -1.59121E-008 -2.29470E-008 -3.22430E-008 -4.40346E-008 -5.83394E-008
 -7.48655E-008 -9.29491E-008 -1.11548E-007 -1.29313E-007 -1.44733E-007 -1.56347E-007
 -1.62970E-007 -1.63897E-007 -1.59026E-007 -1.48875E-007 -1.34490E-007 -1.17266E-007
 -9.87218E-008 -8.02793E-008 -6.30970E-008 -4.79712E-008 -3.53179E-008 -2.52168E-008
 -1.74961E-008 -1.18292E-008 -7.82421E-009 -5.09198E-009 -3.28850E-009  2.13463E-009
  1.41851E-009  9.87831E-010  7.37710E-010  5.98259E-010  5.23950E-010  4.85573E-010
  4.64627E-010  4.49640E-010 -4.33831E-010 -4.13622E-010 -3.87653E-010 -3.56076E-010
 -3.20018E-010 -2.81147E-010 -2.41318E-010 -2.02308E-010 -1.65626E-010 -1.32399E-010
 -1.03336E-010 -7.87419E-011 -5.85766E-011 -4.25392E-011 -3.01568E-011 -2.08688E-011
  1.40965E-011  9.29426E-012  5.98128E-012  3.75700E-012  2.30328E-012  1.37818E-012
  8.04845E-013
  5.62589E-026  1.78793E-025  5.80908E-025  1.90891E-024  6.28091E-024  2.05268E-023
  6.62429E-023  2.10250E-022  6.54583E-022  1.99566E-021  5.95160E-021  1.73503E-020
  4.94224E-020  1.37520E-019  3.73732E-019  9.91889E-019  2.57069E-018  6.50587E-018
  1.60779E-017  3.87990E-017  9.14308E-017  2.10407E-016  4.72871E-016  1.03794E-015
  2.22528E-015  4.66042E-015  9.53572E-015  1.90652E-014  3.72542E-014  7.11653E-014
  1.32939E-013  2.42937E-013  4.34501E-013  7.61005E-013  1.30611E-012  2.19846E-012
  3.63274E-012  5.89982E-012  9.43070E-012  1.48620E-011  2.31368E-011 -3.56631E-011
 -5.45727E-011 -8.31450E-011 -1.26509E-010 -1.92795E-010 -2.94987E-010  4.53814E-010
  7.02083E-010 -1.09080E-009 -1.69727E-009 -2.63468E-009 -4.06203E-009 -6.19151E-009
 -9.28941E-009 -1.36650E-008 -1.96423E-008 -2.75113E-008 -3.74596E-008 -4.94935E-008
 -6.33619E-008 -7.85065E-008 -9.40586E-008 -1.08898E-007 -1.21775E-007 -1.31485E-007
 -1.37050E-007 -1.37890E-007 -1.33917E-007 -1.25556E-007 -1.13663E-007 -9.93819E-008
 -8.39604E-008 -6.85724E-008 -5.41787E-008 -4.14472E-008 -3.07359E-008 -2.21268E-008
 -1.54933E-008 -1.05782E-008 -7.06602E-009 -4.63887E-009 -3.01249E-009  1.95335E-009
  1.28190E-009  8.67300E-010  6.18181E-010  4.72788E-010  3.90373E-010  3.44501E-010
  3.18265E-010  3.01057E-010 -2.86467E-010 -2.70910E-010 -2.52724E-010 -2.31534E-010
 -2.07791E-010 -1.82413E-010 -1.56511E-010 -1.31187E-010 -1.07393E-010 -8.58491E-011
 -6.70069E-011 -5.10620E-011 -3.79881E-011 -2.75898E-011 -1.95608E-011  1.35376E-011
  9.14548E-012  6.03064E-012  3.88153E-012  2.43844E-012  1.49514E-012  8.94761E-013
  5.22611E-013
  4.57794E-026  1.42639E-025  4.55989E-025  1.48018E-024  4.82795E-024  1.56844E-023
  5.04140E-023  1.59587E-022  4.95974E-022  1.51031E-021  4.50049E-021  1.31125E-020
  3.73351E-020  1.03853E-019  2.82161E-019  7.48689E-019  1.93999E-018  4.90877E-018
  1.21287E-017  2.92635E-017  6.89471E-017  1.58635E-016  3.56450E-016  7.82244E-016
  1.67676E-015  3.51102E-015  7.18279E-015  1.43592E-014  2.80572E-014  5.35994E-014
  1.00145E-013  1.83081E-013  3.27670E-013  5.74503E-013  9.87549E-013  1.66592E-012
  2.76109E-012  4.50228E-012  7.23445E-012  1.14765E-011  1.80118E-011 -2.80334E-011
 -4.33774E-011 -6.69040E-011 -1.03117E-010 -1.59162E-010 -2.46403E-010 -3.82840E-010
  5.96671E-010 -9.31267E-010 -1.45163E-009 -2.25201E-009 -3.46347E-009 -5.25946E-009
 -7.85582E-009 -1.15012E-008 -1.64539E-008 -2.29421E-008 -3.11096E-008 -4.09524E-008
 -5.22601E-008 -6.45767E-008 -7.72001E-008 -8.92297E-008 -9.96654E-008 -1.07544E-007
 -1.12086E-007 -1.12827E-007 -1.09698E-007 -1.03030E-007 -9.35019E-008 -8.20208E-008
 -6.95789E-008 -5.71140E-008 -4.53992E-008 -3.49789E-008 -2.61533E-008 -1.90039E-008
 -1.34444E-008 -9.28104E-009 -6.26958E-009 -4.15949E-009 -2.72334E-009 -1.77152E-009
  1.15602E-009  7.67213E-010  5.27236E-010  3.82556E-010  2.97276E-010  2.47767E-010
  2.18721E-010  2.00408E-010  1.86829E-010 -1.74490E-010 -1.61579E-010 -1.47397E-010
 -1.31955E-010 -1.15673E-010 -9.91667E-011 -8.30820E-011 -6.79947E-011 -5.43456E-011
 -4.24140E-011 -3.23197E-011 -2.40441E-011  1.74627E-011  1.23810E-011  8.56901E-012
  5.78919E-012  3.81773E-012  2.45743E-012  1.54396E-012  9.46799E-013  5.66681E-013
  3.31032E-013
  3.66824E-026  1.11941E-025  3.51571E-025  1.12560E-024  3.63472E-024  1.17259E-023
  3.75125E-023  1.18373E-022  3.67114E-022  1.11633E-021  3.32327E-021  9.67593E-021
  2.75365E-020  7.65672E-020  2.07965E-019  5.51674E-019  1.42916E-018  3.61544E-018
  8.93127E-018  2.15445E-017  5.07504E-017  1.16744E-016  2.62270E-016  5.75452E-016
  1.23328E-015  2.58200E-015  5.28166E-015  1.05582E-014  2.06317E-014  3.94225E-014
  7.36886E-014  1.34812E-013  2.41551E-013  4.24209E-013  7.30901E-013  1.23693E-012
  2.05886E-012  3.37593E-012  5.46299E-012  8.74202E-012  1.38638E-011  2.18387E-011
 -3.42467E-011 -5.35757E-011 -8.37609E-011 -1.31037E-010 -2.05253E-010 -3.21853E-010
  5.04731E-010 -7.90147E-010 -1.23173E-009 -1.90624E-009 -2.91920E-009 -4.40868E-009
 -6.54478E-009 -9.52145E-009 -1.35378E-008 -1.87670E-008 -2.53141E-008 -3.31676E-008
 -4.21547E-008 -5.19129E-008 -6.18902E-008 -7.13839E-008 -7.96166E-008 -8.58415E-008
 -8.94557E-008 -9.00990E-008 -8.77138E-008 -8.25537E-008 -7.51378E-008 -6.61628E-008
 -5.63945E-008 -4.65605E-008 -3.72658E-008 -2.89432E-008 -2.18393E-008 -1.60326E-008
 -1.14701E-008 -8.01296E-009 -5.47899E-009 -3.67726E-009 -2.43118E-009 -1.59090E-009
  1.03732E-009  6.80530E-010  4.55428E-010  3.16369E-010  2.32175E-010  1.81975E-010
  1.52047E-010  1.33549E-010  1.20933E-010 -1.10869E-010 -1.01507E-010 -9.19734E-011
 -8.20087E-011 -7.17198E-011 -6.13981E-011 -5.13949E-011 -4.20391E-011 -3.35885E-011
 -2.62080E-011  1.99674E-011  1.48530E-011  1.07865E-011  7.64725E-012  5.29257E-012
  3.57562E-012  2.35801E-012  1.51788E-012  9.53709E-013  5.84885E-013  3.50100E-013
  2.04537E-013
  2.89497E-026  8.64615E-026  2.66417E-025  8.39967E-025  2.68146E-024  8.58064E-024
  2.72984E-023  8.58198E-023  2.65490E-022  8.05948E-022  2.39649E-021  6.97189E-021
  1.98294E-020  5.51124E-020  1.49638E-019  3.96831E-019  1.02775E-018  2.59936E-018
  6.41979E-018  1.54828E-017  3.64637E-017  8.38622E-017  1.88362E-016  4.13214E-016
  8.85443E-016  1.85358E-015  3.79151E-015  7.57996E-015  1.48153E-014  2.83216E-014
  5.29791E-014  9.70385E-014  1.74170E-013  3.06627E-013  5.30096E-013  9.01160E-013
  1.50885E-012  2.49274E-012  4.07150E-012  6.58857E-012  1.05853E-011  1.69181E-011
  2.69464E-011 -4.28294E-011 -6.79916E-011 -1.07841E-010 -1.70854E-010 -2.70161E-010
 -4.25793E-010 -6.67680E-010 -1.03941E-009 -1.60242E-009 -2.43999E-009 -3.65963E-009
 -5.39208E-009 -7.78450E-009 -1.09858E-008 -1.51229E-008 -2.02689E-008 -2.64069E-008
 -3.33979E-008 -4.09597E-008 -4.86695E-008 -5.59925E-008 -6.23406E-008 -6.71501E-008
 -6.99663E-008 -7.05167E-008 -6.87550E-008 -6.48674E-008 -5.92397E-008 -5.23921E-008
 -4.48996E-008 -3.73123E-008 -3.00930E-008 -2.35785E-008 -1.79683E-008 -1.33356E-008
 -9.65356E-009 -6.82760E-009 -4.72698E-009 -3.21056E-009 -2.14480E-009 -1.41394E-009
 -9.24041E-010  6.02643E-010  3.96136E-010  2.66132E-010  1.85882E-010  1.37159E-010
  1.07792E-010  8.98298E-011  7.82062E-011  6.98122E-011  6.28443E-011  5.63542E-011
 -4.99356E-011  4.35070E-011  3.71608E-011  3.10625E-011  2.53852E-011  2.02702E-011
  1.58097E-011  1.20416E-011  8.95529E-012  6.50243E-012  4.60940E-012  3.18981E-012
  2.15487E-012  1.42101E-012  9.14709E-013  5.74731E-013  3.52479E-013  2.10998E-013
  1.23280E-013
  2.25041E-026  6.57541E-026  1.98551E-025  6.15514E-025  1.93960E-024  6.14876E-024
  1.94346E-023  6.08280E-023  1.87616E-022  5.68400E-022  1.68781E-021  4.90545E-021
  1.39423E-020  3.87298E-020  1.05113E-019  2.78658E-019  7.21485E-019  1.82426E-018
  4.50437E-018  1.08608E-017  2.55726E-017  5.88018E-017  1.32049E-016  2.89635E-016
  6.20569E-016  1.29906E-015  2.65745E-015  5.31404E-015  1.03914E-014  1.98804E-014
  3.72344E-014  6.83230E-014  1.22945E-013  2.17210E-013  3.77301E-013  6.45417E-013
  1.08929E-012  1.81748E-012  3.00421E-012  4.92963E-012  8.04497E-012  1.30771E-011
  2.11943E-011  3.42659E-011  5.52604E-011 -8.88459E-011 -1.42273E-010 -2.26635E-010
 -3.58596E-010 -5.62645E-010 -8.73831E-010 -1.34072E-009 -2.02804E-009 -3.01803E-009
 -4.40916E-009 -6.31054E-009 -8.83054E-009 -1.20591E-008 -1.60442E-008 -2.07662E-008
 -2.61145E-008 -3.18737E-008 -3.77261E-008 -4.32737E-008 -4.80812E-008 -5.17326E-008
 -5.38924E-008 -5.43584E-008 -5.30934E-008 -5.02300E-008 -4.60471E-008 -4.09239E-008
 -3.52820E-008 -2.95292E-008 -2.40127E-008 -1.89905E-008 -1.46222E-008 -1.09744E-008
 -8.03915E-009 -5.75579E-009 -4.03384E-009 -2.77177E-009 -1.87077E-009 -1.24303E-009
 -8.15572E-010 -5.30761E-010  3.44963E-010  2.26246E-010  1.51902E-010  1.06181E-010
  7.84093E-011  6.15166E-011  5.09426E-011  4.38400E-011  3.85087E-011  3.39999E-011
  2.98413E-011  2.58491E-011  2.20005E-011  1.83498E-011  1.49749E-011  1.19465E-011
  9.31172E-012  7.08909E-012  5.27034E-012  3.82578E-012  2.71143E-012  1.87607E-012
  1.26721E-012  8.35570E-013  5.37822E-013  3.37912E-013  2.07236E-013  1.24056E-013
  7.24845E-014
  1.72304E-026  4.92526E-026  1.45612E-025  4.43204E-025  1.37647E-024  4.31689E-024
  1.35412E-023  4.21620E-023  1.29584E-022  3.91645E-022  1.16104E-021  3.37056E-021
  9.57189E-021  2.65730E-020  7.20845E-020  1.91022E-019  4.94417E-019  1.24975E-018
  3.08498E-018  7.43655E-018  1.75059E-017  4.02451E-017  9.03621E-017  1.98176E-016
  4.24597E-016  8.88899E-016  1.81885E-015  3.63890E-015  7.12155E-015  1.36419E-014
  2.55980E-014  4.70960E-014  8.50603E-014  1.51027E-013  2.64060E-013  4.55507E-013
  7.76852E-013  1.31269E-012  2.20220E-012  3.67452E-012  6.10628E-012  1.01140E-011
  1.66996E-011  2.74748E-011 -4.50002E-011 -7.32837E-011 -1.18495E-010 -1.89957E-010
 -3.01463E-010 -4.72936E-010 -7.32373E-010 -1.11785E-009 -1.67919E-009 -2.47852E-009
 -3.58890E-009 -5.08970E-009 -7.05802E-009 -9.55561E-009 -1.26121E-008 -1.62066E-008
 -2.02522E-008 -2.45865E-008 -2.89743E-008 -3.31242E-008 -3.67195E-008 -3.94582E-008
 -4.10971E-008 -4.14880E-008 -4.06010E-008 -3.85279E-008 -3.54660E-008 -3.16860E-008
 -2.74921E-008 -2.31817E-008 -1.90119E-008 -1.51787E-008 -1.18084E-008 -8.96052E-009
 -6.63943E-009 -4.80909E-009 -3.40897E-009 -2.36770E-009 -1.61335E-009 -1.08015E-009
 -7.11976E-010 -4.63396E-010 -2.99195E-010  1.93041E-010  1.25841E-010  8.41282E-011
  5.86465E-011  4.31930E-011  3.37220E-011  2.76751E-011  2.34948E-011  2.02802E-011
  1.75471E-011  1.50662E-011  1.27537E-011  1.06017E-011  8.63348E-012  6.87794E-012
  5.35594E-012  4.07478E-012  3.02786E-012  2.19711E-012  1.55668E-012  1.07682E-012
  7.27210E-013  4.79432E-013  3.08553E-013  1.93846E-013  1.18875E-013  7.11588E-014
  4.15772E-014
  1.29914E-026  3.63434E-026  1.05139E-025  3.13801E-025  9.59026E-025  2.97112E-024
  9.23807E-024  2.85879E-023  8.74965E-023  2.63689E-022  7.80180E-022  2.26180E-021
  6.41685E-021  1.78011E-020  4.82617E-020  1.27834E-019  3.30742E-019  8.35750E-019
  2.06242E-018  4.97029E-018  1.16976E-017  2.68871E-017  6.03619E-017  1.32377E-016
  2.83642E-016  5.93959E-016  1.21595E-015  2.43475E-015  4.77116E-015  9.15717E-015
  1.72301E-014  3.18218E-014  5.77713E-014  1.03277E-013  1.82163E-013  3.17704E-013
  5.49101E-013  9.42465E-013  1.60930E-012  2.73729E-012  4.64061E-012  7.84066E-012
  1.31924E-011  2.20770E-011 -3.66881E-011 -6.04443E-011 -9.85647E-011 -1.58844E-010
 -2.52651E-010 -3.96136E-010 -6.11585E-010 -9.28732E-010 -1.38571E-009 -2.02915E-009
 -2.91271E-009 -4.09343E-009 -5.62518E-009 -7.54917E-009 -9.88212E-009 -1.26036E-008
 -1.56456E-008 -1.88865E-008 -2.21538E-008 -2.52364E-008 -2.79063E-008 -2.99469E-008
 -3.11833E-008 -3.15081E-008 -3.08971E-008 -2.94123E-008 -2.71909E-008 -2.44239E-008
 -2.13281E-008 -1.81184E-008 -1.49841E-008 -1.20731E-008 -9.48489E-009 -7.27171E-009
 -5.44498E-009 -3.98545E-009 -2.85393E-009 -2.00104E-009 -1.37500E-009 -9.26867E-010
 -6.13728E-010 -3.99963E-010 -2.57328E-010 -1.64267E-010  1.04873E-010  6.77543E-011
  4.49848E-011  3.11976E-011  2.28610E-011  1.77198E-011  1.43829E-011  1.20271E-011
  1.01911E-011  8.63541E-012  7.25035E-012  5.99638E-012  4.86754E-012  3.86976E-012
  3.00926E-012  2.28723E-012  1.69839E-012  1.23175E-012  8.72351E-013  6.03242E-013
  4.07277E-013  2.68449E-013  1.72738E-013  1.08505E-013  6.65335E-014  3.98239E-014
  2.32675E-014
  9.64313E-027  2.64204E-026  7.47751E-026  2.18612E-025  6.56462E-025  2.00592E-024
  6.17400E-024  1.89693E-023  5.77709E-023  1.73514E-022  5.12181E-022  1.48243E-021
  4.20081E-021  1.16435E-020  3.15466E-020  8.35156E-020  2.15984E-019  5.45566E-019
  1.34589E-018  3.24264E-018  7.62995E-018  1.75350E-017  3.93640E-017  8.63331E-017
  1.85032E-016  3.87659E-016  7.94294E-016  1.59256E-015  3.12698E-015  6.01855E-015
  1.13692E-014  2.11102E-014  3.85971E-014  6.96328E-014  1.24236E-013  2.19715E-013
  3.86014E-013  6.74942E-013  1.17595E-012  2.04259E-012  3.53599E-012  6.09444E-012
  1.04418E-011  1.77510E-011  2.98843E-011 -4.97321E-011 -8.16756E-011 -1.32193E-010
 -2.10610E-010 -3.29979E-010 -5.08004E-010 -7.67869E-010 -1.13873E-009 -1.65547E-009
 -2.35739E-009 -3.28517E-009 -4.47603E-009 -5.95682E-009 -7.73573E-009 -9.79380E-009
 -1.20778E-008 -1.44971E-008 -1.69255E-008 -1.92107E-008 -2.11893E-008 -2.27067E-008
 -2.36378E-008 -2.39047E-008 -2.34880E-008 -2.24286E-008 -2.08214E-008 -1.88000E-008
 -1.65183E-008 -1.41313E-008 -1.17778E-008 -9.56959E-009 -7.58485E-009 -5.86822E-009
 -4.43455E-009 -3.27525E-009 -2.36565E-009 -1.67195E-009 -1.15698E-009 -7.84431E-010
 -5.21540E-010 -3.40472E-010 -2.18688E-010 -1.38668E-010 -8.72838E-011  5.50122E-011
  3.51559E-011  2.31427E-011  1.59414E-011  1.16027E-011  8.91309E-012  7.14416E-012
  5.87725E-012  4.88462E-012  4.05127E-012  3.32508E-012  2.68621E-012  2.12904E-012
  1.65228E-012  1.25411E-012  9.30327E-013  6.74226E-013  4.77232E-013  3.29866E-013
  2.22628E-013  1.46698E-013  9.43724E-014  5.92684E-014  3.63365E-014  2.17467E-014
  1.27045E-014
  7.04398E-027  1.89206E-026  5.23971E-026  1.49942E-025  4.41794E-025  1.32939E-024
  4.04453E-024  1.23233E-023  3.73120E-023  1.11615E-022  3.28551E-022  9.49090E-022
  2.68574E-021  7.43654E-021  2.01328E-020  5.32666E-020  1.37688E-019  3.47652E-019
  8.57361E-019  2.06509E-018  4.85826E-018  1.11642E-017  2.50637E-017  5.49830E-017
  1.17900E-016  2.47225E-016  5.07238E-016  1.01907E-015  2.00675E-015  3.87811E-015
  7.36637E-015  1.37782E-014  2.54312E-014  4.64291E-014  8.40457E-014  1.51192E-013
  2.70802E-013  4.83522E-013  8.61004E-013  1.52834E-012  2.70102E-012  4.74399E-012
  8.26332E-012  1.42436E-011  2.42467E-011 -4.06891E-011 -6.72125E-011 -1.09155E-010
 -1.74122E-010 -2.72617E-010 -4.18673E-010 -6.30358E-010 -9.29967E-010 -1.34365E-009
 -1.90017E-009 -2.62853E-009 -3.55430E-009 -4.69464E-009 -6.05252E-009 -7.61097E-009
 -9.32851E-009 -1.11373E-008 -1.29451E-008 -1.46418E-008 -1.61103E-008 -1.72400E-008
 -1.79414E-008 -1.81579E-008 -1.78739E-008 -1.71164E-008 -1.59505E-008 -1.44699E-008
 -1.27841E-008 -1.10050E-008 -9.23481E-009 -7.55795E-009 -6.03574E-009 -4.70563E-009
 -3.58317E-009 -2.66607E-009 -1.93917E-009 -1.37936E-009 -9.59927E-010 -6.53882E-010
 -4.36232E-010 -2.85277E-010 -1.83121E-010 -1.15639E-010 -7.21097E-011 -4.46736E-011
  2.77563E-011  1.75258E-011  1.14278E-011  7.81049E-012  5.63933E-012  4.28753E-012
  3.38935E-012  2.74045E-012  2.23246E-012  1.81155E-012  1.45304E-012  1.14642E-012
  8.87081E-013  6.71979E-013  4.97805E-013  3.60408E-013  2.54913E-013  1.76094E-013
  1.18791E-013  7.82457E-014  5.03204E-014  3.15943E-014  1.93658E-014  1.15880E-014
  6.76888E-015
  5.06125E-027  1.33457E-026  3.61817E-026  1.01305E-025  2.92533E-025  8.65488E-025
  2.59878E-024  7.84211E-024  2.35819E-023  7.02070E-023  2.05977E-022  5.93631E-022
  1.67709E-021  4.63808E-021  1.25452E-020  3.31684E-020  8.56888E-020  2.16263E-019
  5.33155E-019  1.28388E-018  3.02003E-018  6.94013E-018  1.55840E-017  3.42040E-017
  7.34070E-017  1.54138E-016  3.16900E-016  6.38558E-016  1.26268E-015  2.45403E-015
  4.69659E-015  8.87075E-015  1.65756E-014  3.07185E-014  5.65957E-014  1.03864E-013
  1.90102E-013  3.47146E-013  6.32106E-013  1.14608E-012  2.06499E-012  3.68891E-012
  6.51821E-012  1.13672E-011  1.95271E-011 -3.29903E-011 -5.47454E-011 -8.91450E-011
 -1.42335E-010 -2.22715E-010 -3.41366E-010 -5.12347E-010 -7.52717E-010 -1.08211E-009
 -1.52167E-009 -2.09212E-009 -2.81105E-009 -3.68928E-009 -4.72682E-009 -5.90901E-009
 -7.20356E-009 -8.55960E-009 -9.90937E-009 -1.11730E-008 -1.22660E-008 -1.31091E-008
 -1.36377E-008 -1.38107E-008 -1.36156E-008 -1.30702E-008 -1.22195E-008 -1.11296E-008
 -9.87869E-009 -8.54812E-009 -7.21356E-009 -5.93877E-009 -4.77164E-009 -3.74295E-009
 -2.86735E-009 -2.14587E-009 -1.56932E-009 -1.12184E-009 -7.84132E-010 -5.36077E-010
 -3.58612E-010 -2.34874E-010 -1.50749E-010 -9.49600E-011 -5.88549E-011 -3.60405E-011
  2.19520E-011  1.34350E-011  8.37723E-012  5.40805E-012  3.66497E-012  2.62249E-012
  1.97111E-012  1.53514E-012  1.21893E-012  9.72734E-013  7.71981E-013  6.04988E-013
  4.66103E-013  3.52073E-013  2.60309E-013  1.88202E-013  1.32978E-013  9.17895E-014
  6.18821E-014  4.07406E-014  2.61899E-014  1.64382E-014  1.00730E-014  6.02605E-015
  3.51932E-015
  3.57539E-027  9.26829E-027  2.46217E-026  6.74491E-026  1.90709E-025  5.53957E-025
  1.63902E-024  4.89136E-024  1.45915E-023  4.31967E-023  1.26234E-022  3.62805E-022
  1.02296E-021  2.82502E-021  7.63308E-021  2.01649E-020  5.20628E-020  1.31335E-019
  3.23673E-019  7.79277E-019  1.83302E-018  4.21313E-018  9.46500E-018  2.07916E-017
  4.46835E-017  9.40205E-017  1.93885E-016  3.92339E-016  7.80314E-016  1.52830E-015
  2.95438E-015  5.65108E-015  1.07236E-014  2.02375E-014  3.80590E-014  7.14161E-014
  1.33757E-013  2.49882E-013  4.64922E-013  8.59642E-013  1.57570E-012  2.85597E-012
  5.10677E-012  8.99015E-012  1.55555E-011  2.64189E-011 -4.39960E-011 -7.17874E-011
 -1.14703E-010 -1.79398E-010 -2.74561E-010 -4.11090E-010 -6.02020E-010 -8.62115E-010
 -1.20696E-009 -1.65145E-009 -2.20775E-009 -2.88263E-009 -3.67464E-009 -4.57149E-009
 -5.54816E-009 -6.56642E-009 -7.57624E-009 -8.51935E-009 -9.33458E-009 -9.96456E-009
 -1.03626E-008 -1.04985E-008 -1.03625E-008 -9.96648E-009 -9.34185E-009 -8.53557E-009
 -7.60408E-009 -6.60674E-009 -5.59974E-009 -4.63130E-009 -3.73856E-009 -2.94631E-009
 -2.26738E-009 -1.70428E-009 -1.25147E-009 -8.97940E-010 -6.29677E-010 -4.31652E-010
 -2.89349E-010 -1.89740E-010 -1.21792E-010 -7.66028E-011 -4.72897E-011  2.87349E-011
  1.72656E-011  1.03337E-011  6.22802E-012  3.83448E-012  2.45034E-012  1.64576E-012
  1.16615E-012  8.65650E-013  6.63608E-013  5.17075E-013  4.04026E-013  3.13493E-013
  2.39990E-013  1.80525E-013  1.33102E-013  9.60463E-014  6.77688E-014  4.67295E-014
  3.14783E-014  2.07107E-014  1.33069E-014  8.34850E-015  5.11399E-015  3.05847E-015
  1.78576E-015
  2.48195E-027  6.33507E-027  1.65101E-026  4.42670E-026  1.22482E-025  3.48849E-025
  1.01543E-024  2.99233E-024  8.84383E-024  2.60081E-023  7.56490E-023  2.16705E-022
  6.09591E-022  1.68061E-021  4.53531E-021  1.19702E-020  3.08841E-020  7.78710E-020
  1.91852E-019  4.61853E-019  1.08651E-018  2.49837E-018  5.61739E-018  1.23565E-017
  2.66113E-017  5.61652E-017  1.16321E-016  2.36778E-016  4.74654E-016  9.39231E-016
  1.83930E-015  3.57429E-015  6.91011E-015  1.33180E-014  2.56221E-014  4.92208E-014
  9.43448E-014  1.80139E-013  3.41840E-013  6.43028E-013  1.19588E-012  2.19349E-012
  3.95961E-012  7.02230E-012  1.22183E-011  2.08343E-011 -3.47891E-011 -5.68524E-011
 -9.08904E-011 -1.42110E-010 -2.17259E-010 -3.24718E-010 -4.74406E-010 -6.77405E-010
 -9.45221E-010 -1.28862E-009 -1.71606E-009 -2.23178E-009 -2.83380E-009 -3.51209E-009
 -4.24738E-009 -5.01098E-009 -5.76589E-009 -6.46941E-009 -7.07702E-009 -7.54705E-009
 -7.84554E-009 -7.95038E-009 -7.85405E-009 -7.56449E-009 -7.10397E-009 -6.50615E-009
 -5.81196E-009 -5.06496E-009 -4.30687E-009 -3.57405E-009 -2.89500E-009 -2.28929E-009
 -1.76761E-009 -1.33282E-009 -9.81580E-010 -7.06174E-010 -4.96361E-010 -3.40925E-010
 -2.28871E-010 -1.50217E-010 -9.64354E-011 -6.05959E-011 -3.73110E-011  2.25548E-011
  1.34282E-011  7.91385E-012  4.65369E-012  2.76215E-012  1.67941E-012  1.06231E-012
  7.06889E-013  4.95647E-013  3.63050E-013  2.73722E-013  2.09165E-013  1.59954E-013
  1.21309E-013  9.06995E-014  6.66055E-014  4.79314E-014  3.37545E-014  2.32423E-014
  1.56400E-014  1.02815E-014  6.60153E-015  4.13942E-015  2.53451E-015  1.51522E-015
  8.84416E-016
  1.69217E-027  4.25987E-027  1.09067E-026  2.86422E-026  7.75377E-026  2.16310E-025
  6.18490E-025  1.79682E-024  5.25381E-024  1.53307E-023  4.43456E-023  1.26536E-022
  3.54956E-022  9.76644E-022  2.63175E-021  6.93877E-021  1.78891E-020  4.50831E-020
  1.11045E-019  2.67329E-019  6.29119E-019  1.44776E-018  3.25957E-018  7.18508E-018
  1.55216E-017  3.29029E-017  6.85541E-017  1.40672E-016  2.84964E-016  5.71390E-016
  1.13720E-015  2.25236E-015  4.44899E-015  8.77561E-015  1.72906E-014  3.40025E-014
  6.66223E-014  1.29746E-013  2.50470E-013  4.77990E-013  8.99476E-013  1.66541E-012
  3.02852E-012  5.40129E-012  9.43720E-012  1.61403E-011 -2.70048E-011 -4.41824E-011
 -7.06656E-011 -1.10466E-010 -1.68754E-010 -2.51906E-010 -3.67406E-010 -5.23527E-010
 -7.28748E-010 -9.90861E-010 -1.31579E-009 -1.70620E-009 -2.16008E-009 -2.66948E-009
 -3.21971E-009 -3.78933E-009 -4.35102E-009 -4.87350E-009 -5.32431E-009 -5.67317E-009
 -5.89535E-009 -5.97467E-009 -5.90545E-009 -5.69315E-009 -5.35365E-009 -4.91122E-009
 -4.39562E-009 -3.83881E-009 -3.27168E-009 -2.72143E-009 -2.20967E-009 -1.75152E-009
 -1.35551E-009 -1.02434E-009 -7.55942E-010 -5.44852E-010 -3.83591E-010 -2.63825E-010
 -1.77293E-010 -1.16436E-010 -7.47554E-011 -4.69425E-011 -2.88535E-011  1.73820E-011
  1.02847E-011  5.99777E-012  3.46680E-012  2.00323E-012  1.17129E-012  7.03495E-013
  4.40524E-013  2.90328E-013  2.01301E-013  1.45374E-013  1.07715E-013  8.06766E-014
  6.03576E-014  4.47302E-014  3.26577E-014  2.34101E-014  1.64416E-014  1.12994E-014
  7.59251E-015  4.98569E-015  3.19842E-015  2.00413E-015  1.22639E-015  7.32829E-016
  4.27574E-016
  1.13258E-027  2.81659E-027  7.09563E-027  1.82707E-026  4.84016E-026  1.32162E-025
  3.70680E-025  1.05992E-024  3.06133E-024  8.85225E-024  2.54392E-023  7.22515E-023
  2.02008E-022  5.54504E-022  1.49169E-021  3.92821E-021  1.01192E-020  2.54899E-020
  6.27759E-020  1.51164E-019  3.55992E-019  8.20292E-019  1.85067E-018  4.09206E-018
  8.87892E-018  1.89365E-017  3.97783E-017  8.24989E-017  1.69389E-016  3.45292E-016
  7.00668E-016  1.41843E-015  2.86849E-015  5.79640E-015  1.16936E-014  2.35088E-014
  4.69806E-014  9.30662E-014  1.82236E-013  3.51825E-013  6.68193E-013  1.24613E-012
  2.27865E-012  4.08092E-012  7.15223E-012  1.22591E-011  2.05412E-011 -3.36360E-011
 -5.38159E-011 -8.41171E-011 -1.28437E-010 -1.91557E-010 -2.79056E-010 -3.97053E-010
 -5.51757E-010 -7.48791E-010 -9.92320E-010 -1.28404E-009 -1.62216E-009 -2.00052E-009
 -2.40811E-009 -2.82903E-009 -3.24324E-009 -3.62793E-009 -3.95951E-009 -4.21604E-009
 -4.37960E-009 -4.43843E-009 -4.38830E-009 -4.23304E-009 -3.98402E-009 -3.65875E-009
 -3.27881E-009 -2.86754E-009 -2.44764E-009 -2.03922E-009 -1.65842E-009 -1.31667E-009
 -1.02057E-009 -7.72375E-010 -5.70778E-010 -4.11905E-010 -2.90307E-010 -1.99844E-010
 -1.34386E-010 -8.82913E-011 -5.66866E-011 -3.55790E-011  2.18420E-011  1.31269E-011
  7.73449E-012  4.47849E-012  2.55824E-012  1.45051E-012  8.23875E-013  4.74762E-013
  2.81790E-013  1.74700E-013  1.13997E-013  7.81077E-014  5.55698E-014  4.04365E-014
  2.96692E-014  2.17076E-014  1.57163E-014  1.12032E-014  7.83844E-015  5.37247E-015
  3.60295E-015  2.36243E-015  1.51382E-015  9.47693E-016  5.79497E-016  3.46067E-016
  2.01814E-016
  7.43832E-028  1.83028E-027  4.54435E-027  1.14886E-026  2.98007E-026  7.96160E-026
  2.18787E-025  6.14756E-025  1.75104E-024  5.01041E-024  1.42885E-023  4.03583E-023
  1.12396E-022  3.07660E-022  8.26019E-022  2.17229E-021  5.59110E-021  1.40780E-020
  3.46726E-020  8.35386E-020  1.96971E-019  4.54785E-019  1.02920E-018  2.28576E-018
  4.99018E-018  1.07312E-017  2.27873E-017  4.79121E-017  1.00037E-016  2.07980E-016
  4.31508E-016  8.94632E-016  1.85391E-015  3.83640E-015  7.91261E-015  1.62239E-014
  3.29747E-014  6.62446E-014  1.31197E-013  2.55579E-013  4.88812E-013  9.16514E-013
  1.68276E-012  3.02291E-012  5.30975E-012  9.11544E-012  1.52897E-011 -2.50524E-011
 -4.00930E-011 -6.26640E-011 -9.56485E-011 -1.42572E-010 -2.07529E-010 -2.94985E-010
 -4.09438E-010 -5.54919E-010 -7.34350E-010 -9.48821E-010 -1.19686E-009 -1.47383E-009
 -1.77159E-009 -2.07853E-009 -2.38009E-009 -2.65978E-009 -2.90062E-009 -3.08683E-009
 -3.20553E-009 -3.24827E-009 -3.21198E-009 -3.09935E-009 -2.91850E-009 -2.68201E-009
 -2.40542E-009 -2.10559E-009 -1.79902E-009 -1.50036E-009 -1.22146E-009 -9.70754E-010
 -7.53203E-010 -5.70575E-010 -4.22024E-010 -3.04799E-010 -2.14967E-010 -1.48064E-010
 -9.96057E-011 -6.54538E-011 -4.20218E-011 -2.63642E-011  1.61704E-011  9.70208E-012
  5.70002E-012  3.28444E-012  1.86111E-012  1.04150E-012  5.79452E-013  3.23672E-013
  1.83924E-013  1.07927E-013  6.62510E-014  4.27872E-014  2.89507E-014  2.02757E-014
  1.44800E-014  1.04028E-014  7.44111E-015  5.26196E-015  3.66173E-015  2.50036E-015
  1.67233E-015  1.09437E-015  7.00196E-016  4.37822E-016  2.67465E-016  1.59602E-016
  9.30144E-017
  4.79164E-028  1.16834E-027  2.86377E-027  7.11936E-027  1.80992E-026  4.73129E-026
  1.27278E-025  3.50916E-025  9.84065E-025  2.78197E-024  7.86252E-024  2.20638E-023
  6.11607E-023  1.66865E-022  4.46981E-022  1.17370E-021  3.01827E-021  7.59761E-021
  1.87183E-020  4.51460E-020  1.06650E-019  2.46985E-019  5.61406E-019  1.25455E-018
  2.76186E-018  6.00468E-018  1.29290E-017  2.76505E-017  5.88979E-017  1.25236E-016
  2.66179E-016  5.65617E-016  1.20047E-015  2.53981E-015  5.34221E-015  1.11386E-014
  2.29542E-014  4.66298E-014  9.31629E-014  1.82722E-013  3.51286E-013  6.61242E-013
  1.21764E-012  2.19211E-012  3.85653E-012  6.62801E-012  1.11257E-011  1.82377E-011
 -2.91927E-011 -4.56262E-011 -6.96276E-011 -1.03746E-010 -1.50932E-010 -2.14391E-010
 -2.97337E-010 -4.02624E-010 -5.32292E-010 -6.87044E-010 -8.65740E-010 -1.06497E-009
 -1.27885E-009 -1.49901E-009 -1.71504E-009 -1.91518E-009 -2.08737E-009 -2.22038E-009
 -2.30509E-009 -2.33549E-009 -2.30942E-009 -2.22876E-009 -2.09927E-009 -1.92989E-009
 -1.73167E-009 -1.51663E-009 -1.29657E-009 -1.08199E-009 -8.81425E-010 -7.00959E-010
 -5.44209E-010 -4.12499E-010 -3.05269E-010 -2.20582E-010 -1.55634E-010 -1.07231E-010
 -7.21514E-011 -4.74159E-011 -3.04379E-011  1.90898E-011  1.17005E-011  7.01157E-012
  4.11091E-012  2.36080E-012  1.33037E-012  7.37827E-013  4.04618E-013  2.20991E-013
  1.21468E-013  6.81043E-014  3.95268E-014  2.40250E-014  1.53505E-014  1.02496E-014
  7.06103E-015  4.94594E-015  3.47764E-015  2.43117E-015  1.67884E-015  1.14034E-015
  7.59875E-016  4.95917E-016  3.16655E-016  1.97690E-016  1.20619E-016  7.19039E-017
  4.18704E-017
  3.02655E-028  7.32283E-028  1.77492E-027  4.34612E-027  1.08427E-026  2.77464E-026
  7.30333E-026  1.97326E-025  5.43894E-025  1.51660E-024  4.24177E-024  1.18123E-023
  3.25640E-023  8.85006E-023  2.36441E-022  6.19816E-022  1.59254E-021  4.00847E-021
  9.88316E-021  2.38776E-020  5.65698E-020  1.31576E-019  3.00926E-019  6.78138E-019
  1.50949E-018  3.32828E-018  7.29071E-018  1.59109E-017  3.46714E-017  7.55406E-017
  1.64587E-016  3.58238E-016  7.77354E-016  1.67709E-015  3.58660E-015  7.58076E-015
  1.57935E-014  3.23584E-014  6.50757E-014  1.28272E-013  2.47532E-013  4.67247E-013
  8.62191E-013  1.55455E-012  2.73787E-012  4.70904E-012  7.90861E-012  1.29681E-011
 -2.07606E-011 -3.24471E-011 -4.95091E-011 -7.37505E-011 -1.07255E-010 -1.52283E-010
 -2.11087E-010 -2.85659E-010 -3.77407E-010 -4.86788E-010 -6.12955E-010 -7.53470E-010
 -9.04148E-010 -1.05910E-009 -1.21099E-009 -1.35160E-009 -1.47245E-009 -1.56572E-009
 -1.62504E-009 -1.64621E-009 -1.62773E-009 -1.57092E-009 -1.47982E-009 -1.36067E-009
 -1.22121E-009 -1.06987E-009 -9.14935E-010 -7.63788E-010 -6.22431E-010 -4.95175E-010
 -3.84580E-010 -2.91602E-010 -2.15867E-010 -1.56023E-010 -1.10108E-010 -7.58748E-011
 -5.10568E-011 -3.35522E-011 -2.15350E-011  1.35017E-011  8.27071E-012  4.95164E-012
  2.89883E-012  1.66077E-012  9.32299E-013  5.13866E-013  2.79006E-013  1.49995E-013
  8.04665E-014  4.35496E-014  2.41074E-014  1.38440E-014  8.33141E-015  5.26385E-015
  3.46581E-015  2.34691E-015  1.61142E-015  1.10844E-015  7.57113E-016  5.10452E-016
  3.38386E-016  2.20023E-016  1.40106E-016  8.72870E-017  5.31709E-017  3.16553E-017
  1.84138E-017
  1.87386E-028  4.50476E-028  1.08141E-027  2.61262E-027  6.40610E-027  1.60611E-026
  4.13615E-026  1.09409E-025  2.95949E-025  8.12558E-025  2.24548E-024  6.19731E-024
  1.69742E-023  4.59223E-023  1.22314E-022  3.20055E-022  8.21714E-022  2.06881E-021
  5.10777E-021  1.23730E-020  2.94367E-020  6.88852E-020  1.58874E-019  3.62024E-019
  8.17342E-019  1.83376E-018  4.09989E-018  9.15530E-018  2.04464E-017  4.56734E-017
  1.01939E-016  2.26846E-016  5.01913E-016  1.10080E-015  2.38602E-015  5.09738E-015
  1.07084E-014  2.20798E-014  4.46182E-014  8.82633E-014  1.70778E-013  3.22993E-013
  5.96853E-013  1.07725E-012  1.89864E-012  3.26727E-012  5.48909E-012  9.00254E-012
  1.44134E-011 -2.25270E-011 -3.43695E-011 -5.11897E-011 -7.44278E-011 -1.05642E-010
 -1.46384E-010 -1.98018E-010 -2.61500E-010 -3.37129E-010 -4.24297E-010 -5.21304E-010
 -6.25246E-010 -7.32054E-010 -8.36681E-010 -9.33456E-010 -1.01657E-009 -1.08066E-009
 -1.12136E-009 -1.13579E-009 -1.12293E-009 -1.08370E-009 -1.02087E-009 -9.38725E-010
 -8.42599E-010 -7.38282E-010 -6.31465E-010 -5.27240E-010 -4.29743E-010 -3.41947E-010
 -2.65624E-010 -2.01440E-010 -1.49144E-010 -1.07811E-010 -7.60905E-011 -5.24357E-011
 -3.52838E-011 -2.31848E-011  1.48781E-011  9.32513E-012  5.70952E-012  3.41574E-012
  1.99743E-012  1.14236E-012  6.39542E-013  3.50988E-013  1.89261E-013  1.00635E-013
  5.30633E-014  2.79776E-014  1.49199E-014  8.15938E-015  4.63767E-015  2.76300E-015
  1.72523E-015  1.11929E-015  7.44476E-016  5.00779E-016  3.36854E-016  2.24745E-016
  1.47913E-016  9.56837E-017  6.07025E-017  3.77126E-017  2.29232E-017  1.36242E-017
  7.91429E-018
  1.13698E-028  2.71885E-028  6.47392E-028  1.54584E-027  3.73146E-027  9.17713E-027
  2.31309E-026  5.98663E-026  1.58707E-025  4.28326E-025  1.16754E-024  3.18892E-024
  8.66827E-024  2.33270E-023  6.19160E-023  1.61697E-022  4.14900E-022  1.04539E-021
  2.58674E-021  6.29064E-021  1.50549E-020  3.55243E-020  8.28474E-020  1.91491E-019
  4.39969E-019  1.00767E-018  2.30571E-018  5.27776E-018  1.20861E-017  2.76579E-017
  6.31108E-017  1.43189E-016  3.22025E-016  7.15704E-016  1.56768E-015  3.37643E-015
  7.13703E-015  1.47840E-014  2.99775E-014  5.94502E-014  1.15238E-013  2.18239E-013
  4.03664E-013  7.29058E-013  1.28557E-012  2.21299E-012  3.71866E-012  6.09966E-012
  9.76632E-012  1.52638E-011 -2.32867E-011 -3.46792E-011 -5.04145E-011 -7.15438E-011
 -9.91118E-011 -1.34036E-010 -1.76953E-010 -2.28056E-010 -2.86927E-010 -3.52405E-010
 -4.22527E-010 -4.94541E-010 -5.65044E-010 -6.30217E-010 -6.86155E-010 -7.29249E-010
 -7.56568E-010 -7.66193E-010 -7.57434E-010 -7.30919E-010 -6.88515E-010 -6.33109E-010
 -5.68288E-010 -4.97951E-010 -4.25930E-010 -3.55653E-010 -2.89908E-010 -2.30697E-010
 -1.79219E-010 -1.35922E-010 -1.00641E-010 -7.27515E-011 -5.13465E-011 -3.53829E-011
 -2.38072E-011  1.56415E-011  1.00354E-011  6.28805E-012  3.84838E-012  2.30092E-012
  1.34433E-012  7.67843E-013  4.29025E-013  2.34735E-013  1.25967E-013  6.64695E-014
  3.46269E-014  1.79175E-014  9.29114E-015  4.88572E-015  2.64120E-015  1.48620E-015
  8.76345E-016  5.40443E-016  3.45225E-016  2.25386E-016  1.48447E-016  9.76099E-017
  6.35959E-017  4.08494E-017  2.57834E-017  1.59581E-017  9.67220E-018  5.73572E-018
  3.32595E-018
  6.75935E-029  1.60950E-028  3.80658E-028  8.99830E-028  2.14207E-027  5.17566E-027
  1.27776E-026  3.23519E-026  8.39670E-026  2.22400E-025  5.96927E-025  1.61096E-024
  4.34045E-024  1.16087E-023  3.06913E-023  7.99896E-023  2.05191E-022  5.17773E-022
  1.28556E-021  3.14381E-021  7.58514E-021  1.80967E-020  4.28094E-020  1.00705E-019
  2.36231E-019  5.53807E-019  1.29913E-018  3.04957E-018  7.15455E-018  1.67384E-017
  3.89385E-017  8.97863E-017  2.04590E-016  4.59422E-016  1.01435E-015  2.19782E-015
  4.66648E-015  9.69812E-015  1.97116E-014  3.91582E-014  7.59973E-014  1.44048E-013
  2.66599E-013  4.81708E-013  8.49654E-013  1.46288E-012  2.45849E-012  4.03288E-012
  6.45729E-012  1.00920E-011  1.53958E-011 -2.29261E-011 -3.33251E-011 -4.72858E-011
 -6.54963E-011 -8.85592E-011 -1.16892E-010 -1.50617E-010 -1.89454E-010 -2.32634E-010
 -2.78857E-010 -3.26307E-010 -3.72741E-010 -4.15645E-010 -4.52448E-010 -4.80779E-010
 -4.98712E-010 -5.04989E-010 -4.99161E-010 -4.81645E-010 -4.53672E-010 -4.17145E-010
 -3.74424E-010 -3.28076E-010 -2.80623E-010 -2.34322E-010 -1.91007E-010 -1.51997E-010
 -1.18080E-010 -8.95538E-011 -6.63072E-011 -4.79311E-011 -3.38271E-011 -2.33085E-011
  1.56813E-011  1.03011E-011  6.60771E-012  4.13915E-012  2.53228E-012  1.51326E-012
  8.83512E-013  5.04131E-013  2.81264E-013  1.53549E-013  8.21177E-014  4.30996E-014
  2.22631E-014  1.13680E-014  5.77615E-015  2.94797E-015  1.52970E-015  8.17894E-016
  4.55685E-016  2.65844E-016  1.61812E-016  1.01692E-016  6.51223E-017  4.19760E-017
  2.69706E-017  1.71554E-017  1.07529E-017  6.62137E-018  3.99782E-018  2.36374E-018
  1.36745E-018
  3.93678E-029  9.34307E-029  2.19749E-028  5.15070E-028  1.21135E-027  2.88022E-027
  6.97308E-027  1.72771E-026  4.38719E-026  1.13883E-025  3.00461E-025  7.99879E-025
  2.13327E-024  5.66509E-024  1.49115E-023  3.87847E-023  9.95138E-023  2.51739E-022
  6.28142E-022  1.54799E-021  3.77538E-021  9.13564E-021  2.19949E-020  5.28301E-020
  1.26866E-019  3.04948E-019  7.33669E-019  1.76445E-018  4.23198E-018  1.00930E-017
  2.38595E-017  5.57344E-017  1.28296E-016  2.90351E-016  6.44819E-016  1.40320E-015
  2.98869E-015  6.22531E-015  1.26734E-014  2.52048E-014  4.89551E-014  9.28412E-014
  1.71889E-013  3.10654E-013  5.48028E-013  9.43646E-013  1.58596E-012  2.60165E-012
  4.16565E-012  6.51028E-012  9.93131E-012  1.47880E-011 -2.14941E-011 -3.04959E-011
 -4.22359E-011 -5.71014E-011 -7.53598E-011 -9.70881E-011 -1.22103E-010 -1.49908E-010
 -1.79664E-010 -2.10200E-010 -2.40072E-010 -2.67662E-010 -2.91318E-010 -3.09516E-010
 -3.21019E-010 -3.25022E-010 -3.21238E-010 -3.09938E-010 -2.91915E-010 -2.68394E-010
 -2.40894E-010 -2.11065E-010 -1.80529E-010 -1.50738E-010 -1.22870E-010 -9.77724E-011
 -7.59527E-011 -5.76012E-011 -4.26468E-011 -3.08259E-011 -2.17534E-011  1.49876E-011
  1.00819E-011  6.62182E-012  4.24672E-012  2.65951E-012  1.62651E-012  9.71562E-013
  5.66914E-013  3.23223E-013  1.80128E-013  9.81737E-014  5.23729E-014  2.73830E-014
  1.40605E-014  7.11269E-015  3.56184E-015  1.77833E-015  8.93974E-016  4.58088E-016
  2.42361E-016  1.33700E-016  7.71362E-017  4.63053E-017  2.86082E-017  1.79585E-017
  1.13228E-017  7.10654E-018  4.41205E-018  2.69809E-018  1.62066E-018  9.54465E-019
  5.50476E-019
  6.42909E-024  1.32217E-023  2.67381E-023  5.34056E-023  1.06049E-022  2.11299E-022
  4.27365E-022  8.88337E-022  1.91628E-021  4.30452E-021  1.00246E-020  2.39564E-020
  5.80230E-020  1.40824E-019  3.39477E-019  8.07781E-019  1.88944E-018  4.33293E-018
  9.72589E-018  2.13471E-017  4.57869E-017  9.59350E-017  1.96312E-016  3.92273E-016
  7.65362E-016  1.45801E-015  2.71175E-015  4.92415E-015  8.72961E-015  1.51091E-014
  2.55303E-014  4.21159E-014  6.78279E-014  1.06645E-013  1.63696E-013  2.45304E-013
  3.58871E-013  5.12551E-013  7.14664E-013  9.72820E-013  1.29279E-012  1.67723E-012
  2.12435E-012  2.62681E-012  3.17105E-012  3.73728E-012  4.30020E-012  4.83070E-012
  5.29818E-012  5.67348E-012  5.93189E-012  6.05587E-012  6.03705E-012  5.87723E-012
  5.58815E-012  5.19014E-012  4.70976E-012  4.17704E-012  3.62240E-012  3.07400E-012
  2.55563E-012  2.08550E-012  1.67588E-012  1.33346E-012  1.06041E-012  8.55737E-013
  7.16766E-013  6.40471E-013  6.24525E-013  6.67928E-013  7.71142E-013  9.35738E-013
  1.16359E-012  1.45575E-012  1.81106E-012  2.22486E-012  2.68782E-012  3.18532E-012
  3.69743E-012  4.19969E-012  4.66473E-012  5.06450E-012  5.37294E-012  5.56872E-012
  5.63762E-012  5.57416E-012  5.38227E-012  5.07484E-012  4.67225E-012  4.20009E-012
  3.68641E-012  3.15901E-012  2.64296E-012  2.15882E-012  1.72155E-012  1.34029E-012
  1.01871E-012  7.55910E-013  5.47590E-013  3.87263E-013  2.67375E-013  1.80218E-013
  1.18587E-013  7.61795E-014  4.77751E-014  2.92502E-014  1.74831E-014  1.02017E-014
  5.81159E-015  3.23209E-015  1.75486E-015  9.30202E-016  4.81382E-016  2.43214E-016
  1.19973E-016
  9.96196E-024  2.05433E-023  4.17259E-023  8.39094E-023  1.68343E-022  3.40422E-022
  7.02377E-022  1.49599E-021  3.31388E-021  7.63616E-021  1.81729E-020  4.41529E-020
  1.08188E-019  2.64597E-019  6.40947E-019  1.52965E-018  3.58424E-018  8.22796E-018
  1.84796E-017  4.05731E-017  8.70385E-017  1.82380E-016  3.73212E-016  7.45755E-016
  1.45501E-015  2.77172E-015  5.15503E-015  9.36058E-015  1.65943E-014  2.87207E-014
  4.85298E-014  8.00563E-014  1.28931E-013  2.02715E-013  3.11162E-013  4.66289E-013
  6.82168E-013  9.74302E-013  1.35851E-012  1.84926E-012  2.45753E-012  3.18836E-012
  4.03835E-012  4.99356E-012  6.02820E-012  7.10462E-012  8.17473E-012  9.18313E-012
  1.00716E-011  1.07848E-011  1.12755E-011  1.15104E-011  1.14737E-011  1.11686E-011
  1.06176E-011  9.85914E-012  8.94395E-012  7.92904E-012  6.87232E-012  5.82732E-012
  4.83933E-012  3.94294E-012  3.16138E-012  2.50728E-012  1.98458E-012  1.59111E-012
  1.32139E-012  1.16918E-012  1.12943E-012  1.19954E-012  1.37959E-012  1.67181E-012
  2.07904E-012  2.60277E-012  3.24062E-012  3.98395E-012  4.81585E-012  5.70989E-012
  6.63016E-012  7.53270E-012  8.36828E-012  9.08653E-012  9.64067E-012  9.99243E-012
  1.01163E-011  1.00025E-011  9.65820E-012  9.10649E-012  8.38400E-012  7.53667E-012
  6.61488E-012  5.66849E-012  4.74249E-012  3.87376E-012  3.08917E-012  2.40507E-012
  1.82804E-012  1.35649E-012  9.82688E-013  6.94996E-013  4.79861E-013  3.23455E-013
  2.12852E-013  1.36743E-013  8.57628E-014  5.25120E-014  3.13895E-014  1.83179E-014
  1.04361E-014  5.80459E-015  3.15195E-015  1.67095E-015  8.64831E-016  4.37009E-016
  2.15601E-016
  1.50852E-023  3.12127E-023  6.37322E-023  1.29210E-022  2.62375E-022  5.39635E-022
  1.13809E-021  2.48688E-021  5.65672E-021  1.33533E-020  3.24073E-020  7.98795E-020
  1.97665E-019  4.86520E-019  1.18320E-018  2.83053E-018  6.64180E-018  1.52592E-017
  3.42869E-017  7.52967E-017  1.61546E-016  3.38518E-016  6.92725E-016  1.38418E-015
  2.70056E-015  5.14428E-015  9.56742E-015  1.73722E-014  3.07966E-014  5.33007E-014
  9.00618E-014  1.48568E-013  2.39267E-013  3.76196E-013  5.77451E-013  8.65339E-013
  1.26598E-012  1.80814E-012  2.52119E-012  3.43199E-012  4.56093E-012  5.91735E-012
  7.49497E-012  9.26789E-012  1.11883E-011  1.31862E-011 -1.51724E-011 -1.70439E-011
 -1.86928E-011 -2.00160E-011 -2.09261E-011 -2.13611E-011 -2.12915E-011 -2.07233E-011
 -1.96982E-011 -1.82877E-011 -1.65859E-011 -1.46987E-011  1.27336E-011  1.07901E-011
  8.95216E-012  7.28405E-012  5.82875E-012  4.60949E-012  3.63325E-012  2.89552E-012
  2.38545E-012  2.09057E-012  2.00044E-012  2.10897E-012  2.41497E-012  2.92113E-012
  3.63154E-012  4.54802E-012  5.66581E-012  6.96930E-012  8.42843E-012  9.99662E-012
  1.16107E-011  1.31935E-011 -1.46586E-011 -1.59177E-011 -1.68888E-011 -1.75051E-011
 -1.77219E-011 -1.75222E-011 -1.69185E-011 -1.59515E-011 -1.46855E-011  1.32009E-011
  1.15861E-011  9.92824E-012  8.30627E-012  6.78468E-012  5.41050E-012  4.21236E-012
  3.20178E-012  2.37591E-012  1.72124E-012  1.21737E-012  8.40574E-013  5.66626E-013
  3.72894E-013  2.39575E-013  1.50268E-013  9.20156E-014  5.50079E-014  3.21040E-014
  1.82922E-014  1.01753E-014  5.52594E-015  2.92986E-015  1.51661E-015  7.66479E-016
  3.78210E-016
  2.23291E-023  4.63904E-023  9.53288E-023  1.95147E-022  4.01869E-022  8.42457E-022
  1.81936E-021  4.08167E-021  9.52736E-021  2.30001E-020  5.67997E-020  1.41749E-019
  3.53674E-019  8.75092E-019  2.13507E-018  5.11750E-018  1.20216E-017  2.76365E-017
  6.21190E-017  1.36441E-016  2.92750E-016  6.13462E-016  1.25534E-015  2.50832E-015
  4.89361E-015  9.32150E-015  1.73358E-014  3.14770E-014  5.57996E-014  9.65724E-014
  1.63176E-013  2.69176E-013  4.33504E-013  6.81590E-013  1.04623E-012  1.56783E-012
  2.29373E-012  3.27608E-012  4.56808E-012  6.21842E-012  8.26407E-012  1.07220E-011
  1.35808E-011  1.67936E-011  2.02737E-011 -2.38943E-011 -2.74936E-011 -3.08851E-011
 -3.38730E-011 -3.62703E-011 -3.79187E-011 -3.87057E-011 -3.85773E-011 -3.75450E-011
 -3.56838E-011 -3.31237E-011 -3.00348E-011 -2.66095E-011  2.30426E-011  1.95143E-011
  1.61771E-011  1.31473E-011  1.05025E-011  8.28455E-012  6.50549E-012  5.15631E-012
  4.21620E-012  3.66103E-012  3.47010E-012  3.63017E-012  4.13673E-012  4.99229E-012
  6.20209E-012  7.76783E-012  9.68024E-012  1.19117E-011  1.44101E-011  1.70951E-011
 -1.98583E-011 -2.25672E-011 -2.50739E-011 -2.72275E-011 -2.88878E-011 -2.99405E-011
 -3.03095E-011 -2.99660E-011 -2.89316E-011 -2.72764E-011 -2.51101E-011 -2.25705E-011
 -1.98086E-011  1.69736E-011  1.42002E-011  1.15987E-011  9.24935E-012  7.20109E-012
  5.47352E-012  4.06175E-012  2.94263E-012  2.08129E-012  1.43715E-012  9.68826E-013
  6.37619E-013  4.09683E-013  2.56984E-013  1.57376E-013  9.40898E-014  5.49189E-014
  3.12952E-014  1.74105E-014  9.45642E-015  5.01452E-015  2.59612E-015  1.31227E-015
  6.47642E-016
  3.23176E-023  6.74765E-023  1.39725E-022  2.89311E-022  6.05467E-022  1.29640E-021
  2.87090E-021  6.61381E-021  1.58236E-020  3.89876E-020  9.77613E-020  2.46558E-019
  6.19423E-019  1.53924E-018  3.76527E-018  9.03877E-018  2.12517E-017  4.88793E-017
  1.09894E-016  2.41404E-016  5.17977E-016  1.08542E-015  2.22106E-015  4.43778E-015
  8.65755E-015  1.64906E-014  3.06675E-014  5.56821E-014  9.87060E-014  1.70827E-013
  2.88639E-013  4.76136E-013  7.66807E-013  1.20564E-012  1.85063E-012  2.77330E-012
  4.05737E-012  5.79511E-012  8.08067E-012  1.10002E-011  1.46192E-011  1.89676E-011
  2.40254E-011  2.97097E-011  3.58670E-011 -4.22731E-011 -4.86416E-011 -5.46424E-011
 -5.99289E-011 -6.41703E-011 -6.70860E-011 -6.84766E-011 -6.82470E-011 -6.64168E-011
 -6.31188E-011 -5.85830E-011 -5.31107E-011 -4.70421E-011  4.07222E-011  3.44700E-011
  2.85553E-011  2.31837E-011  1.84923E-011  1.45546E-011  1.13909E-011  8.98393E-012
  7.29487E-012  6.27859E-012  5.89536E-012  6.11817E-012  6.93509E-012  8.34652E-012
  1.03581E-011  1.29700E-011  1.61649E-011  1.98947E-011  2.40711E-011  2.85588E-011
 -3.31760E-011 -3.77009E-011 -4.18865E-011 -4.54803E-011 -4.82488E-011 -5.00016E-011
 -5.06121E-011 -5.00330E-011 -4.83008E-011 -4.55328E-011 -4.19128E-011 -3.76707E-011
 -3.30586E-011  2.83256E-011  2.36962E-011  1.93543E-011  1.54337E-011  1.20157E-011
  9.13308E-012  6.77747E-012  4.91019E-012  3.47303E-012  2.39827E-012  1.61683E-012
  1.06416E-012  6.83791E-013  4.28961E-013  2.62718E-013  1.57086E-013  9.16995E-014
  5.22607E-014  2.90782E-014  1.57959E-014  8.37753E-015  4.33796E-015  2.19313E-015
  1.08259E-015
  4.57518E-023  9.61020E-023  2.00825E-022  4.21400E-022  8.98164E-022  1.96790E-021
  4.47303E-021  1.05772E-020  2.58971E-020  6.49832E-020  1.65107E-019  4.20117E-019
  1.06146E-018  2.64693E-018  6.48844E-018  1.55948E-017  3.66911E-017  8.44203E-017
  1.89833E-016  4.17031E-016  8.94823E-016  1.87505E-015  3.83670E-015  7.66556E-015
  1.49539E-014  2.84824E-014  5.29666E-014  9.61670E-014  1.70468E-013  2.95018E-013
  4.98470E-013  8.22264E-013  1.32423E-012  2.08207E-012  3.19595E-012  4.78939E-012
  7.00700E-012  1.00082E-011  1.39556E-011  1.89981E-011 -2.52489E-011 -3.27598E-011
 -4.14963E-011 -5.13152E-011 -6.19517E-011 -7.30183E-011 -8.40202E-011 -9.43874E-011
 -1.03520E-010 -1.10848E-010 -1.15884E-010 -1.18285E-010 -1.17885E-010 -1.14719E-010
 -1.09015E-010 -1.01172E-010 -9.17081E-011 -8.12129E-011 -7.02821E-011 -5.94673E-011
 -4.92342E-011 -3.99381E-011 -3.18156E-011  2.49923E-011  1.95020E-011  1.53126E-011
  1.23540E-011  1.05442E-011  9.80960E-012  1.00976E-011  1.13812E-011  1.36544E-011
  1.69208E-011  2.11764E-011  2.63886E-011  3.24765E-011 -3.92932E-011 -4.66163E-011
 -5.41476E-011 -6.15248E-011 -6.83446E-011 -7.41958E-011 -7.86982E-011 -8.15424E-011
 -8.25236E-011 -8.15655E-011 -7.87294E-011 -7.42068E-011 -6.82980E-011 -6.13783E-011
 -5.38581E-011 -4.61431E-011 -3.85989E-011 -3.15245E-011  2.51375E-011  1.95700E-011
  1.48748E-011  1.10383E-011  7.99719E-012  5.65665E-012  3.90629E-012  2.63362E-012
  1.73349E-012  1.11397E-012  6.98885E-013  4.28076E-013  2.55987E-013  1.49451E-013
  8.51854E-014  4.74046E-014  2.57554E-014  1.36620E-014  7.07561E-015  3.57793E-015
  1.76657E-015
  6.33819E-023  1.34101E-022  2.83278E-022  6.03623E-022  1.31305E-021  2.94854E-021
  6.88164E-021  1.66868E-020  4.17301E-020  1.06410E-019  2.73420E-019  7.00887E-019
  1.77911E-018  4.44905E-018  1.09242E-017  2.62808E-017  6.18646E-017  1.42377E-016
  3.20192E-016  7.03427E-016  1.50931E-015  3.16254E-015  6.47079E-015  1.29276E-014
  2.52178E-014  4.80296E-014  8.93136E-014  1.62153E-013  2.87429E-013  4.97424E-013
  8.40446E-013  1.38637E-012  2.23269E-012  3.51042E-012  5.38848E-012  8.07513E-012
  1.18143E-011  1.68747E-011 -2.35309E-011 -3.20339E-011 -4.25746E-011 -5.52409E-011
 -6.99746E-011 -8.65345E-011 -1.04474E-010 -1.23140E-010 -1.41697E-010 -1.59185E-010
 -1.74591E-010 -1.86951E-010 -1.95447E-010 -1.99497E-010 -1.98821E-010 -1.93476E-010
 -1.83848E-010 -1.70607E-010 -1.54632E-010 -1.36914E-010 -1.18459E-010 -1.00197E-010
 -8.29144E-011 -6.72101E-011 -5.34825E-011 -4.19421E-011  3.26436E-011  2.55293E-011
  2.04763E-011  1.73401E-011  1.59884E-011  1.63234E-011  1.82890E-011  2.18646E-011
  2.70465E-011 -3.38200E-011 -4.21268E-011 -5.18322E-011 -6.26979E-011 -7.43660E-011
 -8.63592E-011 -9.80990E-011 -1.08943E-010 -1.18237E-010 -1.25377E-010 -1.29874E-010
 -1.31403E-010 -1.29847E-010 -1.25304E-010 -1.18082E-010 -1.08660E-010 -9.76350E-011
 -8.56604E-011 -7.33808E-011 -6.13770E-011 -5.01236E-011 -3.99656E-011 -3.11125E-011
 -2.36473E-011  1.75479E-011  1.27135E-011  8.99278E-012  6.21032E-012  4.18720E-012
  2.75626E-012  1.77136E-012  1.11142E-012  6.80830E-013  4.07181E-013  2.37753E-013
  1.35536E-013  7.54363E-014  4.09924E-014  2.17486E-014  1.12661E-014  5.69821E-015
  2.81415E-015
  8.59673E-023  1.83469E-022  3.92505E-022  8.51148E-022  1.89332E-021  4.36233E-021
  1.04521E-020  2.59520E-020  6.61495E-020  1.71048E-019  4.43697E-019  1.14435E-018
  2.91579E-018  7.30810E-018  1.79677E-017  4.32573E-017  1.01865E-016  2.34476E-016
  5.27342E-016  1.15850E-015  2.48563E-015  5.20796E-015  1.06552E-014  2.12861E-014
  4.15200E-014  7.90745E-014  1.47036E-013  2.66942E-013  4.73160E-013  8.18829E-013
  1.38347E-012  2.28209E-012  3.67519E-012  5.77842E-012  8.86990E-012  1.32925E-011
 -1.94477E-011 -2.77783E-011 -3.87361E-011 -5.27348E-011 -7.00890E-011 -9.09437E-011
 -1.15203E-010 -1.42471E-010 -1.72012E-010 -2.02751E-010 -2.33314E-010 -2.62116E-010
 -2.87492E-010 -3.07852E-010 -3.21849E-010 -3.28521E-010 -3.27408E-010 -3.18603E-010
 -3.02741E-010 -2.80924E-010 -2.54599E-010 -2.25399E-010 -1.94981E-010 -1.64878E-010
 -1.36385E-010 -1.10486E-010 -8.78389E-011 -6.87869E-011  5.34171E-011  4.16295E-011
  3.32144E-011  2.79241E-011  2.55291E-011  2.58537E-011  2.87895E-011  3.42857E-011
  4.23204E-011 -5.28573E-011 -6.57940E-011 -8.09110E-011 -9.78293E-011 -1.15986E-010
 -1.34634E-010 -1.52871E-010 -1.69698E-010 -1.84100E-010 -1.95141E-010 -2.02065E-010
 -2.04373E-010 -2.01886E-010 -1.94765E-010 -1.83489E-010 -1.68806E-010 -1.51645E-010
 -1.33021E-010 -1.13933E-010 -9.52818E-011 -7.78027E-011 -6.20294E-011 -4.82851E-011
 -3.66976E-011 -2.72313E-011  1.97288E-011  1.39552E-011  9.63754E-012  6.49822E-012
  4.27778E-012  2.74940E-012  1.72525E-012  1.05696E-012  6.32214E-013  3.69202E-013
  2.10505E-013  1.17183E-013  6.36898E-014  3.37978E-014  1.75117E-014  8.85939E-015
  4.37657E-015
  1.14229E-022  2.46303E-022  5.34731E-022  1.18258E-021  2.69457E-021  6.37395E-021
  1.56661E-020  3.97578E-020  1.03064E-019  2.69703E-019  7.05174E-019  1.82787E-018
  4.67161E-018  1.17299E-017  2.88683E-017  6.95380E-017  1.63795E-016  3.77065E-016
  8.48035E-016  1.86294E-015  3.99678E-015  8.37355E-015  1.71305E-014  3.42194E-014
  6.67431E-014  1.27104E-013  2.36334E-013  4.29043E-013  7.60459E-013  1.31598E-012
  2.22339E-012  3.66753E-012  5.90633E-012  9.28638E-012  1.42547E-011 -2.13623E-011
 -3.12549E-011 -4.46439E-011 -6.22561E-011 -8.47567E-011 -1.12652E-010 -1.46176E-010
 -1.85175E-010 -2.29012E-010 -2.76508E-010 -3.25932E-010 -3.75077E-010 -4.21394E-010
 -4.62206E-010 -4.94957E-010 -5.17474E-010 -5.28214E-010 -5.26433E-010 -5.12279E-010
 -4.86770E-010 -4.51680E-010 -4.09333E-010 -3.62356E-010 -3.13414E-010 -2.64972E-010
 -2.19111E-010 -1.77418E-010 -1.40945E-010 -1.10243E-010  8.54481E-011  6.63912E-011
  5.27255E-011  4.40386E-011  3.99435E-011  4.01363E-011  4.44180E-011  5.26813E-011
  6.48665E-011 -8.08954E-011 -1.00592E-010 -1.23607E-010 -1.49348E-010 -1.76950E-010
 -2.05268E-010 -2.32929E-010 -2.58414E-010 -2.80184E-010 -2.96828E-010 -3.07202E-010
 -3.10564E-010 -3.06652E-010 -2.95716E-010 -2.78495E-010 -2.56126E-010 -2.30021E-010
 -2.01718E-010 -1.72733E-010 -1.44428E-010 -1.17913E-010 -9.39954E-011 -7.31602E-011
 -5.55986E-011 -4.12543E-011 -2.98874E-011 -2.11406E-011  1.46001E-011  9.84461E-012
  6.48107E-012  4.16581E-012  2.61430E-012  1.60182E-012  9.58242E-013  5.59683E-013
  3.19165E-013  1.77704E-013  9.66037E-014  5.12757E-014  2.65742E-014  1.34479E-014
  6.64537E-015
  1.48798E-022  3.24748E-022  7.17002E-022  1.62045E-021  3.78697E-021  9.19687E-021
  2.31577E-020  5.99459E-020  1.57699E-019  4.16866E-019  1.09712E-018  2.85543E-018
  7.31559E-018  1.83943E-017  4.53049E-017  1.09173E-016  2.57196E-016  5.92098E-016
  1.33161E-015  2.92503E-015  6.27487E-015  1.31451E-014  2.68897E-014  5.37099E-014
  1.04750E-013  1.99471E-013  3.70871E-013  6.73250E-013  1.19326E-012  2.06488E-012
  3.48860E-012  5.75442E-012  9.26706E-012  1.45703E-011 -2.23657E-011 -3.35179E-011
 -4.90401E-011 -7.00494E-011 -9.76863E-011 -1.32996E-010 -1.76773E-010 -2.29386E-010
 -2.90596E-010 -3.59405E-010 -4.33960E-010 -5.11550E-010 -5.88707E-010 -6.61434E-010
 -7.25525E-010 -7.76965E-010 -8.12343E-010 -8.29231E-010 -8.26459E-010 -8.04255E-010
 -7.64217E-010 -7.09125E-010 -6.42628E-010 -5.68849E-010 -4.91973E-010 -4.15871E-010
 -3.43813E-010 -2.78288E-010 -2.20947E-010 -1.72653E-010 -1.33613E-010  1.03553E-010
  8.19131E-011  6.80270E-011  6.12616E-011  6.11084E-011  6.72189E-011  7.93859E-011
  9.74784E-011 -1.21342E-010 -1.50683E-010 -1.84950E-010 -2.23242E-010 -2.64251E-010
 -3.06265E-010 -3.47237E-010 -3.84913E-010 -4.17017E-010 -4.41468E-010 -4.56588E-010
 -4.61294E-010 -4.55219E-010 -4.38753E-010 -4.13003E-010 -3.79664E-010 -3.40834E-010
 -2.98792E-010 -2.55781E-010 -2.13810E-010 -1.74518E-010 -1.39092E-010 -1.08243E-010
 -8.22500E-011 -6.10240E-011 -4.42071E-011 -3.12684E-011 -2.15944E-011  1.45610E-011
  9.58650E-012  6.16229E-012  3.86757E-012  2.36999E-012  1.41797E-012  8.28330E-013
  4.72449E-013  2.63103E-013  1.43060E-013  7.59531E-014  3.93743E-014  1.99315E-014
  9.85256E-015
  1.90172E-022  4.20941E-022  9.47199E-022  2.19157E-021  5.25712E-021  1.31000E-020
  3.37358E-020  8.88806E-020  2.36788E-019  6.31247E-019  1.67028E-018  4.36143E-018
  1.11954E-017  2.81800E-017  6.94457E-017  1.67388E-016  3.94375E-016  9.07883E-016
  2.04165E-015  4.48428E-015  9.61880E-015  2.01481E-014  4.12110E-014  8.23078E-014
  1.60512E-013  3.05633E-013  5.68218E-013  1.03144E-012  1.82804E-012  3.16322E-012
  5.34409E-012  8.81487E-012  1.41955E-011 -2.23191E-011 -3.42602E-011 -5.13438E-011
 -7.51222E-011 -1.07307E-010 -1.49647E-010 -2.03745E-010 -2.70819E-010 -3.51435E-010
 -4.45231E-010 -5.50679E-010 -6.64943E-010 -7.83868E-010 -9.02145E-010 -1.01364E-009
 -1.11192E-009 -1.19081E-009 -1.24509E-009 -1.27104E-009 -1.26684E-009 -1.23285E-009
 -1.17151E-009 -1.08708E-009 -9.85149E-010 -8.72034E-010 -7.54152E-010 -6.37440E-010
 -5.26909E-010 -4.26376E-010 -3.38374E-010 -2.64222E-010 -2.04230E-010  1.57966E-010
  1.24556E-010  1.02951E-010  9.21461E-011  9.13173E-011  9.98791E-011  1.17457E-010
  1.43795E-010 -1.78607E-010 -2.21411E-010 -2.71356E-010 -3.27088E-010 -3.86674E-010
 -4.47606E-010 -5.06898E-010 -5.61282E-010 -6.07471E-010 -6.42467E-010 -6.63876E-010
 -6.70162E-010 -6.60830E-010 -6.36482E-010 -5.98745E-010 -5.50095E-010 -4.93577E-010
 -4.32494E-010 -3.70083E-010 -3.09244E-010 -2.52336E-010 -2.01058E-010 -1.56431E-010
 -1.18844E-010 -8.81615E-011 -6.38591E-011 -4.51653E-011 -3.11905E-011 -2.10315E-011
  1.38468E-011  8.90130E-012  5.58707E-012  3.42405E-012  2.04890E-012  1.19709E-012
  6.82902E-013  3.80383E-013  2.06880E-013  1.09865E-013  5.69713E-014  2.88487E-014
  1.42657E-014
  2.38686E-022  5.36963E-022  1.23400E-021  2.92720E-021  7.20890E-021  1.84110E-020
  4.83938E-020  1.29479E-019  3.48661E-019  9.36009E-019  2.48750E-018  6.51224E-018
  1.67412E-017  4.21730E-017  1.03970E-016  2.50639E-016  5.90521E-016  1.35934E-015
  3.05655E-015  6.71258E-015  1.43967E-014  3.01525E-014  6.16670E-014  1.23150E-013
  2.40138E-013  4.57214E-013  8.49970E-013  1.54279E-012  2.73417E-012  4.73099E-012
  7.99251E-012  1.31830E-011 -2.12297E-011 -3.33784E-011 -5.12364E-011 -7.67855E-011
 -1.12348E-010 -1.60485E-010 -2.23813E-010 -3.04730E-010 -4.05063E-010 -5.25661E-010
 -6.65986E-010 -8.23756E-010 -9.94733E-010 -1.17270E-009 -1.34973E-009 -1.51663E-009
 -1.66377E-009 -1.78192E-009 -1.86326E-009 -1.90220E-009 -1.89603E-009 -1.84526E-009
 -1.75353E-009 -1.62723E-009 -1.47469E-009 -1.30540E-009 -1.12893E-009 -9.54193E-010
 -7.88677E-010 -6.38102E-010 -5.06260E-010 -3.95126E-010 -3.05157E-010  2.35696E-010
  1.85412E-010  1.52705E-010  1.36023E-010  1.34077E-010  1.45918E-010  1.70904E-010
  2.08569E-010 -2.58411E-010 -3.19652E-010 -3.90999E-010 -4.70455E-010 -5.55211E-010
 -6.41662E-010 -7.25546E-010 -8.02227E-010 -8.67064E-010 -9.15853E-010 -9.45254E-010
 -9.53163E-010 -9.38945E-010 -9.03514E-010 -8.49229E-010 -7.79628E-010 -6.99043E-010
 -6.12150E-010 -5.23523E-010 -4.37244E-010 -3.56626E-010 -2.84048E-010 -2.20929E-010
 -1.67799E-010 -1.24450E-010 -9.01283E-011 -6.37361E-011 -4.40111E-011 -2.96748E-011
  1.95371E-011  1.25596E-011  7.88371E-012  4.83199E-012  2.89174E-012  1.68979E-012
  9.64151E-013  5.37157E-013  2.92217E-013  1.55227E-013  8.05191E-014  4.07868E-014
  2.01771E-014
  2.94490E-022  6.74807E-022  1.58681E-021  3.86271E-021  9.76245E-021  2.55129E-020
  6.83003E-020  1.85183E-019  5.03150E-019  1.35850E-018  3.62291E-018  9.50407E-018
  2.44599E-017  6.16522E-017  1.52028E-016  3.66510E-016  8.63470E-016  1.98741E-015
  4.46819E-015  9.81128E-015  2.10395E-014  4.40591E-014  9.00968E-014  1.79904E-013
  3.50769E-013  6.67790E-013  1.24134E-012  2.25301E-012  3.99260E-012  6.90816E-012
  1.16702E-011 -1.92485E-011 -3.09967E-011 -4.87341E-011 -7.48074E-011 -1.12111E-010
 -1.64036E-010 -2.34323E-010 -3.26796E-010 -4.44958E-010 -5.91483E-010 -7.67616E-010
 -9.72576E-010 -1.20304E-009 -1.45282E-009 -1.71285E-009 -1.97153E-009 -2.21547E-009
 -2.43057E-009 -2.60336E-009 -2.72238E-009 -2.77946E-009 -2.77065E-009 -2.69665E-009
 -2.56278E-009 -2.37834E-009 -2.15554E-009 -1.90819E-009 -1.65032E-009 -1.39492E-009
 -1.15295E-009 -9.32795E-010 -7.39984E-010 -5.77412E-010 -4.45748E-010  3.44022E-010
  2.70271E-010  2.22119E-010  1.97249E-010  1.93697E-010  2.09983E-010  2.45060E-010
  2.98122E-010 -3.68321E-010 -4.54429E-010 -5.54506E-010 -6.65644E-010 -7.83830E-010
 -9.03972E-010 -1.02011E-009 -1.12580E-009 -1.21463E-009 -1.28085E-009 -1.31993E-009
 -1.32907E-009 -1.30751E-009 -1.25664E-009 -1.17982E-009 -1.08202E-009 -9.69284E-010
 -8.48088E-010 -7.24754E-010 -6.04903E-010 -4.93076E-010 -3.92522E-010 -3.05158E-010
 -2.31680E-010 -1.71770E-010 -1.24364E-010 -8.79266E-011 -6.07048E-011 -4.09257E-011
 -2.69423E-011  1.73195E-011  1.08717E-011  6.66369E-012  3.98831E-012  2.33087E-012
  1.33016E-012  7.41223E-013  4.03328E-013  2.14309E-013  1.11202E-013  5.63494E-014
  2.78873E-014
  3.57562E-022  8.36333E-022  2.01545E-021  5.03660E-021  1.30506E-020  3.48324E-020
  9.47606E-020  2.59839E-019  7.11250E-019  1.92928E-018  5.15929E-018  1.35556E-017
  3.49155E-017  8.80388E-017  2.17119E-016  5.23411E-016  1.23297E-015  2.83742E-015
  6.37810E-015  1.40026E-014  3.00225E-014  6.28606E-014  1.28525E-013  2.56604E-013
  5.00257E-013  9.52284E-013  1.77001E-012  3.21230E-012  5.69219E-012  9.84828E-012
  1.66362E-011 -2.74384E-011 -4.41842E-011 -6.94668E-011 -1.06631E-010 -1.59804E-010
 -2.33820E-010 -3.34014E-010 -4.65839E-010 -6.34296E-010 -8.43201E-010 -1.09434E-009
 -1.38660E-009 -1.71527E-009 -2.07152E-009 -2.44245E-009 -2.81151E-009 -3.15961E-009
 -3.46664E-009 -3.71338E-009 -3.88348E-009 -3.96524E-009 -3.95300E-009 -3.84777E-009
 -3.65709E-009 -3.39421E-009 -3.07652E-009 -2.72374E-009 -2.35588E-009 -1.99146E-009
 -1.64617E-009 -1.33194E-009 -1.05670E-009 -8.24599E-010 -6.36599E-010  4.91323E-010
  3.85959E-010  3.17089E-010  2.81348E-010  2.75850E-010  2.98361E-010  3.47234E-010
  4.21150E-010 -5.18723E-010 -6.38040E-010 -7.76225E-010 -9.29095E-010 -1.09099E-009
 -1.25484E-009 -1.41243E-009 -1.55498E-009 -1.67384E-009 -1.76131E-009 -1.81141E-009
 -1.82055E-009 -1.78792E-009 -1.71561E-009 -1.60836E-009 -1.47304E-009 -1.31792E-009
 -1.15183E-009 -9.83317E-010 -8.19949E-010 -6.67811E-010 -5.31228E-010 -4.12721E-010
 -3.13163E-010 -2.32066E-010 -1.67946E-010 -1.18697E-010 -8.19246E-011 -5.52186E-011
 -3.63453E-011 -2.33613E-011  1.46632E-011  8.98754E-012  5.37934E-012  3.14408E-012
  1.79446E-012  1.00012E-012  5.44322E-013  2.89302E-013  1.50160E-013  7.61180E-014
  3.76864E-014
  4.27723E-022  1.02321E-021  2.52980E-021  6.48855E-021  1.72118E-020  4.68161E-020
  1.29143E-019  3.57480E-019  9.84464E-019  2.68025E-018  7.18287E-018  1.88942E-017
  4.86935E-017  1.22805E-016  3.02856E-016  7.30013E-016  1.71935E-015  3.95593E-015
  8.89049E-015  1.95144E-014  4.18320E-014  8.75715E-014  1.79020E-013  3.57366E-013
  6.96600E-013  1.32588E-012  2.46416E-012  4.47166E-012  7.92314E-012  1.37072E-011
 -2.31537E-011 -3.81859E-011 -6.14889E-011 -9.66707E-011 -1.48387E-010 -2.22380E-010
 -3.25380E-010 -4.64814E-010 -6.48274E-010 -8.82728E-010 -1.17350E-009 -1.52307E-009
 -1.92994E-009 -2.38753E-009 -2.88359E-009 -3.40017E-009 -3.91424E-009 -4.39922E-009
 -4.82713E-009 -5.17116E-009 -5.40854E-009 -5.52296E-009 -5.50648E-009 -5.36046E-009
 -5.09539E-009 -4.72967E-009 -4.28753E-009 -3.79638E-009 -3.28412E-009 -2.77656E-009
 -2.29555E-009 -1.85777E-009 -1.47428E-009 -1.15092E-009 -8.89061E-010  6.86823E-010
  5.40308E-010  4.44749E-010  3.95416E-010  3.88198E-010  4.19842E-010  4.87855E-010
  5.90160E-010 -7.24554E-010 -8.88110E-010 -1.07659E-009 -1.28404E-009 -1.50255E-009
 -1.72240E-009 -1.93246E-009 -2.12098E-009 -2.27647E-009 -2.38886E-009 -2.45048E-009
 -2.45690E-009 -2.40744E-009 -2.30523E-009 -2.15693E-009 -1.97191E-009 -1.76134E-009
 -1.53703E-009 -1.31034E-009 -1.09125E-009 -8.87755E-010 -7.05453E-010 -5.47567E-010
 -4.15133E-010 -3.07402E-010 -2.22323E-010 -1.57039E-010 -1.08336E-010 -7.29905E-011
 -4.80269E-011 -3.08617E-011  1.93672E-011  1.18692E-011  7.10360E-012  4.15181E-012
  2.36972E-012  1.32086E-012  7.18996E-013  3.82219E-013  1.98440E-013  1.00624E-013
  4.98389E-014
  5.04663E-022  1.23682E-021  3.13898E-021  8.25637E-021  2.23791E-020  6.18946E-020
  1.72765E-019  4.81980E-019  1.33382E-018  3.64190E-018  9.77576E-018  2.57357E-017
  6.63473E-017  1.67336E-016  4.12634E-016  9.94434E-016  2.34158E-015  5.38625E-015
  1.21020E-014  2.65574E-014  5.69172E-014  1.19127E-013  2.43482E-013  4.85964E-013
  9.47128E-013  1.80248E-012  3.34951E-012  6.07761E-012  1.07676E-011  1.86267E-011
 -3.14612E-011 -5.18840E-011 -8.35422E-011 -1.31337E-010 -2.01594E-010 -3.02114E-010
 -4.42042E-010 -6.31471E-010 -8.80722E-010 -1.19927E-009 -1.59436E-009 -2.06940E-009
 -2.62233E-009 -3.24428E-009 -3.91862E-009 -4.62095E-009 -5.32003E-009 -5.97973E-009
 -6.56198E-009 -7.03038E-009 -7.35389E-009 -7.51031E-009 -7.48879E-009 -7.29113E-009
 -6.93153E-009 -6.43495E-009 -5.83431E-009 -5.16688E-009 -4.47057E-009 -3.78051E-009
 -3.12647E-009 -2.53116E-009 -2.00974E-009 -1.57020E-009 -1.21452E-009  9.40242E-010
  7.42149E-010  6.13810E-010  5.48796E-010  5.41453E-010  5.87202E-010  6.82412E-010
  8.23916E-010  1.00831E-009  1.23117E-009  1.48630E-009  1.76522E-009  2.05698E-009
  2.34832E-009  2.62433E-009  2.86941E-009  3.06863E-009  3.20906E-009 -3.28113E-009
 -3.27963E-009 -3.20434E-009 -3.06002E-009 -2.85593E-009 -2.60481E-009 -2.32158E-009
 -2.02182E-009 -1.72040E-009 -1.43028E-009 -1.16172E-009 -9.21819E-010 -7.14564E-010
 -5.41092E-010 -4.00240E-010 -2.89185E-010 -2.04092E-010 -1.40688E-010 -9.47248E-011
 -6.22920E-011 -4.00089E-011  2.50974E-011  1.53760E-011  9.20012E-012  5.37622E-012
  3.06826E-012  1.71017E-012  9.30939E-013  4.94936E-013  2.57003E-013  1.30351E-013
  6.45831E-014
  5.87962E-022  1.47808E-021  3.85047E-021  1.03720E-020  2.86659E-020  8.04350E-020
  2.26749E-019  6.36622E-019  1.76859E-018  4.83972E-018  1.30061E-017  3.42579E-017
  8.83298E-017  2.22761E-016  5.49194E-016  1.32319E-015  3.11480E-015  7.16277E-015
  1.60890E-014  3.52972E-014  7.56290E-014  1.58253E-013  3.23383E-013  6.45311E-013
  1.25746E-012  2.39269E-012  4.44565E-012  8.06548E-012  1.42879E-011 -2.47137E-011
 -4.17387E-011 -6.88277E-011 -1.10817E-010 -1.74207E-010 -2.67385E-010 -4.00697E-010
 -5.86275E-010 -8.37507E-010 -1.16809E-009 -1.59060E-009 -2.11466E-009 -2.74482E-009
 -3.47840E-009 -4.30363E-009 -5.19851E-009 -6.13071E-009 -7.05880E-009 -7.93486E-009
 -8.70839E-009 -9.33103E-009 -9.76158E-009 -9.97048E-009 -9.94328E-009 -9.68225E-009
 -9.20619E-009 -8.54815E-009 -7.75176E-009 -6.86649E-009 -5.94265E-009 -5.02696E-009
 -4.15896E-009 -3.36894E-009 -2.67716E-009 -2.09441E-009  1.62351E-009  1.26143E-009
  1.00145E-009  8.35199E-010  7.54265E-010  7.51148E-010  8.19644E-010  9.54642E-010
  1.15148E-009  1.40500E-009  1.70859E-009  2.05321E-009  2.42684E-009  2.81428E-009
  3.19752E-009  3.55663E-009  3.87117E-009  4.12188E-009  4.29249E-009  4.37137E-009
  4.35278E-009  4.23753E-009  4.03289E-009  3.75182E-009  3.41159E-009  3.03200E-009
  2.63350E-009  2.23533E-009 -1.85409E-009 -1.50271E-009 -1.19003E-009 -9.20776E-010
 -6.96064E-010 -5.14073E-010 -3.70908E-010 -2.61431E-010 -1.80005E-010 -1.21070E-010
 -7.95430E-011 -5.10469E-011 -3.19986E-011  1.95919E-011  1.17166E-011  6.84378E-012
  3.90447E-012  2.17569E-012  1.18414E-012  6.29495E-013  3.26872E-013  1.65801E-013
  8.21603E-014
  6.77106E-022  1.74724E-021  4.66885E-021  1.28567E-020  3.61498E-020  1.02689E-019
  2.91856E-019  8.23605E-019  2.29492E-018  6.29025E-018  1.69175E-017  4.45720E-017
  1.14919E-016  2.89757E-016  7.14155E-016  1.72006E-015  4.04761E-015  9.30466E-015
  2.08932E-014  4.58227E-014  9.81527E-014  2.05329E-013  4.19475E-013  8.36871E-013
  1.63040E-012  3.10172E-012  5.76200E-012  1.04520E-011  1.85129E-011 -3.20176E-011
 -5.40678E-011 -8.91494E-011 -1.43524E-010 -2.25605E-010 -3.46252E-010 -5.18859E-010
 -7.59132E-010 -1.08441E-009 -1.51243E-009 -2.05950E-009 -2.73809E-009 -3.55413E-009
 -4.50418E-009 -5.57306E-009 -6.73234E-009 -7.94021E-009 -9.14303E-009 -1.02788E-008
 -1.12821E-008 -1.20902E-008 -1.26497E-008 -1.29222E-008 -1.28890E-008 -1.25527E-008
 -1.19377E-008 -1.10867E-008 -1.00561E-008 -8.91012E-009 -7.71385E-009 -6.52793E-009
 -5.40375E-009 -4.38075E-009 -3.48543E-009 -2.73212E-009  2.12488E-009  1.66019E-009
  1.32977E-009  1.12323E-009  1.02997E-009  1.04046E-009  1.14663E-009  1.34153E-009
  1.61850E-009  1.96992E-009  2.38593E-009  2.85340E-009  3.35520E-009  3.87018E-009
  4.37377E-009  4.83936E-009  5.24014E-009  5.55145E-009  5.75306E-009  5.83123E-009
  5.78018E-009  5.60274E-009  5.31006E-009  4.92044E-009  4.45740E-009  3.94731E-009
  3.41691E-009  2.89103E-009  2.39073E-009  1.93216E-009  1.52605E-009  1.17784E-009
  8.88322E-010  6.54646E-010  4.71385E-010 -3.31635E-010 -2.27953E-010 -1.53079E-010
 -1.00429E-010 -6.43666E-011 -4.03006E-011  2.46490E-011  1.47271E-011  8.59519E-012
  4.90017E-012  2.72886E-012  1.48446E-012  7.88826E-013  4.09482E-013  2.07662E-013
  1.02894E-013
  7.71491E-022  2.04373E-021  5.59477E-021  1.57169E-020  4.48570E-020  1.28741E-019
  3.68335E-019  1.04360E-018  2.91447E-018  7.99749E-018  2.15186E-017  5.66964E-017
  1.46150E-016  3.68380E-016  9.07579E-016  2.18501E-015  5.13960E-015  1.18102E-014
  2.65090E-014  5.81181E-014  1.24447E-013  2.60253E-013  5.31527E-013  1.06013E-012
  2.06484E-012  3.92729E-012  7.29410E-012  1.32286E-011  2.34265E-011 -4.05088E-011
 -6.83964E-011 -1.12760E-010 -1.81511E-010 -2.85287E-010 -4.37808E-010 -6.56002E-010
 -9.59719E-010 -1.37087E-009 -1.91189E-009 -2.60339E-009 -3.46118E-009 -4.49276E-009
 -5.69387E-009 -7.04537E-009 -8.51140E-009 -1.00392E-008 -1.15610E-008 -1.29984E-008
 -1.42687E-008 -1.52927E-008 -1.60026E-008 -1.63499E-008 -1.63106E-008 -1.58881E-008
 -1.51128E-008 -1.40388E-008 -1.27374E-008 -1.12895E-008 -9.77778E-009 -8.27895E-009
 -6.85828E-009 -5.56597E-009 -4.43604E-009 -3.48716E-009  2.72518E-009  2.14644E-009
  1.74135E-009  1.49758E-009  1.40248E-009  1.44451E-009  1.61364E-009  1.90080E-009
  2.29670E-009  2.79023E-009  3.36691E-009  4.00757E-009  4.68768E-009  5.37755E-009
  6.04341E-009  6.64937E-009  7.16016E-009  7.54411E-009  7.77620E-009  7.84059E-009
  7.73232E-009  7.45784E-009  7.03436E-009  6.48803E-009  5.85124E-009  5.15940E-009
  4.44775E-009  3.74837E-009  3.08804E-009  2.48676E-009  1.95737E-009  1.50584E-009
  1.13221E-009  8.31962E-010  5.97426E-010  4.19229E-010  2.87468E-010  1.92612E-010
  1.26100E-010  8.06623E-011  5.04126E-011  3.07828E-011  1.83639E-011  1.07030E-011
  6.09419E-012  3.38999E-012  1.84226E-012  9.78098E-013  5.07349E-013  2.57130E-013
  1.27341E-013
  8.70444E-022  2.36596E-021  6.62427E-021  1.89416E-020  5.47532E-020  1.58483E-019
  4.55829E-019  1.29546E-018  3.62368E-018  9.95057E-018  2.67776E-017  7.05399E-017
  1.81770E-016  4.57954E-016  1.12770E-015  2.71360E-015  6.37978E-015  1.46529E-014
  3.28750E-014  7.20441E-014  1.54205E-013  3.22364E-013  6.58149E-013  1.31225E-012
  2.55511E-012  4.85841E-012  9.02104E-012  1.63564E-011  2.89589E-011 -5.00646E-011
 -8.45136E-011 -1.39304E-010 -2.24203E-010 -3.52330E-010 -5.40617E-010 -8.09947E-010
 -1.18481E-009 -1.69224E-009 -2.35991E-009 -3.21326E-009 -4.27183E-009 -5.54493E-009
 -7.02733E-009 -8.69552E-009 -1.05053E-008 -1.23917E-008 -1.42712E-008 -1.60470E-008
 -1.76173E-008 -1.88840E-008 -1.97635E-008 -2.01957E-008 -2.01508E-008 -1.96329E-008
 -1.86793E-008 -1.73566E-008 -1.57526E-008 -1.39675E-008 -1.21033E-008 -1.02550E-008
 -8.50348E-009 -6.91139E-009 -5.52144E-009 -4.35774E-009  3.42869E-009  2.73122E-009
  2.25502E-009  1.98645E-009  1.91136E-009  2.01663E-009  2.29045E-009  2.72148E-009
  3.29710E-009  4.00142E-009  4.81319E-009  5.70440E-009  6.63969E-009  7.57691E-009
  8.46902E-009  9.26702E-009  9.92380E-009  1.03983E-008  1.06595E-008  1.06894E-008
  1.04853E-008  1.00597E-008  9.43933E-009  8.66200E-009  7.77304E-009  6.82077E-009
  5.85223E-009  4.90942E-009  4.02658E-009  3.22862E-009  2.53076E-009  1.93917E-009
  1.45243E-009  1.06332E-009  7.60870E-010  5.32124E-010  3.63710E-010  2.42952E-010
  1.58597E-010  1.01173E-010  6.30684E-011  3.84174E-011  2.28665E-011  1.32990E-011
  7.55743E-012  4.19628E-012  2.27661E-012  1.20684E-012  6.25128E-013  3.16424E-013
  1.56532E-013
  9.73295E-022  2.71157E-021  7.74910E-021  2.25026E-020  6.57453E-020  1.91612E-019
  5.53389E-019  1.57627E-018  4.41384E-018  1.21241E-017  3.26226E-017  8.59043E-017
  2.21246E-016  5.57082E-016  1.37097E-015  3.29696E-015  7.74670E-015  1.77824E-014
  3.98746E-014  8.73390E-014  1.86853E-013  3.90437E-013  7.96791E-013  1.58805E-012
  3.09096E-012  5.87518E-012  1.09053E-011  1.97665E-011  3.49859E-011 -6.04667E-011
 -1.02046E-010 -1.68160E-010 -2.70578E-010 -4.25114E-010 -6.52160E-010 -9.76873E-010
 -1.42875E-009 -2.04034E-009 -2.84497E-009 -3.87331E-009 -5.14887E-009 -6.68291E-009
 -8.46920E-009 -1.04795E-008 -1.26607E-008 -1.49345E-008 -1.72005E-008 -1.93423E-008
 -2.12370E-008 -2.27666E-008 -2.38303E-008 -2.43555E-008 -2.43059E-008 -2.36864E-008
 -2.25417E-008 -2.09519E-008 -1.90228E-008 -1.68751E-008 -1.46320E-008 -1.24083E-008
 -1.03022E-008 -8.39007E-009 -6.72472E-009  5.33682E-009  4.23859E-009  3.42871E-009
  2.89747E-009  2.63122E-009  2.61555E-009  2.83684E-009  3.28225E-009  3.93819E-009
  4.78800E-009  5.80915E-009  6.97071E-009  8.23169E-009  9.54068E-009  1.08372E-008
  1.20547E-008  1.31251E-008  1.39844E-008  1.45782E-008  1.48674E-008  1.48321E-008
  1.44736E-008  1.38143E-008  1.28955E-008  1.17728E-008  1.05107E-008  9.17648E-009
  7.83408E-009  6.53957E-009  5.33753E-009  4.25934E-009  3.32305E-009  2.53458E-009
  1.88988E-009  1.37754E-009  9.81522E-010  6.83609E-010  4.65385E-010  3.09671E-010
  2.01399E-010  1.28018E-010  7.95296E-011  4.82857E-011  2.86503E-011  1.66132E-011
  9.41415E-012  5.21326E-012  2.82122E-012  1.49201E-012  7.71126E-013  3.89520E-013
  1.92324E-013
  1.07955E-021  3.07798E-021  8.95873E-021  2.63614E-020  7.77019E-020  2.27699E-019
  6.59659E-019  1.88189E-018  5.27262E-018  1.44826E-017  3.89533E-017  1.02514E-016
  2.63841E-016  6.63846E-016  1.63249E-015  3.92300E-015  9.21111E-015  2.11295E-014
  4.73493E-014  1.03647E-013  2.21613E-013  4.62813E-013  9.43995E-013  1.88049E-012
  3.65843E-012  6.95066E-012  1.28960E-011  2.33651E-011  4.13387E-011 -7.14190E-011
 -1.20485E-010 -1.98475E-010 -3.19251E-010 -5.01425E-010 -7.68996E-010 -1.15156E-009
 -1.68379E-009 -2.40398E-009 -3.35129E-009 -4.56177E-009 -6.06305E-009 -7.86838E-009
 -9.97044E-009 -1.23361E-008 -1.49029E-008 -1.75791E-008 -2.02465E-008 -2.27683E-008
 -2.50002E-008 -2.68033E-008 -2.80589E-008 -2.86815E-008 -2.86283E-008 -2.79048E-008
 -2.65635E-008 -2.46983E-008 -2.24340E-008 -1.99124E-008 -1.72789E-008 -1.46693E-008
 -1.22001E-008 -9.96256E-009 -8.02095E-009  6.41400E-009  5.15945E-009  4.25975E-009
  3.70797E-009  3.49278E-009  3.60183E-009  4.02304E-009  4.74393E-009  5.74922E-009
  7.01740E-009  8.51692E-009  1.02029E-008  1.20154E-008  1.38794E-008  1.57070E-008
  1.74028E-008  1.88706E-008  2.00214E-008  2.07816E-008  2.11007E-008  2.09563E-008
  2.03567E-008  1.93397E-008  1.79690E-008  1.63270E-008  1.45072E-008  1.26047E-008
  1.07088E-008  8.89588E-009  7.22543E-009  5.73786E-009  4.45486E-009  3.38145E-009
  2.50924E-009  1.82030E-009  1.29090E-009  8.94916E-010  6.06456E-010  4.01730E-010
  2.60123E-010  1.64635E-010  1.01849E-010  6.15843E-011  3.63965E-011  2.10240E-011
  1.18695E-011  6.54955E-012  3.53224E-012  1.86190E-012  9.59284E-013  4.83117E-013
  2.37860E-013
  1.18922E-021  3.46360E-021  1.02446E-020  3.04834E-020  9.04979E-020  2.66324E-019
  7.73291E-019  2.20815E-018  6.18755E-018  1.69895E-017  4.56665E-017  1.20085E-016
  3.08790E-016  7.76232E-016  1.90713E-015  4.57888E-015  1.07418E-014  2.46203E-014
  5.51281E-014  1.20583E-013  2.57638E-013  5.37676E-013  1.09597E-012  2.18185E-012
  4.24213E-012  8.05493E-012 -1.49364E-011 -2.70471E-011 -4.78278E-011 -8.25877E-011
 -1.39257E-010 -2.29289E-010 -3.68642E-010 -5.78739E-010 -8.87182E-010 -1.32799E-009
 -1.94100E-009 -2.77018E-009 -3.86049E-009 -5.25323E-009 -6.98009E-009 -9.05620E-009
 -1.14731E-008 -1.41927E-008 -1.71434E-008 -2.02196E-008 -2.32860E-008 -2.61854E-008
 -2.87522E-008 -3.08268E-008 -3.22732E-008 -3.29929E-008 -3.29368E-008 -3.21110E-008
 -3.05759E-008 -2.84393E-008 -2.58445E-008 -2.29550E-008 -1.99383E-008 -1.69515E-008
 -1.41299E-008 -1.15808E-008  9.38104E-009  7.57946E-009  6.20176E-009  5.25716E-009
  4.74497E-009  4.65994E-009  4.99550E-009  5.74449E-009  6.89730E-009  8.43810E-009
  1.03397E-008  1.25584E-008  1.50296E-008  1.76655E-008  2.03563E-008  2.29738E-008
  2.53799E-008  2.74361E-008  2.90165E-008  3.00190E-008  3.03761E-008  3.00624E-008
  2.90965E-008  2.75398E-008  2.54897E-008  2.30692E-008  2.04149E-008  1.76641E-008
  1.49436E-008  1.23600E-008  9.99474E-009  7.90140E-009  6.10667E-009  4.61385E-009
  3.40780E-009  2.46052E-009  1.73667E-009  1.19823E-009  8.08138E-010  5.32785E-010
  3.43348E-010  2.16287E-010  1.33178E-010  8.01564E-011  4.71569E-011  2.71176E-011
  1.52424E-011  8.37447E-012  4.49743E-012  2.36094E-012  1.21155E-012  6.07798E-013
  2.98122E-013
  1.30340E-021  3.86996E-021  1.16072E-020  3.48607E-020  1.04088E-019  3.07301E-019
  8.93618E-019  2.55282E-018  7.15148E-018  1.96231E-017  5.26973E-017  1.38429E-016
  3.55571E-016  8.92830E-016  2.19116E-015  5.25510E-015  1.23152E-014  2.81976E-014
  6.30759E-014  1.37837E-013  2.94236E-013  6.13516E-013  1.24951E-012  2.48550E-012
  4.82872E-012  9.16178E-012 -1.69763E-011 -3.07189E-011 -5.42826E-011 -9.36691E-011
 -1.57836E-010 -2.59707E-010 -4.17277E-010 -6.54677E-010 -1.00297E-009 -1.50041E-009
 -2.19176E-009 -3.12633E-009 -4.35452E-009 -5.92256E-009 -7.86584E-009 -1.02011E-008
 -1.29186E-008 -1.59754E-008 -1.92909E-008 -2.27468E-008 -2.61909E-008 -2.94473E-008
 -3.23299E-008 -3.46603E-008 -3.62856E-008 -3.70958E-008 -3.70360E-008 -3.61132E-008
 -3.43952E-008 -3.20036E-008 -2.90995E-008 -2.58668E-008 -2.24947E-008 -1.91609E-008
 -1.60199E-008 -1.31953E-008  1.07784E-008  8.83047E-009  7.38858E-009  6.47310E-009
  6.09466E-009  6.25967E-009  6.97299E-009  8.23750E-009  1.00505E-008  1.23975E-008
  1.52450E-008  1.85328E-008  2.21685E-008  2.60244E-008  2.99398E-008  3.37277E-008
  3.71864E-008  4.01155E-008  4.23337E-008  4.36966E-008  4.41114E-008  4.35473E-008
  4.20386E-008  3.96813E-008  3.66228E-008  3.30465E-008  2.91534E-008  2.51435E-008
  2.11993E-008  1.74727E-008  1.40778E-008  1.10874E-008  8.53570E-009  6.42327E-009
  4.72471E-009  3.39696E-009  2.38726E-009  1.63984E-009  1.10101E-009  7.22560E-010
  4.63495E-010  2.90607E-010  1.78098E-010  1.06686E-010  6.24668E-011  3.57512E-011
  2.00002E-011  1.09368E-011  5.84607E-012  3.05472E-012  1.56040E-012  7.79280E-013
  3.80533E-013
  1.42508E-021  4.30459E-021  1.30660E-020  3.95448E-020  1.18610E-019  3.50994E-019
  1.02158E-018  2.91827E-018  8.17022E-018  2.23967E-017  6.00752E-017  1.57607E-016
  4.04288E-016  1.01378E-015  2.48463E-015  5.95099E-015  1.39278E-014  3.18498E-014
  7.11583E-014  1.55315E-013  3.31164E-013  6.89750E-013  1.40326E-012  2.78843E-012
  5.41176E-012  1.02579E-011 -1.89889E-011 -3.43283E-011 -6.06041E-011 -1.04481E-010
 -1.75895E-010 -2.89162E-010 -4.64192E-010 -7.27643E-010 -1.11379E-009 -1.66478E-009
 -2.42983E-009 -3.46312E-009 -4.81983E-009 -6.55050E-009 -8.69356E-009 -1.12669E-008
 -1.42593E-008 -1.76231E-008 -2.12692E-008 -2.50674E-008 -2.88506E-008 -3.24256E-008
 -3.55887E-008 -3.81443E-008 -3.99255E-008 -4.08121E-008 -4.07447E-008 -3.97318E-008
 -3.78486E-008 -3.52293E-008 -3.20515E-008 -2.85184E-008 -2.48389E-008 -2.12104E-008
 -1.78059E-008  1.47663E-008  1.21990E-008  1.01808E-008  8.76496E-009  7.98893E-009
  7.88185E-009  8.46960E-009  9.77652E-009  1.18229E-008  1.46187E-008  1.81540E-008
  2.23883E-008 -2.72395E-008 -3.25761E-008 -3.82139E-008 -4.39193E-008 -4.94196E-008
  5.44212E-008  5.86328E-008  6.17922E-008  6.36918E-008  6.42009E-008  6.32800E-008
  6.09853E-008  5.74629E-008  5.29330E-008  4.76671E-008  4.19608E-008  3.61063E-008
  3.03681E-008  2.49652E-008  2.00596E-008  1.57532E-008  1.20910E-008  9.06990E-009
  6.64935E-009  4.76421E-009  3.33607E-009  2.28304E-009  1.52694E-009  9.98090E-010
  6.37610E-010  3.98092E-010  2.42919E-010  1.44875E-010  8.44475E-011  4.81116E-011
  2.67912E-011  1.45823E-011  7.75824E-012  4.03484E-012  2.05135E-012  1.01963E-012
  4.95546E-013
  1.56017E-021  4.78472E-021  1.46721E-020  4.46873E-020  1.34509E-019  3.98700E-019
  1.16089E-018  3.31484E-018  9.27188E-018  2.53850E-017  6.79930E-017  1.78103E-016
  4.56130E-016  1.14191E-015  2.79410E-015  6.68140E-015  1.56124E-014  3.56464E-014
  7.95194E-014  1.73307E-013  3.68994E-013  7.67464E-013  1.55923E-012  3.09423E-012
  5.99746E-012  1.13536E-011  2.09910E-011  3.79009E-011  6.68297E-011 -1.15075E-010
 -1.93497E-010 -3.17718E-010 -5.09423E-010 -7.97593E-010 -1.21941E-009 -1.82049E-009
 -2.65398E-009 -3.77819E-009 -5.25233E-009 -7.13032E-009 -9.45283E-009 -1.22381E-008
 -1.54730E-008 -1.91049E-008 -2.30371E-008 -2.71284E-008 -3.11988E-008 -3.50404E-008
 -3.84345E-008 -4.11720E-008 -4.30746E-008 -4.40149E-008 -4.39309E-008 -4.28335E-008
 -4.08055E-008 -3.79927E-008 -3.45879E-008 -3.08111E-008 -2.68894E-008 -2.30381E-008
 -1.94482E-008  1.62785E-008  1.36548E-008  1.16738E-008  1.04109E-008  9.92873E-009
  1.02843E-008  1.15337E-008  1.37315E-008  1.69254E-008  2.11462E-008  2.63930E-008
 -3.26176E-008 -3.97089E-008 -4.74820E-008 -5.56732E-008 -6.39461E-008 -7.19064E-008
 -7.91292E-008 -8.51927E-008 -8.97176E-008 -9.24047E-008 -9.30674E-008 -9.16518E-008
 -8.82439E-008 -8.30604E-008 -7.64256E-008 -6.87370E-008 -6.04262E-008  5.19183E-008
  4.35971E-008  3.57783E-008  2.86940E-008  2.24885E-008  1.72233E-008  1.28900E-008
  9.42672E-009  6.73657E-009  4.70418E-009  3.20994E-009  2.14032E-009  1.39454E-009
  8.87897E-010  5.52429E-010  3.35878E-010  1.99566E-010  1.15878E-010  6.57559E-011
  3.64674E-011  1.97663E-011  1.04717E-011  5.42247E-012  2.74474E-012  1.35821E-012
  6.57122E-013
  1.71870E-021  5.34147E-021  1.65219E-020  5.05840E-020  1.52681E-019  4.53070E-019
  1.31923E-018  3.76431E-018  1.05168E-017  2.87508E-017  7.68795E-017  2.01019E-016
  5.13856E-016  1.28397E-015  3.13564E-015  7.48367E-015  1.74536E-014  3.97750E-014
  8.85646E-014  1.92669E-013  4.09486E-013  8.50196E-013  1.72437E-012  3.41623E-012
  6.61076E-012  1.24945E-011  2.30638E-011  4.15785E-011  7.32005E-011  1.25850E-010
  2.11288E-010  3.46391E-010 -5.54528E-010 -8.66846E-010 -1.32319E-009 -1.97226E-009
 -2.87060E-009 -4.07998E-009 -5.66274E-009 -7.67517E-009 -1.01591E-008 -1.31320E-008
 -1.65780E-008 -2.04393E-008 -2.46113E-008 -2.89433E-008 -3.32437E-008 -3.72927E-008
 -4.08600E-008 -4.37263E-008 -4.57061E-008 -4.66681E-008 -4.65505E-008 -4.53684E-008
 -4.32130E-008 -4.02413E-008 -3.66600E-008 -3.27042E-008 -2.86167E-008 -2.46299E-008
  2.09519E-008  1.77604E-008  1.52027E-008  1.34009E-008  1.24604E-008  1.24788E-008
  1.35535E-008  1.57840E-008  1.92694E-008  2.40979E-008  3.03315E-008 -3.79843E-008
 -4.69999E-008 -5.72290E-008 -6.84141E-008 -8.01829E-008 -9.20563E-008 -1.03471E-007
 -1.13819E-007 -1.22495E-007 -1.28954E-007 -1.32768E-007 -1.33669E-007 -1.31581E-007
 -1.26629E-007 -1.19128E-007 -1.09547E-007 -9.84594E-008 -8.64887E-008 -7.42474E-008
 -6.22873E-008 -5.10617E-008 -4.09027E-008 -3.20149E-008 -2.44843E-008 -1.82955E-008
 -1.33573E-008 -9.52797E-009  6.64034E-009  4.52155E-009  3.00809E-009  1.95527E-009
  1.24176E-009  7.70532E-010  4.67170E-010  2.76759E-010  1.60207E-010  9.06211E-011
  5.00911E-011  2.70580E-011  1.42841E-011  7.36994E-012  3.71669E-012  1.83220E-012
  8.83010E-013
  1.91594E-021  6.02373E-021  1.87700E-020  5.77165E-020  1.74596E-019  5.18497E-019
  1.50942E-018  4.30325E-018  1.20066E-017  3.27703E-017  8.74665E-017  2.28247E-016
  5.82239E-016  1.45170E-015  3.53748E-015  8.42401E-015  1.96031E-014  4.45745E-014
  9.90337E-014  2.14977E-013  4.55924E-013  9.44632E-013  1.91196E-012  3.78026E-012
  7.30070E-012  1.37716E-011  2.53724E-011  4.56531E-011  8.02216E-011  1.37659E-010
  2.30673E-010  3.77442E-010  6.03054E-010  9.40824E-010  1.43319E-009  2.13180E-009
  3.09627E-009  4.39126E-009  6.08150E-009  8.22463E-009  1.08623E-008  1.40101E-008
  1.76477E-008  2.17111E-008  2.60875E-008 -3.06163E-008 -3.50956E-008 -3.92956E-008
 -4.29774E-008 -4.59154E-008 -4.79209E-008 -4.88629E-008 -4.86836E-008 -4.74056E-008
 -4.51300E-008 -4.20263E-008 -3.83142E-008 -3.42433E-008 -3.00711E-008  2.60454E-008
  2.23922E-008  1.93097E-008  1.69708E-008  1.55294E-008  1.51304E-008  1.59189E-008
  1.80474E-008  2.16757E-008  2.69641E-008  3.40579E-008  4.30630E-008 -5.40161E-008
 -6.68515E-008 -8.13702E-008 -9.72178E-008 -1.13876E-007 -1.30672E-007 -1.46814E-007
 -1.61444E-007 -1.73704E-007 -1.82826E-007 -1.88199E-007 -1.89444E-007 -1.86452E-007
 -1.79401E-007 -1.68736E-007 -1.55124E-007 -1.39379E-007 -1.22387E-007 -1.05018E-007
 -8.80555E-008 -7.21425E-008 -5.77495E-008 -4.51659E-008 -3.45115E-008 -2.57629E-008
 -1.87886E-008 -1.33862E-008 -9.31702E-009 -6.33508E-009 -4.20808E-009 -2.73070E-009
 -1.73112E-009 -1.07214E-009 -6.48714E-010 -3.83484E-010 -2.21486E-010 -1.24987E-010
 -6.89162E-011 -3.71312E-011  1.95498E-011  1.00591E-011  5.05851E-012  2.48645E-012
  1.19476E-012
  2.17330E-021  6.90105E-021  2.16390E-020  6.67819E-020  2.02391E-019  6.01388E-019
  1.75021E-018  4.98524E-018  1.38908E-017  3.78502E-017  1.00834E-016  2.62586E-016
  6.68363E-016  1.66261E-015  4.04181E-015  9.60171E-015  2.22890E-014  5.05571E-014
  1.12050E-013  2.42638E-013  5.13345E-013  1.06107E-012  2.14260E-012  4.22650E-012
  8.14401E-012  1.53281E-011  2.81777E-011  5.05899E-011  8.87025E-011  1.51879E-010
  2.53937E-010  4.14572E-010  6.60852E-010  1.02855E-009  1.56301E-009  2.31902E-009
  3.35939E-009  4.75159E-009  6.56223E-009  8.84945E-009  1.16534E-008  1.49859E-008
  1.88206E-008  2.30846E-008  2.76550E-008  3.23600E-008  3.69870E-008  4.12967E-008
  4.50436E-008  4.79990E-008  4.99752E-008  5.08464E-008  5.05637E-008  4.91618E-008
  4.67558E-008  4.35301E-008  3.97195E-008  3.55887E-008  3.14103E-008  2.74483E-008
  2.39474E-008  2.11295E-008  1.91981E-008  1.83467E-008  1.87707E-008  2.06774E-008
  2.42909E-008  2.98506E-008  3.75984E-008  4.77549E-008  6.04853E-008 -7.58568E-008
 -9.37926E-008 -1.14029E-007 -1.36085E-007 -1.59248E-007 -1.82593E-007 -2.05023E-007
 -2.25347E-007 -2.42376E-007 -2.55038E-007 -2.62485E-007 -2.64183E-007 -2.59982E-007
 -2.50125E-007 -2.35232E-007 -2.16230E-007 -1.94257E-007 -1.70546E-007 -1.46312E-007
 -1.22649E-007 -1.00454E-007 -8.03840E-008 -6.28417E-008 -4.79940E-008 -3.58074E-008
 -2.60971E-008 -1.85797E-008 -1.29213E-008 -8.77787E-009 -5.82491E-009 -3.77580E-009
 -2.39085E-009 -1.47885E-009 -8.93594E-010 -5.27482E-010 -3.04190E-010 -1.71383E-010
 -9.43405E-011 -5.07413E-011 -2.66676E-011  1.36962E-011  6.87465E-012  3.37271E-012
  1.61748E-012
  2.51847E-021  8.06437E-021  2.54210E-020  7.86994E-020  2.38890E-019  7.10218E-019
  2.06644E-018  5.88128E-018  1.63676E-017  4.45305E-017  1.18418E-016  3.07764E-016
  7.81669E-016  1.94003E-015  4.70500E-015  1.11497E-014  2.58174E-014  5.84114E-014
  1.29125E-013  2.78898E-013  5.88558E-013  1.21347E-012  2.44425E-012  4.80973E-012
  9.24555E-012  1.73602E-011  3.18386E-011  5.70300E-011  9.97629E-011  1.70419E-010
  2.84262E-010  4.62958E-010  7.36141E-010  1.14276E-009  1.73186E-009  2.56224E-009
  3.70066E-009  5.21788E-009  7.18254E-009  9.65274E-009  1.26659E-008  1.62279E-008
  2.03031E-008  2.48067E-008  2.96016E-008  3.45013E-008  3.92796E-008  4.36863E-008
  4.74694E-008  5.03991E-008  5.22925E-008  5.30345E-008  5.25915E-008  5.10171E-008
  4.84470E-008  4.50862E-008  4.11900E-008  3.70416E-008  3.29319E-008  2.91438E-008
  2.59439E-008  2.35822E-008  2.22988E-008  2.23360E-008  2.39519E-008  2.74304E-008
  3.30865E-008  4.12595E-008  5.22938E-008  6.65056E-008  8.41347E-008  1.05286E-007
 -1.29868E-007 -1.57533E-007 -1.87635E-007 -2.19214E-007 -2.51016E-007 -2.81553E-007
 -3.09206E-007 -3.32358E-007 -3.49548E-007 -3.59617E-007 -3.61841E-007 -3.56008E-007
 -3.42453E-007 -3.22020E-007 -2.95975E-007 -2.65871E-007 -2.33397E-007 -2.00211E-007
 -1.67811E-007 -1.37424E-007 -1.09949E-007 -8.59374E-008 -6.56170E-008 -4.89414E-008
 -3.56575E-008 -2.53763E-008 -1.76401E-008 -1.19775E-008 -7.94364E-009 -5.14597E-009
 -3.25622E-009 -2.01264E-009 -1.21516E-009 -7.16698E-010 -4.12941E-010 -2.32440E-010
 -1.27829E-010 -6.86868E-011 -3.60642E-011  1.85045E-011  9.27939E-012  4.54839E-012
  2.17947E-012
  2.98475E-021  9.62342E-021  3.04699E-020  9.45830E-020  2.87520E-019  8.55271E-019
  2.48825E-018  7.07759E-018  1.96776E-017  5.34670E-017  1.41963E-016  3.68310E-016
  9.33638E-016  2.31239E-015  5.59571E-015  1.32300E-014  3.05617E-014  6.89777E-014
  1.52109E-013  3.27730E-013  6.89903E-013  1.41894E-012  2.85124E-012  5.59730E-012
  1.07344E-011  2.01097E-011  3.67982E-011  6.57669E-011  1.14791E-010  1.95652E-010
  3.25609E-010  5.29056E-010  8.39194E-010  1.29941E-009  1.96391E-009  2.89718E-009
  4.17150E-009  5.86237E-009  8.04130E-009  1.07664E-008  1.40711E-008  1.79529E-008
  2.23631E-008  2.71993E-008  3.23045E-008  3.74712E-008  4.24534E-008  4.69859E-008
  5.08078E-008  5.36885E-008  5.54534E-008  5.60037E-008  5.53297E-008  5.35132E-008
  5.07209E-008  4.71890E-008  4.32022E-008  3.90708E-008  3.51110E-008  3.16309E-008
  2.89249E-008  2.72770E-008  2.69717E-008  2.83094E-008  3.16223E-008  3.72864E-008
  4.57245E-008  5.73953E-008  7.27658E-008  9.22652E-008  1.16220E-007  1.44778E-007
  1.77822E-007 -2.14895E-007 -2.55140E-007 -2.97285E-007 -3.39664E-007 -3.80299E-007
 -4.17038E-007 -4.47733E-007 -4.70441E-007 -4.83622E-007 -4.86314E-007 -4.78241E-007
 -4.59854E-007 -4.32284E-007 -3.97225E-007 -3.56757E-007 -3.13135E-007 -2.68581E-007
 -2.25095E-007 -1.84320E-007 -1.47457E-007 -1.15245E-007 -8.79862E-008 -6.56189E-008
 -4.78021E-008 -3.40141E-008 -2.36403E-008 -1.60483E-008 -1.06410E-008 -6.89150E-009
 -4.35948E-009 -2.69372E-009 -1.62585E-009 -9.58606E-010 -5.52140E-010 -3.10696E-010
 -1.70817E-010 -9.17631E-011 -4.81716E-011 -2.47142E-011  1.23934E-011  6.07548E-012
  2.91200E-012
  3.60894E-021  1.17000E-020  3.71786E-020  1.15671E-019  3.52088E-019  1.04798E-018
  3.04912E-018  8.66994E-018  2.40883E-017  6.53882E-017  1.73407E-016  4.49256E-016
  1.13703E-015  2.81126E-015  6.79027E-015  1.60228E-014  3.69373E-014  8.31917E-014
  1.83059E-013  3.93558E-013  8.26680E-013  1.69659E-012  3.40190E-012  6.66441E-012
  1.27549E-011  2.38472E-011  4.35526E-011  7.76896E-011  1.35344E-010  2.30243E-010
  3.82433E-010  6.20140E-010  9.81604E-010  1.51652E-009  2.28654E-009  3.36433E-009
  4.83041E-009  6.76738E-009  9.25145E-009  1.23414E-008  1.60659E-008  2.04111E-008
  2.53101E-008  3.06362E-008  3.62036E-008  4.17740E-008  4.70731E-008  5.18123E-008
  5.57169E-008  5.85541E-008  6.01598E-008  6.04587E-008  5.94749E-008  5.73324E-008
  5.42441E-008  5.04934E-008  4.64100E-008  4.23460E-008  3.86558E-008  3.56838E-008
  3.37620E-008  3.32174E-008  3.43874E-008  3.76394E-008  4.33903E-008  5.21196E-008
  6.43707E-008  8.07351E-008  1.01815E-007  1.28161E-007  1.60192E-007  1.98087E-007
  2.41685E-007  2.90381E-007  3.43054E-007 -3.98044E-007 -4.53183E-007 -5.05903E-007
 -5.53413E-007 -5.92931E-007 -6.21946E-007 -6.38475E-007 -6.41285E-007 -6.30040E-007
 -6.05346E-007 -5.68695E-007 -5.22311E-007 -4.68913E-007 -4.11452E-007 -3.52828E-007
 -2.95653E-007 -2.42069E-007 -1.93644E-007 -1.51336E-007 -1.15540E-007 -8.61681E-008
 -6.27729E-008 -4.46676E-008 -3.10455E-008 -2.10759E-008 -1.39750E-008 -9.05115E-009
 -5.72594E-009 -3.53831E-009 -2.13583E-009 -1.25947E-009 -7.25569E-010 -4.08394E-010
 -2.24609E-010 -1.20717E-010 -6.34092E-011 -3.25567E-011  1.63418E-011  8.02061E-012
  3.84989E-012
  4.42801E-021  1.44162E-020  4.59419E-020  1.43207E-019  4.36418E-019  1.29981E-018
  3.78267E-018  1.07544E-017  2.98678E-017  8.10250E-017  2.14694E-016  5.55649E-016
  1.40464E-015  3.46832E-015  8.36524E-015  1.97088E-014  4.53610E-014  1.01992E-013
  2.24041E-013  4.80825E-013  1.00822E-012  2.06558E-012  4.13474E-012  8.08661E-012
  1.54519E-011  2.88449E-011  5.26007E-011  9.36927E-011  1.62989E-010  2.76877E-010
  4.59226E-010  7.43549E-010  1.17508E-009  1.81233E-009  2.72746E-009  4.00481E-009
  5.73681E-009  8.01673E-009  1.09282E-008  1.45322E-008  1.88521E-008  2.38597E-008
  2.94637E-008  3.55044E-008  4.17559E-008  4.79368E-008  5.37313E-008  5.88169E-008
  6.28968E-008  6.57327E-008  6.71733E-008  6.71745E-008  6.58085E-008  6.32595E-008
  5.98089E-008  5.58111E-008  5.16651E-008  4.77881E-008  4.45940E-008  4.24825E-008
  4.18391E-008  4.30470E-008  4.65069E-008  5.26619E-008  6.20197E-008  7.51679E-008
  9.27724E-008  1.15557E-007  1.44251E-007  1.79518E-007  2.21843E-007  2.71409E-007
  3.27966E-007  3.90703E-007  4.58164E-007  5.28218E-007  5.98106E-007 -6.64577E-007
 -7.24114E-007 -7.73223E-007 -8.08765E-007 -8.28281E-007 -8.30264E-007 -8.14344E-007
 -7.81342E-007 -7.33199E-007 -6.72772E-007 -6.03543E-007 -5.29276E-007 -4.53663E-007
 -3.80025E-007 -3.11083E-007 -2.48819E-007 -1.94447E-007 -1.48455E-007 -1.10724E-007
 -8.06710E-008 -5.74126E-008 -3.99116E-008 -2.71012E-008 -1.79753E-008 -1.16457E-008
 -7.37010E-009 -4.55630E-009 -2.75175E-009 -1.62365E-009 -9.36051E-010 -5.27320E-010
 -2.90313E-010 -1.56219E-010 -8.21761E-011 -4.22645E-011  2.12573E-011  1.04577E-011
  5.03348E-012
  5.47418E-021  1.78791E-020  5.71046E-020  1.78277E-019  5.43849E-019  1.62079E-018
  4.71821E-018  1.34149E-017  3.72500E-017  1.01014E-016  2.67517E-016  6.91887E-016
  1.74761E-015  4.31117E-015  1.03874E-014  2.44456E-014  5.61961E-014  1.26197E-013
  2.76857E-013  5.93404E-013  1.24267E-012  2.54264E-012  5.08331E-012  9.92979E-012
  1.89519E-011  3.53398E-011  6.43775E-011  1.14556E-010  1.99093E-010  3.37894E-010
  5.59905E-010  9.05688E-010  1.42985E-009  2.20279E-009  3.31093E-009  4.85465E-009
  6.94293E-009  9.68423E-009  1.31735E-008  1.74759E-008  2.26094E-008  2.85282E-008
  3.51104E-008  4.21526E-008  4.93757E-008  5.64399E-008  6.29728E-008  6.86036E-008
  7.30037E-008  7.59246E-008  7.72308E-008  7.69200E-008  7.51306E-008  7.21327E-008
  6.83070E-008  6.41133E-008  6.00567E-008  5.66557E-008  5.44181E-008  5.38298E-008
  5.53569E-008  5.94602E-008  6.66197E-008  7.73626E-008  9.22887E-008  1.12085E-007
  1.37521E-007  1.69421E-007  2.08600E-007  2.55771E-007  3.11416E-007  3.75636E-007
  4.47997E-007  5.27386E-007  6.11915E-007  6.98891E-007  7.84889E-007  8.65917E-007
  9.37690E-007 -9.95990E-007 -1.03706E-006 -1.05799E-006 -1.05706E-006 -1.03394E-006
 -9.89755E-007 -9.26995E-007 -8.49261E-007 -7.60904E-007 -6.66599E-007 -5.70923E-007
 -4.77975E-007 -3.91105E-007 -3.12746E-007 -2.44376E-007 -1.86575E-007 -1.39169E-007
 -1.01416E-007 -7.21965E-008 -5.02072E-008 -3.41073E-008 -2.26341E-008 -1.46732E-008
 -9.29273E-009 -5.74972E-009 -3.47589E-009 -2.05325E-009 -1.18528E-009 -6.68744E-010
 -3.68830E-010 -1.98881E-010 -1.04869E-010 -5.40859E-011  2.72902E-011  1.34751E-011
  6.51308E-012
  6.76920E-021  2.21606E-020  7.08996E-020  2.21614E-019  6.76630E-019  2.01766E-018
  5.87549E-018  1.67076E-017  4.63922E-017  1.25785E-016  3.33018E-016  8.60937E-016
  2.17348E-015  5.35845E-015  1.29018E-014  3.03398E-014  6.96886E-014  1.56361E-013
  3.42726E-013  7.33919E-013  1.53553E-012  3.13908E-012  6.27033E-012  1.22385E-011
  2.33404E-011 -4.34920E-011 -7.91765E-011 -1.40805E-010 -2.44577E-010 -4.14871E-010
  6.87109E-010  1.11087E-009  1.75281E-009  2.69866E-009  4.05338E-009  5.93830E-009
  8.48433E-009  1.18204E-008  1.60571E-008  2.12669E-008  2.74628E-008  3.45782E-008
  4.24534E-008  5.08310E-008  5.93638E-008  6.76374E-008  7.52052E-008  8.16335E-008
  8.65507E-008  8.96947E-008  9.09503E-008  9.03723E-008  8.81905E-008  8.47962E-008
  8.07127E-008  7.65559E-008  7.29911E-008  7.06941E-008  7.03226E-008  7.25020E-008
  7.78264E-008  8.68745E-008  1.00235E-007  1.18534E-007  1.42460E-007  1.72771E-007
  2.10284E-007  2.55836E-007  3.10204E-007  3.73997E-007  4.47512E-007  5.30574E-007
  6.22370E-007  7.21303E-007  8.24909E-007  9.29839E-007  1.03196E-006  1.12655E-006
  1.20865E-006  1.27342E-006  1.31664E-006 -1.33511E-006 -1.32707E-006 -1.29238E-006
 -1.23260E-006 -1.15091E-006 -1.05174E-006 -9.40383E-007 -8.22481E-007 -7.03528E-007
 -5.88422E-007 -4.81145E-007 -3.84573E-007 -3.00428E-007 -2.29357E-007 -1.71101E-007
 -1.24718E-007 -8.88212E-008 -6.18018E-008 -4.20123E-008 -2.79028E-008 -1.81061E-008
 -1.14798E-008 -7.11224E-009 -4.30611E-009 -2.54813E-009 -1.47394E-009 -8.33552E-010
 -4.60962E-010 -2.49329E-010 -1.31936E-010 -6.83205E-011 -3.46311E-011  1.71888E-011
  8.35672E-012
  8.31816E-021  2.72777E-020  8.73818E-020  2.73391E-019  8.35294E-019  2.49201E-018
  7.25918E-018  2.06461E-017  5.73320E-017  1.55439E-016  4.11471E-016  1.06352E-015
  2.68408E-015  6.61477E-015  1.59196E-014  3.74181E-014  8.59005E-014  1.92625E-013
  4.21961E-013  9.03043E-013  1.88823E-012  3.85780E-012  7.70162E-012  1.50241E-011
  2.86390E-011 -5.33420E-011 -9.70710E-011 -1.72571E-010 -2.99669E-010 -5.08195E-010
 -8.41483E-010 -1.36016E-009 -2.14566E-009 -3.30263E-009 -4.95894E-009 -7.26205E-009
 -1.03704E-008 -1.44389E-008 -1.95989E-008 -2.59333E-008 -3.34509E-008 -4.20620E-008
 -5.15626E-008 -6.16305E-008 -7.18367E-008  8.16757E-008  9.06102E-008  9.81293E-008
  1.03810E-007  1.07375E-007  1.08739E-007  1.08038E-007  1.05628E-007  1.02071E-007
  9.80959E-008  9.45480E-008  9.23353E-008  9.23806E-008  9.55844E-008  1.02805E-007
  1.14856E-007  1.32514E-007  1.56542E-007  1.87703E-007  2.26772E-007  2.74526E-007
  3.31711E-007  3.98977E-007  4.76791E-007  5.65310E-007  6.64251E-007  7.72737E-007
  8.89172E-007  1.01114E-006  1.13534E-006  1.25769E-006  1.37336E-006  1.47712E-006
  1.56359E-006  1.62773E-006  1.66527E-006  1.67316E-006  1.64993E-006 -1.59595E-006
 -1.51346E-006 -1.40641E-006 -1.28016E-006 -1.14094E-006 -9.95322E-007 -8.49648E-007
 -7.09539E-007 -5.79531E-007 -4.62862E-007 -3.61431E-007 -2.75887E-007 -2.05833E-007
 -1.50085E-007 -1.06946E-007 -7.44689E-008 -5.06719E-008 -3.36934E-008 -2.18941E-008
 -1.39042E-008 -8.63059E-009 -5.23685E-009 -3.10672E-009 -1.80227E-009 -1.02261E-009
 -5.67661E-010 -3.08366E-010 -1.63974E-010 -8.53798E-011 -4.35465E-011  2.17634E-011
  1.06619E-011
  1.01039E-020  3.31742E-020  1.06370E-019  3.33037E-019  1.01809E-018  3.03859E-018
  8.85393E-018  2.51867E-017  6.99478E-017  1.89649E-016  5.02006E-016  1.29738E-015
  3.27375E-015  8.06620E-015  1.94075E-014  4.56019E-014  1.04652E-013  2.34586E-013
  5.13677E-013  1.09888E-012  2.29679E-012  4.69067E-012  9.36082E-012  1.82545E-011
  3.47858E-011 -6.47733E-011 -1.17847E-010 -2.09468E-010 -3.63690E-010 -6.16702E-010
 -1.02108E-009 -1.65036E-009 -2.60332E-009 -4.00681E-009 -6.01574E-009 -8.80850E-009
 -1.25764E-008 -1.75056E-008 -2.37531E-008 -3.14157E-008 -4.04991E-008 -5.08890E-008
 -6.23320E-008 -7.44321E-008 -8.66671E-008 -9.84263E-008 -1.09069E-007 -1.17996E-007
 -1.24730E-007 -1.28985E-007  1.30724E-007  1.30198E-007  1.27942E-007  1.24762E-007
  1.21682E-007  1.19888E-007  1.20659E-007  1.25311E-007  1.35148E-007  1.51435E-007
  1.75381E-007  2.08133E-007  2.50776E-007  3.04314E-007  3.69633E-007  4.47447E-007
  5.38201E-007  6.41968E-007  7.58335E-007  8.86287E-007  1.02412E-006  1.16939E-006
  1.31889E-006  1.46872E-006  1.61435E-006  1.75078E-006  1.87274E-006  1.97496E-006
  2.05242E-006  2.10078E-006  2.11666E-006  2.09803E-006  2.04450E-006  1.95747E-006
  1.84020E-006 -1.69759E-006 -1.53587E-006 -1.36209E-006 -1.18353E-006 -1.00716E-006
 -8.39067E-007 -6.84122E-007 -5.45738E-007 -4.25834E-007 -3.24947E-007 -2.42452E-007
 -1.76857E-007 -1.26113E-007 -8.79054E-008 -5.98935E-008 -3.98897E-008 -2.59707E-008
 -1.65305E-008 -1.02879E-008 -6.26149E-009 -3.72755E-009 -2.17103E-009 -1.23743E-009
 -6.90427E-010 -3.77220E-010 -2.01884E-010 -1.05876E-010 -5.44303E-011  2.74408E-011
  1.35714E-011
  1.20832E-020  3.97074E-020  1.27405E-019  3.99109E-019  1.22058E-018  3.64414E-018
  1.06210E-017  3.02189E-017  8.39327E-017  2.27579E-016  6.02415E-016  1.55682E-015
  3.92808E-015  9.67723E-015  2.32800E-014  5.46906E-014  1.25482E-013  2.81208E-013
  6.15604E-013  1.31657E-012  2.75102E-012  5.61676E-012  1.12060E-011  2.18473E-011
 -4.16229E-011 -7.74893E-011 -1.40959E-010 -2.50518E-010 -4.34924E-010 -7.37452E-010
 -1.22097E-009 -1.97344E-009 -3.11299E-009 -4.79133E-009 -7.19370E-009 -1.05333E-008
 -1.50386E-008 -2.09318E-008 -2.83991E-008 -3.75549E-008 -4.84035E-008 -6.08053E-008
 -7.44548E-008 -8.88768E-008 -1.03448E-007 -1.17446E-007 -1.30118E-007 -1.40778E-007
 -1.48895E-007 -1.54195E-007 -1.56723E-007  1.56898E-007  1.55514E-007  1.53723E-007
  1.52985E-007  1.54992E-007  1.61605E-007  1.74778E-007  1.96506E-007  2.28782E-007
  2.73565E-007  3.32733E-007  4.08027E-007  5.00948E-007  6.12610E-007  7.43546E-007
  8.93494E-007  1.06119E-006  1.24421E-006  1.43891E-006  1.64050E-006  1.84321E-006
  2.04063E-006  2.22607E-006  2.39299E-006  2.53534E-006  2.64792E-006  2.72653E-006
  2.76815E-006  2.77097E-006  2.73444E-006  2.65930E-006  2.54765E-006  2.40292E-006
  2.22994E-006  2.03468E-006  1.82409E-006 -1.60561E-006 -1.38673E-006 -1.17447E-006
 -9.74889E-007 -7.92718E-007 -6.31178E-007 -4.91924E-007 -3.75169E-007 -2.79919E-007
 -2.04284E-007 -1.45806E-007 -1.01770E-007 -6.94630E-008 -4.63647E-008 -3.02657E-008
 -1.93238E-008 -1.20694E-008 -7.37593E-009 -4.41155E-009 -2.58303E-009 -1.48105E-009
 -8.31870E-010 -4.57874E-010 -2.47060E-010  1.30733E-010  6.78673E-011  3.45760E-011
  1.72930E-011
  1.41856E-020  4.66447E-020  1.49737E-019  4.69255E-019  1.43557E-018  4.28708E-018
  1.24974E-017  3.55629E-017  9.87867E-017  2.67874E-016  7.09102E-016  1.83253E-015
  4.62359E-015  1.13900E-014  2.73977E-014  6.43563E-014  1.47637E-013  3.30804E-013
  7.24042E-013  1.54817E-012  3.23427E-012  6.60199E-012  1.31687E-011  2.56686E-011
 -4.88936E-011 -9.10089E-011 -1.65526E-010 -2.94141E-010 -5.10604E-010 -8.65706E-010
 -1.43324E-009 -2.31647E-009 -3.65408E-009 -5.62423E-009 -8.44443E-009 -1.23651E-008
 -1.76546E-008 -2.45738E-008 -3.33416E-008 -4.40921E-008 -5.68306E-008 -7.13933E-008
 -8.74228E-008 -1.04364E-007 -1.21494E-007 -1.37975E-007 -1.52951E-007 -1.65654E-007
 -1.75527E-007 -1.82337E-007  1.86270E-007  1.87995E-007  1.88682E-007  1.89989E-007
  1.94015E-007  2.03234E-007  2.20423E-007  2.48601E-007  2.90970E-007  3.50865E-007
  4.31686E-007  5.36790E-007  6.69298E-007  8.31800E-007  1.02595E-006  1.25198E-006
  1.50819E-006  1.79052E-006  2.09235E-006  2.40458E-006  2.71603E-006  3.01427E-006
  3.28658E-006  3.52110E-006  3.70787E-006  3.83964E-006  3.91236E-006  3.92519E-006
  3.88020E-006  3.78175E-006  3.63578E-006  3.44911E-006  3.22893E-006  2.98251E-006
  2.71710E-006  2.43987E-006  2.15797E-006  1.87835E-006  1.60765E-006 -1.35184E-006
 -1.11592E-006 -9.03676E-007 -7.17444E-007 -5.58123E-007 -4.25250E-007 -3.17233E-007
 -2.31639E-007 -1.65524E-007 -1.15737E-007 -7.91820E-008 -5.30063E-008 -3.47224E-008
 -2.22604E-008 -1.39694E-008 -8.58313E-009 -5.16489E-009 -3.04480E-009  1.75909E-009
  9.96339E-010  5.53444E-010  3.01610E-010  1.61315E-010  8.47024E-011  4.36749E-011
  2.21196E-011
  1.63155E-020  5.36713E-020  1.72355E-019  5.40292E-019  1.65328E-018  4.93821E-018
  1.43978E-017  4.09760E-017  1.13834E-016  3.08699E-016  8.17209E-016  2.11195E-015
  5.32855E-015  1.31262E-014  3.15724E-014  7.41567E-014  1.70102E-013  3.81094E-013
  8.33991E-013  1.78297E-012  3.72412E-012  7.60046E-012 -1.51573E-011 -2.95386E-011
 -5.62536E-011 -1.04687E-010 -1.90368E-010 -3.38225E-010 -5.87034E-010 -9.95149E-010
 -1.64735E-009 -2.66227E-009 -4.19927E-009 -6.46310E-009 -9.70378E-009 -1.42093E-008
 -2.02884E-008 -2.82416E-008 -3.83213E-008 -5.06835E-008 -6.53363E-008 -8.20954E-008
 -1.00556E-007 -1.20089E-007 -1.39877E-007 -1.58985E-007 -1.76468E-007 -1.91506E-007
 -2.03553E-007 -2.12481E-007  2.18706E-007  2.23270E-007  2.27893E-007  2.34979E-007
  2.47591E-007  2.69410E-007  3.04702E-007  3.58282E-007  4.35495E-007  5.42165E-007
  6.84490E-007  8.68793E-007  1.10107E-006 -1.38627E-006 -1.72734E-006 -2.12407E-006
 -2.57200E-006  3.06152E-006  3.57761E-006  4.10027E-006  4.60580E-006  5.06877E-006
  5.46455E-006  5.77181E-006  5.97483E-006  6.06505E-006  6.04174E-006  5.91167E-006
  5.68781E-006  5.38732E-006  5.02928E-006  4.63259E-006  4.21425E-006  3.78847E-006
  3.36640E-006  2.95646E-006  2.56491E-006  2.19652E-006  1.85499E-006  1.54322E-006
 -1.26338E-006 -1.01675E-006 -8.03663E-007 -6.23395E-007 -4.74236E-007 -3.53620E-007
 -2.58351E-007 -1.84878E-007 -1.29564E-007 -8.89118E-008 -5.97465E-008 -3.93164E-008
 -2.53398E-008 -1.59989E-008 -9.89794E-009  6.00197E-009  3.56844E-009  2.08088E-009
  1.19055E-009  6.68533E-010  3.68558E-010  1.99532E-010  1.06105E-010  5.54291E-011
  2.84488E-011
  1.83584E-020  6.04100E-020  1.94044E-019  6.08409E-019  1.86204E-018  5.56260E-018
  1.62203E-017  4.61676E-017  1.28267E-016  3.47863E-016  9.20927E-016  2.38005E-015
  6.00504E-015  1.47925E-014  3.55791E-014  8.35629E-014  1.91664E-013  4.29356E-013
  9.39489E-013  2.00821E-012  4.19387E-012  8.55751E-012 -1.70623E-011 -3.32436E-011
 -6.32944E-011 -1.17761E-010 -2.14089E-010 -3.80276E-010 -6.59862E-010 -1.11836E-009
 -1.85092E-009 -2.99071E-009 -4.71660E-009 -7.25841E-009 -1.08969E-008 -1.59556E-008
 -2.27816E-008 -3.17133E-008 -4.30361E-008 -5.69278E-008 -7.34025E-008 -9.22605E-008
 -1.13058E-007 -1.35106E-007 -1.57513E-007 -1.79272E-007 -1.99382E-007 -2.17024E-007
 -2.31729E-007  2.43571E-007  2.53323E-007  2.62591E-007  2.73903E-007  2.90769E-007
  3.17716E-007  3.60331E-007  4.25311E-007  5.20547E-007  6.55199E-007  8.39711E-007
  1.08565E-006 -1.40519E-006 -1.81016E-006 -2.31046E-006 -2.91186E-006 -3.61359E-006
 -4.40591E-006 -5.26843E-006 -6.16974E-006 -7.06877E-006 -7.91787E-006  8.66740E-006
  9.27097E-006  9.69070E-006  9.90147E-006  9.89373E-006  9.67434E-006  9.26528E-006
  8.70054E-006  8.02164E-006  7.27240E-006  6.49414E-006  5.72189E-006  4.98217E-006
  4.29259E-006  3.66274E-006  3.09607E-006  2.59194E-006  2.14748E-006  1.75894E-006
  1.42244E-006  1.13419E-006 -8.90520E-007 -6.87706E-007 -5.21830E-007 -3.88749E-007
 -2.84152E-007 -2.03691E-007 -1.43152E-007 -9.86170E-008 -6.65896E-008 -4.40736E-008
 -2.85968E-008  1.81931E-008  1.13513E-008  6.94785E-009  4.17301E-009  2.46018E-009
  1.42403E-009  8.09488E-010  4.51985E-010  2.47925E-010  1.33607E-010  7.07391E-011
  3.67945E-011
  2.01904E-020  6.64526E-020  2.13491E-019  6.69487E-019  2.04924E-018  6.12252E-018
  1.78548E-017  5.08239E-017  1.41214E-016  3.82996E-016  1.01398E-015  2.62063E-015
  6.61213E-015  1.62879E-014  3.91750E-014  9.20045E-014  2.11012E-013  4.72654E-013
  1.03411E-012  2.21015E-012  4.61477E-012  9.41443E-012 -1.87665E-011 -3.65546E-011
 -6.95789E-011 -1.29415E-010 -2.35203E-010 -4.17645E-010 -7.24473E-010 -1.22748E-009
 -2.03090E-009 -3.28060E-009 -5.17246E-009 -7.95820E-009 -1.19454E-008 -1.74886E-008
 -2.49686E-008 -3.47576E-008 -4.71706E-008 -6.24068E-008 -8.04889E-008 -1.01209E-007
 -1.24099E-007 -1.48432E-007 -1.73272E-007 -1.97580E-007 -2.20361E-007 -2.40865E-007
 -2.58807E-007  2.74597E-007  2.89557E-007  3.06125E-007  3.28016E-007  3.60392E-007
  4.10026E-007  4.85520E-007  5.97582E-007  7.59368E-007  9.86821E-007  1.29886E-006
 -1.71718E-006 -2.26529E-006 -2.96648E-006 -3.84053E-006 -4.89910E-006 -6.14054E-006
 -7.54500E-006 -9.07120E-006 -1.06563E-005 -1.22192E-005 -1.36681E-005 -1.49095E-005
 -1.58592E-005 -1.64521E-005 -1.66491E-005 -1.64416E-005  1.58522E-005  1.49312E-005
  1.37505E-005  1.23949E-005  1.09520E-005  9.50273E-006  8.11375E-006  6.83301E-006
  5.68888E-006  4.69211E-006  3.83998E-006  3.12106E-006  2.51967E-006  2.01924E-006
  1.60443E-006  1.26203E-006  9.81083E-007  7.52532E-007 -5.68711E-007 -4.22937E-007
 -3.09210E-007 -2.22079E-007 -1.56608E-007 -1.08400E-007 -7.36339E-008  4.90833E-008
  3.21083E-008  2.06148E-008  1.29923E-008  8.03943E-009  4.88513E-009  2.91551E-009
  1.70925E-009  9.84443E-010  5.57043E-010  3.09666E-010  1.69112E-010  9.07139E-011
  4.77885E-011
  2.16904E-020  7.13998E-020  2.29414E-019  7.19496E-019  2.20253E-018  6.58105E-018
  1.91934E-017  5.46382E-017  1.51821E-016  4.11786E-016  1.09025E-015  2.81782E-015
  7.10979E-015  1.75138E-014  4.21229E-014  9.89240E-014  2.26867E-013  5.08125E-013
  1.11158E-012  2.37537E-012  4.95885E-012  1.01141E-011 -2.01561E-011 -3.92499E-011
 -7.46851E-011 -1.38864E-010 -2.52280E-010 -4.47792E-010 -7.76455E-010 -1.31502E-009
 -2.17488E-009 -3.51184E-009 -5.53513E-009 -8.51352E-009 -1.27755E-008 -1.87001E-008
 -2.66947E-008 -3.71583E-008 -5.04306E-008 -6.67306E-008 -8.60920E-008 -1.08310E-007
 -1.32908E-007 -1.59152E-007 -1.86106E-007 -2.12756E-007 -2.38191E-007 -2.61835E-007
  2.83723E-007  3.04792E-007  3.27183E-007  3.54539E-007  3.92319E-007  4.48145E-007
  5.32236E-007  6.57983E-007  8.42693E-007  1.10850E-006  1.48328E-006  2.00129E-006
 -2.70296E-006 -3.63314E-006 -4.83707E-006 -6.35359E-006 -8.20578E-006 -1.03902E-005
 -1.28674E-005 -1.55557E-005 -1.83323E-005 -2.10420E-005 -2.35123E-005 -2.55739E-005
 -2.70804E-005 -2.79251E-005 -2.80519E-005 -2.74603E-005 -2.62038E-005 -2.43830E-005
 -2.21347E-005  1.96160E-005  1.69875E-005  1.43964E-005  1.19625E-005  9.76993E-006
  7.86503E-006  6.26010E-006  4.94109E-006  3.87715E-006  3.02959E-006  2.35897E-006
  1.82962E-006  1.41174E-006  1.08172E-006  8.21380E-007  6.16841E-007 -4.57322E-007
 -3.34232E-007 -2.40518E-007 -1.70275E-007  1.18521E-007  8.10809E-008  5.45025E-008
  3.59949E-008  2.33550E-008  1.48881E-008  9.32469E-009  5.73825E-009  3.46961E-009
  2.06123E-009  1.20306E-009  6.89790E-010  3.88459E-010  2.14827E-010  1.16642E-010
 -6.21644E-011
  2.27523E-020  7.49028E-020  2.40690E-019  7.54920E-019  2.31113E-018  6.90601E-018
  2.01424E-017  5.73429E-017  1.59345E-016  4.32212E-016  1.14438E-015  2.95781E-015
  7.46313E-015  1.83843E-014  4.42159E-014  1.03836E-013  2.38118E-013  5.33276E-013
  1.16646E-012  2.49226E-012  5.20183E-012  1.06072E-011 -2.11328E-011 -4.11386E-011
 -7.82503E-011 -1.45434E-010 -2.64102E-010 -4.68560E-010 -8.12078E-010 -1.37468E-009
 -2.27247E-009 -3.66770E-009 -5.77824E-009 -8.88390E-009 -1.33267E-008 -1.95014E-008
 -2.78330E-008 -3.87388E-008 -5.25767E-008 -6.95820E-008 -8.98034E-008 -1.13050E-007
 -1.38862E-007 -1.66534E-007 -1.95181E-007 -2.23892E-007 -2.51937E-007  2.79051E-007
  3.05770E-007  3.33810E-007  3.66487E-007  4.09177E-007  4.69863E-007  5.59821E-007
  6.94538E-007  8.94970E-007  1.18921E-006  1.61453E-006  2.21951E-006 -3.06563E-006
 -4.22729E-006 -5.78864E-006 -7.83580E-006 -1.04433E-005 -1.36554E-005 -1.74645E-005
 -2.17924E-005 -2.64796E-005 -3.12903E-005 -3.59319E-005 -4.00896E-005 -4.34661E-005
 -4.58186E-005 -4.69852E-005 -4.68983E-005 -4.55850E-005 -4.31599E-005 -3.98100E-005
 -3.57765E-005 -3.13308E-005 -2.67479E-005 -2.22794E-005  1.81300E-005  1.44427E-005
  1.12936E-005  8.69784E-006  6.62293E-006  5.00559E-006  3.76847E-006  2.83351E-006
  2.13066E-006  1.60213E-006  1.20310E-006  9.00313E-007  6.69713E-007  4.93985E-007
  3.60513E-007  2.59855E-007  1.84732E-007  1.29391E-007  8.92275E-008  6.05472E-008
  4.04137E-008  2.65267E-008  1.71186E-008  1.08594E-008  6.77041E-009  4.14783E-009
  2.49651E-009  1.47590E-009  8.56806E-010  4.88316E-010 -2.73148E-010 -1.49922E-010
 -8.07241E-011
  2.32975E-020  7.67028E-020  2.46489E-019  7.73152E-019  2.36707E-018  7.07354E-018
  2.06321E-017  5.87397E-017  1.63234E-016  4.42780E-016  1.17240E-015  3.03033E-015
  7.64628E-015  1.88356E-014  4.53007E-014  1.06380E-013  2.43938E-013  5.46263E-013
  1.19472E-012  2.55222E-012  5.32589E-012  1.08574E-011 -2.16248E-011 -4.20816E-011
 -8.00122E-011 -1.48643E-010 -2.69797E-010 -4.78417E-010 -8.28713E-010 -1.40206E-009
 -2.31644E-009 -3.73665E-009 -5.88382E-009 -9.04192E-009 -1.35581E-008 -1.98332E-008
 -2.82994E-008 -3.93828E-008 -5.34514E-008 -7.07540E-008 -9.13577E-008 -1.15098E-007
 -1.41561E-007 -1.70109E-007 -1.99977E-007 -2.30440E-007 -2.61072E-007  2.92082E-007
  3.24735E-007  3.61847E-007  4.08376E-007  4.72140E-007  5.64739E-007  7.02819E-007
  9.09847E-007  1.21862E-006  1.67463E-006  2.34028E-006 -3.29941E-006 -4.66094E-006
 -6.55950E-006 -9.15008E-006 -1.25932E-005 -1.70289E-005 -2.25393E-005 -2.91070E-005
 -3.65778E-005 -4.46437E-005 -5.28559E-005 -6.06717E-005 -6.75266E-005 -7.29144E-005
 -7.64535E-005 -7.79247E-005 -7.72791E-005 -7.46222E-005 -7.01875E-005 -6.43071E-005
 -5.73825E-005 -4.98536E-005 -4.21628E-005 -3.47158E-005 -2.78453E-005 -2.17848E-005
  1.66586E-005  1.24884E-005  9.21388E-006  6.72134E-006  4.87195E-006  3.52555E-006
  2.55644E-006  1.86141E-006  1.36128E-006  9.98433E-007  7.32549E-007  5.35999E-007
  3.89927E-007  2.81279E-007  2.00762E-007  1.41539E-007  9.84387E-008  6.74713E-008
  4.55414E-008  3.02527E-008  1.97684E-008  1.27009E-008  8.02007E-009  4.97551E-009
  3.03148E-009  1.81335E-009  1.06457E-009 -6.13201E-010 -3.46456E-010 -1.91961E-010
 -1.04286E-010
  2.32838E-020  7.66609E-020  2.46364E-019  7.72793E-019  2.36607E-018  7.07085E-018
  2.06251E-017  5.87224E-017  1.63193E-016  4.42686E-016  1.17220E-015  3.02989E-015
  7.64533E-015  1.88334E-014  4.52951E-014  1.06364E-013  2.43887E-013  5.46100E-013
  1.19422E-012  2.55071E-012  5.32161E-012  1.08459E-011 -2.15949E-011 -4.20078E-011
 -7.98378E-011 -1.48248E-010 -2.68940E-010 -4.76628E-010 -8.25125E-010 -1.39514E-009
 -2.30358E-009 -3.71366E-009 -5.84424E-009 -8.97629E-009 -1.34533E-008 -1.96723E-008
 -2.80619E-008 -3.90467E-008 -5.29974E-008 -7.01727E-008 -9.06623E-008 -1.14344E-007
 -1.40876E-007 -1.69738E-007 -2.00352E-007 -2.32283E-007  2.65546E-007  3.01016E-007
  3.40956E-007  3.89678E-007  4.54381E-007  5.46252E-007  6.81994E-007  8.86040E-007
  1.19378E-006  1.65626E-006  2.34657E-006  3.36806E-006 -4.86337E-006 -7.02225E-006
 -1.00840E-005 -1.43284E-005 -2.00493E-005 -2.75040E-005 -3.68423E-005 -4.80248E-005
 -6.07520E-005 -7.44352E-005 -8.82305E-005 -1.01142E-004 -1.12172E-004 -1.20481E-004
 -1.25504E-004 -1.26999E-004 -1.25025E-004 -1.19881E-004 -1.12032E-004 -1.02049E-004
 -9.05692E-005 -7.82649E-005 -6.58029E-005 -5.37986E-005 -4.27637E-005 -3.30640E-005
 -2.48973E-005 -1.82990E-005  1.31711E-005  9.32568E-006  6.53110E-006  4.55189E-006
  3.17605E-006  2.22934E-006  1.57868E-006  1.12828E-006  8.12396E-007  5.87396E-007
  4.24851E-007  3.06238E-007  2.19275E-007  1.55553E-007  1.09100E-007  7.55308E-008
  5.15493E-008  3.46474E-008  2.29138E-008  1.48999E-008  9.52055E-009  5.97435E-009
  3.68012E-009 -2.22431E-009 -1.31867E-009 -7.66575E-010 -4.36873E-010 -2.44046E-010
 -1.33621E-010
  2.27101E-020  7.47740E-020  2.40307E-019  7.53816E-019  2.30804E-018  6.89768E-018
  2.01207E-017  5.72887E-017  1.59215E-016  4.31913E-016  1.14371E-015  2.95636E-015
  7.45994E-015  1.83769E-014  4.41969E-014  1.03782E-013  2.37954E-013  5.32771E-013
  1.16492E-012  2.48773E-012  5.18908E-012  1.05729E-011 -2.10445E-011 -4.09213E-011
 -7.77384E-011 -1.44277E-010 -2.61592E-010 -4.63331E-010 -8.01600E-010 -1.35448E-009
 -2.23497E-009 -3.60070E-009 -5.66294E-009 -8.69282E-009 -1.30219E-008 -1.90335E-008
 -2.71430E-008 -3.77637E-008 -5.12618E-008 -6.79032E-008 -8.78049E-008 -1.10902E-007
 -1.36956E-007 -1.65614E-007 -1.96559E-007  2.29751E-007  2.65798E-007  3.06456E-007
  3.55300E-007  4.18608E-007  5.06552E-007  6.34872E-007  8.27344E-007  1.11949E-006
  1.56422E-006  2.24012E-006  3.26314E-006 -4.80181E-006 -7.09462E-006 -1.04658E-005
 -1.53323E-005 -2.21896E-005 -3.15645E-005 -4.39229E-005 -5.95345E-005 -7.83166E-005
 -9.97007E-005 -1.22581E-004 -1.45392E-004 -1.66326E-004 -1.83642E-004 -1.95973E-004
 -2.02536E-004 -2.03178E-004 -1.98283E-004 -1.88581E-004 -1.74981E-004 -1.58448E-004
 -1.39953E-004 -1.20460E-004 -1.00908E-004 -8.21706E-005 -6.49876E-005 -4.99028E-005
 -3.72197E-005 -2.69995E-005 -1.90958E-005  1.32177E-005  9.00042E-006  6.06866E-006
  4.08180E-006  2.75877E-006  1.88480E-006  1.30604E-006  9.18092E-007  6.53041E-007
  4.68013E-007  3.36304E-007  2.41200E-007  1.71993E-007  1.21556E-007  8.49395E-008
  5.85707E-008  3.97946E-008  2.66077E-008  1.74902E-008  1.12934E-008 -7.15823E-009
 -4.45139E-009 -2.71459E-009 -1.62287E-009 -9.50893E-010 -5.45992E-010 -3.07208E-010
 -1.69397E-010
  2.16164E-020  7.11742E-020  2.28743E-019  7.17556E-019  2.19708E-018  6.56628E-018
  1.91547E-017  5.45402E-017  1.51582E-016  4.11223E-016  1.08896E-015  2.81493E-015
  7.10326E-015  1.74985E-014  4.20842E-014  9.88184E-014  2.26562E-013  5.07222E-013
  1.10893E-012  2.36775E-012  4.93774E-012  1.00580E-011 -2.00132E-011 -3.89006E-011
 -7.38660E-011 -1.37020E-010 -2.48293E-010 -4.39505E-010 -7.59883E-010 -1.28312E-009
 -2.11577E-009 -3.40635E-009 -5.35380E-009 -8.21336E-009 -1.22973E-008 -1.79671E-008
 -2.56158E-008 -3.56376E-008 -4.83879E-008 -6.41385E-008 -8.30390E-008 -1.05098E-007
 -1.30209E-007 -1.58238E-007  1.89201E-007  2.23567E-007  2.62692E-007  3.09445E-007
  3.69058E-007  4.50312E-007  5.67224E-007  7.41554E-007  1.00666E-006  1.41355E-006
  2.04024E-006  3.00596E-006 -4.49152E-006 -6.76652E-006 -1.02215E-005 -1.53986E-005
 -2.30084E-005 -3.39100E-005 -4.90299E-005 -6.91973E-005 -9.48956E-005 -1.25970E-004
 -1.61378E-004 -1.99094E-004 -2.36268E-004 -2.69661E-004 -2.96252E-004 -3.13842E-004
 -3.21423E-004 -3.19205E-004 -3.08326E-004 -2.90421E-004 -2.67226E-004 -2.40353E-004
 -2.11233E-004 -1.81164E-004 -1.51370E-004 -1.22994E-004 -9.70358E-005 -7.42553E-005
 -5.50946E-005 -3.96544E-005 -2.77300E-005 -1.88941E-005  1.25989E-005  8.27226E-006
  5.38989E-006  3.51592E-006  2.31616E-006  1.55135E-006  1.06002E-006  7.38382E-007
  5.22281E-007  3.72997E-007  2.67352E-007  1.91296E-007  1.36039E-007  9.58188E-008
  6.66671E-008  4.57243E-008  3.08643E-008 -2.04781E-008 -1.33419E-008 -8.52905E-009
 -5.34673E-009 -3.28545E-009 -1.97832E-009 -1.16715E-009 -6.74652E-010 -3.82123E-010
 -2.12133E-010
  2.00788E-020  6.61124E-020  2.12478E-019  6.66547E-019  2.04095E-018  6.09982E-018
  1.77945E-017  5.06692E-017  1.40829E-016  3.82067E-016  1.01179E-015  2.61554E-015
  6.60028E-015  1.62597E-014  3.91048E-014  9.18207E-014  2.10508E-013  4.71244E-013
  1.03015E-012  2.19918E-012  4.58525E-012  9.33750E-012 -1.85734E-011 -3.60878E-011
 -6.84940E-011 -1.26990E-010 -2.29986E-010 -4.06845E-010 -7.02951E-010 -1.18617E-009
 -1.95455E-009 -3.14463E-009 -4.93922E-009 -7.57287E-009 -1.13327E-008 -1.65519E-008
 -2.35942E-008 -3.28286E-008 -4.45958E-008 -5.91731E-008 -7.67488E-008 -9.74210E-008
 -1.21244E-007 -1.48348E-007  1.79159E-007  2.14756E-007  2.57405E-007  3.11322E-007
  3.83765E-007  4.86608E-007  6.38707E-007  8.69574E-007  1.22525E-006  1.77777E-006
  2.64025E-006  3.99015E-006 -6.10360E-006 -9.40216E-006 -1.45101E-005 -2.23121E-005
 -3.39895E-005 -5.09960E-005 -7.49258E-005 -1.07229E-004 -1.48773E-004 -1.99310E-004
 -2.57019E-004 -3.18314E-004 -3.78130E-004 -4.30735E-004 -4.70910E-004 -4.95104E-004
 -5.02126E-004 -4.93088E-004 -4.70722E-004 -4.38420E-004 -3.99419E-004 -3.56379E-004
 -3.11352E-004 -2.65977E-004 -2.21701E-004 -1.79887E-004 -1.41771E-004 -1.08340E-004
 -8.01935E-005 -5.74824E-005 -3.99296E-005 -2.69320E-005 -1.76992E-005 -1.13934E-005
  7.23698E-006  4.57840E-006  2.91511E-006  1.88650E-006  1.24953E-006  8.49052E-007
  5.90373E-007  4.17588E-007  2.98289E-007  2.13678E-007  1.52602E-007  1.08151E-007
 -7.57966E-008 -5.23916E-008 -3.56449E-008 -2.38343E-008 -1.56453E-008 -1.00734E-008
 -6.35806E-009 -3.93245E-009 -2.38289E-009 -1.41460E-009 -8.22821E-010 -4.69081E-010
 -2.62219E-010
  1.82006E-020  5.99283E-020  1.92605E-019  6.04216E-019  1.85013E-018  5.52967E-018
  1.61318E-017  4.59363E-017  1.27680E-016  3.46406E-016  9.17391E-016  2.37159E-015
  5.98485E-015  1.47438E-014  3.54593E-014  8.32596E-014  1.90873E-013  4.27257E-013
  9.33889E-013  1.99338E-012  4.15529E-012  8.45973E-012 -1.68220E-011 -3.26724E-011
 -6.19840E-011 -1.14862E-010 -2.07903E-010 -3.67556E-010 -6.34651E-010 -1.07019E-009
 -1.76223E-009 -2.83332E-009 -4.44745E-009 -6.81513E-009 -1.01943E-008 -1.48854E-008
 -2.12187E-008 -2.95340E-008 -4.01552E-008 -5.33668E-008 -6.94023E-008 -8.84640E-008
 -1.10795E-007  1.36831E-007  1.67474E-007  2.04515E-007  2.51278E-007  3.13558E-007
  4.01003E-007  5.29197E-007  7.22916E-007  1.02138E-006  1.48692E-006  2.21933E-006
  3.37919E-006 -5.22476E-006 -8.16741E-006 -1.28493E-005 -2.02412E-005 -3.17465E-005
 -4.92742E-005 -7.52166E-005 -1.12246E-004 -1.62849E-004 -2.28586E-004 -3.09173E-004
 -4.01637E-004 -4.99910E-004 -5.95231E-004 -6.77564E-004 -7.37820E-004 -7.70145E-004
 -7.73263E-004 -7.50254E-004 -7.06994E-004 -6.50135E-004 -5.85519E-004 -5.17462E-004
 -4.48829E-004 -3.81533E-004 -3.17077E-004 -2.56880E-004 -2.02313E-004 -1.54538E-004
 -1.14297E-004 -8.17790E-005 -5.66060E-005 -3.79485E-005 -2.47023E-005 -1.56809E-005
 -9.77075E-006  6.02981E-006  3.72680E-006  2.33471E-006  1.49799E-006  9.90285E-007
  6.74507E-007  4.70870E-007  3.34170E-007  2.39039E-007 -1.71062E-007 -1.21746E-007
 -8.57918E-008 -5.96630E-008 -4.08500E-008 -2.74883E-008 -1.81561E-008 -1.17608E-008
 -7.46692E-009 -4.64511E-009 -2.83113E-009 -1.69075E-009 -9.89661E-010 -5.68071E-010
 -3.19992E-010
  1.61000E-020  5.30121E-020  1.70378E-019  5.34497E-019  1.63668E-018  4.89184E-018
  1.42715E-017  4.06404E-017  1.12964E-016  3.06494E-016  8.11725E-016  2.09851E-015
  5.29587E-015  1.30468E-014  3.13782E-014  7.36761E-014  1.68897E-013  3.78040E-013
  8.26226E-013  1.76332E-012  3.67500E-012  7.48006E-012  1.48694E-011 -2.88693E-011
 -5.47454E-011 -1.01398E-010 -1.83434E-010 -3.24103E-010 -5.59268E-010 -9.42463E-010
 -1.55089E-009 -2.49196E-009 -3.90940E-009 -5.98784E-009 -8.95407E-009 -1.30735E-008
 -1.86409E-008 -2.59656E-008 -3.53554E-008 -4.71043E-008 -6.14990E-008 -7.88596E-008
  9.96405E-008  1.24624E-007  1.55242E-007  1.94085E-007  2.45669E-007  3.17577E-007
  4.22193E-007  5.79412E-007  8.21023E-007  1.19802E-006  1.79300E-006  2.74109E-006
  4.26484E-006 -6.73033E-006 -1.07334E-005 -1.72232E-005 -2.76634E-005 -4.42093E-005
 -6.98462E-005 -1.08385E-004 -1.64172E-004 -2.41380E-004 -3.42841E-004 -4.68545E-004
 -6.14129E-004 -7.69904E-004 -9.21130E-004 -1.05025E-003 -1.14107E-003 -1.18346E-003
 -1.17630E-003 -1.12678E-003 -1.04690E-003 -9.49203E-004 -8.43846E-004 -7.37588E-004
 -6.34242E-004 -5.35786E-004 -4.43456E-004 -3.58421E-004 -2.81963E-004 -2.15281E-004
 -1.59175E-004 -1.13808E-004 -7.86395E-005 -5.25377E-005 -3.39941E-005 -2.13750E-005
 -1.31335E-005 -7.95028E-006  4.79388E-006  2.91730E-006  1.81525E-006  1.16613E-006
  7.75984E-007  5.32949E-007  3.74646E-007  2.66907E-007 -1.90966E-007 -1.36221E-007
 -9.63521E-008 -6.73135E-008 -4.63179E-008 -3.13285E-008 -2.08007E-008 -1.35446E-008
 -8.64515E-009 -5.40744E-009 -3.31467E-009 -1.99177E-009 -1.17384E-009 -6.79024E-010
 -3.85919E-010
  1.38985E-020  4.57634E-020  1.47083E-019  4.61421E-019  1.41295E-018  4.22323E-018
  1.23213E-017  3.50881E-017  9.75346E-017  2.64642E-016  7.00912E-016  1.81210E-015
  4.57324E-015  1.12668E-014  2.70976E-014  6.36249E-014  1.45851E-013  3.26438E-013
  7.13380E-013  1.52228E-012  3.17208E-012  6.45491E-012  1.28278E-011  2.48969E-011
 -4.71933E-011 -8.73699E-011 -1.57975E-010 -2.78964E-010 -4.81093E-010 -8.10234E-010
 -1.33251E-009 -2.13989E-009 -3.35553E-009 -5.13785E-009 -7.68224E-009 -1.12191E-008
 -1.60080E-008 -2.23291E-008 -3.04762E-008 -4.07576E-008 -5.35205E-008  6.92156E-008
  8.85296E-008  1.12620E-007  1.43498E-007  1.84626E-007  2.41818E-007  3.24619E-007
  4.48443E-007  6.38029E-007  9.33192E-007  1.39870E-006  2.14138E-006  3.33966E-006
 -5.29358E-006 -8.50691E-006 -1.38157E-005 -2.25770E-005 -3.69209E-005 -6.00389E-005
 -9.64286E-005 -1.51939E-004 -2.33404E-004 -3.47669E-004 -4.99925E-004 -6.91435E-004
 -9.16889E-004 -1.16197E-003 -1.40252E-003 -1.60749E-003 -1.74686E-003 -1.80203E-003
 -1.77246E-003 -1.67415E-003 -1.53122E-003 -1.36682E-003 -1.19789E-003 -1.03431E-003
 -8.80596E-004 -7.38259E-004 -6.07703E-004 -4.89380E-004 -3.84126E-004 -2.92922E-004
 -2.16438E-004 -1.54664E-004 -1.06767E-004 -7.11860E-005 -4.58866E-005 -2.86682E-005
 -1.74387E-005 -1.04029E-005  6.14906E-006  3.64977E-006  2.20768E-006  1.37849E-006
  8.94740E-007  6.03036E-007  4.18772E-007  2.96414E-007 -2.11593E-007 -1.51011E-007
 -1.07053E-007 -7.50355E-008 -5.18330E-008 -3.52091E-008 -2.34837E-008 -1.53653E-008
 -9.85735E-009 -6.19974E-009 -3.82352E-009 -2.31334E-009 -1.37415E-009 -8.02225E-010
  4.60884E-010
  1.17090E-020  3.85541E-020  1.23913E-019  3.88740E-019  1.19041E-018  3.55816E-018
  1.03813E-017  2.95644E-017  8.21838E-017  2.23000E-016  5.90647E-016  1.52709E-015
  3.85409E-015  9.49539E-015  2.28375E-014  5.36222E-014  1.22919E-013  2.75098E-013
  6.01137E-013  1.28261E-012  2.67223E-012  5.43660E-012  1.08013E-011  2.09571E-011
 -3.97103E-011 -7.34851E-011 -1.32807E-010 -2.34401E-010 -4.04028E-010 -6.80089E-010
 -1.11792E-009 -1.79453E-009 -2.81316E-009 -4.30705E-009 -6.44153E-009 -9.41378E-009
 -1.34507E-008 -1.88064E-008 -2.57647E-008 -3.46541E-008  4.58904E-008  6.00664E-008
  7.81177E-008  1.01602E-007  1.33147E-007  1.77135E-007  2.40761E-007  3.35652E-007
  4.80469E-007  7.05188E-007  1.05846E-006  1.62050E-006  2.52590E-006  4.00369E-006
 -6.44628E-006 -1.05246E-005 -1.73715E-005 -2.88565E-005 -4.79611E-005 -7.92226E-005
 -1.29139E-004 -2.06323E-004 -3.21131E-004 -4.84522E-004 -7.06024E-004 -9.90648E-004
 -1.33438E-003 -1.71828E-003 -2.10377E-003 -2.43513E-003 -2.65473E-003 -2.72632E-003
 -2.65116E-003 -2.46407E-003 -2.21354E-003 -1.94179E-003 -1.67572E-003 -1.42813E-003
 -1.20291E-003 -9.99785E-004 -8.17409E-004 -6.54879E-004 -5.12125E-004 -3.89541E-004
 -2.87356E-004 -2.05113E-004 -1.41448E-004 -9.41714E-005 -6.05475E-005 -3.76596E-005
 -2.27422E-005 -1.34169E-005 -7.80590E-006  4.53699E-006  2.67582E-006  1.62607E-006
  1.02891E-006  6.79304E-007  4.64986E-007  3.26310E-007  2.31987E-007 -1.65405E-007
 -1.17379E-007 -8.24633E-008 -5.71436E-008 -3.89622E-008 -2.60975E-008 -1.71566E-008
 -1.10652E-008 -7.00148E-009 -4.34799E-009 -2.65198E-009  1.59033E-009  9.38896E-010
  5.46572E-010
  9.62701E-021  3.16987E-020  1.01880E-019  3.19623E-019  9.78776E-019  2.92566E-018
  8.53616E-018  2.43107E-017  6.75821E-017  1.83387E-016  4.85748E-016  1.25593E-015
  3.16987E-015  7.80991E-015  1.87841E-014  4.41053E-014  1.01102E-013  2.26262E-013
  4.94388E-013  1.05474E-012  2.19716E-012  4.46925E-012  8.87729E-012  1.72192E-011
  3.26168E-011 -6.03358E-011 -1.08998E-010 -1.92296E-010 -3.31309E-010 -5.57456E-010
 -9.16030E-010 -1.47013E-009 -2.30459E-009 -3.52948E-009 -5.28269E-009 -7.73150E-009
 -1.10741E-008 -1.55433E-008 -2.14188E-008  2.90560E-008  3.89475E-008  5.18391E-008
  6.89293E-008  9.21958E-008  1.24905E-007  1.72398E-007  2.43289E-007  3.51353E-007
  5.18596E-007  7.80436E-007  1.19481E-006  1.85847E-006  2.93620E-006  4.71311E-006
 -7.68571E-006 -1.27163E-005 -2.12827E-005 -3.58587E-005 -6.04433E-005 -1.01206E-004
 -1.67114E-004 -2.70287E-004 -4.25788E-004 -6.50648E-004 -9.61994E-004 -1.37351E-003
 -1.88809E-003 -2.48479E-003 -3.10402E-003 -3.64603E-003 -3.99924E-003 -4.09185E-003
 -3.92939E-003 -3.58541E-003 -3.15569E-003 -2.71569E-003 -2.30584E-003 -1.93943E-003
 -1.61605E-003 -1.33107E-003 -1.07993E-003 -8.59633E-004 -6.68726E-004 -5.06590E-004
 -3.72582E-004 -2.65379E-004 -1.82713E-004 -1.21453E-004 -7.79239E-005 -4.83051E-005
 -2.90121E-005 -1.69702E-005 -9.74918E-006  5.56833E-006  3.21208E-006  1.90335E-006
  1.17448E-006  7.58826E-007  5.11152E-007  3.55046E-007  2.51027E-007 -1.78602E-007
 -1.26765E-007 -8.92076E-008 -6.19875E-008 -4.24166E-008 -2.85346E-008 -1.88547E-008
 -1.22333E-008 -7.79512E-009 -4.88120E-009  3.00665E-009  1.82419E-009  1.09188E-009
  6.45920E-010
  7.72485E-021  2.54355E-020  8.17509E-020  2.56476E-019  7.85415E-019  2.34775E-018
  6.85020E-018  1.95099E-017  5.42383E-017  1.47184E-016  3.89874E-016  1.00809E-015
  2.54444E-015  6.26921E-015  1.50789E-014  3.54059E-014  8.11600E-014  1.81629E-013
  3.96843E-013  8.46564E-013  1.76330E-012  3.58617E-012  7.12182E-012  1.38108E-011
  2.61535E-011 -4.83650E-011 -8.73438E-011 -1.54044E-010 -2.65325E-010 -4.46331E-010
 -7.33351E-010 -1.17707E-009 -1.84599E-009 -2.82971E-009 -4.24221E-009 -6.22516E-009
 -8.95316E-009 -1.26438E-008  1.75794E-008  2.41496E-008  3.29331E-008  4.48387E-008
  6.13407E-008  8.48510E-008  1.19294E-007  1.70980E-007  2.49957E-007  3.72140E-007
  5.62849E-007  8.62900E-007  1.33950E-006  2.10606E-006  3.35836E-006  5.43980E-006
 -8.95677E-006 -1.49762E-005 -2.53491E-005 -4.32103E-005 -7.36841E-005 -1.24767E-004
 -2.08234E-004 -3.40315E-004 -5.41919E-004 -8.38436E-004 -1.25907E-003 -1.83386E-003
 -2.58267E-003 -3.48945E-003 -4.46678E-003 -5.34236E-003 -5.90858E-003 -6.02824E-003
 -5.71524E-003 -5.11465E-003 -4.40575E-003 -3.71753E-003 -3.10679E-003 -2.58138E-003
 -2.12999E-003 -1.73944E-003 -1.40018E-003 -1.10648E-003 -8.55166E-004 -6.44257E-004
 -4.71742E-004 -3.34881E-004 -2.29984E-004 -1.52559E-004 -9.76717E-005 -6.03729E-005
 -3.61015E-005 -2.09740E-005 -1.19268E-005 -6.71358E-006  3.79893E-006  2.19999E-006
  1.32516E-006  8.37628E-007  5.54681E-007  3.80888E-007  2.67536E-007  1.89797E-007
 -1.34663E-007 -9.48999E-008 -6.61228E-008 -4.54189E-008 -3.07024E-008 -2.04073E-008
 -1.33353E-008 -8.57033E-009  5.42179E-009  3.38053E-009  2.08066E-009  1.26636E-009
  7.63566E-010
  6.04960E-021  1.99194E-020  6.40224E-020  2.00859E-019  6.15110E-019  1.83872E-018
  5.36515E-018  1.52809E-017  4.24833E-017  1.15290E-016  3.05405E-016  7.89718E-016
  1.99336E-015  4.91161E-015  1.18140E-014  2.77403E-014  6.35890E-014  1.42305E-013
  3.10914E-013  6.63219E-013  1.38129E-012  2.80892E-012  5.57744E-012  1.08140E-011
  2.04744E-011 -3.78549E-011 -6.83496E-011 -1.20525E-010 -2.07574E-010 -3.49198E-010
 -5.73913E-010 -9.21734E-010 -1.44718E-009 -2.22258E-009 -3.34194E-009 -4.92628E-009
 -7.13242E-009  1.01694E-008  1.43295E-008  2.00454E-008  2.79909E-008  3.92491E-008
  5.55820E-008  7.98493E-008  1.16643E-007  1.73249E-007  2.61124E-007  3.98252E-007
  6.13099E-007  9.51542E-007  1.48946E-006  2.35597E-006  3.77631E-006  6.15006E-006
 -1.01907E-005 -1.71663E-005 -2.92987E-005 -5.03832E-005 -8.66776E-005 -1.48032E-004
 -2.49115E-004 -4.10515E-004 -6.59699E-004 -1.03234E-003 -1.57420E-003 -2.34033E-003
 -3.38024E-003 -4.69380E-003 -6.16199E-003 -7.50910E-003 -8.38105E-003 -8.53780E-003
 -8.00599E-003 -7.04167E-003 -5.94983E-003 -4.93451E-003 -4.06959E-003 -3.34901E-003
 -2.74246E-003 -2.22384E-003 -1.77719E-003 -1.39402E-003 -1.06963E-003 -8.00529E-004
 -5.82881E-004 -4.11917E-004 -2.81908E-004 -1.86490E-004 -1.19100E-004 -7.34131E-005
 -4.37325E-005 -2.52641E-005 -1.42452E-005 -7.92108E-006  4.40827E-006  2.50072E-006
  1.47251E-006  9.10912E-007  5.92730E-007  4.02083E-007  2.80398E-007  1.98267E-007
 -1.40603E-007 -9.92376E-008 -6.93597E-008 -4.78554E-008 -3.25374E-008 -2.17836E-008
 -1.43607E-008  9.32799E-009  5.97647E-009  3.78253E-009  2.36883E-009  1.47046E-009
  9.06222E-010
  4.62392E-021  1.52251E-020  4.89349E-020  1.53527E-019  4.70169E-019  1.40549E-018
  4.10117E-018  1.16813E-017  3.24772E-017  8.81403E-017  2.33496E-016  6.03805E-016
  1.52416E-015  3.75570E-015  9.03403E-015  2.12135E-014  4.86288E-014  1.08827E-013
  2.37768E-013  5.07176E-013  1.05625E-012  2.14780E-012  4.26436E-012  8.26736E-012
  1.56513E-011 -2.89356E-011 -5.22443E-011 -9.21324E-011 -1.58713E-010 -2.67130E-010
 -4.39414E-010 -7.06738E-010 -1.11214E-009 -1.71393E-009 -2.59035E-009  3.84684E-009
  5.62855E-009  8.14288E-009  1.17002E-008  1.67853E-008  2.41775E-008  3.51459E-008
  5.17541E-008  7.73234E-008  1.17124E-007  1.79411E-007  2.77007E-007  4.29837E-007
  6.69212E-007  1.04546E-006  1.64193E-006  2.60123E-006  4.17405E-006  6.80889E-006
 -1.13132E-005 -1.91334E-005 -3.28201E-005 -5.67574E-005 -9.82142E-005 -1.68702E-004
 -2.85502E-004 -4.73233E-004 -7.65717E-004 -1.20929E-003 -1.86821E-003 -2.82743E-003
 -4.17492E-003 -5.93672E-003 -7.96530E-003 -9.86679E-003 -1.11091E-002 -1.13225E-002
 -1.05465E-002 -9.17159E-003 -7.65242E-003 -6.27845E-003 -5.13883E-003 -4.20760E-003
 -3.43110E-003 -2.76908E-003 -2.19996E-003 -1.71385E-003 -1.30546E-003 -9.70106E-004
 -7.01862E-004 -4.93357E-004 -3.36206E-004 -2.21658E-004 -1.41151E-004 -8.67525E-005
 -5.14954E-005 -2.96020E-005 -1.65713E-005 -9.11902E-006  5.00244E-006  2.78610E-006
  1.60652E-006  9.73441E-007  6.22475E-007  4.17049E-007  2.88694E-007  2.03462E-007
 -1.44254E-007 -1.02025E-007 -7.15876E-008 -4.96697E-008 -3.40174E-008  2.29820E-008
  1.53191E-008  1.00831E-008  6.56172E-009  4.22839E-009  2.70246E-009  1.71553E-009
  1.08283E-009
  3.44946E-021  1.13580E-020  3.65059E-020  1.14534E-019  3.50762E-019  1.04857E-018
  3.05979E-018  8.71549E-018  2.42326E-017  6.57682E-017  1.74238E-016  4.50594E-016
  1.13748E-015  2.80304E-015  6.74285E-015  1.58342E-014  3.62992E-014  8.12373E-014
  1.77495E-013  3.78616E-013  7.88519E-013  1.60340E-012  3.18352E-012  6.17212E-012
  1.16856E-011  2.16070E-011 -3.90226E-011 -6.88476E-011 -1.18690E-010 -2.00007E-010
 -3.29606E-010 -5.31597E-010 -8.39965E-010 -1.30219E-009  1.98483E-009  2.98275E-009
  4.43542E-009  6.55569E-009  9.68030E-009  1.43555E-008  2.14778E-008  3.25159E-008
  4.98513E-008  7.72838E-008  1.20775E-007  1.89543E-007  2.97722E-007  4.67009E-007
  7.31164E-007  1.14410E-006  1.79493E-006  2.83638E-006  4.53812E-006  7.38539E-006
 -1.22566E-005 -2.07328E-005 -3.56132E-005 -6.17246E-005 -1.07091E-004 -1.84459E-004
 -3.13048E-004 -5.20489E-004 -8.45468E-004 -1.34277E-003 -2.09188E-003 -3.20333E-003
 -4.79968E-003 -6.93401E-003 -9.44162E-003 -1.18335E-002 -1.34247E-002 -1.37273E-002
 -1.27846E-002 -1.10962E-002 -9.24038E-003 -7.57682E-003 -6.20653E-003 -5.08744E-003
 -4.14872E-003 -3.34183E-003 -2.64433E-003 -2.04824E-003 -1.54970E-003 -1.14359E-003
 -8.21966E-004 -5.74487E-004 -3.89648E-004 -2.55907E-004 -1.62432E-004 -9.95235E-005
 -5.88712E-005 -3.36899E-005 -1.87411E-005 -1.02207E-005  5.53721E-006  3.03422E-006
  1.71656E-006  1.02008E-006  6.41425E-007  4.24559E-007  2.91809E-007  2.05078E-007
  1.45471E-007 -1.03202E-007 -7.27940E-008 -5.08748E-008  3.51686E-008  2.40339E-008
  1.62427E-008  1.08658E-008  7.20428E-009  4.74070E-009  3.09993E-009  2.01602E-009
  1.30439E-009
  2.51165E-021  8.27009E-021  2.65812E-020  8.33971E-020  2.55410E-019  7.63548E-019
  2.22815E-018  6.34691E-018  1.76478E-017  4.78994E-017  1.26906E-016  3.28211E-016
  8.28594E-016  2.04200E-015  4.91249E-015  1.15368E-014  2.64496E-014  5.91984E-014
  1.29352E-013  2.75945E-013  5.74747E-013  1.16885E-012  2.32109E-012  4.50105E-012
  8.52452E-012  1.57697E-011 -2.85008E-011 -5.03382E-011 -8.69195E-011 -1.46814E-010
 -2.42775E-010 -3.93491E-010  6.26129E-010  9.80298E-010  1.51461E-009  2.31806E-009
  3.53010E-009  5.37588E-009  8.22664E-009  1.27002E-008  1.98225E-008  3.12778E-008
  4.97843E-008  7.96426E-008  1.27524E-007  2.03610E-007  3.23293E-007  5.09860E-007
  7.99069E-007  1.24741E-006  1.94763E-006  3.05834E-006  4.85987E-006  7.85797E-006
 -1.29708E-005 -2.18547E-005 -3.74459E-005 -6.48091E-005 -1.12364E-004 -1.93476E-004
 -3.28313E-004 -5.45913E-004 -8.87158E-004 -1.41049E-003 -2.20184E-003 -3.38252E-003
 -5.09024E-003 -7.39207E-003 -1.01225E-002 -1.27618E-002 -1.45673E-002 -1.49968E-002
 -1.40779E-002 -1.23359E-002 -1.03871E-002 -8.61623E-003 -7.13190E-003 -5.89163E-003
 -4.82562E-003 -3.89080E-003 -3.07256E-003 -2.36984E-003 -1.78289E-003 -1.30748E-003
 -9.34012E-004 -6.49177E-004 -4.38210E-004 -2.86650E-004 -1.81319E-004 -1.10737E-004
 -6.52782E-005 -3.71989E-005 -2.05764E-005 -1.11337E-005 -5.96668E-006  3.22322E-006
  1.79259E-006  1.04643E-006  6.47745E-007  4.23909E-007  2.89528E-007  2.03098E-007
  1.44317E-007  1.02858E-007  7.30701E-008  5.15553E-008  3.60654E-008  2.50032E-008
  1.71852E-008  1.17204E-008  7.93988E-009  5.34780E-009  3.58328E-009  2.38870E-009
  1.58341E-009
  1.78504E-021  5.87758E-021  1.88914E-020  5.92717E-020  1.81528E-019  5.42693E-019
  1.58372E-018  4.51144E-018  1.25449E-017  3.40512E-017  9.02225E-017  2.33355E-016
  5.89172E-016  1.45210E-015  3.49368E-015  8.20568E-015  1.88147E-014  4.21159E-014
  9.20396E-014  1.96382E-013  4.09122E-013  8.32257E-013  1.65332E-012  3.20778E-012
  6.07962E-012  1.12584E-011  2.03773E-011 -3.60660E-011 -6.24620E-011 -1.05953E-010
 -1.76261E-010 -2.88095E-010  4.63770E-010  7.37618E-010  1.16365E-009  1.82918E-009
  2.87882E-009  4.55635E-009  7.27541E-009  1.17354E-008  1.91046E-008  3.13000E-008
  5.13986E-008  8.42280E-008  1.37195E-007  2.21456E-007  3.53619E-007  5.58397E-007
  8.73083E-007  1.35568E-006  2.10032E-006  3.26680E-006  5.13679E-006  8.21818E-006
  1.34333E-005 -2.24457E-005 -3.82009E-005 -6.57687E-005 -1.13552E-004 -1.94844E-004
 -3.29620E-004 -5.46483E-004 -8.85341E-004 -1.40245E-003 -2.17905E-003 -3.32799E-003
 -4.97572E-003 -7.18324E-003 -9.80035E-003 -1.23564E-002 -1.41755E-002 -1.47510E-002
 -1.40782E-002 -1.26027E-002 -1.08684E-002 -9.22540E-003 -7.78268E-003 -6.51638E-003
 -5.38024E-003 -4.35294E-003 -3.43726E-003 -2.64427E-003 -1.98100E-003 -1.44549E-003
 -1.02726E-003 -7.10494E-004 -4.77495E-004 -3.11145E-004 -1.96135E-004 -1.19395E-004
 -7.01407E-005 -3.98096E-005 -2.19075E-005 -1.17719E-005 -6.24936E-006  3.33423E-006
  1.82666E-006  1.04947E-006  6.40523E-007  4.15028E-007  2.82066E-007  1.97808E-007
  1.41062E-007  1.01221E-007  7.26021E-008  5.18590E-008  3.68239E-008  2.59803E-008
  1.82166E-008  1.27009E-008  8.80998E-009  6.08124E-009  4.17625E-009  2.85121E-009
  1.93275E-009
  1.23832E-021  4.07736E-021  1.31053E-020  4.11183E-020  1.25934E-019  3.76501E-019
  1.09877E-018  3.13016E-018  8.70451E-018  2.36288E-017  6.26122E-017  1.61958E-016
  4.08952E-016  1.00804E-015  2.42564E-015  5.69805E-015  1.30674E-014  2.92573E-014
  6.39555E-014  1.36505E-013  2.84502E-013  5.79071E-013  1.15121E-012  2.23585E-012
  4.24345E-012  7.87336E-012  1.42892E-011 -2.53864E-011 -4.41993E-011 -7.55270E-011
  1.26924E-010  2.10330E-010  3.44867E-010  5.61781E-010  9.13327E-010  1.48870E-009
  2.44221E-009  4.04190E-009  6.75102E-009  1.13600E-008  1.91922E-008  3.24144E-008
  5.44857E-008  9.07896E-008  1.49500E-007  2.42769E-007  3.88403E-007  6.12401E-007
  9.53188E-007  1.46930E-006  2.25405E-006  3.46387E-006  5.37248E-006  8.47162E-006
  1.36523E-005 -2.25180E-005 -3.78982E-005 -6.46420E-005 -1.10743E-004 -1.88768E-004
 -3.17448E-004 -5.23290E-004 -8.42500E-004 -1.32436E-003 -2.03680E-003 -3.06980E-003
 -4.51944E-003 -6.42658E-003 -8.66826E-003 -1.08791E-002 -1.25376E-002 -1.32402E-002
 -1.29470E-002 -1.19583E-002 -1.06666E-002 -9.33911E-003 -8.07396E-003 -6.87576E-003
 -5.73589E-003 -4.66524E-003 -3.68993E-003 -2.83618E-003 -2.11947E-003 -1.54124E-003
 -1.09113E-003 -7.51765E-004 -5.03379E-004 -3.26886E-004 -2.05391E-004 -1.24631E-004
 -7.29716E-005 -4.12582E-005 -2.25979E-005 -1.20686E-005 -6.35457E-006  3.35436E-006
  1.81409E-006  1.02804E-006  6.19948E-007  3.98508E-007  2.70058E-007  1.89759E-007
  1.36148E-007  9.86348E-008  7.16490E-008  5.19793E-008  3.75871E-008  2.70707E-008
  1.94145E-008  1.38645E-008  9.85666E-009  6.97188E-009  4.90135E-009  3.41982E-009
  2.36409E-009
  8.38544E-022  2.76102E-021  8.87438E-021  2.78440E-020  8.52803E-020  2.54970E-019
  7.44134E-019  2.12000E-018  5.89583E-018  1.60059E-017  4.24173E-017  1.09733E-016
  2.77123E-016  6.83207E-016  1.64432E-015  3.86359E-015  8.86301E-015  1.98510E-014
  4.34133E-014  9.27144E-014  1.93380E-013  3.93998E-013  7.84337E-013  1.52612E-012
  2.90373E-012  5.40629E-012  9.85869E-012  1.76306E-011 -3.09739E-011  5.35796E-011
  9.15297E-011  1.54976E-010  2.61180E-010  4.40078E-010  7.44462E-010  1.26834E-009
  2.17939E-009  3.77462E-009  6.57294E-009  1.14638E-008  1.99369E-008  3.44240E-008
  5.87875E-008  9.89943E-008 -1.64018E-007 -2.67036E-007  4.27048E-007  6.71252E-007
  1.03889E-006  1.58823E-006  2.40990E-006  3.65300E-006  5.57513E-006  8.63577E-006
  1.36637E-005  2.21439E-005 -3.66846E-005 -6.17280E-005 -1.04543E-004 -1.76462E-004
 -2.94191E-004 -4.80992E-004 -7.67741E-004 -1.19441E-003 -1.81234E-003 -2.68431E-003
 -3.87179E-003 -5.39394E-003 -7.15978E-003 -8.92206E-003 -1.03325E-002 -1.11089E-002
 -1.11881E-002 -1.07220E-002 -9.93652E-003 -8.99815E-003 -7.98331E-003 -6.92089E-003
 -5.83885E-003 -4.77975E-003 -3.79234E-003 -2.91737E-003 -2.17871E-003 -1.58175E-003
 -1.11734E-003 -7.67870E-004 -5.12766E-004 -3.32045E-004 -2.08030E-004 -1.25854E-004
 -7.34517E-005 -4.13800E-005 -2.25673E-005 -1.19872E-005 -6.26770E-006  3.27900E-006
  1.75441E-006  9.83136E-007  5.87329E-007  3.75553E-007  2.54482E-007  1.79704E-007
  1.30137E-007  9.55105E-008  7.05081E-008  5.21282E-008  3.85052E-008  2.83798E-008
  2.08530E-008  1.52627E-008  1.11159E-008  8.04480E-009  5.77609E-009  4.10676E-009
  2.88590E-009
  5.54318E-022  1.82512E-021  5.86624E-021  1.84059E-020  5.63750E-020  1.68556E-019
  4.91962E-019  1.40168E-018  3.89851E-018  1.05848E-017  2.80548E-017  7.25897E-017
  1.83357E-016  4.52151E-016  1.08855E-015  2.55867E-015  5.87229E-015  1.31603E-014
  2.88029E-014  6.15732E-014  1.28596E-013  2.62466E-013  5.23733E-013  1.02233E-012
  1.95374E-012  3.65943E-012  6.72787E-012  1.21654E-011  2.16913E-011  3.82616E-011
  6.70256E-011  1.17104E-010  2.04925E-010  3.60475E-010  6.38826E-010  1.14101E-009
  2.05081E-009  3.69759E-009  6.66031E-009  1.19331E-008  2.11797E-008  3.71074E-008
  6.39969E-008 -1.08419E-007 -1.80172E-007 -2.93482E-007 -4.68557E-007  7.33743E-007
  1.12890E-006  1.71146E-006  2.56802E-006  3.83733E-006  5.75470E-006  8.73503E-006
  1.35214E-005  2.14380E-005  3.47966E-005 -5.75064E-005 -9.59102E-005 -1.59797E-004
 -2.63426E-004 -4.26295E-004 -6.73494E-004 -1.03575E-003 -1.54928E-003 -2.25380E-003
 -3.18331E-003 -4.34222E-003 -5.66918E-003 -7.01437E-003 -8.16959E-003 -8.95466E-003
 -9.29851E-003 -9.24454E-003 -8.88617E-003 -8.30264E-003 -7.54355E-003 -6.64958E-003
 -5.67259E-003 -4.67690E-003 -3.72709E-003 -2.87440E-003 -2.14920E-003 -1.56069E-003
 -1.10189E-003 -7.56382E-004 -5.04246E-004 -3.25839E-004 -2.03641E-004 -1.22862E-004
 -7.14895E-005 -4.01394E-005 -2.18060E-005 -1.15288E-005 -5.99306E-006  3.11279E-006
  1.65160E-006  9.17843E-007  5.44963E-007  3.47837E-007  2.36545E-007  1.68504E-007
  1.23640E-007  9.22752E-008  6.94742E-008  5.25064E-008  3.97122E-008  2.99957E-008
  2.25885E-008  1.69314E-008  1.26099E-008  9.31371E-009  6.80882E-009  4.91708E-009
 -3.50124E-009
  3.57741E-022  1.17783E-021  3.78568E-021  1.18780E-020  3.63818E-020  1.08784E-019
  3.17528E-019  9.04777E-019  2.51678E-018  6.83436E-018  1.81178E-017  4.68898E-017
  1.18476E-016  2.92265E-016  7.03954E-016  1.65564E-015  3.80264E-015  8.53034E-015
  1.86936E-014  4.00297E-014  8.37907E-014  1.71536E-013  3.43693E-013  6.74618E-013
  1.29894E-012  2.45767E-012  4.57995E-012  8.43069E-012  1.53837E-011  2.79384E-011
  5.07104E-011  9.23440E-011  1.69182E-010  3.12219E-010  5.80010E-010  1.08205E-009
  2.01987E-009  3.75709E-009  6.93467E-009  1.26537E-008  2.27540E-008 -4.02219E-008
 -6.97595E-008 -1.18547E-007 -1.97214E-007 -3.21046E-007 -5.11462E-007 -7.97935E-007
  1.22086E-006  1.83650E-006  2.72667E-006  4.01798E-006  5.91959E-006  8.79425E-006
  1.32852E-005  2.05311E-005  3.25068E-005 -5.25278E-005 -8.59263E-005 -1.40848E-004
 -2.29010E-004 -3.66166E-004 -5.72023E-004 -8.69517E-004 -1.28344E-003 -1.83782E-003
 -2.54973E-003 -3.41697E-003 -4.40110E-003 -5.41773E-003 -6.35017E-003 -7.08771E-003
 -7.56280E-003 -7.75835E-003 -7.68666E-003 -7.36789E-003 -6.82747E-003 -6.10578E-003
 -5.26300E-003 -4.37184E-003 -3.50314E-003 -2.71264E-003 -2.03421E-003 -1.48010E-003
 -1.04608E-003 -7.18171E-004 -4.78432E-004 -3.08714E-004 -1.92549E-004 -1.15886E-004
 -6.72444E-005 -3.76409E-005 -2.03793E-005 -1.07327E-005 -5.55378E-006  2.86924E-006
  1.51362E-006  8.36966E-007  4.95853E-007  3.17299E-007  2.17532E-007  1.57023E-007
  1.17238E-007  8.93151E-008  6.87987E-008  5.32719E-008  4.13029E-008  3.19714E-008
  2.46474E-008  1.88808E-008  1.43401E-008  1.07755E-008  7.99470E-009 -5.84575E-009
 -4.20565E-009
  2.25434E-022  7.42160E-022  2.38527E-021  7.48402E-021  2.29238E-020  6.85474E-020
  2.00101E-019  5.70251E-019  1.58652E-018  4.30917E-018  1.14268E-017  2.95836E-017
  7.47823E-017  1.84585E-016  4.44921E-016  1.04741E-015  2.40865E-015  5.41203E-015
  1.18856E-014  2.55244E-014  5.36338E-014  1.10368E-013  2.22679E-013  4.41189E-013
  8.60144E-013  1.65446E-012  3.14981E-012  5.95772E-012  1.12409E-011  2.12391E-011
  4.03145E-011  7.70144E-011  1.48085E-010  2.86125E-010  5.53838E-010  1.06982E-009
  2.05384E-009  3.90375E-009  7.32164E-009 -1.35131E-008 -2.44894E-008 -4.35074E-008
 -7.56787E-008 -1.28775E-007 -2.14237E-007 -3.48383E-007 -5.53818E-007 -8.61126E-007
 -1.31119E-006  1.95907E-006  2.88156E-006  4.19252E-006  6.07359E-006  8.83248E-006
  1.30076E-005  1.95444E-005  3.00726E-005  4.73096E-005 -7.55920E-005 -1.21482E-004
 -1.94315E-004 -3.06464E-004 -4.73069E-004 -7.11081E-004 -1.03760E-003 -1.46741E-003
 -2.00911E-003 -2.65910E-003 -3.39434E-003 -4.16837E-003 -4.91622E-003 -5.56870E-003
 -6.06745E-003 -6.37120E-003 -6.45415E-003 -6.30507E-003 -5.93224E-003 -5.36888E-003
 -4.67169E-003 -3.91041E-003 -3.15332E-003 -2.45477E-003 -1.84892E-003 -1.34985E-003
 -9.56230E-004 -6.57252E-004 -4.37879E-004 -2.82296E-004 -1.75786E-004 -1.05570E-004
 -6.11071E-005 -3.41142E-005 -1.84179E-005 -9.67079E-006 -4.98836E-006  2.56871E-006
  1.35125E-006  7.46380E-007  4.43324E-007  2.85910E-007  1.98657E-007  1.46026E-007
  1.11411E-007  8.69251E-008  6.86527E-008  5.45139E-008  4.33134E-008  3.43104E-008
  2.70154E-008  2.10881E-008  1.62810E-008  1.24059E-008 -9.31253E-009 -6.87534E-009
 -4.98546E-009
  1.38748E-022  4.56698E-022  1.46765E-021  4.60471E-021  1.41046E-020  4.21787E-020
  1.23142E-019  3.50994E-019  9.76755E-019  2.65385E-018  7.04030E-018  1.82371E-017
  4.61329E-017  1.13974E-016  2.75048E-016  6.48514E-016  1.49441E-015  3.36696E-015
  7.42123E-015  1.60148E-014  3.38711E-014  7.03098E-014  1.43511E-013  2.88717E-013
  5.74200E-013  1.13286E-012  2.22581E-012  4.37201E-012  8.61434E-012  1.70647E-011
  3.40114E-011  6.81345E-011  1.36850E-010  2.74623E-010  5.48453E-010  1.08589E-009
  2.12412E-009  4.09319E-009 -7.75204E-009 -1.44029E-008 -2.62152E-008 -4.66947E-008
 -8.13295E-008 -1.38437E-007 -2.30206E-007 -3.73915E-007 -5.93280E-007 -9.19932E-007
 -1.39524E-006 -2.07313E-006  3.02561E-006  4.35423E-006  6.21383E-006  8.85842E-006
  1.27243E-005  1.85702E-005  2.76968E-005  4.22615E-005  6.56870E-005 -1.03116E-004
 -1.61802E-004 -2.51261E-004 -3.82971E-004 -5.69481E-004 -8.22932E-004 -1.15308E-003
 -1.56483E-003 -2.05532E-003 -2.61082E-003 -3.20489E-003 -3.79938E-003 -4.34869E-003
 -4.80523E-003 -5.12422E-003 -5.26848E-003 -5.21493E-003 -4.96215E-003 -4.53449E-003
 -3.97913E-003 -3.35603E-003 -2.72493E-003 -2.13444E-003 -1.61629E-003 -1.18516E-003
 -8.42201E-004 -5.79936E-004 -3.86591E-004 -2.49105E-004 -1.54913E-004 -9.28628E-005
 -5.36377E-005 -2.98788E-005 -1.60973E-005 -8.43617E-006 -4.34472E-006  2.23534E-006
  1.17662E-006  6.52234E-007  3.90603E-007  2.55441E-007  1.80928E-007  1.36093E-007
  1.06486E-007  8.52729E-008  6.91022E-008  5.62346E-008  4.57087E-008  3.69582E-008
  2.96305E-008  2.34920E-008 -1.83770E-008 -1.41571E-008 -1.07230E-008 -7.97482E-009
 -5.81699E-009
  8.34464E-023  2.74567E-022  8.82150E-022  2.76738E-021  8.47650E-021  2.53501E-020
  7.40219E-020  2.11040E-019  5.87501E-019  1.59703E-018  4.23949E-018  1.09914E-017
  2.78355E-017  6.88712E-017  1.66530E-016  3.93664E-016  9.10268E-016  2.06030E-015
  4.56904E-015  9.94061E-015  2.12535E-014  4.47531E-014  9.30633E-014  1.91740E-013
  3.92845E-013  8.03446E-013  1.64598E-012  3.38653E-012  7.00602E-012  1.45678E-011
  3.03855E-011  6.33785E-011  1.31708E-010  2.71663E-010  5.54216E-010  1.11494E-009
 -2.20634E-009 -4.28644E-009 -8.16328E-009 -1.52220E-008 -2.77672E-008 -4.95171E-008
 -8.62809E-008 -1.46841E-007 -2.44027E-007 -3.95943E-007 -6.27263E-007 -9.70534E-007
 -1.46756E-006 -2.17127E-006 -3.14936E-006  4.49228E-006  6.33039E-006  8.86845E-006
  1.24492E-005  1.76612E-005  2.55082E-005  3.76508E-005  5.67151E-005  8.66332E-005
 -1.32926E-004 -2.02799E-004 -3.04884E-004 -4.48529E-004 -6.42634E-004 -8.94158E-004
 -1.20650E-003 -1.57786E-003 -1.99975E-003 -2.45587E-003 -2.92176E-003 -3.36554E-003
 -3.74987E-003 -4.03550E-003 -4.18699E-003 -4.18026E-003 -4.00986E-003 -3.69248E-003
 -3.26438E-003 -2.77317E-003 -2.26742E-003 -1.78769E-003 -1.36157E-003 -1.00313E-003
 -7.15319E-004 -4.93597E-004 -3.29296E-004 -2.12124E-004 -1.31773E-004 -7.88698E-005
 -4.54787E-005 -2.52943E-005 -1.36111E-005 -7.12917E-006 -3.67310E-006  1.89360E-006
  1.00147E-006  5.60177E-007  3.40458E-007  2.27282E-007  1.65054E-007  1.27574E-007
  1.02606E-007  8.43806E-008  7.00971E-008  5.83436E-008  4.83787E-008  3.98003E-008
  3.23830E-008 -2.59934E-008 -2.05426E-008 -1.59582E-008 -1.21694E-008 -9.09999E-009
 -6.66685E-009
  4.90891E-023  1.61394E-022  5.18272E-022  1.62538E-021  4.97794E-021  1.48878E-020
  4.34808E-020  1.24011E-019  3.45414E-019  9.39674E-019  2.49705E-018  6.48290E-018
  1.64481E-017  4.07959E-017  9.89654E-017  2.34963E-016  5.46447E-016  1.24636E-015
  2.79229E-015  6.15711E-015  1.33964E-014  2.88486E-014  6.17023E-014  1.31560E-013
  2.80616E-013  6.00469E-013  1.29107E-012  2.78944E-012  6.04719E-012  1.31183E-011
  2.83780E-011  6.09912E-011  1.29780E-010  2.72561E-010 -5.63524E-010 -1.14462E-009
 -2.28037E-009 -4.45053E-009 -8.50094E-009 -1.58802E-008 -2.89959E-008 -5.17272E-008
 -9.01260E-008 -1.53326E-007 -2.54639E-007 -4.12793E-007 -6.53183E-007 -1.00904E-006
 -1.52244E-006 -2.24541E-006 -3.24196E-006 -4.59292E-006  6.40752E-006  8.84772E-006
  1.21748E-005  1.68296E-005  2.35603E-005  3.36038E-005  4.89186E-005  7.24398E-005
  1.08291E-004 -1.61854E-004 -2.39584E-004 -3.48482E-004 -4.95222E-004 -6.85056E-004
 -9.20647E-004 -1.20100E-003 -1.52049E-003 -1.86810E-003 -2.22676E-003 -2.57321E-003
 -2.87892E-003 -3.11276E-003 -3.24578E-003 -3.25759E-003 -3.14217E-003 -2.91063E-003
 -2.58939E-003 -2.21419E-003 -1.82233E-003 -1.44581E-003 -1.10737E-003 -8.19588E-004
 -5.86379E-004 -4.05429E-004 -2.70684E-004 -1.74331E-004 -1.08202E-004 -6.46873E-005
 -3.72594E-005 -2.07079E-005 -1.11432E-005 -5.84314E-006 -3.01912E-006  1.56509E-006
  8.35747E-007  4.74735E-007  2.94930E-007  2.02337E-007  1.51401E-007  1.20566E-007
  9.97293E-008  8.41279E-008  7.14772E-008  6.06640E-008  5.11461E-008  4.26688E-008
 -3.51214E-008 -2.84607E-008 -2.26670E-008 -1.77187E-008 -1.35799E-008 -1.01957E-008
 -7.49365E-009
  2.83023E-023  9.28968E-023  2.97976E-022  9.33839E-022  2.85898E-021  8.55002E-021
  2.49764E-020  7.12710E-020  1.98679E-019  5.41143E-019  1.44041E-018  3.74811E-018
  9.53851E-018  2.37548E-017  5.79398E-017  1.38559E-016  3.25349E-016  7.51506E-016
  1.71163E-015  3.85501E-015  8.61435E-015  1.91671E-014  4.26133E-014  9.49447E-014
  2.12400E-013  4.77312E-013  1.07637E-012  2.43001E-012  5.47460E-012  1.22643E-011
  2.72247E-011  5.96958E-011 -1.28952E-010 -2.73827E-010 -5.70626E-010 -1.16542E-009
 -2.33042E-009 -4.55908E-009 -8.72076E-009 -1.63031E-008 -2.97761E-008 -5.31153E-008
 -9.25168E-008 -1.57319E-007 -2.61117E-007 -4.22989E-007 -6.68734E-007 -1.03191E-006
 -1.55461E-006 -2.28788E-006 -3.29254E-006 -4.64146E-006  6.42635E-006  8.77374E-006
  1.18772E-005  1.60550E-005  2.18432E-005  3.01305E-005  4.23319E-005  6.05811E-005
  8.78947E-005  1.28236E-004 -1.86394E-004 -2.67613E-004 -3.76957E-004 -5.18493E-004
 -6.94404E-004 -9.04165E-004 -1.14382E-003 -1.40533E-003 -1.67613E-003 -1.93889E-003
 -2.17224E-003 -2.35277E-003 -2.45873E-003 -2.47463E-003 -2.39541E-003 -2.22851E-003
 -1.99254E-003 -1.71327E-003 -1.41815E-003 -1.13135E-003 -8.70773E-004 -6.47031E-004
 -4.64226E-004 -3.21499E-004 -2.14780E-004 -1.38305E-004 -8.57925E-005 -5.12574E-005
 -2.95148E-005 -1.64104E-005 -8.84458E-006 -4.65328E-006  2.41865E-006  1.26621E-006
  6.86684E-007  3.98953E-007  2.55218E-007  1.80998E-007  1.40002E-007  1.14939E-007
  9.76488E-008  8.42753E-008  7.29933E-008  6.29521E-008  5.37825E-008 -4.53572E-008
 -3.76646E-008 -3.07397E-008 -2.46226E-008 -1.93358E-008 -1.48737E-008 -1.11998E-008
 -8.25102E-009
  1.60583E-023  5.25206E-023  1.68051E-022  5.25812E-022  1.60830E-021  4.80808E-021
  1.40479E-020  4.01141E-020  1.11965E-019  3.05544E-019  8.15505E-019  2.12997E-018
  5.44800E-018  1.36600E-017  3.36197E-017  8.13620E-017  1.94040E-016  4.57277E-016
  1.06820E-015  2.48211E-015  5.75682E-015  1.33678E-014  3.11441E-014  7.28588E-014
  1.71038E-013  4.02102E-013  9.43914E-013  2.20490E-012  5.10745E-012  1.16948E-011
 -2.63975E-011 -5.86057E-011 -1.27745E-010 -2.73010E-010 -5.71452E-010 -1.17058E-009
 -2.34517E-009 -4.59303E-009 -8.79058E-009 -1.64363E-008 -3.00160E-008 -5.35277E-008
 -9.31971E-008 -1.58400E-007 -2.62772E-007 -4.25429E-007 -6.72168E-007 -1.03644E-006
 -1.55989E-006 -2.29241E-006 -3.29190E-006 -4.62467E-006 -6.36843E-006  8.62156E-006
  1.15238E-005  1.52956E-005  2.03041E-005  2.71603E-005  3.68484E-005  5.08704E-005
  7.13773E-005  1.01231E-004  1.43939E-004 -2.03400E-004 -2.83453E-004 -3.87262E-004
 -5.16621E-004 -6.71274E-004 -8.48324E-004 -1.04174E-003 -1.24204E-003 -1.43627E-003
 -1.60868E-003 -1.74229E-003 -1.82150E-003 -1.83531E-003 -1.78008E-003 -1.66084E-003
 -1.49049E-003 -1.28710E-003 -1.07022E-003 -8.57534E-004 -6.62578E-004 -4.93844E-004
 -3.55076E-004 -2.46207E-004 -1.64558E-004 -1.05964E-004 -6.57223E-005 -3.92714E-005
 -2.26312E-005 -1.26076E-005 -6.81997E-006 -3.61028E-006  1.89500E-006  1.00713E-006
  5.58412E-007  3.34323E-007  2.21702E-007  1.63195E-007  1.30614E-007  1.10387E-007
  9.60402E-008  8.45026E-008  7.43409E-008 -6.49262E-008 -5.60339E-008 -4.76418E-008
 -3.98203E-008 -3.26686E-008 -2.62766E-008 -2.07032E-008 -1.59677E-008 -1.20490E-008
 -8.89167E-009
  9.04205E-024  2.93509E-023  9.34162E-023  2.91240E-022  8.88838E-022  2.65433E-021
  7.75457E-021  2.21629E-020  6.19778E-020  1.69648E-019  4.54805E-019  1.19521E-018
  3.08271E-018  7.81591E-018  1.95199E-017  4.81428E-017  1.17610E-016  2.85537E-016
  6.91309E-016  1.67422E-015  4.06522E-015  9.90751E-015  2.42277E-014  5.93472E-014
  1.45228E-013  3.53863E-013  8.55606E-013  2.04631E-012  4.82734E-012  1.12065E-011
 -2.55534E-011 -5.71487E-011 -1.25216E-010 -2.68559E-010 -5.63465E-010 -1.15593E-009
 -2.31779E-009 -4.54118E-009 -8.69192E-009 -1.62492E-008 -2.96652E-008 -5.28808E-008
 -9.20293E-008 -1.56342E-007 -2.59237E-007 -4.19516E-007 -6.62526E-007 -1.02107E-006
 -1.53583E-006 -2.25512E-006 -3.23397E-006 -4.53314E-006 -6.21938E-006 -8.36947E-006
  1.10821E-005  1.45030E-005  1.88695E-005  2.45791E-005  3.22831E-005  4.29963E-005
  5.82012E-005  7.99089E-005  1.10632E-004  1.53223E-004 -2.10554E-004 -2.85062E-004
 -3.78201E-004 -4.89885E-004 -6.17997E-004 -7.58013E-004 -9.02822E-004 -1.04285E-003
 -1.16669E-003 -1.26228E-003 -1.31883E-003 -1.32882E-003 -1.28987E-003 -1.20548E-003
 -1.08448E-003 -9.39283E-004 -7.83533E-004 -6.29793E-004 -4.87950E-004 -3.64472E-004
 -2.62448E-004 -1.82142E-004 -1.21797E-004 -7.84579E-005 -4.86911E-005 -2.91309E-005
 -1.68270E-005 -9.41189E-006 -5.12394E-006  2.73909E-006  1.45882E-006  7.91914E-007
  4.52175E-007  2.80957E-007  1.94087E-007  1.48510E-007  1.22803E-007  1.06494E-007
  9.45178E-008  8.44567E-008 -7.52011E-008 -6.63019E-008 -5.76501E-008 -4.93064E-008
 -4.14050E-008 -3.40952E-008 -2.75051E-008 -2.17221E-008 -1.67850E-008 -1.26848E-008
 -9.37219E-009
  5.13711E-024  1.64206E-023  5.16822E-023  1.59878E-022  4.85464E-022  1.44563E-021
  4.21961E-021  1.20710E-020  3.38495E-020  9.30988E-020  2.51377E-019  6.67250E-019
  1.74434E-018  4.50160E-018  1.15006E-017  2.91796E-017  7.37710E-017  1.86419E-016
  4.72008E-016  1.19906E-015  3.05601E-015  7.80346E-015  1.99144E-014  5.06324E-014
  1.27825E-013  3.19393E-013  7.87620E-013  1.91224E-012  4.56198E-012  1.06779E-011
 -2.44922E-011 -5.50035E-011 -1.20859E-010 -2.59699E-010 -5.45509E-010 -1.11981E-009
 -2.24594E-009 -4.40034E-009 -8.42064E-009 -1.57369E-008 -2.87181E-008 -5.11694E-008
 -8.90096E-008 -1.51144E-007 -2.50514E-007 -4.05247E-007 -6.39776E-007 -9.85694E-007
 -1.48210E-006 -2.17518E-006 -3.11689E-006 -4.36309E-006 -5.97184E-006 -8.00383E-006
 -1.05277E-005  1.36345E-005  1.74661E-005  2.22618E-005  2.84245E-005  3.66023E-005
  4.77712E-005  6.32922E-005  8.49095E-005  1.14654E-004 -1.54626E-004 -2.06662E-004
 -2.71918E-004 -3.50423E-004 -4.40681E-004 -5.39391E-004 -6.41353E-004 -7.39641E-004
 -8.26147E-004 -8.92510E-004 -9.31387E-004 -9.37821E-004 -9.10333E-004 -8.51374E-004
 -7.66943E-004 -6.65462E-004 -5.56244E-004 -4.47999E-004 -3.47717E-004 -2.60098E-004
 -1.87492E-004 -1.30230E-004 -8.71545E-005 -5.62034E-005 -3.49408E-005 -2.09638E-005
 -1.21637E-005 -6.84966E-006 -3.76620E-006  2.04224E-006  1.10993E-006  6.19605E-007
  3.66928E-007  2.37939E-007  1.71612E-007  1.36315E-007  1.16041E-007  1.02811E-007
  9.26955E-008  8.38031E-008 -7.52830E-008 -6.68276E-008 -5.84153E-008 -5.01680E-008
 -4.22659E-008 -3.48937E-008 -2.82067E-008 -2.23124E-008 -1.72636E-008 -1.30601E-008
 -9.65766E-009
  3.03303E-024  9.41718E-024  2.89939E-023  8.82676E-023  2.65100E-022  7.84157E-022
  2.28204E-021  6.53094E-021  1.83833E-020  5.09311E-020  1.39070E-019  3.74984E-019
  1.00091E-018  2.65248E-018  7.00091E-018  1.84597E-017  4.87464E-017  1.29110E-016
  3.43058E-016  9.13436E-016  2.43169E-015  6.45293E-015  1.70134E-014  4.44226E-014
  1.14533E-013  2.90866E-013  7.26118E-013  1.77900E-012  4.27231E-012  1.00474E-011
 -2.31226E-011 -5.20453E-011 -1.14528E-010 -2.46316E-010 -5.17640E-010 -1.06277E-009
 -2.13138E-009 -4.17493E-009 -7.98653E-009 -1.49194E-008 -2.72138E-008 -4.84663E-008
 -8.42687E-008 -1.43032E-007 -2.36977E-007 -3.83222E-007 -6.04840E-007 -9.31664E-007
 -1.40058E-006 -2.05504E-006 -2.94355E-006 -4.11728E-006 -5.62726E-006 -7.52231E-006
 -9.84988E-006 -1.26630E-005  1.60366E-005  2.00980E-005  2.50722E-005  3.13412E-005
  3.95079E-005  5.04472E-005  6.53199E-005  8.55194E-005  1.12532E-004 -1.47701E-004
 -1.91922E-004 -2.45298E-004 -3.06835E-004 -3.74227E-004 -4.43807E-004 -5.10721E-004
 -5.69358E-004 -6.14033E-004 -6.39860E-004 -6.43620E-004 -6.24435E-004 -5.84011E-004
 -5.26373E-004 -4.57137E-004 -3.82542E-004 -3.08467E-004 -2.39695E-004 -1.79488E-004
 -1.29520E-004 -9.00708E-005 -6.03738E-005 -3.90229E-005 -2.43433E-005 -1.46796E-005
 -8.57975E-006 -4.88148E-006  2.72272E-006  1.50572E-006  8.40398E-007  4.85761E-007
  3.00127E-007  2.03732E-007  1.53276E-007  1.25908E-007  1.09804E-007  9.89280E-008
  9.02423E-008 -8.22700E-008 -7.43619E-008 -6.63164E-008 -5.81745E-008 -5.00988E-008
 -4.22985E-008 -3.49798E-008 -2.83143E-008 -2.24216E-008 -1.73630E-008 -1.31446E-008
 -9.72570E-009
  1.94179E-024  5.74955E-024  1.70302E-023  5.03165E-023  1.47866E-022  4.31154E-022
  1.24517E-021  3.55825E-021  1.00604E-020  2.81640E-020  7.81897E-020  2.15747E-019
  5.93231E-019  1.62991E-018  4.48519E-018  1.23801E-017  3.42872E-017  9.51892E-017
  2.64348E-016  7.32213E-016  2.01630E-015  5.50195E-015  1.48330E-014  3.94076E-014
  1.02956E-013  2.64066E-013  6.64043E-013  1.63556E-012  3.94271E-012  9.29678E-012
 -2.14336E-011 -4.82994E-011 -1.06358E-010 -2.28822E-010 -4.80914E-010 -9.87253E-010
 -1.97945E-009 -3.87597E-009 -7.41154E-009 -1.38389E-008 -2.52310E-008 -4.49138E-008
 -7.80565E-008 -1.32432E-007 -2.19334E-007 -3.54582E-007 -5.59503E-007 -8.61680E-007
 -1.29521E-006 -1.90022E-006 -2.72129E-006 -3.80493E-006 -5.19610E-006 -6.93480E-006
 -9.05410E-006 -1.15818E-005 -1.45490E-005  1.80079E-005  2.20628E-005  2.69108E-005
  3.28914E-005  4.05287E-005  5.05529E-005  6.38767E-005  8.15091E-005  1.04399E-004
 -1.33216E-004 -1.68107E-004 -2.08460E-004 -2.52752E-004 -2.98514E-004 -3.42473E-004
 -3.80868E-004 -4.09933E-004 -4.26482E-004 -4.28460E-004 -4.15354E-004 -3.88322E-004
 -3.50010E-004 -3.04086E-004 -2.54627E-004 -2.05492E-004 -1.59836E-004 -1.19833E-004
 -8.66058E-005 -6.03529E-005 -4.05722E-005 -2.63324E-005 -1.65221E-005 -1.00434E-005
  5.93461E-006  3.42653E-006  1.94894E-006  1.10586E-006  6.37986E-007  3.84105E-007
  2.48509E-007  1.76561E-007  1.38043E-007  1.16630E-007  1.03645E-007  9.45268E-008
 -8.69251E-008 -7.96837E-008 -7.23068E-008 -6.46694E-008 -5.68526E-008 -4.90417E-008
 -4.14595E-008 -3.43208E-008 -2.78034E-008 -2.20313E-008 -1.70698E-008 -1.29283E-008
 -9.56912E-009
  1.40239E-024  3.90383E-024  1.09343E-023  3.08067E-023  8.71931E-023  2.47465E-022
  7.03018E-022  1.99657E-021  5.66571E-021  1.60707E-020  4.56145E-020  1.29752E-019
  3.70430E-019  1.06240E-018  3.06092E-018  8.84934E-018  2.56161E-017  7.40239E-017
  2.12835E-016  6.06845E-016  1.71055E-015  4.75404E-015  1.29986E-014  3.49034E-014
  9.19130E-014  2.37116E-013  5.98784E-013  1.47925E-012  3.57333E-012  8.43764E-012
 -1.94703E-011 -4.38979E-011 -9.66878E-011 -2.08022E-010 -4.37135E-010 -8.97150E-010
 -1.79817E-009 -3.51956E-009 -6.72702E-009 -1.25548E-008 -2.28790E-008 -4.07077E-008
 -7.07149E-008 -1.19927E-007 -1.98550E-007 -3.20885E-007 -5.06214E-007 -7.79483E-007
 -1.17155E-006 -1.71868E-006 -2.46113E-006 -3.44058E-006 -4.69651E-006 -6.26220E-006
 -8.16112E-006 -1.04055E-005 -1.29996E-005 -1.59494E-005  1.92821E-005  2.30746E-005
  2.74894E-005  3.28095E-005  3.94608E-005  4.80072E-005  5.91012E-005  7.33852E-005
  9.13451E-005 -1.13138E-004 -1.38429E-004 -1.66275E-004 -1.95101E-004 -2.22797E-004
 -2.46936E-004 -2.65104E-004 -2.75273E-004 -2.76154E-004 -2.67447E-004 -2.49906E-004
 -2.25219E-004 -1.95716E-004 -1.63981E-004 -1.32465E-004 -1.03177E-004 -7.75018E-005
 -5.61598E-005 -3.92775E-005 -2.65349E-005 -1.73372E-005 -1.09758E-005  6.75125E-006
  4.05124E-006  2.38610E-006  1.39202E-006  8.15406E-007  4.89042E-007  3.07905E-007
  2.08733E-007  1.54714E-007  1.24987E-007  1.07954E-007  9.72484E-008  8.94176E-008
 -8.26339E-008 -7.59869E-008 -6.90954E-008 -6.18866E-008 -5.44631E-008 -4.70174E-008
 -3.97721E-008 -3.29396E-008 -2.66947E-008 -2.11595E-008 -1.63987E-008 -1.24228E-008
 -9.19680E-009
  1.15194E-024  3.01877E-024  7.94804E-024  2.11047E-023  5.66829E-023  1.54261E-022
  4.25714E-022  1.19137E-021  3.37978E-021  9.71433E-021  2.82700E-020  8.32093E-020
  2.47305E-019  7.40382E-019  2.22571E-018  6.69391E-018  2.00641E-017  5.97135E-017
  1.75863E-016  5.11063E-016  1.46195E-015  4.10891E-015  1.13294E-014  3.06108E-014
  8.09756E-014  2.09584E-013  5.30487E-013  1.31263E-012  3.17423E-012  7.50024E-012
 -1.73135E-011 -3.90404E-011 -8.59858E-011 -1.84965E-010 -3.88582E-010 -7.97227E-010
 -1.59725E-009 -3.12495E-009 -5.97003E-009 -1.11368E-008 -2.02851E-008 -3.60758E-008
 -6.26408E-008 -1.06190E-007 -1.75744E-007 -2.83940E-007 -4.47820E-007 -6.89445E-007
 -1.03611E-006 -1.51990E-006 -2.17641E-006 -3.04232E-006 -4.15201E-006 -5.53333E-006
 -7.20344E-006 -9.16575E-006 -1.14098E-005 -1.39159E-005 -1.66671E-005  1.96678E-005
  2.29700E-005  2.67002E-005  3.10810E-005  3.64352E-005  4.31615E-005  5.16756E-005
  6.23170E-005  7.52344E-005 -9.02735E-005 -1.06896E-004 -1.24156E-004 -1.40765E-004
 -1.55225E-004 -1.66044E-004 -1.71972E-004 -1.72218E-004 -1.66600E-004 -1.55587E-004
 -1.40212E-004 -1.21904E-004 -1.02242E-004 -8.27261E-005 -6.45869E-005 -4.86728E-005
 -3.54249E-005 -2.49214E-005 -1.69667E-005  1.11975E-005  7.18101E-006  4.49009E-006
  2.75042E-006  1.66180E-006  1.00015E-006  6.08077E-007  3.80644E-007  2.50928E-007
  1.77805E-007  1.36733E-007  1.13385E-007  9.95202E-008  9.04510E-008  8.35500E-008
 -7.73873E-008 -7.12407E-008 -6.48134E-008 -5.80652E-008 -5.11056E-008 -4.41210E-008
 -3.73231E-008 -3.09121E-008 -2.50522E-008 -1.98583E-008 -1.53910E-008 -1.16600E-008
 -8.63270E-009
  1.04408E-024  2.61656E-024  6.54495E-024  1.64427E-023  4.17779E-023  1.08112E-022
  2.86704E-022  7.82557E-022  2.20224E-021  6.38232E-021  1.89786E-020  5.75919E-020
  1.77225E-019  5.49503E-019  1.70643E-018  5.27950E-018  1.62017E-017  4.91387E-017
  1.46874E-016  4.31672E-016  1.24541E-015  3.52250E-015  9.75766E-015  2.64530E-014
  7.01451E-014  1.81858E-013  4.60834E-013  1.14112E-012  2.76068E-012  6.52442E-012
  1.50613E-011  3.39585E-011 -7.47775E-011 -1.60809E-010 -3.37716E-010 -6.92596E-010
 -1.38703E-009 -2.71243E-009 -5.17951E-009 -9.65750E-009 -1.75824E-008 -3.12547E-008
 -5.42458E-008 -9.19213E-008 -1.52072E-007 -2.45616E-007 -3.87274E-007 -5.96110E-007
 -8.95715E-007 -1.31385E-006 -1.88127E-006 -2.62965E-006 -3.58843E-006 -4.78095E-006
 -6.22014E-006 -7.90489E-006 -9.81824E-006 -1.19290E-005 -1.41983E-005 -1.65923E-005
  1.91001E-005  2.17546E-005  2.46510E-005  2.79549E-005  3.18938E-005  3.67237E-005
  4.26729E-005  4.98700E-005  5.82689E-005 -6.75934E-005 -7.73175E-005 -8.66982E-005
 -9.48593E-005 -1.00919E-004 -1.04134E-004 -1.04031E-004 -1.00499E-004 -9.38069E-005
 -8.45609E-005 -7.35971E-005 -6.18433E-005 -5.01805E-005 -3.93317E-005 -2.97968E-005
 -2.18366E-005 -1.54991E-005  1.06718E-005  7.14371E-006  4.66264E-006  2.97891E-006
  1.87283E-006  1.16711E-006  7.28236E-007  4.61255E-007  3.01807E-007  2.07971E-007
  1.53296E-007  1.21504E-007  1.02747E-007  9.11484E-008  8.32380E-008  7.70038E-008
 -7.13208E-008 -6.56115E-008 -5.96408E-008 -5.33864E-008 -4.69530E-008 -4.05111E-008
 -3.42525E-008 -2.83580E-008 -2.29757E-008 -1.82085E-008 -1.41102E-008 -1.06887E-008
 -7.91316E-009
  9.99222E-025  2.43871E-024  5.90228E-024  1.42572E-023  3.46670E-023  8.57520E-023
  2.18284E-022  5.77694E-022  1.59916E-021  4.62892E-021  1.39219E-020  4.30675E-020
  1.35531E-019  4.29585E-019  1.36046E-018  4.27860E-018  1.33028E-017  4.07562E-017
  1.22751E-016  3.62815E-016  1.05106E-015  2.98160E-015  8.27652E-015  2.24697E-014
  5.96393E-014  1.54712E-013  3.92175E-013  9.71232E-013  2.34964E-012  5.55225E-012
  1.28144E-011  2.88841E-011 -6.35820E-011 -1.36681E-010 -2.86927E-010 -5.88181E-010
 -1.17739E-009 -2.30138E-009 -4.39251E-009 -8.18620E-009 -1.48967E-008 -2.64684E-008
 -4.59184E-008 -7.77779E-008 -1.28625E-007 -2.07675E-007 -3.27355E-007 -5.03761E-007
 -7.56817E-007 -1.10997E-006 -1.58921E-006 -2.22129E-006 -3.03096E-006 -4.03760E-006
 -5.25122E-006 -6.66886E-006 -8.27207E-006 -1.00268E-005 -1.18871E-005 -1.38030E-005
 -1.57330E-005  1.76599E-005  1.96054E-005  2.16400E-005  2.38815E-005  2.64792E-005
  2.95816E-005  3.32921E-005  3.76217E-005  4.24517E-005 -4.75166E-005 -5.24194E-005
 -5.66775E-005 -5.97963E-005 -6.13530E-005 -6.10739E-005 -5.88868E-005 -5.49361E-005
 -4.95564E-005 -4.32136E-005 -3.64272E-005 -2.96921E-005 -2.34156E-005 -1.78808E-005
  1.32371E-005  9.51489E-006  6.65420E-006  4.53936E-006  3.03065E-006  1.98865E-006
  1.28961E-006  8.32559E-007  5.40330E-007  3.57042E-007  2.43927E-007  1.75021E-007
  1.33398E-007  1.08255E-007  9.27994E-008  8.28145E-008  7.57182E-008  6.99627E-008
 -6.46597E-008 -5.93445E-008 -5.38268E-008 -4.80915E-008 -4.22301E-008 -3.63901E-008
 -3.07373E-008 -2.54278E-008 -2.05893E-008 -1.63098E-008 -1.26347E-008 -9.56872E-009
 -7.08285E-009
  9.75378E-025  2.34941E-024  5.58936E-024  1.32104E-023  3.12831E-023  7.50922E-023
  1.85337E-022  4.77177E-022  1.29476E-021  3.70938E-021  1.11396E-020  3.46129E-020
  1.09708E-019  3.50380E-019  1.11711E-018  3.53222E-018  1.10264E-017  3.38773E-017
  1.02225E-016  3.02498E-016  8.76894E-016  2.48823E-015  6.90718E-015  1.87495E-014
  4.97524E-014  1.29022E-013  3.26929E-013  8.09317E-013  1.95708E-012  4.62256E-012
  1.06638E-011  2.40253E-011 -5.28615E-011 -1.13581E-010 -2.38318E-010 -4.88297E-010
 -9.76964E-010 -1.90868E-009 -3.64119E-009 -6.78267E-009 -1.23367E-008 -2.19097E-008
 -3.79926E-008 -6.43255E-008 -1.06336E-007 -1.71625E-007 -2.70445E-007 -4.16069E-007
 -6.24935E-007 -9.16388E-007 -1.31188E-006 -1.83348E-006 -2.50159E-006 -3.33206E-006
 -4.33277E-006 -5.50035E-006 -6.81762E-006 -8.25270E-006 -9.76083E-006 -1.12895E-005
 -1.27869E-005 -1.42136E-005  1.55538E-005  1.68246E-005  1.80789E-005  1.93981E-005
  2.08755E-005  2.25899E-005  2.45768E-005  2.68035E-005  2.91553E-005 -3.14406E-005
 -3.34135E-005 -3.48137E-005 -3.54128E-005 -3.50582E-005 -3.37031E-005 -3.14169E-005
 -2.83720E-005 -2.48134E-005 -2.10167E-005 -1.72463E-005  1.37216E-005  1.05966E-005
  7.95461E-006  5.81530E-006  4.14984E-006  2.89888E-006  1.98916E-006  1.34651E-006
  9.04053E-007  6.06236E-007  4.09695E-007  2.82195E-007  2.00686E-007  1.49182E-007
  1.16856E-007  9.65131E-008  8.34445E-008  7.46112E-008  6.80859E-008  6.26774E-008
 -5.76840E-008 -5.27304E-008 -4.76587E-008 -4.24537E-008 -3.71883E-008 -3.19825E-008
 -2.69723E-008 -2.22860E-008 -1.80284E-008 -1.42710E-008 -1.10494E-008 -8.36488E-009
 -6.19004E-009
  9.51531E-025  2.28063E-024  5.39036E-024  1.26320E-023  2.95907E-023  7.00919E-023
  1.70357E-022  4.31489E-022  1.15247E-021  3.25664E-021  9.67183E-021  2.97902E-020
  9.37569E-020  2.97646E-019  9.43948E-019  2.97034E-018  9.23169E-018  2.82506E-017
  8.49416E-017  2.50558E-016  7.24303E-016  2.05024E-015  5.67931E-015  1.53882E-014
  4.07680E-014  1.05576E-013  2.67196E-013  6.60740E-013  1.59627E-012  3.76712E-012
  8.68359E-012  1.95499E-011 -4.29857E-011 -9.23028E-011 -1.93555E-010 -3.96349E-010
 -7.92553E-010 -1.54755E-009 -2.95069E-009 -5.49358E-009 -9.98703E-009 -1.77280E-008
 -3.07269E-008 -5.20007E-008 -8.59258E-008 -1.38630E-007 -2.18374E-007 -3.35855E-007
 -5.04318E-007 -7.39352E-007 -1.05825E-006 -1.47879E-006 -2.01742E-006 -2.68687E-006
 -3.49337E-006 -4.43384E-006 -5.49361E-006 -6.64531E-006 -7.84965E-006 -9.05871E-006
 -1.02218E-005 -1.12937E-005 -1.22432E-005  1.30612E-005  1.37645E-005  1.43941E-005
  1.50065E-005  1.56593E-005  1.63938E-005  1.72184E-005  1.80987E-005  1.89565E-005
  1.96798E-005 -2.01428E-005 -2.02299E-005 -1.98599E-005 -1.90028E-005 -1.76871E-005
 -1.59941E-005 -1.40437E-005  1.19731E-005  9.91577E-006  7.98397E-006  6.25796E-006
  4.78281E-006  3.57146E-006  2.61197E-006  1.87620E-006  1.32810E-006  9.30204E-007
  6.47879E-007  4.51579E-007  3.17528E-007  2.27427E-007  1.67684E-007  1.28473E-007
  1.02857E-007  8.60255E-008  7.47034E-008  6.66992E-008  6.05772E-008  5.54249E-008
 -5.06901E-008 -4.60693E-008 -4.14287E-008 -3.67481E-008 -3.20787E-008 -2.75112E-008
 -2.31501E-008 -1.90948E-008 -1.54262E-008 -1.21987E-008 -9.43767E-009 -7.14068E-009
 -5.28197E-009
  9.18426E-025  2.20162E-024  5.20600E-024  1.22104E-023  2.86382E-023  6.79209E-023
  1.65150E-022  4.17530E-022  1.10895E-021  3.10204E-021  9.08309E-021  2.75120E-020
  8.50664E-020  2.65396E-019  8.28068E-019  2.56749E-018  7.87586E-018  2.38281E-017
  7.09442E-017  2.07525E-016  5.95672E-016  1.67612E-015  4.61986E-015  1.24654E-014
  3.29098E-014  8.49776E-014  2.14538E-013  5.29428E-013  1.27680E-012  3.00865E-012
  6.92625E-012  1.55759E-011 -3.42133E-011 -7.34000E-011 -1.53791E-010 -3.14688E-010
 -6.28821E-010 -1.22705E-009 -2.33814E-009 -4.35058E-009 -7.90469E-009 -1.40241E-008
 -2.42948E-008 -4.10954E-008 -6.78749E-008 -1.09460E-007 -1.72358E-007 -2.64988E-007
 -3.97777E-007 -5.82997E-007 -8.34255E-007 -1.16555E-006 -1.58983E-006 -2.11712E-006
 -2.75229E-006 -3.49283E-006 -4.32692E-006 -5.23237E-006 -6.17694E-006 -7.12037E-006
 -8.01850E-006 -8.82895E-006 -9.51769E-006 -1.00652E-005  1.04704E-005  1.07513E-005
  1.09412E-005  1.10807E-005  1.12074E-005  1.13457E-005  1.14987E-005  1.16457E-005
  1.17452E-005  1.17440E-005  1.15889E-005  1.12392E-005  1.06764E-005  9.90880E-006
  8.97028E-006  7.91398E-006  6.80290E-006  5.69975E-006  4.65851E-006  3.71888E-006
  2.90439E-006  2.22338E-006  1.67211E-006  1.23859E-006  9.06376E-007  6.57640E-007
  4.75250E-007  3.44012E-007  2.51175E-007  1.86485E-007  1.41968E-007  1.11591E-007
  9.09004E-008  7.66801E-008  6.66571E-008  5.92596E-008  5.34278E-008  4.84696E-008
  4.39548E-008 -3.96383E-008 -3.54042E-008 -3.12247E-008 -2.71288E-008 -2.31775E-008
 -1.94443E-008 -1.59999E-008 -1.29020E-008 -1.01882E-008 -7.87386E-009 -5.95277E-009
 -4.40074E-009
  8.73490E-025  2.10223E-024  5.00017E-024  1.18254E-023  2.80449E-023  6.74250E-023
  1.66348E-022  4.25837E-022  1.13852E-021  3.17845E-021  9.20474E-021  2.73740E-020
  8.27210E-020  2.51716E-019  7.65946E-019  2.31879E-018  6.95820E-018  2.06400E-017
  6.03931E-017  1.74017E-016  4.93080E-016  1.37231E-015  3.74770E-015  1.00342E-014
  2.63207E-014  6.75993E-014  1.69902E-013  4.17720E-013  1.00427E-012  2.36032E-012
  5.42181E-012  1.21700E-011 -2.66896E-011 -5.71803E-011 -1.19663E-010 -2.44595E-010
 -4.88297E-010 -9.52019E-010 -1.81265E-009 -3.37037E-009 -6.11960E-009 -1.08503E-008
 -1.87855E-008 -3.17586E-008 -5.24266E-008 -8.45062E-008 -1.33005E-007 -2.04401E-007
 -3.06713E-007 -4.49377E-007 -6.42856E-007 -8.97912E-007 -1.22451E-006 -1.63035E-006
 -2.11920E-006 -2.68914E-006 -3.33104E-006 -4.02768E-006 -4.75381E-006 -5.47749E-006
 -6.16289E-006 -6.77427E-006 -7.28076E-006 -7.66097E-006 -7.90652E-006 -8.02337E-006
  8.03044E-006  7.95553E-006  7.82929E-006  7.67855E-006  7.52079E-006  7.36091E-006
  7.19131E-006  6.99512E-006  6.75158E-006  6.44225E-006  6.05628E-006  5.59353E-006
  5.06505E-006  4.49103E-006  3.89699E-006  3.30950E-006  2.75231E-006  2.24371E-006
  1.79534E-006  1.41230E-006  1.09425E-006  8.36878E-007  6.33414E-007  4.75981E-007
  3.56545E-007  2.67570E-007  2.02367E-007  1.55260E-007  1.21597E-007  9.76847E-008
  8.06753E-008  6.84326E-008  5.93957E-008  5.24539E-008  4.68380E-008  4.20327E-008
  3.77076E-008  3.36656E-008 -2.98046E-008 -2.60884E-008 -2.25243E-008 -1.91453E-008
 -1.59957E-008 -1.31196E-008 -1.05527E-008 -8.31692E-009 -6.41818E-009 -4.84692E-009
 -3.58034E-009
  8.17977E-025  1.98375E-024  4.77072E-024  1.14572E-023  2.77255E-023  6.83068E-023
  1.73029E-022  4.53775E-022  1.23422E-021  3.46868E-021  9.99797E-021  2.92987E-020
  8.65979E-020  2.56528E-019  7.58066E-019  2.22736E-018  6.49144E-018  1.87311E-017
  5.34304E-017  1.50461E-016  4.17750E-016  1.14220E-015  3.07187E-015  8.11800E-015
  2.10602E-014  5.35884E-014  1.33644E-013  3.26451E-013  7.80613E-013  1.82642E-012
  4.17968E-012  9.35244E-012  2.04564E-011 -4.37286E-011 -9.13385E-011 -1.86395E-010
 -3.71584E-010 -7.23571E-010 -1.37618E-009 -2.55631E-009 -4.63740E-009 -8.21566E-009
 -1.42136E-008 -2.40130E-008 -3.96154E-008 -6.38187E-008 -1.00390E-007 -1.54203E-007
 -2.31282E-007 -3.38720E-007 -4.84375E-007 -6.76331E-007 -9.22071E-007 -1.22739E-006
 -1.59515E-006 -2.02392E-006 -2.50689E-006 -3.03115E-006 -3.57764E-006 -4.12206E-006
 -4.63675E-006 -5.09351E-006 -5.46693E-006 -5.73781E-006 -5.89594E-006 -5.94156E-006
 -5.88509E-006  5.74509E-006  5.54476E-006  5.30776E-006  5.05426E-006  4.79809E-006
  4.54562E-006  4.29644E-006  4.04543E-006  3.78568E-006  3.51133E-006  3.21964E-006
  2.91197E-006  2.59359E-006  2.27252E-006  1.95802E-006  1.65905E-006  1.38302E-006
  1.13520E-006  9.18430E-007  7.33406E-007  5.79052E-007  4.53030E-007  3.52213E-007
  2.73091E-007  2.12082E-007  1.65772E-007  1.31066E-007  1.05281E-007  8.61801E-008
  7.19680E-008  6.12508E-008  5.29812E-008  4.63946E-008  4.09491E-008  3.62711E-008
  3.21119E-008  2.83143E-008  2.47871E-008 -2.14858E-008 -1.83981E-008 -1.55320E-008
 -1.29054E-008 -1.05385E-008 -8.44741E-009 -6.63988E-009 -5.11357E-009 -3.85579E-009
 -2.84499E-009
  7.55243E-025  1.85353E-024  4.53315E-024  1.11371E-023  2.77404E-023  7.06818E-023
  1.85426E-022  5.01885E-022  1.39756E-021  3.97777E-021  1.14800E-020  3.33438E-020
  9.68826E-020  2.80395E-019  8.06060E-019  2.29763E-018  6.48710E-018  1.81289E-017
  5.01183E-017  1.36981E-016  3.69885E-016  9.85949E-016  2.59192E-015  6.71325E-015
  1.71136E-014  4.28949E-014  1.05610E-013  2.55183E-013  6.04642E-013  1.40390E-012
  3.19225E-012  7.10487E-012  1.54711E-011 -3.29482E-011 -6.86049E-011 -1.39631E-010
 -2.77733E-010 -5.39776E-010 -1.02491E-009 -1.90106E-009 -3.44432E-009 -6.09512E-009
 -1.05343E-008 -1.77809E-008 -2.93099E-008 -4.71815E-008 -7.41682E-008 -1.13853E-007
 -1.70666E-007 -2.49815E-007 -3.57071E-007 -4.98368E-007 -6.79199E-007 -9.03825E-007
 -1.17435E-006 -1.48977E-006 -1.84514E-006 -2.23103E-006 -2.63349E-006 -3.03463E-006
 -3.41391E-006 -3.75008E-006 -4.02350E-006 -4.21858E-006 -4.32587E-006 -4.34330E-006
 -4.27644E-006 -4.13743E-006  3.94300E-006  3.71182E-006  3.46182E-006  3.20789E-006
  2.96053E-006  2.72548E-006  2.50431E-006  2.29568E-006  2.09681E-006  1.90485E-006
  1.71785E-006  1.53515E-006  1.35746E-006  1.18645E-006  1.02430E-006  8.73262E-007
  7.35244E-007  6.11617E-007  5.03101E-007  4.09762E-007  3.31070E-007  2.66011E-007
  2.13209E-007  1.71069E-007  1.37914E-007  1.12101E-007  9.21198E-008  7.66511E-008
  6.45965E-008  5.50792E-008  4.74250E-008  4.11311E-008  3.58323E-008  3.12686E-008
  2.72582E-008  2.36766E-008  2.04415E-008  1.75016E-008  1.48276E-008 -1.24060E-008
 -1.02323E-008 -8.30605E-009 -6.62649E-009 -5.18937E-009 -3.98513E-009 -2.99843E-009
 -2.20883E-009
  6.89602E-025  1.72164E-024  4.31052E-024  1.09175E-023  2.82093E-023  7.48269E-023
  2.04199E-022  5.71821E-022  1.63287E-021  4.71725E-021  1.36821E-020  3.95928E-020
  1.13791E-019  3.23846E-019  9.11095E-019  2.53181E-018  6.94772E-018  1.88298E-017
  5.04145E-017  1.33375E-016  3.48703E-016  9.00892E-016  2.29930E-015  5.79433E-015
  1.44073E-014  3.53156E-014  8.52583E-014  2.02519E-013  4.72858E-013  1.08424E-012
  2.43936E-012  5.38082E-012  1.16292E-011 -2.46107E-011 -5.09746E-011 -1.03290E-010
 -2.04682E-010 -3.96550E-010 -7.50945E-010 -1.38971E-009 -2.51292E-009 -4.43931E-009
 -7.66109E-009 -1.29142E-008 -2.12628E-008 -3.41921E-008 -5.36988E-008 -8.23616E-008
 -1.23366E-007 -1.80455E-007 -2.57773E-007 -3.59580E-007 -4.89818E-007 -6.51548E-007
 -8.46292E-007 -1.07335E-006 -1.32921E-006 -1.60715E-006 -1.89724E-006 -2.18664E-006
 -2.46058E-006 -2.70359E-006 -2.90115E-006 -3.04137E-006 -3.11650E-006 -3.12392E-006
 -3.06646E-006 -2.95195E-006 -2.79205E-006 -2.60056E-006  2.39164E-006  2.17812E-006
  1.97025E-006  1.77508E-006  1.59642E-006  1.43530E-006  1.29072E-006  1.16051E-006
  1.04214E-006  9.33200E-007  8.31855E-007  7.36906E-007  6.47789E-007  5.64453E-007
  4.87182E-007  4.16421E-007  3.52612E-007  2.96062E-007  2.46854E-007  2.04814E-007
  1.69512E-007  1.40314E-007  1.16450E-007  9.70935E-008  8.14363E-008  6.87406E-008
  5.83743E-008  4.98223E-008  4.26817E-008  3.66468E-008  3.14890E-008  2.70383E-008
  2.31666E-008  1.97767E-008  1.67940E-008  1.41618E-008  1.18374E-008  9.78976E-009
 -7.99598E-009 -6.43881E-009 -5.10367E-009 -3.97636E-009 -3.04142E-009 -2.28137E-009
 -1.67671E-009
  6.25497E-025  1.59852E-024  4.12698E-024  1.08533E-023  2.92564E-023  8.10238E-023
  2.29994E-022  6.65071E-022  1.94362E-021  5.69530E-021  1.66227E-020  4.80846E-020
  1.37389E-019  3.86922E-019  1.07283E-018  2.92746E-018  7.86211E-018  2.07899E-017
  5.41621E-017  1.39116E-016  3.52536E-016  8.81938E-016  2.17909E-015  5.31884E-015
  1.28248E-014  3.05391E-014  7.17807E-014  1.66417E-013  3.80235E-013  8.55393E-013
  1.89285E-012  4.11614E-012  8.78811E-012  1.84066E-011  3.77924E-011  7.60157E-011
  1.49702E-010 -2.88518E-010  5.43953E-010 -1.00288E-009 -1.80768E-009 -3.18475E-009
 -5.48319E-009 -9.22422E-009 -1.51605E-008 -2.43414E-008 -3.81760E-008 -5.84825E-008
 -8.75044E-008 -1.27876E-007 -1.82512E-007 -2.54405E-007 -3.46327E-007 -4.60428E-007
 -5.97783E-007 -7.57917E-007 -9.38387E-007 -1.13452E-006 -1.33937E-006 -1.54398E-006
 -1.73795E-006 -1.91035E-006 -2.05080E-006 -2.15061E-006 -2.20384E-006 -2.20808E-006
 -2.16468E-006 -2.07864E-006 -1.95784E-006 -1.81209E-006 -1.65183E-006  1.48702E-006
  1.32613E-006  1.17552E-006  1.03922E-006  9.19002E-007  8.14815E-007  7.25258E-007
  6.48159E-007  5.81072E-007  5.21669E-007  4.67996E-007  4.18613E-007  3.72608E-007
  3.29543E-007  2.89342E-007  2.52148E-007  2.18192E-007  1.87674E-007  1.60688E-007
  1.37180E-007  1.16959E-007  9.97177E-008  8.50865E-008  7.26767E-008  6.21207E-008
  5.30980E-008  4.53451E-008  3.86552E-008  3.28687E-008  2.78612E-008  2.35325E-008
  1.97977E-008  1.65816E-008  1.38168E-008  1.14431E-008  9.40805E-009  7.66705E-009
  6.18318E-009  4.92607E-009 -3.87038E-009 -2.99413E-009 -2.27728E-009 -1.70072E-009
 -1.24577E-009
  5.66892E-025  1.49333E-024  4.00303E-024  1.09891E-023  3.09738E-023  8.94522E-023
  2.63126E-022  7.82084E-022  2.32999E-021  6.90967E-021  2.02886E-020  5.87619E-020
  1.67459E-019  4.68848E-019  1.28860E-018  3.47574E-018  9.20162E-018  2.39185E-017
  6.10824E-017  1.53366E-016  3.78915E-016  9.22001E-016  2.21143E-015  5.23242E-015
  1.22207E-014  2.81861E-014  6.42108E-014  1.44471E-013  3.20933E-013  7.03505E-013
  1.52062E-012  3.23817E-012  6.78738E-012  1.39899E-011  2.83293E-011  5.63104E-011
  1.09781E-010  2.09772E-010  3.92627E-010  7.19438E-010  1.29001E-009  2.26264E-009
  3.88083E-009 -6.50743E-009 -1.06654E-008 -1.70828E-008 -2.67358E-008 -4.08821E-008
 -6.10723E-008 -8.91248E-008 -1.27050E-007 -1.76911E-007 -2.40619E-007 -3.19657E-007
 -4.14772E-007 -5.25649E-007 -6.50628E-007 -7.86519E-007 -9.28573E-007 -1.07065E-006
 -1.20560E-006 -1.32586E-006 -1.42417E-006 -1.49438E-006 -1.53215E-006 -1.53546E-006
 -1.50492E-006 -1.44366E-006 -1.35694E-006 -1.25149E-006 -1.13472E-006  1.01393E-006
  8.95555E-007  7.84671E-007  6.84747E-007  5.97601E-007  5.23587E-007  4.61903E-007
  4.10972E-007  3.68818E-007  3.33395E-007  3.02838E-007  2.75625E-007  2.50648E-007
  2.27214E-007  2.04987E-007  1.83890E-007  1.64006E-007  1.45477E-007  1.28430E-007
  1.12931E-007  9.89704E-008  8.64730E-008  7.53177E-008  6.53654E-008  5.64818E-008
  4.85520E-008  4.14854E-008  3.52136E-008  2.96833E-008  2.48477E-008  2.06598E-008
  1.70682E-008  1.40159E-008  1.14422E-008  9.28572E-009  7.48731E-009  5.99319E-009
  4.75633E-009  3.73687E-009  2.90163E-009 -2.22295E-009 -1.67746E-009 -1.24496E-009
 -9.07490E-010
  5.16837E-025  1.41276E-024  3.95235E-024  1.13495E-023  3.33955E-023  1.00116E-022
  3.03372E-022  9.21625E-022  2.78700E-021  8.34254E-021  2.46197E-020  7.14314E-020
  2.03395E-019  5.67761E-019  1.55278E-018  4.15990E-018  1.09170E-017  2.80731E-017
  7.07666E-017  1.74972E-016  4.24630E-016  1.01229E-015  2.37260E-015  5.47230E-015
  1.24317E-014  2.78406E-014  6.15079E-014  1.34134E-013  2.88838E-013  6.14229E-013
  1.28974E-012  2.67302E-012  5.46480E-012  1.10126E-011  2.18560E-011  4.26799E-011
  8.19306E-011  1.54473E-010  2.85813E-010  5.18573E-010  9.22036E-010  1.60562E-009
  2.73705E-009  4.56548E-009  7.44906E-009  1.18852E-008  1.85395E-008  2.82683E-008
 -4.21256E-008 -6.13461E-008 -8.72941E-008 -1.21370E-007 -1.64870E-007 -2.18806E-007
 -2.83695E-007 -3.59339E-007 -4.44638E-007 -5.37461E-007 -6.34621E-007 -7.31982E-007
 -8.24705E-007 -9.07637E-007 -9.75788E-007 -1.02486E-006  1.05172E-006  1.05482E-006
  1.03433E-006  9.92197E-007  9.31858E-007  8.57870E-007  7.75374E-007  6.89537E-007
  6.05050E-007  5.25746E-007  4.54358E-007  3.92461E-007  3.40547E-007  2.98210E-007
  2.64395E-007  2.37662E-007  2.16433E-007  1.99190E-007  1.84617E-007  1.71683E-007
  1.59662E-007  1.48116E-007  1.36834E-007  1.25767E-007  1.14959E-007  1.04489E-007
  9.44335E-008  8.48450E-008  7.57521E-008  6.71660E-008  5.90919E-008  5.15387E-008
 -4.45238E-008 -3.80716E-008  3.22088E-008  2.69567E-008  2.23242E-008  1.83036E-008
  1.48691E-008  1.19788E-008  9.57839E-009  7.60712E-009  6.00265E-009  4.70562E-009
  3.66260E-009  2.82756E-009  2.16213E-009  1.63491E-009  1.22040E-009 -8.97784E-010
 -6.49844E-010
  4.77215E-025  1.36036E-024  3.97987E-024  1.19343E-023  3.64812E-023  1.12793E-022
  3.49821E-022  1.08037E-021  3.30331E-021  9.95695E-021  2.94998E-020  8.57367E-020
  2.44130E-019  6.80526E-019  1.85633E-018  4.95421E-018  1.29363E-017  3.30543E-017
  8.26705E-017  2.02463E-016  4.85765E-016  1.14249E-015  2.63583E-015  5.96978E-015
  1.32844E-014  2.90703E-014  6.26147E-014  1.32862E-013  2.77948E-013  5.73659E-013
  1.16864E-012  2.35046E-012  4.66747E-012  9.14886E-012  1.76935E-011  3.37403E-011
  6.33922E-011  1.17247E-010  2.13288E-010  3.81278E-010  6.69215E-010  1.15240E-009
  1.94560E-009  3.21850E-009  5.21405E-009  8.26847E-009  1.28306E-008  1.94763E-008
  2.89135E-008  4.19709E-008  5.95640E-008  8.26335E-008  1.12054E-007  1.48516E-007
  1.92383E-007  2.43550E-007  3.01317E-007  3.64294E-007  4.30384E-007  4.96840E-007
  5.60419E-007  6.17628E-007  6.65040E-007  6.99643E-007  7.19173E-007  7.22394E-007
  7.09253E-007  6.80903E-007  6.39584E-007  5.88358E-007  5.30771E-007  4.70467E-007
  4.10828E-007  3.54685E-007  3.04131E-007  2.60445E-007  2.24129E-007  1.95012E-007
  1.72419E-007  1.55351E-007  1.42654E-007  1.33174E-007  1.25862E-007  1.19846E-007
  1.14462E-007  1.09250E-007  1.03931E-007  9.83631E-008  9.25026E-008  8.63643E-008
  7.99939E-008  7.34518E-008  6.68061E-008  6.01324E-008  5.35144E-008 -4.70450E-008
 -4.08222E-008 -3.49434E-008 -2.94970E-008  2.45539E-008  2.01615E-008  1.63400E-008
  1.30828E-008  1.03598E-008  8.12346E-009  6.31540E-009  4.87279E-009  3.73400E-009
  2.84244E-009  2.14884E-009  1.61198E-009  1.19845E-009  8.81681E-010  6.40754E-010
 -4.59202E-010
  4.48659E-025  1.33626E-024  4.08102E-024  1.27157E-023  4.01102E-023  1.27022E-022
  4.00823E-022  1.25274E-021  3.86073E-021  1.16954E-020  3.47521E-020  1.01148E-019
  2.88107E-019  8.02667E-019  2.18660E-018  5.82366E-018  1.51639E-017  3.86056E-017
  9.61149E-017  2.34066E-016  5.57747E-016  1.30095E-015  2.97176E-015  6.65192E-015
  1.45995E-014  3.14414E-014  6.64938E-014  1.38211E-013  2.82597E-013  5.68882E-013
  1.12839E-012  2.20691E-012  4.25829E-012  8.10900E-012  1.52420E-011  2.82762E-011
  5.17567E-011  9.34240E-011  1.66192E-010  2.91128E-010  5.01796E-010  8.50305E-010
  1.41538E-009  2.31259E-009  3.70636E-009  5.82318E-009  8.96421E-009  1.35149E-008
  1.99483E-008  2.88184E-008  4.07382E-008  5.63417E-008  7.62244E-008  1.00867E-007
  1.30546E-007  1.65236E-007  2.04522E-007  2.47537E-007  2.92931E-007  3.38898E-007
  3.83264E-007  4.23636E-007  4.57607E-007  4.82990E-007  4.98064E-007  5.01781E-007
  4.93908E-007  4.75080E-007  4.46739E-007  4.10974E-007  3.70287E-007  3.27316E-007
  2.84563E-007  2.44167E-007  2.07755E-007  1.76363E-007  1.50455E-007  1.29992E-007
  1.14543E-007  1.03414E-007  9.57737E-008  9.07555E-008  8.75436E-008  8.54255E-008
  8.38215E-008  8.22919E-008  8.05275E-008  7.83309E-008  7.55933E-008  7.22726E-008
  6.83765E-008  6.39501E-008  5.90691E-008 -5.38345E-008 -4.83682E-008 -4.28069E-008
 -3.72937E-008 -3.19679E-008 -2.69546E-008 -2.23555E-008  1.82422E-008  1.46536E-008
  1.15971E-008  9.05231E-009  6.97825E-009  5.32025E-009  4.01740E-009  3.00852E-009
  2.23659E-009  1.65154E-009  1.21133E-009  8.82004E-010  6.36876E-010  4.55397E-010
 -3.21919E-010
  4.30619E-025  1.33739E-024  4.24227E-024  1.36405E-023  4.40853E-023  1.42108E-022
  4.54026E-022  1.43100E-021  4.43455E-021  1.34811E-020  4.01432E-020  1.16971E-019
  3.33312E-019  9.28458E-019  2.52765E-018  6.72464E-018  1.74828E-017  4.44187E-017
  1.10301E-016  2.67742E-016  6.35441E-016  1.47492E-015  3.34920E-015  7.44319E-015
  1.61966E-014  3.45272E-014  7.21503E-014  1.47893E-013  2.97582E-013  5.88253E-013
  1.14334E-012  2.18673E-012  4.11875E-012  7.64520E-012  1.39932E-011  2.52653E-011
  4.50101E-011  7.91176E-011  1.37192E-010  2.34586E-010  3.95334E-010  6.56183E-010
  1.07195E-009  1.72221E-009  2.71925E-009  4.21663E-009  6.41754E-009  9.58135E-009
  1.40263E-008  2.01262E-008  2.82978E-008  3.89781E-008  5.25883E-008  6.94868E-008
  8.99107E-008  1.13912E-007  1.41294E-007  1.71557E-007  2.03865E-007  2.37039E-007
  2.69598E-007  2.99836E-007  3.25958E-007  3.46245E-007  3.59246E-007  3.63954E-007
  3.59958E-007  3.47520E-007  3.27562E-007  3.01573E-007  2.71433E-007  2.39192E-007
  2.06846E-007  1.76134E-007  1.48402E-007  1.24539E-007  1.04969E-007  8.97179E-008
  7.84919E-008  7.07831E-008  6.59629E-008  6.33626E-008  6.23335E-008  6.22885E-008
  6.27250E-008  6.32347E-008  6.35030E-008  6.33021E-008  6.24812E-008  6.09564E-008
  5.87011E-008  5.57392E-008 -5.21384E-008 -4.80039E-008 -4.34701E-008 -3.86920E-008
 -3.38325E-008 -2.90508E-008 -2.44903E-008 -2.02686E-008 -1.64710E-008 -1.31480E-008
  1.03163E-008  7.96359E-009  6.05506E-009  4.54100E-009  3.36416E-009  2.46594E-009
  1.79112E-009  1.29078E-009  9.23716E-010  6.56641E-010  4.63566E-010  3.24741E-010
  2.25449E-010
  4.21553E-025  1.35801E-024  4.44264E-024  1.46340E-023  4.81469E-023  1.57170E-022
  5.06509E-022  1.60569E-021  4.99489E-021  1.52217E-020  4.53942E-020  1.32383E-019
  3.77370E-019  1.05119E-018  2.86092E-018  7.60693E-018  1.97598E-017  5.01464E-017
  1.24340E-016  3.01260E-016  7.13337E-016  1.65101E-015  3.73597E-015  8.26748E-015
  1.78977E-014  3.79178E-014  7.86497E-014  1.59801E-013  3.18228E-013  6.21510E-013
  1.19127E-012  2.24256E-012  4.14939E-012  7.55200E-012  1.35300E-011  2.38769E-011
  4.15287E-011  7.12178E-011  1.20450E-010  2.00926E-010  3.30542E-010  5.36117E-010
  8.56956E-010  1.34929E-009  2.09153E-009  3.18993E-009  4.78439E-009  7.05314E-009
  1.02156E-008  1.45320E-008  2.02974E-008  2.78309E-008  3.74555E-008  4.94710E-008
  6.41173E-008  8.15304E-008  1.01691E-007  1.24375E-007  1.49104E-007  1.75112E-007
  2.01346E-007  2.26494E-007  2.49067E-007  2.67533E-007  2.80481E-007  2.86806E-007
  2.85879E-007  2.77659E-007  2.62731E-007  2.42247E-007  2.17784E-007  1.91137E-007
  1.64100E-007  1.38268E-007  1.14890E-007  9.47975E-008  7.84045E-008  6.57584E-008
  5.66246E-008  5.05797E-008  4.70970E-008  4.56141E-008  4.55816E-008  4.64929E-008
  4.79016E-008  4.94289E-008  5.07657E-008  5.16715E-008  5.19721E-008  5.15557E-008
 -5.03701E-008 -4.84186E-008 -4.57551E-008 -4.24771E-008 -3.87169E-008 -3.46304E-008
 -3.03838E-008 -2.61408E-008 -2.20495E-008 -1.82328E-008 -1.47814E-008 -1.17518E-008
 -9.16676E-009  7.02010E-009  5.28303E-009  3.91142E-009  2.85297E-009  2.05327E-009
  1.46053E-009  1.02850E-009  7.18075E-010  4.97635E-010  3.42544E-010  2.34220E-010
  1.59003E-010
  4.19209E-025  1.39048E-024  4.65614E-024  1.56076E-023  5.19961E-023  1.71213E-022
  5.55012E-022  1.76636E-021  5.50885E-021  1.68159E-020  5.02009E-020  1.46490E-019
  4.17707E-019  1.16362E-018  3.16651E-018  8.41689E-018  2.18534E-017  5.54234E-017
  1.37308E-016  3.32320E-016  7.85821E-016  1.81574E-015  4.10028E-015  9.05087E-015
  1.95337E-014  4.12299E-014  8.51367E-014  1.72051E-013  3.40426E-013  6.59813E-013
  1.25340E-012  2.33503E-012  4.26884E-012  7.66371E-012  1.35203E-011  2.34564E-011
  4.00452E-011  6.73163E-011  1.11480E-010  1.81950E-010  2.92754E-010  4.64419E-010
  7.26391E-010  1.12005E-009  1.70227E-009  2.54940E-009  3.76148E-009  5.46629E-009
  7.82278E-009  1.10233E-008  1.52937E-008  2.08906E-008  2.80943E-008  3.71950E-008
  4.84710E-008  6.21559E-008  7.83930E-008  9.71781E-008  1.18295E-007  1.41253E-007
  1.65245E-007  1.89137E-007  2.11522E-007  2.30827E-007  2.45489E-007  2.54167E-007
  2.55946E-007  2.50511E-007  2.38220E-007  2.20076E-007  1.97592E-007  1.72572E-007
  1.46864E-007  1.22134E-007  9.96939E-008  8.04178E-008  6.47380E-008  5.27048E-008
  4.40818E-008  3.84495E-008  3.52969E-008  3.40891E-008  3.43117E-008  3.54945E-008
  3.72216E-008  3.91350E-008  4.09344E-008  4.23772E-008  4.32785E-008 -4.35113E-008
 -4.30060E-008 -4.17490E-008 -3.97790E-008 -3.71805E-008 -3.40748E-008 -3.06084E-008
 -2.69401E-008 -2.32273E-008 -1.96138E-008 -1.62200E-008 -1.31362E-008 -1.04204E-008
 -8.09871E-009 -6.16967E-009 -4.61003E-009  3.38156E-009  2.43768E-009  1.72924E-009
  1.20899E-009  8.34463E-010  5.69593E-010  3.85137E-010  2.58328E-010  1.72054E-010
  1.13839E-010
  4.20943E-025  1.42626E-024  4.85466E-024  1.64680E-023  5.53238E-023  1.83218E-022
  5.96232E-022  1.90245E-021  5.94342E-021  1.81626E-020  5.42595E-020  1.58401E-019
  4.51768E-019  1.25859E-018  3.42475E-018  9.10179E-018  2.36252E-017  5.98939E-017
  1.48308E-016  3.58712E-016  8.47545E-016  1.95640E-015  4.41247E-015  9.72526E-015
  2.09504E-014  4.41211E-014  9.08589E-014  1.83012E-013  3.60686E-013  6.95787E-013
  1.31434E-012  2.43239E-012  4.41247E-012  7.85059E-012  1.37076E-011  2.35037E-011
  3.96013E-011  6.56080E-011  1.06941E-010  1.71598E-010  2.71195E-010  4.22309E-010
  6.48203E-010  9.80951E-010  1.46401E-009  2.15524E-009  3.13045E-009  4.48739E-009
  6.35029E-009  8.87494E-009  1.22539E-008  1.67209E-008  2.25540E-008  3.00718E-008
  3.96223E-008  5.15558E-008  6.61777E-008  8.36807E-008  1.04056E-007  1.26999E-007
  1.51825E-007  1.77426E-007  2.02300E-007  2.24653E-007  2.42604E-007  2.54437E-007
  2.58882E-007  2.55335E-007  2.43995E-007  2.25850E-007  2.02533E-007  1.76066E-007
  1.48564E-007  1.21948E-007  9.77363E-008  7.69344E-008  6.00291E-008  4.70630E-008
  3.77536E-008  3.16210E-008  2.80983E-008  2.66111E-008  2.66241E-008  2.76620E-008
  2.93140E-008  3.12307E-008  3.31189E-008 -3.47395E-008 -3.59056E-008 -3.64839E-008
 -3.63947E-008 -3.56120E-008 -3.41601E-008 -3.21087E-008 -2.95636E-008 -2.66563E-008
 -2.35312E-008 -2.03331E-008 -1.71953E-008 -1.42304E-008 -1.15244E-008 -9.13329E-009
 -7.08461E-009 -5.38024E-009 -4.00192E-009 -2.91724E-009 -2.08572E-009  1.46405E-009
  1.01021E-009  6.86213E-010  4.59635E-010  3.04120E-010  1.99124E-010  1.29228E-010
  8.32347E-011
  4.24046E-025  1.45690E-024  5.01114E-024  1.71274E-023  5.78425E-023  1.92251E-022
  6.27154E-022  2.00439E-021  6.26872E-021  1.91704E-020  5.72965E-020  1.67313E-019
  4.77258E-019  1.32967E-018  3.61805E-018  9.61452E-018  2.49518E-017  6.32419E-017
  1.56549E-016  3.78491E-016  8.93826E-016  2.06194E-015  4.64694E-015  1.02324E-014
  2.20177E-014  4.63042E-014  9.51936E-014  1.91353E-013  3.76197E-013  7.23573E-013
  1.36203E-012  2.51012E-012  4.53105E-012  8.01505E-012  1.39009E-011 -2.36510E-011
 -3.94986E-011 -6.47886E-011  1.04440E-010  1.65556E-010  2.58226E-010  3.96540E-010
  5.99877E-010  8.94520E-010  1.31569E-009  1.91014E-009  2.73953E-009  3.88499E-009
  5.45318E-009  7.58432E-009  1.04623E-008  1.43263E-008  1.94813E-008  2.63049E-008
  3.52416E-008  4.67790E-008  6.13950E-008  7.94727E-008  1.01184E-007  1.26355E-007
  1.54342E-007  1.83952E-007  2.13452E-007  2.40683E-007  2.63300E-007  2.79097E-007
  2.86360E-007  2.84177E-007  2.72621E-007  2.52758E-007  2.26482E-007  1.96201E-007
  1.64469E-007  1.33618E-007  1.05494E-007  8.13139E-008  6.16549E-008  4.65496E-008
  3.56369E-008  2.83263E-008  2.39379E-008  2.18020E-008  2.13151E-008  2.19607E-008
  2.33089E-008  2.50054E-008 -2.67604E-008 -2.83393E-008 -2.95586E-008 -3.02847E-008
 -3.04336E-008 -2.99706E-008 -2.89083E-008 -2.73010E-008 -2.52380E-008 -2.28326E-008
 -2.02117E-008 -1.75036E-008 -1.48275E-008 -1.22851E-008 -9.95493E-009 -7.88929E-009
 -6.11511E-009 -4.63660E-009 -3.43979E-009 -2.49783E-009 -1.77631E-009 -1.23796E-009
 -8.46295E-010  5.68139E-010  3.75058E-010  2.43859E-010  1.56436E-010  9.91945E-011
  6.22822E-011
  4.26029E-025  1.47490E-024  5.10239E-024  1.75124E-023  5.93175E-023  1.97557E-022
  6.45371E-022  2.06458E-021  6.46112E-021  1.97673E-020  5.90965E-020  1.72598E-019
  4.92377E-019  1.37183E-018  3.73264E-018  9.91832E-018  2.57372E-017  6.52218E-017
  1.61415E-016  3.90152E-016  9.21053E-016  2.12387E-015  4.78410E-015  1.05280E-014
  2.26368E-014  4.75633E-014  9.76756E-014  1.96084E-013  3.84890E-013  7.38894E-013
  1.38773E-012  2.55062E-012  4.58954E-012  8.08820E-012  1.39666E-011 -2.36425E-011
 -3.92546E-011 -6.39621E-011 -1.02339E-010 -1.60885E-010 -2.48670E-010  3.78156E-010
  5.66226E-010  8.35526E-010  1.21626E-009  1.74868E-009  2.48678E-009  3.50366E-009
  4.89952E-009  6.81298E-009  9.43605E-009  1.30324E-008  1.79560E-008  2.46653E-008
  3.37235E-008  4.57747E-008  6.14819E-008  8.14214E-008  1.05933E-007  1.34942E-007
  1.67792E-007  2.03126E-007  2.38880E-007  2.72420E-007  3.00823E-007 -3.21291E-007
 -3.31602E-007 -3.30502E-007 -3.17955E-007 -2.95169E-007 -2.64400E-007 -2.28569E-007
 -1.90797E-007  1.53948E-007  1.20296E-007  9.13330E-008  6.77608E-008  4.96038E-008
  3.64020E-008  2.74180E-008  2.18160E-008  1.87883E-008  1.76251E-008  1.77390E-008
  1.86597E-008  2.00159E-008 -2.15146E-008 -2.29253E-008 -2.40700E-008 -2.48185E-008
 -2.50865E-008 -2.48344E-008 -2.40649E-008 -2.28188E-008 -2.11684E-008 -1.92088E-008
 -1.70478E-008 -1.47956E-008 -1.25559E-008 -1.04175E-008 -8.44992E-009 -6.70024E-009
 -5.19371E-009 -3.93584E-009 -2.91624E-009 -2.11314E-009 -1.49793E-009 -1.03923E-009
 -7.06083E-010 -4.70191E-010 -3.07192E-010  1.97152E-010  1.24479E-010  7.74500E-011
  4.75747E-011
  4.24855E-025  1.47449E-024  5.11150E-024  1.75720E-023  5.95917E-023  1.98647E-022
  6.49346E-022  2.07824E-021  6.50590E-021  1.99085E-020  5.95268E-020  1.73869E-019
  4.96018E-019  1.38197E-018  3.76010E-018  9.99063E-018  2.59224E-017  6.56829E-017
  1.62531E-016  3.92771E-016  9.27013E-016  2.13699E-015  4.81195E-015  1.05847E-014
  2.27471E-014  4.77655E-014  9.80180E-014  1.96597E-013  3.85487E-013  7.39101E-013
  1.38602E-012  2.54294E-012  4.56608E-012  8.02693E-012  1.38207E-011 -2.33171E-011
 -3.85649E-011 -6.25616E-011 -9.96016E-011 -1.55716E-010 -2.39227E-010 -3.61438E-010
 -5.37535E-010  7.87793E-010  1.13933E-009  1.62873E-009  2.30626E-009  3.24239E-009
  4.53787E-009  6.33847E-009  8.85500E-009  1.23881E-008  1.73545E-008  2.43085E-008
  3.39468E-008  4.70825E-008  6.45734E-008  8.71915E-008  1.15438E-007 -1.49318E-007
 -1.88127E-007 -2.30295E-007 -2.73367E-007 -3.14156E-007 -3.49093E-007 -3.74724E-007
 -3.88269E-007 -3.88113E-007 -3.74119E-007 -3.47675E-007 -3.11460E-007 -2.68982E-007
 -2.24014E-007 -1.80031E-007 -1.39794E-007 -1.05122E-007 -7.68641E-008  5.50444E-008
  3.90942E-008  2.81087E-008  2.10698E-008  1.70035E-008  1.50679E-008  1.45827E-008
  1.50211E-008  1.59835E-008 -1.71679E-008 -1.83456E-008 -1.93444E-008 -2.00396E-008
 -2.03490E-008 -2.02306E-008 -1.96798E-008 -1.87256E-008 -1.74248E-008 -1.58547E-008
 -1.41046E-008 -1.22666E-008 -1.04282E-008 -8.66505E-009 -7.03682E-009 -5.58465E-009
 -4.33123E-009 -3.28263E-009 -2.43134E-009 -1.76007E-009 -1.24552E-009 -8.61838E-010
 -5.83347E-010 -3.86443E-010 -2.50730E-010 -1.59470E-010 -9.95395E-011  6.10578E-011
  3.68644E-011
  4.19078E-025  1.45205E-024  5.02928E-024  1.72824E-023  5.86014E-023  1.95345E-022
  6.38584E-022  2.04393E-021  6.39886E-021  1.95818E-020  5.85515E-020  1.71021E-019
  4.87888E-019  1.35928E-018  3.69819E-018  9.82549E-018  2.54918E-017  6.45850E-017
  1.59793E-016  3.86095E-016  9.11086E-016  2.09980E-015  4.72694E-015  1.03944E-014
  2.23296E-014  4.68676E-014  9.61238E-014  1.92674E-013  3.77510E-013  7.23159E-013
  1.35470E-012  2.48238E-012  4.45084E-012  7.81103E-012  1.34224E-011 -2.25935E-011
 -3.72708E-011 -6.02836E-011 -9.56574E-011 -1.49005E-010 -2.28015E-010 -3.43073E-010
 -5.08089E-010 -7.41680E-010 -1.06897E-009 -1.52454E-009  2.15723E-009  3.03796E-009
  4.27204E-009  6.01727E-009  8.50895E-009  1.20909E-008  1.72491E-008  2.46396E-008
  3.50972E-008  4.96076E-008 -6.92226E-008 -9.49063E-008 -1.27312E-007 -1.66512E-007
 -2.11735E-007 -2.61175E-007 -3.11961E-007 -3.60333E-007 -4.02052E-007 -4.32994E-007
 -4.49811E-007 -4.50525E-007 -4.34907E-007 -4.04536E-007 -3.62531E-007 -3.13011E-007
 -2.60421E-007 -2.08871E-007 -1.61635E-007 -1.20874E-007 -8.76001E-008 -6.18465E-008
  4.29382E-008  2.98003E-008  2.12244E-008  1.60595E-008  1.33194E-008  1.22196E-008
  1.21668E-008  1.27257E-008  1.35804E-008 -1.45012E-008 -1.53210E-008 -1.59210E-008
 -1.62228E-008 -1.61839E-008 -1.57943E-008 -1.50733E-008 -1.40642E-008 -1.28281E-008
 -1.14368E-008 -9.96568E-009 -8.48652E-009 -7.06213E-009 -5.74233E-009 -4.56199E-009
 -3.54087E-009 -2.68496E-009 -1.98900E-009 -1.43952E-009 -1.01793E-009 -7.03406E-010
 -4.75094E-010 -3.13748E-010 -2.02680E-010 -1.28154E-010 -7.93750E-011 -4.82061E-011
  2.87421E-011
  4.07910E-025  1.40627E-024  4.85478E-024  1.66485E-023  5.63816E-023  1.87807E-022
  6.13675E-022  1.96370E-021  6.14678E-021  1.88086E-020  5.62358E-020  1.64248E-019
  4.68542E-019  1.30530E-018  3.55113E-018  9.43410E-018  2.44743E-017  6.20010E-017
  1.53382E-016  3.70555E-016  8.74278E-016  2.01460E-015  4.53414E-015  9.96791E-015
  2.14069E-014  4.49150E-014  9.20808E-014  1.84480E-013  3.61249E-013  6.91547E-013
  1.29447E-012  2.36986E-012  4.24461E-012  7.44006E-012  1.27671E-011 -2.14563E-011
 -3.53312E-011 -5.70318E-011 -9.02981E-011 -1.40323E-010 -2.14199E-010 -3.21491E-010
 -4.75038E-010 -6.92156E-010 -9.96571E-010 -1.42169E-009 -2.01609E-009 -2.85265E-009
  4.04288E-009  5.75831E-009  8.25997E-009  1.19353E-008  1.73380E-008 -2.52222E-008
 -3.65541E-008 -5.24810E-008 -7.42353E-008 -1.02957E-007 -1.39437E-007 -1.83801E-007
 -2.35205E-007 -2.91616E-007 -3.49762E-007 -4.05341E-007 -4.53486E-007 -4.89444E-007
 -5.09341E-007 -5.10862E-007 -4.93694E-007 -4.59596E-007 -4.12101E-007 -3.55895E-007
 -2.96054E-007 -2.37285E-007 -1.83347E-007 -1.36727E-007 -9.86043E-008 -6.90277E-008
 -4.72311E-008  3.19848E-008  2.19026E-008  1.56651E-008  1.21463E-008  1.04575E-008
  9.93748E-009  1.01123E-008  1.06494E-008 -1.13160E-008 -1.19489E-008 -1.24353E-008
 -1.27008E-008 -1.27038E-008 -1.24309E-008 -1.18935E-008 -1.11234E-008 -1.01675E-008
 -9.08254E-009 -7.92819E-009 -6.76212E-009 -5.63506E-009 -4.58763E-009 -3.64853E-009
 -2.83438E-009 -2.15073E-009 -1.59398E-009 -1.15385E-009 -8.15824E-010 -5.63442E-010
 -3.80157E-010 -2.50623E-010 -1.61489E-010 -1.01741E-010 -6.27063E-011 -3.78337E-011
  2.23655E-011
  3.91198E-025  1.33812E-024  4.59483E-024  1.57021E-023  5.30587E-023  1.76493E-022
  5.76214E-022  1.84285E-021  5.76654E-021  1.76412E-020  5.27376E-020  1.54014E-019
  4.39308E-019  1.22377E-018  3.32904E-018  8.84338E-018  2.29398E-017  5.81082E-017
  1.43736E-016  3.47208E-016  8.19077E-016  1.88708E-015  4.24635E-015  9.33318E-015
  2.00387E-014  4.20319E-014  8.61407E-014  1.72511E-013  3.37657E-013  6.46044E-013
  1.20856E-012  2.21104E-012  3.95702E-012  6.92971E-012  1.18792E-011 -1.99415E-011
 -3.27958E-011 -5.28673E-011 -8.35843E-011 -1.29699E-010 -1.97701E-010 -2.96360E-010
 -4.37527E-010 -6.37367E-010 -9.18451E-010 -1.31334E-009 -1.87074E-009  2.66569E-009
  3.81577E-009  5.50519E-009  8.01808E-009 -1.17802E-008 -1.74041E-008 -2.57281E-008
 -3.78301E-008 -5.49939E-008 -7.86031E-008 -1.09944E-007 -1.49918E-007 -1.98692E-007
 -2.55358E-007 -3.17683E-007 -3.82059E-007 -4.43728E-007 -4.97299E-007 -5.37497E-007
 -5.60011E-007 -5.62249E-007 -5.43827E-007 -5.06653E-007 -4.54596E-007 -3.92811E-007
 -3.26894E-007 -2.62044E-007 -2.02427E-007 -1.50811E-007 -1.08521E-007 -7.56310E-008
 -5.13086E-008 -3.42019E-008  2.27801E-008  1.55833E-008  1.13660E-008  9.14915E-009
  8.21019E-009  8.03975E-009  8.28869E-009  8.72052E-009 -9.17517E-009 -9.54493E-009
 -9.75996E-009 -9.78004E-009 -9.58965E-009 -9.19415E-009 -8.61597E-009 -7.89032E-009
 -7.06046E-009 -6.17280E-009 -5.27241E-009 -4.39931E-009 -3.58570E-009 -2.85462E-009
 -2.21960E-009 -1.68550E-009 -1.24994E-009 -9.05189E-010 -6.40140E-010 -4.42083E-010
 -2.98160E-010 -1.96405E-010 -1.26382E-010 -7.94599E-011 -4.88292E-011 -2.93409E-011
  1.72497E-011
  3.69338E-025  1.25040E-024  4.26272E-024  1.44970E-023  4.88334E-023  1.62115E-022
  5.28605E-022  1.68923E-021  5.28316E-021  1.61570E-020  4.82897E-020  1.41001E-019
  4.02140E-019  1.12011E-018  3.04678E-018  8.09282E-018  2.09909E-017  5.31661E-017
  1.31497E-016  3.17606E-016  7.49142E-016  1.72570E-015  3.88252E-015  8.53181E-015
  1.83140E-014  3.84043E-014  7.86830E-014  1.57523E-013  3.08202E-013  5.89432E-013
  1.10211E-012  2.01518E-012  3.60427E-012  6.30764E-012  1.08047E-011 -1.81230E-011
 -2.97794E-011 -4.79623E-011 -7.57634E-011 -1.17471E-010 -1.78951E-010 -2.68180E-010
 -3.96028E-010 -5.77553E-010 -8.34209E-010 -1.19770E-009 -1.71662E-009  2.46754E-009
  3.57249E-009  5.22512E-009  7.72668E-009 -1.15311E-008 -1.72942E-008 -2.59151E-008
 -3.85521E-008 -5.65867E-008 -8.15095E-008 -1.14709E-007 -1.57162E-007 -2.09063E-007
 -2.69454E-007 -3.35960E-007 -4.04735E-007 -4.70704E-007 -5.28112E-007 -5.71325E-007
 -5.95734E-007 -5.98556E-007 -5.79356E-007 -5.40140E-007 -4.84999E-007 -4.19403E-007
 -3.49293E-007 -2.80208E-007 -2.16590E-007 -1.61411E-007 -1.16106E-007 -8.07804E-008
 -5.45676E-008 -3.60405E-008  2.35741E-008  1.56129E-008  1.08274E-008  8.17311E-009
  6.88209E-009  6.41787E-009  6.41864E-009  6.64507E-009 -6.93988E-009 -7.20015E-009
 -7.36025E-009 -7.38189E-009 -7.24837E-009 -6.96056E-009 -6.53346E-009 -5.99261E-009
 -5.37025E-009 -4.70150E-009 -4.02075E-009 -3.35874E-009 -2.74041E-009 -2.18371E-009
 -1.69936E-009 -1.29139E-009 -9.58279E-010 -6.94328E-010 -4.91206E-010 -3.39300E-010
 -2.28838E-010 -1.50701E-010 -9.69135E-011 -6.08675E-011 -3.73426E-011  2.23851E-011
  1.31163E-011
  3.43149E-025  1.14731E-024  3.87627E-024  1.31021E-023  4.39568E-023  1.45545E-022
  4.73785E-022  1.51244E-021  4.72696E-021  1.44495E-020  4.31730E-020  1.26034E-019
  3.59393E-019  1.00091E-018  2.72224E-018  7.23004E-018  1.87511E-017  4.74881E-017
  1.17441E-016  2.83620E-016  6.68891E-016  1.54061E-015  3.46552E-015  7.61405E-015
  1.63405E-014  3.42578E-014  7.01691E-014  1.40436E-013  2.74679E-013  5.25124E-013
  9.81467E-013  1.79378E-012  3.20670E-012  5.60892E-012  9.60254E-012 -1.60975E-011
 -2.64364E-011 -4.25565E-011 -6.71968E-011 -1.04165E-010 -1.58694E-010 -2.37950E-010
 -3.51822E-010 -5.14238E-010 -7.45451E-010 -1.07607E-009  1.55401E-009  2.25604E-009
  3.30604E-009  4.90222E-009 -7.35451E-009 -1.11314E-008 -1.69105E-008 -2.56223E-008
 -3.84651E-008 -5.68686E-008 -8.23753E-008 -1.16421E-007 -1.60019E-007 -2.13371E-007
 -2.75494E-007 -3.43945E-007 -4.14770E-007 -4.82750E-007 -5.41969E-007 -5.86640E-007
 -6.12023E-007 -6.15256E-007 -5.95876E-007 -5.55920E-007 -4.99564E-007 -4.32395E-007
 -3.60492E-007 -2.89530E-007 -2.24073E-007 -1.67189E-007 -1.20378E-007 -8.37759E-008
 -5.65205E-008 -3.71654E-008 -2.40527E-008  1.55882E-008  1.04049E-008  7.42697E-009
  5.86373E-009  5.16489E-009  4.96278E-009  5.01801E-009  5.17669E-009 -5.34050E-009
 -5.44776E-009 -5.46230E-009 -5.36692E-009 -5.15928E-009 -4.84864E-009 -4.45284E-009
 -3.99524E-009 -3.50172E-009 -2.99788E-009 -2.50673E-009 -2.04709E-009 -1.63257E-009
 -1.27140E-009 -9.66827E-010 -7.17864E-010 -5.20405E-010 -3.68323E-010 -2.54503E-010
 -1.71682E-010 -1.13066E-010 -7.26983E-011 -4.56384E-011 -2.79767E-011  1.67491E-011
  9.79515E-012
  3.13722E-025  1.03381E-024  3.45560E-024  1.15934E-023  3.87016E-023  1.27728E-022
  4.14913E-022  1.32271E-021  4.13035E-021  1.26185E-020  3.76873E-020  1.09989E-019
  3.13578E-019  8.73177E-019  2.37452E-018  6.30575E-018  1.63521E-017  4.14078E-017
  1.02392E-016  2.47246E-016  5.83028E-016  1.34265E-015  3.01973E-015  6.63340E-015
  1.42331E-014  2.98330E-014  6.10907E-014  1.22234E-013  2.39005E-013  4.56774E-013
  8.53420E-013  1.55917E-012  2.78622E-012  4.87153E-012  8.33692E-012  1.39709E-011
  2.29375E-011  3.69180E-011 -5.82945E-011 -9.03920E-011 -1.37809E-010 -2.06907E-010
 -3.06585E-010 -4.49596E-010 -6.54866E-010  9.51563E-010  1.38611E-009  2.03382E-009
  3.01723E-009  4.53336E-009 -6.89101E-009 -1.05574E-008 -1.62087E-008 -2.47724E-008
 -3.74427E-008 -5.56429E-008 -8.09064E-008 -1.14659E-007 -1.57903E-007 -2.10836E-007
 -2.72474E-007 -3.40392E-007 -4.10667E-007 -4.78130E-007 -5.36930E-007 -5.81342E-007
 -6.06687E-007 -6.10133E-007 -5.91218E-007 -5.51942E-007 -4.96409E-007 -4.30117E-007
 -3.59052E-007 -2.88810E-007 -2.23905E-007 -1.67384E-007 -1.20756E-007 -8.41876E-008
 -5.68549E-008 -3.73514E-008 -2.40519E-008  1.53857E-008  9.99986E-009  6.82609E-009
  5.07744E-009  4.20630E-009  3.84812E-009  3.76765E-009  3.81581E-009 -3.89903E-009
 -3.95945E-009 -3.96303E-009 -3.89258E-009 -3.74352E-009 -3.52079E-009 -3.23630E-009
 -2.90644E-009 -2.54975E-009 -2.18477E-009 -1.82831E-009 -1.49418E-009 -1.19243E-009
 -9.29228E-010 -7.07033E-010 -5.25247E-010 -3.80953E-010 -2.69739E-010 -1.86452E-010
 -1.25813E-010 -8.28734E-011 -5.32890E-011 -3.34505E-011  2.04989E-011  1.22648E-011
  7.16550E-012
  2.82267E-025  9.15095E-025  3.02101E-024  1.00462E-023  3.33358E-023  1.09584E-022
  3.55054E-022  1.12999E-021  3.52472E-021  1.07605E-020  3.21226E-020  9.37169E-020
  2.67119E-019  7.43669E-019  2.02201E-018  5.36891E-018  1.39209E-017  3.52471E-017
  8.71470E-017  2.10407E-016  4.96089E-016  1.14226E-015  2.56863E-015  5.64146E-015
  1.21023E-014  2.53614E-014  5.19218E-014  1.03861E-013  2.03027E-013  3.87903E-013
  7.24526E-013  1.32329E-012  2.36400E-012  4.13219E-012  7.07008E-012  1.18463E-011
  1.94491E-011  3.13089E-011 -4.94599E-011 -7.67576E-011 -1.17184E-010 -1.76314E-010
 -2.62062E-010 -3.85979E-010 -5.65521E-010  8.28040E-010  1.21762E-009  1.80639E-009
  2.71225E-009  4.12510E-009 -6.34275E-009 -9.81546E-009 -1.51940E-008 -2.33701E-008
 -3.54897E-008 -5.29161E-008 -7.71151E-008 -1.09446E-007 -1.50858E-007 -2.01529E-007
 -2.60507E-007 -3.25465E-007 -3.92653E-007 -4.57137E-007 -5.13344E-007 -5.55831E-007
 -5.80150E-007 -5.83613E-007 -5.65782E-007 -5.28550E-007 -4.75805E-007 -4.12756E-007
 -3.45076E-007 -2.78077E-007 -2.16056E-007 -1.61926E-007 -1.17149E-007 -8.19149E-008
 -5.54723E-008 -3.65075E-008 -2.34900E-008 -1.49316E-008  9.54404E-009  6.30488E-009
  4.45808E-009  3.47595E-009  3.00699E-009  2.82503E-009  2.78782E-009  2.80701E-009
 -2.82852E-009 -2.82045E-009 -2.76595E-009 -2.65894E-009 -2.50124E-009 -2.30027E-009
 -2.06711E-009 -1.81463E-009 -1.55590E-009 -1.30287E-009 -1.06539E-009 -8.50713E-010
 -6.63275E-010 -5.04915E-010 -3.75262E-010 -2.72284E-010 -1.92868E-010 -1.33362E-010
 -9.00169E-011 -5.93095E-011 -3.81440E-011 -2.39459E-011  1.46738E-011  8.77774E-012
  5.12597E-012
  2.49990E-025  7.96022E-025  2.59110E-024  8.52837E-024  2.80987E-023  9.19296E-023
  2.96926E-022  9.43075E-022  2.93778E-021  8.96077E-021  2.67342E-020  7.79643E-020
  2.22154E-019  6.18343E-019  1.68095E-018  4.46261E-018  1.15694E-017  2.92891E-017
  7.24062E-017  1.74793E-016  4.12059E-016  9.48632E-016  2.13285E-015  4.68352E-015
  1.00453E-014  2.10464E-014  4.30780E-014  8.61503E-014  1.68363E-013  3.21594E-013
  6.00526E-013  1.09656E-012  1.95857E-012  3.42304E-012  5.85647E-012  9.81374E-012
  1.61167E-011  2.59591E-011 -4.10475E-011 -6.37950E-011 -9.76028E-011 -1.47295E-010
 -2.19833E-010 -3.25556E-010 -4.80344E-010  7.09403E-010  1.05372E-009  1.58066E-009
  2.40051E-009 -3.69079E-009 -5.72947E-009 -8.93592E-009 -1.39148E-008 -2.14927E-008
 -3.27292E-008 -4.88815E-008 -7.12973E-008 -1.01221E-007 -1.39515E-007 -1.86325E-007
 -2.40761E-007 -3.00665E-007 -3.62580E-007 -4.21971E-007 -4.73726E-007 -5.12859E-007
 -5.35307E-007 -5.38616E-007 -5.22389E-007 -4.88356E-007 -4.40066E-007 -3.82269E-007
 -3.20144E-007 -2.58546E-007 -2.01410E-007 -1.51421E-007 -1.09945E-007 -7.71875E-008
 -5.24921E-008 -3.46815E-008 -2.23709E-008 -1.42043E-008  9.00081E-009  5.81773E-009
  3.95390E-009  2.91735E-009  2.37900E-009  2.12674E-009  2.02727E-009  1.99819E-009
  1.98927E-009 -1.97073E-009 -1.92631E-009 -1.84903E-009 -1.73847E-009 -1.59880E-009
 -1.43713E-009 -1.26209E-009 -1.08262E-009 -9.06963E-010 -7.41972E-010 -5.92706E-010
 -4.62296E-010 -3.52051E-010 -2.61742E-010 -1.89979E-010 -1.34611E-010 -9.31070E-011
 -6.28630E-011 -4.14291E-011 -2.66504E-011  1.67334E-011  1.02552E-011  6.13461E-012
  3.58201E-012
  2.17990E-025  6.80801E-025  2.18141E-024  7.09569E-024  2.31847E-023  7.54259E-023
  2.42712E-022  7.68999E-022  2.39167E-021  7.28730E-021  2.17259E-020  6.33273E-020
  1.80383E-019  5.01942E-019  1.36423E-018  3.62112E-018  9.38630E-018  2.37589E-017
  5.87261E-017  1.41747E-016  3.34105E-016  7.69043E-016  1.72877E-015  3.79550E-015
  8.13910E-015  1.70490E-014  3.48886E-014  6.97570E-014  1.36296E-013  2.60285E-013
  4.85949E-013  8.87208E-013  1.58452E-012  2.76935E-012  4.73886E-012  7.94389E-012
  1.30545E-011  2.10486E-011 -3.33343E-011 -5.19215E-011 -7.96786E-011 -1.20735E-010
 -1.81153E-010 -2.70079E-010 -4.01761E-010  5.99031E-010  8.99200E-010  1.36365E-009
  2.09273E-009 -3.24752E-009 -5.07930E-009 -7.96586E-009 -1.24500E-008 -1.92709E-008
 -2.93733E-008 -4.38739E-008 -6.39651E-008 -9.07420E-008 -1.24955E-007 -1.66714E-007
 -2.15209E-007 -2.68511E-007 -3.23543E-007 -3.76287E-007 -4.22226E-007 -4.56964E-007
 -4.76922E-007 -4.79949E-007 -4.65699E-007 -4.35697E-007 -3.93063E-007 -3.41971E-007
 -2.86976E-007 -2.32349E-007 -1.81568E-007 -1.37016E-007 -9.99237E-008 -7.05060E-008
 -4.82152E-008 -3.20391E-008 -2.07729E-008 -1.32283E-008 -8.36270E-009  5.33812E-009
  3.52664E-009  2.48442E-009  1.91247E-009  1.61689E-009  1.47535E-009  1.41206E-009
  1.38078E-009 -1.35391E-009 -1.31593E-009 -1.25939E-009 -1.18236E-009 -1.08670E-009
 -9.76652E-010 -8.57767E-010 -7.35938E-010 -6.16685E-010 -5.04638E-010 -4.03229E-010
 -3.14593E-010 -2.39633E-010 -1.78207E-010 -1.29379E-010 -9.16947E-011 -6.34379E-011
 -4.28412E-011 -2.82403E-011  1.81702E-011  1.14110E-011  6.99448E-012  4.18457E-012
  2.44349E-012
  1.87193E-025  5.72739E-025  1.80364E-024  5.78902E-024  1.87339E-023  6.05433E-023
  1.93959E-022  6.12735E-022  1.90201E-021  5.78792E-021  1.72409E-020  5.02246E-020
  1.43000E-019  3.97794E-019  1.08089E-018  2.86847E-018  7.43399E-018  1.88140E-017
  4.64960E-017  1.12209E-016  2.64439E-016  6.08581E-016  1.36781E-015  3.00245E-015
  6.43721E-015  1.34813E-014  2.75820E-014  5.51368E-014  1.07709E-013  2.05660E-013
  3.83919E-013  7.00898E-013  1.25185E-012  2.18841E-012  3.74640E-012  6.28479E-012
  1.03396E-011  1.66987E-011  2.65064E-011 -4.14161E-011 -6.38218E-011 -9.72275E-011
 -1.46864E-010 -2.20744E-010 -3.31487E-010  4.99441E-010  7.57896E-010  1.16150E-009
  1.79922E-009 -2.81307E-009 -4.42345E-009 -6.95990E-009 -1.08936E-008 -1.68633E-008
 -2.56816E-008 -3.83048E-008 -5.57491E-008 -7.89407E-008 -1.08505E-007 -1.44517E-007
 -1.86260E-007 -2.32066E-007 -2.79295E-007 -3.24511E-007 -3.63864E-007 -3.93619E-007
 -4.10739E-007 -4.13405E-007 -4.01331E-007 -3.75810E-007 -3.39487E-007 -2.95898E-007
 -2.48902E-007 -2.02128E-007 -1.58534E-007 -1.20164E-007 -8.80943E-008 -6.25372E-008
 -4.30589E-008 -2.88244E-008 -1.88265E-008 -1.20624E-008 -7.64513E-009  4.85560E-009
  3.15030E-009  2.14136E-009  1.56495E-009  1.24830E-009  1.08148E-009  9.95898E-010
  9.49417E-010  9.16658E-010 -8.82978E-010 -8.40779E-010 -7.87178E-010 -7.22438E-010
 -6.48817E-010 -5.69665E-010 -4.88716E-010 -4.09540E-010 -3.35164E-010 -2.67846E-010
 -2.09000E-010 -1.59225E-010 -1.18429E-010 -8.59934E-011 -6.09559E-011 -4.21787E-011
 -2.84893E-011  1.87831E-011  1.20875E-011  7.59236E-012  4.65459E-012  2.78512E-012
  1.62652E-012
  1.58323E-025  4.74164E-025  1.46548E-024  4.63386E-024  1.48309E-023  4.75603E-023
  1.51569E-022  4.77156E-022  1.47775E-021  4.48999E-021  1.33609E-020  3.88942E-020
  1.10684E-019  3.07784E-019  8.36074E-019  2.21824E-018  5.74767E-018  1.45435E-017
  3.59357E-017  8.67085E-017  2.04306E-016  4.70105E-016  1.05638E-015  2.31839E-015
  4.96961E-015  1.04057E-014  2.12853E-014  4.25422E-014  8.30937E-014  1.58644E-013
  2.96145E-013  5.40705E-013  9.65988E-013  1.68950E-012  2.89459E-012  4.86169E-012
  8.01233E-012  1.29716E-011  2.06581E-011 -3.24184E-011 -5.02352E-011 -7.70620E-011
 -1.17383E-010 -1.78159E-010 -2.70444E-010  4.12111E-010  6.32340E-010  9.78776E-010
  1.52841E-009 -2.40325E-009 -3.79114E-009 -5.97100E-009 -9.33906E-009 -1.44292E-008
 -2.19169E-008 -3.25924E-008 -4.72902E-008 -6.67644E-008 -9.15145E-008 -1.21581E-007
 -1.56351E-007 -1.94427E-007 -2.33619E-007 -2.71093E-007 -3.03678E-007 -3.28312E-007
 -3.42511E-007 -3.44788E-007 -3.34914E-007 -3.13949E-007 -2.84054E-007 -2.48119E-007
 -2.09299E-007 -1.70568E-007 -1.34361E-007 -1.02374E-007 -7.55151E-008 -5.39912E-008
 -3.74767E-008 -2.53113E-008 -1.66854E-008 -1.07836E-008 -6.87764E-009 -4.37127E-009
  2.80889E-009  1.86162E-009  1.30295E-009  9.82656E-010  8.03940E-010  7.05709E-010
  6.50023E-010  6.13735E-010  5.83186E-010 -5.50882E-010 -5.13390E-010 -4.69939E-010
 -4.21435E-010 -3.69728E-010 -3.17057E-010 -2.65635E-010 -2.17374E-010 -1.73711E-010
 -1.35549E-010 -1.03271E-010 -7.68161E-011 -5.57817E-011 -3.95439E-011 -2.73652E-011
  1.84856E-011  1.21891E-011  7.84509E-012  4.92835E-012  3.02184E-012  1.80842E-012
  1.05628E-012
  1.31888E-025  3.86457E-025  1.17077E-024  3.64141E-024  1.15093E-023  3.65789E-023
  1.15857E-022  3.63227E-022  1.12182E-021  3.40234E-021  1.01119E-020  2.94113E-020
  8.36480E-020  2.32501E-019  6.31360E-019  1.67464E-018  4.33812E-018  1.09745E-017
  2.71118E-017  6.54049E-017  1.54080E-016  3.54467E-016  7.96375E-016  1.74742E-015
  3.74496E-015  7.83994E-015  1.60343E-014  3.20429E-014  6.25811E-014  1.19480E-013
  2.23064E-013  4.07391E-013  7.28202E-013  1.27470E-012  2.18672E-012  3.67956E-012
  6.07972E-012  9.87701E-012  1.58019E-011 -2.49435E-011 -3.89358E-011 -6.02589E-011
 -9.27393E-011 -1.42387E-010 -2.18799E-010 -3.37486E-010  5.23642E-010  8.18061E-010
  1.28602E-009 -2.02987E-009 -3.20569E-009 -5.04312E-009 -7.86561E-009 -1.21057E-008
 -1.83069E-008 -2.71003E-008 -3.91471E-008 -5.50384E-008 -7.51563E-008 -9.95123E-008
 -1.27596E-007 -1.58274E-007 -1.89787E-007 -2.19871E-007 -2.46006E-007 -2.65763E-007
 -2.77177E-007 -2.79077E-007 -2.71280E-007 -2.54627E-007 -2.30821E-007 -2.02142E-007
 -1.71086E-007 -1.40010E-007 -1.10852E-007 -8.49764E-008 -6.31311E-008 -4.55106E-008
 -3.18859E-008 -2.17573E-008 -1.44986E-008 -9.47044E-009 -6.09479E-009 -3.89276E-009
  2.49371E-009  1.62636E-009  1.10105E-009  7.90016E-010  6.09602E-010  5.06221E-010
  4.46108E-010  4.08357E-010  3.80370E-010 -3.54943E-010 -3.28392E-010 -2.99318E-010
 -2.67755E-010 -2.34560E-010 -2.00971E-010 -1.68290E-010 -1.37671E-010 -1.09997E-010
 -8.58218E-011 -6.53808E-011 -4.86302E-011 -3.53134E-011 -2.50340E-011  1.73245E-011
  1.17035E-011  7.71756E-012  4.96754E-012  3.12095E-012  1.91384E-012  1.14549E-012
  6.69156E-013
  1.08204E-025  3.10173E-025  9.20178E-025  2.81100E-024  8.76033E-024  2.75567E-023
  8.66554E-023  2.70353E-022  8.32262E-022  2.51864E-021  7.47453E-021  2.17184E-020
  6.17249E-020  1.71476E-019  4.65461E-019  1.23421E-018  3.19634E-018  8.08414E-018
  1.99668E-017  4.81581E-017  1.13427E-016  2.60889E-016  5.86016E-016  1.28559E-015
  2.75469E-015  5.76589E-015  1.17909E-014  2.35611E-014  4.60162E-014  8.78665E-014
  1.64094E-013  2.99860E-013  5.36474E-013  9.40355E-013  1.61631E-012  2.72712E-012
  4.52257E-012  7.38291E-012  1.18853E-011  1.89076E-011 -2.97937E-011 -4.66232E-011
 -7.26534E-011 -1.13050E-010 -1.76090E-010 -2.75108E-010  4.31598E-010  6.79981E-010
  1.07465E-009 -1.69982E-009 -2.68231E-009 -4.20660E-009 -6.52984E-009 -9.99265E-009
 -1.50190E-008 -2.20973E-008 -3.17337E-008 -4.43747E-008 -6.02997E-008 -7.94983E-008
 -1.01555E-007 -1.25578E-007 -1.50195E-007 -1.73654E-007 -1.94015E-007 -2.09410E-007
 -2.18335E-007 -2.19892E-007 -2.13944E-007 -2.01128E-007 -1.82745E-007 -1.60537E-007
 -1.36413E-007 -1.12183E-007 -8.93478E-008 -6.89741E-008 -5.16625E-008 -3.75922E-008
 -2.66149E-008 -1.83694E-008 -1.23894E-008 -8.19060E-009 -5.32860E-009 -3.42980E-009
  2.20065E-009  1.42274E-009  9.40673E-010  6.47841E-010  4.73140E-010  3.70198E-010
  3.09310E-010  2.71783E-010  2.46132E-010 -2.25577E-010 -2.06405E-010 -1.86881E-010
 -1.66509E-010 -1.45515E-010 -1.24494E-010 -1.04154E-010 -8.51537E-011 -6.80093E-011
 -5.30477E-011 -4.04049E-011 -3.00488E-011 -2.18181E-011  1.54659E-011  1.07025E-011
  7.22991E-012  4.76759E-012  3.06882E-012  1.92813E-012  1.18246E-012  7.07795E-013
  4.13516E-013
  8.74109E-026  2.45195E-025  7.11852E-025  2.13302E-024  6.54422E-024  2.03452E-023
  6.34456E-023  1.96809E-022  6.03524E-022  1.82168E-021  5.39671E-021  1.56621E-020
  4.44751E-020  1.23479E-019  3.35020E-019  8.88006E-019  2.29904E-018  5.81311E-018
  1.43541E-017  3.46127E-017  8.15051E-017  1.87427E-016  4.20917E-016  9.23223E-016
  1.97789E-015  4.13942E-015  8.46428E-015  1.69140E-014  3.30389E-014  6.31076E-014
  1.17925E-013  2.15696E-013  3.86446E-013  6.78764E-013  1.17001E-012  1.98174E-012
  3.30330E-012  5.42817E-012  8.81109E-012  1.41591E-011  2.25782E-011 -3.58121E-011
 -5.66308E-011 -8.94620E-011 -1.41406E-010 -2.23850E-010 -3.54966E-010  5.63482E-010
  8.94131E-010 -1.41512E-009 -2.22768E-009 -3.47700E-009 -5.36290E-009 -8.14694E-009
 -1.21511E-008 -1.77420E-008 -2.52952E-008 -3.51359E-008 -4.74592E-008 -6.22394E-008
 -7.91463E-008 -9.74939E-008 -1.16243E-007 -1.34075E-007 -1.49537E-007 -1.61236E-007
 -1.68051E-007 -1.69316E-007 -1.64923E-007 -1.55343E-007 -1.41537E-007 -1.24795E-007
 -1.06537E-007 -8.81132E-008 -7.06557E-008 -5.49795E-008 -4.15580E-008 -3.05527E-008
 -2.18787E-008 -1.52871E-008 -1.04438E-008 -6.99331E-009 -4.60377E-009 -2.99111E-009
 -1.92804E-009  1.24226E-009  8.08705E-010  5.39786E-010  3.75889E-010  2.77371E-010
  2.18380E-010  1.82375E-010  1.59010E-010  1.42028E-010 -1.27840E-010 -1.14580E-010
 -1.01461E-010 -8.83354E-011 -7.53988E-011 -6.29869E-011 -5.14471E-011 -4.10621E-011
 -3.20138E-011 -2.43757E-011  1.81234E-011  1.31565E-011  9.32468E-012  6.45199E-012
  4.35815E-012  2.87371E-012  1.84970E-012  1.16216E-012  7.12728E-013  4.26643E-013
  2.49275E-013
  6.95091E-026  1.90918E-025  5.42254E-025  1.59199E-024  4.80117E-024  1.47295E-023
  4.54928E-023  1.40175E-022  4.27889E-022  1.28756E-021  3.80644E-021  1.10311E-020
  3.12930E-020  8.68177E-020  2.35423E-019  6.23743E-019  1.61429E-018  4.08048E-018
  1.00730E-017  2.42833E-017  5.71681E-017  1.31433E-016  2.95107E-016  6.47163E-016
  1.38628E-015  2.90106E-015  5.93219E-015  1.18560E-014  2.31669E-014  4.42783E-014
  8.28213E-014  1.51711E-013  2.72390E-013  4.79861E-013  8.30512E-013  1.41430E-012
  2.37393E-012  3.93537E-012  6.45696E-012  1.05091E-011  1.70035E-011  2.74036E-011
  4.40632E-011  7.07671E-011 -1.13584E-010 -1.82183E-010 -2.91832E-010 -4.66323E-010
 -7.42105E-010 -1.17382E-009 -1.84117E-009 -2.85666E-009 -4.37274E-009 -6.58612E-009
[truncated: 24,855,106 more chars]
