# Supplementary material for: Avibactam–Cyclodextrin Inclusion Complexes: Computational and Thermodynamic Insights for Drug Delivery, Detection, and Environmental Scavenging
Source: Molecules. 2025 Aug 18;30(16):3401. doi: 10.3390/molecules30163401 (PMC12388632; doi:10.3390/molecules30163401)
Supplement: Supplementary file 1 [file molecules-30-03401-s001.zip › DFT inputs - optimized structure - NCI/NCI/bCD/func2.cub]

 Generated by Multiwfn
 Totally      1781120 grid points
  174  -16.653720   15.092254   -9.773902
  121    0.241766    0.000000    0.000000
  128    0.000000    0.241766    0.000000
  115    0.000000    0.000000    0.241766
    1    1.000000    7.523359   26.823857   -4.626111
    6    6.000000   -9.146700   24.916602    9.266682
    6    6.000000   -7.737328   22.784960   10.599559
    6    6.000000   -5.303119   22.164296    9.241093
    6    6.000000   -5.810938   21.627668    6.466646
    6    6.000000   -7.288013   23.797553    5.284006
    6    6.000000   -8.116980   23.239629    2.610894
    8    8.000000   -7.300778   23.510204   13.158794
    8    8.000000   -4.192249   20.063295   10.489906
    8    8.000000   -3.421766   21.384610    5.232492
    8    8.000000   -9.554602   24.249351    6.718585
    8    8.000000   -9.214144   25.372667    1.391725
    1    1.000000  -11.021071   25.146734   10.080923
    1    1.000000   -8.964339   21.121343   10.557269
    1    1.000000   -4.046474   23.802598    9.346513
    1    1.000000   -6.888629   19.877339    6.282311
    1    1.000000   -6.120797   25.499176    5.287976
    1    1.000000   -9.424712   21.637435    2.626329
    1    1.000000   -6.474995   22.712917    1.501274
    1    1.000000   -6.156729   22.277154   13.873128
    1    1.000000   -2.566928   19.727080    9.679816
    1    1.000000  -10.737525   25.792396    2.302545
    6    6.000000   -8.585140   34.666304   11.480233
    6    6.000000   -7.911080   32.834745   13.595396
    6    6.000000   -7.010166   30.342790   12.523219
    6    6.000000   -8.931720   29.303606   10.665435
    6    6.000000   -9.664754   31.283451    8.698111
    6    6.000000  -11.748791   30.455680    6.950515
    8    8.000000   -6.059676   33.996703   15.170357
    8    8.000000   -6.595372   28.672768   14.584890
    8    8.000000   -7.761408   27.180713    9.466755
    8    8.000000  -10.457825   33.574961    9.926694
    8    8.000000  -13.893633   29.646223    8.371417
    1    1.000000   -9.439855   36.369259   12.258002
    1    1.000000   -9.636206   32.499695   14.683594
    1    1.000000   -5.243343   30.664194   11.503151
    1    1.000000  -10.608929   28.700453   11.697450
    1    1.000000   -8.016520   31.679193    7.523781
    1    1.000000  -11.021969   28.926739    5.775033
    1    1.000000  -12.232735   32.040499    5.717376
    1    1.000000   -5.449446   32.728443   16.333512
    1    1.000000   -6.501234   26.951614   13.923383
    1    1.000000  -15.153720   29.079036    7.184161
    6    6.000000   -2.829417   41.491321    6.965166
    6    6.000000   -2.537347   41.146556    9.816984
    6    6.000000   -3.283733   38.478781   10.581411
    6    6.000000   -5.891713   37.860246    9.537414
    6    6.000000   -6.006755   38.288372    6.696340
    6    6.000000   -8.594656   37.926072    5.546194
    8    8.000000   -0.074858   41.835299   10.614279
    8    8.000000   -3.255579   38.307313   13.259107
    8    8.000000   -6.380970   35.268736   10.122131
    8    8.000000   -5.287355   40.853706    6.155981
    8    8.000000  -10.492166   39.481765    6.653398
    1    1.000000   -2.577904   43.470843    6.461276
    1    1.000000   -3.834933   42.458655   10.737189
    1    1.000000   -1.933378   37.139242    9.763620
    1    1.000000   -7.287825   39.063585   10.461041
    1    1.000000   -4.706808   36.984868    5.758934
    1    1.000000   -9.188427   35.983968    5.830272
    1    1.000000   -8.453706   38.266929    3.512921
    1    1.000000    1.133116   41.253651    9.349389
    1    1.000000   -3.963707   36.670263   13.720576
    1    1.000000   -9.969118   41.214581    6.421127
    6    6.000000    4.113786   39.935451   -0.123572
    6    6.000000    5.055603   41.073678    2.355601
    6    6.000000    3.272962   40.373028    4.494382
    6    6.000000    0.576652   41.074571    3.860626
    6    6.000000   -0.172909   40.034360    1.275813
    6    6.000000   -2.710237   40.947497    0.341934
    8    8.000000    7.589133   40.403958    2.908893
    8    8.000000    3.938954   41.636872    6.787426
    8    8.000000   -0.982654   39.981133    5.775922
    8    8.000000    1.643617   40.762615   -0.618344
    8    8.000000   -2.900932   43.628677    0.188331
    1    1.000000    5.269513   40.596137   -1.694552
    1    1.000000    5.045861   43.121947    2.124262
    1    1.000000    3.346027   38.332214    4.784166
    1    1.000000    0.379336   43.126775    3.870456
    1    1.000000   -0.243263   37.978315    1.395258
    1    1.000000   -4.164456   40.328159    1.649095
    1    1.000000   -3.077338   40.073685   -1.494142
    1    1.000000    7.699224   38.555571    3.028788
    1    1.000000    5.646623   41.132540    7.193962
    1    1.000000   -1.629383   44.194142   -0.991982
    6    6.000000    8.224326   31.115468   -2.688200
    6    6.000000    9.223634   32.448486   -0.333141
    6    6.000000    7.109361   33.995965    0.822206
    6    6.000000    6.194237   35.931344   -1.093560
    6    6.000000    5.344796   34.534649   -3.475761
    6    6.000000    4.640548   36.281610   -5.618972
    8    8.000000   10.180655   30.612448    1.376259
    8    8.000000    7.975534   35.129129    3.119575
    8    8.000000    4.111401   37.251197   -0.022701
    8    8.000000    7.343159   32.950353   -4.420017
    8    8.000000    3.631957   34.952685   -7.730141
    1    1.000000    9.738080   30.124148   -3.665899
    1    1.000000   10.750094   33.707884   -0.929798
    1    1.000000    5.545410   32.743036    1.277346
    1    1.000000    7.725096   37.235900   -1.553327
    1    1.000000    3.710299   33.369533   -2.990992
    1    1.000000    6.294888   37.397190   -6.165298
    1    1.000000    3.172834   37.571037   -4.985036
    1    1.000000   10.336683   31.416592    3.010733
    1    1.000000    6.666265   34.796304    4.364447
    1    1.000000    4.908319   33.766683   -8.273902
    6    6.000000    4.180719   21.986487   -2.327334
    6    6.000000    6.963107   22.422573   -1.700964
    6    6.000000    7.359439   25.157530   -0.927087
    6    6.000000    6.320972   26.926801   -2.950448
    6    6.000000    3.602768   26.287201   -3.650285
    6    6.000000    2.692081   27.767609   -5.918806
    8    8.000000    7.801945   20.660051    0.125749
    8    8.000000    9.973780   25.590451   -0.513806
    8    8.000000    6.304253   29.439541   -1.955478
    8    8.000000    3.350351   23.637729   -4.255479
    8    8.000000    0.035520   27.621113   -6.278794
    1    1.000000    3.912114   20.083989   -3.062298
    1    1.000000    8.058971   22.048817   -3.406858
    1    1.000000    6.297681   25.510648    0.812193
    1    1.000000    2.399556   26.721861   -2.034315
    1    1.000000    3.573849   27.009128   -7.618026
    1    1.000000    3.306143   29.722939   -5.707651
    1    1.000000    6.642421   20.706007    1.562950
    1    1.000000   10.122098   27.209108    0.350241
    1    1.000000   -0.740425   28.412880   -4.813952
    6    6.000000   -2.693991   18.986380    4.350095
    6    6.000000    0.045825   18.518773    5.105637
    6    6.000000    1.797122   20.336965    3.749639
    6    6.000000    1.325680   20.307272    0.924229
    6    6.000000   -1.478633   20.625105    0.326470
    6    6.000000   -2.141439   20.261875   -2.459138
    8    8.000000    0.338391   18.806138    7.784266
    8    8.000000    4.382789   19.684002    4.178434
    8    8.000000    2.732398   22.360779   -0.115385
    8    8.000000   -2.937622   18.786454    1.699203
    8    8.000000   -2.108130   22.531631   -3.883839
    1    1.000000   -3.911351   17.521166    5.127450
    1    1.000000    0.521690   16.592254    4.557050
    1    1.000000    1.440326   22.243894    4.440220
    1    1.000000    1.997640   18.516946    0.145430
    1    1.000000   -2.057727   22.523778    0.884013
    1    1.000000   -4.071821   19.556084   -2.534917
    1    1.000000   -0.919566   18.825123   -3.304743
    1    1.000000    1.029906   17.260629    8.454485
    1    1.000000    4.802893   20.175375    5.884292
    1    1.000000   -0.365834   23.043563   -4.168158
   16   16.000000    2.974799   31.843761   12.854124
    8    8.000000    3.272500   30.474233    9.776278
    8    8.000000    3.396786   33.810250    5.666251
    8    8.000000   -1.629567   29.868145   -1.644532
    8    8.000000    2.953772   34.606367   12.376759
    8    8.000000    5.320223   30.803169   13.972105
    8    8.000000    0.564502   30.803957   13.843492
    7    7.000000   -0.688102   32.278426    4.731309
    7    7.000000    1.221652   31.085407    8.313459
    7    7.000000   -3.040202   33.365146    0.394807
    6    6.000000   -0.817251   29.231587    7.844085
    6    6.000000   -2.535666   31.046453    6.455213
    6    6.000000    0.090255   27.148527    6.046165
    6    6.000000   -0.123593   30.572912    2.565996
    6    6.000000   -0.474386   27.763517    3.266729
    6    6.000000    1.545557   32.549499    6.225966
    6    6.000000   -1.679492   31.252219    0.241895
    1    1.000000   -1.539366   28.539582    9.629699
    1    1.000000   -4.041586   30.157145    5.394409
    1    1.000000   -3.332811   32.461192    7.705690
    1    1.000000   -0.849317   25.383556    6.508810
    1    1.000000    2.104322   26.840081    6.343574
    1    1.000000    1.832344   30.904787    2.019895
    1    1.000000    0.696405   26.615438    2.036625
    1    1.000000   -2.414051   27.216495    2.860575
    1    1.000000   -2.956674   34.421828    1.974665
    1    1.000000   -4.060461   33.973349   -1.089719
  8.18966E+007  6.36420E+007  4.96108E+007  3.86929E+007  3.00952E+007  2.32649E+007
  1.78279E+007  1.35246E+007  1.01555E+007  7.55251E+006  5.57162E+006  4.08830E+006
  2.99354E+006  2.19395E+006  1.61330E+006  1.19231E+006  8.86643E+005  6.63909E+005
  5.00804E+005  3.80672E+005  2.91631E+005  2.25199E+005  1.75299E+005  1.37562E+005
  1.08827E+005  8.67975E+004  6.97949E+004  5.65843E+004  4.62522E+004  3.81192E+004
  3.16767E+004  2.65417E+004  2.24245E+004  1.91042E+004  1.64119E+004  1.42175E+004
  1.24202E+004  1.09418E+004  9.72099E+003  8.70971E+003  7.87005E+003  7.17201E+003
  6.59175E+003  6.11034E+003  5.71270E+003  5.38683E+003  5.12326E+003  4.91455E+003
  4.75497E+003  4.64022E+003  4.56725E+003  4.53410E+003  4.53984E+003  4.58450E+003
  4.66904E+003  4.79538E+003  4.96639E+003  5.18592E+003  5.45877E+003  5.79048E+003
  6.18682E+003  6.65252E+003  7.18845E+003  7.78600E+003  8.41752E+003  9.02530E+003
  9.52244E+003  9.82577E+003  9.89812E+003  9.73677E+003  9.35672E+003  8.81708E+003
  8.20670E+003  7.59994E+003  7.03966E+003  6.54388E+003  6.11658E+003  5.75528E+003
  5.45508E+003  5.21068E+003  5.01720E+003  4.87057E+003  4.76764E+003  4.70620E+003
  4.68498E+003  4.70364E+003  4.76281E+003  4.86413E+003  5.01032E+003  5.20530E+003
  5.45441E+003  5.76461E+003  6.14483E+003  6.60636E+003  7.16344E+003  7.83397E+003
  8.64044E+003  9.61114E+003  1.07818E+004  1.21976E+004  1.39161E+004  1.60107E+004
  1.85755E+004  2.17321E+004  2.56378E+004  3.04980E+004  3.65815E+004  4.42428E+004
  5.39517E+004  6.63345E+004  8.22312E+004  1.02775E+005  1.29504E+005  1.64518E+005
  2.10703E+005
  7.03372E+007  5.45518E+007  4.23988E+007  3.29276E+007  2.54658E+007  1.95509E+007
  1.48690E+007  1.11935E+007  8.34236E+006  6.16117E+006  4.51834E+006  3.30019E+006
  2.40847E+006  1.76116E+006  1.29310E+006  9.54716E+005  7.09474E+005  5.30986E+005
  4.00386E+005  3.04247E+005  2.33018E+005  1.79891E+005  1.39996E+005  1.09831E+005
  8.68673E+004  6.92659E+004  5.56835E+004  4.51323E+004  3.68818E+004  3.03887E+004
  2.52461E+004  2.11481E+004  1.78630E+004  1.52142E+004  1.30668E+004  1.13169E+004
  9.88389E+003  8.70533E+003  7.73230E+003  6.92641E+003  6.25739E+003  5.70128E+003
  5.23907E+003  4.85565E+003  4.53898E+003  4.27951E+003  4.06966E+003  3.90352E+003
  3.77650E+003  3.68519E+003  3.62715E+003  3.60083E+003  3.60550E+003  3.64118E+003
  3.70867E+003  3.80953E+003  3.94607E+003  4.12145E+003  4.33958E+003  4.60506E+003
  4.92277E+003  5.29693E+003  5.72897E+003  6.21310E+003  6.72863E+003  7.23034E+003
  7.64761E+003  7.91039E+003  7.98698E+003  7.87533E+003  7.58366E+003  7.15555E+003
  6.66358E+003  6.17097E+003  5.71478E+003  5.31074E+003  4.96253E+003  4.66819E+003
  4.42373E+003  4.22479E+003  4.06735E+003  3.94807E+003  3.86435E+003  3.81438E+003
  3.79710E+003  3.81224E+003  3.86029E+003  3.94259E+003  4.06135E+003  4.21976E+003
  4.42215E+003  4.67419E+003  4.98314E+003  5.35820E+003  5.81095E+003  6.35596E+003
  7.01153E+003  7.80071E+003  8.75258E+003  9.90396E+003  1.13017E+004  1.30055E+004
  1.50922E+004  1.76608E+004  2.08394E+004  2.47955E+004  2.97481E+004  3.59862E+004
  4.38928E+004  5.39785E+004  6.69284E+004  8.36664E+004  1.05447E+005  1.33983E+005
  1.71629E+005
  6.08645E+007  4.70941E+007  3.64754E+007  2.81902E+007  2.16664E+007  1.65141E+007
  1.24636E+007  9.31137E+006  6.88912E+006  5.05459E+006  3.68688E+006  2.68199E+006
  1.95175E+006  1.42447E+006  1.04457E+006  7.70563E+005  5.72289E+005  4.28129E+005
  3.22717E+005  2.45157E+005  1.87712E+005  1.44878E+005  1.12720E+005  8.84110E+004
  6.99085E+004  5.57294E+004  4.47900E+004  3.62937E+004  2.96513E+004  2.44247E+004
  2.02861E+004  1.69888E+004  1.43460E+004  1.22156E+004  1.04887E+004  9.08176E+003
  7.92985E+003  6.98262E+003  6.20071E+003  5.55322E+003  5.01577E+003  4.56910E+003
  4.19791E+003  3.89002E+003  3.63577E+003  3.42746E+003  3.25902E+003  3.12567E+003
  3.02373E+003  2.95047E+003  2.90392E+003  2.88284E+003  2.88665E+003  2.91538E+003
  2.96967E+003  3.05080E+003  3.16067E+003  3.30185E+003  3.47756E+003  3.69162E+003
  3.94816E+003  4.25088E+003  4.60150E+003  4.99618E+003  5.41938E+003  5.83557E+003
  6.18721E+003  6.41508E+003  6.49187E+003  6.41636E+003  6.19236E+003  5.85139E+003
  5.45270E+003  5.05025E+003  4.67627E+003  4.34465E+003  4.05879E+003  3.81721E+003
  3.61663E+003  3.45346E+003  3.32438E+003  3.22661E+003  3.15800E+003  3.11707E+003
  3.10292E+003  3.11534E+003  3.15472E+003  3.22216E+003  3.31945E+003  3.44924E+003
  3.61506E+003  3.82158E+003  4.07473E+003  4.38207E+003  4.75312E+003  5.19982E+003
  5.73720E+003  6.38418E+003  7.16463E+003  8.10879E+003  9.25511E+003  1.06527E+004
  1.23646E+004  1.44721E+004  1.70807E+004  2.03277E+004  2.43933E+004  2.95150E+004
  3.60075E+004  4.42908E+004  5.49279E+004  6.86788E+004  8.65748E+004  1.10025E+005
  1.40964E+005
  5.30563E+007  4.09380E+007  3.15796E+007  2.42737E+007  1.85314E+007  1.40194E+007
  1.04999E+007  7.78560E+006  5.71983E+006  4.17109E+006  3.02777E+006  2.19478E+006
  1.59333E+006  1.16101E+006  8.50462E+005  6.26924E+005  4.65373E+005  3.48012E+005
  2.62245E+005  1.99164E+005  1.52458E+005  1.17640E+005  9.15059E+004  7.17542E+004
  5.67236E+004  4.52075E+004  3.63243E+004  2.94262E+004  2.40345E+004  1.97928E+004
  1.64347E+004  1.37597E+004  1.16162E+004  9.88854E+003  8.48846E+003  7.34792E+003
  6.41432E+003  5.64675E+003  5.01325E+003  4.48874E+003  4.05344E+003  3.69172E+003
  3.39116E+003  3.14190E+003  2.93608E+003  2.76747E+003  2.63114E+003  2.52323E+003
  2.44075E+003  2.38147E+003  2.34382E+003  2.32680E+003  2.32992E+003  2.35322E+003
  2.39724E+003  2.46301E+003  2.55210E+003  2.66663E+003  2.80926E+003  2.98317E+003
  3.19184E+003  3.43853E+003  3.72502E+003  4.04885E+003  4.39831E+003  4.74535E+003
  5.04296E+003  5.24090E+003  5.31544E+003  5.26610E+003  5.09398E+003  4.82136E+003
  4.49652E+003  4.16566E+003  3.85699E+003  3.58288E+003  3.34649E+003  3.14673E+003
  2.98093E+003  2.84609E+003  2.73945E+003  2.65871E+003  2.60208E+003  2.56831E+003
  2.55667E+003  2.56697E+003  2.59954E+003  2.65528E+003  2.73569E+003  2.84294E+003
  2.97996E+003  3.15060E+003  3.35978E+003  3.61377E+003  3.92041E+003  4.28962E+003
  4.73382E+003  5.26868E+003  5.91396E+003  6.69470E+003  7.64274E+003  8.79876E+003
  1.02150E+004  1.19587E+004  1.41173E+004  1.68047E+004  2.01701E+004  2.44103E+004
  2.97863E+004  3.66460E+004  4.54564E+004  5.68473E+004  7.16740E+004  9.11047E+004
  1.16744E+005
  4.65830E+007  3.58252E+007  2.75079E+007  2.10170E+007  1.59317E+007  1.19614E+007
  8.89050E+006  6.54389E+006  4.77547E+006  3.46298E+006  2.50304E+006  1.80893E+006
  1.31053E+006  9.53651E+005  6.97943E+005  5.14178E+005  3.81512E+005  2.85202E+005
  2.14853E+005  1.63130E+005  1.24844E+005  9.63099E+004  7.48966E+004  5.87160E+004
  4.64052E+004  3.69747E+004  2.97017E+004  2.40552E+004  1.96424E+004  1.61716E+004
  1.34243E+004  1.12363E+004  9.48334E+003  8.07078E+003  6.92625E+003  5.99406E+003
  5.23115E+003  4.60402E+003  4.08652E+003  3.65813E+003  3.30265E+003  3.00730E+003
  2.76193E+003  2.55846E+003  2.39047E+003  2.25287E+003  2.14162E+003  2.05357E+003
  1.98628E+003  1.93792E+003  1.90722E+003  1.89334E+003  1.89591E+003  1.91496E+003
  1.95092E+003  2.00466E+003  2.07747E+003  2.17111E+003  2.28778E+003  2.43015E+003
  2.60116E+003  2.80366E+003  3.03940E+003  3.30687E+003  3.59719E+003  3.88813E+003
  4.14116E+003  4.31354E+003  4.38439E+003  4.35390E+003  4.22163E+003  4.00281E+003
  3.73671E+003  3.46301E+003  3.20653E+003  2.97836E+003  2.78147E+003  2.61509E+003
  2.47701E+003  2.36475E+003  2.27600E+003  2.20883E+003  2.16174E+003  2.13370E+003
  2.12408E+003  2.13273E+003  2.15992E+003  2.20641E+003  2.27344E+003  2.36282E+003
  2.47701E+003  2.61921E+003  2.79354E+003  3.00520E+003  3.26078E+003  3.56851E+003
  3.93879E+003  4.38469E+003  4.92271E+003  5.57376E+003  6.36442E+003  7.32867E+003
  8.51010E+003  9.96500E+003  1.17663E+004  1.40092E+004  1.68183E+004  2.03582E+004
  2.48469E+004  3.05753E+004  3.79337E+004  4.74485E+004  5.98349E+004  7.60693E+004
  9.74935E+004
  4.11858E+007  3.15531E+007  2.41012E+007  1.82943E+007  1.37659E+007  1.02567E+007
  7.56622E+006  5.52960E+006  4.01002E+006  2.89327E+006  2.08347E+006  1.50183E+006
  1.08618E+006  7.89501E+005  5.77371E+005  4.25130E+005  3.15319E+005  2.35647E+005
  1.77475E+005  1.34717E+005  1.03076E+005  7.94987E+004  6.18088E+004  4.84442E+004
  3.82778E+004  3.04915E+004  2.44876E+004  1.98272E+004  1.61858E+004  1.33222E+004
  1.10560E+004  9.25159E+003  7.80616E+003  6.64165E+003  5.69827E+003  4.93007E+003
  4.30147E+003  3.78484E+003  3.35860E+003  3.00581E+003  2.71312E+003  2.46997E+003
  2.26799E+003  2.10052E+003  1.96227E+003  1.84904E+003  1.75751E+003  1.68507E+003
  1.62971E+003  1.58993E+003  1.56468E+003  1.55327E+003  1.55539E+003  1.57108E+003
  1.60070E+003  1.64496E+003  1.70493E+003  1.78209E+003  1.87828E+003  1.99573E+003
  2.13695E+003  2.30441E+003  2.49978E+003  2.72220E+003  2.96490E+003  3.21018E+003
  3.42632E+003  3.57685E+003  3.64328E+003  3.62627E+003  3.52463E+003  3.34830E+003
  3.12914E+003  2.90134E+003  2.68682E+003  2.49558E+003  2.33043E+003  2.19084E+003
  2.07502E+003  1.98088E+003  1.90648E+003  1.85020E+003  1.81078E+003  1.78733E+003
  1.77936E+003  1.78672E+003  1.80964E+003  1.84876E+003  1.90513E+003  1.98028E+003
  2.07626E+003  2.19578E+003  2.34229E+003  2.52020E+003  2.73501E+003  2.99369E+003
  3.30497E+003  3.67986E+003  4.13225E+003  4.67973E+003  5.34472E+003  6.15580E+003
  7.14970E+003  8.37383E+003  9.88963E+003  1.17773E+004  1.41418E+004  1.71219E+004
  2.09013E+004  2.57250E+004  3.19221E+004  3.99364E+004  5.03706E+004  6.40477E+004
  8.20989E+004
  3.66603E+007  2.79622E+007  2.12346E+007  1.60068E+007  1.19542E+007  8.83920E+006
  6.47252E+006  4.69817E+006  3.38742E+006  2.43312E+006  1.74651E+006  1.25620E+006
  9.07228E+005  6.58804E+005  4.81485E+005  3.54369E+005  2.62746E+005  1.96304E+005
  1.47808E+005  1.12173E+005  8.58071E+004  6.61652E+004  5.14306E+004  4.03007E+004
  3.18357E+004  2.53536E+004  2.03563E+004  1.64779E+004  1.34482E+004  1.10660E+004
  9.18119E+003  7.68067E+003  6.47893E+003  5.51093E+003  4.72690E+003  4.08857E+003
  3.56634E+003  3.13721E+003  2.78322E+003  2.49028E+003  2.24727E+003  2.04543E+003
  1.87779E+003  1.73881E+003  1.62409E+003  1.53014E+003  1.45420E+003  1.39410E+003
  1.34818E+003  1.31518E+003  1.29424E+003  1.28478E+003  1.28654E+003  1.29956E+003
  1.32415E+003  1.36089E+003  1.41069E+003  1.47477E+003  1.55469E+003  1.65235E+003
  1.76986E+003  1.90939E+003  2.07249E+003  2.25872E+003  2.46291E+003  2.67088E+003
  2.85640E+003  2.98826E+003  3.04997E+003  3.04248E+003  2.96439E+003  2.82172E+003
  2.64026E+003  2.44950E+003  2.26893E+003  2.10756E+003  1.96808E+003  1.85016E+003
  1.75232E+003  1.67282E+003  1.61001E+003  1.56252E+003  1.52930E+003  1.50959E+003
  1.50297E+003  1.50931E+003  1.52883E+003  1.56206E+003  1.60989E+003  1.67362E+003
  1.75500E+003  1.85633E+003  1.98053E+003  2.13133E+003  2.31344E+003  2.53273E+003
  2.79664E+003  3.11451E+003  3.49812E+003  3.96243E+003  4.52645E+003  5.21448E+003
  6.05770E+003  7.09636E+003  8.38269E+003  9.98477E+003  1.19919E+004  1.45218E+004
  1.77307E+004  2.18268E+004  2.70897E+004  3.38967E+004  4.27598E+004  5.43788E+004
  6.97148E+004
  3.28446E+007  2.49264E+007  1.88095E+007  1.40761E+007  1.04327E+007  7.65618E+006
  5.56609E+006  4.01437E+006  2.87926E+006  2.06004E+006  1.47467E+006  1.05874E+006
  7.63710E+005  5.54149E+005  4.04782E+005  2.97802E+005  2.20739E+005  1.64879E+005
  1.24118E+005  9.41741E+004  7.20238E+004  5.55250E+004  4.31504E+004  3.38047E+004
  2.66979E+004  2.12568E+004  1.70628E+004  1.38084E+004  1.12666E+004  9.26845E+003
  7.68777E+003  6.42960E+003  5.42215E+003  4.61081E+003  3.95378E+003  3.41895E+003
  2.98147E+003  2.62205E+003  2.32561E+003  2.08033E+003  1.87689E+003  1.70794E+003
  1.56764E+003  1.45134E+003  1.35535E+003  1.27675E+003  1.21322E+003  1.16294E+003
  1.12453E+003  1.09693E+003  1.07940E+003  1.07149E+003  1.07297E+003  1.08386E+003
  1.10443E+003  1.13517E+003  1.17685E+003  1.23050E+003  1.29744E+003  1.37927E+003
  1.47782E+003  1.59497E+003  1.73213E+003  1.88916E+003  2.06208E+003  2.23943E+003
  2.39941E+003  2.51526E+003  2.57220E+003  2.57134E+003  2.51135E+003  2.39540E+003
  2.24434E+003  2.08367E+003  1.93072E+003  1.79368E+003  1.67510E+003  1.57482E+003
  1.49162E+003  1.42403E+003  1.37065E+003  1.33033E+003  1.30216E+003  1.28551E+003
  1.28001E+003  1.28557E+003  1.30236E+003  1.33086E+003  1.37181E+003  1.42635E+003
  1.49595E+003  1.58260E+003  1.68879E+003  1.81773E+003  1.97343E+003  2.16093E+003
  2.38659E+003  2.65840E+003  2.98647E+003  3.38359E+003  3.86605E+003  4.45464E+003
  5.17609E+003  6.06486E+003  7.16570E+003  8.53691E+003  1.02550E+004  1.24209E+004
  1.51683E+004  1.86758E+004  2.31829E+004  2.90128E+004  3.66045E+004  4.65575E+004
  5.96954E+004
  2.96095E+007  2.23455E+007  1.67478E+007  1.24401E+007  9.15023E+006  6.66540E+006
  4.81245E+006  3.45024E+006  2.46311E+006  1.75635E+006  1.25438E+006  8.99217E+005
  6.47996E+005  4.69880E+005  3.43073E+005  2.52319E+005  1.86978E+005  1.39630E+005
  1.05089E+005  7.97199E+004  6.09569E+004  4.69835E+004  3.65047E+004  2.85921E+004
  2.25760E+004  1.79707E+004  1.44215E+004  1.16680E+004  9.51779E+003  7.82777E+003
  6.49108E+003  5.42732E+003  4.57570E+003  3.88997E+003  3.33477E+003  2.88290E+003
  2.51336E+003  2.20980E+003  1.95948E+003  1.75239E+003  1.58066E+003  1.43806E+003
  1.31965E+003  1.22151E+003  1.14052E+003  1.07420E+003  1.02061E+003  9.78198E+002
  9.45794E+002  9.22512E+002  9.07728E+002  9.01049E+002  9.02290E+002  9.11473E+002
  9.28816E+002  9.54749E+002  9.89916E+002  1.03519E+003  1.09171E+003  1.16083E+003
  1.24412E+003  1.34323E+003  1.45944E+003  1.59279E+003  1.74019E+003  1.89229E+003
  2.03089E+003  2.13295E+003  2.18523E+003  2.18885E+003  2.14271E+003  2.04800E+003
  1.92157E+003  1.78546E+003  1.65514E+003  1.53807E+003  1.43664E+003  1.35083E+003
  1.27963E+003  1.22181E+003  1.17617E+003  1.14174E+003  1.11773E+003  1.10360E+003
  1.09905E+003  1.10401E+003  1.11862E+003  1.14329E+003  1.17869E+003  1.22577E+003
  1.28584E+003  1.36058E+003  1.45217E+003  1.56337E+003  1.69763E+003  1.85933E+003
  2.05393E+003  2.28836E+003  2.57132E+003  2.91387E+003  3.33007E+003  3.83788E+003
  4.46038E+003  5.22735E+003  6.17741E+003  7.36096E+003  8.84408E+003  1.07139E+004
  1.30861E+004  1.61148E+004  2.00070E+004  2.50420E+004  3.15991E+004  4.01961E+004
  5.15448E+004
  2.68521E+007  2.01401E+007  1.49874E+007  1.10485E+007  8.06561E+006  5.83297E+006
  4.18399E+006  2.98347E+006  2.12117E+006  1.50817E+006  1.07506E+006  7.69704E+005
  5.54214E+005  4.01658E+005  2.93153E+005  2.15544E+005  1.59690E+005  1.19227E+005
  8.97171E+004  6.80457E+004  5.20204E+004  4.00876E+004  3.11404E+004  2.43853E+004
  1.92501E+004  1.53198E+004  1.22912E+004  9.94205E+003  8.10785E+003  6.66648E+003
  5.52666E+003  4.61974E+003  3.89380E+003  3.30938E+003  2.83629E+003  2.45133E+003
  2.13655E+003  1.87802E+003  1.66486E+003  1.48855E+003  1.34236E+003  1.22098E+003
  1.12021E+003  1.03670E+003  9.67793E+002  9.11374E+002  8.65778E+002  8.29700E+002
  8.02133E+002  7.82326E+002  7.69747E+002  7.64060E+002  7.65108E+002  7.72911E+002
  7.87655E+002  8.09707E+002  8.39618E+002  8.78140E+002  9.26236E+002  9.85085E+002
  1.05605E+003  1.14054E+003  1.23974E+003  1.35380E+003  1.48026E+003  1.61145E+003
  1.73203E+003  1.82213E+003  1.86988E+003  1.87639E+003  1.84079E+003  1.76298E+003
  1.65654E+003  1.54062E+003  1.42897E+003  1.32840E+003  1.24116E+003  1.16732E+003
  1.10606E+003  1.05632E+003  1.01710E+003  9.87540E+002  9.66987E+002  9.54978E+002
  9.51254E+002  9.55754E+002  9.68620E+002  9.90205E+002  1.02109E+003  1.06212E+003
  1.11442E+003  1.17946E+003  1.25915E+003  1.35588E+003  1.47266E+003  1.61330E+003
  1.78257E+003  1.98648E+003  2.23262E+003  2.53061E+003  2.89271E+003  3.33455E+003
  3.87622E+003  4.54368E+003  5.37055E+003  6.40075E+003  7.69182E+003  9.31969E+003
  1.13851E+004  1.40223E+004  1.74117E+004  2.17965E+004  2.75072E+004  3.49949E+004
  4.48794E+004
  2.44897E+007  1.82466E+007  1.34784E+007  9.86107E+006  7.14541E+006  5.13157E+006
  3.65854E+006  2.59619E+006  1.83930E+006  1.30459E+006  9.28454E+005  6.64055E+005
  4.77824E+005  3.46142E+005  2.52555E+005  1.85650E+005  1.37515E+005  1.02653E+005
  7.72313E+004  5.85657E+004  4.47649E+004  3.44900E+004  2.67868E+004  2.09718E+004
  1.65519E+004  1.31695E+004  1.05637E+004  8.54263E+003  6.96490E+003  5.72529E+003
  4.74519E+003  3.96548E+003  3.34148E+003  2.83921E+003  2.43269E+003  2.10196E+003
  1.83156E+003  1.60953E+003  1.42649E+003  1.27511E+003  1.14961E+003  1.04543E+003
  9.58948E+002  8.87284E+002  8.28156E+002  7.79749E+002  7.40631E+002  7.09679E+002
  6.86028E+002  6.69034E+002  6.58238E+002  6.53351E+002  6.54242E+002  6.60924E+002
  6.73560E+002  6.92465E+002  7.18113E+002  7.51154E+002  7.92418E+002  8.42925E+002
  9.03857E+002  9.76461E+002  1.06178E+003  1.16003E+003  1.26923E+003  1.38299E+003
  1.48828E+003  1.56790E+003  1.61128E+003  1.61944E+003  1.59177E+003  1.52735E+003
  1.43721E+003  1.33794E+003  1.24183E+003  1.15502E+003  1.07963E+003  1.01580E+003
  9.62840E+002  9.19866E+002  8.86013E+002  8.60550E+002  8.42912E+002  8.32706E+002
  8.29714E+002  8.33890E+002  8.45364E+002  8.64451E+002  8.91668E+002  9.27754E+002
  9.73705E+002  1.03082E+003  1.10076E+003  1.18563E+003  1.28809E+003  1.41147E+003
  1.55995E+003  1.73883E+003  1.95476E+003  2.21619E+003  2.53388E+003  2.92157E+003
  3.39690E+003  3.98265E+003  4.70837E+003  5.61261E+003  6.74594E+003  8.17502E+003
  9.98833E+003  1.23039E+004  1.52800E+004  1.91304E+004  2.41452E+004  3.07207E+004
  3.94012E+004
  2.24560E+007  1.66142E+007  1.21807E+007  8.84465E+006  6.36250E+006  4.53912E+006
  3.21821E+006  2.27400E+006  1.60619E+006  1.13694E+006  8.08083E+005  5.77478E+005
  4.15302E+005  3.00742E+005  2.19373E+005  1.61226E+005  1.19403E+005  8.91184E+004
  6.70382E+004  5.08279E+004  3.88440E+004  2.99228E+004  2.32354E+004  1.81878E+004
  1.43517E+004  1.14165E+004  9.15546E+003  7.40215E+003  6.03363E+003  4.95856E+003
  4.10869E+003  3.43270E+003  2.89180E+003  2.45649E+003  2.10422E+003  1.81767E+003
  1.58344E+003  1.39113E+003  1.23262E+003  1.10155E+003  9.92905E+002  9.02724E+002
  8.27871E+002  7.65851E+002  7.14685E+002  6.72799E+002  6.38952E+002  6.12171E+002
  5.91706E+002  5.76999E+002  5.67653E+002  5.63417E+002  5.64177E+002  5.69945E+002
  5.80862E+002  5.97202E+002  6.19376E+002  6.47947E+002  6.83638E+002  7.27337E+002
  7.80076E+002  8.42949E+002  9.16888E+002  1.00212E+003  1.09701E+003  1.19614E+003
  1.28834E+003  1.35865E+003  1.39776E+003  1.40661E+003  1.38477E+003  1.33089E+003
  1.25403E+003  1.16861E+003  1.08552E+003  1.01030E+003  9.44914E+002  8.89534E+002
  8.43602E+002  8.06357E+002  7.77061E+002  7.55084E+002  7.39943E+002  7.31304E+002
  7.28983E+002  7.32949E+002  7.43326E+002  7.60398E+002  7.84627E+002  8.16672E+002
  8.57417E+002  9.08016E+002  9.69942E+002  1.04506E+003  1.13572E+003  1.24488E+003
  1.37624E+003  1.53448E+003  1.72550E+003  1.95678E+003  2.23785E+003  2.58087E+003
  3.00146E+003  3.51979E+003  4.16204E+003  4.96233E+003  5.96544E+003  7.23042E+003
  8.83561E+003  1.08855E+004  1.35203E+004  1.69292E+004  2.13692E+004  2.71911E+004
  3.48765E+004
  2.06978E+007  1.52019E+007  1.10613E+007  7.97228E+006  5.69480E+006  4.03768E+006
  2.84843E+006  2.00531E+006  1.41281E+006  9.98390E+005  7.08853E+005  5.06224E+005
  3.63901E+005  2.63443E+005  1.92126E+005  1.41178E+005  1.04540E+005  7.80146E+004
  5.86773E+004  4.44822E+004  3.39893E+004  2.61788E+004  2.03246E+004  1.59064E+004
  1.25491E+004  9.98051E+003  8.00217E+003  6.46829E+003  5.27122E+003  4.33098E+003
  3.58781E+003  2.99678E+003  2.52394E+003  2.14346E+003  1.83562E+003  1.58525E+003
  1.38062E+003  1.21264E+003  1.07421E+003  9.59749E+002  8.64889E+002  7.86161E+002
  7.20821E+002  6.66689E+002  6.22034E+002  5.85480E+002  5.55943E+002  5.32571E+002
  5.14712E+002  5.01874E+002  4.93712E+002  4.90007E+002  4.90658E+002  4.95677E+002
  5.05186E+002  5.19424E+002  5.38752E+002  5.63662E+002  5.94786E+002  6.32902E+002
  6.78916E+002  7.33789E+002  7.98345E+002  8.72798E+002  9.55753E+002  1.04250E+003
  1.12334E+003  1.18525E+003  1.22011E+003  1.22886E+003  1.21114E+003  1.16546E+003
  1.09942E+003  1.02555E+003  9.53470E+002  8.88122E+002  8.31284E+002  7.83142E+002
  7.43236E+002  7.10915E+002  6.85545E+002  6.66587E+002  6.53626E+002  6.46378E+002
  6.44695E+002  6.48557E+002  6.58085E+002  6.73538E+002  6.95336E+002  7.24069E+002
  7.60534E+002  8.05760E+002  8.61067E+002  9.28121E+002  1.00902E+003  1.10640E+003
  1.22358E+003  1.36472E+003  1.53510E+003  1.74140E+003  1.99210E+003  2.29808E+003
  2.67328E+003  3.13570E+003  3.70871E+003  4.42278E+003  5.31787E+003  6.44670E+003
  7.87920E+003  9.70864E+003  1.20602E+004  1.51027E+004  1.90656E+004  2.42617E+004
  3.11209E+004
  1.91721E+007  1.39766E+007  1.00934E+007  7.22183E+006  5.12430E+006  3.61260E+006
  2.53735E+006  1.78070E+006  1.25192E+006  8.83498E+005  6.26745E+005  4.47348E+005
  3.21469E+005  2.32672E+005  1.69657E+005  1.24651E+005  9.22914E+004  6.88657E+004
  5.17898E+004  3.92559E+004  2.99916E+004  2.30963E+004  1.79286E+004  1.40289E+004
  1.10658E+004  8.79917E+003  7.05358E+003  5.70034E+003  4.64438E+003  3.81510E+003
  3.15972E+003  2.63859E+003  2.22173E+003  1.88635E+003  1.61504E+003  1.39440E+003
  1.21411E+003  1.06613E+003  9.44194E+002  8.43392E+002  7.59859E+002  6.90540E+002
  6.33015E+002  5.85362E+002  5.46054E+002  5.13880E+002  4.87881E+002  4.67310E+002
  4.51588E+002  4.40284E+002  4.33094E+002  4.29823E+002  4.30384E+002  4.34786E+002
  4.43136E+002  4.55646E+002  4.72632E+002  4.94529E+002  5.21894E+002  5.55412E+002
  5.95880E+002  6.44145E+002  7.00928E+002  7.66403E+002  8.39315E+002  9.15476E+002
  9.86315E+002  1.04047E+003  1.07103E+003  1.07900E+003  1.06398E+003  1.02455E+003
  9.67289E+002  9.03114E+002  8.40429E+002  7.83576E+002  7.34130E+002  6.92271E+002
  6.57608E+002  6.29584E+002  6.07654E+002  5.91355E+002  5.80335E+002  5.74355E+002
  5.73295E+002  5.77150E+002  5.86037E+002  6.00200E+002  6.20020E+002  6.46037E+002
  6.78968E+002  7.19747E+002  7.69561E+002  8.29912E+002  9.02690E+002  9.90268E+002
  1.09563E+003  1.22252E+003  1.37570E+003  1.56116E+003  1.78655E+003  2.06164E+003
  2.39898E+003  2.81477E+003  3.33003E+003  3.97218E+003  4.77716E+003  5.79243E+003
  7.08087E+003  8.72642E+003  1.08417E+004  1.35785E+004  1.71432E+004  2.18172E+004
  2.79870E+004
  1.78445E+007  1.29110E+007  9.25463E+006  6.57511E+006  4.63620E+006  3.25181E+006
  2.27526E+006  1.59256E+006  1.11772E+006  7.87931E+005  5.58575E+005  3.98527E+005
  2.86312E+005  2.07191E+005  1.51059E+005  1.10975E+005  8.21584E+004  6.12989E+004
  4.60947E+004  3.49352E+004  2.66874E+004  2.05490E+004  1.59490E+004  1.24779E+004
  9.84079E+003  7.82369E+003  6.27045E+003  5.06646E+003  4.12709E+003  3.38945E+003
  2.80658E+003  2.34316E+003  1.97252E+003  1.67437E+003  1.43320E+003  1.23712E+003
  1.07691E+003  9.45423E+002  8.37097E+002  7.47557E+002  6.73365E+002  6.11805E+002
  5.60724E+002  5.18412E+002  4.83512E+002  4.54947E+002  4.31865E+002  4.13600E+002
  3.99640E+002  3.89600E+002  3.83209E+002  3.80296E+002  3.80780E+002  3.84671E+002
  3.92065E+002  4.03147E+002  4.18200E+002  4.37608E+002  4.61866E+002  4.91581E+002
  5.27458E+002  5.70240E+002  6.20547E+002  6.78492E+002  7.42877E+002  8.09854E+002
  8.71721E+002  9.18554E+002  9.44705E+002  9.51278E+002  9.37772E+002  9.02988E+002
  8.52815E+002  7.96796E+002  7.42187E+002  6.92719E+002  6.49740E+002  6.13401E+002
  5.83362E+002  5.59141E+002  5.40269E+002  5.26352E+002  5.17090E+002  5.12286E+002
  5.11846E+002  5.15777E+002  5.24198E+002  5.37337E+002  5.55548E+002  5.79326E+002
  6.09326E+002  6.46398E+002  6.91622E+002  7.46362E+002  8.12332E+002  8.91686E+002
  9.87126E+002  1.10206E+003  1.24078E+003  1.40873E+003  1.61285E+003  1.86200E+003
  2.16754E+003  2.54416E+003  3.01092E+003  3.59267E+003  4.32200E+003  5.24190E+003
  6.40942E+003  7.90059E+003  9.81749E+003  1.22978E+004  1.55284E+004  1.97642E+004
  2.53554E+004
  1.66865E+007  1.19826E+007  8.52660E+006  6.01712E+006  4.21832E+006  2.94537E+006
  2.05417E+006  1.43468E+006  1.00551E+006  7.08225E+005  5.01813E+005  3.57919E+005
  2.57091E+005  1.86024E+005  1.35615E+005  9.96228E+004  7.37490E+004  5.50208E+004
  4.13705E+004  3.13520E+004  2.39477E+004  1.84374E+004  1.43082E+004  1.11927E+004
  8.82592E+003  7.01572E+003  5.62193E+003  4.54165E+003  3.69888E+003  3.03718E+003
  2.51437E+003  2.09876E+003  1.76639E+003  1.49907E+003  1.28286E+003  1.10709E+003
  9.63501E+002  8.45672E+002  7.48606E+002  6.68384E+002  6.01919E+002  5.46776E+002
  5.01023E+002  4.63128E+002  4.31873E+002  4.06291E+002  3.85620E+002  3.69262E+002
  3.56757E+002  3.47761E+002  3.42030E+002  3.39410E+002  3.39831E+002  3.43298E+002
  3.49898E+002  3.59798E+002  3.73248E+002  3.90594E+002  4.12276E+002  4.38835E+002
  4.70895E+002  5.09106E+002  5.53986E+002  6.05562E+002  6.62614E+002  7.21483E+002
  7.75116E+002  8.14887E+002  8.36480E+002  8.41150E+002  8.28171E+002  7.96697E+002
  7.52231E+002  7.03104E+002  6.55480E+002  6.12478E+002  5.75204E+002  5.43756E+002
  5.17830E+002  4.97005E+002  4.80878E+002  4.69112E+002  4.61457E+002  4.57749E+002
  4.57919E+002  4.61989E+002  4.70075E+002  4.82397E+002  4.99286E+002  5.21198E+002
  5.48739E+002  5.82686E+002  6.24029E+002  6.74015E+002  7.34212E+002  8.06584E+002
  8.93601E+002  9.98371E+002  1.12482E+003  1.27791E+003  1.46397E+003  1.69109E+003
  1.96964E+003  2.31304E+003  2.73867E+003  3.26922E+003  3.93444E+003  4.77358E+003
  5.83869E+003  7.19920E+003  8.94826E+003  1.12115E+004  1.41595E+004  1.80250E+004
  2.31271E+004
  1.56749E+007  1.11725E+007  7.89397E+006  5.53546E+006  3.86047E+006  2.68499E+006
  1.86750E+006  1.30200E+006  9.11519E+005  6.41600E+005  4.54433E+005  3.24057E+005
  2.32741E+005  1.68394E+005  1.22758E+005  9.01747E+004  6.67523E+004  4.97987E+004
  3.74420E+004  2.83730E+004  2.16705E+004  1.66827E+004  1.29452E+004  1.01253E+004
  7.98317E+003  6.34494E+003  5.08365E+003  4.10614E+003  3.34361E+003  2.74498E+003
  2.27204E+003  1.89612E+003  1.59552E+003  1.35378E+003  1.15828E+003  9.99372E+002
  8.69564E+002  7.63058E+002  6.75330E+002  6.02832E+002  5.42774E+002  4.92950E+002
  4.51613E+002  4.17378E+002  3.89143E+002  3.66033E+002  3.47359E+002  3.32579E+002
  3.21279E+002  3.13147E+002  3.07962E+002  3.05584E+002  3.05950E+002  3.09065E+002
  3.15006E+002  3.23923E+002  3.36042E+002  3.51674E+002  3.71214E+002  3.95146E+002
  4.24021E+002  4.58401E+002  4.98701E+002  5.44828E+002  5.95473E+002  6.47023E+002
  6.92912E+002  7.25771E+002  7.42701E+002  7.45063E+002  7.31822E+002  7.02611E+002
  6.62748E+002  6.19476E+002  5.77920E+002  5.40602E+002  5.08372E+002  4.81269E+002
  4.59007E+002  4.41218E+002  4.27553E+002  4.17726E+002  4.11527E+002  4.08826E+002
  4.09575E+002  4.13807E+002  4.21640E+002  4.33285E+002  4.49053E+002  4.69370E+002
  4.94796E+002  5.26050E+002  5.64043E+002  6.09922E+002  6.65126E+002  7.31463E+002
  8.11198E+002  9.07186E+002  1.02303E+003  1.16329E+003  1.33377E+003  1.54190E+003
  1.79721E+003  2.11200E+003  2.50226E+003  2.98881E+003  3.59899E+003  4.36883E+003
  5.34616E+003  6.59474E+003  8.20013E+003  1.02778E+004  1.29842E+004  1.65332E+004
  2.12179E+004
  1.47901E+007  1.04648E+007  7.34393E+006  5.11972E+006  3.55412E+006  2.46371E+006
  1.70978E+006  1.19036E+006  8.32657E+005  5.85809E+005  4.14811E+005  2.95766E+005
  2.12411E+005  1.53682E+005  1.12033E+005  8.22967E+004  6.09204E+004  4.54474E+004
  3.41695E+004  2.58922E+004  1.97747E+004  1.52223E+004  1.18110E+004  9.23732E+003
  7.28232E+003  5.78724E+003  4.63623E+003  3.74423E+003  3.04847E+003  2.50228E+003
  2.07082E+003  1.72789E+003  1.45370E+003  1.23321E+003  1.05493E+003  9.10018E+002
  7.91660E+002  6.94558E+002  6.14582E+002  5.48497E+002  4.93756E+002  4.48346E+002
  4.10674E+002  3.79475E+002  3.53744E+002  3.32685E+002  3.15666E+002  3.02196E+002
  2.91894E+002  2.84477E+002  2.79744E+002  2.77567E+002  2.77886E+002  2.80706E+002
  2.86098E+002  2.94198E+002  3.05210E+002  3.19415E+002  3.37171E+002  3.58909E+002
  3.85116E+002  4.16267E+002  4.52663E+002  4.94062E+002  5.38984E+002  5.83750E+002
  6.22199E+002  6.48277E+002  6.60564E+002  6.60346E+002  6.46248E+002  6.18537E+002
  5.82439E+002  5.44185E+002  5.07922E+002  4.75599E+002  4.47823E+002  4.24564E+002
  4.05549E+002  3.90452E+002  3.78971E+002  3.70863E+002  3.65955E+002  3.64144E+002
  3.65402E+002  3.69770E+002  3.77370E+002  3.88404E+002  4.03165E+002  4.22053E+002
  4.45587E+002  4.74434E+002  5.09436E+002  5.51654E+002  6.02414E+002  6.63384E+002
  7.36653E+002  8.24852E+002  9.31302E+002  1.06021E+003  1.21693E+003  1.40832E+003
  1.64316E+003  1.93281E+003  2.29201E+003  2.73998E+003  3.30197E+003  4.01124E+003
  4.91193E+003  6.06294E+003  7.54327E+003  9.45950E+003  1.19562E+004  1.52308E+004
  1.95539E+004
  1.40153E+007  9.84611E+006  6.86564E+006  4.76104E+006  3.29196E+006  2.27567E+006
  1.57645E+006  1.09634E+006  7.66410E+005  5.39026E+005  3.81627E+005  2.72093E+005
  1.95412E+005  1.41388E+005  1.03075E+005  7.57197E+004  5.60536E+004  4.18176E+004
  3.14408E+004  2.38243E+004  1.81951E+004  1.40058E+004  1.08666E+004  8.49821E+003
  6.69914E+003  5.32333E+003  4.26416E+003  3.44338E+003  2.80318E+003  2.30064E+003
  1.90368E+003  1.58820E+003  1.33597E+003  1.13316E+003  9.69176E+002  8.35901E+002
  7.27054E+002  6.37762E+002  5.64225E+002  5.03464E+002  4.53136E+002  4.11390E+002
  3.76759E+002  3.48079E+002  3.24426E+002  3.05067E+002  2.89421E+002  2.77036E+002
  2.67562E+002  2.60738E+002  2.56378E+002  2.54365E+002  2.54644E+002  2.57219E+002
  2.62154E+002  2.69573E+002  2.79664E+002  2.92680E+002  3.08946E+002  3.28848E+002
  3.52810E+002  3.81219E+002  4.14244E+002  4.51454E+002  4.91124E+002  5.29424E+002
  5.60623E+002  5.80158E+002  5.88004E+002  5.85055E+002  5.69701E+002  5.43002E+002
  5.10079E+002  4.76185E+002  4.44555E+002  4.16617E+002  3.92752E+002  3.72869E+002
  3.56702E+002  3.43959E+002  3.34381E+002  3.27762E+002  3.23959E+002  3.22893E+002
  3.24551E+002  3.28985E+002  3.36313E+002  3.46732E+002  3.60519E+002  3.78046E+002
  3.99798E+002  4.26393E+002  4.58612E+002  4.97434E+002  5.44086E+002  6.00109E+002
  6.67433E+002  7.48489E+002  8.46346E+002  9.64894E+002  1.10908E+003  1.28525E+003
  1.50152E+003  1.76841E+003  2.09957E+003  2.51279E+003  3.03145E+003  3.68638E+003
  4.51847E+003  5.58232E+003  6.95117E+003  8.72383E+003  1.10344E+004  1.40659E+004
  1.80693E+004
  1.33356E+007  9.30458E+006  6.44972E+006  4.45171E+006  3.06767E+006  2.11582E+006
  1.46365E+006  1.01706E+006  7.10689E+005  4.99741E+005  3.53798E+005  2.52259E+005
  1.81181E+005  1.31103E+005  9.55860E+004  7.02241E+004  5.19893E+004  3.87880E+004
  2.91643E+004  2.21001E+004  1.68786E+004  1.29924E+004  1.00803E+004  7.88308E+003
  6.21400E+003  4.93757E+003  3.95491E+003  3.19342E+003  2.59948E+003  2.13325E+003
  1.76499E+003  1.47232E+003  1.23834E+003  1.05021E+003  8.98114E+002  7.74500E+002
  6.73549E+002  5.90739E+002  5.22544E+002  4.66199E+002  4.19531E+002  3.80821E+002
  3.48711E+002  3.22118E+002  3.00187E+002  2.82235E+002  2.67727E+002  2.56240E+002
  2.47451E+002  2.41117E+002  2.37065E+002  2.35188E+002  2.35433E+002  2.37804E+002
  2.42359E+002  2.49213E+002  2.58536E+002  2.70563E+002  2.85585E+002  3.03946E+002
  3.26006E+002  3.52058E+002  3.82118E+002  4.15512E+002  4.50203E+002  4.82186E+002
  5.06329E+002  5.19771E+002  5.23553E+002  5.17800E+002  5.00985E+002  4.75070E+002
  4.44947E+002  4.14898E+002  3.87338E+002  3.63236E+002  3.42784E+002  3.25837E+002
  3.12139E+002  3.01428E+002  2.93477E+002  2.88115E+002  2.85224E+002  2.84745E+002
  2.86676E+002  2.91074E+002  2.98059E+002  3.07816E+002  3.20605E+002  3.36776E+002
  3.56777E+002  3.81180E+002  4.10707E+002  4.46263E+002  4.88981E+002  5.40282E+002
  6.01949E+002  6.76227E+002  7.65951E+002  8.74716E+002  1.00710E+003  1.16896E+003
  1.36784E+003  1.61345E+003  1.91845E+003  2.29935E+003  2.77780E+003  3.38243E+003
  4.15120E+003  5.13480E+003  6.40127E+003  8.04247E+003  1.01830E+004  1.29931E+004
  1.67062E+004
  1.27374E+007  8.82963E+006  6.08767E+006  4.18476E+006  2.87559E+006  1.97976E+006
  1.36806E+006  9.50094E+005  6.63722E+005  4.66686E+005  3.30412E+005  2.35610E+005
  1.69247E+005  1.22486E+005  8.93162E+004  6.56270E+004  4.85920E+004  3.62574E+004
  2.72642E+004  2.06619E+004  1.57812E+004  1.21484E+004  9.42575E+003  7.37136E+003
  5.81068E+003  4.61708E+003  3.69814E+003  2.98600E+003  2.43053E+003  1.99451E+003
  1.65009E+003  1.37638E+003  1.15756E+003  9.81613E+002  8.39367E+002  7.23764E+002
  6.29358E+002  5.51918E+002  4.88145E+002  4.35457E+002  3.91817E+002  3.55620E+002
  3.25594E+002  3.00727E+002  2.80218E+002  2.63431E+002  2.49861E+002  2.39116E+002
  2.30893E+002  2.24963E+002  2.21167E+002  2.19402E+002  2.19618E+002  2.21820E+002
  2.26061E+002  2.32446E+002  2.41133E+002  2.52335E+002  2.66317E+002  2.83378E+002
  3.03814E+002  3.27804E+002  3.55180E+002  3.84973E+002  4.14778E+002  4.40498E+002
  4.57916E+002  4.65984E+002  4.66134E+002  4.57551E+002  4.39292E+002  4.14163E+002
  3.86624E+002  3.60013E+002  3.36029E+002  3.15267E+002  2.97769E+002  2.83351E+002
  2.71766E+002  2.62780E+002  2.56198E+002  2.51873E+002  2.49710E+002  2.49664E+002
  2.51744E+002  2.56008E+002  2.62571E+002  2.71609E+002  2.83365E+002  2.98161E+002
  3.16412E+002  3.38644E+002  3.65521E+002  3.97876E+002  4.36749E+002  4.83448E+002
  5.39613E+002  6.07309E+002  6.89150E+002  7.88447E+002  9.09424E+002  1.05749E+003
  1.23960E+003  1.46476E+003  1.74465E+003  2.09456E+003  2.53458E+003  3.09122E+003
  3.79972E+003  4.70712E+003  5.87665E+003  7.39365E+003  9.37408E+003  1.19762E+004
  1.54174E+004
  1.22074E+007  8.41114E+006  5.77140E+006  3.95363E+006  2.71051E+006  1.86348E+006
  1.28670E+006  8.93269E+005  6.23960E+005  4.38751E+005  3.10678E+005  2.21580E+005
  1.59202E+005  1.15241E+005  8.40506E+004  6.17703E+004  4.57449E+004  3.41389E+004
  2.56752E+004  1.94604E+004  1.48654E+004  1.14446E+004  8.88055E+003  6.94555E+003
  5.47538E+003  4.35089E+003  3.48507E+003  2.81404E+003  2.29060E+003  1.87969E+003
  1.55509E+003  1.29711E+003  1.09087E+003  9.25027E+002  7.90947E+002  6.81978E+002
  5.92987E+002  5.19989E+002  4.59873E+002  4.10204E+002  3.69066E+002  3.34943E+002
  3.06636E+002  2.83192E+002  2.63857E+002  2.48028E+002  2.35233E+002  2.25100E+002
  2.17342E+002  2.11747E+002  2.08161E+002  2.06489E+002  2.06683E+002  2.08747E+002
  2.12730E+002  2.18729E+002  2.26890E+002  2.37407E+002  2.50517E+002  2.66473E+002
  2.85495E+002  3.07630E+002  3.32481E+002  3.58727E+002  3.83596E+002  4.03120E+002
  4.14411E+002  4.17997E+002  4.14858E+002  4.03512E+002  3.84071E+002  3.59906E+002
  3.34838E+002  3.11324E+002  2.90477E+002  2.72604E+002  2.57636E+002  2.45369E+002
  2.35568E+002  2.28026E+002  2.22572E+002  2.19082E+002  2.17479E+002  2.17729E+002
  2.19847E+002  2.23890E+002  2.29968E+002  2.38245E+002  2.48944E+002  2.62360E+002
  2.78874E+002  2.98966E+002  3.23243E+002  3.52463E+002  3.87579E+002  4.29784E+002
  4.80578E+002  5.41852E+002  6.15999E+002  7.06056E+002  8.15900E+002  9.50498E+002
  1.11625E+003  1.32144E+003  1.57683E+003  1.89654E+003  2.29910E+003  2.80901E+003
  3.45887E+003  4.29224E+003  5.36770E+003  6.76443E+003  8.59003E+003  1.09916E+004
  1.41711E+004
  1.17320E+007  8.03873E+006  5.49273E+006  3.75179E+006  2.56739E+006  1.76320E+006
  1.21682E+006  8.44598E+005  5.89982E+005  4.14925E+005  2.93875E+005  2.09653E+005
  1.50675E+005  1.09100E+005  7.95943E+004  5.85111E+004  4.33425E+004  3.23539E+004
  2.43383E+004  1.84510E+004  1.40971E+004  1.08551E+004  8.42457E+003  6.58994E+003
  5.19577E+003  4.12922E+003  3.30789E+003  2.67125E+003  2.17456E+003  1.78461E+003
  1.47653E+003  1.23166E+003  1.03587E+003  8.78421E+002  7.51117E+002  6.47648E+002
  5.63143E+002  4.93819E+002  4.36726E+002  3.89553E+002  3.50479E+002  3.18066E+002
  2.91177E+002  2.68907E+002  2.50538E+002  2.35499E+002  2.23342E+002  2.13713E+002
  2.06341E+002  2.01022E+002  1.97612E+002  1.96019E+002  1.96199E+002  1.98152E+002
  2.01926E+002  2.07610E+002  2.15339E+002  2.25287E+002  2.37659E+002  2.52659E+002
  2.70412E+002  2.90803E+002  3.13155E+002  3.35753E+002  3.55551E+002  3.69103E+002
  3.75166E+002  3.75129E+002  3.68902E+002  3.55058E+002  3.34925E+002  3.12003E+002
  2.89336E+002  2.68619E+002  2.50513E+002  2.35120E+002  2.22300E+002  2.11841E+002
  2.03526E+002  1.97172E+002  1.92629E+002  1.89794E+002  1.88601E+002  1.89028E+002
  1.91090E+002  1.94845E+002  2.00394E+002  2.07886E+002  2.17527E+002  2.29583E+002
  2.44400E+002  2.62413E+002  2.84170E+002  3.10361E+002  3.41848E+002  3.79713E+002
  4.25318E+002  4.80382E+002  5.47081E+002  6.28182E+002  7.27218E+002  8.48725E+002
  9.98550E+002  1.18427E+003  1.41576E+003  1.70595E+003  2.07186E+003  2.53602E+003
  3.12843E+003  3.88923E+003  4.87246E+003  6.15124E+003  7.82507E+003  1.00301E+004
  1.29535E+004
  1.12959E+007  7.70109E+006  5.24288E+006  3.57249E+006  2.44112E+006  1.67518E+006
  1.15570E+006  8.02148E+005  5.60414E+005  3.94232E+005  2.79309E+005  1.99332E+005
  1.43310E+005  1.03805E+005  7.57591E+004  5.57117E+004  4.12830E+004  3.08267E+004
  2.31968E+004  1.75910E+004  1.34440E+004  1.03550E+004  8.03852E+003  6.28951E+003
  4.96006E+003  3.94277E+003  3.15918E+003  2.55166E+003  2.07759E+003  1.70532E+003
  1.41116E+003  1.17731E+003  9.90298E+002  8.39890E+002  7.18257E+002  6.19384E+002
  5.38622E+002  4.72361E+002  4.17784E+002  3.72685E+002  3.35325E+002  3.04333E+002
  2.78619E+002  2.57321E+002  2.39753E+002  2.25370E+002  2.13743E+002  2.04533E+002
  1.97483E+002  1.92397E+002  1.89138E+002  1.87616E+002  1.87791E+002  1.89662E+002
  1.93271E+002  1.98701E+002  2.06075E+002  2.15546E+002  2.27281E+002  2.41422E+002
  2.57976E+002  2.76621E+002  2.96349E+002  3.15058E+002  3.29673E+002  3.37774E+002
  3.39695E+002  3.36643E+002  3.27517E+002  3.11714E+002  2.91519E+002  2.70128E+002
  2.49792E+002  2.31596E+002  2.15877E+002  2.02600E+002  1.91592E+002  1.82642E+002
  1.75554E+002  1.70165E+002  1.66348E+002  1.64013E+002  1.63108E+002  1.63615E+002
  1.65551E+002  1.68971E+002  1.73967E+002  1.80675E+002  1.89279E+002  2.00020E+002
  2.13209E+002  2.29237E+002  2.48597E+002  2.71908E+002  2.99946E+002  3.33687E+002
  3.74358E+002  4.23509E+002  4.83107E+002  5.55654E+002  6.44350E+002  7.53305E+002
  8.87828E+002  1.05481E+003  1.26322E+003  1.52486E+003  1.85524E+003  2.27496E+003
  2.81145E+003  3.50148E+003  4.39460E+003  5.55797E+003  7.08308E+003  9.09526E+003
  1.17671E+004
  1.08822E+007  7.38556E+006  5.01230E+006  3.40854E+006  2.32641E+006  1.59557E+006
  1.10060E+006  7.63971E+005  5.33873E+005  3.75691E+005  2.66280E+005  1.90115E+005
  1.36745E+005  9.90952E+004  7.23546E+004  5.32319E+004  3.94629E+004  2.94803E+004
  2.21930E+004  1.68367E+004  1.28726E+004  9.91874E+003  7.70271E+003  6.02894E+003
  4.75622E+003  3.78201E+003  3.03135E+003  2.44918E+003  1.99476E+003  1.63781E+003
  1.35568E+003  1.13133E+003  9.51868E+002  8.07501E+002  6.90727E+002  5.95782E+002
  5.18214E+002  4.54561E+002  4.02123E+002  3.58785E+002  3.22879E+002  2.93088E+002
  2.68370E+002  2.47895E+002  2.31005E+002  2.17179E+002  2.06002E+002  1.97152E+002
  1.90379E+002  1.85498E+002  1.82375E+002  1.80926E+002  1.81109E+002  1.82924E+002
  1.86408E+002  1.91637E+002  1.98716E+002  2.07775E+002  2.18934E+002  2.32248E+002
  2.47573E+002  2.64330E+002  2.81144E+002  2.95640E+002  3.05138E+002  3.08658E+002
  3.07461E+002  3.01734E+002  2.90085E+002  2.73104E+002  2.53492E+002  2.33863E+002
  2.15764E+002  1.99830E+002  1.86184E+002  1.74713E+002  1.65229E+002  1.57535E+002
  1.51458E+002  1.46853E+002  1.43611E+002  1.41656E+002  1.40945E+002  1.41464E+002
  1.43231E+002  1.46295E+002  1.50741E+002  1.56690E+002  1.64308E+002  1.73809E+002
  1.85472E+002  1.99644E+002  2.16767E+002  2.37395E+002  2.62220E+002  2.92116E+002
  3.28183E+002  3.71811E+002  4.24765E+002  4.89294E+002  5.68276E+002  6.65417E+002
  7.85501E+002  9.34750E+002  1.12129E+003  1.35578E+003  1.65230E+003  2.02954E+003
  2.51244E+003  3.13446E+003  3.94076E+003  4.99264E+003  6.37370E+003  8.19865E+003
  1.06257E+004
  1.04719E+007  7.07837E+006  4.79079E+006  3.25245E+006  2.21783E+006  1.52049E+006
  1.04874E+006  7.28100E+005  5.08965E+005  3.58309E+005  2.54077E+005  1.81494E+005
  1.30612E+005  9.47017E+004  6.91841E+004  5.09270E+004  3.77747E+004  2.82343E+004
  2.12664E+004  1.61421E+004  1.23479E+004  9.51933E+003  7.39624E+003  5.79190E+003
  4.57142E+003  3.63677E+003  2.91629E+003  2.35728E+003  1.92076E+003  1.57773E+003
  1.30651E+003  1.09075E+003  9.18100E+002  7.79166E+002  6.66750E+002  5.75323E+002
  5.00606E+002  4.39277E+002  3.88742E+002  3.46968E+002  3.12351E+002  2.83626E+002
  2.59790E+002  2.40046E+002  2.23760E+002  2.10430E+002  1.99658E+002  1.91134E+002
  1.84618E+002  1.79930E+002  1.76944E+002  1.75576E+002  1.75787E+002  1.77574E+002
  1.80969E+002  1.86036E+002  1.92861E+002  2.01537E+002  2.12120E+002  2.24547E+002
  2.38478E+002  2.53024E+002  2.66480E+002  2.76478E+002  2.81281E+002  2.81340E+002
  2.77766E+002  2.69642E+002  2.56153E+002  2.38876E+002  2.20401E+002  2.02678E+002
  1.86697E+002  1.72788E+002  1.60942E+002  1.51014E+002  1.42818E+002  1.36176E+002
  1.30935E+002  1.26970E+002  1.24189E+002  1.22526E+002  1.21945E+002  1.22436E+002
  1.24016E+002  1.26731E+002  1.30656E+002  1.35899E+002  1.42607E+002  1.50973E+002
  1.61241E+002  1.73722E+002  1.88809E+002  2.06992E+002  2.28891E+002  2.55282E+002
  2.87147E+002  3.25726E+002  3.72596E+002  4.29769E+002  4.99823E+002  5.86076E+002
  6.92824E+002  8.25657E+002  9.91879E+002  1.20110E+003  1.46600E+003  1.80347E+003
  2.23603E+003  2.79399E+003  3.51826E+003  4.46444E+003  5.70852E+003  7.35487E+003
  9.54763E+003
  1.00457E+007  6.76583E+006  4.56839E+006  3.09700E+006  2.11019E+006  1.44624E+006
  9.97521E+005  6.92677E+005  4.84368E+005  3.41140E+005  2.42023E+005  1.72977E+005
  1.24554E+005  9.03632E+004  6.60550E+004  4.86540E+004  3.61114E+004  2.70083E+004
  2.03558E+004  1.54609E+004  1.18343E+004  9.12913E+003  7.09752E+003  5.56144E+003
  4.39224E+003  3.49636E+003  2.80540E+003  2.26900E+003  1.84993E+003  1.52044E+003
  1.25980E+003  1.05236E+003  8.86291E+002  7.52595E+002  6.44374E+002  5.56323E+002
  4.84339E+002  4.25235E+002  3.76519E+002  3.36238E+002  3.02852E+002  2.75146E+002
  2.52154E+002  2.33110E+002  2.17405E+002  2.04556E+002  1.94180E+002  1.85980E+002
  1.79725E+002  1.75241E+002  1.72407E+002  1.71142E+002  1.71406E+002  1.73192E+002
  1.76525E+002  1.81452E+002  1.88029E+002  1.96295E+002  2.06211E+002  2.17557E+002
  2.29737E+002  2.41550E+002  2.51127E+002  2.56602E+002  2.57598E+002  2.55314E+002
  2.49826E+002  2.39786E+002  2.25379E+002  2.08642E+002  1.91721E+002  1.75965E+002
  1.61968E+002  1.49870E+002  1.39597E+002  1.30995E+002  1.23895E+002  1.18140E+002
  1.13599E+002  1.10165E+002  1.07760E+002  1.06327E+002  1.05838E+002  1.06284E+002
  1.07683E+002  1.10074E+002  1.13526E+002  1.18135E+002  1.24031E+002  1.31383E+002
  1.40411E+002  1.51390E+002  1.64666E+002  1.80677E+002  1.99972E+002  2.23241E+002
  2.51357E+002  2.85425E+002  3.26850E+002  3.77425E+002  4.39452E+002  5.15897E+002
  6.10603E+002  7.28572E+002  8.76354E+002  1.06257E+003  1.29861E+003  1.59966E+003
  1.98599E+003  2.48492E+003  3.13335E+003  3.98150E+003  5.09809E+003  6.57758E+003
  8.55066E+003
  9.58805E+006  6.43673E+006  4.33702E+006  2.93639E+006  1.99937E+006  1.36988E+006
  9.44843E+005  6.56216E+005  4.59017E+005  3.23419E+005  2.29563E+005  1.64161E+005
  1.18275E+005  8.58607E+004  6.28042E+004  4.62905E+004  3.43807E+004  2.57319E+004
  1.94077E+004  1.47513E+004  1.12994E+004  8.72290E+003  6.78668E+003  5.32180E+003
  4.20608E+003  3.35064E+003  2.69045E+003  2.17763E+003  1.77673E+003  1.46135E+003
  1.21172E+003  1.01293E+003  8.53706E+002  7.25450E+002  6.21581E+002  5.37033E+002
  4.67883E+002  4.11084E+002  3.64253E+002  3.25521E+002  2.93413E+002  2.66765E+002
  2.44652E+002  2.26341E+002  2.11248E+002  1.98910E+002  1.88960E+002  1.81113E+002
  1.75147E+002  1.70898E+002  1.68246E+002  1.67113E+002  1.67458E+002  1.69266E+002
  1.72548E+002  1.77323E+002  1.83601E+002  1.91337E+002  2.00356E+002  2.10224E+002
  2.20069E+002  2.28478E+002  2.33815E+002  2.35291E+002  2.33745E+002  2.29988E+002
  2.22984E+002  2.11805E+002  1.97470E+002  1.81956E+002  1.66866E+002  1.53079E+002
  1.40932E+002  1.30462E+002  1.21575E+002  1.14126E+002  1.07971E+002  1.02976E+002
  9.90298E+001  9.60445E+001  9.39531E+001  9.27102E+001  9.22910E+001  9.26907E+001
  9.39250E+001  9.60307E+001  9.90680E+001  1.03123E+002  1.08311E+002  1.14783E+002
  1.22733E+002  1.32404E+002  1.44106E+002  1.58225E+002  1.75250E+002  1.95795E+002
  2.20635E+002  2.50755E+002  2.87405E+002  3.32184E+002  3.87146E+002  4.54939E+002
  5.38996E+002  6.43791E+002  7.75187E+002  9.40903E+002  1.15116E+003  1.41958E+003
  1.76437E+003  2.21007E+003  2.78990E+003  3.54908E+003  4.54951E+003  5.87644E+003
  7.64785E+003
  9.09045E+006  6.08516E+006  4.09242E+006  2.76753E+006  1.88313E+006  1.28984E+006
  8.89583E+005  6.17910E+005  4.32332E+005  3.04725E+005  2.16387E+005  1.54815E+005
  1.11603E+005  8.10653E+004  5.93340E+004  4.37617E+004  3.25250E+004  2.43604E+004
  1.83868E+004  1.39859E+004  1.07214E+004  8.28318E+003  6.44969E+003  5.06162E+003
  4.00370E+003  3.19204E+003  2.56522E+003  2.07799E+003  1.69685E+003  1.39682E+003
  1.15918E+003  9.69826E+002  8.18067E+002  6.95755E+002  5.96645E+002  5.15930E+002
  4.49884E+002  3.95613E+002  3.50851E+002  3.13821E+002  2.83120E+002  2.57639E+002
  2.36500E+002  2.19003E+002  2.04593E+002  1.92828E+002  1.83360E+002  1.75916E+002
  1.70287E+002  1.66312E+002  1.63879E+002  1.62908E+002  1.63352E+002  1.65185E+002
  1.68390E+002  1.72943E+002  1.78776E+002  1.85720E+002  1.93412E+002  2.01174E+002
  2.07927E+002  2.12367E+002  2.13684E+002  2.12393E+002  2.09592E+002  2.04898E+002
  1.96915E+002  1.85537E+002  1.72142E+002  1.58341E+002  1.45238E+002  1.33383E+002
  1.22964E+002  1.13975E+002  1.06326E+002  9.98966E+001  9.45690E+001  9.02357E+001
  8.68064E+001  8.42088E+001  8.23886E+001  8.13090E+001  8.09504E+001  8.13106E+001
  8.24047E+001  8.42664E+001  8.69498E+001  9.05318E+001  9.51155E+001  1.00835E+002
  1.07863E+002  1.16417E+002  1.26771E+002  1.39270E+002  1.54348E+002  1.72553E+002
  1.94577E+002  2.21297E+002  2.53829E+002  2.93602E+002  3.42449E+002  4.02739E+002
  4.77544E+002  5.70868E+002  6.87962E+002  8.35745E+002  1.02338E+003  1.26309E+003
  1.57123E+003  1.96985E+003  2.48879E+003  3.16872E+003  4.06534E+003  5.25538E+003
  6.84509E+003
  8.55505E+006  5.71237E+006  3.83525E+006  2.59081E+006  1.76173E+006  1.20626E+006
  8.31829E+005  5.77814E+005  4.04342E+005  2.85071E+005  2.02500E+005  1.44940E+005
  1.04533E+005  7.59694E+004  5.56356E+004  4.10588E+004  3.05358E+004  2.28860E+004
  1.72861E+004  1.31583E+004  1.00945E+004  7.80492E+003  6.08213E+003  4.77704E+003
  3.78173E+003  3.01761E+003  2.42711E+003  1.96782E+003  1.60829E+003  1.32509E+003
  1.10064E+003  9.21676E+002  7.78158E+002  6.62418E+002  5.68581E+002  4.92119E+002
  4.29525E+002  3.78067E+002  3.35612E+002  3.00481E+002  2.71352E+002  2.47178E+002
  2.27130E+002  2.10546E+002  1.96902E+002  1.85782E+002  1.76857E+002  1.69869E+002
  1.64618E+002  1.60952E+002  1.58761E+002  1.57961E+002  1.58495E+002  1.60311E+002
  1.63349E+002  1.67513E+002  1.72618E+002  1.78325E+002  1.84055E+002  1.88947E+002
  1.91995E+002  1.92561E+002  1.91050E+002  1.88596E+002  1.85352E+002  1.80021E+002
  1.71709E+002  1.60984E+002  1.49143E+002  1.37335E+002  1.26271E+002  1.16288E+002
  1.07491E+002  9.98664E+001  9.33436E+001  8.78341E+001  8.32488E+001  7.95062E+001
  7.65366E+001  7.42839E+001  7.27058E+001  7.17739E+001  7.14742E+001  7.18068E+001
  7.27871E+001  7.44464E+001  7.68338E+001  8.00187E+001  8.40937E+001  8.91791E+001
  9.54289E+001  1.03038E+002  1.12251E+002  1.23377E+002  1.36805E+002  1.53024E+002
  1.72654E+002  1.96481E+002  2.25504E+002  2.61004E+002  3.04625E+002  3.58491E+002
  4.25358E+002  5.08823E+002  6.13599E+002  7.45902E+002  9.13970E+002  1.12878E+003
  1.40505E+003  1.76258E+003  2.22825E+003  2.83861E+003  3.64377E+003  4.71275E+003
  6.14112E+003
  7.99415E+006  5.32638E+006  3.57083E+006  2.40980E+006  1.63759E+006  1.12082E+006
  7.72756E+005  5.36750E+005  3.75630E+005  2.64869E+005  1.88194E+005  1.34741E+005
  9.72125E+004  7.06785E+004  5.17849E+004  3.82364E+004  2.84523E+004  2.13369E+004
  1.61260E+004  1.22832E+004  9.42965E+003  7.29600E+003  5.68971E+003  4.47222E+003
  3.54318E+003  2.82952E+003  2.27770E+003  1.84823E+003  1.51184E+003  1.24671E+003
  1.03645E+003  8.68705E+002  7.34104E+002  6.25493E+002  5.37388E+002  4.65560E+002
  4.06732E+002  3.58351E+002  3.18420E+002  2.85371E+002  2.57965E+002  2.35224E+002
  2.16370E+002  2.00784E+002  1.87976E+002  1.77556E+002  1.69216E+002  1.62714E+002
  1.57861E+002  1.54511E+002  1.52552E+002  1.51893E+002  1.52454E+002  1.54145E+002
  1.56838E+002  1.60329E+002  1.64281E+002  1.68167E+002  1.71261E+002  1.72782E+002
  1.72304E+002  1.70265E+002  1.67767E+002  1.65236E+002  1.61672E+002  1.55898E+002
  1.47834E+002  1.38309E+002  1.28309E+002  1.18562E+002  1.09489E+002  1.01285E+002
  9.40104E+001  8.76562E+001  8.21777E+001  7.75173E+001  7.36150E+001  7.04146E+001
  6.78668E+001  6.59315E+001  6.45782E+001  6.37874E+001  6.35503E+001  6.38704E+001
  6.47637E+001  6.62598E+001  6.84043E+001  7.12602E+001  7.49116E+001  7.94671E+001
  8.50654E+001  9.18818E+001  1.00137E+002  1.10110E+002  1.22148E+002  1.36695E+002
  1.54305E+002  1.75688E+002  2.01744E+002  2.33626E+002  2.72816E+002  3.21227E+002
  3.81343E+002  4.56406E+002  5.50666E+002  6.69726E+002  8.21014E+002  1.01442E+003
  1.26322E+003  1.58526E+003  2.00473E+003  2.55457E+003  3.27989E+003  4.24277E+003
  5.52914E+003
  7.42688E+006  4.93961E+006  3.30736E+006  2.23001E+006  1.51448E+006  1.03614E+006
  7.14186E+005  4.96001E+005  3.47101E+005  2.44764E+005  1.73930E+005  1.24551E+005
  8.98826E+004  6.53683E+004  4.79104E+004  3.53890E+004  2.63446E+004  1.97654E+004
  1.49457E+004  1.13901E+004  8.74893E+003  6.77330E+003  5.28536E+003  4.15707E+003
  3.29572E+003  2.63375E+003  2.12163E+003  1.72288E+003  1.41039E+003  1.16397E+003
  9.68448E+002  8.12385E+002  6.87094E+002  5.85947E+002  5.03858E+002  4.36906E+002
  3.82050E+002  3.36920E+002  2.99662E+002  2.68820E+002  2.43242E+002  2.22020E+002
  2.04431E+002  1.89900E+002  1.77971E+002  1.68281E+002  1.60544E+002  1.54533E+002
  1.50069E+002  1.47010E+002  1.45238E+002  1.44648E+002  1.45124E+002  1.46517E+002
  1.48610E+002  1.51065E+002  1.53393E+002  1.54959E+002  1.55142E+002  1.53684E+002
  1.51089E+002  1.48410E+002  1.46151E+002  1.43546E+002  1.39432E+002  1.33416E+002
  1.25957E+002  1.17813E+002  1.09625E+002  1.01800E+002  9.45551E+001  8.79851E+001
  8.21175E+001  7.69451E+001  7.24435E+001  6.85805E+001  6.53215E+001  6.26332E+001
  6.04854E+001  5.88532E+001  5.77182E+001  5.70692E+001  5.69038E+001  5.72288E+001
  5.80615E+001  5.94312E+001  6.13805E+001  6.39679E+001  6.72702E+001  7.13867E+001
  7.64433E+001  8.25992E+001  9.00548E+001  9.90618E+001  1.09937E+002  1.23080E+002
  1.38996E+002  1.58325E+002  1.81884E+002  2.10718E+002  2.46168E+002  2.89968E+002
  3.44370E+002  4.12309E+002  4.97634E+002  6.05418E+002  7.42384E+002  9.17483E+002
  1.14271E+003  1.43419E+003  1.81378E+003  2.31119E+003  2.96705E+003  3.83725E+003
  4.99900E+003
  6.87418E+006  4.56547E+006  3.05364E+006  2.05735E+006  1.39642E+006  9.54970E+005
  6.58049E+005  4.56925E+005  3.19719E+005  2.25445E+005  1.60205E+005  1.14730E+005
  8.28050E+004  6.02307E+004  4.41538E+004  3.26221E+004  2.42915E+004  1.82307E+004
  1.37899E+004  1.05133E+004  8.07868E+003  6.25712E+003  4.88483E+003  3.84393E+003
  3.04903E+003  2.43793E+003  1.96501E+003  1.59664E+003  1.30786E+003  1.08004E+003
  8.99218E+002  7.54832E+002  6.38873E+002  5.45228E+002  4.69203E+002  4.07178E+002
  3.56345E+002  3.14517E+002  2.79981E+002  2.51390E+002  2.27681E+002  2.08013E+002
  1.91718E+002  1.78265E+002  1.67232E+002  1.58282E+002  1.51149E+002  1.45620E+002
  1.41524E+002  1.38717E+002  1.37073E+002  1.36458E+002  1.36714E+002  1.37616E+002
  1.38842E+002  1.39938E+002  1.40344E+002  1.39542E+002  1.37378E+002  1.34373E+002
  1.31516E+002  1.29317E+002  1.27168E+002  1.24007E+002  1.19322E+002  1.13348E+002
  1.06665E+002  9.98258E+001  9.32042E+001  8.70041E+001  8.13138E+001  7.61593E+001
  7.15378E+001  6.74359E+001  6.38365E+001  6.07220E+001  5.80752E+001  5.58799E+001
  5.41217E+001  5.27891E+001  5.18746E+001  5.13755E+001  5.12954E+001  5.16453E+001
  5.24444E+001  5.37223E+001  5.55200E+001  5.78924E+001  6.09109E+001  6.46669E+001
  6.92762E+001  7.48844E+001  8.16749E+001  8.98775E+001  9.97816E+001  1.11752E+002
  1.26248E+002  1.43856E+002  1.65319E+002  1.91589E+002  2.23891E+002  2.63804E+002
  3.13378E+002  3.75286E+002  4.53030E+002  5.51225E+002  6.75978E+002  8.35418E+002
  1.04042E+003  1.30560E+003  1.65073E+003  2.10263E+003  2.69796E+003  3.48701E+003
  4.53913E+003
  6.35427E+006  4.21543E+006  2.81711E+006  1.89675E+006  1.28676E+006  8.79626E+005
  6.05946E+005  4.20649E+005  2.94286E+005  2.07488E+005  1.47433E+005  1.05581E+005
  7.62023E+004  5.54305E+004  4.06379E+004  3.00276E+004  2.23626E+004  1.67858E+004
  1.26994E+004  9.68395E+003  7.44317E+003  5.76642E+003  4.50305E+003  3.54460E+003
  2.81254E+003  2.24964E+003  1.81393E+003  1.47447E+003  1.20829E+003  9.98260E+002
  8.31514E+002  6.98340E+002  5.91363E+002  5.04955E+002  4.34793E+002  3.77543E+002
  3.30620E+002  2.92008E+002  2.60128E+002  2.33739E+002  2.11862E+002  1.93720E+002
  1.78699E+002  1.66307E+002  1.56154E+002  1.47930E+002  1.41384E+002  1.36315E+002
  1.32556E+002  1.29960E+002  1.28382E+002  1.27655E+002  1.27563E+002  1.27805E+002
  1.27970E+002  1.27559E+002  1.26119E+002  1.23525E+002  1.20254E+002  1.17214E+002
  1.14926E+002  1.12937E+002  1.10312E+002  1.06502E+002  1.01588E+002  9.59946E+001
  9.01844E+001  8.45016E+001  7.91511E+001  7.42286E+001  6.97615E+001  6.57421E+001
  6.21493E+001  5.89604E+001  5.61561E+001  5.37218E+001  5.16468E+001  4.99236E+001
  4.85474E+001  4.75160E+001  4.68302E+001  4.64944E+001  4.65180E+001  4.69157E+001
  4.77094E+001  4.89293E+001  5.06159E+001  5.28217E+001  5.56140E+001  5.90780E+001
  6.33213E+001  6.84785E+001  7.47186E+001  8.22535E+001  9.13492E+001  1.02341E+002
  1.15651E+002  1.31818E+002  1.51523E+002  1.75641E+002  2.05293E+002  2.41927E+002
  2.87420E+002  3.44217E+002  4.15520E+002  5.05541E+002  6.19851E+002  7.65852E+002
  9.53431E+002  1.19586E+003  1.51103E+003  1.92320E+003  2.46541E+003  3.18288E+003
  4.13778E+003
  5.87994E+006  3.89740E+006  2.60281E+006  1.75150E+006  1.18770E+006  8.11616E+005
  5.58929E+005  3.87915E+005  2.71331E+005  1.91272E+005  1.35893E+005  9.73071E+004
  7.02256E+004  5.10805E+004  3.74478E+004  2.76703E+004  2.06074E+004  1.54688E+004
  1.17037E+004  8.92529E+003  6.86067E+003  5.31571E+003  4.15159E+003  3.26841E+003
  2.59379E+003  2.07502E+003  1.67345E+003  1.36055E+003  1.11518E+003  9.21549E+002
  7.67808E+002  6.45010E+002  5.46359E+002  4.66671E+002  4.01964E+002  3.49165E+002
  3.05891E+002  2.70285E+002  2.40892E+002  2.16568E+002  1.96411E+002  1.79704E+002
  1.65879E+002  1.54484E+002  1.45158E+002  1.37610E+002  1.31608E+002  1.26957E+002
  1.23490E+002  1.21051E+002  1.19470E+002  1.18541E+002  1.17990E+002  1.17447E+002
  1.16467E+002  1.14631E+002  1.11792E+002  1.08334E+002  1.05071E+002  1.02566E+002
  1.00536E+002  9.81832E+001  9.49597E+001  9.08434E+001  8.61353E+001  8.11973E+001
  7.63161E+001  7.16753E+001  6.73737E+001  6.34525E+001  5.99182E+001  5.67586E+001
  5.39536E+001  5.14815E+001  4.93230E+001  4.74629E+001  4.58903E+001  4.45987E+001
  4.35854E+001  4.28516E+001  4.24017E+001  4.22443E+001  4.23921E+001  4.28629E+001
  4.36807E+001  4.48768E+001  4.64915E+001  4.85757E+001  5.11939E+001  5.44267E+001
  5.83750E+001  6.31644E+001  6.89525E+001  7.59358E+001  8.43610E+001  9.45385E+001
  1.06860E+002  1.21820E+002  1.40052E+002  1.62360E+002  1.89778E+002  2.23640E+002
  2.65673E+002  3.18122E+002  3.83924E+002  4.66939E+002  5.72259E+002  7.06638E+002
  8.79076E+002  1.10162E+003  1.39049E+003  1.76758E+003  2.26264E+003  2.91623E+003
  3.78393E+003
  5.45812E+006  3.61544E+006  2.41322E+006  1.62320E+006  1.10029E+006  7.51644E+005
  5.17487E+005  3.59067E+005  2.51100E+005  1.76978E+005  1.25717E+005  9.00077E+004
  6.49496E+004  4.72376E+004  3.46272E+004  2.55841E+004  1.90523E+004  1.43007E+004
  1.08193E+004  8.25059E+003  6.34187E+003  4.91366E+003  3.83756E+003  3.02119E+003
  2.39763E+003  1.91813E+003  1.54696E+003  1.25776E+003  1.03097E+003  8.52008E+002
  7.09912E+002  5.96416E+002  5.05241E+002  4.31594E+002  3.71794E+002  3.23004E+002
  2.83020E+002  2.50127E+002  2.22980E+002  2.00521E+002  1.81916E+002  1.66504E+002
  1.53758E+002  1.43260E+002  1.34673E+002  1.27726E+002  1.22196E+002  1.17897E+002
  1.14655E+002  1.12300E+002  1.10633E+002  1.09405E+002  1.08286E+002  1.06876E+002
  1.04778E+002  1.01797E+002  9.81941E+001  9.46798E+001  9.18729E+001  8.96760E+001
  8.74246E+001  8.45710E+001  8.10194E+001  7.69879E+001  7.27691E+001  6.85985E+001
  6.46238E+001  6.09217E+001  5.75232E+001  5.44344E+001  5.16499E+001  4.91598E+001
  4.69531E+001  4.50191E+001  4.33475E+001  4.19292E+001  4.07566E+001  3.98238E+001
  3.91276E+001  3.86678E+001  3.84482E+001  3.84766E+001  3.87659E+001  3.93342E+001
  4.02059E+001  4.14125E+001  4.29939E+001  4.49999E+001  4.74927E+001  5.05496E+001
  5.42660E+001  5.87608E+001  6.41818E+001  7.07130E+001  7.85850E+001  8.80871E+001
  9.95837E+001  1.13536E+002  1.30530E+002  1.51312E+002  1.76841E+002  2.08348E+002
  2.47429E+002  2.96151E+002  3.57218E+002  4.34167E+002  5.31661E+002  6.55865E+002
  8.14970E+002  1.01991E+003  1.28534E+003  1.63099E+003  2.08357E+003  2.67933E+003
  3.46776E+003
  5.09086E+006  3.37051E+006  2.24880E+006  1.51207E+006  1.02464E+006  6.99779E+005
  4.81662E+005  3.34135E+005  2.33618E+005  1.64626E+005  1.16923E+005  8.36978E+004
  6.03872E+004  4.39131E+004  3.21859E+004  2.37772E+004  1.77046E+004  1.32875E+004
  1.00517E+004  7.66436E+003  5.89066E+003  4.56361E+003  3.56383E+003  2.80543E+003
  2.22620E+003  1.78083E+003  1.43611E+003  1.16754E+003  9.56941E+002  7.90767E+002
  6.58836E+002  5.53467E+002  4.68827E+002  4.00465E+002  3.44963E+002  2.99685E+002
  2.62585E+002  2.32069E+002  2.06890E+002  1.86065E+002  1.68820E+002  1.54539E+002
  1.42733E+002  1.33011E+002  1.25059E+002  1.18621E+002  1.13482E+002  1.09453E+002
  1.06357E+002  1.03999E+002  1.02149E+002  1.00513E+002  9.87315E+001  9.64241E+001
  9.33485E+001  8.96345E+001  8.58712E+001  8.27218E+001  8.02845E+001  7.80322E+001
  7.54054E+001  7.22308E+001  6.86604E+001  6.49475E+001  6.13041E+001  5.78608E+001
  5.46789E+001  5.17748E+001  4.91415E+001  4.67625E+001  4.46206E+001  4.27017E+001
  4.09964E+001  3.94997E+001  3.82102E+001  3.71283E+001  3.62556E+001  3.55934E+001
  3.51431E+001  3.49064E+001  3.48862E+001  3.50884E+001  3.55227E+001  3.62043E+001
  3.71550E+001  3.84041E+001  3.99895E+001  4.19594E+001  4.43736E+001  4.73062E+001
  5.08488E+001  5.51145E+001  6.02430E+001  6.64085E+001  7.38275E+001  8.27716E+001
  9.35820E+001  1.06690E+002  1.22641E+002  1.42131E+002  1.66050E+002  1.95541E+002
  2.32077E+002  2.77569E+002  3.34501E+002  4.06122E+002  4.96696E+002  6.11841E+002
  7.58999E+002  9.48061E+002  1.19224E+003  1.50924E+003  1.92294E+003  2.46560E+003
  3.18108E+003
  4.77694E+006  3.16150E+006  2.10868E+006  1.41746E+006  9.60291E+005  6.55680E+005
  4.51214E+005  3.12953E+005  2.18768E+005  1.54134E+005  1.09453E+005  7.83379E+004
  5.65112E+004  4.10882E+004  3.01108E+004  2.22409E+004  1.65582E+004  1.24253E+004
  9.39806E+003  7.16495E+003  5.50601E+003  4.26499E+003  3.33015E+003  2.62109E+003
  2.07961E+003  1.66332E+003  1.34114E+003  1.09016E+003  8.93386E+002  7.38132E+002
  6.14886E+002  5.16464E+002  4.37414E+002  3.73575E+002  3.21752E+002  2.79480E+002
  2.44850E+002  2.16370E+002  1.92876E+002  1.73449E+002  1.57364E+002  1.44046E+002
  1.33038E+002  1.23971E+002  1.16548E+002  1.10524E+002  1.05687E+002  1.01846E+002
  9.88076E+001  9.63529E+001  9.42164E+001  9.20716E+001  8.95592E+001  8.63998E+001
  8.26018E+001  7.86150E+001  7.51102E+001  7.23762E+001  7.00483E+001  6.75594E+001
  6.46435E+001  6.13791E+001  5.79878E+001  5.46734E+001  5.15666E+001  4.87286E+001
  4.61742E+001  4.38923E+001  4.18604E+001  4.00534E+001  3.84479E+001  3.70249E+001
  3.57704E+001  3.46758E+001  3.37380E+001  3.29583E+001  3.23423E+001  3.18983E+001
  3.16361E+001  3.15653E+001  3.16954E+001  3.20353E+001  3.25946E+001  3.33859E+001
  3.44266E+001  3.57411E+001  3.73628E+001  3.93355E+001  4.17156E+001  4.45735E+001
  4.79967E+001  5.20932E+001  5.69966E+001  6.28718E+001  6.99243E+001  7.84100E+001
  8.86500E+001  1.01048E+002  1.16116E+002  1.34503E+002  1.57035E+002  1.84775E+002
  2.19084E+002  2.61726E+002  3.14983E+002  3.81830E+002  4.66158E+002  5.73073E+002
  7.09309E+002  8.83781E+002  1.10834E+003  1.39882E+003  1.77645E+003  2.26981E+003
  2.91760E+003
  4.51332E+006  2.98620E+006  1.99127E+006  1.33825E+006  9.06448E+005  6.18802E+005
  4.25762E+005  2.95251E+005  2.06360E+005  1.45370E+005  1.03213E+005  7.38609E+004
  5.32736E+004  3.87284E+004  2.83772E+004  2.09572E+004  1.56001E+004  1.17045E+004
  8.85150E+003  6.74718E+003  5.18413E+003  4.01500E+003  3.13442E+003  2.46661E+003
  1.95671E+003  1.56474E+003  1.26143E+003  1.02517E+003  8.39967E+002  6.93862E+002
  5.77894E+002  4.85296E+002  4.10933E+002  3.50887E+002  3.02150E+002  2.62402E+002
  2.29843E+002  2.03072E+002  1.80990E+002  1.62733E+002  1.47618E+002  1.35104E+002
  1.24757E+002  1.16228E+002  1.09233E+002  1.03531E+002  9.89119E+001  9.51739E+001
  9.21039E+001  8.94547E+001  8.69282E+001  8.41865E+001  8.09280E+001  7.70599E+001
  7.28846E+001  6.90304E+001  6.59474E+001  6.34655E+001  6.10418E+001  5.83118E+001
  5.52635E+001  5.20785E+001  4.89551E+001  4.60297E+001  4.33711E+001  4.09994E+001
  3.89073E+001  3.70742E+001  3.54756E+001  3.40876E+001  3.28883E+001  3.18589E+001
  3.09835E+001  3.02497E+001  2.96485E+001  2.91748E+001  2.88280E+001  2.86127E+001
  2.85385E+001  2.86193E+001  2.88720E+001  2.93148E+001  2.99656E+001  3.08418E+001
  3.19612E+001  3.33452E+001  3.50214E+001  3.70271E+001  3.94121E+001  4.22411E+001
  4.55961E+001  4.95797E+001  5.43192E+001  5.99719E+001  6.67330E+001  7.48449E+001
  8.46104E+001  9.64094E+001  1.10721E+002  1.28150E+002  1.49468E+002  1.75656E+002
  2.07975E+002  2.48045E+002  2.97958E+002  3.60429E+002  4.38992E+002  5.38269E+002
  6.64324E+002  8.25154E+002  1.03135E+003  1.29698E+003  1.64085E+003  2.08818E+003
  2.67297E+003
  4.29622E+006  2.84199E+006  1.89476E+006  1.27318E+006  8.62236E+005  5.88533E+005
  4.04878E+005  2.80730E+005  1.96185E+005  1.38183E+005  9.80978E+004  7.01908E+004
  5.06196E+004  3.67939E+004  2.69560E+004  1.99048E+004  1.48146E+004  1.11135E+004
  8.40325E+003  6.40449E+003  4.92004E+003  3.80983E+003  2.97375E+003  2.33977E+003
  1.85575E+003  1.48374E+003  1.19590E+003  9.71731E+002  7.96022E+002  6.57428E+002
  5.47436E+002  4.59621E+002  3.89110E+002  3.32181E+002  2.85980E+002  2.48306E+002
  2.17449E+002  1.92081E+002  1.71158E+002  1.53861E+002  1.39541E+002  1.27681E+002
  1.17869E+002  1.09770E+002  1.03106E+002  9.76397E+001  9.31540E+001  8.94324E+001
  8.62374E+001  8.32918E+001  8.02774E+001  7.68837E+001  7.29403E+001  6.86083E+001
  6.44260E+001  6.09503E+001  5.82247E+001  5.57847E+001  5.31810E+001  5.02945E+001
  4.72525E+001  4.42418E+001  4.14056E+001  3.88218E+001  3.65181E+001  3.44921E+001
  3.27274E+001  3.12031E+001  2.98981E+001  2.87931E+001  2.78715E+001  2.71183E+001
  2.65205E+001  2.60665E+001  2.57459E+001  2.55497E+001  2.54712E+001  2.55066E+001
  2.56564E+001  2.59270E+001  2.63312E+001  2.68889E+001  2.76248E+001  2.85667E+001
  2.97426E+001  3.11802E+001  3.29077E+001  3.49584E+001  3.73743E+001  4.02116E+001
  4.35441E+001  4.74664E+001  5.20985E+001  5.75897E+001  6.41250E+001  7.19346E+001
  8.13041E+001  9.25909E+001  1.06243E+002  1.22825E+002  1.43052E+002  1.67832E+002
  1.98323E+002  2.36010E+002  2.82803E+002  3.41166E+002  4.14295E+002  5.06349E+002
  6.22768E+002  7.70690E+002  9.59530E+002  1.20176E+003  1.51397E+003  1.91836E+003
  2.44475E+003
  4.12188E+006  2.72625E+006  1.81735E+006  1.22101E+006  8.26808E+005  5.64286E+005
  3.88154E+005  2.69104E+005  1.88040E+005  1.32431E+005  9.40042E+004  6.72541E+004
  4.84961E+004  3.52462E+004  2.58190E+004  1.90628E+004  1.41860E+004  1.06406E+004
  8.04454E+003  6.13022E+003  4.70865E+003  3.64558E+003  2.84510E+003  2.23818E+003
  1.77488E+003  1.41883E+003  1.14338E+003  9.28890E+002  7.60786E+002  6.28207E+002
  5.23001E+002  4.39019E+002  3.71593E+002  3.17162E+002  2.72994E+002  2.36981E+002
  2.07489E+002  1.83245E+002  1.63250E+002  1.46719E+002  1.33031E+002  1.21690E+002
  1.12296E+002  1.04525E+002  9.81016E+001  9.27851E+001  8.83469E+001  8.45499E+001
  8.11292E+001  7.77828E+001  7.41990E+001  7.01532E+001  6.56817E+001  6.12011E+001
  5.73063E+001  5.42447E+001  5.16896E+001  4.91445E+001  4.63759E+001  4.34381E+001
  4.04971E+001  3.77001E+001  3.51346E+001  3.28359E+001  3.08072E+001  2.90356E+001
  2.75028E+001  2.61901E+001  2.50809E+001  2.41607E+001  2.34175E+001  2.28406E+001
  2.24211E+001  2.21506E+001  2.20219E+001  2.20278E+001  2.21617E+001  2.24175E+001
  2.27903E+001  2.32775E+001  2.38807E+001  2.46084E+001  2.54775E+001  2.65147E+001
  2.77547E+001  2.92370E+001  3.10018E+001  3.30892E+001  3.55412E+001  3.84071E+001
  4.17504E+001  4.56549E+001  5.02294E+001  5.56130E+001  6.19799E+001  6.95468E+001
  7.85832E+001  8.94239E+001  1.02487E+002  1.18298E+002  1.37516E+002  1.60978E+002
  1.89744E+002  2.25167E+002  2.68981E+002  3.23411E+002  3.91335E+002  4.76481E+002
  5.83703E+002  7.19355E+002  8.91783E+002  1.11201E+003  1.39467E+003  1.75926E+003
  2.23194E+003
  3.98687E+006  2.63668E+006  1.75747E+006  1.18067E+006  7.99419E+005  5.45547E+005
  3.75232E+005  2.60123E+005  1.81748E+005  1.27989E+005  9.08430E+004  6.49864E+004
  4.68565E+004  3.40512E+004  2.49411E+004  1.84127E+004  1.37007E+004  1.02754E+004
  7.76753E+003  5.91841E+003  4.54537E+003  3.51870E+003  2.74570E+003  2.15967E+003
  1.71237E+003  1.36866E+003  1.10278E+003  8.95758E+002  7.33529E+002  6.05598E+002
  5.04093E+002  4.23074E+002  3.58034E+002  3.05535E+002  2.62939E+002  2.28211E+002
  1.99774E+002  1.76397E+002  1.57118E+002  1.41177E+002  1.27972E+002  1.17023E+002
  1.07939E+002  1.00399E+002  9.41265E+001  8.88720E+001  8.43892E+001  8.04160E+001
  7.66609E+001  7.28141E+001  6.86155E+001  6.39988E+001  5.92470E+001  5.49262E+001
  5.14463E+001  4.86638E+001  4.60923E+001  4.33914E+001  4.05254E+001  3.76256E+001
  3.48382E+001  3.22594E+001  2.99330E+001  2.78671E+001  2.60522E+001  2.44720E+001
  2.31091E+001  2.19481E+001  2.09755E+001  2.01801E+001  1.95523E+001  1.90843E+001
  1.87699E+001  1.86040E+001  1.85828E+001  1.87035E+001  1.89638E+001  1.93614E+001
  1.98941E+001  2.05592E+001  2.13542E+001  2.22781E+001  2.33342E+001  2.45335E+001
  2.58988E+001  2.74663E+001  2.92835E+001  3.14045E+001  3.38844E+001  3.67782E+001
  4.01456E+001  4.40595E+001  4.86146E+001  5.39352E+001  6.01812E+001  6.75540E+001
  7.63052E+001  8.67473E+001  9.92687E+001  1.14354E+002  1.32612E+002  1.54806E+002
  1.81903E+002  2.15131E+002  2.56055E+002  3.06679E+002  3.69581E+002  4.48093E+002
  5.46540E+002  6.70563E+002  8.27557E+002  1.02726E+003  1.28259E+003  1.61070E+003
  2.03459E+003
  3.88837E+006  2.57135E+006  1.71381E+006  1.15126E+006  7.79461E+005  5.31894E+005
  3.65819E+005  2.53582E+005  1.77167E+005  1.24755E+005  8.85413E+004  6.33354E+004
  4.56627E+004  3.31812E+004  2.43018E+004  1.79393E+004  1.33473E+004  1.00094E+004
  7.56576E+003  5.76409E+003  4.42639E+003  3.42623E+003  2.67324E+003  2.10243E+003
  1.66679E+003  1.33206E+003  1.07315E+003  8.71575E+002  7.13630E+002  5.89089E+002
  4.90283E+002  4.11425E+002  3.48127E+002  2.97038E+002  2.55590E+002  2.21800E+002
  1.94132E+002  1.71387E+002  1.52628E+002  1.37112E+002  1.24252E+002  1.13576E+002
  1.04697E+002  9.72927E+001  9.10800E+001  8.57932E+001  8.11634E+001  7.69018E+001
  7.27000E+001  6.82742E+001  6.34792E+001  5.84681E+001  5.37274E+001  4.97657E+001
  4.66392E+001  4.39371E+001  4.12389E+001  3.84071E+001  3.55223E+001  3.27216E+001
  3.01079E+001  2.77330E+001  2.56107E+001  2.37345E+001  2.20896E+001  2.06599E+001
  1.94302E+001  1.83872E+001  1.75191E+001  1.68161E+001  1.62694E+001  1.58722E+001
  1.56192E+001  1.55073E+001  1.55350E+001  1.57028E+001  1.60129E+001  1.64684E+001
  1.70733E+001  1.78315E+001  1.87458E+001  1.98177E+001  2.10474E+001  2.24354E+001
  2.39868E+001  2.57166E+001  2.76563E+001  2.98558E+001  3.23798E+001  3.52999E+001
  3.86876E+001  4.26166E+001  4.71709E+001  5.24578E+001  5.86177E+001  6.58325E+001
  7.43330E+001  8.44073E+001  9.64140E+001  1.10799E+002  1.28118E+002  1.49068E+002
  1.74526E+002  2.05603E+002  2.43707E+002  2.90638E+002  3.48704E+002  4.20878E+002
  5.11011E+002  6.24116E+002  7.66755E+002  9.47558E+002  1.17794E+003  1.47307E+003
  1.85323E+003
  3.82423E+006  2.52882E+006  1.68540E+006  1.13213E+006  7.66477E+005  5.23014E+005
  3.59697E+005  2.49328E+005  1.74187E+005  1.22651E+005  8.70442E+004  6.22615E+004
  4.48861E+004  3.26151E+004  2.38859E+004  1.76312E+004  1.31173E+004  9.83622E+003
  7.43432E+003  5.66354E+003  4.34884E+003  3.36592E+003  2.62596E+003  2.06507E+003
  1.63702E+003  1.30814E+003  1.05378E+003  8.55758E+002  7.00609E+002  5.78282E+002
  4.81239E+002  4.03794E+002  3.41634E+002  2.91468E+002  2.50770E+002  2.17594E+002
  1.90427E+002  1.68094E+002  1.49670E+002  1.34425E+002  1.21778E+002  1.11259E+002
  1.02481E+002  9.51150E+001  8.88628E+001  8.34381E+001  7.85453E+001  7.38735E+001
  6.91217E+001  6.40849E+001  5.88010E+001  5.36470E+001  4.91604E+001  4.55794E+001
  4.26260E+001  3.98455E+001  3.69981E+001  3.40972E+001  3.12595E+001  2.85905E+001
  2.61495E+001  2.39557E+001  2.20055E+001  2.02858E+001  1.87812E+001  1.74769E+001
  1.63594E+001  1.54165E+001  1.46370E+001  1.40105E+001  1.35283E+001  1.31830E+001
  1.29695E+001  1.28849E+001  1.29289E+001  1.31036E+001  1.34139E+001  1.38670E+001
  1.44721E+001  1.52400E+001  1.61823E+001  1.73097E+001  1.86311E+001  2.01519E+001
  2.18741E+001  2.37989E+001  2.59330E+001  2.82981E+001  3.09393E+001  3.39263E+001
  3.73450E+001  4.12854E+001  4.58374E+001  5.10985E+001  5.71892E+001  6.42672E+001
  7.25376E+001  8.22618E+001  9.37671E+001  1.07461E+002  1.23851E+002  1.43570E+002
  1.67413E+002  1.96382E+002  2.31745E+002  2.75118E+002  3.28567E+002  3.94750E+002
  4.77106E+002  5.80104E+002  7.09587E+002  8.73233E+002  1.08119E+003  1.34691E+003
  1.68838E+003
  3.79304E+006  2.50814E+006  1.67158E+006  1.12283E+006  7.60164E+005  5.18695E+005
  3.56720E+005  2.47259E+005  1.72738E+005  1.21628E+005  8.63155E+004  6.17385E+004
  4.45077E+004  3.23391E+004  2.36829E+004  1.74808E+004  1.30048E+004  9.75149E+003
  7.36995E+003  5.61423E+003  4.31076E+003  3.33627E+003  2.60269E+003  2.04665E+003
  1.62231E+003  1.29631E+003  1.04418E+003  8.47911E+002  6.94139E+002  5.72904E+002
  4.76733E+002  3.99989E+002  3.38393E+002  2.88685E+002  2.48359E+002  2.15486E+002
  1.88566E+002  1.66432E+002  1.48166E+002  1.33041E+002  1.20476E+002  1.10000E+002
  1.01216E+002  9.37814E+001  8.73787E+001  8.16949E+001  7.64092E+001  7.12046E+001
  6.58306E+001  6.02276E+001  5.46527E+001  4.96123E+001  4.54797E+001  4.21443E+001
  3.91749E+001  3.62442E+001  3.32853E+001  3.03811E+001  2.76337E+001  2.51072E+001
  2.28259E+001  2.07887E+001  1.89838E+001  1.73964E+001  1.60121E+001  1.48177E+001
  1.38005E+001  1.29482E+001  1.22490E+001  1.16918E+001  1.12667E+001  1.09654E+001
  1.07822E+001  1.07136E+001  1.07593E+001  1.09222E+001  1.12081E+001  1.16260E+001
  1.21884E+001  1.29104E+001  1.38101E+001  1.49075E+001  1.62227E+001  1.77745E+001
  1.95772E+001  2.16381E+001  2.39584E+001  2.65370E+001  2.93827E+001  3.25289E+001
  3.60429E+001  4.00205E+001  4.45692E+001  4.97964E+001  5.58147E+001  6.27594E+001
  7.08069E+001  8.01881E+001  9.11978E+001  1.04206E+002  1.19675E+002  1.38180E+002
  1.60441E+002  1.87364E+002  2.20093E+002  2.60082E+002  3.09189E+002  3.69801E+002
  4.45001E+002  5.38796E+002  6.56418E+002  8.04735E+002  9.92809E+002  1.23265E+003
  1.54025E+003
  3.79412E+006  2.50885E+006  1.67205E+006  1.12314E+006  7.60373E+005  5.18837E+005
  3.56816E+005  2.47325E+005  1.72783E+005  1.21659E+005  8.63370E+004  6.17534E+004
  4.45180E+004  3.23462E+004  2.36879E+004  1.74841E+004  1.30071E+004  9.75305E+003
  7.37099E+003  5.61491E+003  4.31118E+003  3.33652E+003  2.60281E+003  2.04669E+003
  1.62230E+003  1.29626E+003  1.04411E+003  8.47831E+002  6.94055E+002  5.72819E+002
  4.76651E+002  3.99910E+002  3.38320E+002  2.88615E+002  2.48292E+002  2.15419E+002
  1.88496E+002  1.66353E+002  1.48069E+002  1.32914E+002  1.20300E+002  1.09744E+002
  1.00837E+002  9.32142E+001  8.65325E+001  8.04507E+001  7.46331E+001  6.87910E+001
  6.27846E+001  5.67539E+001  5.11316E+001  4.63655E+001  4.25154E+001  3.92295E+001
  3.61254E+001  3.30506E+001  3.00408E+001  2.71852E+001  2.45497E+001  2.21618E+001
  2.00220E+001  1.81189E+001  1.64380E+001  1.49653E+001  1.36878E+001  1.25929E+001
  1.16681E+001  1.09002E+001  1.02766E+001  9.78470E+000  9.41349E+000  9.15358E+000
  8.99798E+000  8.94255E+000  8.98638E+000  9.13191E+000  9.38512E+000  9.75557E+000
  1.02566E+001  1.09055E+001  1.17236E+001  1.27364E+001  1.39726E+001  1.54631E+001
  1.72379E+001  1.93228E+001  2.17340E+001  2.44749E+001  2.75379E+001  3.09160E+001
  3.46246E+001  3.87207E+001  4.33051E+001  4.85012E+001  5.44345E+001  6.12344E+001
  6.90539E+001  7.80923E+001  8.86104E+001  1.00942E+002  1.15507E+002  1.32829E+002
  1.53563E+002  1.78533E+002  2.08775E+002  2.45605E+002  2.90705E+002  3.46231E+002
  4.14966E+002  5.00525E+002  6.07622E+002  7.42434E+002  9.13097E+002  1.13037E+003
  1.40854E+003
  3.82755E+006  2.53098E+006  1.68682E+006  1.13308E+006  7.67114E+005  5.23444E+005
  3.59989E+005  2.49528E+005  1.74324E+005  1.22745E+005  8.71091E+004  6.23063E+004
  4.49171E+004  3.26365E+004  2.39007E+004  1.76414E+004  1.31242E+004  9.84090E+003
  7.43744E+003  5.66556E+003  4.35009E+003  3.36665E+003  2.62633E+003  2.06519E+003
  1.63697E+003  1.30799E+003  1.05357E+003  8.55514E+002  7.00351E+002  5.78023E+002
  4.80988E+002  4.03556E+002  3.41409E+002  2.91255E+002  2.50564E+002  2.17388E+002
  1.90210E+002  1.67847E+002  1.49366E+002  1.34024E+002  1.21219E+002  1.10451E+002
  1.01288E+002  9.33374E+001  8.62263E+001  7.95917E+001  7.31092E+001  6.65716E+001
  6.00116E+001  5.37641E+001  4.82919E+001  4.37983E+001  4.00517E+001  3.66587E+001
  3.33890E+001  3.02192E+001  2.72159E+001  2.44411E+001  2.19227E+001  1.96611E+001
  1.76440E+001  1.58558E+001  1.42825E+001  1.29115E+001  1.17306E+001  1.07273E+001
  9.88832E+000  9.19968E+000  8.64735E+000  8.21783E+000  7.89881E+000  7.67972E+000
  7.55238E+000  7.51151E+000  7.55515E+000  7.68499E+000  7.90643E+000  8.22873E+000
  8.66516E+000  9.23331E+000  9.95556E+000  1.08595E+001  1.19780E+001  1.33494E+001
  1.50156E+001  1.70195E+001  1.93997E+001  2.21827E+001  2.53752E+001  2.89614E+001
  3.29141E+001  3.72241E+001  4.19331E+001  4.71446E+001  5.29988E+001  5.96414E+001
  6.72215E+001  7.59144E+001  8.59485E+001  9.76220E+001  1.11316E+002  1.27509E+002
  1.46802E+002  1.69946E+002  1.97889E+002  2.31834E+002  2.73310E+002  3.24282E+002
  3.87281E+002  4.65587E+002  5.63468E+002  6.86512E+002  8.42052E+002  1.03976E+003
  1.29243E+003
  3.89418E+006  2.57512E+006  1.71628E+006  1.15290E+006  7.80557E+005  5.32632E+005
  3.66319E+005  2.53923E+005  1.77400E+005  1.24915E+005  8.86512E+004  6.34112E+004
  4.57150E+004  3.32173E+004  2.43267E+004  1.79564E+004  1.33589E+004  1.00172E+004
  7.57095E+003  5.76745E+003  4.42848E+003  3.42743E+003  2.67383E+003  2.10262E+003
  1.66670E+003  1.33180E+003  1.07279E+003  8.71160E+002  7.13192E+002  5.88650E+002
  4.89857E+002  4.11019E+002  3.47741E+002  2.96670E+002  2.55231E+002  2.21437E+002
  1.93742E+002  1.70939E+002  1.52071E+002  1.36374E+002  1.23222E+002  1.12089E+002
  1.02514E+002  9.40696E+001  8.63562E+001  7.90092E+001  7.17612E+001  6.45492E+001
  5.76016E+001  5.13471E+001  4.60867E+001  4.17239E+001  3.79008E+001  3.43304E+001
  3.09259E+001  2.77208E+001  2.47661E+001  2.20865E+001  1.96795E+001  1.75291E+001
  1.56172E+001  1.39284E+001  1.24499E+001  1.11704E+001  1.00779E+001  9.15917E+000
  8.39994E+000  7.78516E+000  7.29977E+000  6.92933E+000  6.66061E+000  6.48207E+000
  6.38438E+000  6.36099E+000  6.40862E+000  6.52773E+000  6.72274E+000  7.00215E+000
  7.37860E+000  7.86921E+000  8.49603E+000  9.28678E+000  1.02755E+001  1.15032E+001
  1.30179E+001  1.48737E+001  1.71270E+001  1.98298E+001  2.30183E+001  2.66994E+001
  3.08433E+001  3.53948E+001  4.03140E+001  4.56286E+001  5.14516E+001  5.79464E+001
  6.52823E+001  7.36313E+001  8.31972E+001  9.42455E+001  1.07122E+002  1.22266E+002
  1.40231E+002  1.61711E+002  1.87581E+002  2.18946E+002  2.57214E+002  3.04183E+002
  3.62170E+002  4.34166E+002  5.24060E+002  6.36918E+002  7.79373E+002  9.60133E+002
  1.19065E+003
  3.99574E+006  2.64238E+006  1.76119E+006  1.18311E+006  8.01046E+005  5.46637E+005
  3.75967E+005  2.60622E+005  1.82088E+005  1.28222E+005  9.10026E+004  6.50962E+004
  4.69321E+004  3.41033E+004  2.49768E+004  1.84372E+004  1.37174E+004  1.02866E+004
  7.77499E+003  5.92323E+003  4.54836E+003  3.52043E+003  2.74657E+003  2.15996E+003
  1.71227E+003  1.36831E+003  1.10228E+003  8.95179E+002  7.32916E+002  6.04982E+002
  5.03491E+002  4.22496E+002  3.57481E+002  3.05001E+002  2.62410E+002  2.27665E+002
  1.99175E+002  1.75692E+002  1.56229E+002  1.39986E+002  1.26307E+002  1.14628E+002
  1.04451E+002  9.53179E+001  8.68142E+001  7.86135E+001  7.05665E+001  6.27947E+001
  5.56602E+001  4.95091E+001  4.43678E+001  3.99496E+001  3.59428E+001  3.22022E+001
  2.87205E+001  2.55307E+001  2.26491E+001  2.00663E+001  1.77595E+001  1.57049E+001
  1.38836E+001  1.22818E+001  1.08883E+001  9.69217E+000  8.68094E+000  7.84041E+000
  7.15506E+000  6.60876E+000  6.18554E+000  5.87023E+000  5.64895E+000  5.50956E+000
  5.44197E+000  5.43850E+000  5.49447E+000  5.60879E+000  5.78442E+000  6.02866E+000
  6.35322E+000  6.77439E+000  7.31347E+000  7.99736E+000  8.85950E+000  9.94098E+000
  1.12915E+001  1.29699E+001  1.50429E+001  1.75810E+001  2.06486E+001  2.42879E+001
  2.84979E+001  3.32226E+001  3.83677E+001  4.38628E+001  4.97359E+001  5.61289E+001
  6.32378E+001  7.12565E+001  8.03819E+001  9.08537E+001  1.02985E+002  1.17183E+002
  1.33960E+002  1.53964E+002  1.78008E+002  2.07117E+002  2.42594E+002  2.86097E+002
  3.39756E+002  4.06313E+002  4.89317E+002  5.93379E+002  7.24501E+002  8.90520E+002
  1.10168E+003
  4.13484E+006  2.73451E+006  1.82269E+006  1.22450E+006  8.29111E+005  5.65820E+005
  3.89184E+005  2.69800E+005  1.88512E+005  1.32753E+005  9.42246E+004  6.74053E+004
  4.86001E+004  3.53178E+004  2.58681E+004  1.90965E+004  1.42090E+004  1.06561E+004
  8.05491E+003  6.13700E+003  4.71292E+003  3.64813E+003  2.84646E+003  2.23873E+003
  1.77489E+003  1.41850E+003  1.14283E+003  9.28218E+002  7.60055E+002  6.27457E+002
  5.22258E+002  4.38294E+002  3.70887E+002  3.16465E+002  2.72284E+002  2.36223E+002
  2.06629E+002  1.82201E+002  1.61903E+002  1.44894E+002  1.30469E+002  1.18025E+002
  1.07020E+002  9.69745E+001  8.74972E+001  7.83561E+001  6.95703E+001  6.14151E+001
  5.42344E+001  4.81446E+001  4.29463E+001  3.83359E+001  3.41252E+001  3.02650E+001
  2.67638E+001  2.36242E+001  2.08254E+001  1.83332E+001  1.61139E+001  1.41414E+001
  1.23989E+001  1.08745E+001  9.55835E+000  8.43905E+000  7.50325E+000  6.73547E+000
  6.11890E+000  5.63621E+000  5.27043E+000  5.00565E+000  4.82762E+000  4.72402E+000
  4.68460E+000  4.70123E+000  4.76818E+000  4.88271E+000  5.04589E+000  5.26324E+000
  5.54511E+000  5.90676E+000  6.36858E+000  6.95649E+000  7.70275E+000  8.64715E+000
  9.83852E+000  1.13363E+001  1.32112E+001  1.55437E+001  1.84178E+001  2.19073E+001
  2.60514E+001  3.08264E+001  3.61316E+001  4.18258E+001  4.78241E+001  5.41896E+001
  6.11175E+001  6.88379E+001  7.75643E+001  8.75224E+001  9.89988E+001  1.12369E+002
  1.28114E+002  1.46841E+002  1.69312E+002  1.96484E+002  2.29569E+002  2.70103E+002
  3.20052E+002  3.81937E+002  4.59004E+002  5.55446E+002  6.76691E+002  8.29767E+002
  1.02379E+003
  4.31516E+006  2.85395E+006  1.90242E+006  1.27814E+006  8.65494E+005  5.90691E+005
  4.06319E+005  2.81699E+005  1.96840E+005  1.38629E+005  9.84029E+004  7.04001E+004
  5.07636E+004  3.68932E+004  2.70245E+004  1.99520E+004  1.48470E+004  1.11357E+004
  8.41829E+003  6.41454E+003  4.92661E+003  3.81399E+003  2.97622E+003  2.34108E+003
  1.85628E+003  1.48374E+003  1.19556E+003  9.71184E+002  7.95352E+002  6.56692E+002
  5.46670E+002  4.58842E+002  3.88318E+002  3.31363E+002  2.85103E+002  2.47317E+002
  2.16268E+002  1.90586E+002  1.69172E+002  1.51126E+002  1.35689E+002  1.22207E+002
  1.10109E+002  9.89214E+001  8.83290E+001  7.82515E+001  6.88683E+001  6.04829E+001
  5.32587E+001  4.70760E+001  4.16641E+001  3.68133E+001  3.24385E+001  2.85215E+001
  2.50464E+001  2.19762E+001  1.92601E+001  1.68489E+001  1.47045E+001  1.28030E+001
  1.11300E+001  9.67586E+000  8.43092E+000  7.38325E+000  6.51825E+000  5.81905E+000
  5.26734E+000  4.84430E+000  4.53162E+000  4.31249E+000  4.17230E+000  4.09902E+000
  4.08298E+000  4.11655E+000  4.19388E+000  4.31106E+000  4.46712E+000  4.66516E+000
  4.91343E+000  5.22575E+000  5.62151E+000  6.12575E+000  6.76956E+000  7.59106E+000
  8.63715E+000  9.96558E+000  1.16469E+001  1.37653E+001  1.64155E+001  1.96933E+001
  2.36741E+001  2.83789E+001  3.37375E+001  3.95861E+001  4.57449E+001  5.21602E+001
  5.89763E+001  6.64503E+001  7.48313E+001  8.43484E+001  9.52677E+001  1.07938E+002
  1.22811E+002  1.40459E+002  1.61600E+002  1.87133E+002  2.18189E+002  2.56197E+002
  3.02975E+002  3.60841E+002  4.32764E+002  5.22547E+002  6.35076E+002  7.76617E+002
  9.55204E+002
  4.54157E+006  3.00391E+006  2.00253E+006  1.34551E+006  9.11183E+005  6.21923E+005
  4.27838E+005  2.96644E+005  2.07302E+005  1.46010E+005  1.03652E+005  7.41624E+004
  5.34819E+004  3.88728E+004  2.84776E+004  2.10273E+004  1.56489E+004  1.17386E+004
  8.87518E+003  6.76357E+003  5.19538E+003  4.02262E+003  3.13949E+003  2.46988E+003
  1.95872E+003  1.56587E+003  1.26195E+003  1.02528E+003  8.39798E+002  6.93505E+002
  5.77405E+002  4.84705E+002  4.10246E+002  3.50085E+002  3.01189E+002  2.61204E+002
  2.28289E+002  2.00983E+002  1.78107E+002  1.58688E+002  1.41906E+002  1.27062E+002
  1.13580E+002  1.01049E+002  8.92867E+001  7.83732E+001  6.85441E+001  5.99653E+001
  5.25702E+001  4.61286E+001  4.04296E+001  3.53647E+001  3.08917E+001  2.69742E+001
  2.35552E+001  2.05621E+001  1.79234E+001  1.55825E+001  1.35024E+001  1.16627E+001
  1.00522E+001  8.66260E+000  7.48409E+000  6.50389E+000  5.70611E+000  5.07236E+000
  4.58250E+000  4.21571E+000  3.95190E+000  3.77310E+000  3.66450E+000  3.61466E+000
  3.61510E+000  3.65959E+000  3.74326E+000  3.86219E+000  4.01376E+000  4.19834E+000
  4.42122E+000  4.69401E+000  5.03480E+000  5.46778E+000  6.02312E+000  6.73745E+000
  7.65549E+000  8.83241E+000  1.03366E+001  1.22517E+001  1.46768E+001  1.77206E+001
  2.14853E+001  2.60339E+001  3.13436E+001  3.72694E+001  4.35798E+001  5.01029E+001
  5.68862E+001  6.41810E+001  7.22796E+001  8.14324E+001  9.18943E+001  1.03990E+002
  1.18145E+002  1.34900E+002  1.54935E+002  1.79095E+002  2.08440E+002  2.44301E+002
  2.88359E+002  3.42743E+002  4.10155E+002  4.94029E+002  5.98725E+002  7.29773E+002
  8.94172E+002
  4.82036E+006  3.18857E+006  2.12582E+006  1.42847E+006  9.67453E+005  6.60391E+005
  4.54345E+005  3.15053E+005  2.20189E+005  1.55103E+005  1.10119E+005  7.87985E+004
  5.68317E+004  4.13126E+004  3.02688E+004  2.23527E+004  1.66377E+004  1.24820E+004
  9.43863E+003  7.19406E+003  5.52693E+003  4.28003E+003  3.34095E+003  2.62884E+003
  2.08515E+003  1.66725E+003  1.34391E+003  1.09207E+003  8.94669E+002  7.38944E+002
  6.15330E+002  5.16599E+002  4.37261E+002  3.73116E+002  3.20928E+002  2.78182E+002
  2.42902E+002  2.13514E+002  1.88741E+002  1.67527E+002  1.48992E+002  1.32419E+002
  1.17281E+002  1.03287E+002  9.04107E+001  7.88011E+001  6.85856E+001  5.97117E+001
  5.19785E+001  4.51846E+001  3.92116E+001  3.40004E+001  2.94962E+001  2.56205E+001
  2.22749E+001  1.93593E+001  1.67903E+001  1.45101E+001  1.24856E+001  1.07006E+001
  9.14687E+000  7.81684E+000  6.70043E+000  5.78391E+000  5.05009E+000  4.47877E+000
  4.04744E+000  3.73266E+000  3.51221E+000  3.36724E+000  3.28323E+000  3.24980E+000
  3.25978E+000  3.30847E+000  3.39276E+000  3.50989E+000  3.65682E+000  3.83148E+000
  4.03567E+000  4.27790E+000  4.57432E+000  4.94816E+000  5.42880E+000  6.05169E+000
  6.85959E+000  7.90499E+000  9.25318E+000  1.09855E+001  1.32013E+001  1.60154E+001
  1.95474E+001  2.38944E+001  2.90819E+001  3.50085E+001  4.14345E+001  4.80973E+001
  5.49229E+001  6.21149E+001  7.00001E+001  7.88650E+001  8.89648E+001  1.00604E+002
  1.14181E+002  1.30211E+002  1.49335E+002  1.72353E+002  2.00256E+002  2.34282E+002
  2.75982E+002  3.27302E+002  3.90683E+002  4.69193E+002  5.66678E+002  6.87953E+002
  8.39031E+002
  5.15956E+006  3.41326E+006  2.27584E+006  1.52943E+006  1.03593E+006  7.07207E+005
  4.86606E+005  3.37461E+005  2.35876E+005  1.66173E+005  1.17993E+005  8.44435E+004
  6.09111E+004  4.42841E+004  3.24505E+004  2.39674E+004  1.78422E+004  1.33878E+004
  1.01253E+004  7.71872E+003  5.93107E+003  4.59384E+003  3.58659E+003  2.82267E+003
  2.23933E+003  1.79090E+003  1.44386E+003  1.17352E+003  9.61572E+002  7.94328E+002
  6.61526E+002  5.55410E+002  4.70082E+002  4.01027E+002  3.44759E+002  2.98562E+002
  2.60295E+002  2.28244E+002  2.01020E+002  1.77486E+002  1.56727E+002  1.38063E+002
  1.21079E+002  1.05631E+002  9.17639E+001  7.95297E+001  6.88463E+001  5.95138E+001
  5.13363E+001  4.41932E+001  3.80162E+001  3.27369E+001  2.82574E+001  2.44523E+001
  2.11886E+001  1.83477E+001  1.58409E+001  1.36133E+001  1.16373E+001  9.90112E+000
  8.39889E+000  7.12361E+000  6.06472E+000  5.20759E+000  4.53364E+000  4.02039E+000
  3.64219E+000  3.37239E+000  3.18692E+000  3.06710E+000  3.00002E+000  2.97695E+000
  2.99166E+000  3.04009E+000  3.12040E+000  3.23177E+000  3.37223E+000  3.53839E+000
  3.72872E+000  3.94806E+000  4.20997E+000  4.53627E+000  4.95553E+000  5.50222E+000
  6.21748E+000  7.15136E+000  8.36611E+000  9.93992E+000  1.19702E+001  1.45739E+001
  1.78811E+001  2.20134E+001  2.70397E+001  3.29102E+001  3.94099E+001  4.62232E+001
  5.31551E+001  6.03236E+001  6.80676E+001  7.67183E+001  8.65433E+001  9.78309E+001
  1.10957E+002  1.26406E+002  1.44787E+002  1.66853E+002  1.93530E+002  2.25967E+002
  2.65582E+002  3.14137E+002  3.73814E+002  4.47316E+002  5.37986E+002  6.49951E+002
  7.88308E+002
  5.56927E+006  3.68468E+006  2.45706E+006  1.65139E+006  1.11866E+006  7.63775E+005
  5.25591E+005  3.64541E+005  2.54837E+005  1.79554E+005  1.27511E+005  9.12683E+004
  6.58435E+004  4.78773E+004  3.50890E+004  2.59204E+004  1.92993E+004  1.44837E+004
  1.09561E+004  8.35365E+003  6.42019E+003  4.97368E+003  3.88394E+003  3.05732E+003
  2.42600E+003  1.94058E+003  1.56485E+003  1.27210E+003  1.04251E+003  8.61280E+002
  7.17310E+002  6.02195E+002  5.09543E+002  4.34451E+002  3.73129E+002  3.22614E+002
  2.80564E+002  2.45106E+002  2.14737E+002  1.88267E+002  1.64806E+002  1.43781E+002
  1.24911E+002  1.08114E+002  9.33312E+001  8.04031E+001  6.90926E+001  5.91902E+001
  5.05685E+001  4.31522E+001  3.68624E+001  3.15856E+001  2.71727E+001  2.34570E+001
  2.02792E+001  1.75094E+001  1.50587E+001  1.28775E+001  1.09441E+001  9.25147E+000
  7.79544E+000  6.56945E+000  5.56249E+000  4.75906E+000  4.13896E+000  3.67683E+000
  3.34311E+000  3.10781E+000  2.94597E+000  2.84093E+000  2.78304E+000  2.76583E+000
  2.78330E+000  2.83041E+000  2.90518E+000  3.00852E+000  3.14068E+000  3.29849E+000
  3.47798E+000  3.68045E+000  3.91648E+000  4.20604E+000  4.57659E+000  5.06162E+000
  5.70091E+000  6.54246E+000  7.64576E+000  9.08589E+000  1.09576E+001  1.33775E+001
  1.64815E+001  2.04085E+001  2.52626E+001  3.10455E+001  3.75853E+001  4.45490E+001
  5.16386E+001  5.88610E+001  6.65373E+001  7.50438E+001  8.46723E+001  9.57011E+001
  1.08482E+002  1.23472E+002  1.41247E+002  1.62511E+002  1.88127E+002  2.19148E+002
  2.56861E+002  3.02838E+002  3.58998E+002  4.27686E+002  5.11759E+002  6.14710E+002
  7.40818E+002
  6.06222E+006  4.01125E+006  2.67514E+006  1.79817E+006  1.21824E+006  8.31863E+005
  5.72518E+005  3.97142E+005  2.77665E+005  1.95666E+005  1.38973E+005  9.94877E+004
  7.17846E+004  5.22058E+004  3.82679E+004  2.82736E+004  2.10553E+004  1.58044E+004
  1.19575E+004  9.11902E+003  7.00987E+003  5.43163E+003  4.24246E+003  3.34024E+003
  2.65106E+003  2.12103E+003  1.71066E+003  1.39083E+003  1.13992E+003  9.41762E+002
  7.84239E+002  6.58167E+002  5.56551E+002  4.74019E+002  4.06407E+002  3.50457E+002
  3.03599E+002  2.63798E+002  2.29469E+002  1.99435E+002  1.72908E+002  1.49434E+002
  1.28768E+002  1.10695E+002  9.49285E+001  8.11485E+001  6.91020E+001  5.86376E+001
  4.96625E+001  4.20823E+001  3.57676E+001  3.05492E+001  2.62324E+001  2.26182E+001
  1.95290E+001  1.68285E+001  1.44301E+001  1.22906E+001  1.03951E+001  8.74067E+000
  7.32496E+000  6.14172E+000  5.17958E+000  4.42218E+000  3.84749E+000  3.42681E+000
  3.12640E+000  2.91344E+000  2.76352E+000  2.66364E+000  2.60845E+000  2.59385E+000
  2.61341E+000  2.65988E+000  2.72971E+000  2.82479E+000  2.94790E+000  3.09719E+000
  3.26748E+000  3.45729E+000  3.67444E+000  3.93677E+000  4.27028E+000  4.70726E+000
  5.28618E+000  6.05336E+000  7.06601E+000  8.39646E+000  1.01367E+001  1.24023E+001
  1.53317E+001  1.90763E+001  2.37678E+001  2.94545E+001  3.60155E+001  4.31278E+001
  5.04159E+001  5.77649E+001  6.54468E+001  7.38751E+001  8.33764E+001  9.42249E+001
  1.06749E+002  1.21377E+002  1.38648E+002  1.59219E+002  1.83882E+002  2.13592E+002
  2.49496E+002  2.92975E+002  3.45688E+002  4.09633E+002  4.87227E+002  5.81400E+002
  6.95729E+002
  6.65435E+006  4.40357E+006  2.93713E+006  1.97452E+006  1.33789E+006  9.13687E+005
  6.28919E+005  4.36327E+005  3.05106E+005  2.15037E+005  1.52755E+005  1.09372E+005
  7.89297E+004  5.74121E+004  4.20918E+004  3.11046E+004  2.31680E+004  1.73938E+004
  1.31626E+004  1.00402E+004  7.71960E+003  5.98285E+003  4.67397E+003  3.68074E+003
  2.92185E+003  2.33806E+003  1.88594E+003  1.53343E+003  1.25673E+003  1.03807E+003
  8.64071E+002  7.24616E+002  6.11976E+002  5.20210E+002  4.44713E+002  3.81890E+002
  3.28938E+002  2.83701E+002  2.44593E+002  2.10524E+002  1.80803E+002  1.54961E+002
  1.32563E+002  1.13134E+002  9.62215E+001  8.14913E+001  6.87399E+001  5.78337E+001
  4.86430E+001  4.10096E+001  3.47416E+001  2.96217E+001  2.54208E+001  2.19173E+001
  1.89204E+001  1.62899E+001  1.39425E+001  1.18422E+001  9.98052E+000  8.35883E+000
  6.97682E+000  5.82859E+000  4.90254E+000  4.18153E+000  3.64172E+000  3.25127E+000
  2.97283E+000  2.77177E+000  2.62529E+000  2.52444E+000  2.46777E+000  2.45300E+000
  2.47302E+000  2.51830E+000  2.58343E+000  2.67068E+000  2.78489E+000  2.92567E+000
  3.08748E+000  3.26724E+000  3.47068E+000  3.71365E+000  4.02033E+000  4.42155E+000
  4.95444E+000  5.66382E+000  6.60513E+000  7.84845E+000  9.48348E+000  1.16242E+001
  1.44109E+001  1.80033E+001  2.25551E+001  2.81552E+001  3.47348E+001  4.19986E+001
  4.95194E+001  5.70613E+001  6.48202E+001  7.32325E+001  8.26664E+001  9.33987E+001
  1.05735E+002  1.20071E+002  1.36907E+002  1.56846E+002  1.80607E+002  2.09039E+002
  2.43147E+002  2.84121E+002  3.33373E+002  3.92590E+002  4.63801E+002  5.49463E+002
  6.52572E+002
  7.36570E+006  4.87492E+006  3.25194E+006  2.18645E+006  1.48169E+006  1.01203E+006
  6.96716E+005  4.83436E+005  3.38100E+005  2.38329E+005  1.69330E+005  1.21260E+005
  8.75243E+004  6.36754E+004  4.66925E+004  3.45112E+004  2.57105E+004  1.93065E+004
  1.46131E+004  1.11489E+004  8.57383E+003  6.64623E+003  5.19321E+003  4.09033E+003
  3.24744E+003  2.59882E+003  2.09629E+003  1.70426E+003  1.39633E+003  1.15274E+003
  9.58629E+002  8.02719E+002  6.76413E+002  5.73097E+002  4.87664E+002  4.16181E+002
  3.55665E+002  3.03933E+002  2.59461E+002  2.21207E+002  1.88372E+002  1.60206E+002
  1.35965E+002  1.15006E+002  9.68701E+001  8.12645E+001  6.79782E+001  5.68123E+001
  4.75500E+001  3.99567E+001  3.37872E+001  2.87911E+001  2.47186E+001  2.13333E+001
  1.84346E+001  1.58783E+001  1.35841E+001  1.15222E+001  9.69118E+000  8.09687E+000
  6.74134E+000  5.61942E+000  4.71943E+000  4.02368E+000  3.50707E+000  3.13566E+000
  2.86989E+000  2.67436E+000  2.52777E+000  2.42399E+000  2.36389E+000  2.34607E+000
  2.36291E+000  2.40373E+000  2.46240E+000  2.54167E+000  2.64745E+000  2.77988E+000
  2.93343E+000  3.10452E+000  3.29779E+000  3.52743E+000  3.81579E+000  4.19196E+000
  4.69162E+000  5.35830E+000  6.24599E+000  7.42315E+000  8.97768E+000  1.10224E+001
  1.36987E+001  1.71731E+001  2.16168E+001  2.71533E+001  3.37635E+001  4.11897E+001
  4.89747E+001  5.67697E+001  6.46731E+001  7.31264E+001  8.25425E+001  9.32069E+001
  1.05401E+002  1.19487E+002  1.35917E+002  1.55239E+002  1.78090E+002  2.05213E+002
  2.37472E+002  2.75880E+002  3.21627E+002  3.76135E+002  4.41110E+002  5.18616E+002
  6.11167E+002
  8.22149E+006  5.44205E+006  3.63075E+006  2.44148E+006  1.65475E+006  1.13041E+006
  7.78331E+005  5.40153E+005  3.77828E+005  2.66378E+005  1.89291E+005  1.35579E+005
  9.78776E+004  7.12211E+004  5.22359E+004  3.86159E+004  2.87743E+004  2.16115E+004
  1.63611E+004  1.24849E+004  9.60306E+003  7.44533E+003  5.81844E+003  4.58324E+003
  3.63889E+003  2.91191E+003  2.34834E+003  1.90838E+003  1.56242E+003  1.28835E+003
  1.06947E+003  8.93160E+002  7.49776E+002  6.31955E+002  5.34088E+002  4.51973E+002
  3.82548E+002  3.23635E+002  2.73650E+002  2.31292E+002  1.95345E+002  1.64689E+002
  1.38417E+002  1.15892E+002  9.66805E+001  8.04447E+001  6.68686E+001  5.56336E+001
  4.64246E+001  3.89414E+001  3.29032E+001  2.80435E+001  2.41050E+001  2.08439E+001
  1.80513E+001  1.55775E+001  1.33421E+001  1.13207E+001  9.51831E+000  7.94637E+000
  6.60997E+000  5.50518E+000  4.62058E+000  3.93832E+000  3.43299E+000  3.07024E+000
  2.81018E+000  2.61735E+000  2.47082E+000  2.36488E+000  2.30064E+000  2.27667E+000
  2.28542E+000  2.31686E+000  2.36614E+000  2.43689E+000  2.53469E+000  2.65895E+000
  2.80417E+000  2.96726E+000  3.15269E+000  3.37350E+000  3.65030E+000  4.01044E+000
  4.48810E+000  5.12563E+000  5.97595E+000  7.10637E+000  8.60371E+000  1.05802E+001
  1.31785E+001  1.65707E+001  2.09431E+001  2.64489E+001  3.31145E+001  4.07234E+001
  4.88046E+001  5.69069E+001  6.50163E+001  7.35602E+001  8.29959E+001  9.36220E+001
  1.05695E+002  1.19536E+002  1.35551E+002  1.54221E+002  1.76104E+002  2.01839E+002
  2.32162E+002  2.67929E+002  3.10149E+002  3.60021E+002  4.18983E+002  4.88778E+002
  5.71536E+002
  9.25355E+006  6.12605E+006  4.08768E+006  2.74915E+006  1.86356E+006  1.27325E+006
  8.76823E+005  6.08605E+005  4.25781E+005  3.00239E+005  2.13391E+005  1.52868E+005
  1.10380E+005  8.03337E+004  5.89307E+004  4.35736E+004  3.24747E+004  2.43954E+004
  1.84719E+004  1.40980E+004  1.08454E+004  8.40937E+003  6.57215E+003  5.17676E+003
  4.10948E+003  3.28737E+003  2.64957E+003  2.15110E+003  1.75854E+003  1.44687E+003
  1.19727E+003  9.95482E+002  8.30739E+002  6.94921E+002  5.82002E+002  4.87594E+002
  4.08506E+002  3.42293E+002  2.86864E+002  2.40320E+002  2.01016E+002  1.67683E+002
  1.39425E+002  1.15596E+002  9.56593E+001  7.91203E+001  6.55029E+001  5.43631E+001
  4.53032E+001  3.79778E+001  3.20883E+001  2.73670E+001  2.35608E+001  2.04265E+001
  1.77487E+001  1.53689E+001  1.32022E+001  1.12264E+001  9.45288E+000  7.89937E+000
  6.57523E+000  5.47864E+000  4.59892E+000  3.91858E+000  3.41291E+000  3.04898E+000
  2.78843E+000  2.59639E+000  2.45082E+000  2.34396E+000  2.27509E+000  2.24208E+000
  2.23835E+000  2.25652E+000  2.29462E+000  2.35699E+000  2.44736E+000  2.56350E+000
  2.70026E+000  2.85578E+000  3.03506E+000  3.25043E+000  3.52105E+000  3.87265E+000
  4.33808E+000  4.95864E+000  5.78649E+000  6.88833E+000  8.35053E+000  1.02855E+001
  1.28377E+001  1.61848E+001  2.05264E+001  2.60417E+001  3.27980E+001  4.06199E+001
  4.90317E+001  5.74897E+001  6.58577E+001  7.45308E+001  8.40072E+001  9.46020E+001
  1.06545E+002  1.20114E+002  1.35659E+002  1.53602E+002  1.74423E+002  1.98669E+002
  2.26969E+002  2.60051E+002  2.98772E+002  3.44148E+002  3.97398E+002  4.60009E+002
  5.33832E+002
  1.05022E+007  6.95369E+006  4.64063E+006  3.12151E+006  2.11630E+006  1.44617E+006
  9.96066E+005  6.91489E+005  4.83851E+005  3.41247E+005  2.42581E+005  1.73811E+005
  1.25525E+005  9.13732E+004  6.70413E+004  4.95796E+004  3.69572E+004  2.77671E+004
  2.10278E+004  1.60504E+004  1.23479E+004  9.57427E+003  7.48161E+003  5.89148E+003
  4.67452E+003  3.73634E+003  3.00765E+003  2.43726E+003  1.98710E+003  1.62873E+003
  1.34081E+003  1.10734E+003  9.16387E+002  7.59160E+002  6.29218E+002  5.21753E+002
  4.32923E+002  3.59410E+002  2.98313E+002  2.47255E+002  2.04462E+002  1.68651E+002
  1.38842E+002  1.14202E+002  9.39665E+001  7.74358E+001  6.39810E+001  5.30589E+001
  4.42152E+001  3.70783E+001  3.13444E+001  2.67552E+001  2.30719E+001  2.00610E+001
  1.75044E+001  1.52317E+001  1.31473E+001  1.12265E+001  9.48513E+000  7.94807E+000
  6.63055E+000  5.53417E+000  4.64980E+000  3.96079E+000  3.44392E+000  3.06893E+000
  2.80053E+000  2.60523E+000  2.45927E+000  2.35114E+000  2.27675E+000  2.23296E+000
  2.21508E+000  2.21964E+000  2.24769E+000  2.30301E+000  2.38644E+000  2.49436E+000
  2.62267E+000  2.77124E+000  2.94592E+000  3.15868E+000  3.42759E+000  3.77707E+000
  4.23888E+000  4.85357E+000  5.67287E+000  6.76334E+000  8.21163E+000  1.01312E+001
  1.26690E+001  1.60090E+001  2.03632E+001  2.59342E+001  3.28258E+001  4.09002E+001
  4.96803E+001  5.85362E+001  6.72025E+001  7.60264E+001  8.55434E+001  9.60868E+001
  1.07859E+002  1.21089E+002  1.36080E+002  1.53193E+002  1.72846E+002  1.95512E+002
  2.21733E+002  2.52132E+002  2.87440E+002  3.28522E+002  3.76430E+002  4.32472E+002
  4.98311E+002
  1.20186E+007  7.95897E+006  5.31234E+006  3.57390E+006  2.42341E+006  1.65630E+006
  1.14099E+006  7.92235E+005  5.54442E+005  3.91101E+005  2.78070E+005  1.99274E+005
  1.43940E+005  1.04796E+005  7.69023E+004  5.68806E+004  4.24050E+004  3.18634E+004
  2.41312E+004  1.84190E+004  1.41687E+004  1.09834E+004  8.57902E+003  6.75089E+003
  5.35057E+003  4.26978E+003  3.42899E+003  2.76950E+003  2.24774E+003  1.83129E+003
  1.49607E+003  1.22427E+003  1.00279E+003  8.21932E+002  6.74246E+002  5.53636E+002
  4.54894E+002  3.73666E+002  3.06546E+002  2.51016E+002  2.05198E+002  1.67591E+002
  1.36905E+002  1.11992E+002  9.18319E+001  7.55463E+001  6.23944E+001  5.17690E+001
  4.31833E+001  3.62530E+001  3.06765E+001  2.62088E+001  2.26327E+001  1.97333E+001
  1.72975E+001  1.51433E+001  1.31576E+001  1.13056E+001  9.60389E+000  8.08434E+000
  6.76983E+000  5.66726E+000  4.77025E+000  4.06366E+000  3.52607E+000  3.13035E+000
  2.84511E+000  2.63914E+000  2.48759E+000  2.37510E+000  2.29385E+000  2.23963E+000
  2.20989E+000  2.20453E+000  2.22591E+000  2.27575E+000  2.35238E+000  2.45200E+000
  2.57228E+000  2.71499E+000  2.88687E+000  3.09979E+000  3.37106E+000  3.72427E+000
  4.19045E+000  4.80973E+000  5.63380E+000  6.72962E+000  8.18486E+000  1.01149E+001
  1.26706E+001  1.60427E+001  2.04558E+001  2.61341E+001  3.32135E+001  4.15883E+001
  5.07775E+001  6.00650E+001  6.90504E+001  7.80228E+001  8.75529E+001  9.79946E+001
  1.09522E+002  1.22322E+002  1.36652E+002  1.52830E+002  1.71225E+002  1.92253E+002
  2.16381E+002  2.44146E+002  2.76176E+002  3.13226E+002  3.56238E+002  4.06412E+002
  4.65292E+002
  1.38682E+007  9.18531E+006  6.13188E+006  4.12593E+006  2.79820E+006  1.91278E+006
  1.31789E+006  9.15221E+005  6.40623E+005  4.51970E+005  3.21401E+005  2.30364E+005
  1.66423E+005  1.21182E+005  8.89375E+004  6.57887E+004  4.90486E+004  3.68551E+004
  2.79091E+004  2.12980E+004  1.63770E+004  1.26873E+004  9.90038E+003  7.77951E+003
  6.15304E+003  4.89577E+003  3.91585E+003  3.14566E+003  2.53527E+003  2.04789E+003
  1.65647E+003  1.34106E+003  1.08665E+003  8.81472E+002  7.15803E+002  5.81578E+002
  4.72342E+002  3.83187E+002  3.10456E+002  2.51328E+002  2.03493E+002  1.64976E+002
  1.34068E+002  1.09313E+002  8.94879E+001  7.35929E+001  6.08211E+001  5.05321E+001
  4.22243E+001  3.55098E+001  3.00906E+001  2.57347E+001  2.22470E+001  1.94390E+001
  1.71131E+001  1.50819E+001  1.32108E+001  1.14454E+001  9.79583E+000  8.29910E+000
  6.98698E+000  5.87395E+000  4.95823E+000  4.22716E+000  3.66135E+000  3.23662E+000
  2.92538E+000  2.69948E+000  2.53437E+000  2.41232E+000  2.32266E+000  2.26013E+000
  2.22320E+000  2.21284E+000  2.23039E+000  2.27531E+000  2.34488E+000  2.43646E+000
  2.54982E+000  2.68842E+000  2.85983E+000  3.07596E+000  3.35382E+000  3.71658E+000
  4.19499E+000  4.82918E+000  5.67124E+000  6.78915E+000  8.27243E+000  1.02396E+001
  1.28463E+001  1.62915E+001  2.08131E+001  2.66555E+001  3.39825E+001  4.27128E+001
  5.23525E+001  6.20923E+001  7.13914E+001  8.04775E+001  8.99612E+001  1.00222E+002
  1.11411E+002  1.23676E+002  1.37242E+002  1.52399E+002  1.69476E+002  1.88841E+002
  2.10899E+002  2.36119E+002  2.65058E+002  2.98409E+002  3.37054E+002  3.82128E+002
  4.35091E+002
  1.61349E+007  1.06884E+007  7.13651E+006  4.80272E+006  3.25775E+006  2.22729E+006
  1.53485E+006  1.06606E+006  7.46327E+005  5.26628E+005  3.74547E+005  2.68493E+005
  1.93990E+005  1.41268E+005  1.03684E+005  7.66965E+004  5.71761E+004  4.29537E+004
  3.25159E+004  2.47995E+004  1.90529E+004  1.47413E+004  1.14818E+004  8.99847E+003
  7.09135E+003  5.61483E+003  4.46244E+003  3.55622E+003  2.83909E+003  2.26915E+003
  1.81529E+003  1.45375E+003  1.16560E+003  9.35472E+002  7.50992E+002  6.02606E+002
  4.83128E+002  3.87099E+002  3.10200E+002  2.48874E+002  2.00132E+002  1.61470E+002
  1.30816E+002  1.06487E+002  8.71360E+001  7.16950E+001  5.93275E+001  4.93815E+001
  4.13528E+001  3.48543E+001  2.95917E+001  2.53415E+001  2.19263E+001  1.91851E+001
  1.69470E+001  1.50312E+001  1.32845E+001  1.16246E+001  1.00449E+001  8.58175E+000
  7.27550E+000  6.15047E+000  5.21198E+000  4.45148E+000  3.85217E+000  3.39251E+000
  3.04821E+000  2.79429E+000  2.60785E+000  2.47075E+000  2.37084E+000  2.30161E+000
  2.26067E+000  2.24757E+000  2.26163E+000  2.30098E+000  2.36336E+000  2.44789E+000
  2.55625E+000  2.69329E+000  2.86724E+000  3.09029E+000  3.37951E+000  3.75809E+000
  4.25697E+000  4.91675E+000  5.79046E+000  6.94780E+000  8.48106E+000  1.05130E+001
  1.32059E+001  1.67682E+001  2.14517E+001  2.75205E+001  3.51614E+001  4.43070E+001
  5.44348E+001  6.46275E+001  7.41983E+001  8.33237E+001  9.26712E+001  1.02655E+002
  1.13405E+002  1.25039E+002  1.37762E+002  1.51839E+002  1.67567E+002  1.85272E+002
  2.05316E+002  2.28127E+002  2.54228E+002  2.84287E+002  3.19154E+002  3.59916E+002
  4.07956E+002
  1.89261E+007  1.25398E+007  8.37417E+006  5.63663E+006  3.82405E+006  2.61490E+006
  1.80224E+006  1.25198E+006  8.76610E+005  6.18640E+005  4.40036E+005  3.15465E+005
  2.27939E+005  1.65989E+005  1.21819E+005  9.00947E+004  6.71425E+004  5.04148E+004
  3.81336E+004  2.90499E+004  2.22808E+004  1.71977E+004  1.33510E+004  1.04170E+004
  8.16135E+003  6.41429E+003  5.05219E+003  3.98495E+003  3.14632E+003  2.48664E+003
  1.96755E+003  1.55856E+003  1.23545E+003  9.79379E+002  7.76062E+002  6.14716E+002
  4.87000E+002  3.86246E+002  3.07002E+002  2.44800E+002  1.96004E+002  1.57694E+002
  1.27555E+002  1.03773E+002  8.49362E+001  6.99503E+001  5.79715E+001  4.83496E+001
  4.05843E+001  3.42924E+001  2.91826E+001  2.50354E+001  2.16835E+001  1.89879E+001
  1.68083E+001  1.49857E+001  1.33606E+001  1.18212E+001  1.03325E+001  8.91961E+000
  7.62811E+000  6.49324E+000  5.53017E+000  4.73688E+000  4.10044E+000  3.60213E+000
  3.22045E+000  2.93333E+000  2.72006E+000  2.56331E+000  2.45039E+000  2.37330E+000
  2.32752E+000  2.31028E+000  2.31919E+000  2.35211E+000  2.40790E+000  2.48732E+000
  2.59352E+000  2.73236E+000  2.91273E+000  3.14727E+000  3.45346E+000  3.85498E+000
  4.38339E+000  5.08026E+000  6.00024E+000  7.21553E+000  8.82231E+000  1.09490E+001
  1.37660E+001  1.74928E+001  2.23965E+001  2.87595E+001  3.67859E+001  4.64078E+001
  5.70506E+001  6.76656E+001  7.74189E+001  8.64681E+001  9.55711E+001  1.05184E+002
  1.15413E+002  1.26347E+002  1.38170E+002  1.51129E+002  1.65496E+002  1.81573E+002
  1.99703E+002  2.20302E+002  2.43889E+002  2.71117E+002  3.02813E+002  3.40015E+002
  3.84031E+002
  2.23805E+007  1.48317E+007  9.90674E+006  6.66944E+006  4.52553E+006  3.09507E+006
  2.13350E+006  1.48230E+006  1.03799E+006  7.32589E+005  5.21112E+005  3.73588E+005
  2.69916E+005  1.96524E+005  1.44185E+005  1.06585E+005  7.93735E+004  5.95344E+004
  4.49621E+004  3.41773E+004  2.61346E+004  2.00904E+004  1.55129E+004  1.20206E+004
  9.33823E+003  7.26674E+003  5.66123E+003  4.41467E+003  3.44621E+003  2.69320E+003
  2.10662E+003  1.64847E+003  1.28991E+003  1.00921E+003  7.89796E+002  6.18739E+002
  4.85725E+002  3.82478E+002  3.02385E+002  2.40208E+002  1.91847E+002  1.54123E+002
  1.24587E+002  1.01361E+002  8.30103E+001  6.84379E+001  5.68050E+001  4.74690E+001
  3.99375E+001  3.38327E+001  2.88661E+001  2.48192E+001  2.15279E+001  1.88652E+001
  1.67169E+001  1.49548E+001  1.34319E+001  1.20166E+001  1.06382E+001  9.29760E+000
  8.03635E+000  6.89894E+000  5.91256E+000  5.08463E+000  4.40829E+000  3.86856E+000
  3.44676E+000  3.12329E+000  2.87948E+000  2.69909E+000  2.56920E+000  2.48038E+000
  2.42602E+000  2.40144E+000  2.40331E+000  2.42973E+000  2.48057E+000  2.55775E+000
  2.66545E+000  2.81031E+000  3.00190E+000  3.25352E+000  3.58339E+000  4.01607E+000
  4.58421E+000  5.33096E+000  6.31329E+000  7.60692E+000  9.31310E+000  1.15675E+001
  1.45502E+001  1.84939E+001  2.36814E+001  3.04119E+001  3.88983E+001  4.90530E+001
  6.02160E+001  7.11773E+001  8.09698E+001  8.97978E+001  9.85569E+001  1.07735E+002
  1.17389E+002  1.27572E+002  1.38453E+002  1.50269E+002  1.63288E+002  1.77811E+002
  1.94187E+002  2.12836E+002  2.34278E+002  2.59152E+002  2.88256E+002  3.22577E+002
  3.63345E+002
  2.66760E+007  1.76832E+007  1.18142E+007  7.95521E+006  5.39896E+006  3.69300E+006
  2.54599E+006  1.76905E+006  1.23886E+006  8.74365E+005  6.21923E+005  4.45791E+005
  3.21993E+005  2.34336E+005  1.71810E+005  1.26880E+005  9.43524E+004  7.06277E+004
  5.31926E+004  4.02823E+004  3.06500E+004  2.34107E+004  1.79330E+004  1.37643E+004
  1.05786E+004  8.13820E+003  6.26673E+003  4.83058E+003  3.72707E+003  2.87743E+003
  2.22202E+003  1.71606E+003  1.32581E+003  1.02538E+003  7.94582E+002  6.17548E+002
  4.81820E+002  3.77685E+002  2.97638E+002  2.35931E+002  1.88187E+002  1.51085E+002
  1.22117E+002  9.93842E+001  8.14490E+001  6.72220E+001  5.58743E+001  4.67736E+001
  3.94357E+001  3.34889E+001  2.86477E+001  2.46939E+001  2.14626E+001  1.88297E+001
  1.66955E+001  1.49610E+001  1.35068E+001  1.22015E+001  1.09438E+001  9.69861E+000
  8.48979E+000  7.36405E+000  6.36039E+000  5.49842E+000  4.78015E+000  4.19622E+000
  3.73146E+000  3.36866E+000  3.09086E+000  2.88268E+000  2.73110E+000  2.62571E+000
  2.55850E+000  2.52370E+000  2.51756E+000  2.53843E+000  2.58681E+000  2.66535E+000
  2.77890E+000  2.93478E+000  3.14330E+000  3.41866E+000  3.78012E+000  4.25347E+000
  4.87301E+000  5.68411E+000  6.74695E+000  8.14185E+000  9.97655E+000  1.23956E+001
  1.55906E+001  1.98090E+001  2.53496E+001  3.25250E+001  4.15453E+001  5.22755E+001
  6.39271E+001  7.50996E+001  8.47382E+001  9.32024E+001  1.01562E+002  1.10281E+002
  1.19325E+002  1.28711E+002  1.38612E+002  1.49281E+002  1.61007E+002  1.74108E+002
  1.88946E+002  2.05949E+002  2.25628E+002  2.48604E+002  2.75637E+002  3.07663E+002
  3.45844E+002
  3.20392E+007  2.12467E+007  1.41994E+007  9.56374E+006  6.49193E+006  4.44128E+006
  3.06217E+006  2.12779E+006  1.49003E+006  1.05151E+006  7.47735E+005  5.35754E+005
  3.86731E+005  2.81191E+005  2.05892E+005  1.51767E+005  1.12571E+005  8.39732E+004
  6.29524E+004  4.73886E+004  3.57868E+004  2.70872E+004  2.05336E+004  1.55820E+004
  1.18349E+004  8.99718E+003  6.84603E+003  5.21291E+003  3.97106E+003  3.02592E+003
  2.30687E+003  1.76056E+003  1.34618E+003  1.03226E+003  7.94520E+002  6.14335E+002
  4.77511E+002  3.73314E+002  2.93669E+002  2.32528E+002  1.85364E+002  1.48794E+002
  1.20286E+002  9.79377E+001  8.03207E+001  6.63548E+001  5.52214E+001  4.62972E+001
  3.91054E+001  3.32800E+001  2.85385E+001  2.46635E+001  2.14879E+001  1.88855E+001
  1.67604E+001  1.50312E+001  1.36086E+001  1.23819E+001  1.12382E+001  1.01055E+001
  8.97527E+000  7.88336E+000  6.87559E+000  5.98467E+000  5.22444E+000  4.59377E+000
  4.08257E+000  3.67662E+000  3.36065E+000  3.12012E+000  2.94206E+000  2.81559E+000
  2.73204E+000  2.68512E+000  2.67089E+000  2.68781E+000  2.73668E+000  2.82054E+000
  2.94475E+000  3.11729E+000  3.34932E+000  3.65613E+000  4.05831E+000  4.58336E+000
  5.26774E+000  6.15984E+000  7.32404E+000  8.84651E+000  1.08430E+001  1.34685E+001
  1.69282E+001  2.14851E+001  2.74535E+001  3.51530E+001  4.47730E+001  5.60942E+001
  6.81484E+001  7.93304E+001  8.86002E+001  9.66101E+001  1.04580E+002  1.12837E+002
  1.21227E+002  1.29764E+002  1.38664E+002  1.48225E+002  1.58769E+002  1.70633E+002
  1.84189E+002  1.99859E+002  2.18139E+002  2.39624E+002  2.65038E+002  2.95267E+002
  3.31416E+002
  3.87512E+007  2.57142E+007  1.71934E+007  1.15845E+007  7.86565E+006  5.38192E+006
  3.71093E+006  2.57846E+006  1.80530E+006  1.27354E+006  9.05123E+005  6.47978E+005
  4.67172E+005  3.39099E+005  2.47705E+005  1.82001E+005  1.34418E+005  9.97106E+004
  7.42223E+004  5.53910E+004  4.14096E+004  3.09930E+004  2.32170E+004  1.74062E+004
  1.30604E+004  9.80666E+003  7.36740E+003  5.53722E+003  4.16415E+003  3.13500E+003
  2.36460E+003  1.78845E+003  1.35764E+003  1.03522E+003  7.93450E+002  6.11631E+002
  4.74387E+002  3.70335E+002  2.91062E+002  2.30350E+002  1.83597E+002  1.47389E+002
  1.19186E+002  9.70901E+001  7.96789E+001  6.58805E+001  5.48841E+001  4.60727E+001
  3.89751E+001  3.32293E+001  2.85556E+001  2.47372E+001  2.16060E+001  1.90322E+001
  1.69173E+001  1.51851E+001  1.37667E+001  1.25800E+001  1.15242E+001  1.05058E+001
  9.47732E+000  8.44779E+000  7.45813E+000  6.55076E+000  5.75303E+000  5.07503E+000
  4.51420E+000  4.06076E+000  3.70188E+000  3.42413E+000  3.21498E+000  3.06352E+000
  2.96088E+000  2.90056E+000  2.87852E+000  2.89320E+000  2.94551E+000  3.03872E+000
  3.17865E+000  3.37397E+000  3.63686E+000  3.98388E+000  4.43731E+000  5.02680E+000
  5.79166E+000  6.78417E+000  8.07401E+000  9.75457E+000  1.19511E+001  1.48309E+001
  1.86140E+001  2.35791E+001  3.00531E+001  3.83521E+001  4.86189E+001  6.05020E+001
  7.28019E+001  8.37378E+001  9.24587E+001  1.00022E+002  1.07656E+002  1.15427E+002
  1.23096E+002  1.30742E+002  1.38663E+002  1.47213E+002  1.56737E+002  1.67584E+002
  1.80119E+002  1.94753E+002  2.11960E+002  2.32307E+002  2.56485E+002  2.85341E+002
  3.19929E+002
  4.71399E+007  3.13177E+007  2.09583E+007  1.41298E+007  9.59759E+006  6.56829E+006
  4.52902E+006  3.14630E+006  2.20193E+006  1.55225E+006  1.10201E+006  7.87707E+005
  5.66677E+005  4.10101E+005  2.98376E+005  2.18087E+005  1.59998E+005  1.17713E+005
  8.67736E+004  6.40490E+004  4.73178E+004  3.49834E+004  2.58830E+004  1.91628E+004
  1.41954E+004  1.05210E+004  7.80288E+003  5.79353E+003  4.30954E+003  3.21432E+003
  2.40602E+003  1.80890E+003  1.36689E+003  1.03874E+003  7.94203E+002  6.11164E+002
  4.73481E+002  3.69363E+002  2.90185E+002  2.29626E+002  1.83032E+002  1.46969E+002
  1.18889E+002  9.68963E+001  7.95688E+001  6.58385E+001  5.48976E+001  4.61325E+001
  3.90743E+001  3.33631E+001  2.87207E+001  2.49311E+001  2.18254E+001  1.92712E+001
  1.71660E+001  1.54312E+001  1.40047E+001  1.28264E+001  1.18208E+001  1.08977E+001
  9.98147E+000  9.04325E+000  8.10248E+000  7.20123E+000  6.37829E+000  5.65715E+000
  5.04581E+000  4.54138E+000  4.13495E+000  3.81520E+000  3.57056E+000  3.39050E+000
  3.26628E+000  3.19137E+000  3.16166E+000  3.17556E+000  3.23400E+000  3.34051E+000
  3.50139E+000  3.72610E+000  4.02798E+000  4.42517E+000  4.94199E+000  5.61080E+000
  6.47454E+000  7.59033E+000  9.03438E+000  1.09087E+001  1.33495E+001  1.65377E+001
  2.07087E+001  2.61560E+001  3.32124E+001  4.21735E+001  5.30997E+001  6.54515E+001
  7.77660E+001  8.81920E+001  9.62929E+001  1.03515E+002  1.10847E+002  1.18059E+002
  1.24938E+002  1.31694E+002  1.38719E+002  1.46401E+002  1.55099E+002  1.65153E+002
  1.76916E+002  1.90778E+002  2.07194E+002  2.26705E+002  2.49974E+002  2.77817E+002
  3.11252E+002
  5.75289E+007  3.83087E+007  2.56797E+007  1.73329E+007  1.17819E+007  8.06599E+006
  5.56168E+006  3.86222E+006  2.70082E+006  1.90146E+006  1.34735E+006  9.60471E+005
  6.88427E+005  4.95791E+005  3.58468E+005  2.59972E+005  1.88951E+005  1.37531E+005
  1.00198E+005  7.30510E+004  5.32928E+004  3.89021E+004  2.84130E+004  2.07632E+004
  1.51839E+004  1.11165E+004  8.15347E+003  5.99607E+003  4.42499E+003  3.27965E+003
  2.44298E+003  1.82995E+003  1.37907E+003  1.04598E+003  7.98666E+002  6.14052E+002
  4.75459E+002  3.70799E+002  2.91289E+002  2.30515E+002  1.83777E+002  1.47612E+002
  1.19458E+002  9.74065E+001  8.00334E+001  6.62667E+001  5.52968E+001  4.65087E+001
  3.94330E+001  3.37093E+001  2.90592E+001  2.52663E+001  2.21613E+001  1.96104E+001
  1.75076E+001  1.57700E+001  1.43338E+001  1.31475E+001  1.21578E+001  1.12957E+001
  1.04810E+001  9.65283E+000  8.79512E+000  7.93313E+000  7.10839E+000  6.35674E+000
  5.69930E+000  5.14320E+000  4.68600E+000  4.32006E+000  4.03579E+000  3.82364E+000
  3.67530E+000  3.58440E+000  3.54687E+000  3.56112E+000  3.62821E+000  3.75197E+000
  3.93931E+000  4.20065E+000  4.55072E+000  5.00955E+000  5.60398E+000  6.36973E+000
  7.35421E+000  8.62043E+000  1.02523E+001  1.23617E+001  1.50973E+001  1.86542E+001
  2.32825E+001  2.92861E+001  3.69926E+001  4.66520E+001  5.81971E+001  7.08474E+001
  8.28957E+001  9.26209E+001  1.00183E+002  1.07195E+002  1.14182E+002  1.20732E+002
  1.26791E+002  1.32722E+002  1.38981E+002  1.45972E+002  1.54041E+002  1.63514E+002
  1.74725E+002  1.88046E+002  2.03912E+002  2.22846E+002  2.45489E+002  2.72635E+002
  3.05276E+002
  7.00849E+007  4.68830E+007  3.15324E+007  2.13329E+007  1.45224E+007  9.94965E+006
  6.86099E+006  4.76158E+006  3.32523E+006  2.33591E+006  1.64989E+006  1.17097E+006
  8.34458E+005  5.96569E+005  4.27503E+005  3.06835E+005  2.20448E+005  1.58491E+005
  1.14009E+005  8.20544E+004  5.90855E+004  4.25690E+004  3.06916E+004  2.21536E+004
  1.60195E+004  1.16139E+004  8.44897E+003  6.17261E+003  4.53192E+003  3.34580E+003
  2.48501E+003  1.85750E+003  1.39774E+003  1.05904E+003  8.08097E+002  6.21055E+002
  4.80788E+002  3.74943E+002  2.94572E+002  2.33158E+002  1.85936E+002  1.49399E+002
  1.20953E+002  9.86734E+001  8.11182E+001  6.72056E+001  5.61182E+001  4.72352E+001
  4.00829E+001  3.42976E+001  2.95987E+001  2.57682E+001  2.26354E+001  2.00653E+001
  1.79500E+001  1.62032E+001  1.47569E+001  1.35584E+001  1.25643E+001  1.17274E+001
  1.09844E+001  1.02640E+001  9.51597E+000  8.73261E+000  7.94204E+000  7.18484E+000
  6.49495E+000  5.89243E+000  5.38456E+000  4.96996E+000  4.64269E+000  4.39518E+000
  4.22014E+000  4.11168E+000  4.06596E+000  4.08159E+000  4.15989E+000  4.30517E+000
  4.52512E+000  4.83138E+000  5.24034E+000  5.77436E+000  6.46337E+000  7.34716E+000
  8.47848E+000  9.92728E+000  1.17863E+001  1.41784E+001  1.72650E+001  2.12551E+001
  2.64106E+001  3.30378E+001  4.14411E+001  5.17915E+001  6.38450E+001  7.65540E+001
  8.80711E+001  9.70617E+001  1.04279E+002  1.11133E+002  1.17655E+002  1.23468E+002
  1.28745E+002  1.33971E+002  1.39628E+002  1.46105E+002  1.53732E+002  1.62813E+002
  1.73664E+002  1.86642E+002  2.02167E+002  2.20751E+002  2.43019E+002  2.69752E+002
  3.01926E+002
  8.45060E+007  5.70008E+007  3.85818E+007  2.62228E+007  1.79061E+007  1.22887E+007
  8.47758E+006  5.87876E+006  4.09684E+006  2.86799E+006  2.01564E+006  1.42112E+006
  1.00435E+006  7.10955E+005  5.03781E+005  3.57202E+005  2.53386E+005  1.79815E+005
  1.27659E+005  9.06750E+004  6.44508E+004  4.58624E+004  3.26925E+004  2.33638E+004
  1.67534E+004  1.20635E+004  8.72907E+003  6.35102E+003  4.64849E+003  3.42405E+003
  2.53896E+003  1.89564E+003  1.42533E+003  1.07942E+003  8.23417E+002  6.32759E+002
  4.89858E+002  3.82063E+002  3.00226E+002  2.37698E+002  1.89619E+002  1.52416E+002
  1.23450E+002  1.00758E+002  8.28759E+001  6.87013E+001  5.74029E+001  4.83493E+001
  4.10583E+001  3.51602E+001  3.03697E+001  2.64652E+001  2.32736E+001  2.06583E+001
  1.85099E+001  1.67401E+001  1.52773E+001  1.40649E+001  1.30592E+001  1.22237E+001
  1.15162E+001  1.08787E+001  1.02461E+001  9.57556E+000  8.86403E+000  8.14097E+000
  7.44622E+000  6.81291E+000  6.26119E+000  5.79935E+000  5.42777E+000  5.14261E+000
  4.93869E+000  4.81125E+000  4.75713E+000  4.77541E+000  4.86794E+000  5.03976E+000
  5.29963E+000  5.66068E+000  6.14140E+000  6.76695E+000  7.57097E+000  8.59808E+000
  9.90724E+000  1.15762E+001  1.37075E+001  1.64351E+001  1.99329E+001  2.44212E+001
  3.01674E+001  3.74671E+001  4.65772E+001  5.75512E+001  6.99314E+001  8.24327E+001
  9.32620E+001  1.01660E+002  1.08714E+002  1.15337E+002  1.21265E+002  1.26338E+002
  1.30937E+002  1.35613E+002  1.40835E+002  1.46970E+002  1.54321E+002  1.63174E+002
  1.73832E+002  1.86641E+002  2.02013E+002  2.20451E+002  2.42575E+002  2.69159E+002
  3.01172E+002
  9.97318E+007  6.81266E+007  4.66031E+007  3.19375E+007  2.19375E+007  1.51098E+007
  1.04384E+007  7.23328E+006  5.02659E+006  3.50163E+006  2.44389E+006  1.70784E+006
  1.19436E+006  8.35586E+005  5.84712E+005  4.09239E+005  2.86496E+005  2.00641E+005
  1.40602E+005  9.86324E+004  6.93079E+004  4.88222E+004  3.45052E+004  2.44868E+004
  1.74612E+004  1.25192E+004  9.02929E+003  6.55356E+003  4.78828E+003  3.52259E+003
  2.60976E+003  1.94739E+003  1.46373E+003  1.10831E+003  8.45422E+002  6.49712E+002
  5.03057E+002  3.92443E+002  3.08467E+002  2.44303E+002  1.94960E+002  1.56774E+002
  1.27037E+002  1.03737E+002  8.53706E+001  7.08092E+001  5.91996E+001  4.98942E+001
  4.23984E+001  3.63331E+001  3.14055E+001  2.73888E+001  2.41058E+001  2.14170E+001
  1.92112E+001  1.73988E+001  1.59062E+001  1.46734E+001  1.36529E+001  1.28083E+001
  1.21094E+001  1.15183E+001  1.09808E+001  1.04361E+001  9.84524E+000  9.20752E+000
  8.55267E+000  7.92023E+000  7.34355E+000  6.84392E+000  6.43159E+000  6.10929E+000
  5.87588E+000  5.72904E+000  5.66704E+000  5.69004E+000  5.80082E+000  6.00553E+000
  6.31434E+000  6.74231E+000  7.31048E+000  8.04735E+000  8.99091E+000  1.01913E+001
  1.17144E+001  1.36464E+001  1.60994E+001  1.92183E+001  2.31868E+001  2.82315E+001
  3.46149E+001  4.26037E+001  5.23790E+001  6.38440E+001  7.63240E+001  8.84026E+001
  9.85600E+001  1.06596E+002  1.13540E+002  1.19783E+002  1.25051E+002  1.29460E+002
  1.33532E+002  1.37823E+002  1.42772E+002  1.48717E+002  1.55938E+002  1.64710E+002
  1.75324E+002  1.88122E+002  2.03512E+002  2.21996E+002  2.44195E+002  2.70883E+002
  3.03035E+002
  1.14376E+008  7.92615E+007  5.49651E+007  3.81228E+007  2.64374E+007  1.83292E+007
  1.27049E+007  8.80454E+006  6.09983E+006  4.22418E+006  2.92359E+006  2.02213E+006
  1.39779E+006  9.65796E+005  6.67157E+005  4.60875E+005  3.18494E+005  2.20294E+005
  1.52608E+005  1.05966E+005  7.38151E+004  5.16254E+004  3.62779E+004  2.56302E+004
  1.82145E+004  1.30261E+004  9.37732E+003  6.79700E+003  4.96146E+003  3.64766E+003
  2.70132E+003  2.01526E+003  1.51462E+003  1.14686E+003  8.74923E+002  6.72502E+002
  5.20825E+002  4.06419E+002  3.19558E+002  2.53180E+002  2.02126E+002  1.62607E+002
  1.31826E+002  1.07702E+002  8.86817E+001  7.35974E+001  6.15673E+001  5.19217E+001
  4.41494E+001  3.78578E+001  3.27445E+001  2.85747E+001  2.51655E+001  2.23732E+001
  2.00838E+001  1.82058E+001  1.66644E+001  1.53978E+001  1.43553E+001  1.34968E+001
  1.27929E+001  1.22181E+001  1.17386E+001  1.13027E+001  1.08520E+001  1.03488E+001
  9.79259E+000  9.21280E+000  8.64895E+000  8.13558E+000  7.69616E+000  7.34382E+000
  7.08453E+000  6.92059E+000  6.85327E+000  6.88479E+000  7.01961E+000  7.26556E+000
  7.63475E+000  8.14463E+000  8.81930E+000  9.69118E+000  1.08031E+001  1.22113E+001
  1.39887E+001  1.62299E+001  1.90559E+001  2.26197E+001  2.71105E+001  3.27525E+001
  3.97895E+001  4.84386E+001  5.87805E+001  7.05565E+001  8.29234E+001  9.44902E+001
  1.04133E+002  1.11976E+002  1.18726E+002  1.24463E+002  1.29101E+002  1.32987E+002
  1.36699E+002  1.40766E+002  1.45592E+002  1.51484E+002  1.58710E+002  1.67532E+002
  1.78241E+002  1.91176E+002  2.06750E+002  2.25468E+002  2.47957E+002  2.75003E+002
  3.07591E+002
  1.27617E+008  8.96165E+007  6.29584E+007  4.42213E+007  3.10197E+007  2.17034E+007
  1.51308E+007  1.05050E+007  7.26256E+006  5.00131E+006  3.43268E+006  2.34995E+006
  1.60577E+006  1.09602E+006  7.47770E+005  5.10336E+005  3.48695E+005  2.38742E+005
  1.63946E+005  1.13017E+005  7.82689E+004  5.44911E+004  3.81579E+004  2.68876E+004
  1.90710E+004  1.36193E+004  9.79459E+003  7.09458E+003  5.17635E+003  3.80464E+003
  2.81724E+003  2.10171E+003  1.57970E+003  1.19632E+003  9.12840E+002  7.01824E+002
  5.43695E+002  4.24407E+002  3.33825E+002  2.64590E+002  2.11327E+002  1.70089E+002
  1.37960E+002  1.12773E+002  9.29090E+001  7.71506E+001  6.45788E+001  5.44953E+001
  4.63668E+001  3.97842E+001  3.44315E+001  3.00642E+001  2.64913E+001  2.35634E+001
  2.11623E+001  1.91938E+001  1.75815E+001  1.62625E+001  1.51843E+001  1.43041E+001
  1.35883E+001  1.30133E+001  1.25583E+001  1.21927E+001  1.18666E+001  1.15223E+001
  1.11215E+001  1.06622E+001  1.01725E+001  9.69219E+000  9.25764E+000  8.89565E+000
  8.62332E+000  8.45098E+000  8.38547E+000  8.43287E+000  8.60064E+000  8.89920E+000
  9.34332E+000  9.95349E+000  1.07574E+001  1.17918E+001  1.31046E+001  1.47583E+001
  1.68325E+001  1.94288E+001  2.26746E+001  2.67270E+001  3.17733E+001  3.80246E+001
  4.56912E+001  5.49234E+001  6.56910E+001  7.75945E+001  8.97127E+001  1.00811E+002
  1.10115E+002  1.17793E+002  1.24213E+002  1.29410E+002  1.33535E+002  1.37072E+002
  1.40597E+002  1.44597E+002  1.49437E+002  1.55406E+002  1.62760E+002  1.71760E+002
  1.82698E+002  1.95920E+002  2.11844E+002  2.30986E+002  2.53988E+002  2.81651E+002
  3.14983E+002
  1.38531E+008  9.86635E+007  7.01841E+007  4.98420E+007  3.53104E+007  2.49208E+007
  1.74898E+007  1.21864E+007  8.42410E+006  5.77955E+006  3.94007E+006  2.67321E+006
  1.80798E+006  1.22082E+006  8.24213E+005  5.57096E+005  3.77440E+005  2.56596E+005
  1.75198E+005  1.20229E+005  8.29741E+004  5.76153E+004  4.02672E+004  2.83338E+004
  2.00764E+004  1.43274E+004  1.02991E+004  7.45793E+003  5.44072E+003  3.99884E+003
  2.96121E+003  2.20939E+003  1.66095E+003  1.25814E+003  9.60275E+002  7.38522E+002
  5.72321E+002  4.46921E+002  3.51676E+002  2.78860E+002  2.22828E+002  1.79435E+002
  1.45617E+002  1.19098E+002  9.81770E+001  8.15744E+001  6.83245E+001  5.76929E+001
  4.91190E+001  4.21723E+001  3.65204E+001  3.19059E+001  2.81281E+001  2.50297E+001
  2.24869E+001  2.04014E+001  1.86942E+001  1.73012E+001  1.61689E+001  1.52528E+001
  1.45167E+001  1.39330E+001  1.34831E+001  1.31504E+001  1.29072E+001  1.27053E+001
  1.24872E+001  1.22124E+001  1.18754E+001  1.15019E+001  1.11316E+001  1.08035E+001
  1.05488E+001  1.03899E+001  1.03428E+001  1.04206E+001  1.06358E+001  1.10030E+001
  1.15408E+001  1.22734E+001  1.32327E+001  1.44599E+001  1.60081E+001  1.79450E+001
  2.03557E+001  2.33463E+001  2.70466E+001  3.16116E+001  3.72186E+001  4.40550E+001
  5.22866E+001  6.19902E+001  7.30340E+001  8.49247E+001  9.67513E+001  1.07474E+002
  1.16521E+002  1.23954E+002  1.29965E+002  1.34696E+002  1.38482E+002  1.41860E+002
  1.45371E+002  1.49453E+002  1.54444E+002  1.60616E+002  1.68224E+002  1.77532E+002
  1.88840E+002  2.02501E+002  2.18949E+002  2.38717E+002  2.62465E+002  2.91022E+002
  3.25425E+002
  1.46102E+008  1.05542E+008  7.61024E+007  5.46758E+007  3.90845E+007  2.77692E+007
  1.95878E+007  1.36969E+007  9.48145E+006  6.49548E+006  4.40908E+006  2.97215E+006
  1.99497E+006  1.33672E+006  8.96016E+005  6.01874E+005  4.05689E+005  2.74678E+005
  1.86954E+005  1.27992E+005  8.81774E+004  6.11512E+004  4.27006E+004  3.00280E+004
  2.12687E+004  1.51750E+004  1.09073E+004  7.89842E+003  5.76253E+003  4.23597E+003
  3.13740E+003  2.34140E+003  1.76066E+003  1.33407E+003  1.01857E+003  7.83635E+002
  6.07516E+002  4.74601E+002  3.73623E+002  2.96401E+002  2.36963E+002  1.90917E+002
  1.55021E+002  1.26863E+002  1.04641E+002  8.70004E+001  7.29165E+001  6.16113E+001
  5.24900E+001  4.50960E+001  3.90768E+001  3.41589E+001  3.01295E+001  2.68216E+001
  2.41040E+001  2.18730E+001  2.00457E+001  1.85555E+001  1.73479E+001  1.63776E+001
  1.56068E+001  1.50052E+001  1.45506E+001  1.42290E+001  1.40274E+001  1.39214E+001
  1.38651E+001  1.38012E+001  1.36862E+001  1.35096E+001  1.32928E+001  1.30748E+001
  1.28976E+001  1.27974E+001  1.28036E+001  1.29399E+001  1.32273E+001  1.36869E+001
  1.43430E+001  1.52245E+001  1.63679E+001  1.78190E+001  1.96353E+001  2.18882E+001
  2.46659E+001  2.80754E+001  3.22440E+001  3.73186E+001  4.34596E+001  5.08246E+001
  5.95311E+001  6.95863E+001  8.07788E+001  9.25673E+001  1.04096E+002  1.14483E+002
  1.23242E+002  1.30350E+002  1.35977E+002  1.40398E+002  1.44053E+002  1.47472E+002
  1.51144E+002  1.55464E+002  1.60746E+002  1.67257E+002  1.75254E+002  1.85011E+002
  1.96838E+002  2.11108E+002  2.28271E+002  2.48882E+002  2.73633E+002  3.03384E+002
  3.39218E+002
  1.50738E+008  1.10016E+008  8.02311E+007  5.82879E+007  4.20585E+007  3.00763E+007
  2.12968E+007  1.49272E+007  1.03481E+007  7.09000E+006  4.80502E+006  3.22950E+006
  2.15989E+006  1.44200E+006  9.63496E+005  6.45515E+005  4.34233E+005  2.93573E+005
  1.99610E+005  1.36564E+005  9.40445E+004  6.52060E+004  4.55287E+004  3.20177E+004
  2.26805E+004  1.61849E+004  1.16356E+004  8.42784E+003  6.15042E+003  4.52241E+003
  3.35060E+003  2.50133E+003  1.88158E+003  1.42622E+003  1.08935E+003  8.38434E+002
  6.50280E+002  5.08239E+002  4.00295E+002  3.17721E+002  2.54141E+002  2.04872E+002
  1.66449E+002  1.36298E+002  1.12495E+002  9.35919E+001  7.84942E+001  6.63701E+001
  5.65836E+001  4.86463E+001  4.21810E+001  3.68951E+001  3.25604E+001  2.89985E+001
  2.60689E+001  2.36608E+001  2.16860E+001  2.00744E+001  1.87691E+001  1.77238E+001
  1.69002E+001  1.62664E+001  1.57977E+001  1.54766E+001  1.52932E+001  1.52380E+001
  1.52905E+001  1.54084E+001  1.55361E+001  1.56269E+001  1.56637E+001  1.56622E+001
  1.56590E+001  1.56984E+001  1.58227E+001  1.60695E+001  1.64719E+001  1.70610E+001
  1.78688E+001  1.89310E+001  2.02890E+001  2.19931E+001  2.41040E+001  2.66950E+001
  2.98545E+001  3.36869E+001  3.83133E+001  4.38686E+001  5.04934E+001  5.83133E+001
  6.73982E+001  7.76924E+001  8.89211E+001  1.00522E+002  1.11704E+002  1.21709E+002
  1.30113E+002  1.36886E+002  1.42250E+002  1.46573E+002  1.50326E+002  1.53995E+002
  1.58015E+002  1.62742E+002  1.68474E+002  1.75478E+002  1.84020E+002  1.94386E+002
  2.06907E+002  2.21975E+002  2.40067E+002  2.61770E+002  2.87810E+002  3.19093E+002
  3.56756E+002
  1.53778E+008  1.12837E+008  8.28243E+007  6.06090E+007  4.40456E+007  3.16800E+007
  2.25146E+007  1.58104E+007  1.09723E+007  7.52424E+006  5.10301E+006  3.43175E+006
  2.29635E+006  1.53399E+006  1.02566E+006  6.87715E+005  4.63027E+005  3.13326E+005
  2.13236E+005  1.46015E+005  1.00637E+005  6.98314E+004  4.87934E+004  3.43364E+004
  2.43379E+004  1.73775E+004  1.24997E+004  9.05821E+003  6.61362E+003  4.86525E+003
  3.60624E+003  2.69338E+003  2.02696E+003  1.53711E+003  1.17458E+003  9.04461E+002
  7.01830E+002  5.48805E+002  4.32470E+002  3.43445E+002  2.74873E+002  2.21715E+002
  1.80244E+002  1.47689E+002  1.21978E+002  1.01551E+002  8.52298E+001  7.21173E+001
  6.15281E+001  5.29353E+001  4.59321E+001  4.02025E+001  3.55004E+001  3.16328E+001
  2.84482E+001  2.58270E+001  2.36743E+001  2.19148E+001  2.04884E+001  1.93466E+001
  1.84501E+001  1.77666E+001  1.72700E+001  1.69404E+001  1.67648E+001  1.67369E+001
  1.68510E+001  1.70907E+001  1.74200E+001  1.77864E+001  1.81417E+001  1.84616E+001
  1.87539E+001  1.90509E+001  1.93978E+001  1.98427E+001  2.04320E+001  2.12093E+001
  2.22174E+001  2.35002E+001  2.51057E+001  2.70885E+001  2.95117E+001  3.24495E+001
  3.59885E+001  4.02291E+001  4.52847E+001  5.12773E+001  5.83256E+001  6.65206E+001
  7.58806E+001  8.62863E+001  9.74096E+001  1.08686E+002  1.19408E+002  1.28942E+002
  1.36959E+002  1.43479E+002  1.48772E+002  1.53239E+002  1.57328E+002  1.61472E+002
  1.66049E+002  1.71381E+002  1.77753E+002  1.85436E+002  1.94709E+002  2.05878E+002
  2.19298E+002  2.35390E+002  2.54663E+002  2.77743E+002  3.05401E+002  3.38602E+002
  3.78550E+002
  1.56364E+008  1.14907E+008  8.45022E+007  6.19789E+007  4.51610E+007  3.25722E+007
  2.32032E+007  1.63190E+007  1.13362E+007  7.78312E+006  5.28950E+006  3.56786E+006
  2.39621E+006  1.60712E+006  1.07892E+006  7.26253E+005  4.90757E+005  3.33193E+005
  2.27428E+005  1.56141E+005  1.07861E+005  7.49927E+004  5.24896E+004  3.69923E+004
  2.62541E+004  1.87667E+004  1.35122E+004  9.80053E+003  7.16122E+003  5.27185E+003
  3.91020E+003  2.92221E+003  2.20047E+003  1.66964E+003  1.27657E+003  9.83547E+002
  7.63625E+002  5.97464E+002  4.71087E+002  3.74334E+002  2.99778E+002  2.41956E+002
  1.96827E+002  1.61386E+002  1.33384E+002  1.11127E+002  9.33357E+001  7.90357E+001
  6.74819E+001  5.81015E+001  5.04521E+001  4.41898E+001  3.90468E+001  3.48128E+001
  3.13229E+001  2.84467E+001  2.60811E+001  2.41443E+001  2.25714E+001  2.13107E+001
  2.03209E+001  1.95688E+001  1.90278E+001  1.86770E+001  1.85014E+001  1.84922E+001
  1.86464E+001  1.89618E+001  1.94277E+001  2.00152E+001  2.06783E+001  2.13692E+001
  2.20573E+001  2.27411E+001  2.34459E+001  2.42152E+001  2.51008E+001  2.61569E+001
  2.74373E+001  2.89963E+001  3.08896E+001  3.31775E+001  3.59263E+001  3.92116E+001
  4.31192E+001  4.77457E+001  5.31962E+001  5.95768E+001  6.69780E+001  7.54455E+001
  8.49369E+001  9.52694E+001  1.06080E+002  1.16840E+002  1.26958E+002  1.35958E+002
  1.43627E+002  1.50043E+002  1.55491E+002  1.60355E+002  1.65035E+002  1.69897E+002
  1.75269E+002  1.81440E+002  1.88686E+002  1.97281E+002  2.07519E+002  2.19733E+002
  2.34306E+002  2.51695E+002  2.72450E+002  2.97246E+002  3.26913E+002  3.62484E+002
  4.05249E+002
  1.59138E+008  1.16790E+008  8.57339E+007  6.27516E+007  4.56337E+007  3.28687E+007
  2.34029E+007  1.64612E+007  1.14410E+007  7.86559E+006  5.35999E+006  3.63060E+006
  2.45152E+006  1.65431E+006  1.11775E+006  7.57209E+005  5.14811E+005  3.51518E+005
  2.41183E+005  1.66353E+005  1.15387E+005  8.05120E+004  5.65273E+004  3.99442E+004
  2.84141E+004  2.03507E+004  1.46775E+004  1.06614E+004  7.80017E+003  5.74869E+003
  4.26814E+003  3.19259E+003  2.40605E+003  1.82703E+003  1.39792E+003  1.07779E+003
  8.37362E+002  6.55592E+002  5.17262E+002  4.11299E+002  3.29602E+002  2.66210E+002
  2.16710E+002  1.77817E+002  1.47072E+002  1.22624E+002  1.03072E+002  8.73492E+001
  7.46393E+001  6.43150E+001  5.58910E+001  4.89905E+001  4.33193E+001  3.86470E+001
  3.47920E+001  3.16114E+001  2.89919E+001  2.68437E+001  2.50958E+001  2.36920E+001
  2.25878E+001  2.17483E+001  2.11458E+001  2.07594E+001  2.05731E+001  2.05768E+001
  2.07658E+001  2.11406E+001  2.17029E+001  2.24475E+001  2.33539E+001  2.43844E+001
  2.54944E+001  2.66488E+001  2.78362E+001  2.90722E+001  3.03945E+001  3.18548E+001
  3.35122E+001  3.54290E+001  3.76697E+001  4.03021E+001  4.33987E+001  4.70385E+001
  5.13080E+001  5.62992E+001  6.21044E+001  6.88038E+001  7.64463E+001  8.50204E+001
  9.44210E+001  1.04420E+002  1.14660E+002  1.24699E+002  1.34103E+002  1.42564E+002
  1.49984E+002  1.56479E+002  1.62317E+002  1.67830E+002  1.73355E+002  1.79198E+002
  1.85636E+002  1.92927E+002  2.01334E+002  2.11135E+002  2.22640E+002  2.36207E+002
  2.52255E+002  2.71283E+002  2.93893E+002  3.20820E+002  3.52964E+002  3.91444E+002
  4.37656E+002
  1.62353E+008  1.18713E+008  8.67287E+007  6.31205E+007  4.56324E+007  3.26973E+007
  2.31911E+007  1.62737E+007  1.13017E+007  7.77794E+006  5.31625E+006  3.61834E+006
  2.45839E+006  1.67075E+006  1.13747E+006  7.76600E+005  5.32111E+005  3.66080E+005
  2.52980E+005  1.75659E+005  1.22589E+005  8.60101E+004  6.06840E+004  4.30664E+004
  3.07503E+004  2.20956E+004  1.59807E+004  1.16360E+004  8.53103E+003  6.29867E+003
  4.68383E+003  3.50836E+003  2.64727E+003  2.01241E+003  1.54131E+003  1.18944E+003
  9.24907E+002  7.24733E+002  5.72271E+002  4.55395E+002  3.65221E+002  2.95206E+002
  2.40501E+002  1.97493E+002  1.63476E+002  1.36411E+002  1.14755E+002  9.73300E+001
  8.32372E+001  7.17832E+001  6.24323E+001  5.47678E+001  4.84646E+001  4.32678E+001
  3.89767E+001  3.54327E+001  3.25105E+001  3.01107E+001  2.81547E+001  2.65804E+001
  2.53391E+001  2.43928E+001  2.37124E+001  2.32759E+001  2.30675E+001  2.30768E+001
  2.32985E+001  2.37326E+001  2.43834E+001  2.52565E+001  2.63523E+001  2.76583E+001
  2.91457E+001  3.07741E+001  3.25056E+001  3.43186E+001  3.62163E+001  3.82264E+001
  4.03963E+001  4.27866E+001  4.54664E+001  4.85107E+001  5.19990E+001  5.60149E+001
  6.06432E+001  6.59652E+001  7.20494E+001  7.89377E+001  8.66272E+001  9.50505E+001
  1.04059E+002  1.13421E+002  1.22841E+002  1.32005E+002  1.40651E+002  1.48629E+002
  1.55931E+002  1.62689E+002  1.69131E+002  1.75526E+002  1.82145E+002  1.89239E+002
  1.97039E+002  2.05776E+002  2.15693E+002  2.27068E+002  2.40223E+002  2.55541E+002
  2.73479E+002  2.94585E+002  3.19522E+002  3.49096E+002  3.84295E+002  4.26344E+002
  4.76765E+002
  1.66020E+008  1.20681E+008  8.75135E+007  6.31489E+007  4.52512E+007  3.21597E+007
  2.26541E+007  1.58176E+007  1.09560E+007  7.54049E+006  5.16805E+006  3.53489E+006
  2.41744E+006  1.65535E+006  1.13617E+006  7.82248E+005  5.40542E+005  3.75033E+005
  2.61330E+005  1.82928E+005  1.28654E+005  9.09267E+004  6.45895E+004  4.61232E+004
  3.31174E+004  2.39151E+004  1.73726E+004  1.26980E+004  9.34065E+003  6.91635E+003
  5.15601E+003  3.87043E+003  2.92601E+003  2.22801E+003  1.70895E+003  1.32056E+003
  1.02810E+003  8.06480E+002  6.37478E+002  5.07780E+002  4.07615E+002  3.29772E+002
  2.68901E+002  2.21009E+002  1.83102E+002  1.52923E+002  1.28758E+002  1.09304E+002
  9.35596E+001  8.07561E+001  7.02970E+001  6.17191E+001  5.46603E+001  4.88364E+001
  4.40239E+001  4.00460E+001  3.67627E+001  3.40632E+001  3.18597E+001  3.00830E+001
  2.86788E+001  2.76051E+001  2.68300E+001  2.63302E+001  2.60894E+001  2.60973E+001
  2.63494E+001  2.68461E+001  2.75926E+001  2.85978E+001  2.98718E+001  3.14200E+001
  3.32367E+001  3.52994E+001  3.75708E+001  4.00090E+001  4.25810E+001  4.52750E+001
  4.81051E+001  5.11111E+001  5.43524E+001  5.79025E+001  6.18419E+001  6.62525E+001
  7.12099E+001  7.67747E+001  8.29826E+001  8.98327E+001  9.72779E+001  1.05218E+002
  1.13504E+002  1.21952E+002  1.30369E+002  1.38590E+002  1.46509E+002  1.54098E+002
  1.61416E+002  1.68592E+002  1.75812E+002  1.83284E+002  1.91220E+002  1.99823E+002
  2.09292E+002  2.19828E+002  2.31658E+002  2.45052E+002  2.60337E+002  2.77917E+002
  2.98283E+002  3.22036E+002  3.49906E+002  3.82786E+002  4.21769E+002  4.68206E+002
  5.23774E+002
  1.69990E+008  1.22573E+008  8.80271E+007  6.28437E+007  4.45475E+007  3.13383E+007
  2.18797E+007  1.51721E+007  1.04652E+007  7.19450E+006  4.93957E+006  3.39277E+006
  2.33430E+006  1.61020E+006  1.11423E+006  7.73775E+005  5.39408E+005  3.77556E+005
  2.65394E+005  1.87381E+005  1.32906E+005  9.47132E+004  6.78218E+004  4.88055E+004
  3.52991E+004  2.56634E+004  1.87585E+004  1.37879E+004  1.01932E+004  7.58099E+003
  5.67344E+003  4.27329E+003  3.24012E+003  2.47355E+003  1.90158E+003  1.47232E+003
  1.14827E+003  9.02169E+002  7.14133E+002  5.69584E+002  4.57783E+002  3.70783E+002
  3.02671E+002  2.49025E+002  2.06523E+002  1.72655E+002  1.45515E+002  1.23648E+002
  1.05939E+002  9.15275E+001  7.97469E+001  7.00788E+001  6.21175E+001  5.55446E+001
  5.01093E+001  4.56131E+001  4.18988E+001  3.88420E+001  3.63439E+001  3.43265E+001
  3.27290E+001  3.15042E+001  3.06166E+001  3.00405E+001  2.97584E+001  2.97602E+001
  3.00422E+001  3.06064E+001  3.14599E+001  3.26145E+001  3.40849E+001  3.58862E+001
  3.80282E+001  4.05087E+001  4.33072E+001  4.63838E+001  4.96867E+001  5.31663E+001
  5.67904E+001  6.05549E+001  6.44856E+001  6.86330E+001  7.30620E+001  7.78396E+001
  8.30224E+001  8.86459E+001  9.47161E+001  1.01205E+002  1.08049E+002  1.15160E+002
  1.22435E+002  1.29778E+002  1.37116E+002  1.44418E+002  1.51695E+002  1.59007E+002
  1.66451E+002  1.74154E+002  1.82268E+002  1.90955E+002  2.00383E+002  2.10721E+002
  2.22143E+002  2.34835E+002  2.49011E+002  2.64931E+002  2.82921E+002  3.03397E+002
  3.26878E+002  3.54015E+002  3.85609E+002  4.22648E+002  4.66348E+002  5.18211E+002
  5.80102E+002
  1.74017E+008  1.24217E+008  8.81918E+007  6.22058E+007  4.35704E+007  3.03083E+007
  2.09548E+007  1.44218E+007  9.90003E+006  6.79259E+006  4.66647E+006  3.21422E+006
  2.22169E+006  1.54184E+006  1.07463E+006  7.52282E+005  5.28937E+005  3.73524E+005
  2.64922E+005  1.88718E+005  1.35033E+005  9.70597E+004  7.00912E+004  5.08585E+004
  3.70835E+004  2.71741E+004  2.00137E+004  1.48163E+004  1.10270E+004  8.25167E+003
  6.20986E+003  4.70074E+003  3.58006E+003  2.74378E+003  2.11659E+003  1.64375E+003
  1.28538E+003  1.01226E+003  8.02949E+002  6.41616E+002  5.16546E+002  4.19022E+002
  3.42534E+002  2.82197E+002  2.34327E+002  1.96133E+002  1.65492E+002  1.40779E+002
  1.20746E+002  1.04428E+002  9.10791E+001  8.01148E+001  7.10793E+001  6.36140E+001
  5.74360E+001  5.23215E+001  4.80932E+001  4.46101E+001  4.17607E+001  3.94568E+001
  3.76294E+001  3.62253E+001  3.52044E+001  3.45377E+001  3.42062E+001  3.41993E+001
  3.45138E+001  3.51540E+001  3.61298E+001  3.74568E+001  3.91547E+001  4.12456E+001
  4.37494E+001  4.66784E+001  5.00287E+001  5.37724E+001  5.78543E+001  6.21982E+001
  6.67229E+001  7.13614E+001  7.60768E+001  8.08663E+001  8.57544E+001  9.07785E+001
  9.59736E+001  1.01360E+002  1.06939E+002  1.12689E+002  1.18579E+002  1.24574E+002
  1.30654E+002  1.36822E+002  1.43112E+002  1.49588E+002  1.56340E+002  1.63476E+002
  1.71121E+002  1.79403E+002  1.88460E+002  1.98431E+002  2.09459E+002  2.21697E+002
  2.35309E+002  2.50480E+002  2.67423E+002  2.86400E+002  3.07739E+002  3.31859E+002
  3.59302E+002  3.90757E+002  4.27094E+002  4.69401E+002  5.19029E+002  5.77657E+002
  6.47373E+002
  1.77804E+008  1.25448E+008  8.79538E+007  6.12508E+007  4.23739E+007  2.91453E+007
  1.99613E+007  1.36412E+007  9.32154E+006  6.38146E+006  4.38313E+006  3.02359E+006
  2.09611E+006  1.46085E+006  1.02364E+006  7.21158E+005  5.10735E+005  3.63549E+005
  2.60044E+005  1.86883E+005  1.34919E+005  9.78437E+004  7.12770E+004  5.21619E+004
  3.83522E+004  2.83344E+004  2.10365E+004  1.56967E+004  1.17721E+004  8.87464E+003
  6.72573E+003  5.12480E+003  3.92674E+003  3.02612E+003  2.34600E+003  1.83001E+003
  1.43667E+003  1.13535E+003  9.03368E+002  7.23833E+002  5.84155E+002  4.74900E+002
  3.88976E+002  3.21032E+002  2.67013E+002  2.23832E+002  1.89133E+002  1.61105E+002
  1.38355E+002  1.19802E+002  1.04606E+002  9.21130E+001  8.18074E+001  7.32848E+001
  6.62255E+001  6.03762E+001  5.55359E+001  5.15449E+001  4.82765E+001  4.56307E+001
  4.35290E+001  4.19109E+001  4.07309E+001  3.99563E+001  3.95656E+001  3.95475E+001
  3.98997E+001  4.06281E+001  4.17464E+001  4.32751E+001  4.52402E+001  4.76710E+001
  5.05966E+001  5.40404E+001  5.80103E+001  6.24884E+001  6.74190E+001  7.27046E+001
  7.82125E+001  8.37973E+001  8.93297E+001  9.47207E+001  9.99304E+001  1.04961E+002
  1.09840E+002  1.14605E+002  1.19295E+002  1.23948E+002  1.28603E+002  1.33311E+002
  1.38140E+002  1.43177E+002  1.48527E+002  1.54308E+002  1.60653E+002  1.67696E+002
  1.75579E+002  1.84441E+002  1.94426E+002  2.05674E+002  2.18332E+002  2.32557E+002
  2.48522E+002  2.66426E+002  2.86504E+002  3.09038E+002  3.34376E+002  3.62954E+002
  3.95335E+002  4.32242E+002  4.74602E+002  5.23600E+002  5.80729E+002  6.47861E+002
  7.27344E+002
  1.81075E+008  1.26147E+008  8.72959E+007  6.00163E+007  4.10254E+007  2.79263E+007
  1.89692E+007  1.28861E+007  8.77170E+006  5.99269E+006  4.11364E+006  2.83941E+006
  1.97164E+006  1.37763E+006  9.68662E+005  6.85382E+005  4.87927E+005  3.49425E+005
  2.51665E+005  1.82242E+005  1.32651E+005  9.70307E+004  7.13108E+004  5.26497E+004
  3.90491E+004  2.90947E+004  2.17794E+004  1.63818E+004  1.23827E+004  9.40722E+003
  7.18358E+003  5.51431E+003  4.25547E+003  3.30184E+003  2.57615E+003  2.02146E+003
  1.59557E+003  1.26711E+003  1.01264E+003  8.14587E+002  6.59705E+002  5.37999E+002
  4.41892E+002  3.65621E+002  3.04787E+002  2.56022E+002  2.16738E+002  1.84937E+002
  1.59073E+002  1.37943E+002  1.20610E+002  1.06338E+002  9.45486E+001  8.47865E+001
  7.66904E+001  6.99738E+001  6.44089E+001  5.98145E+001  5.60467E+001  5.29919E+001
  5.05607E+001  4.86845E+001  4.73114E+001  4.64046E+001  4.59402E+001  4.59056E+001
  4.62994E+001  4.71299E+001  4.84149E+001  5.01807E+001  5.24607E+001  5.52934E+001
  5.87178E+001  6.27670E+001  6.74576E+001  7.27752E+001  7.86564E+001  8.49742E+001
  9.15336E+001  9.80904E+001  1.04393E+002  1.10239E+002  1.15510E+002  1.20189E+002
  1.24335E+002  1.28059E+002  1.31492E+002  1.34771E+002  1.38034E+002  1.41416E+002
  1.45051E+002  1.49076E+002  1.53630E+002  1.58855E+002  1.64897E+002  1.71904E+002
  1.80032E+002  1.89437E+002  2.00283E+002  2.12737E+002  2.26974E+002  2.43182E+002
  2.61567E+002  2.82365E+002  3.05854E+002  3.32364E+002  3.62292E+002  3.96127E+002
  4.34475E+002  4.78107E+002  5.28012E+002  5.85464E+002  6.52093E+002  7.29978E+002
  8.21749E+002
  1.83613E+008  1.26253E+008  8.62421E+007  5.85695E+007  3.96061E+007  2.67235E+007
  1.80318E+007  1.21922E+007  8.27441E+006  5.64331E+006  3.87112E+006  2.67231E+006
  1.85707E+006  1.29940E+006  9.15491E+005  6.49466E+005  4.63884E+005  3.33542E+005
  2.41377E+005  1.75769E+005  1.28758E+005  9.48567E+004  7.02584E+004  5.23052E+004
  3.91296E+004  2.94106E+004  2.22074E+004  1.68454E+004  1.28375E+004  9.82985E+003
  7.56389E+003  5.84975E+003  4.54756E+003  3.55397E+003  2.79244E+003  2.20613E+003
  1.75267E+003  1.40041E+003  1.12555E+003  9.10148E+002  7.40609E+002  6.06582E+002
  5.00159E+002  4.15275E+002  3.47264E+002  2.92525E+002  2.48268E+002  2.12326E+002
  1.83008E+002  1.58994E+002  1.39248E+002  1.22953E+002  1.09466E+002  9.82756E+001
  8.89774E+001  8.12488E+001  7.48328E+001  6.95248E+001  6.51620E+001  6.16156E+001
  5.87847E+001  5.65915E+001  5.49777E+001  5.39021E+001  5.33380E+001  5.32726E+001
  5.37053E+001  5.46478E+001  5.61227E+001  5.81634E+001  6.08125E+001  6.41192E+001
  6.81343E+001  7.29014E+001  7.84430E+001  8.47408E+001  9.17102E+001  9.91749E+001
  1.06853E+002  1.14370E+002  1.21323E+002  1.27375E+002  1.32342E+002  1.36230E+002
  1.39198E+002  1.41495E+002  1.43393E+002  1.45148E+002  1.46988E+002  1.49105E+002
  1.51670E+002  1.54833E+002  1.58739E+002  1.63531E+002  1.69354E+002  1.76363E+002
  1.84724E+002  1.94616E+002  2.06230E+002  2.19775E+002  2.35476E+002  2.53576E+002
  2.74345E+002  2.98084E+002  3.25142E+002  3.55925E+002  3.90919E+002  4.30706E+002
  4.75994E+002  5.27648E+002  5.86757E+002  6.54705E+002  7.33267E+002  8.24729E+002
  9.32022E+002
  1.85289E+008  1.25773E+008  8.48654E+007  5.70071E+007  3.82017E+007  2.55964E+007
  1.71840E+007  1.15787E+007  7.84052E+006  5.34032E+006  3.66094E+006  2.52693E+006
  1.75661E+006  1.22997E+006  8.67515E+005  6.16343E+005  4.41072E+005  3.17906E+005
  2.30746E+005  1.68633E+005  1.24063E+005  9.18606E+004  6.84368E+004  5.12862E+004
  3.86486E+004  2.92796E+004  2.22935E+004  1.70562E+004  1.31103E+004  1.01237E+004
  7.85376E+003  6.12154E+003  4.79460E+003  3.77419E+003  2.98636E+003  2.37559E+003
  1.90004E+003  1.52814E+003  1.23602E+003  1.00555E+003  8.22927E+002  6.77609E+002
  5.61486E+002  4.68305E+002  3.93224E+002  3.32477E+002  2.83124E+002  2.42866E+002
  2.09895E+002  1.82788E+002  1.60421E+002  1.41904E+002  1.26530E+002  1.13736E+002
  1.03073E+002  9.41821E+001  8.67777E+001  8.06306E+001  7.55590E+001  7.14186E+001
  6.80969E+001  6.55072E+001  6.35849E+001  6.22847E+001  6.15783E+001  6.14526E+001
  6.19094E+001  6.29639E+001  6.46453E+001  6.69955E+001  7.00680E+001  7.39254E+001
  7.86327E+001  8.42460E+001  9.07935E+001  9.82463E+001  1.06482E+002  1.15246E+002
  1.24129E+002  1.32589E+002  1.40034E+002  1.45988E+002  1.50238E+002  1.52887E+002
  1.54278E+002  1.54858E+002  1.55063E+002  1.55260E+002  1.55734E+002  1.56705E+002
  1.58342E+002  1.60789E+002  1.64176E+002  1.68635E+002  1.74306E+002  1.81344E+002
  1.89925E+002  2.00246E+002  2.12533E+002  2.27040E+002  2.44054E+002  2.63895E+002
  2.86918E+002  3.13525E+002  3.44171E+002  3.79378E+002  4.19759E+002  4.66039E+002
  5.19085E+002  5.79944E+002  6.49885E+002  7.30481E+002  8.23713E+002  9.32109E+002
  1.05893E+003
  1.86071E+008  1.24788E+008  8.32891E+007  5.54405E+007  3.68883E+007  2.45871E+007
  1.64458E+007  1.10538E+007  7.47301E+006  5.08500E+006  3.48407E+006  2.40440E+006
  1.67157E+006  1.17081E+006  8.26243E+005  5.87487E+005  4.20867E+005  3.03758E+005
  2.20857E+005  1.61753E+005  1.19314E+005  8.86269E+004  6.62807E+004  4.98956E+004
  3.77993E+004  2.88092E+004  2.20841E+004  1.70217E+004  1.31881E+004  1.02685E+004
  8.03352E+003  6.31428E+003  4.98597E+003  3.95554E+003  3.15314E+003  2.52599E+003
  2.03399E+003  1.64654E+003  1.34021E+003  1.09702E+003  9.03148E+002  7.47940E+002
  6.23167E+002  5.22448E+002  4.40815E+002  3.74390E+002  3.20128E+002  2.75632E+002
  2.39007E+002  2.08752E+002  1.83673E+002  1.62816E+002  1.45423E+002  1.30884E+002
  1.18712E+002  1.08516E+002  9.99834E+001  9.28632E+001  8.69570E+001  8.21074E+001
  7.81919E+001  7.51165E+001  7.28114E+001  7.12281E+001  7.03364E+001  7.01233E+001
  7.05920E+001  7.17613E+001  7.36664E+001  7.63580E+001  7.99020E+001  8.43762E+001
  8.98633E+001  9.64366E+001  1.04133E+002  1.12912E+002  1.22601E+002  1.32839E+002
  1.43047E+002  1.52462E+002  1.60270E+002  1.65854E+002  1.69020E+002  1.70061E+002
  1.69583E+002  1.68277E+002  1.66739E+002  1.65420E+002  1.64632E+002  1.64585E+002
  1.65429E+002  1.67282E+002  1.70254E+002  1.74461E+002  1.80032E+002  1.87121E+002
  1.95912E+002  2.06622E+002  2.19505E+002  2.34863E+002  2.53044E+002  2.74452E+002
  2.99546E+002  3.28854E+002  3.62973E+002  4.02588E+002  4.48491E+002  5.01605E+002
  5.63025E+002  6.34056E+002  7.16266E+002  8.11552E+002  9.22241E+002  1.05123E+003
  1.20220E+003
  1.86048E+008  1.23460E+008  8.16669E+007  5.39763E+007  3.57247E+007  2.37220E+007
  1.58261E+007  1.06188E+007  7.17082E+006  4.87591E+006  3.33944E+006  2.30415E+006
  1.60185E+006  1.12211E+006  7.92092E+005  5.63434E+005  4.03864E+005  2.91703E+005
  2.12296E+005  1.55672E+005  1.15004E+005  8.55860E+004  6.41549E+004  4.84314E+004
  3.68144E+004  2.81717E+004  2.16975E+004  1.68150E+004  1.31085E+004  1.02767E+004
  8.09987E+003  6.41674E+003  5.10824E+003  4.08586E+003  3.28336E+003  2.65082E+003
  2.15032E+003  1.75286E+003  1.43614E+003  1.18285E+003  9.79585E+002  8.15850E+002
  6.83462E+002  5.76004E+002  4.88443E+002  4.16815E+002  3.57994E+002  3.09506E+002
  2.69386E+002  2.36068E+002  2.08301E+002  1.85084E+002  1.65615E+002  1.49248E+002
  1.35468E+002  1.23860E+002  1.14093E+002  1.05903E+002  9.90790E+001  9.34571E+001
  8.89071E+001  8.53287E+001  8.26459E+001  8.08040E+001  7.97670E+001  7.95171E+001
  8.00542E+001  8.13965E+001  8.35810E+001  8.66646E+001  9.07231E+001  9.58491E+001
  1.02144E+002  1.09700E+002  1.18569E+002  1.28704E+002  1.39883E+002  1.51631E+002
  1.63183E+002  1.73532E+002  1.81618E+002  1.86666E+002  1.88528E+002  1.87746E+002
  1.85256E+002  1.82011E+002  1.78761E+002  1.76011E+002  1.74069E+002  1.73120E+002
  1.73279E+002  1.74635E+002  1.77271E+002  1.81286E+002  1.86802E+002  1.93969E+002
  2.02976E+002  2.14056E+002  2.27493E+002  2.43627E+002  2.62867E+002  2.85695E+002
  3.12679E+002  3.44481E+002  3.81869E+002  4.25732E+002  4.77098E+002  5.37159E+002
  6.07314E+002  6.89219E+002  7.84850E+002  8.96583E+002  1.02729E+003  1.18048E+003
  1.36050E+003
  1.85440E+008  1.22008E+008  8.01535E+007  5.27015E+007  3.47506E+007  2.30151E+007
  1.53272E+007  1.02719E+007  6.93113E+006  4.71058E+006  3.22522E+006  2.22498E+006
  1.54672E+006  1.08354E+006  7.64953E+005  5.44240E+005  3.90221E+005  2.81962E+005
  2.05314E+005  1.50654E+005  1.11392E+005  8.29870E+004  6.22901E+004  4.71017E+004
  3.58766E+004  2.75221E+004  2.12606E+004  1.65352E+004  1.29445E+004  1.01976E+004
  8.08230E+003  6.44275E+003  5.16405E+003  4.16083E+003  3.36932E+003  2.74159E+003
  2.24139E+003  1.84108E+003  1.51946E+003  1.26013E+003  1.05033E+003  8.80052E+002
  7.41411E+002  6.28161E+002  5.35343E+002  4.59006E+002  3.95999E+002  3.43802E+002
  3.00398E+002  2.64170E+002  2.33819E+002  2.08304E+002  1.86789E+002  1.68607E+002
  1.53224E+002  1.40214E+002  1.29238E+002  1.20028E+002  1.12366E+002  1.06076E+002
  1.01017E+002  9.70731E+001  9.41521E+001  9.21850E+001  9.11241E+001  9.09435E+001
  9.16396E+001  9.32308E+001  9.57587E+001  9.92872E+001  1.03902E+002  1.09708E+002
  1.16818E+002  1.25332E+002  1.35302E+002  1.46655E+002  1.59101E+002  1.72041E+002
  1.84552E+002  1.95476E+002  2.03613E+002  2.08040E+002  2.08582E+002  2.05984E+002
  2.01513E+002  1.96392E+002  1.91518E+002  1.87435E+002  1.84439E+002  1.82678E+002
  1.82232E+002  1.83159E+002  1.85518E+002  1.89391E+002  1.94891E+002  2.02167E+002
  2.11414E+002  2.22877E+002  2.36863E+002  2.53750E+002  2.73997E+002  2.98160E+002
  3.26907E+002  3.61032E+002  4.01480E+002  4.49364E+002  5.05991E+002  5.72891E+002
  6.51861E+002  7.45018E+002  8.54876E+002  9.84444E+002  1.13735E+003  1.31799E+003
  1.53173E+003
  1.84560E+008  1.20661E+008  7.88809E+007  5.16791E+007  3.39903E+007  2.24724E+007
  1.49481E+007  1.00099E+007  6.75079E+006  4.58644E+006  3.13955E+006  2.16560E+006
  1.50536E+006  1.05456E+006  7.44533E+005  5.29765E+005  3.79901E+005  2.74564E+005
  1.99984E+005  1.46797E+005  1.08592E+005  8.09507E+004  6.08081E+004  4.60250E+004
  3.50982E+004  2.69645E+004  2.08673E+004  1.62648E+004  1.27664E+004  1.00890E+004
  8.02582E+003  6.42534E+003  5.17555E+003  4.19331E+003  3.41651E+003  2.79850E+003
  2.30404E+003  1.90633E+003  1.58491E+003  1.32399E+003  1.11136E+003  9.37457E+002
  7.94777E+002  6.77359E+002  5.80451E+002  5.00236E+002  4.33638E+002  3.78169E+002
  3.31811E+002  2.92932E+002  2.60210E+002  2.32578E+002  2.09183E+002  1.89343E+002
  1.72515E+002  1.58265E+002  1.46242E+002  1.36157E+002  1.27769E+002  1.20876E+002
  1.15312E+002  1.10944E+002  1.07668E+002  1.05415E+002  1.04141E+002  1.03831E+002
  1.04497E+002  1.06174E+002  1.08921E+002  1.12820E+002  1.17977E+002  1.24515E+002
  1.32560E+002  1.42222E+002  1.53534E+002  1.66358E+002  1.80256E+002  1.94364E+002
  2.07461E+002  2.18302E+002  2.25908E+002  2.29540E+002  2.28938E+002  2.24803E+002
  2.18592E+002  2.11778E+002  2.05413E+002  2.00100E+002  1.96128E+002  1.93620E+002
  1.92624E+002  1.93167E+002  1.95291E+002  1.99064E+002  2.04589E+002  2.12016E+002
  2.21543E+002  2.33430E+002  2.48004E+002  2.65675E+002  2.86946E+002  3.12439E+002
  3.42910E+002  3.79278E+002  4.22653E+002  4.74373E+002  5.36039E+002  6.09558E+002
  6.97200E+002  8.01660E+002  9.26142E+002  1.07448E+003  1.25126E+003  1.46208E+003
  1.71372E+003
  1.83750E+008  1.19620E+008  7.79504E+007  5.09517E+007  3.34578E+007  2.20958E+007
  1.46865E+007  9.82972E+006  6.62701E+006  4.50132E+006  3.08083E+006  2.12491E+006
  1.47701E+006  1.03469E+006  7.30519E+005  5.19820E+005  3.72800E+005  2.69464E+005
  1.96302E+005  1.44125E+005  1.06645E+005  7.95265E+004  5.97646E+004  4.52603E+004
  3.45390E+004  2.65578E+004  2.05745E+004  1.60576E+004  1.26239E+004  9.99567E+003
  7.97012E+003  6.39842E+003  5.17066E+003  4.20520E+003  3.44105E+003  2.83237E+003
  2.34454E+003  1.95125E+003  1.63240E+003  1.37257E+003  1.15982E+003  9.84871E+002
  8.40453E+002  7.20831E+002  6.21445E+002  5.38638E+002  4.69456E+002  4.11500E+002
  3.62807E+002  3.21772E+002  2.87083E+002  2.57672E+002  2.32671E+002  2.11380E+002
  1.93230E+002  1.77756E+002  1.64572E+002  1.53362E+002  1.43867E+002  1.35887E+002
  1.29265E+002  1.23890E+002  1.19688E+002  1.16610E+002  1.14636E+002  1.13769E+002
  1.14033E+002  1.15476E+002  1.18172E+002  1.22222E+002  1.27755E+002  1.34925E+002
  1.43899E+002  1.54834E+002  1.67807E+002  1.82697E+002  1.98973E+002  2.15445E+002
  2.30242E+002  2.41462E+002  2.48269E+002  2.50844E+002  2.49344E+002  2.44199E+002
  2.36717E+002  2.28520E+002  2.20850E+002  2.14413E+002  2.09530E+002  2.06316E+002
  2.04800E+002  2.04990E+002  2.06911E+002  2.10619E+002  2.16214E+002  2.23843E+002
  2.33713E+002  2.46094E+002  2.61335E+002  2.79872E+002  3.02254E+002  3.29158E+002
  3.61421E+002  4.00075E+002  4.46382E+002  5.01889E+002  5.68482E+002  6.48453E+002
  7.44576E+002  8.60200E+002  9.99355E+002  1.16689E+003  1.36866E+003  1.61174E+003
  1.90475E+003
  1.83320E+008  1.19048E+008  7.74348E+007  5.05474E+007  3.31613E+007  2.18858E+007
  1.45405E+007  9.72900E+006  6.55775E+006  4.45367E+006  3.04794E+006  2.10211E+006
  1.46112E+006  1.02355E+006  7.22666E+005  5.14248E+005  3.68824E+005  2.66610E+005
  1.94241E+005  1.42631E+005  1.05557E+005  7.87319E+004  5.91833E+004  4.48351E+004
  3.42288E+004  2.63329E+004  2.04134E+004  1.59444E+004  1.25472E+004  9.94667E+003
  7.94243E+003  6.38720E+003  5.17224E+003  4.21674E+003  3.46032E+003  2.85761E+003
  2.37430E+003  1.98433E+003  1.66780E+003  1.40941E+003  1.19735E+003  1.02245E+003
  8.77562E+002  7.57045E+002  6.56445E+002  5.72205E+002  5.01463E+002  4.41895E+002
  3.91597E+002  3.48999E+002  3.12797E+002  2.81911E+002  2.55443E+002  2.32649E+002
  2.12923E+002  1.95780E+002  1.80844E+002  1.67835E+002  1.56555E+002  1.46863E+002
  1.38657E+002  1.31864E+002  1.26428E+002  1.22306E+002  1.19472E+002  1.17919E+002
  1.17660E+002  1.18737E+002  1.21219E+002  1.25214E+002  1.30867E+002  1.38361E+002
  1.47916E+002  1.59764E+002  1.74100E+002  1.90954E+002  2.09951E+002  2.29914E+002
  2.48491E+002  2.62546E+002  2.70080E+002  2.71891E+002  2.69699E+002  2.64159E+002
  2.56069E+002  2.46947E+002  2.38225E+002  2.30787E+002  2.25049E+002  2.21156E+002
  2.19137E+002  2.18991E+002  2.20734E+002  2.24415E+002  2.30128E+002  2.38026E+002
  2.48320E+002  2.61294E+002  2.77318E+002  2.96858E+002  3.20502E+002  3.48984E+002
  3.83216E+002  4.24333E+002  4.73740E+002  5.33177E+002  6.04798E+002  6.91260E+002
  7.95838E+002  9.22556E+002  1.07634E+003  1.26321E+003  1.49051E+003  1.76719E+003
  2.10417E+003
  1.83524E+008  1.19065E+008  7.73861E+007  5.04863E+007  3.31071E+007  2.18433E+007
  1.45091E+007  9.70655E+006  6.54194E+006  4.44262E+006  3.04025E+006  2.09675E+006
  1.45738E+006  1.02094E+006  7.20834E+005  5.12960E+005  3.67915E+005  2.65967E+005
  1.93787E+005  1.42310E+005  1.05331E+005  7.85750E+004  5.90758E+004  4.47633E+004
  3.41832E+004  2.63065E+004  2.04012E+004  1.59429E+004  1.25536E+004  9.95916E+003
  7.95957E+003  6.40794E+003  5.19579E+003  4.24251E+003  3.48784E+003  2.88650E+003
  2.40423E+003  2.01503E+003  1.69900E+003  1.44087E+003  1.22883E+003  1.05372E+003
  9.08400E+002  7.87260E+002  6.85867E+002  6.00698E+002  5.28924E+002  4.68248E+002
  4.16786E+002  3.72960E+002  3.35440E+002  3.03096E+002  2.74976E+002  2.50310E+002
  2.28505E+002  2.09146E+002  1.91964E+002  1.76793E+002  1.63527E+002  1.52084E+002
  1.42386E+002  1.34352E+002  1.27903E+002  1.22964E+002  1.19479E+002  1.17407E+002
  1.16739E+002  1.17496E+002  1.19738E+002  1.23567E+002  1.29135E+002  1.36645E+002
  1.46353E+002  1.58558E+002  1.73570E+002  1.91615E+002  2.12620E+002  2.35791E+002
  2.58976E+002  2.78327E+002  2.89776E+002  2.92656E+002  2.90190E+002  2.84726E+002
  2.76771E+002  2.67333E+002  2.57913E+002  2.49644E+002  2.43120E+002  2.38571E+002
  2.36059E+002  2.35591E+002  2.37179E+002  2.40871E+002  2.46762E+002  2.55007E+002
  2.65828E+002  2.79524E+002  2.96487E+002  3.17215E+002  3.42339E+002  3.72648E+002
  4.09133E+002  4.53027E+002  5.05874E+002  5.69598E+002  6.46605E+002  7.39902E+002
  8.53243E+002  9.91309E+002  1.15993E+003  1.36636E+003  1.61958E+003  1.93069E+003
  2.31343E+003
  1.84558E+008  1.19761E+008  7.78446E+007  5.07855E+007  3.33022E+007  2.19711E+007
  1.45934E+007  9.76260E+006  6.57956E+006  4.46810E+006  3.05767E+006  2.10878E+006
  1.46576E+006  1.02683E+006  7.25008E+005  5.15948E+005  3.70073E+005  2.67542E+005
  1.94946E+005  1.43172E+005  1.05979E+005  7.90666E+004  5.94531E+004  4.50564E+004
  3.44136E+004  2.64899E+004  2.05492E+004  1.60640E+004  1.26541E+004  1.00438E+004
  8.03199E+003  6.47084E+003  5.25124E+003  4.29210E+003  3.53281E+003  2.92778E+003
  2.44257E+003  2.05097E+003  1.73296E+003  1.47316E+003  1.25967E+003  1.08327E+003
  9.36767E+002  8.14500E+002  7.12012E+002  6.25760E+002  5.52898E+002  4.91109E+002
  4.38472E+002  3.93355E+002  3.54356E+002  3.20274E+002  2.90127E+002  2.63183E+002
  2.38964E+002  2.17207E+002  1.97791E+002  1.80653E+002  1.65735E+002  1.52955E+002
  1.42203E+002  1.33352E+002  1.26274E+002  1.20849E+002  1.16980E+002  1.14598E+002
  1.13668E+002  1.14196E+002  1.16227E+002  1.19858E+002  1.25238E+002  1.32578E+002
  1.42153E+002  1.54302E+002  1.69415E+002  1.87868E+002  2.09875E+002  2.35129E+002
  2.62130E+002  2.87337E+002  3.05376E+002  3.12538E+002  3.11148E+002  3.06077E+002
  2.98884E+002  2.89866E+002  2.80252E+002  2.71414E+002  2.64215E+002  2.59050E+002
  2.56060E+002  2.55283E+002  2.56743E+002  2.60492E+002  2.66630E+002  2.75320E+002
  2.86794E+002  3.01373E+002  3.19472E+002  3.41626E+002  3.68513E+002  4.00984E+002
  4.40109E+002  4.87229E+002  5.44027E+002  6.12614E+002  6.95646E+002  7.96470E+002
  9.19303E+002  1.06947E+003  1.25368E+003  1.48041E+003  1.76034E+003  2.10687E+003
  2.53684E+003
  1.86570E+008  1.21209E+008  7.88456E+007  5.14629E+007  3.37560E+007  2.22743E+007
  1.47963E+007  9.89898E+006  6.67176E+006  4.53087E+006  3.10072E+006  2.13853E+006
  1.48648E+006  1.04138E+006  7.35310E+005  5.23302E+005  3.75366E+005  2.71383E+005
  1.97758E+005  1.45247E+005  1.07524E+005  8.02270E+004  6.03325E+004  4.57288E+004
  3.49325E+004  2.68942E+004  2.08673E+004  1.63167E+004  1.28570E+004  1.02085E+004
  8.16710E+003  6.58294E+003  5.34533E+003  4.37200E+003  3.60145E+003  2.98744E+003
  2.49502E+003  2.09758E+003  1.77482E+003  1.51109E+003  1.29434E+003  1.11519E+003
  9.66319E+002  8.41992E+002  7.37676E+002  6.49764E+002  5.75353E+002  5.12064E+002
  4.57895E+002  4.11122E+002  3.70245E+002  3.34014E+002  3.01479E+002  2.72030E+002
  2.45363E+002  2.21381E+002  2.00070E+002  1.81405E+002  1.65311E+002  1.51654E+002
  1.40262E+002  1.30949E+002  1.23534E+002  1.17859E+002  1.13792E+002  1.11243E+002
  1.10157E+002  1.10525E+002  1.12385E+002  1.15825E+002  1.20990E+002  1.28089E+002
  1.37403E+002  1.49289E+002  1.64179E+002  1.82545E+002  2.04800E+002  2.31043E+002
  2.60488E+002  2.90500E+002  3.15798E+002  3.30201E+002  3.32539E+002  3.28516E+002
  3.22461E+002  3.14629E+002  3.05514E+002  2.96523E+002  2.88850E+002  2.83155E+002
  2.79723E+002  2.78662E+002  2.80030E+002  2.83893E+002  2.90363E+002  2.99614E+002
  3.11897E+002  3.27554E+002  3.47031E+002  3.70906E+002  3.99910E+002  4.34965E+002
  4.77230E+002  5.28164E+002  5.89601E+002  6.63852E+002  7.53833E+002  8.63241E+002
  9.96762E+002  1.16036E+003  1.36162E+003  1.61024E+003  1.91857E+003  2.30237E+003
  2.78174E+003
  1.89677E+008  1.23471E+008  8.04256E+007  5.25404E+007  3.44822E+007  2.27616E+007
  1.51234E+007  1.01193E+007  6.82097E+006  4.63255E+006  3.17050E+006  2.18677E+006
  1.52009E+006  1.06498E+006  7.52011E+005  5.35216E+005  3.83935E+005  2.77595E+005
  2.02299E+005  1.48594E+005  1.10011E+005  8.20902E+004  6.17402E+004  4.68014E+004
  3.57568E+004  2.75332E+004  2.13669E+004  1.67109E+004  1.31708E+004  1.04606E+004
  8.37143E+003  6.75015E+003  5.48345E+003  4.48719E+003  3.69843E+003  3.06988E+003
  2.56574E+003  2.15882E+003  1.82831E+003  1.55821E+003  1.33617E+003  1.15258E+003
  9.99949E+002  8.72400E+002  7.65284E+002  6.74895E+002  5.98241E+002  5.32841E+002
  4.76581E+002  4.27618E+002  3.84372E+002  3.45584E+002  3.10407E+002  2.78401E+002
  2.49438E+002  2.23536E+002  2.00718E+002  1.80930E+002  1.64034E+002  1.49821E+002
  1.38054E+002  1.28489E+002  1.20903E+002  1.15103E+002  1.10938E+002  1.08296E+002
  1.07113E+002  1.07369E+002  1.09093E+002  1.12367E+002  1.17330E+002  1.24187E+002
  1.33214E+002  1.44774E+002  1.59315E+002  1.77359E+002  1.99441E+002  2.25935E+002
  2.56633E+002  2.89887E+002  3.21424E+002  3.44320E+002  3.53503E+002  3.52231E+002
  3.47607E+002  3.41602E+002  3.33862E+002  3.25365E+002  3.17581E+002  3.11530E+002
  3.07739E+002  3.06448E+002  3.07777E+002  3.11829E+002  3.18736E+002  3.28692E+002
  3.41971E+002  3.58943E+002  3.80095E+002  4.06050E+002  4.37606E+002  4.75765E+002
  5.21793E+002  5.77282E+002  6.44235E+002  7.25187E+002  8.23343E+002  9.42773E+002
  1.08867E+003  1.26765E+003  1.48823E+003  1.76133E+003  2.10100E+003  2.52538E+003
  3.05788E+003
  1.93985E+008  1.26613E+008  8.26262E+007  5.40457E+007  3.54991E+007  2.34453E+007
  1.55830E+007  1.04293E+007  7.03102E+006  4.77576E+006  3.26881E+006  2.25475E+006
  1.56745E+006  1.09823E+006  7.75543E+005  5.52001E+005  3.96003E+005  2.86341E+005
  2.08689E+005  1.53301E+005  1.13506E+005  8.47066E+004  6.37150E+004  4.83043E+004
  3.69100E+004  2.84255E+004  2.20631E+004  1.72586E+004  1.36054E+004  1.08083E+004
  8.65203E+003  6.97851E+003  5.67088E+003  4.64232E+003  3.82792E+003  3.17884E+003
  2.65817E+003  2.23784E+003  1.89636E+003  1.61722E+003  1.38766E+003  1.19778E+003
  1.03983E+003  9.07728E+002  7.96679E+002  7.02844E+002  6.23102E+002  5.54844E+002
  4.95819E+002  4.44064E+002  3.97943E+002  3.56249E+002  3.18277E+002  2.83762E+002
  2.52704E+002  2.25164E+002  2.01137E+002  1.80499E+002  1.63025E+002  1.48434E+002
  1.36422E+002  1.26701E+002  1.19011E+002  1.13139E+002  1.08913E+002  1.06211E+002
  1.04960E+002  1.05132E+002  1.06751E+002  1.09891E+002  1.14685E+002  1.21331E+002
  1.30101E+002  1.41353E+002  1.55535E+002  1.73190E+002  1.94916E+002  2.21258E+002
  2.52405E+002  2.87528E+002  3.23610E+002  3.54427E+002  3.72590E+002  3.76835E+002
  3.74454E+002  3.70711E+002  3.65312E+002  3.58253E+002  3.50972E+002  3.44902E+002
  3.40929E+002  3.39511E+002  3.40889E+002  3.45231E+002  3.52709E+002  3.63547E+002
  3.78051E+002  3.96629E+002  4.19812E+002  4.48286E+002  4.82924E+002  5.24826E+002
  5.75381E+002  6.36337E+002  7.09900E+002  7.98856E+002  9.06741E+002  1.03805E+003
  1.19853E+003  1.39555E+003  1.63857E+003  1.93984E+003  2.31521E+003  2.78528E+003
  3.37688E+003
  1.99597E+008  1.30704E+008  8.54977E+007  5.60143E+007  3.68316E+007  2.43424E+007
  1.61868E+007  1.08368E+007  7.30729E+006  4.96419E+006  3.39819E+006  2.34423E+006
  1.62980E+006  1.14201E+006  8.06523E+005  5.74097E+005  4.11888E+005  2.97853E+005
  2.17098E+005  1.59493E+005  1.18102E+005  8.81468E+004  6.63104E+004  5.02784E+004
  3.84238E+004  2.95958E+004  2.29752E+004  1.79754E+004  1.41733E+004  1.12619E+004
  9.01731E+003  7.27503E+003  5.91352E+003  4.84244E+003  3.99423E+003  3.31809E+003
  2.77561E+003  2.33754E+003  1.98155E+003  1.69044E+003  1.45091E+003  1.25267E+003
  1.08763E+003  9.49482E+002  8.33216E+002  7.34825E+002  6.51030E+002  5.79067E+002
  5.16535E+002  4.61361E+002  4.11891E+002  3.67009E+002  3.26161E+002  2.89218E+002
  2.56238E+002  2.27264E+002  2.02213E+002  1.80869E+002  1.62923E+002  1.48020E+002
  1.35804E+002  1.25948E+002  1.18167E+002  1.12227E+002  1.07946E+002  1.05192E+002
  1.03884E+002  1.03990E+002  1.05527E+002  1.08565E+002  1.13231E+002  1.19715E+002
  1.28281E+002  1.39279E+002  1.53151E+002  1.70440E+002  1.91773E+002  2.17784E+002
  2.48915E+002  2.84925E+002  3.23921E+002  3.61042E+002  3.88571E+002  4.01150E+002
  4.02909E+002  4.01884E+002  3.99721E+002  3.95339E+002  3.89545E+002  3.84060E+002
  3.80243E+002  3.78899E+002  3.80475E+002  3.85253E+002  3.93477E+002  4.05419E+002
  4.21430E+002  4.41965E+002  4.67618E+002  4.99145E+002  5.37511E+002  5.83935E+002
  6.39952E+002  7.07498E+002  7.89014E+002  8.87588E+002  1.00714E+003  1.15266E+003
  1.33054E+003  1.54897E+003  1.81853E+003  2.15291E+003  2.56993E+003  3.09285E+003
  3.75214E+003
  2.06625E+008  1.35828E+008  8.91018E+007  5.84912E+007  3.85117E+007  2.54754E+007
  1.69501E+007  1.13522E+007  7.65699E+006  5.20279E+006  3.56207E+006  2.45758E+006
  1.70879E+006  1.19748E+006  8.45778E+005  6.02095E+005  4.32017E+005  3.12439E+005
  2.27753E+005  1.67338E+005  1.23926E+005  9.25042E+004  6.95974E+004  5.27779E+004
  4.03398E+004  3.10765E+004  2.41289E+004  1.88815E+004  1.48906E+004  1.18343E+004
  9.47778E+003  7.64834E+003  6.21849E+003  5.09345E+003  4.20234E+003  3.49184E+003
  2.92161E+003  2.46099E+003  2.08650E+003  1.78010E+003  1.52783E+003  1.31887E+003
  1.14475E+003  9.98843E+002  8.75891E+002  7.71681E+002  6.82747E+002  6.06145E+002
  5.39318E+002  4.80104E+002  4.26861E+002  3.78574E+002  3.34814E+002  2.95521E+002
  2.60746E+002  2.30457E+002  2.04471E+002  1.82476E+002  1.64078E+002  1.48862E+002
  1.36428E+002  1.26416E+002  1.18521E+002  1.12495E+002  1.08144E+002  1.05331E+002
  1.03968E+002  1.04017E+002  1.05493E+002  1.08460E+002  1.13038E+002  1.19412E+002
  1.27837E+002  1.38651E+002  1.52286E+002  1.69277E+002  1.90251E+002  2.15884E+002
  2.46763E+002  2.83034E+002  3.23667E+002  3.65237E+002  4.01038E+002  4.23596E+002
  4.32282E+002  4.35023E+002  4.36827E+002  4.36548E+002  4.33681E+002  4.29799E+002
  4.26757E+002  4.25860E+002  4.27888E+002  4.33323E+002  4.42528E+002  4.55858E+002
  4.73727E+002  4.96657E+002  5.25314E+002  5.60547E+002  6.03433E+002  6.55332E+002
  7.17958E+002  7.93470E+002  8.84593E+002  9.94774E+002  1.12839E+003  1.29102E+003
  1.48980E+003  1.73391E+003  2.03519E+003  2.40902E+003  2.87544E+003  3.46069E+003
  4.19930E+003
  2.15200E+008  1.42084E+008  9.35144E+007  6.15328E+007  4.05798E+007  2.68725E+007
  1.78926E+007  1.19893E+007  8.08943E+006  5.49797E+006  3.76486E+006  2.59789E+006
  1.80658E+006  1.26616E+006  8.94384E+005  6.36766E+005  4.56943E+005  3.30503E+005
  2.40948E+005  1.77054E+005  1.31138E+005  9.79004E+004  7.36675E+004  5.58727E+004
  4.27121E+004  3.29095E+004  2.55566E+004  2.00024E+004  1.57777E+004  1.25420E+004
  1.00467E+004  8.10916E+003  6.59457E+003  5.40260E+003  4.45823E+003  3.70503E+003
  3.10032E+003  2.61160E+003  2.21405E+003  1.88854E+003  1.62032E+003  1.39793E+003
  1.21241E+003  1.05676E+003  9.25433E+002  8.13964E+002  7.18673E+002  6.36417E+002
  5.64483E+002  5.00636E+002  4.43257E+002  3.91411E+002  3.44732E+002  3.03157E+002
  2.66666E+002  2.35118E+002  2.08221E+002  1.85568E+002  1.66690E+002  1.51121E+002
  1.38421E+002  1.28209E+002  1.20159E+002  1.14013E+002  1.09568E+002  1.06679E+002
  1.05255E+002  1.05254E+002  1.06684E+002  1.09606E+002  1.14136E+002  1.20450E+002
  1.28796E+002  1.39499E+002  1.52979E+002  1.69751E+002  1.90432E+002  2.15705E+002
  2.46228E+002  2.82386E+002  3.23761E+002  3.68148E+002  4.10394E+002  4.42934E+002
  4.61183E+002  4.69787E+002  4.76334E+002  4.81545E+002  4.83500E+002  4.82819E+002
  4.81625E+002  4.81843E+002  4.84764E+002  4.91202E+002  5.01722E+002  5.16811E+002
  5.36983E+002  5.62849E+002  5.95173E+002  6.34917E+002  6.83297E+002  7.41845E+002
  8.12490E+002  8.97663E+002  1.00043E+003  1.12467E+003  1.27532E+003  1.45864E+003
  1.68269E+003  1.95778E+003  2.29729E+003  2.71855E+003  3.24422E+003  3.90398E+003
  4.73699E+003
  2.25477E+008  1.49592E+008  9.88282E+007  6.52087E+007  4.30865E+007  2.85696E+007
  1.90393E+007  1.27652E+007  8.61645E+006  5.85789E+006  4.01222E+006  2.76907E+006
  1.92592E+006  1.34997E+006  9.53712E+005  6.79089E+005  4.87374E+005  3.52557E+005
  2.57059E+005  1.88918E+005  1.39944E+005  1.04490E+005  7.86381E+004  5.96522E+004
  4.56090E+004  3.51478E+004  2.72999E+004  2.13710E+004  1.68606E+004  1.34055E+004
  1.07405E+004  8.67090E+003  7.05266E+003  5.77878E+003  4.76918E+003  3.96364E+003
  3.31659E+003  2.79335E+003  2.36738E+003  2.01831E+003  1.73037E+003  1.49134E+003
  1.29170E+003  1.12399E+003  9.82328E+002  8.61960E+002  7.58957E+002  6.69962E+002
  5.92106E+002  5.23082E+002  4.61275E+002  4.05775E+002  3.56198E+002  3.12403E+002
  2.74246E+002  2.41460E+002  2.13639E+002  1.90287E+002  1.70875E+002  1.54890E+002
  1.41864E+002  1.31393E+002  1.23139E+002  1.16831E+002  1.12260E+002  1.09276E+002
  1.07781E+002  1.07730E+002  1.09127E+002  1.12028E+002  1.16544E+002  1.22844E+002
  1.31167E+002  1.41826E+002  1.55223E+002  1.71854E+002  1.92312E+002  2.17266E+002
  2.47396E+002  2.83226E+002  3.24746E+002  3.70692E+002  4.17481E+002  4.58728E+002
  4.87966E+002  5.05278E+002  5.17935E+002  5.29818E+002  5.38752E+002  5.43566E+002
  5.45973E+002  5.48471E+002  5.53050E+002  5.61049E+002  5.73372E+002  5.90724E+002
  6.13773E+002  6.43261E+002  6.80079E+002  7.25334E+002  7.80414E+002  8.47063E+002
  9.27472E+002  1.02440E+003  1.14134E+003  1.28268E+003  1.45403E+003  1.66250E+003
  1.91722E+003  2.22993E+003  2.61578E+003  3.09449E+003  3.69178E+003  4.44145E+003
  5.38809E+003
  2.37644E+008  1.58497E+008  1.05156E+008  6.96041E+007  4.60943E+007  3.06112E+007
  2.04211E+007  1.37014E+007  9.25294E+006  6.29282E+006  4.31125E+006  2.97608E+006
  2.07026E+006  1.45138E+006  1.02550E+006  7.30306E+005  5.24203E+005  3.79252E+005
  2.76562E+005  2.03281E+005  1.50606E+005  1.12469E+005  8.46569E+004  6.42290E+004
  4.91172E+004  3.78585E+004  2.94110E+004  2.30282E+004  1.81717E+004  1.44507E+004
  1.15801E+004  9.35030E+003  7.60631E+003  6.23296E+003  5.14410E+003  4.27488E+003
  3.57623E+003  3.01084E+003  2.55013E+003  2.17217E+003  1.86001E+003  1.60053E+003
  1.38354E+003  1.20106E+003  1.04679E+003  9.15671E+002  8.03476E+002  7.06612E+002
  6.22040E+002  5.47363E+002  4.80918E+002  4.21732E+002  3.69313E+002  3.23368E+002
  2.83591E+002  2.49575E+002  2.20804E+002  1.96705E+002  1.76695E+002  1.60226E+002
  1.46807E+002  1.36017E+002  1.27505E+002  1.20993E+002  1.16263E+002  1.13159E+002
  1.11581E+002  1.11477E+002  1.12848E+002  1.15746E+002  1.20275E+002  1.26599E+002
  1.34945E+002  1.45613E+002  1.58988E+002  1.75539E+002  1.95830E+002  2.20502E+002
  2.50229E+002  2.85605E+002  3.26887E+002  3.73500E+002  4.23211E+002  4.71314E+002
  5.11419E+002  5.40017E+002  5.61144E+002  5.80868E+002  5.98821E+002  6.12045E+002
  6.20718E+002  6.27437E+002  6.34989E+002  6.45476E+002  6.60347E+002  6.80669E+002
  7.07357E+002  7.41345E+002  7.83702E+002  8.35722E+002  8.99008E+002  9.75567E+002
  1.06791E+003  1.17921E+003  1.31345E+003  1.47568E+003  1.67230E+003  1.91147E+003
  2.20362E+003  2.56219E+003  3.00453E+003  3.55320E+003  4.23767E+003  5.09663E+003
  6.18119E+003
  2.51930E+008  1.68975E+008  1.12634E+008  7.48228E+007  4.96798E+007  3.30522E+007
  2.20769E+007  1.48249E+007  1.00175E+007  6.81563E+006  4.67089E+006  3.22512E+006
  2.24396E+006  1.57343E+006  1.11192E+006  7.91974E+005  5.68555E+005  4.11402E+005
  3.00054E+005  2.20584E+005  1.63453E+005  1.22083E+005  9.19101E+004  6.97449E+004
  5.33456E+004  4.11257E+004  3.19556E+004  2.50256E+004  1.97517E+004  1.57101E+004
  1.25914E+004  1.01682E+004  8.27223E+003  6.77862E+003  5.59380E+003  4.64738E+003
  3.88608E+003  3.26939E+003  2.76631E+003  2.35305E+003  2.01126E+003  1.72678E+003
  1.48861E+003  1.28819E+003  1.11874E+003  9.74804E+002  8.51838E+002  7.45964E+002
  6.53939E+002  5.73220E+002  5.02009E+002  4.39171E+002  3.84006E+002  3.36004E+002
  2.94669E+002  2.59443E+002  2.29708E+002  2.04823E+002  1.84162E+002  1.67149E+002
  1.53277E+002  1.42110E+002  1.33290E+002  1.26530E+002  1.21607E+002  1.18359E+002
  1.16681E+002  1.16518E+002  1.17866E+002  1.20772E+002  1.25333E+002  1.31706E+002
  1.40107E+002  1.50822E+002  1.64212E+002  1.80722E+002  2.00880E+002  2.25290E+002
  2.54604E+002  2.89447E+002  3.30255E+002  3.76954E+002  4.28378E+002  4.81502E+002
  5.31207E+002  5.72423E+002  6.05011E+002  6.34331E+002  6.62959E+002  6.87716E+002
  7.06311E+002  7.20317E+002  7.33046E+002  7.47570E+002  7.66168E+002  7.90492E+002
  8.21860E+002  8.61500E+002  9.10733E+002  9.71104E+002  1.04449E+003  1.13323E+003
  1.24024E+003  1.36918E+003  1.52466E+003  1.71251E+003  1.94012E+003  2.21692E+003
  2.55496E+003  2.96974E+003  3.48129E+003  4.11565E+003  4.90681E+003  5.89945E+003
  7.15255E+003
  2.68612E+008  1.81240E+008  1.21427E+008  8.09908E+007  5.39363E+007  3.59602E+007
  2.40544E+007  1.61690E+007  1.09333E+007  7.44240E+006  5.10228E+006  3.52398E+006
  2.45247E+006  1.71998E+006  1.21571E+006  8.66049E+005  6.21839E+005  4.50034E+005
  3.28286E+005  2.41381E+005  1.78895E+005  1.33642E+005  1.00632E+005  7.63781E+004
  5.84309E+004  4.50554E+004  3.50162E+004  2.74279E+004  2.16518E+004  1.72242E+004
  1.38066E+004  1.11502E+004  9.07105E+003  7.43222E+003  6.13137E+003  5.09142E+003
  4.25408E+003  3.57500E+003  3.02028E+003  2.56395E+003  2.18601E+003  1.87108E+003
  1.60724E+003  1.38523E+003  1.19773E+003  1.03878E+003  9.03429E+002  7.87443E+002
  6.87310E+002  6.00251E+002  5.24228E+002  4.57827E+002  4.00052E+002  3.50121E+002
  3.07319E+002  2.70935E+002  2.40251E+002  2.14567E+002  1.93225E+002  1.75628E+002
  1.61256E+002  1.49667E+002  1.40496E+002  1.33451E+002  1.28303E+002  1.24888E+002
  1.23094E+002  1.22861E+002  1.24182E+002  1.27097E+002  1.31698E+002  1.38132E+002
  1.46602E+002  1.57377E+002  1.70797E+002  1.87275E+002  2.07304E+002  2.31450E+002
  2.60338E+002  2.94607E+002  3.34820E+002  3.81272E+002  4.33620E+002  4.90285E+002
  5.47852E+002  6.01518E+002  6.48131E+002  6.89796E+002  7.30671E+002  7.69666E+002
  8.02515E+002  8.28247E+002  8.49705E+002  8.70847E+002  8.95085E+002  9.24980E+002
  9.62497E+002  1.00933E+003  1.06719E+003  1.13794E+003  1.22384E+003  1.32763E+003
  1.45274E+003  1.60344E+003  1.78511E+003  2.00454E+003  2.27036E+003  2.59354E+003
  2.98812E+003  3.47214E+003  4.06892E+003  4.80877E+003  5.73126E+003  6.88835E+003
  8.34869E+003
  2.88030E+008  1.95551E+008  1.31735E+008  8.82603E+007  5.89781E+007  3.94183E+007
  2.64128E+007  1.77752E+007  1.20293E+007  8.19316E+006  5.61937E+006  3.88240E+006
  2.70262E+006  1.89585E+006  1.34029E+006  9.54986E+005  6.85825E+005  4.96434E+005
  3.62200E+005  2.66367E+005  1.97452E+005  1.47534E+005  1.11115E+005  8.43522E+004
  6.45448E+004  4.97801E+004  3.86960E+004  3.03159E+004  2.39355E+004  1.90433E+004
  1.52658E+004  1.23284E+004  1.00280E+004  8.21372E+003  6.77241E+003  5.61905E+003
  4.68930E+003  3.93424E+003  3.31656E+003  2.80771E+003  2.38580E+003  2.03400E+003
  1.73935E+003  1.49172E+003  1.28308E+003  1.10686E+003  9.57537E+002  8.30428E+002
  7.21632E+002  6.28019E+002  5.47189E+002  4.77343E+002  4.17116E+002  3.65406E+002
  3.21262E+002  2.83807E+002  2.52229E+002  2.25773E+002  2.03751E+002  1.85558E+002
  1.70665E+002  1.58628E+002  1.49078E+002  1.41720E+002  1.36323E+002  1.32718E+002
  1.30789E+002  1.30473E+002  1.31757E+002  1.34673E+002  1.39308E+002  1.45796E+002
  1.54328E+002  1.65154E+002  1.78590E+002  1.95020E+002  2.14903E+002  2.38769E+002
  2.67222E+002  3.00917E+002  3.40520E+002  3.86612E+002  4.39473E+002  4.98675E+002
  5.62460E+002  6.27344E+002  6.89170E+002  7.46421E+002  8.01862E+002  8.57152E+002
  9.08444E+002  9.51579E+002  9.87112E+002  1.01907E+003  1.05208E+003  1.09000E+003
  1.13583E+003  1.19200E+003  1.26078E+003  1.34456E+003  1.44606E+003  1.56858E+003
  1.71616E+003  1.89385E+003  2.10799E+003  2.36657E+003  2.67973E+003  3.06037E+003
  3.52497E+003  4.09474E+003  4.79706E+003  5.66751E+003  6.75251E+003  8.11307E+003
  9.82973E+003
  3.10593E+008  2.12221E+008  1.43798E+008  9.68159E+007  6.49435E+007  4.35280E+007
  2.92249E+007  1.96950E+007  1.33413E+007  9.09300E+006  6.23964E+006  4.31257E+006
  3.00299E+006  2.10710E+006  1.48998E+006  1.06187E+006  7.62739E+005  5.52219E+005
  4.02983E+005  2.96420E+005  2.19775E+005  1.64248E+005  1.23729E+005  9.39487E+004
  7.19032E+004  5.54667E+004  4.31247E+004  3.37912E+004  2.66827E+004  2.12304E+004
  1.70186E+004  1.37417E+004  1.11739E+004  9.14708E+003  7.53535E+003  6.24409E+003
  5.20175E+003  4.35403E+003  3.65957E+003  3.08683E+003  2.61168E+003  2.21566E+003
  1.88447E+003  1.60693E+003  1.37402E+003  1.17833E+003  1.01357E+003  8.74456E+002
  7.56541E+002  6.56209E+002  5.70580E+002  4.97388E+002  4.34843E+002  3.81498E+002
  3.36140E+002  2.97726E+002  2.65341E+002  2.38174E+002  2.15516E+002  1.96748E+002
  1.81343E+002  1.68855E+002  1.58916E+002  1.51232E+002  1.45570E+002  1.41758E+002
  1.39677E+002  1.39261E+002  1.40489E+002  1.43389E+002  1.48037E+002  1.54556E+002
  1.63122E+002  1.73969E+002  1.87388E+002  2.03737E+002  2.23447E+002  2.47026E+002
  2.75067E+002  3.08252E+002  3.47345E+002  3.93159E+002  4.46450E+002  5.07658E+002
  5.76417E+002  6.50897E+002  7.27600E+002  8.02934E+002  8.76375E+002  9.50146E+002
  1.02314E+003  1.08974E+003  1.14660E+003  1.19584E+003  1.24271E+003  1.29260E+003
  1.35002E+003  1.41858E+003  1.50145E+003  1.60174E+003  1.72286E+003  1.86882E+003
  2.04447E+003  2.25585E+003  2.51048E+003  2.81786E+003  3.19002E+003  3.64224E+003
  4.19406E+003  4.87062E+003  5.70435E+003  6.73737E+003  8.02466E+003  9.63842E+003
  1.16740E+004
  3.36797E+008  2.31630E+008  1.57909E+008  1.06881E+008  7.20014E+007  4.84140E+007
  3.25807E+007  2.19922E+007  1.49143E+007  1.01733E+007  6.98497E+006  4.82984E+006
  3.36435E+006  2.36135E+006  1.67019E+006  1.19058E+006  8.55386E+005  6.19431E+005
  4.52129E+005  3.32643E+005  2.46686E+005  1.84401E+005  1.38941E+005  1.05522E+005
  8.07782E+004  6.23253E+004  4.84654E+004  3.79809E+004  2.99930E+004  2.38635E+004
  1.91262E+004  1.54382E+004  1.25460E+004  1.02608E+004  8.44149E+003  6.98201E+003
  5.80219E+003  4.84133E+003  4.05336E+003  3.40322E+003  2.86421E+003  2.41580E+003
  2.04202E+003  1.73019E+003  1.46999E+003  1.25280E+003  1.07134E+003  9.19466E+002
  7.92042E+002  6.84817E+002  5.94336E+002  5.17810E+002  4.52999E+002  3.98093E+002
  3.51613E+002  3.12336E+002  2.79234E+002  2.51438E+002  2.28209E+002  2.08918E+002
  1.93036E+002  1.80120E+002  1.69804E+002  1.61796E+002  1.55864E+002  1.51836E+002
  1.49589E+002  1.49053E+002  1.50203E+002  1.53059E+002  1.57688E+002  1.64203E+002
  1.72766E+002  1.83592E+002  1.96956E+002  2.13197E+002  2.32729E+002  2.56051E+002
  2.83766E+002  3.16597E+002  3.55407E+002  4.01203E+002  4.55104E+002  5.18191E+002
  5.91175E+002  6.73783E+002  7.64044E+002  8.58324E+002  9.53372E+002  1.04909E+003
  1.14646E+003  1.24174E+003  1.32833E+003  1.40403E+003  1.47271E+003  1.54091E+003
  1.61505E+003  1.70053E+003  1.80190E+003  1.92342E+003  2.06946E+003  2.24501E+003
  2.45598E+003  2.70966E+003  3.01510E+003  3.38368E+003  3.82978E+003  4.37170E+003
  5.03282E+003  5.84315E+003  6.84145E+003  8.07805E+003  9.61861E+003  1.15493E+004
  1.39839E+004
  3.67248E+008  2.54241E+008  1.74419E+008  1.18725E+008  8.03572E+007  5.42293E+007
  3.65916E+007  2.47464E+007  1.68045E+007  1.14733E+007  7.88293E+006  5.45351E+006
  3.80031E+006  2.66822E+006  1.88779E+006  1.34604E+006  9.67315E+005  7.00651E+005
  5.11532E+005  3.76434E+005  2.79226E+005  2.08773E+005  1.57341E+005  1.19523E+005
  9.15139E+004  7.06209E+004  5.49235E+004  4.30447E+004  3.39908E+004  2.70398E+004
  2.16642E+004  1.74761E+004  1.41885E+004  1.15880E+004  9.51498E+003  7.84963E+003
  6.50161E+003  5.40273E+003  4.50134E+003  3.75828E+003  3.14359E+003  2.63413E+003
  2.21161E+003  1.86129E+003  1.57099E+003  1.33051E+003  1.13125E+003  9.65984E+002
  8.28670E+002  7.14308E+002  6.18797E+002  5.38802E+002  4.71628E+002  4.15106E+002
  3.67492E+002  3.27373E+002  2.93603E+002  2.65238E+002  2.41501E+002  2.21744E+002
  2.05434E+002  1.92127E+002  1.81461E+002  1.73146E+002  1.66951E+002  1.62703E+002
  1.60280E+002  1.59608E+002  1.60656E+002  1.63440E+002  1.68018E+002  1.74493E+002
  1.83017E+002  1.93794E+002  2.07087E+002  2.23229E+002  2.42629E+002  2.65798E+002
  2.93364E+002  3.26107E+002  3.64988E+002  4.11180E+002  4.66076E+002  5.31228E+002
  6.08148E+002  6.97850E+002  8.00099E+002  9.12656E+002  1.03160E+003  1.15385E+003
  1.27933E+003  1.40732E+003  1.53161E+003  1.64515E+003  1.74728E+003  1.84376E+003
  1.94277E+003  2.05207E+003  2.17837E+003  2.32763E+003  2.50571E+003  2.71895E+003
  2.97472E+003  3.28190E+003  3.65151E+003  4.09730E+003  4.63667E+003  5.29170E+003
  6.09057E+003  7.06949E+003  8.27518E+003  9.76826E+003  1.16278E+004  1.39577E+004
  1.68949E+004
  4.02677E+008  2.80613E+008  1.93760E+008  1.32679E+008  9.02615E+007  6.11616E+007
  4.13954E+007  2.80567E+007  1.90820E+007  1.30427E+007  8.96829E+006  6.20804E+006
  4.32809E+006  3.03991E+006  2.15145E+006  1.53449E+006  1.10303E+006  7.99161E+005
  5.83598E+005  4.29573E+005  3.18719E+005  2.38358E+005  1.79678E+005  1.36519E+005
  1.04546E+005  8.06888E+004  6.27578E+004  4.91832E+004  3.88315E+004  3.08794E+004
  2.47249E+004  1.99255E+004  1.61539E+004  1.31668E+004  1.07824E+004  8.86453E+003
  7.31084E+003  6.04421E+003  5.00640E+003  4.15309E+003  3.45016E+003  2.87082E+003
  2.39357E+003  2.00081E+003  1.67788E+003  1.41252E+003  1.19449E+003  1.01520E+003
  8.67542E+002  7.45667E+002  6.44779E+002  5.60991E+002  4.91168E+002  4.32801E+002
  3.83885E+002  3.42822E+002  3.08331E+002  2.79385E+002  2.55153E+002  2.34959E+002
  2.18253E+002  2.04587E+002  1.93598E+002  1.84994E+002  1.78547E+002  1.74084E+002
  1.71481E+002  1.70662E+002  1.71594E+002  1.74287E+002  1.78793E+002  1.85213E+002
  1.93691E+002  2.04428E+002  2.17687E+002  2.33804E+002  2.53202E+002  2.76416E+002
  3.04116E+002  3.37145E+002  3.76559E+002  4.23673E+002  4.80095E+002  5.47727E+002
  6.28671E+002  7.24949E+002  8.37912E+002  9.67316E+002  1.11053E+003  1.26325E+003
  1.42245E+003  1.58772E+003  1.75623E+003  1.91942E+003  2.07022E+003  2.20992E+003
  2.34660E+003  2.49051E+003  2.65131E+003  2.83760E+003  3.05748E+003  3.31928E+003
  3.63234E+003  4.00771E+003  4.45892E+003  5.00282E+003  5.66059E+003  6.45914E+003
  7.43276E+003  8.62550E+003  1.00941E+004  1.19124E+004  1.41763E+004  1.70121E+004
  2.05860E+004
  4.43986E+008  3.11432E+008  2.16456E+008  1.49143E+008  1.02021E+008  6.94418E+007
  4.71626E+007  3.20468E+007  2.18353E+007  1.49438E+007  1.02851E+007  7.12443E+006
  4.96959E+006  3.49197E+006  2.47228E+006  1.76387E+006  1.26830E+006  9.19148E+005
  6.71398E+005  4.94328E+005  3.66855E+005  2.74421E+005  2.06907E+005  1.57237E+005
  1.20429E+005  9.29539E+004  7.22953E+004  5.66480E+004  4.47086E+004  3.55300E+004
  2.84200E+004  2.28696E+004  1.85025E+004  1.50395E+004  1.22720E+004  1.00445E+004
  8.24016E+003  6.77125E+003  5.57125E+003  4.58912E+003  3.78500E+003  3.12705E+003
  2.58931E+003  2.15037E+003  1.79244E+003  1.50072E+003  1.26291E+003  1.06887E+003
  9.10281E+002  7.80336E+002  6.73531E+002  5.85430E+002  5.12482E+002  4.51853E+002
  4.01294E+002  3.59022E+002  3.23620E+002  2.93965E+002  2.69160E+002  2.48487E+002
  2.31368E+002  2.17340E+002  2.06032E+002  1.97146E+002  1.90454E+002  1.85779E+002
  1.82998E+002  1.82033E+002  1.82849E+002  1.85454E+002  1.89901E+002  1.96289E+002
  2.04764E+002  2.15533E+002  2.28867E+002  2.45119E+002  2.64736E+002  2.88288E+002
  3.16497E+002  3.50272E+002  3.90760E+002  4.39400E+002  4.97977E+002  5.68665E+002
  6.54018E+002  7.56841E+002  8.79804E+002  1.02468E+003  1.19120E+003  1.37626E+003
  1.57509E+003  1.78464E+003  2.00378E+003  2.22706E+003  2.44362E+003  2.64688E+003
  2.84067E+003  3.03604E+003  3.24603E+003  3.48301E+003  3.75844E+003  4.08362E+003
  4.47071E+003  4.93372E+003  5.48951E+003  6.15890E+003  6.96801E+003  7.94987E+003
  9.14663E+003  1.06123E+004  1.24165E+004  1.46496E+004  1.74294E+004  2.09104E+004
  2.52963E+004
  4.92273E+008  3.47531E+008  2.43147E+008  1.68610E+008  1.16011E+008  7.93545E+007
  5.41051E+007  3.68715E+007  2.51757E+007  1.72559E+007  1.18892E+007  8.24220E+006
  5.75279E+006  4.04426E+006  2.86445E+006  2.04439E+006  1.47047E+006  1.06598E+006
  7.78872E+005  5.73609E+005  4.25797E+005  3.18584E+005  2.40252E+005  1.82604E+005
  1.39869E+005  1.07956E+005  8.39485E+004  6.57544E+004  5.18618E+004  4.11724E+004
  3.28837E+004  2.64057E+004  2.13028E+004  1.72521E+004  1.40132E+004  1.14071E+004
  9.29958E+003  7.58945E+003  6.19934E+003  5.06903E+003  4.15065E+003  3.40542E+003
  2.80155E+003  2.31279E+003  1.91748E+003  1.59775E+003  1.33899E+003  1.12925E+003
  9.58879E+002  8.20079E+002  7.06611E+002  6.13495E+002  5.36771E+002  4.73300E+002
  4.20597E+002  3.76698E+002  3.40052E+002  3.09431E+002  2.83861E+002  2.62571E+002
  2.44944E+002  2.30491E+002  2.18823E+002  2.09632E+002  2.02682E+002  1.97792E+002
  1.94838E+002  1.93739E+002  1.94462E+002  1.97015E+002  2.01455E+002  2.07884E+002
  2.16460E+002  2.27400E+002  2.40995E+002  2.57619E+002  2.77755E+002  3.02014E+002
  3.31172E+002  3.66208E+002  4.08358E+002  4.59176E+002  5.20605E+002  5.95053E+002
  6.85445E+002  7.95207E+002  9.28084E+002  1.08763E+003  1.27620E+003  1.49353E+003
  1.73596E+003  1.99823E+003  2.27714E+003  2.57028E+003  2.86896E+003  3.16014E+003
  3.43840E+003  3.71100E+003  3.99295E+003  4.30119E+003  4.65205E+003  5.06130E+003
  5.54523E+003  6.12195E+003  6.81285E+003  7.64399E+003  8.64789E+003  9.86553E+003
  1.13491E+004  1.31654E+004  1.54007E+004  1.81667E+004  2.16089E+004  2.59182E+004
  3.13464E+004
  5.48897E+008  3.89938E+008  2.74618E+008  1.91681E+008  1.32693E+008  9.12511E+007
  6.24867E+007  4.27249E+007  2.92436E+007  2.00794E+007  1.38522E+007  9.61194E+006
  6.71354E+006  4.72229E+006  3.34621E+006  2.38916E+006  1.71905E+006  1.24658E+006
  9.11092E+005  6.71164E+005  4.98335E+005  3.72934E+005  2.81283E+005  2.13807E+005
  1.63765E+005  1.26378E+005  9.82374E+004  7.68956E+004  6.05860E+004  4.80248E+004
  3.82741E+004  3.06451E+004  2.46301E+004  1.98533E+004  1.60359E+004  1.29701E+004
  1.04997E+004  8.50569E+003  6.89595E+003  5.59749E+003  4.55157E+003  3.71032E+003
  3.03454E+003  2.49207E+003  2.05667E+003  1.70695E+003  1.42566E+003  1.19890E+003
  1.01557E+003  8.66863E+002  7.45767E+002  6.46753E+002  5.65453E+002  4.98424E+002
  4.42949E+002  3.96885E+002  3.58541E+002  3.26581E+002  2.99949E+002  2.77808E+002
  2.59494E+002  2.44483E+002  2.32359E+002  2.22798E+002  2.15551E+002  2.10430E+002
  2.07304E+002  2.06093E+002  2.06764E+002  2.09330E+002  2.13853E+002  2.20445E+002
  2.29277E+002  2.40584E+002  2.54681E+002  2.71972E+002  2.92977E+002  3.18355E+002
  3.48940E+002  3.85785E+002  4.30214E+002  4.83901E+002  5.48945E+002  6.27976E+002
  7.24249E+002  8.41722E+002  9.85030E+002  1.15924E+003  1.36913E+003  1.61791E+003
  1.90538E+003  2.22729E+003  2.57783E+003  2.95344E+003  3.34968E+003  3.75393E+003
  4.15116E+003  4.53814E+003  4.92690E+003  5.33794E+003  5.79380E+003  6.31675E+003
  6.92915E+003  7.65509E+003  8.52214E+003  9.56345E+003  1.08199E+004  1.23430E+004
  1.41978E+004  1.64678E+004  1.92606E+004  2.27155E+004  2.70140E+004  3.23940E+004
  3.91692E+004
  6.15538E+008  4.39913E+008  3.11837E+008  2.19101E+008  1.52638E+008  1.05567E+008
  7.26359E+007  4.98508E+007  3.42170E+007  2.35423E+007  1.62653E+007  1.12986E+007
  7.89805E+006  5.55899E+006  3.94112E+006  2.81514E+006  2.02631E+006  1.46989E+006
  1.07463E+006  7.91843E+005  5.88070E+005  4.40163E+005  3.32020E+005  2.52370E+005
  1.93270E+005  1.49091E+005  1.15815E+005  9.05593E+004  7.12408E+004  5.63471E+004
  4.47741E+004  3.57121E+004  2.85655E+004  2.28940E+004  1.83713E+004  1.47528E+004
  1.18533E+004  9.52972E+003  7.66933E+003  6.18197E+003  4.99469E+003  4.04815E+003
  3.29410E+003  2.69343E+003  2.21458E+003  1.83225E+003  1.52627E+003  1.28066E+003
  1.08281E+003  9.22806E+002  7.92866E+002  6.86881E+002  6.00060E+002  5.28641E+002
  4.69665E+002  4.20803E+002  3.80220E+002  3.46464E+002  3.18389E+002  2.95085E+002
  2.75835E+002  2.60070E+002  2.47343E+002  2.37306E+002  2.29692E+002  2.24302E+002
  2.20999E+002  2.19699E+002  2.20371E+002  2.23032E+002  2.27752E+002  2.34657E+002
  2.43932E+002  2.55837E+002  2.70709E+002  2.88991E+002  3.11243E+002  3.38176E+002
  3.70688E+002  4.09912E+002  4.57273E+002  5.14571E+002  5.84075E+002  6.68642E+002
  7.71854E+002  8.98160E+002  1.05298E+003  1.24265E+003  1.47413E+003  1.75398E+003
  2.08659E+003  2.47201E+003  2.90533E+003  3.38017E+003  3.89228E+003  4.43417E+003
  4.98847E+003  5.53872E+003  6.08545E+003  6.64748E+003  7.25313E+003  7.93323E+003
  8.71905E+003  9.64332E+003  1.07424E+004  1.20592E+004  1.36458E+004  1.55673E+004
  1.79061E+004  2.07672E+004  2.42861E+004  2.86379E+004  3.40509E+004  4.08241E+004
  4.93517E+004
  6.94286E+008  4.99026E+008  3.55995E+008  2.51787E+008  1.76553E+008  1.22843E+008
  8.49630E+007  5.85563E+007  4.03216E+007  2.78084E+007  1.92459E+007  1.33861E+007
  9.36609E+006  6.59707E+006  4.67980E+006  3.34438E+006  2.40824E+006  1.74755E+006
  1.27801E+006  9.41948E+005  6.99680E+005  5.23758E+005  3.95075E+005  3.00250E+005
  2.29851E+005  1.77192E+005  1.37498E+005  1.07345E+005  8.42584E+004  6.64435E+004
  5.25913E+004  4.17435E+004  3.31959E+004  2.64285E+004  2.10536E+004  1.67784E+004
  1.33778E+004  1.06757E+004  8.53174E+003  6.83340E+003  5.48979E+003  4.42758E+003
  3.58783E+003  2.92337E+003  2.39670E+003  1.97821E+003  1.64462E+003  1.37771E+003
  1.16326E+003  9.90200E+002  8.49911E+002  7.35664E+002  6.42210E+002  5.65441E+002
  5.02137E+002  4.49766E+002  4.06331E+002  3.70257E+002  3.40297E+002  3.15464E+002
  2.94975E+002  2.78214E+002  2.64695E+002  2.54041E+002  2.45962E+002  2.40246E+002
  2.36746E+002  2.35374E+002  2.36098E+002  2.38942E+002  2.43984E+002  2.51362E+002
  2.61283E+002  2.74027E+002  2.89965E+002  3.09576E+002  3.33469E+002  3.62412E+002
  3.97377E+002  4.39588E+002  4.90584E+002  5.52313E+002  6.27233E+002  7.18453E+002
  8.29900E+002  9.66514E+002  1.13445E+003  1.34121E+003  1.59564E+003  1.90736E+003
  2.28550E+003  2.73626E+003  3.26012E+003  3.85157E+003  4.50362E+003  5.21077E+003
  5.96111E+003  6.73184E+003  7.50613E+003  8.29069E+003  9.11428E+003  1.00167E+004
  1.10412E+004  1.22332E+004  1.36417E+004  1.53231E+004  1.73448E+004  1.97904E+004
  2.27647E+004  2.64015E+004  3.08726E+004  3.64002E+004  4.32739E+004  5.18726E+004
  6.26960E+004
  7.87752E+008  5.69226E+008  4.08576E+008  2.90878E+008  2.05313E+008  1.43753E+008
  9.99822E+007  6.92285E+007  4.78444E+007  3.30871E+007  2.29455E+007  1.59829E+007
  1.11953E+007  7.89213E+006  5.60217E+006  4.00568E+006  2.88570E+006  2.09479E+006
  1.53241E+006  1.12970E+006  8.39254E+005  6.28246E+005  4.73821E+005  3.59963E+005
  2.75380E+005  2.12063E+005  1.64297E+005  1.27980E+005  1.00151E+005  7.86640E+004
  6.19572E+004  4.88879E+004  3.86157E+004  3.05173E+004  2.41239E+004  1.90770E+004
  1.50972E+004  1.19638E+004  9.50066E+003  7.56701E+003  6.05005E+003  4.85988E+003
  3.92517E+003  3.18972E+003  2.60948E+003  2.15014E+003  1.78508E+003  1.49366E+003
  1.25995E+003  1.07162E+003  9.19125E+002  7.95056E+002  6.93653E+002  6.10421E+002
  5.41842E+002  4.85154E+002  4.38180E+002  3.99204E+002  3.66866E+002  3.40087E+002
  3.18017E+002  2.99979E+002  2.85445E+002  2.74003E+002  2.65338E+002  2.59219E+002
  2.55487E+002  2.54048E+002  2.54870E+002  2.57980E+002  2.63467E+002  2.71483E+002
  2.82254E+002  2.96089E+002  3.13394E+002  3.34689E+002  3.60639E+002  3.92080E+002
  4.30071E+002  4.75939E+002  5.31362E+002  5.98456E+002  6.79902E+002  7.79096E+002
  9.00349E+002  1.04913E+003  1.23233E+003  1.45859E+003  1.73846E+003  2.08436E+003
  2.50988E+003  3.02786E+003  3.64717E+003  4.36915E+003  5.18784E+003  6.09559E+003
  7.08481E+003  8.13746E+003  9.22489E+003  1.03319E+004  1.14752E+004  1.26985E+004
  1.40587E+004  1.56184E+004  1.74452E+004  1.96145E+004  2.22152E+004  2.53556E+004
  2.91710E+004  3.38331E+004  3.95619E+004  4.66421E+004  5.54436E+004  6.64512E+004
  8.03033E+004
  8.99213E+008  6.52957E+008  4.71423E+008  3.37790E+008  2.40013E+008  1.69139E+008
  1.18339E+008  8.23570E+007  5.71513E+007  3.96478E+007  2.75597E+007  1.92301E+007
  1.34872E+007  9.51694E+006  6.76059E+006  4.83683E+006  3.48611E+006  2.53159E+006
  1.85245E+006  1.36587E+006  1.01475E+006  7.59518E+005  5.72622E+005  4.34735E+005
  3.32227E+005  2.55432E+005  1.97451E+005  1.53334E+005  1.19513E+005  9.34042E+004
  7.31284E+004  5.73093E+004  4.49310E+004  3.52326E+004  2.76349E+004  2.16897E+004
  1.70450E+004  1.34222E+004  1.06001E+004  8.40314E+003  6.69256E+003  5.35918E+003
  4.31772E+003  3.50192E+003  2.86058E+003  2.35428E+003  1.95275E+003  1.63275E+003
  1.37643E+003  1.17007E+003  1.00308E+003  8.67301E+002  7.56374E+002  6.65361E+002
  5.90402E+002  5.28466E+002  4.77168E+002  4.34626E+002  3.99351E+002  3.70160E+002
  3.46118E+002  3.26485E+002  3.10681E+002  2.98253E+002  2.88855E+002  2.82236E+002
  2.78222E+002  2.76710E+002  2.77666E+002  2.81122E+002  2.87175E+002  2.95995E+002
  3.07831E+002  3.23023E+002  3.42016E+002  3.65382E+002  3.93848E+002  4.28334E+002
  4.69995E+002  5.20290E+002  5.81054E+002  6.54609E+002  7.43895E+002  8.52644E+002
  9.85609E+002  1.14885E+003  1.35006E+003  1.59903E+003  1.90800E+003  2.29201E+003
  2.76879E+003  3.35770E+003  4.07712E+003  4.93988E+003  5.94894E+003  7.09821E+003
  8.37940E+003  9.78150E+003  1.12785E+004  1.28360E+004  1.44442E+004  1.61360E+004
  1.79775E+004  2.00523E+004  2.24535E+004  2.52841E+004  2.86631E+004  3.27331E+004
  3.76707E+004  4.36984E+004  5.11010E+004  6.02458E+004  7.16101E+004  8.58188E+004
  1.03695E+005
  1.03279E+009  7.53293E+008  5.46859E+008  3.94298E+008  2.82022E+008  2.00059E+008
  1.40846E+008  9.85620E+007  6.87094E+007  4.78370E+007  3.33423E+007  2.33118E+007
  1.63743E+007  1.15671E+007  8.22398E+006  5.88766E+006  4.24561E+006  3.08426E+006
  2.25740E+006  1.66460E+006  1.23656E+006  9.25236E+005  6.97111E+005  5.28685E+005
  4.03381E+005  3.09435E+005  2.38457E+005  1.84432E+005  1.43028E+005  1.11109E+005
  8.63914E+004  6.71950E+004  5.22690E+004  4.06660E+004  3.16566E+004  2.46725E+004
  1.92673E+004  1.50894E+004  1.18620E+004  9.36823E+003  7.43889E+003  5.94297E+003
  4.77956E+003  3.87132E+003  3.15918E+003  2.59811E+003  2.15379E+003  1.80007E+003
  1.51695E+003  1.28914E+003  1.10488E+003  9.55079E+002  8.32726E+002  7.32354E+002
  6.49699E+002  5.81416E+002  5.24873E+002  4.77994E+002  4.39135E+002  4.06991E+002
  3.80531E+002  3.58936E+002  3.41566E+002  3.27921E+002  3.17619E+002  3.10382E+002
  3.06018E+002  3.04415E+002  3.05536E+002  3.09415E+002  3.16162E+002  3.25966E+002
  3.39101E+002  3.55944E+002  3.76987E+002  4.02862E+002  4.34373E+002  4.72535E+002
  5.18625E+002  5.74251E+002  6.41444E+002  7.22766E+002  8.21469E+002  9.41682E+002
  1.08868E+003  1.26918E+003  1.49182E+003  1.76761E+003  2.11057E+003  2.53833E+003
  3.07259E+003  3.73898E+003  4.56549E+003  5.57868E+003  6.79748E+003  8.22770E+003
  9.86386E+003  1.16970E+004  1.37111E+004  1.58700E+004  1.81355E+004  2.05093E+004
  2.30504E+004  2.58604E+004  2.90644E+004  3.28043E+004  3.72418E+004  4.25678E+004
  4.90155E+004  5.68769E+004  6.65236E+004  7.84343E+004  9.32300E+004  1.11723E+005
  1.34983E+005
  1.19370E+009  8.74117E+008  6.37804E+008  4.62631E+008  3.33059E+008  2.37843E+008
  1.68531E+008  1.18631E+008  8.31163E+007  5.81019E+007  4.06232E+007  2.84689E+007
  2.00315E+007  1.41689E+007  1.00835E+007  7.22413E+006  5.21208E+006  3.78768E+006
  2.77270E+006  2.04450E+006  1.51833E+006  1.13536E+006  8.54536E+005  6.47046E+005
  4.92566E+005  3.76677E+005  2.89099E+005  2.22466E+005  1.71476E+005  1.32284E+005
  1.02077E+005  7.87688E+004  6.07896E+004  4.69375E+004  3.62830E+004  2.81014E+004
  2.18265E+004  1.70165E+004  1.33280E+004  1.04958E+004  8.31586E+003  6.63267E+003
  5.32784E+003  4.31172E+003  3.51645E+003  2.89072E+003  2.39569E+003  2.00185E+003
  1.68676E+003  1.43330E+003  1.22831E+003  1.06169E+003  9.25591E+002  8.13947E+002
  7.22009E+002  6.46059E+002  5.83171E+002  5.31036E+002  4.87826E+002  4.52092E+002
  4.22685E+002  3.98697E+002  3.79412E+002  3.64276E+002  3.52865E+002  3.44867E+002
  3.40069E+002  3.38348E+002  3.39661E+002  3.44049E+002  3.51633E+002  3.62623E+002
  3.77327E+002  3.96163E+002  4.19680E+002  4.48582E+002  4.83764E+002  5.26356E+002
  5.77780E+002  6.39828E+002  7.14760E+002  8.05431E+002  9.15463E+002  1.04946E+003
  1.21331E+003  1.41454E+003  1.66282E+003  1.97057E+003  2.35376E+003  2.83277E+003
  3.43332E+003  4.18715E+003  5.13174E+003  6.30808E+003  7.75509E+003  9.50108E+003
  1.15569E+004  1.39190E+004  1.65780E+004  1.95105E+004  2.26693E+004  2.60163E+004
  2.95761E+004  3.34504E+004  3.77965E+004  4.28067E+004  4.87029E+004  5.57443E+004
  6.42432E+004  7.45873E+004  8.72668E+004  1.02911E+005  1.22335E+005  1.46605E+005
  1.77121E+005
  1.38856E+009  1.02036E+009  7.47964E+008  5.45600E+008  3.95291E+008  2.84170E+008
  2.02694E+008  1.43566E+008  1.01138E+008  7.10202E+007  4.98324E+007  3.50173E+007
  2.46889E+007  1.74894E+007  1.24602E+007  8.93395E+006  6.44914E+006  4.68808E+006
  3.43203E+006  2.53010E+006  1.87789E+006  1.40281E+006  1.05417E+006  7.96398E+005
  6.04377E+005  4.60299E+005  3.51475E+005  2.68811E+005  2.05750E+005  1.57514E+005
  1.20581E+005  9.23111E+004  7.07004E+004  5.42077E+004  4.16416E+004  3.20789E+004
  2.48050E+004  1.92696E+004  1.50509E+004  1.18276E+004  9.35672E+003  7.45469E+003
  5.98366E+003  4.84007E+003  3.94615E+003  3.24341E+003  2.68776E+003  2.24586E+003
  1.89240E+003  1.60809E+003  1.37816E+003  1.19125E+003  1.03857E+003  9.13319E+002
  8.10164E+002  7.24941E+002  6.54372E+002  5.95868E+002  5.47381E+002  5.07288E+002
  4.74300E+002  4.47398E+002  4.25781E+002  4.08825E+002  3.96056E+002  3.87124E+002
  3.81790E+002  3.79915E+002  3.81452E+002  3.86446E+002  3.95034E+002  4.07453E+002
  4.24047E+002  4.45286E+002  4.71787E+002  5.04341E+002  5.43952E+002  5.91890E+002
  6.49752E+002  7.19550E+002  8.03820E+002  9.05771E+002  1.02947E+003  1.18009E+003
  1.36426E+003  1.59045E+003  1.86956E+003  2.21568E+003  2.64697E+003  3.18684E+003
  3.86534E+003  4.72048E+003  5.79926E+003  7.15725E+003  8.85517E+003  1.09508E+004
  1.34872E+004  1.64840E+004  1.99420E+004  2.38518E+004  2.81808E+004  3.28709E+004
  3.78941E+004  4.33173E+004  4.93119E+004  5.61259E+004  6.40615E+004  7.34741E+004
  8.47879E+004  9.85236E+004  1.15335E+005  1.36058E+005  1.61772E+005  1.93887E+005
  2.34254E+005
  1.62581E+009  1.19832E+009  8.82060E+008  6.46792E+008  4.71469E+008  3.41172E+008
  2.44988E+008  1.74648E+008  1.23758E+008  8.73399E+007  6.15308E+007  4.33727E+007
  3.06515E+007  2.17507E+007  1.55155E+007  1.11341E+007  8.04166E+006  5.84704E+006
  4.28002E+006  3.15371E+006  2.33851E+006  1.74422E+006  1.30779E+006  9.84933E+005
  7.44404E+005  5.64038E+005  4.28039E+005  3.25065E+005  2.46898E+005  1.87506E+005
  1.42399E+005  1.08185E+005  8.22771E+004  6.26917E+004  4.79030E+004  3.67406E+004
  2.83104E+004  2.19335E+004  1.70971E+004  1.34162E+004  1.06027E+004  8.44180E+003
  6.77321E+003  5.47750E+003  4.46546E+003  3.67026E+003  3.04169E+003  2.54187E+003
  2.14210E+003  1.82052E+003  1.56043E+003  1.34898E+003  1.17623E+003  1.03449E+003
  9.17739E+002  8.21271E+002  7.41382E+002  6.75147E+002  6.20251E+002  5.74859E+002
  5.37515E+002  5.07066E+002  4.82606E+002  4.63431E+002  4.49002E+002  4.38924E+002
  4.32928E+002  4.30855E+002  4.32653E+002  4.38372E+002  4.48168E+002  4.62309E+002
  4.81186E+002  5.05330E+002  5.35440E+002  5.72413E+002  6.17385E+002  6.71795E+002
  7.37450E+002  8.16630E+002  9.12208E+002  1.02781E+003  1.16806E+003  1.33881E+003
  1.54756E+003  1.80393E+003  2.12031E+003  2.51273E+003  3.00192E+003  3.61480E+003
  4.38621E+003  5.36099E+003  6.59609E+003  8.16200E+003  1.01421E+004  1.26276E+004
  1.57054E+004  1.94416E+004  2.38713E+004  2.90044E+004  3.48325E+004  4.13130E+004
  4.83821E+004  5.60409E+004  6.44325E+004  7.38445E+004  8.46745E+004  9.74085E+004
  1.12628E+005  1.31042E+005  1.53532E+005  1.81219E+005  2.15547E+005  2.58396E+005
  3.12235E+005
  1.91626E+009  1.41605E+009  1.04614E+009  7.70778E+008  5.65090E+008  4.11558E+008
  2.97523E+008  2.13514E+008  1.52242E+008  1.08030E+008  7.64520E+007  5.40827E+007
  3.83235E+007  2.72488E+007  1.94647E+007  1.39811E+007  1.01030E+007  7.34655E+006
  5.37581E+006  3.95776E+006  2.93043E+006  2.18090E+006  1.63017E+006  1.22273E+006
  9.19379E+005  6.92316E+005  5.21672E+005  3.93118E+005  2.96191E+005  2.23145E+005
  1.68170E+005  1.26868E+005  9.58886E+004  7.26776E+004  5.52928E+004  4.22630E+004
  3.24804E+004  2.51155E+004  1.95505E+004  1.53270E+004  1.21056E+004  9.63505E+003
  7.72937E+003  6.25060E+003  5.09606E+003  4.18912E+003  3.47228E+003  2.90228E+003
  2.44633E+003  2.07953E+003  1.78281E+003  1.54153E+003  1.34438E+003  1.18259E+003
  1.04930E+003  9.39144E+002  8.47908E+002  7.72258E+002  7.09554E+002  6.57703E+002
  6.15046E+002  5.80269E+002  5.52338E+002  5.30449E+002  5.13989E+002  5.02506E+002
  4.95692E+002  4.93368E+002  4.95473E+002  5.02065E+002  5.13322E+002  5.29550E+002
  5.51195E+002  5.78867E+002  6.13361E+002  6.55701E+002  7.07189E+002  7.69464E+002
  8.44593E+002  9.35179E+002  1.04450E+003  1.17671E+003  1.33707E+003  1.53227E+003
  1.77090E+003  2.06393E+003  2.42556E+003  2.87413E+003  3.43346E+003  4.13458E+003
  5.01789E+003  6.13591E+003  7.55648E+003  9.36600E+003  1.16716E+004  1.46000E+004
  1.82896E+004  2.28730E+004  2.84537E+004  3.50931E+004  4.28185E+004  5.16262E+004
  6.14662E+004  7.22843E+004  8.41475E+004  9.73340E+004  1.12328E+005  1.29779E+005
  1.50485E+005  1.75419E+005  2.05784E+005  2.43101E+005  2.89318E+005  3.46967E+005
  4.19367E+005
  2.27380E+009  1.68391E+009  1.24796E+009  9.23433E+008  6.80645E+008  4.98794E+008
  3.62996E+008  2.62267E+008  1.88222E+008  1.34350E+008  9.55555E+007  6.78697E+007
  4.82420E+007  3.43789E+007  2.45968E+007  1.76847E+007  1.27849E+007  9.29584E+006
  6.79761E+006  4.99782E+006  3.69268E+006  2.73987E+006  2.03970E+006  1.52205E+006
  1.13736E+006  8.50384E+005  6.35817E+005  4.75272E+005  3.55217E+005  2.65566E+005
  1.98737E+005  1.49002E+005  1.12027E+005  8.45461E+004  6.41056E+004  4.88737E+004
  3.74905E+004  2.89514E+004  2.25167E+004  1.76428E+004  1.39306E+004  1.10864E+004
  8.89382E+003  7.19309E+003  5.86551E+003  4.82268E+003  3.99842E+003  3.34291E+003
  2.81850E+003  2.39652E+003  2.05511E+003  1.77742E+003  1.55048E+003  1.36419E+003
  1.21069E+003  1.08381E+003  9.78706E+002  8.91543E+002  8.19288E+002  7.59536E+002
  7.10377E+002  6.70300E+002  6.38117E+002  6.12901E+002  5.93948E+002  5.80737E+002
  5.72915E+002  5.70274E+002  5.72745E+002  5.80395E+002  5.93429E+002  6.12200E+002
  6.37222E+002  6.69196E+002  7.09041E+002  7.57935E+002  8.17377E+002  8.89258E+002
  9.75956E+002  1.08047E+003  1.20658E+003  1.35906E+003  1.54397E+003  1.76904E+003
  2.04412E+003  2.38190E+003  2.79872E+003  3.31575E+003  3.96053E+003  4.76899E+003
  5.78812E+003  7.07939E+003  8.72308E+003  1.08232E+004  1.35124E+004  1.69557E+004
  2.13480E+004  2.69022E+004  3.38231E+004  4.22749E+004  5.23649E+004  6.41525E+004
  7.76482E+004  9.28067E+004  1.09618E+005  1.28285E+005  1.49326E+005  1.73561E+005
  2.02069E+005  2.36192E+005  2.77588E+005  3.28337E+005  3.91097E+005  4.69309E+005
  5.67475E+005
  2.71643E+009  2.01530E+009  1.49759E+009  1.11234E+009  8.23911E+008  6.07329E+008
  4.44871E+008  3.23611E+008  2.33809E+008  1.67935E+008  1.20099E+008  8.56876E+007
  6.11214E+007  4.36697E+007  3.12988E+007  2.25262E+007  1.62903E+007  1.18402E+007
  8.64846E+006  6.34612E+006  4.67517E+006  3.45503E+006  2.55898E+006  1.89774E+006
  1.40801E+006  1.04457E+006  7.74685E+005  5.74416E+005  4.26024E+005  3.16269E+005
  2.35222E+005  1.75437E+005  1.31344E+005  9.87955E+004  7.47224E+004  5.68643E+004
  4.35649E+004  3.36143E+004  2.61301E+004  2.04689E+004  1.61608E+004  1.28619E+004
  1.03198E+004  8.34813E+003  6.80910E+003  5.60009E+003  4.64433E+003  3.88411E+003
  3.27579E+003  2.78619E+003  2.38996E+003  2.06762E+003  1.80412E+003  1.58777E+003
  1.40946E+003  1.26205E+003  1.13991E+003  1.03861E+003  9.54619E+002  8.85156E+002
  8.28004E+002  7.81411E+002  7.43997E+002  7.14688E+002  6.92663E+002  6.77323E+002
  6.68253E+002  6.65215E+002  6.68128E+002  6.77070E+002  6.92280E+002  7.14167E+002
  7.43330E+002  7.80582E+002  8.26991E+002  8.83928E+002  9.53133E+002  1.03680E+003
  1.13770E+003  1.25931E+003  1.40601E+003  1.58337E+003  1.79841E+003  2.06011E+003
  2.37992E+003  2.77257E+003  3.25705E+003  3.85798E+003  4.60742E+003  5.54724E+003
  6.73237E+003  8.23495E+003  1.01498E+004  1.26012E+004  1.57507E+004  1.98050E+004
  2.50209E+004  3.17022E+004  4.01803E+004  5.07759E+004  6.37533E+004  7.92997E+004
  9.75341E+004  1.18503E+005  1.42199E+005  1.68732E+005  1.98568E+005  2.32653E+005
  2.72392E+005  3.19615E+005  3.76617E+005  4.46275E+005  5.32249E+005  6.39258E+005
  7.73463E+005
  3.26749E+009  2.42760E+009  1.80804E+009  1.34733E+009  1.00237E+009  7.42919E+008
  5.47615E+008  4.01039E+008  2.91735E+008  2.10916E+008  1.51729E+008  1.08797E+008
  7.79121E+007  5.58282E+007  4.00902E+007  2.88828E+007  2.08902E+007  1.51721E+007
  1.10633E+007  8.09587E+006  5.94115E+006  4.36852E+006  3.21567E+006  2.36780E+006
  1.74310E+006  1.28266E+006  9.43585E+005  6.94275E+005  5.11306E+005  3.77245E+005
  2.79119E+005  2.07304E+005  1.54694E+005  1.16074E+005  8.76348E+004  6.66092E+004
  5.09902E+004  3.93252E+004  3.05627E+004  2.39401E+004  1.89030E+004  1.50470E+004
  1.20758E+004  9.77134E+003  7.97236E+003  6.55890E+003  5.44129E+003  4.55212E+003
  3.84044E+003  3.26751E+003  2.80372E+003  2.42632E+003  2.11773E+003  1.86431E+003
  1.65539E+003  1.48264E+003  1.33948E+003  1.22072E+003  1.12224E+003  1.04079E+003
  9.73765E+002  9.19121E+002  8.75242E+002  8.40871E+002  8.15049E+002  7.97071E+002
  7.86455E+002  7.82920E+002  7.86372E+002  7.96904E+002  8.14794E+002  8.40522E+002
  8.74791E+002  9.18554E+002  9.73062E+002  1.03992E+003  1.12117E+003  1.21939E+003
  1.33780E+003  1.48050E+003  1.65262E+003  1.86066E+003  2.11286E+003  2.41973E+003
  2.79468E+003  3.25497E+003  3.82284E+003  4.52716E+003  5.40549E+003  6.50702E+003
  7.89632E+003  9.65845E+003  1.19057E+004  1.47864E+004  1.84954E+004  2.32869E+004
  2.94870E+004  3.75007E+004  4.78069E+004  6.09283E+004  7.73738E+004  9.75750E+004
  1.21859E+005  1.50456E+005  1.83496E+005  2.21093E+005  2.63623E+005  3.12058E+005
  3.68110E+005  4.34214E+005  5.13532E+005  6.10065E+005  7.28897E+005  8.76561E+005
  1.06157E+006
  5.36741E+007  4.18383E+007  3.27763E+007  2.57588E+007  2.02556E+007  1.58859E+007
  1.23838E+007  9.57045E+006  7.32309E+006  5.54711E+006  4.16175E+006  3.09709E+006
  2.29206E+006  1.69233E+006  1.25045E+006  9.26901E+005  6.90479E+005  5.17520E+005
  3.90564E+005  2.96927E+005  2.27472E+005  1.75634E+005  1.36691E+005  1.07241E+005
  8.48178E+004  6.76302E+004  5.43670E+004  4.40638E+004  3.60074E+004  2.96672E+004
  2.46458E+004  2.06446E+004  1.74370E+004  1.48509E+004  1.27544E+004  1.10459E+004
  9.64696E+003  8.49640E+003  7.54650E+003  6.75977E+003  6.10667E+003  5.56379E+003
  5.11259E+003  4.73829E+003  4.42914E+003  4.17581E+003  3.97092E+003  3.80866E+003
  3.68458E+003  3.59531E+003  3.53848E+003  3.51256E+003  3.51679E+003  3.55120E+003
  3.61649E+003  3.71411E+003  3.84623E+003  4.01575E+003  4.22624E+003  4.48176E+003
  4.78640E+003  5.14323E+003  5.55195E+003  6.00456E+003  6.47819E+003  6.92764E+003
  7.28814E+003  7.50100E+003  7.54181E+003  7.40951E+003  7.11634E+003  6.70671E+003
  6.24560E+003  5.78732E+003  5.36353E+003  4.98785E+003  4.66353E+003  4.38891E+003
  4.16051E+003  3.97440E+003  3.82700E+003  3.71526E+003  3.63682E+003  3.59004E+003
  3.57396E+003  3.58834E+003  3.63369E+003  3.71125E+003  3.82314E+003  3.97235E+003
  4.16299E+003  4.40039E+003  4.69140E+003  5.04468E+003  5.47117E+003  5.98458E+003
  6.60217E+003  7.34567E+003  8.24248E+003  9.32732E+003  1.06443E+004  1.22499E+004
  1.42164E+004  1.66370E+004  1.96329E+004  2.33617E+004  2.80302E+004  3.39108E+004
  4.13648E+004  5.08739E+004  6.30842E+004  7.88675E+004  9.94073E+004  1.26320E+005
  1.61825E+005
  4.61489E+007  3.59272E+007  2.80907E+007  2.20116E+007  1.72359E+007  1.34414E+007
  1.04066E+007  7.98218E+006  6.06128E+006  4.55718E+006  3.39532E+006  2.51161E+006
  1.85003E+006  1.36131E+006  1.00351E+006  7.42697E+005  5.52681E+005  4.13942E+005
  3.12233E+005  2.37281E+005  1.81717E+005  1.40265E+005  1.09134E+005  8.55976E+004
  6.76821E+004  5.39526E+004  4.33601E+004  3.51334E+004  2.87020E+004  2.36416E+004
  1.96348E+004  1.64425E+004  1.38841E+004  1.18217E+004  1.01501E+004  8.78816E+003
  7.67316E+003  6.75632E+003  5.99951E+003  5.37282E+003  4.85265E+003  4.42035E+003
  4.06109E+003  3.76311E+003  3.51703E+003  3.31541E+003  3.15236E+003  3.02325E+003
  2.92454E+003  2.85355E+003  2.80838E+003  2.78782E+003  2.79128E+003  2.81879E+003
  2.87092E+003  2.94886E+003  3.05438E+003  3.18985E+003  3.35820E+003  3.56284E+003
  3.80727E+003  4.09434E+003  4.42443E+003  4.79203E+003  5.17989E+003  5.55235E+003
  5.85630E+003  6.04193E+003  6.08856E+003  5.99548E+003  5.76949E+003  5.44357E+003
  5.07112E+003  4.69848E+003  4.35302E+003  4.04661E+003  3.78215E+003  3.55834E+003
  3.37229E+003  3.22078E+003  3.10082E+003  3.00991E+003  2.94610E+003  2.90803E+003
  2.89492E+003  2.90657E+003  2.94336E+003  3.00633E+003  3.09717E+003  3.21833E+003
  3.37314E+003  3.56594E+003  3.80230E+003  4.08927E+003  4.43573E+003  4.85285E+003
  5.35469E+003  5.95891E+003  6.68782E+003  7.56970E+003  8.64047E+003  9.94606E+003
  1.15454E+004  1.35144E+004  1.59518E+004  1.89859E+004  2.27853E+004  2.75721E+004
  3.36405E+004  4.13834E+004  5.13274E+004  6.41833E+004  8.09161E+004  1.02843E+005
  1.31776E+005
  3.99889E+007  3.10843E+007  2.42476E+007  1.89347E+007  1.47552E+007  1.14357E+007
  8.79016E+006  6.69122E+006  5.04261E+006  3.76374E+006  2.78569E+006  2.04938E+006
  1.50329E+006  1.10293E+006  8.11433E+005  5.99746E+005  4.45907E+005  3.33764E+005
  2.51640E+005  1.91164E+005  1.46354E+005  1.12936E+005  8.78470E+004  6.88832E+004
  5.44516E+004  4.33944E+004  3.48655E+004  2.82428E+004  2.30664E+004  1.89944E+004
  1.57708E+004  1.32031E+004  1.11456E+004  9.48737E+003  8.14363E+003  7.04903E+003
  6.15306E+003  5.41647E+003  4.80856E+003  4.30525E+003  3.88756E+003  3.54048E+003
  3.25209E+003  3.01292E+003  2.81544E+003  2.65365E+003  2.52283E+003  2.41926E+003
  2.34008E+003  2.28316E+003  2.24695E+003  2.23050E+003  2.23334E+003  2.25549E+003
  2.29744E+003  2.36014E+003  2.44506E+003  2.55413E+003  2.68978E+003  2.85487E+003
  3.05238E+003  3.28488E+003  3.55316E+003  3.85348E+003  4.17275E+003  4.48278E+003
  4.73995E+003  4.90182E+003  4.95069E+003  4.88638E+003  4.71207E+003  4.45180E+003
  4.14938E+003  3.84450E+003  3.56101E+003  3.30933E+003  3.09211E+003  2.90835E+003
  2.75566E+003  2.63137E+003  2.53301E+003  2.45848E+003  2.40619E+003  2.37499E+003
  2.36425E+003  2.37378E+003  2.40391E+003  2.45547E+003  2.52985E+003  2.62907E+003
  2.75585E+003  2.91374E+003  3.10732E+003  3.34238E+003  3.62619E+003  3.96793E+003
  4.37911E+003  4.87425E+003  5.47166E+003  6.19454E+003  7.07239E+003  8.14291E+003
  9.45449E+003  1.10696E+004  1.30691E+004  1.55586E+004  1.86765E+004  2.26053E+004
  2.75869E+004  3.39441E+004  4.21098E+004  5.26684E+004  6.64130E+004  8.44271E+004
  1.08199E+005
  3.49184E+007  2.70932E+007  2.10759E+007  1.63921E+007  1.27048E+007  9.78098E+006
  7.46260E+006  5.63753E+006  4.21687E+006  3.12528E+006  2.29888E+006  1.68292E+006
  1.23002E+006  9.00180E+005  6.61158E+005  4.88130E+005  3.62646E+005  2.71297E+005
  2.04460E+005  1.55270E+005  1.18839E+005  9.16789E+004  7.12934E+004  5.58885E+004
  4.41678E+004  3.51896E+004  2.82656E+004  2.28903E+004  1.86898E+004  1.53861E+004
  1.27713E+004  1.06889E+004  9.02069E+003  7.67648E+003  6.58740E+003  5.70042E+003
  4.97454E+003  4.37788E+003  3.88555E+003  3.47801E+003  3.13985E+003  2.85890E+003
  2.62550E+003  2.43196E+003  2.27217E+003  2.14128E+003  2.03545E+003  1.95168E+003
  1.88765E+003  1.84162E+003  1.81236E+003  1.79908E+003  1.80142E+003  1.81939E+003
  1.85340E+003  1.90423E+003  1.97309E+003  2.06158E+003  2.17172E+003  2.30588E+003
  2.46663E+003  2.65626E+003  2.87574E+003  3.12257E+003  3.38684E+003  3.64613E+003
  3.86456E+003  4.00587E+003  4.05468E+003  4.01138E+003  3.87690E+003  3.66829E+003
  3.42145E+003  3.17048E+003  2.93627E+003  2.72810E+003  2.54839E+003  2.39639E+003
  2.27015E+003  2.16742E+003  2.08615E+003  2.02460E+003  1.98142E+003  1.95568E+003
  1.94683E+003  1.95472E+003  1.97962E+003  2.02221E+003  2.08364E+003  2.16558E+003
  2.27029E+003  2.40069E+003  2.56058E+003  2.75473E+003  2.98918E+003  3.27150E+003
  3.61125E+003  4.02041E+003  4.51414E+003  5.11166E+003  5.83738E+003  6.72252E+003
  7.80715E+003  9.14295E+003  1.07970E+004  1.28567E+004  1.54368E+004  1.86884E+004
  2.28120E+004  2.80750E+004  3.48364E+004  4.35803E+004  5.49643E+004  6.98866E+004
  8.95811E+004
  3.07223E+007  2.37853E+007  1.84424E+007  1.42780E+007  1.10002E+007  8.40909E+006
  6.36760E+006  4.77401E+006  3.54486E+006  2.60958E+006  1.90865E+006  1.39114E+006
  1.01359E+006  7.40221E+005  5.42906E+005  4.00448E+005  2.97312E+005  2.22316E+005
  1.67485E+005  1.27151E+005  9.72908E+004  7.50356E+004  5.83359E+004  4.57190E+004
  3.61217E+004  2.87714E+004  2.31041E+004  1.87052E+004  1.52685E+004  1.25660E+004
  1.04275E+004  8.72486E+003  7.36106E+003  6.26238E+003  5.37241E+003  4.64774E+003
  4.05480E+003  3.56751E+003  3.16550E+003  2.83278E+003  2.55676E+003  2.32746E+003
  2.13700E+003  1.97908E+003  1.84873E+003  1.74196E+003  1.65564E+003  1.58733E+003
  1.53511E+003  1.49758E+003  1.47374E+003  1.46293E+003  1.46486E+003  1.47955E+003
  1.50733E+003  1.54887E+003  1.60514E+003  1.67748E+003  1.76759E+003  1.87744E+003
  2.00923E+003  2.16499E+003  2.34578E+003  2.54994E+003  2.76993E+003  2.98789E+003
  3.17420E+003  3.29777E+003  3.34510E+003  3.31709E+003  3.21334E+003  3.04552E+003
  2.84299E+003  2.63513E+003  2.44036E+003  2.26696E+003  2.11722E+003  1.99058E+003
  1.88542E+003  1.79989E+003  1.73224E+003  1.68103E+003  1.64513E+003  1.62374E+003
  1.61641E+003  1.62302E+003  1.64379E+003  1.67928E+003  1.73047E+003  1.79872E+003
  1.88593E+003  1.99455E+003  2.12772E+003  2.28945E+003  2.48476E+003  2.71997E+003
  3.00305E+003  3.34402E+003  3.75551E+003  4.25356E+003  4.85857E+003  5.59659E+003
  6.50107E+003  7.61518E+003  8.99494E+003  1.07134E+004  1.28662E+004  1.55799E+004
  1.90218E+004  2.34155E+004  2.90607E+004  3.63623E+004  4.58698E+004  5.83338E+004
  7.47857E+004
  2.72318E+007  2.10279E+007  1.62425E+007  1.25097E+007  9.57545E+006  7.26646E+006
  5.46075E+006  4.06356E+006  2.99588E+006  2.19150E+006  1.59464E+006  1.15783E+006
  8.41354E+005  6.13337E+005  4.49312E+005  3.31150E+005  2.45726E+005  1.83666E+005
  1.38321E+005  1.04981E+005  8.03061E+004  6.19204E+004  4.81275E+004  3.77090E+004
  2.97854E+004  2.37183E+004  1.90412E+004  1.54117E+004  1.25766E+004  1.03477E+004
  8.58429E+003  7.18054E+003  6.05640E+003  5.15098E+003  4.41770E+003  3.82073E+003
  3.33238E+003  2.93112E+003  2.60014E+003  2.32626E+003  2.09908E+003  1.91040E+003
  1.75369E+003  1.62378E+003  1.51655E+003  1.42874E+003  1.35776E+003  1.30158E+003
  1.25865E+003  1.22779E+003  1.20819E+003  1.19932E+003  1.20092E+003  1.21302E+003
  1.23589E+003  1.27009E+003  1.31644E+003  1.37605E+003  1.45033E+003  1.54097E+003
  1.64983E+003  1.77871E+003  1.92865E+003  2.09863E+003  2.28285E+003  2.46703E+003
  2.62664E+003  2.73496E+003  2.77999E+003  2.76303E+003  2.68299E+003  2.54750E+003
  2.38045E+003  2.20726E+003  2.04422E+003  1.89880E+003  1.77314E+003  1.66687E+003
  1.57864E+003  1.50690E+003  1.45018E+003  1.40727E+003  1.37720E+003  1.35932E+003
  1.35323E+003  1.35884E+003  1.37633E+003  1.40618E+003  1.44919E+003  1.50654E+003
  1.57981E+003  1.67105E+003  1.78293E+003  1.91879E+003  2.08287E+003  2.28050E+003
  2.51837E+003  2.80490E+003  3.15075E+003  3.56941E+003  4.07804E+003  4.69858E+003
  5.45919E+003  6.39624E+003  7.55688E+003  9.00262E+003  1.08141E+004  1.30979E+004
  1.59949E+004  1.96935E+004  2.44464E+004  3.05945E+004  3.86010E+004  4.90985E+004
  6.29560E+004
  2.43135E+007  1.87166E+007  1.43939E+007  1.10221E+007  8.37865E+006  6.31079E+006
  4.70681E+006  3.47681E+006  2.54581E+006  1.85137E+006  1.34098E+006  9.70436E+005
  7.03592E+005  5.12142E+005  3.74808E+005  2.76053E+005  2.04744E+005  1.52979E+005
  1.15176E+005  8.73916E+004  6.68341E+004  5.15202E+004  4.00342E+004  3.13599E+004
  2.47642E+004  1.97147E+004  1.58229E+004  1.28034E+004  1.04452E+004  8.59165E+003
  7.12548E+003  5.95857E+003  5.02429E+003  4.27195E+003  3.66276E+003  3.16691E+003
  2.76136E+003  2.42819E+003  2.15343E+003  1.92611E+003  1.73759E+003  1.58103E+003
  1.45102E+003  1.34326E+003  1.25433E+003  1.18150E+003  1.12264E+003  1.07606E+003
  1.04047E+003  1.01489E+003  9.98641E+002  9.91286E+002  9.92621E+002  1.00266E+003
  1.02165E+003  1.05003E+003  1.08851E+003  1.13801E+003  1.19973E+003  1.27509E+003
  1.36570E+003  1.47311E+003  1.59836E+003  1.74082E+003  1.89604E+003  2.05252E+003
  2.18987E+003  2.28508E+003  2.32739E+003  2.31834E+003  2.25663E+003  2.14681E+003
  2.00832E+003  1.86315E+003  1.72580E+003  1.60302E+003  1.49685E+003  1.40704E+003
  1.33249E+003  1.27189E+003  1.22400E+003  1.18778E+003  1.16243E+003  1.14739E+003
  1.14232E+003  1.14715E+003  1.16202E+003  1.18735E+003  1.22383E+003  1.27244E+003
  1.33452E+003  1.41183E+003  1.50662E+003  1.62173E+003  1.76076E+003  1.92822E+003
  2.12980E+003  2.37264E+003  2.66579E+003  3.02069E+003  3.45192E+003  3.97810E+003
  4.62314E+003  5.41792E+003  6.40248E+003  7.62906E+003  9.16620E+003  1.11043E+004
  1.35631E+004  1.67028E+004  2.07378E+004  2.59581E+004  3.27570E+004  4.16719E+004
  5.34413E+004
  2.18616E+007  1.67683E+007  1.28315E+007  9.76391E+006  7.36880E+006  5.50839E+006
  4.07765E+006  2.99051E+006  2.17558E+006  1.57370E+006  1.13528E+006  8.19256E+005
  5.92856E+005  4.30998E+005  3.15161E+005  2.31991E+005  1.71993E+005  1.28467E+005
  9.66949E+004  7.33506E+004  5.60827E+004  4.32222E+004  3.35782E+004  2.62964E+004
  2.07605E+004  1.65232E+004  1.32579E+004  1.07250E+004  8.74725E+003  7.19298E+003
  5.96380E+003  4.98571E+003  4.20277E+003  3.57241E+003  3.06209E+003  2.64681E+003
  2.30721E+003  2.02828E+003  1.79829E+003  1.60804E+003  1.45029E+003  1.31930E+003
  1.21055E+003  1.12042E+003  1.04604E+003  9.85143E+002  9.35927E+002  8.96982E+002
  8.67223E+002  8.45840E+002  8.32256E+002  8.26108E+002  8.27227E+002  8.35626E+002
  8.51506E+002  8.75252E+002  9.07448E+002  9.48884E+002  1.00057E+003  1.06372E+003
  1.13970E+003  1.22990E+003  1.33528E+003  1.45550E+003  1.58711E+003  1.72079E+003
  1.83953E+003  1.92345E+003  1.96285E+003  1.95939E+003  1.91182E+003  1.82245E+003
  1.70704E+003  1.58464E+003  1.46821E+003  1.36389E+003  1.27358E+003  1.19717E+003
  1.13375E+003  1.08221E+003  1.04150E+003  1.01073E+003  9.89232E+002  9.76508E+002
  9.72289E+002  9.76502E+002  9.89284E+002  1.01099E+003  1.04220E+003  1.08376E+003
  1.13683E+003  1.20291E+003  1.28391E+003  1.38228E+003  1.50109E+003  1.64421E+003
  1.81649E+003  2.02406E+003  2.27465E+003  2.57806E+003  2.94678E+003  3.39673E+003
  3.94839E+003  4.62821E+003  5.47047E+003  6.51991E+003  7.83522E+003  9.49380E+003
  1.15984E+004  1.42859E+004  1.77403E+004  2.22098E+004  2.80315E+004  3.56656E+004
  4.57448E+004
  1.97915E+007  1.51171E+007  1.15037E+007  8.69456E+006  6.51325E+006  4.83220E+006
  3.55076E+006  2.58611E+006  1.87007E+006  1.34626E+006  9.67819E+005  6.96744E+005
  5.03400E+005  3.65584E+005  2.67143E+005  1.96550E+005  1.45666E+005  1.08772E+005
  8.18505E+004  6.20757E+004  4.74515E+004  3.65621E+004  2.83976E+004  2.22341E+004
  1.75491E+004  1.39637E+004  1.12014E+004  9.05898E+003  7.38644E+003  6.07229E+003
  5.03321E+003  4.20655E+003  3.54494E+003  3.01238E+003  2.58133E+003  2.23061E+003
  1.94386E+003  1.70839E+003  1.51426E+003  1.35371E+003  1.22060E+003  1.11009E+003
  1.01835E+003  9.42334E+002  8.79611E+002  8.28260E+002  7.86762E+002  7.53926E+002
  7.28837E+002  7.10809E+002  6.99357E+002  6.94172E+002  6.95113E+002  7.02194E+002
  7.15582E+002  7.35607E+002  7.62763E+002  7.97724E+002  8.41349E+002  8.94680E+002
  9.58903E+002  1.03522E+003  1.12453E+003  1.22669E+003  1.33898E+003  1.45382E+003
  1.55693E+003  1.63109E+003  1.66755E+003  1.66797E+003  1.63128E+003  1.55823E+003
  1.46153E+003  1.35776E+003  1.25848E+003  1.16928E+003  1.09199E+003  1.02657E+003
  9.72268E+002  9.28155E+002  8.93331E+002  8.67041E+002  8.48697E+002  8.37890E+002
  8.34386E+002  8.38126E+002  8.49230E+002  8.68004E+002  8.94957E+002  9.30822E+002
  9.76590E+002  1.03356E+003  1.10338E+003  1.18818E+003  1.29058E+003  1.41394E+003
  1.56244E+003  1.74138E+003  1.95742E+003  2.21903E+003  2.53697E+003  2.92501E+003
  3.40083E+003  3.98724E+003  4.71387E+003  5.61934E+003  6.75434E+003  8.18572E+003
  1.00022E+004  1.23221E+004  1.53042E+004  1.91630E+004  2.41895E+004  3.07814E+004
  3.94849E+004
  1.80356E+007  1.37101E+007  1.03693E+007  7.78173E+006  5.78577E+006  4.26040E+006
  3.10806E+006  2.24881E+006  1.61722E+006  1.15934E+006  8.30962E+005  5.97019E+005
  4.30781E+005  3.12577E+005  2.28277E+005  1.67887E+005  1.24385E+005  9.28575E+004
  6.98594E+004  5.29703E+004  4.04828E+004  3.11859E+004  2.42166E+004  1.89562E+004
  1.49584E+004  1.18994E+004  9.54305E+003  7.71581E+003  6.28958E+003  5.16917E+003
  4.28344E+003  3.57892E+003  3.01517E+003  2.56147E+003  2.19431E+003  1.89563E+003
  1.65148E+003  1.45102E+003  1.28579E+003  1.14916E+003  1.03590E+003  9.41891E+002
  8.63856E+002  7.99200E+002  7.45858E+002  7.02192E+002  6.66907E+002  6.38990E+002
  6.17658E+002  6.02330E+002  5.92591E+002  5.88180E+002  5.88976E+002  5.94991E+002
  6.06370E+002  6.23392E+002  6.46483E+002  6.76219E+002  7.13336E+002  7.58734E+002
  8.13439E+002  8.78509E+002  9.54764E+002  1.04218E+003  1.13861E+003  1.23780E+003
  1.32770E+003  1.39339E+003  1.42694E+003  1.42997E+003  1.40161E+003  1.34157E+003
  1.26012E+003  1.17165E+003  1.08652E+003  1.00983E+003  9.43288E+002  8.86950E+002
  8.40193E+002  8.02219E+002  7.72263E+002  7.49676E+002  7.33955E+002  7.24750E+002
  7.21861E+002  7.25242E+002  7.35001E+002  7.51408E+002  7.74905E+002  8.06134E+002
  8.45959E+002  8.95508E+002  9.56227E+002  1.02995E+003  1.11898E+003  1.22622E+003
  1.35533E+003  1.51091E+003  1.69875E+003  1.92624E+003  2.20274E+003  2.54023E+003
  2.95411E+003  3.46424E+003  4.09642E+003  4.88427E+003  5.87194E+003  7.11765E+003
  8.69864E+003  1.07180E+004  1.33139E+004  1.66733E+004  2.10495E+004  2.67888E+004
  3.43668E+004
  1.65394E+007  1.25052E+007  9.39577E+006  6.99953E+006  5.16512E+006  3.77533E+006
  2.73499E+006  1.96672E+006  1.40736E+006  1.00522E+006  7.18681E+005  5.15488E+005
  3.71548E+005  2.69406E+005  1.96656E+005  1.44581E+005  1.07090E+005  7.99286E+004
  6.01205E+004  4.55770E+004  3.48255E+004  2.68224E+004  2.08239E+004  1.62969E+004
  1.28570E+004  1.02254E+004  8.19849E+003  6.62702E+003  5.40064E+003  4.43740E+003
  3.67606E+003  3.07058E+003  2.58618E+003  2.19641E+003  1.88104E+003  1.62455E+003
  1.41492E+003  1.24283E+003  1.10101E+003  9.83753E+002  8.86571E+002  8.05916E+002
  7.38978E+002  6.83522E+002  6.37776E+002  6.00330E+002  5.70074E+002  5.46136E+002
  5.27845E+002  5.14700E+002  5.06347E+002  5.02561E+002  5.03238E+002  5.08388E+002
  5.18136E+002  5.32724E+002  5.52518E+002  5.78014E+002  6.09850E+002  6.48803E+002
  6.95768E+002  7.51676E+002  8.17269E+002  8.92593E+002  9.75932E+002  1.06206E+003
  1.14074E+003  1.19900E+003  1.22970E+003  1.23436E+003  1.21233E+003  1.16265E+003
  1.09364E+003  1.01782E+003  9.44448E+002  8.78177E+002  8.20612E+002  7.71851E+002
  7.31386E+002  6.98538E+002  6.72649E+002  6.53163E+002  6.39646E+002  6.31800E+002
  6.29454E+002  6.32574E+002  6.41259E+002  6.55748E+002  6.76434E+002  7.03880E+002
  7.38848E+002  7.82329E+002  8.35593E+002  9.00249E+002  9.78322E+002  1.07236E+003
  1.18557E+003  1.32199E+003  1.48672E+003  1.68622E+003  1.92872E+003  2.22474E+003
  2.58779E+003  3.03531E+003  3.58995E+003  4.28125E+003  5.14794E+003  6.24116E+003
  7.62873E+003  9.40113E+003  1.16798E+004  1.46287E+004  1.84705E+004  2.35089E+004
  3.01614E+004
  1.52586E+007  1.14684E+007  8.55676E+006  6.32703E+006  4.63398E+006  3.36262E+006
  2.41980E+006  1.73023E+006  1.23273E+006  8.77736E+005  6.26216E+005  4.48547E+005
  3.23013E+005  2.34078E+005  1.70801E+005  1.25537E+005  9.29635E+004  6.93715E+004
  5.21702E+004  3.95429E+004  3.02094E+004  2.32627E+004  1.80567E+004  1.41284E+004
  1.11438E+004  8.86077E+003  7.10271E+003  5.73987E+003  4.67649E+003  3.84141E+003
  3.18147E+003  2.65674E+003  2.23701E+003  1.89933E+003  1.62617E+003  1.40404E+003
  1.22252E+003  1.07354E+003  9.50780E+002  8.49300E+002  7.65207E+002  6.95425E+002
  6.37517E+002  5.89548E+002  5.49982E+002  5.17598E+002  4.91433E+002  4.70731E+002
  4.54914E+002  4.43545E+002  4.36318E+002  4.33039E+002  4.33617E+002  4.38061E+002
  4.46480E+002  4.59084E+002  4.76190E+002  4.98229E+002  5.25756E+002  5.59449E+002
  6.00090E+002  6.48498E+002  7.05343E+002  7.70706E+002  8.43176E+002  9.18337E+002
  9.87400E+002  1.03907E+003  1.06696E+003  1.07249E+003  1.05518E+003  1.01371E+003
  9.54859E+002  8.89554E+002  8.26042E+002  7.68536E+002  7.18531E+002  6.76160E+002
  6.41005E+002  6.12486E+002  5.90039E+002  5.73184E+002  5.61548E+002  5.54875E+002
  5.53024E+002  5.55969E+002  5.63803E+002  5.76742E+002  5.95137E+002  6.19490E+002
  6.50476E+002  6.88975E+002  7.36111E+002  7.93310E+002  8.62365E+002  9.45532E+002
  1.04565E+003  1.16629E+003  1.31197E+003  1.48840E+003  1.70288E+003  1.96470E+003
  2.28585E+003  2.68174E+003  3.17243E+003  3.78407E+003  4.55096E+003  5.51835E+003
  6.74628E+003  8.31487E+003  1.03316E+004  1.29416E+004  1.63419E+004  2.08014E+004
  2.66894E+004
  1.41577E+007  1.05725E+007  7.83120E+006  5.74716E+006  4.17819E+006  3.01060E+006
  2.15293E+006  1.53157E+006  1.08704E+006  7.71965E+005  5.49793E+005  3.93366E+005
  2.83072E+005  2.05038E+005  1.49563E+005  1.09902E+005  8.13700E+004  6.07101E+004
  4.56492E+004  3.45947E+004  2.64247E+004  2.03448E+004  1.57889E+004  1.23515E+004
  9.74026E+003  7.74314E+003  6.20542E+003  5.01358E+003  4.08375E+003  3.35367E+003
  2.77682E+003  2.31821E+003  1.95144E+003  1.65642E+003  1.41781E+003  1.22380E+003
  1.06530E+003  9.35221E+002  8.28059E+002  7.39485E+002  6.66097E+002  6.05207E+002
  5.54685E+002  5.12838E+002  4.78325E+002  4.50079E+002  4.27257E+002  4.09202E+002
  3.95405E+002  3.85488E+002  3.79181E+002  3.76314E+002  3.76810E+002  3.80676E+002
  3.88007E+002  3.98985E+002  4.13889E+002  4.33097E+002  4.57093E+002  4.86471E+002
  5.21920E+002  5.64161E+002  6.13791E+002  6.70903E+002  7.34299E+002  8.00174E+002
  8.60905E+002  9.06628E+002  9.31736E+002  9.37523E+002  9.23620E+002  8.88577E+002
  8.38034E+002  7.81511E+002  7.26328E+002  6.76271E+002  6.32709E+002  5.95795E+002
  5.65180E+002  5.40369E+002  5.20876E+002  5.06288E+002  4.96286E+002  4.90650E+002
  4.89265E+002  4.92113E+002  4.99284E+002  5.10976E+002  5.27506E+002  5.49325E+002
  5.77038E+002  6.11432E+002  6.53512E+002  7.04552E+002  7.66153E+002  8.40329E+002
  9.29612E+002  1.03719E+003  1.16710E+003  1.32443E+003  1.51570E+003  1.74921E+003
  2.03563E+003  2.38874E+003  2.82644E+003  3.37206E+003  4.05621E+003  4.91928E+003
  6.01486E+003  7.41443E+003  9.21393E+003  1.15428E+004  1.45769E+004  1.85560E+004
  2.38094E+004
  1.32077E+007  9.79547E+006  7.20197E+006  5.24590E+006  3.78613E+006  2.70975E+006
  1.92661E+006  1.36438E+006  9.65232E+005  6.83953E+005  4.86417E+005  3.47706E+005
  2.50071E+005  1.81067E+005  1.32044E+005  9.70107E+004  7.18146E+004  5.35733E+004
  4.02774E+004  3.05194E+004  2.33084E+004  1.79426E+004  1.39223E+004  1.08893E+004
  8.58556E+003  6.82380E+003  5.46750E+003  4.41640E+003  3.59649E+003  2.95282E+003
  2.44430E+003  2.04010E+003  1.71689E+003  1.45694E+003  1.24673E+003  1.07585E+003
  9.36256E+002  8.21719E+002  7.27373E+002  6.49403E+002  5.84810E+002  5.31224E+002
  4.86767E+002  4.49948E+002  4.19584E+002  3.94734E+002  3.74658E+002  3.58775E+002
  3.46636E+002  3.37909E+002  3.32356E+002  3.29828E+002  3.30256E+002  3.33645E+002
  3.40080E+002  3.49722E+002  3.62815E+002  3.79692E+002  4.00782E+002  4.26607E+002
  4.57774E+002  4.94920E+002  5.38572E+002  5.88810E+002  6.44576E+002  7.02513E+002
  7.55923E+002  7.96181E+002  8.18463E+002  8.23990E+002  8.12413E+002  7.82324E+002
  7.38545E+002  6.89391E+002  6.41307E+002  5.97650E+002  5.59648E+002  5.27455E+002
  5.00778E+002  4.79191E+002  4.62277E+002  4.49679E+002  4.41124E+002  4.36429E+002
  4.35496E+002  4.38320E+002  4.44989E+002  4.55684E+002  4.70698E+002  4.90439E+002
  5.15454E+002  5.46454E+002  5.84346E+002  6.30276E+002  6.85686E+002  7.52390E+002
  8.32664E+002  9.29380E+002  1.04616E+003  1.18760E+003  1.35954E+003  1.56947E+003
  1.82698E+003  2.14447E+003  2.53803E+003  3.02865E+003  3.64388E+003  4.42005E+003
  5.40535E+003  6.66408E+003  8.28253E+003  1.03771E+004  1.31059E+004  1.66845E+004
  2.14089E+004
  1.23852E+007  9.11971E+006  6.65502E+006  4.81166E+006  3.44822E+006  2.45227E+006
  1.73444E+006  1.22346E+006  8.63170E+005  6.10527E+005  4.33698E+005  3.09798E+005
  2.22708E+005  1.61208E+005  1.17539E+005  8.63417E+004  6.39089E+004  4.76703E+004
  3.58354E+004  2.71503E+004  2.07326E+004  1.59576E+004  1.23801E+004  9.68153E+003
  7.63194E+003  6.06474E+003  4.85834E+003  3.92353E+003  3.19443E+003  2.62212E+003
  2.17004E+003  1.81076E+003  1.52350E+003  1.29251E+003  1.10574E+003  9.53936E+002
  8.29948E+002  7.28230E+002  6.44453E+002  5.75229E+002  5.17888E+002  4.70323E+002
  4.30866E+002  3.98192E+002  3.71247E+002  3.49197E+002  3.31383E+002  3.17289E+002
  3.06517E+002  2.98770E+002  2.93837E+002  2.91587E+002  2.91957E+002  2.94952E+002
  3.00647E+002  3.09185E+002  3.20783E+002  3.35736E+002  3.54423E+002  3.77309E+002
  4.04931E+002  4.37850E+002  4.76522E+002  5.20997E+002  5.70289E+002  6.21357E+002
  6.68219E+002  7.03337E+002  7.22708E+002  7.27522E+002  7.17361E+002  6.90991E+002
  6.52694E+002  6.09745E+002  5.67760E+002  5.29658E+002  4.96513E+002  4.68459E+002
  4.45246E+002  4.26506E+002  4.11878E+002  4.01057E+002  3.93811E+002  3.89985E+002
  3.89503E+002  3.92370E+002  3.98670E+002  4.08577E+002  4.22360E+002  4.40394E+002
  4.63178E+002  4.91360E+002  5.25764E+002  5.67430E+002  6.17668E+002  6.78123E+002
  7.50859E+002  8.38479E+002  9.44270E+002  1.07239E+003  1.22815E+003  1.41833E+003
  1.65161E+003  1.93925E+003  2.29584E+003  2.74039E+003  3.29788E+003  4.00123E+003
  4.89414E+003  6.03488E+003  7.50164E+003  9.39993E+003  1.18729E+004  1.51159E+004
  1.93969E+004
  1.16713E+007  8.53078E+006  6.17875E+006  4.43482E+006  3.15663E+006  2.23173E+006
  1.57114E+006  1.10455E+006  7.77502E+005  5.49128E+005  3.89726E+005  2.78233E+005
  1.99949E+005  1.44704E+005  1.05491E+005  7.74832E+004  5.73470E+004  4.27721E+004
  3.21504E+004  2.43560E+004  1.85968E+004  1.43120E+004  1.11020E+004  8.68072E+003
  6.84193E+003  5.43603E+003  4.35391E+003  3.51548E+003  2.86163E+003  2.34845E+003
  1.94313E+003  1.62105E+003  1.36357E+003  1.15655E+003  9.89187E+002  8.53174E+002
  7.42099E+002  6.50987E+002  5.75956E+002  5.13965E+002  4.62622E+002  4.20037E+002
  3.84715E+002  3.55466E+002  3.31348E+002  3.11612E+002  2.95668E+002  2.83052E+002
  2.73408E+002  2.66471E+002  2.62051E+002  2.60029E+002  2.60350E+002  2.63019E+002
  2.68101E+002  2.75724E+002  2.86083E+002  2.99441E+002  3.16136E+002  3.36584E+002
  3.61259E+002  3.90654E+002  4.25155E+002  4.64759E+002  5.08498E+002  5.53523E+002
  5.94403E+002  6.24579E+002  6.40924E+002  6.44625E+002  6.35116E+002  6.11436E+002
  5.77556E+002  5.39850E+002  5.03137E+002  4.69899E+002  4.41036E+002  4.16651E+002
  3.96518E+002  3.80320E+002  3.67746E+002  3.58533E+002  3.52484E+002  3.49473E+002
  3.49442E+002  3.52404E+002  3.58445E+002  3.67730E+002  3.80511E+002  3.97134E+002
  4.18059E+002  4.43881E+002  4.75354E+002  5.13431E+002  5.59309E+002  6.14490E+002
  6.80861E+002  7.60798E+002  8.57303E+002  9.74178E+002  1.11626E+003  1.28974E+003
  1.50257E+003  1.76500E+003  2.09036E+003  2.49602E+003  3.00476E+003  3.64667E+003
  4.46162E+003  5.50282E+003  6.84164E+003  8.57436E+003  1.08316E+004  1.37917E+004
  1.76989E+004
  1.10506E+007  8.01676E+006  5.76341E+006  4.10740E+006  2.90486E+006  2.04280E+006
  1.43233E+006  1.00412E+006  7.05494E+005  4.97689E+005  3.52970E+005  2.51888E+005
  1.80972E+005  1.30951E+005  9.54572E+004  7.01091E+004  5.18865E+004  3.86973E+004
  2.90857E+004  2.20327E+004  1.68215E+004  1.29444E+004  1.00401E+004  7.84943E+003
  6.18589E+003  4.91406E+003  3.93522E+003  3.17688E+003  2.58553E+003  2.12146E+003
  1.75496E+003  1.46376E+003  1.23100E+003  1.04388E+003  8.92616E+002  7.69704E+002
  6.69340E+002  5.87024E+002  5.19244E+002  4.63251E+002  4.16880E+002  3.78423E+002
  3.46526E+002  3.20117E+002  2.98341E+002  2.80522E+002  2.66125E+002  2.54734E+002
  2.46025E+002  2.39757E+002  2.35761E+002  2.33927E+002  2.34207E+002  2.36603E+002
  2.41176E+002  2.48040E+002  2.57369E+002  2.69402E+002  2.84442E+002  3.02859E+002
  3.25076E+002  3.51519E+002  3.82503E+002  4.17950E+002  4.56854E+002  4.96452E+002
  5.31737E+002  5.57079E+002  5.70289E+002  5.72541E+002  5.63052E+002  5.41229E+002
  5.10901E+002  4.77642E+002  4.45512E+002  4.16553E+002  3.91484E+002  3.70364E+002
  3.52986E+002  3.39070E+002  3.28346E+002  3.20591E+002  3.15639E+002  3.13388E+002
  3.13796E+002  3.16884E+002  3.22742E+002  3.31528E+002  3.43476E+002  3.58912E+002
  3.78262E+002  4.02075E+002  4.31047E+002  4.66055E+002  5.08201E+002  5.58865E+002
  6.19783E+002  6.93139E+002  7.81691E+002  8.88933E+002  1.01931E+003  1.17851E+003
  1.37384E+003  1.61473E+003  1.91341E+003  2.28586E+003  2.75303E+003  3.34253E+003
  4.09104E+003  5.04744E+003  6.27731E+003  7.86913E+003  9.94290E+003  1.26623E+004
  1.62518E+004
  1.05103E+007  7.56769E+006  5.40084E+006  3.82275E+006  2.68748E+006  1.88099E+006
  1.31433E+006  9.19247E+005  6.44902E+005  4.54533E+005  3.22194E+005  2.29858E+005
  1.65119E+005  1.19471E+005  8.70853E+004  6.39591E+004  4.73342E+004  3.53014E+004
  2.65324E+004  2.00978E+004  1.53433E+004  1.18061E+004  9.15640E+003  7.15788E+003
  5.64027E+003  4.48008E+003  3.58719E+003  2.89549E+003  2.35615E+003  1.93292E+003
  1.59872E+003  1.33319E+003  1.12097E+003  9.50385E+002  8.12503E+002  7.00474E+002
  6.09007E+002  5.33994E+002  4.72235E+002  4.21220E+002  3.78976E+002  3.43944E+002
  3.14891E+002  2.90836E+002  2.71003E+002  2.54773E+002  2.41661E+002  2.31284E+002
  2.23349E+002  2.17636E+002  2.13991E+002  2.12313E+002  2.12557E+002  2.14726E+002
  2.18875E+002  2.25106E+002  2.33580E+002  2.44509E+002  2.58170E+002  2.74893E+002
  2.95051E+002  3.19010E+002  3.47002E+002  3.78854E+002  4.13464E+002  4.48067E+002
  4.78000E+002  4.98581E+002  5.08608E+002  5.09151E+002  4.99182E+002  4.78581E+002
  4.51130E+002  4.21669E+002  3.93535E+002  3.68347E+002  3.46640E+002  3.28424E+002
  3.13501E+002  3.01622E+002  2.92554E+002  2.86108E+002  2.82144E+002  2.80581E+002
  2.81392E+002  2.84607E+002  2.90316E+002  2.98671E+002  3.09896E+002  3.24295E+002
  3.42264E+002  3.64315E+002  3.91092E+002  4.23407E+002  4.62278E+002  5.08981E+002
  5.65121E+002  6.32714E+002  7.14308E+002  8.13131E+002  9.33290E+002  1.08004E+003
  1.26013E+003  1.48227E+003  1.75777E+003  2.10139E+003  2.53249E+003  3.07660E+003
  3.76762E+003  4.65072E+003  5.78652E+003  7.25679E+003  9.17244E+003  1.16847E+004
  1.50008E+004
  1.00398E+007  7.17500E+006  5.08407E+006  3.57528E+006  2.49992E+006  1.74251E+006
  1.21405E+006  8.47505E+005  5.93879E+005  4.18289E+005  2.96393E+005  2.11413E+005
  1.51858E+005  1.09875E+005  8.00915E+004  5.88239E+004  4.35348E+004  3.24684E+004
  2.44032E+004  1.84848E+004  1.41116E+004  1.08579E+004  8.42056E+003  6.58221E+003
  5.18625E+003  4.11906E+003  3.29778E+003  2.66157E+003  2.16552E+003  1.77629E+003
  1.46894E+003  1.22478E+003  1.02964E+003  8.72800E+002  7.46038E+002  6.43053E+002
  5.58976E+002  4.90031E+002  4.33271E+002  3.86390E+002  3.47571E+002  3.15381E+002
  2.88687E+002  2.66586E+002  2.48364E+002  2.33453E+002  2.21405E+002  2.11869E+002
  2.04576E+002  1.99323E+002  1.95967E+002  1.94417E+002  1.94630E+002  1.96611E+002
  2.00406E+002  2.06112E+002  2.13873E+002  2.23884E+002  2.36393E+002  2.51699E+002
  2.70127E+002  2.91978E+002  3.17397E+002  3.46083E+002  3.76782E+002  4.06662E+002
  4.31391E+002  4.47326E+002  4.54227E+002  4.52880E+002  4.42063E+002  4.22248E+002
  3.97183E+002  3.71004E+002  3.46369E+002  3.24500E+002  3.05760E+002  2.90109E+002
  2.77356E+002  2.67276E+002  2.59668E+002  2.54369E+002  2.51268E+002  2.50298E+002
  2.51447E+002  2.54750E+002  2.60299E+002  2.68240E+002  2.78786E+002  2.92222E+002
  3.08920E+002  3.29354E+002  3.54125E+002  3.83984E+002  4.19878E+002  4.62988E+002
  5.14802E+002  5.77189E+002  6.52510E+002  7.43756E+002  8.54738E+002  9.90325E+002
  1.15678E+003  1.36218E+003  1.61702E+003  1.93500E+003  2.33408E+003  2.83798E+003
  3.47815E+003  4.29654E+003  5.34945E+003  6.71279E+003  8.48957E+003  1.08202E+004
  1.38971E+004
  9.62971E+006  6.83120E+006  4.80712E+006  3.36018E+006  2.33822E+006  1.62407E+006
  1.12884E+006  7.86844E+005  5.50886E+005  3.87822E+005  2.74742E+005  1.95954E+005
  1.40755E+005  1.01846E+005  7.42445E+004  5.45335E+004  4.03622E+004  3.01040E+004
  2.26271E+004  1.71399E+004  1.30851E+004  1.00681E+004  7.80794E+003  6.10316E+003
  4.80858E+003  3.81889E+003  3.05724E+003  2.46724E+003  2.00722E+003  1.64626E+003
  1.36126E+003  1.13485E+003  9.53916E+002  8.08493E+002  6.90968E+002  5.95491E+002
  5.17549E+002  4.53638E+002  4.01026E+002  3.57572E+002  3.21593E+002  2.91760E+002
  2.67021E+002  2.46538E+002  2.29651E+002  2.15831E+002  2.04664E+002  1.95825E+002
  1.89062E+002  1.84189E+002  1.81073E+002  1.79628E+002  1.79816E+002  1.81639E+002
  1.85141E+002  1.90410E+002  1.97578E+002  2.06824E+002  2.18373E+002  2.32490E+002
  2.49456E+002  2.69504E+002  2.92671E+002  3.18498E+002  3.45526E+002  3.70824E+002
  3.90474E+002  4.02000E+002  4.05948E+002  4.02585E+002  3.90692E+002  3.71420E+002
  3.48416E+002  3.25118E+002  3.03559E+002  2.84606E+002  2.68470E+002  2.55067E+002
  2.44208E+002  2.35693E+002  2.29347E+002  2.25032E+002  2.22655E+002  2.22167E+002
  2.23564E+002  2.26888E+002  2.32229E+002  2.39730E+002  2.49590E+002  2.62078E+002
  2.77540E+002  2.96419E+002  3.19272E+002  3.46798E+002  3.79872E+002  4.19594E+002
  4.67341E+002  5.24848E+002  5.94305E+002  6.78490E+002  7.80940E+002  9.06178E+002
  1.06002E+003  1.24998E+003  1.48582E+003  1.78027E+003  2.15005E+003  2.61724E+003
  3.21110E+003  3.97073E+003  4.94854E+003  6.21528E+003  7.86690E+003  1.00342E+004
  1.28966E+004
  9.27146E+006  6.52947E+006  4.56467E+006  3.17319E+006  2.19882E+006  1.52275E+006
  1.05640E+006  7.35505E+005  5.14617E+005  3.62179E+005  2.56551E+005  1.82983E+005
  1.31449E+005  9.51238E+004  6.93525E+004  5.09467E+004  3.77119E+004  2.81302E+004
  2.11455E+004  1.60189E+004  1.22300E+004  9.41061E+003  7.29825E+003  5.70485E+003
  4.49477E+003  3.56962E+003  2.85762E+003  2.30605E+003  1.87599E+003  1.53854E+003
  1.27209E+003  1.06043E+003  8.91277E+002  7.55327E+002  6.45459E+002  5.56206E+002
  4.83347E+002  4.23604E+002  3.74425E+002  3.33808E+002  3.00178E+002  2.72294E+002
  2.49170E+002  2.30026E+002  2.14240E+002  2.01323E+002  1.90883E+002  1.82619E+002
  1.76294E+002  1.71735E+002  1.68816E+002  1.67458E+002  1.67624E+002  1.69316E+002
  1.72575E+002  1.77482E+002  1.84159E+002  1.92769E+002  2.03516E+002  2.16634E+002
  2.32355E+002  2.50835E+002  2.71985E+002  2.95145E+002  3.18613E+002  3.39388E+002
  3.54147E+002  3.61671E+002  3.62899E+002  3.57433E+002  3.44391E+002  3.25597E+002
  3.04463E+002  2.83733E+002  2.64886E+002  2.48486E+002  2.34620E+002  2.23167E+002
  2.13944E+002  2.06773E+002  2.01498E+002  1.98005E+002  1.96216E+002  1.96095E+002
  1.97647E+002  2.00915E+002  2.05988E+002  2.13001E+002  2.22144E+002  2.33665E+002
  2.47889E+002  2.65224E+002  2.86187E+002  3.11424E+002  3.41747E+002  3.78172E+002
  4.21975E+002  4.74761E+002  5.38560E+002  6.15948E+002  7.10204E+002  8.25527E+002
  9.67318E+002  1.14256E+003  1.36032E+003  1.63245E+003  1.97452E+003  2.40706E+003
  2.95737E+003  3.66187E+003  4.56945E+003  5.74609E+003  7.28136E+003  9.29739E+003
  1.19616E+004
  8.95658E+006  6.26335E+006  4.35175E+006  3.01030E+006  2.07845E+006  1.43592E+006
  9.94667E+005  6.91940E+005  4.83934E+005  3.40536E+005  2.41224E+005  1.72071E+005
  1.23630E+005  8.94820E+004  6.52516E+004  4.79431E+004  3.54948E+004  2.64808E+004
  1.99086E+004  1.50838E+004  1.15175E+004  8.86326E+003  6.87437E+003  5.37389E+003
  4.23425E+003  3.36288E+003  2.69219E+003  2.17259E+003  1.76744E+003  1.44950E+003
  1.19846E+003  9.99013E+002  8.39628E+002  7.11522E+002  6.07992E+002  5.23886E+002
  4.55227E+002  3.98928E+002  3.52584E+002  3.14307E+002  2.82615E+002  2.56336E+002
  2.34544E+002  2.16501E+002  2.01624E+002  1.89448E+002  1.79608E+002  1.71816E+002
  1.65853E+002  1.61551E+002  1.58795E+002  1.57509E+002  1.57658E+002  1.59244E+002
  1.62304E+002  1.66913E+002  1.73184E+002  1.81267E+002  1.91344E+002  2.03616E+002
  2.18263E+002  2.35348E+002  2.54627E+002  2.75201E+002  2.95112E+002  3.11409E+002
  3.21621E+002  3.25688E+002  3.24392E+002  3.16795E+002  3.02708E+002  2.84477E+002
  2.65114E+002  2.46700E+002  2.30242E+002  2.16065E+002  2.04159E+002  1.94380E+002
  1.86553E+002  1.80516E+002  1.76136E+002  1.73314E+002  1.71988E+002  1.72129E+002
  1.73748E+002  1.76890E+002  1.81640E+002  1.88125E+002  1.96520E+002  2.07058E+002
  2.20035E+002  2.35830E+002  2.54918E+002  2.77893E+002  3.05503E+002  3.38682E+002
  3.78607E+002  4.26758E+002  4.85007E+002  5.55732E+002  6.41965E+002  7.47588E+002
  8.77602E+002  1.03847E+003  1.23862E+003  1.48903E+003  1.80416E+003  2.20311E+003
  2.71125E+003  3.36251E+003  4.20241E+003  5.29247E+003  6.71622E+003  8.58766E+003
  1.10631E+004
  8.67623E+006  6.02627E+006  4.16335E+006  2.86753E+006  1.97389E+006  1.36103E+006
  9.41719E+005  6.54722E+005  4.57800E+005  3.22145E+005  2.28226E+005  1.62832E+005
  1.17021E+005  8.47201E+004  6.17954E+004  4.54153E+004  3.36316E+004  2.50966E+004
  1.88721E+004  1.43014E+004  1.09221E+004  8.40650E+003  6.52111E+003  5.09847E+003
  4.01775E+003  3.19129E+003  2.55508E+003  2.06213E+003  1.67770E+003  1.37599E+003
  1.13774E+003  9.48441E+002  7.97150E+002  6.75540E+002  5.77253E+002  4.97400E+002
  4.32210E+002  3.78753E+002  3.34744E+002  2.98395E+002  2.68298E+002  2.43341E+002
  2.22643E+002  2.05506E+002  1.91374E+002  1.79808E+002  1.70459E+002  1.63056E+002
  1.57389E+002  1.53301E+002  1.50680E+002  1.49455E+002  1.49592E+002  1.51093E+002
  1.53992E+002  1.58359E+002  1.64298E+002  1.71945E+002  1.81460E+002  1.93009E+002
  2.06706E+002  2.22504E+002  2.39969E+002  2.57931E+002  2.74218E+002  2.86158E+002
  2.92361E+002  2.93529E+002  2.89818E+002  2.80190E+002  2.65348E+002  2.47864E+002
  2.30221E+002  2.13904E+002  1.99546E+002  1.87289E+002  1.77059E+002  1.68699E+002
  1.62045E+002  1.56952E+002  1.53304E+002  1.51016E+002  1.50038E+002  1.50348E+002
  1.51960E+002  1.54919E+002  1.59303E+002  1.65231E+002  1.72865E+002  1.82417E+002
  1.94159E+002  2.08437E+002  2.25683E+002  2.46442E+002  2.71396E+002  3.01400E+002
  3.37531E+002  3.81144E+002  4.33957E+002  4.98152E+002  5.76513E+002  6.72613E+002
  7.91056E+002  9.37803E+002  1.12062E+003  1.34966E+003  1.63828E+003  2.00419E+003
  2.47087E+003  3.06980E+003  3.84324E+003  4.84838E+003  6.16291E+003  7.89297E+003
  1.01843E+004
  8.42053E+006  5.81114E+006  3.99413E+006  2.74067E+006  1.88183E+006  1.29556E+006
  8.95669E+005  6.22477E+005  4.35225E+005  3.06295E+005  2.17048E+005  1.54902E+005
  1.11358E+005  8.06478E+004  5.88451E+004  4.32615E+004  3.20472E+004  2.39217E+004
  1.79940E+004  1.36399E+004  1.04197E+004  8.02187E+003  6.22425E+003  4.86747E+003
  3.83654E+003  3.04797E+003  2.44079E+003  1.97023E+003  1.60319E+003  1.31509E+003
  1.08754E+003  9.06711E+002  7.62168E+002  6.45967E+002  5.52038E+002  4.75718E+002
  4.13403E+002  3.62298E+002  3.20222E+002  2.85466E+002  2.56685E+002  2.32817E+002
  2.13021E+002  1.96629E+002  1.83111E+002  1.72047E+002  1.63104E+002  1.56022E+002
  1.50601E+002  1.46691E+002  1.44184E+002  1.43014E+002  1.43146E+002  1.44582E+002
  1.47355E+002  1.51529E+002  1.57198E+002  1.64485E+002  1.73524E+002  1.84437E+002
  1.97260E+002  2.11807E+002  2.27418E+002  2.42645E+002  2.55235E+002  2.63107E+002
  2.65981E+002  2.64670E+002  2.58624E+002  2.47268E+002  2.32097E+002  2.15580E+002
  1.99618E+002  1.85199E+002  1.72675E+002  1.62067E+002  1.53257E+002  1.46088E+002
  1.40408E+002  1.36088E+002  1.33027E+002  1.31153E+002  1.30423E+002  1.30823E+002
  1.32367E+002  1.35098E+002  1.39088E+002  1.44448E+002  1.51323E+002  1.59906E+002
  1.70445E+002  1.83251E+002  1.98718E+002  2.17340E+002  2.39734E+002  2.66678E+002
  2.99149E+002  3.38380E+002  3.85936E+002  4.43804E+002  5.14528E+002  6.01370E+002
  7.08543E+002  8.41507E+002  1.00738E+003  1.21549E+003  1.47813E+003  1.81156E+003
  2.23747E+003  2.78486E+003  3.49280E+003  4.41417E+003  5.62091E+003  7.21144E+003
  9.32101E+003
  8.17814E+006  5.60989E+006  3.83807E+006  2.62511E+006  1.79876E+006  1.23688E+006
  8.54594E+005  5.93816E+005  4.15212E+005  2.92277E+005  2.07180E+005  1.47916E+005
  1.06379E+005  7.70746E+004  5.62618E+004  4.13799E+004  3.06660E+004  2.29001E+004
  1.72323E+004  1.30675E+004  9.98613E+003  7.69083E+003  5.96944E+003  4.66975E+003
  3.68187E+003  2.92598E+003  2.34380E+003  1.89247E+003  1.54034E+003  1.26387E+003
  1.04544E+003  8.71824E+002  7.33014E+002  6.21398E+002  5.31156E+002  4.57816E+002
  3.97925E+002  3.48798E+002  3.08345E+002  2.74924E+002  2.47245E+002  2.24288E+002
  2.05246E+002  1.89477E+002  1.76473E+002  1.65829E+002  1.57227E+002  1.50416E+002
  1.45204E+002  1.41447E+002  1.39043E+002  1.37925E+002  1.38064E+002  1.39457E+002
  1.42136E+002  1.46158E+002  1.51610E+002  1.58595E+002  1.67218E+002  1.77544E+002
  1.89510E+002  2.02756E+002  2.16370E+002  2.28676E+002  2.37579E+002  2.41882E+002
  2.42096E+002  2.38541E+002  2.30353E+002  2.17775E+002  2.02753E+002  1.87399E+002
  1.73065E+002  1.60357E+002  1.49431E+002  1.40231E+002  1.32619E+002  1.26444E+002
  1.21568E+002  1.17876E+002  1.15280E+002  1.13720E+002  1.13160E+002  1.13589E+002
  1.15021E+002  1.17496E+002  1.21082E+002  1.25877E+002  1.32014E+002  1.39666E+002
  1.49055E+002  1.60462E+002  1.74242E+002  1.90839E+002  2.10810E+002  2.34855E+002
  2.63857E+002  2.98930E+002  3.41489E+002  3.93334E+002  4.56772E+002  5.34763E+002
  6.31137E+002  7.50862E+002  9.00424E+002  1.08833E+003  1.32582E+003  1.62776E+003
  2.01400E+003  2.51117E+003  3.15513E+003  3.99449E+003  5.09552E+003  6.54895E+003
  8.47968E+003
  7.93605E+006  5.41343E+006  3.68851E+006  2.51584E+006  1.72095E+006  1.18226E+006
  8.16513E+005  5.67318E+005  3.96747E+005  2.79364E+005  1.98105E+005  1.41501E+005
  1.01814E+005  7.38040E+004  5.39019E+004  3.96644E+004  2.94097E+004  2.19730E+004
  1.65429E+004  1.25509E+004  9.59595E+003  7.39381E+003  5.74155E+003  4.49350E+003
  3.54446E+003  2.81799E+003  2.25824E+003  1.82414E+003  1.48532E+003  1.21920E+003
  1.00888E+003  8.41649E+002  7.07904E+002  6.00327E+002  5.13326E+002  4.42601E+002
  3.84830E+002  3.37431E+002  2.98392E+002  2.66133E+002  2.39411E+002  2.17246E+002
  1.98858E+002  1.83631E+002  1.71074E+002  1.60798E+002  1.52495E+002  1.45925E+002
  1.40902E+002  1.37287E+002  1.34983E+002  1.33925E+002  1.34084E+002  1.35457E+002
  1.38072E+002  1.41980E+002  1.47255E+002  1.53978E+002  1.62212E+002  1.71949E+002
  1.82997E+002  1.94789E+002  2.06162E+002  2.15359E+002  2.20771E+002  2.22165E+002
  2.20227E+002  2.14592E+002  2.04673E+002  1.91501E+002  1.77069E+002  1.63015E+002
  1.50234E+002  1.39060E+002  1.29525E+002  1.21528E+002  1.14928E+002  1.09583E+002
  1.05370E+002  1.02189E+002  9.99637E+001  9.86418E+001  9.81934E+001  9.86106E+001
  9.99073E+001  1.02120E+002  1.05310E+002  1.09566E+002  1.15006E+002  1.21785E+002
  1.30103E+002  1.40211E+002  1.52426E+002  1.67145E+002  1.84869E+002  2.06225E+002
  2.32005E+002  2.63211E+002  3.01116E+002  3.47342E+002  4.03965E+002  4.73662E+002
  5.59891E+002  6.67148E+002  8.01309E+002  9.70094E+002  1.18370E+003  1.45565E+003
  1.80403E+003  2.25310E+003  2.83560E+003  3.59598E+003  4.59488E+003  5.91548E+003
  7.67245E+003
  7.68039E+006  5.21215E+006  3.53846E+006  2.40774E+006  1.64463E+006  1.12897E+006
  7.79472E+005  5.41585E+005  3.78832E+005  2.66842E+005  1.89308E+005  1.35284E+005
  9.73929E+004  7.06388E+004  5.16201E+004  3.80077E+004  2.81981E+004  2.10804E+004
  1.58804E+004  1.20554E+004  9.22258E+003  7.11030E+003  5.52460E+003  4.32620E+003
  3.41443E+003  2.71614E+003  2.17782E+003  1.76014E+003  1.43398E+003  1.17769E+003
  9.75043E+002  8.13851E+002  6.84877E+002  5.81098E+002  4.97136E+002  4.28857E+002
  3.73066E+002  3.27278E+002  2.89555E+002  2.58376E+002  2.32545E+002  2.11115E+002
  1.93337E+002  1.78616E+002  1.66478E+002  1.56549E+002  1.48531E+002  1.42194E+002
  1.37358E+002  1.33891E+002  1.31696E+002  1.30714E+002  1.30913E+002  1.32291E+002
  1.34870E+002  1.38692E+002  1.43814E+002  1.50284E+002  1.58110E+002  1.67183E+002
  1.77147E+002  1.87212E+002  1.96037E+002  2.02041E+002  2.04403E+002  2.03575E+002
  1.99809E+002  1.92377E+002  1.81349E+002  1.68218E+002  1.54726E+002  1.42045E+002
  1.30727E+002  1.20926E+002  1.12601E+002  1.05636E+002  9.98936E+001  9.52465E+001
  9.15861E+001  8.88252E+001  8.68984E+001  8.57608E+001  8.53872E+001  8.57719E+001
  8.69280E+001  8.88889E+001  9.17094E+001  9.54683E+001  1.00272E+002  1.06258E+002
  1.13605E+002  1.22536E+002  1.33334E+002  1.46355E+002  1.62043E+002  1.80962E+002
  2.03818E+002  2.31509E+002  2.65176E+002  3.06273E+002  3.56666E+002  4.18761E+002
  4.95668E+002  5.91441E+002  7.11377E+002  8.62448E+002  1.05387E+003  1.29789E+003
  1.61088E+003  2.01485E+003  2.53955E+003  3.22539E+003  4.12758E+003  5.32195E+003
  6.91320E+003
  7.39832E+006  4.99729E+006  3.38165E+006  2.29623E+006  1.56650E+006  1.07463E+006
  7.41765E+005  5.15398E+005  3.60591E+005  2.54081E+005  1.80334E+005  1.28936E+005
  9.28742E+004  6.74011E+004  4.92844E+004  3.63111E+004  2.69570E+004  2.01660E+004
  1.52018E+004  1.15482E+004  8.84060E+003  6.82050E+003  5.30308E+003  4.15559E+003
  3.28203E+003  2.61260E+003  2.09624E+003  1.69535E+003  1.38213E+003  1.13587E+003
  9.41048E+002  7.86000E+002  6.61881E+002  5.61959E+002  4.81081E+002  4.15283E+002
  3.61497E+002  3.17339E+002  2.80948E+002  2.50863E+002  2.25934E+002  2.05250E+002
  1.88093E+002  1.73888E+002  1.62181E+002  1.52611E+002  1.44894E+002  1.38806E+002
  1.34176E+002  1.30875E+002  1.28813E+002  1.27929E+002  1.28194E+002  1.29602E+002
  1.32167E+002  1.35917E+002  1.40881E+002  1.47063E+002  1.54388E+002  1.62617E+002
  1.71200E+002  1.79155E+002  1.85146E+002  1.88119E+002  1.88099E+002  1.85627E+002
  1.80316E+002  1.71597E+002  1.60188E+002  1.47650E+002  1.35345E+002  1.24058E+002
  1.14104E+002  1.05533E+002  9.82699E+001  9.21961E+001  8.71881E+001  8.31339E+001
  7.99396E+001  7.75302E+001  7.58497E+001  7.48599E+001  7.45399E+001  7.48855E+001
  7.59091E+001  7.76409E+001  8.01301E+001  8.34470E+001  8.76861E+001  9.29710E+001
  9.94593E+001  1.07351E+002  1.16898E+002  1.28416E+002  1.42303E+002  1.59061E+002
  1.79323E+002  2.03890E+002  2.33783E+002  2.70304E+002  3.15126E+002  3.70407E+002
  4.38940E+002  5.24368E+002  6.31458E+002  7.66485E+002  9.37756E+002  1.15632E+003
  1.43697E+003  1.79960E+003  2.27111E+003  2.88812E+003  3.70067E+003  4.77760E+003
  6.21403E+003
  7.08105E+006  4.76297E+006  3.21387E+006  2.17826E+006  1.48435E+006  1.01765E+006
  7.02253E+005  4.87941E+005  3.41439E+005  2.40658E+005  1.70874E+005  1.22229E+005
  8.80894E+004  6.39652E+004  4.68006E+004  3.45033E+004  2.56321E+004  1.91881E+004
  1.44749E+004  1.10040E+004  8.43024E+003  6.50879E+003  5.06457E+003  3.97173E+003
  3.13924E+003  2.50088E+003  2.00816E+003  1.62539E+003  1.32613E+003  1.09070E+003
  9.04339E+002  7.55934E+002  6.37065E+002  5.41317E+002  4.63778E+002  4.00665E+002
  3.49052E+002  3.06661E+002  2.71715E+002  2.42818E+002  2.18870E+002  1.99000E+002
  1.82521E+002  1.68883E+002  1.57652E+002  1.48483E+002  1.41103E+002  1.35299E+002
  1.30908E+002  1.27806E+002  1.25905E+002  1.25148E+002  1.25503E+002  1.26958E+002
  1.29514E+002  1.33176E+002  1.37933E+002  1.43717E+002  1.50341E+002  1.57403E+002
  1.64173E+002  1.69600E+002  1.72675E+002  1.73133E+002  1.71500E+002  1.67832E+002
  1.61384E+002  1.52079E+002  1.40987E+002  1.29471E+002  1.18509E+002  1.08602E+002
  9.99210E+001  9.24606E+001  8.61376E+001  8.08443E+001  7.64740E+001  7.29316E+001
  7.01375E+001  6.80284E+001  6.65570E+001  6.56915E+001  6.54145E+001  6.57234E+001
  6.66302E+001  6.81622E+001  7.03637E+001  7.32975E+001  7.70481E+001  8.17258E+001
  8.74712E+001  9.44628E+001  1.02925E+002  1.13141E+002  1.25465E+002  1.40345E+002
  1.58349E+002  1.80192E+002  2.06788E+002  2.39306E+002  2.79244E+002  3.28538E+002
  3.89697E+002  4.65993E+002  5.61713E+002  6.82504E+002  8.35845E+002  1.03169E+003
  1.28339E+003  1.60887E+003  2.03244E+003  2.58718E+003  3.31833E+003  4.28816E+003
  5.58280E+003
  6.72669E+006  4.50800E+006  3.03420E+006  2.05310E+006  1.39761E+006  9.57604E+005
  6.60627E+005  4.58986E+005  3.21208E+005  2.26447E+005  1.60834E+005  1.15092E+005
  8.29837E+004  6.02884E+004  4.41349E+004  3.25575E+004  2.42018E+004  1.81295E+004
  1.36858E+004  1.04115E+004  7.98228E+003  6.16762E+003  4.80283E+003  3.76946E+003
  2.98177E+003  2.37738E+003  1.91057E+003  1.54770E+003  1.26381E+003  1.04033E+003
  8.63316E+002  7.22266E+002  6.09221E+002  5.18110E+002  4.44286E+002  3.84165E+002
  3.34976E+002  2.94559E+002  2.61229E+002  2.33661E+002  2.10811E+002  1.91855E+002
  1.76137E+002  1.63137E+002  1.52443E+002  1.43726E+002  1.36729E+002  1.31249E+002
  1.27131E+002  1.24257E+002  1.22543E+002  1.21931E+002  1.22385E+002  1.23880E+002
  1.26399E+002  1.29906E+002  1.34327E+002  1.39494E+002  1.45079E+002  1.50513E+002
  1.54981E+002  1.57641E+002  1.58150E+002  1.56939E+002  1.54379E+002  1.49905E+002
  1.42890E+002  1.33731E+002  1.23528E+002  1.13328E+002  1.03794E+002  9.52387E+001
  8.77513E+001  8.13068E+001  7.58305E+001  7.12333E+001  6.74276E+001  6.43361E+001
  6.18933E+001  6.00475E+001  5.87598E+001  5.80040E+001  5.77667E+001  5.80468E+001
  5.88558E+001  6.02191E+001  6.21767E+001  6.47851E+001  6.81203E+001  7.22811E+001
  7.73935E+001  8.36173E+001  9.11538E+001  1.00256E+002  1.11243E+002  1.24515E+002
  1.40581E+002  1.60085E+002  1.83846E+002  2.12913E+002  2.48634E+002  2.92749E+002
  3.47516E+002  4.15879E+002  5.01699E+002  6.10062E+002  7.47708E+002  9.23617E+002
  1.14981E+003  1.44249E+003  1.82357E+003  2.32291E+003  2.98136E+003  3.85514E+003
  5.02203E+003
  6.34141E+006  4.23650E+006  2.84532E+006  1.92249E+006  1.30746E+006  8.95302E+005
  6.17440E+005  4.28919E+005  3.00167E+005  2.11639E+005  1.50348E+005  1.07620E+005
  7.76231E+004  5.64171E+004  4.13200E+004  3.04964E+004  2.26822E+004  1.70011E+004
  1.28420E+004  9.77600E+003  7.50016E+003  5.79923E+003  4.51930E+003  3.54963E+003
  2.81008E+003  2.24228E+003  1.80348E+003  1.46217E+003  1.19499E+003  9.84525E+002
  8.17721E+002  6.84728E+002  5.78076E+002  4.92069E+002  4.22341E+002  3.65527E+002
  3.19020E+002  2.80792E+002  2.49255E+002  2.23164E+002  2.01535E+002  1.83593E+002
  1.68719E+002  1.56426E+002  1.46324E+002  1.38105E+002  1.31526E+002  1.26397E+002
  1.22571E+002  1.19937E+002  1.18413E+002  1.17938E+002  1.18465E+002  1.19953E+002
  1.22347E+002  1.25555E+002  1.29410E+002  1.33618E+002  1.37705E+002  1.41018E+002
  1.42895E+002  1.43047E+002  1.41861E+002  1.39881E+002  1.36847E+002  1.31945E+002
  1.24963E+002  1.16545E+002  1.07610E+002  9.88885E+001  9.08093E+001  8.35646E+001
  7.72041E+001  7.17035E+001  6.70059E+001  6.30437E+001  5.97506E+001  5.70668E+001
  5.49416E+001  5.33340E+001  5.22137E+001  5.15605E+001  5.13644E+001  5.16262E+001
  5.23578E+001  5.35827E+001  5.53377E+001  5.76741E+001  6.06607E+001  6.43867E+001
  6.89657E+001  7.45417E+001  8.12959E+001  8.94564E+001  9.93102E+001  1.11219E+002
  1.25640E+002  1.43155E+002  1.64502E+002  1.90627E+002  2.22747E+002  2.62432E+002
  3.11719E+002  3.73268E+002  4.50565E+002  5.48204E+002  6.72273E+002  8.30883E+002
  1.03490E+003  1.29894E+003  1.64280E+003  2.09344E+003  2.68771E+003  3.47634E+003
  4.52943E+003
  5.93804E+006  3.95681E+006  2.65267E+006  1.79008E+006  1.21635E+006  8.32435E+005
  5.73873E+005  3.98572E+005  2.78907E+005  1.96652E+005  1.39716E+005  1.00026E+005
  7.21635E+004  5.24643E+004  3.84382E+004  2.83805E+004  2.11176E+004  1.58359E+004
  1.19680E+004  9.11563E+003  6.99759E+003  5.41395E+003  4.22176E+003  3.31816E+003
  2.62866E+003  2.09904E+003  1.68953E+003  1.37084E+003  1.12123E+003  9.24507E+002
  7.68508E+002  6.44063E+002  5.44213E+002  4.63651E+002  3.98305E+002  3.45038E+002
  3.01416E+002  2.65545E+002  2.35944E+002  2.11449E+002  1.91141E+002  1.74295E+002
  1.60334E+002  1.48801E+002  1.39332E+002  1.31641E+002  1.25501E+002  1.20733E+002
  1.17199E+002  1.14793E+002  1.13433E+002  1.13052E+002  1.13588E+002  1.14968E+002
  1.17085E+002  1.19768E+002  1.22739E+002  1.25578E+002  1.27741E+002  1.28702E+002
  1.28267E+002  1.26828E+002  1.25011E+002  1.22810E+002  1.19481E+002  1.14468E+002
  1.07965E+002  1.00625E+002  9.31132E+001  8.58954E+001  7.92316E+001  7.32369E+001
  6.79409E+001  6.33274E+001  5.93590E+001  5.59902E+001  5.31752E+001  5.08717E+001
  4.90429E+001  4.76592E+001  4.66984E+001  4.61463E+001  4.59970E+001  4.62534E+001
  4.69279E+001  4.80431E+001  4.96333E+001  5.17457E+001  5.44432E+001  5.78069E+001
  6.19401E+001  6.69735E+001  7.30714E+001  8.04407E+001  8.93415E+001  1.00102E+002
  1.13136E+002  1.28971E+002  1.48276E+002  1.71911E+002  2.00976E+002  2.36896E+002
  2.81520E+002  3.37257E+002  4.07268E+002  4.95718E+002  6.08123E+002  7.51828E+002
  9.36668E+002  1.17587E+003  1.48735E+003  1.89542E+003  2.43338E+003  3.14693E+003
  4.09919E+003
  5.53281E+006  3.67925E+006  2.46296E+006  1.66030E+006  1.12730E+006  7.71071E+005
  5.31366E+005  3.68955E+005  2.58142E+005  1.81998E+005  1.29305E+005  9.25788E+004
  6.67984E+004  4.85720E+004  3.55941E+004  2.62874E+004  1.95660E+004  1.46772E+004
  1.10964E+004  8.45523E+003  6.49348E+003  5.02629E+003  3.92143E+003  3.08374E+003
  2.44433E+003  1.95298E+003  1.57293E+003  1.27704E+003  1.04520E+003  8.62400E+002
  7.17384E+002  6.01652E+002  5.08756E+002  4.33776E+002  3.72937E+002  3.23326E+002
  2.82687E+002  2.49262E+002  2.21675E+002  1.98844E+002  1.79916E+002  1.64218E+002
  1.51212E+002  1.40475E+002  1.31668E+002  1.24525E+002  1.18833E+002  1.14427E+002
  1.11176E+002  1.08976E+002  1.07742E+002  1.07395E+002  1.07849E+002  1.08988E+002
  1.10639E+002  1.12539E+002  1.14308E+002  1.15474E+002  1.15605E+002  1.14580E+002
  1.12803E+002  1.10926E+002  1.09102E+002  1.06728E+002  1.03135E+002  9.82269E+001
  9.24050E+001  8.62040E+001  8.00533E+001  7.42229E+001  6.88545E+001  6.40084E+001
  5.96983E+001  5.59137E+001  5.26320E+001  4.98258E+001  4.74666E+001  4.55276E+001
  4.39852E+001  4.28201E+001  4.20184E+001  4.15717E+001  4.14785E+001  4.17442E+001
  4.23822E+001  4.34150E+001  4.48749E+001  4.68061E+001  4.92667E+001  5.23314E+001
  5.60949E+001  6.06766E+001  6.62270E+001  7.29349E+001  8.10376E+001  9.08346E+001
  1.02704E+002  1.17126E+002  1.34713E+002  1.56245E+002  1.82729E+002  2.15463E+002
  2.56130E+002  3.06927E+002  3.70729E+002  4.51326E+002  5.53734E+002  6.84626E+002
  8.52924E+002  1.07062E+003  1.35393E+003  1.72483E+003  2.21336E+003  2.86070E+003
  3.72357E+003
  5.14160E+006  3.41371E+006  2.28254E+006  1.53732E+006  1.04312E+006  7.13132E+005
  4.91252E+005  3.41005E+005  2.38538E+005  1.68153E+005  1.19459E+005  8.55263E+004
  6.17105E+004  4.48747E+004  3.28876E+004  2.42916E+004  1.80834E+004  1.35677E+004
  1.02598E+004  7.81971E+003  6.00709E+003  4.65122E+003  3.63001E+003  2.85560E+003
  2.26435E+003  1.80992E+003  1.45833E+003  1.18453E+003  9.69934E+002  8.00689E+002
  6.66388E+002  5.59178E+002  4.73101E+002  4.03608E+002  3.47210E+002  3.01213E+002
  2.63531E+002  2.32536E+002  2.06956E+002  1.85789E+002  1.68245E+002  1.53700E+002
  1.41658E+002  1.31724E+002  1.23585E+002  1.16994E+002  1.11752E+002  1.07704E+002
  1.04724E+002  1.02708E+002  1.01562E+002  1.01191E+002  1.01474E+002  1.02244E+002
  1.03255E+002  1.04166E+002  1.04557E+002  1.04058E+002  1.02579E+002  1.00508E+002
  9.85006E+001  9.68107E+001  9.49639E+001  9.22815E+001  8.85048E+001  8.38541E+001
  7.87471E+001  7.35648E+001  6.85660E+001  6.38954E+001  5.96198E+001  5.57612E+001
  5.23185E+001  4.92803E+001  4.66307E+001  4.43524E+001  4.24284E+001  4.08433E+001
  3.95834E+001  3.86384E+001  3.80013E+001  3.76695E+001  3.76454E+001  3.79375E+001
  3.85606E+001  3.95373E+001  4.08990E+001  4.26877E+001  4.49578E+001  4.77787E+001
  5.12382E+001  5.54467E+001  6.05426E+001  6.66999E+001  7.41368E+001  8.31284E+001
  9.40223E+001  1.07259E+002  1.23400E+002  1.43163E+002  1.67469E+002  1.97507E+002
  2.34819E+002  2.81415E+002  3.39923E+002  4.13803E+002  5.07629E+002  6.27477E+002
  7.81460E+002  9.80462E+002  1.23916E+003  1.57744E+003  2.02236E+003  2.61094E+003
  3.39406E+003
  4.77709E+006  3.16793E+006  2.11627E+006  1.42434E+006  9.65914E+005  6.60055E+005
  4.54526E+005  3.15420E+005  2.20590E+005  1.55473E+005  1.10434E+005  7.90570E+004
  5.70385E+004  4.14756E+004  3.03960E+004  2.24515E+004  1.67141E+004  1.25411E+004
  9.48433E+003  7.22941E+003  5.55432E+003  4.30127E+003  3.35746E+003  2.64168E+003
  2.09514E+003  1.67503E+003  1.34996E+003  1.09677E+003  8.98313E+002  7.41768E+002
  6.17526E+002  5.18334E+002  4.38684E+002  3.74375E+002  3.22179E+002  2.79610E+002
  2.44736E+002  2.16055E+002  1.92389E+002  1.72811E+002  1.56593E+002  1.43154E+002
  1.32037E+002  1.22875E+002  1.15380E+002  1.09318E+002  1.04507E+002  1.00797E+002
  9.80652E+001  9.62040E+001  9.51076E+001  9.46549E+001  9.46868E+001  9.49801E+001
  9.52282E+001  9.50581E+001  9.41304E+001  9.23487E+001  9.00546E+001  8.78856E+001
  8.61861E+001  8.46161E+001  8.25280E+001  7.95650E+001  7.58067E+001  7.15636E+001
  6.71629E+001  6.28490E+001  5.87713E+001  5.50059E+001  5.15827E+001  4.85059E+001
  4.57671E+001  4.33529E+001  4.12489E+001  3.94413E+001  3.79179E+001  3.66684E+001
  3.56849E+001  3.49619E+001  3.44975E+001  3.42931E+001  3.43545E+001  3.46925E+001
  3.53234E+001  3.62706E+001  3.75649E+001  3.92469E+001  4.13682E+001  4.39943E+001
  4.72073E+001  5.11101E+001  5.58314E+001  6.15326E+001  6.84159E+001  7.67360E+001
  8.68141E+001  9.90574E+001  1.13984E+002  1.32255E+002  1.54721E+002  1.82475E+002
  2.16936E+002  2.59947E+002  3.13922E+002  3.82026E+002  4.68438E+002  5.78701E+002
  7.20196E+002  9.02803E+002  1.13981E+003  1.44915E+003  1.85518E+003  2.39110E+003
  3.10236E+003
  4.44751E+006  2.94676E+006  1.96716E+006  1.32323E+006  8.96935E+005  6.12682E+005
  4.21767E+005  2.92606E+005  2.04586E+005  1.44163E+005  1.02383E+005  7.32822E+004
  5.28653E+004  3.84368E+004  2.81665E+004  2.08032E+004  1.54861E+004  1.16192E+004
  8.78692E+003  6.69773E+003  5.14583E+003  3.98500E+003  3.11066E+003  2.44759E+003
  1.94130E+003  1.55213E+003  1.25099E+003  1.01644E+003  8.32575E+002  6.87542E+002
  5.72434E+002  4.80530E+002  4.06733E+002  3.47148E+002  2.98789E+002  2.59352E+002
  2.27048E+002  2.00486E+002  1.78573E+002  1.60453E+002  1.45450E+002  1.33025E+002
  1.22755E+002  1.14301E+002  1.07391E+002  1.01811E+002  9.73856E+001  9.39720E+001
  9.14471E+001  8.96957E+001  8.85952E+001  8.79952E+001  8.76940E+001  8.74194E+001
  8.68363E+001  8.56230E+001  8.36503E+001  8.11812E+001  7.88154E+001  7.69886E+001
  7.55123E+001  7.37986E+001  7.14298E+001  6.83781E+001  6.48613E+001  6.11460E+001
  5.74453E+001  5.38979E+001  5.05816E+001  4.75338E+001  4.47687E+001  4.22873E+001
  4.00841E+001  3.81505E+001  3.64763E+001  3.50514E+001  3.38661E+001  3.29119E+001
  3.21824E+001  3.16735E+001  3.13845E+001  3.13180E+001  3.14810E+001  3.18853E+001
  3.25481E+001  3.34929E+001  3.47504E+001  3.63600E+001  3.83714E+001  4.08470E+001
  4.38644E+001  4.75206E+001  5.19363E+001  5.72623E+001  6.36875E+001  7.14490E+001
  8.08458E+001  9.22561E+001  1.06161E+002  1.23172E+002  1.44077E+002  1.69887E+002
  2.01909E+002  2.41841E+002  2.91900E+002  3.54988E+002  4.34928E+002  5.36772E+002
  6.67234E+002  8.35267E+002  1.05287E+003  1.33620E+003  1.70708E+003  2.19516E+003
  2.84088E+003
  4.15690E+006  2.75243E+006  1.83645E+006  1.23476E+006  8.36655E+005  5.71321E+005
  3.93182E+005  2.72705E+005  1.90628E+005  1.34300E+005  9.53606E+004  6.82440E+004
  4.92230E+004  3.57833E+004  2.62184E+004  1.93620E+004  1.44116E+004  1.08118E+004
  8.17550E+003  6.23110E+003  4.78691E+003  3.70675E+003  2.89325E+003  2.27636E+003
  1.80538E+003  1.44336E+003  1.16325E+003  9.45096E+002  7.74095E+002  6.39211E+002
  5.32161E+002  4.46697E+002  3.78074E+002  3.22671E+002  2.77710E+002  2.41048E+002
  2.11023E+002  1.86339E+002  1.65982E+002  1.49154E+002  1.35226E+002  1.23698E+002
  1.14175E+002  1.06340E+002  9.99420E+001  9.47761E+001  9.06763E+001  8.75024E+001
  8.51280E+001  8.34268E+001  8.22547E+001  8.14288E+001  8.07076E+001  7.97896E+001
  7.83666E+001  7.62672E+001  7.36569E+001  7.10694E+001  6.90204E+001  6.74898E+001
  6.59722E+001  6.40052E+001  6.14735E+001  5.85240E+001  5.53788E+001  5.22240E+001
  4.91809E+001  4.63159E+001  4.36599E+001  4.12239E+001  3.90100E+001  3.70166E+001
  3.52415E+001  3.36824E+001  3.23369E+001  3.12025E+001  3.02760E+001  2.95537E+001
  2.90319E+001  2.87076E+001  2.85796E+001  2.86497E+001  2.89232E+001  2.94105E+001
  3.01276E+001  3.10969E+001  3.23479E+001  3.39187E+001  3.58575E+001  3.82239E+001
  4.10922E+001  4.45544E+001  4.87249E+001  5.37456E+001  5.97940E+001  6.70925E+001
  7.59206E+001  8.66314E+001  9.96727E+001  1.15615E+002  1.35187E+002  1.59326E+002
  1.89240E+002  2.26495E+002  2.73126E+002  3.31795E+002  4.05993E+002  5.00321E+002
  6.20866E+002  7.75722E+002  9.75689E+002  1.23525E+003  1.57388E+003  2.01796E+003
  2.60326E+003
  3.90614E+006  2.58516E+006  1.72415E+006  1.15886E+006  7.84988E+005  5.35895E+005
  3.68712E+005  2.55677E+005  1.78688E+005  1.25864E+005  8.93539E+004  6.39342E+004
  4.61067E+004  3.35125E+004  2.45508E+004  1.81276E+004  1.34908E+004  1.01196E+004
  7.65097E+003  5.83050E+003  4.47855E+003  3.46750E+003  2.70614E+003  2.12886E+003
  1.68817E+003  1.34947E+003  1.08743E+003  8.83371E+002  7.23433E+002  5.97287E+002
  4.97183E+002  4.17270E+002  3.53111E+002  3.01318E+002  2.59292E+002  2.25028E+002
  1.96972E+002  1.73910E+002  1.54896E+002  1.39182E+002  1.26180E+002  1.15422E+002
  1.06539E+002  9.92319E+001  9.32638E+001  8.84406E+001  8.46012E+001  8.16048E+001
  7.93183E+001  7.76000E+001  7.62806E+001  7.51441E+001  7.39198E+001  7.23134E+001
  7.01170E+001  6.73942E+001  6.45844E+001  6.22503E+001  6.05488E+001  5.90872E+001
  5.73697E+001  5.51921E+001  5.26364E+001  4.98941E+001  4.71397E+001  4.44888E+001
  4.20028E+001  3.97070E+001  3.76061E+001  3.56953E+001  3.39667E+001  3.24128E+001
  3.10278E+001  2.98086E+001  2.87545E+001  2.78673E+001  2.71500E+001  2.66066E+001
  2.62408E+001  2.60557E+001  2.60541E+001  2.62389E+001  2.66146E+001  2.71888E+001
  2.79743E+001  2.89899E+001  3.02623E+001  3.18269E+001  3.37290E+001  3.60258E+001
  3.87885E+001  4.21049E+001  4.60839E+001  5.08603E+001  5.66018E+001  6.35177E+001
  7.18709E+001  8.19919E+001  9.42992E+001  1.09324E+002  1.27745E+002  1.50429E+002
  1.78492E+002  2.13377E+002  2.56952E+002  3.11651E+002  3.80653E+002  4.68133E+002
  5.79593E+002  7.22316E+002  9.05979E+002  1.14350E+003  1.45220E+003  1.85539E+003
  2.38461E+003
  3.69407E+006  2.44395E+006  1.62949E+006  1.09494E+006  7.41514E+005  5.06106E+005
  3.48147E+005  2.41370E+005  1.68659E+005  1.18779E+005  8.43100E+004  6.03154E+004
  4.34899E+004  3.16054E+004  2.31500E+004  1.70906E+004  1.27171E+004  9.53767E+003
  7.20986E+003  5.49347E+003  4.21898E+003  3.26600E+003  2.54846E+003  2.00448E+003
  1.58927E+003  1.27019E+003  1.02337E+003  8.31176E+002  6.80560E+002  5.61782E+002
  4.67535E+002  3.92307E+002  3.31917E+002  2.83172E+002  2.43625E+002  2.11386E+002
  1.84992E+002  1.63301E+002  1.45419E+002  1.30645E+002  1.18422E+002  1.08311E+002
  9.99616E+001  9.30923E+001  8.74760E+001  8.29259E+001  7.92826E+001  7.64017E+001
  7.41390E+001  7.23331E+001  7.07871E+001  6.92563E+001  6.74634E+001  6.51756E+001
  6.23639E+001  5.93529E+001  5.67046E+001  5.47408E+001  5.32203E+001  5.16399E+001
  4.97005E+001  4.74087E+001  4.49247E+001  4.24178E+001  4.00074E+001  3.77591E+001
  3.57008E+001  3.38377E+001  3.21642E+001  3.06699E+001  2.93428E+001  2.81716E+001
  2.71459E+001  2.62576E+001  2.55009E+001  2.48731E+001  2.43751E+001  2.40116E+001
  2.37901E+001  2.37209E+001  2.38149E+001  2.40829E+001  2.45347E+001  2.51802E+001
  2.60308E+001  2.71018E+001  2.84148E+001  3.00002E+001  3.18989E+001  3.41637E+001
  3.68620E+001  4.00775E+001  4.39140E+001  4.84999E+001  5.39945E+001  6.05958E+001
  6.85511E+001  7.81708E+001  8.98463E+001  1.04073E+002  1.21480E+002  1.42870E+002
  1.69273E+002  2.02013E+002  2.42800E+002  2.93848E+002  3.58045E+002  4.39159E+002
  5.42141E+002  6.73510E+002  8.41898E+002  1.05878E+003  1.33946E+003  1.70451E+003
  2.18160E+003
  3.51853E+006  2.32722E+006  1.55131E+006  1.04220E+006  7.05664E+005  4.81555E+005
  3.31204E+005  2.29588E+005  1.60401E+005  1.12947E+005  8.01585E+004  5.73370E+004
  4.13362E+004  3.00359E+004  2.19971E+004  1.62370E+004  1.20801E+004  9.05851E+003
  6.84656E+003  5.21581E+003  4.00508E+003  3.09989E+003  2.41843E+003  1.90187E+003
  1.50764E+003  1.20473E+003  9.70444E+002  7.88038E+002  6.45111E+002  5.32409E+002
  4.42996E+002  3.71636E+002  3.14357E+002  2.68130E+002  2.30631E+002  2.00065E+002
  1.75044E+002  1.54485E+002  1.37538E+002  1.23538E+002  1.11956E+002  1.02375E+002
  9.44610E+001  8.79445E+001  8.26064E+001  7.82632E+001  7.47542E+001  7.19270E+001
  6.96219E+001  6.76544E+001  6.58003E+001  6.37997E+001  6.14072E+001  5.85195E+001
  5.53397E+001  5.23787E+001  5.00848E+001  4.84009E+001  4.68630E+001  4.50831E+001
  4.29762E+001  4.06601E+001  3.82968E+001  3.60119E+001  3.38791E+001  3.19327E+001
  3.01829E+001  2.86274E+001  2.72581E+001  2.60647E+001  2.50360E+001  2.41608E+001
  2.34282E+001  2.28276E+001  2.23496E+001  2.19862E+001  2.17317E+001  2.15839E+001
  2.15447E+001  2.16212E+001  2.18257E+001  2.21748E+001  2.26874E+001  2.33829E+001
  2.42798E+001  2.53961E+001  2.67520E+001  2.83727E+001  3.02924E+001  3.25576E+001
  3.52292E+001  3.83853E+001  4.21243E+001  4.65681E+001  5.18678E+001  5.82109E+001
  6.58306E+001  7.50183E+001  8.61394E+001  9.96548E+001  1.16147E+002  1.36358E+002
  1.61232E+002  1.91980E+002  2.30158E+002  2.77776E+002  3.37437E+002  4.12532E+002
  5.07488E+002  6.28121E+002  7.82094E+002  9.79559E+002  1.23402E+003  1.56354E+003
  1.99237E+003
  3.37701E+006  2.23320E+006  1.48839E+006  9.99775E+005  6.76845E+005  4.61826E+005
  3.17594E+005  2.20126E+005  1.53772E+005  1.08265E+005  7.68263E+004  5.49466E+004
  3.96079E+004  2.87763E+004  2.10718E+004  1.55520E+004  1.15688E+004  8.67387E+003
  6.55488E+003  4.99285E+003  3.83328E+003  2.96644E+003  2.31394E+003  1.81940E+003
  1.44201E+003  1.15208E+003  9.27865E+002  7.53321E+002  6.16572E+002  5.08756E+002
  4.23230E+002  3.54980E+002  3.00205E+002  2.56004E+002  2.20152E+002  1.90933E+002
  1.67017E+002  1.47368E+002  1.31173E+002  1.17793E+002  1.06725E+002  9.75668E+001
  8.99965E+001  8.37540E+001  7.86247E+001  7.44250E+001  7.09886E+001  6.81510E+001
  6.57327E+001  6.35241E+001  6.12808E+001  5.87542E+001  5.57867E+001  5.24683E+001
  4.92187E+001  4.65539E+001  4.46092E+001  4.30188E+001  4.13315E+001  3.93595E+001
  3.71617E+001  3.48851E+001  3.26599E+001  3.05689E+001  2.86540E+001  2.69312E+001
  2.54022E+001  2.40623E+001  2.29037E+001  2.19176E+001  2.10944E+001  2.04250E+001
  1.98999E+001  1.95103E+001  1.92473E+001  1.91026E+001  1.90684E+001  1.91381E+001
  1.93069E+001  1.95733E+001  1.99406E+001  2.04188E+001  2.10249E+001  2.17830E+001
  2.27212E+001  2.38688E+001  2.52545E+001  2.69062E+001  2.88553E+001  3.11409E+001
  3.38154E+001  3.69484E+001  4.06299E+001  4.49742E+001  5.01237E+001  5.62553E+001
  6.35883E+001  7.23955E+001  8.30175E+001  9.58811E+001  1.11524E+002  1.30627E+002
  1.54054E+002  1.82906E+002  2.18592E+002  2.62926E+002  3.18247E+002  3.87589E+002
  4.74900E+002  5.85346E+002  7.25715E+002  9.04970E+002  1.13500E+003  1.43168E+003
  1.81625E+003
  3.26709E+006  2.16022E+006  1.43958E+006  9.66884E+005  6.54509E+005  4.46540E+005
  3.07051E+005  2.12798E+005  1.48638E+005  1.04641E+005  7.42469E+004  5.30963E+004
  3.82702E+004  2.78014E+004  2.03557E+004  1.50217E+004  1.11730E+004  8.37607E+003
  6.32903E+003  4.82018E+003  3.70020E+003  2.86305E+003  2.23297E+003  1.75546E+003
  1.39112E+003  1.11125E+003  8.94831E+002  7.26380E+002  5.94420E+002  4.90392E+002
  4.07880E+002  3.42044E+002  2.89212E+002  2.46583E+002  2.12010E+002  1.83837E+002
  1.60778E+002  1.41834E+002  1.26221E+002  1.13323E+002  1.02650E+002  9.38139E+001
  8.65022E+001  8.04596E+001  7.54721E+001  7.13524E+001  6.79241E+001  6.50060E+001
  6.23958E+001  5.98614E+001  5.71559E+001  5.40854E+001  5.06441E+001  4.71398E+001
  4.40912E+001  4.18016E+001  4.00566E+001  3.83895E+001  3.65097E+001  3.43998E+001
  3.21798E+001  2.99805E+001  2.78932E+001  2.59679E+001  2.42266E+001  2.26752E+001
  2.13117E+001  2.01304E+001  1.91236E+001  1.82830E+001  1.76003E+001  1.70672E+001
  1.66763E+001  1.64209E+001  1.62951E+001  1.62934E+001  1.64111E+001  1.66434E+001
  1.69858E+001  1.74339E+001  1.79845E+001  1.86373E+001  1.93972E+001  2.02774E+001
  2.13011E+001  2.25014E+001  2.39178E+001  2.55912E+001  2.75616E+001  2.98695E+001
  3.25610E+001  3.56955E+001  3.93514E+001  4.36319E+001  4.86682E+001  5.46254E+001
  6.17083E+001  7.01710E+001  8.03293E+001  9.25771E+001  1.07408E+002  1.25444E+002
  1.47469E+002  1.74483E+002  2.07755E+002  2.48915E+002  3.00058E+002  3.63889E+002
  4.43923E+002  5.44742E+002  6.72353E+002  8.34672E+002  1.04218E+003  1.30883E+003
  1.65329E+003
  3.18670E+006  2.10688E+006  1.40392E+006  9.42858E+005  6.38197E+005  4.35380E+005
  2.99356E+005  2.07450E+005  1.44892E+005  1.01996E+005  7.23647E+004  5.17462E+004
  3.72940E+004  2.70899E+004  1.98330E+004  1.46346E+004  1.08840E+004  8.15863E+003
  6.16408E+003  4.69404E+003  3.60296E+003  2.78748E+003  2.17376E+003  1.70870E+003
  1.35388E+003  1.08136E+003  8.70642E+002  7.06646E+002  5.78189E+002  4.76933E+002
  3.96628E+002  3.32560E+002  2.81151E+002  2.39675E+002  2.06039E+002  1.78632E+002
  1.56201E+002  1.37774E+002  1.22586E+002  1.10036E+002  9.96486E+001  9.10416E+001
  8.39076E+001  7.79926E+001  7.30796E+001  6.89729E+001  6.54818E+001  6.24041E+001
  5.95145E+001  5.65694E+001  5.33523E+001  4.97822E+001  4.60521E+001  4.26288E+001
  3.99316E+001  3.79269E+001  3.61933E+001  3.43558E+001  3.23067E+001  3.01240E+001
  2.79319E+001  2.58281E+001  2.38709E+001  2.20886E+001  2.04916E+001  1.90806E+001
  1.78514E+001  1.67971E+001  1.59092E+001  1.51790E+001  1.45978E+001  1.41576E+001
  1.38518E+001  1.36752E+001  1.36243E+001  1.36970E+001  1.38926E+001  1.42110E+001
  1.46527E+001  1.52178E+001  1.59057E+001  1.67149E+001  1.76437E+001  1.86928E+001
  1.98690E+001  2.11900E+001  2.26875E+001  2.44067E+001  2.64008E+001  2.87240E+001
  3.14291E+001  3.45717E+001  3.82194E+001  4.24605E+001  4.74112E+001  5.32214E+001
  6.00796E+001  6.82204E+001  7.79349E+001  8.95849E+001  1.03621E+002  1.20609E+002
  1.41261E+002  1.66477E+002  1.97400E+002  2.35490E+002  2.82620E+002  3.41203E+002
  4.14365E+002  5.06175E+002  6.21958E+002  7.68720E+002  9.55728E+002  1.19530E+003
  1.50389E+003
  3.13425E+006  2.07209E+006  1.38066E+006  9.27189E+005  6.27561E+005  4.28104E+005
  2.94339E+005  2.03963E+005  1.42449E+005  1.00271E+005  7.11372E+004  5.08656E+004
  3.66571E+004  2.66257E+004  1.94918E+004  1.43819E+004  1.06953E+004  8.01656E+003
  6.05625E+003  4.61154E+003  3.53932E+003  2.73800E+003  2.13496E+003  1.67804E+003
  1.32945E+003  1.06173E+003  8.54750E+002  6.93673E+002  5.67512E+002  4.68076E+002
  3.89220E+002  3.26313E+002  2.75841E+002  2.35123E+002  2.02104E+002  1.75201E+002
  1.53183E+002  1.35094E+002  1.20184E+002  1.07859E+002  9.76518E+001  8.91836E+001
  8.21478E+001  7.62873E+001  7.13778E+001  6.72105E+001  6.35754E+001  6.02477E+001
  5.69852E+001  5.35571E+001  4.98267E+001  4.58823E+001  4.21034E+001  3.89605E+001
  3.65964E+001  3.46950E+001  3.28344E+001  3.08121E+001  2.86479E+001  2.64488E+001
  2.43152E+001  2.23127E+001  2.04762E+001  1.88207E+001  1.73501E+001  1.60621E+001
  1.49503E+001  1.40061E+001  1.32198E+001  1.25810E+001  1.20802E+001  1.17088E+001
  1.14601E+001  1.13298E+001  1.13153E+001  1.14169E+001  1.16366E+001  1.19785E+001
  1.24484E+001  1.30528E+001  1.37982E+001  1.46903E+001  1.57324E+001  1.69253E+001
  1.82682E+001  1.97620E+001  2.14158E+001  2.32544E+001  2.53224E+001  2.76810E+001
  3.03988E+001  3.35433E+001  3.71819E+001  4.13915E+001  4.62708E+001  5.19504E+001
  5.85990E+001  6.64303E+001  7.57104E+001  8.67699E+001  1.00020E+002  1.15974E+002
  1.35275E+002  1.58735E+002  1.87382E+002  2.22525E+002  2.65839E+002  3.19481E+002
  3.86237E+002  4.69733E+002  5.74710E+002  7.07395E+002  8.76019E+002  1.09151E+003
  1.36843E+003
  3.10866E+006  2.05510E+006  1.36930E+006  9.19538E+005  6.22366E+005  4.24548E+005
  2.91887E+005  2.02258E+005  1.41255E+005  9.94271E+004  7.05361E+004  5.04341E+004
  3.63448E+004  2.63978E+004  1.93242E+004  1.42576E+004  1.06024E+004  7.94648E+003
  6.00299E+003  4.57073E+003  3.50779E+003  2.71342E+003  2.11566E+003  1.66275E+003
  1.31725E+003  1.05191E+003  8.46780E+002  6.87154E+002  5.62139E+002  4.63611E+002
  3.85482E+002  3.23158E+002  2.73156E+002  2.32819E+002  2.00112E+002  1.73461E+002
  1.51651E+002  1.33730E+002  1.18954E+002  1.06736E+002  9.66060E+001  8.81872E+001
  8.11683E+001  7.52849E+001  7.03003E+001  6.59876E+001  6.21145E+001  5.84362E+001
  5.47112E+001  5.07618E+001  4.65886E+001  4.24685E+001  3.88629E+001  3.60543E+001
  3.38736E+001  3.19050E+001  2.98612E+001  2.76901E+001  2.54684E+001  2.32928E+001
  2.12336E+001  1.93317E+001  1.76072E+001  1.60673E+001  1.47121E+001  1.35367E+001
  1.25324E+001  1.16888E+001  1.09940E+001  1.04362E+001  1.00044E+001  9.68932E+000
  9.48380E+000  9.38320E+000  9.38561E+000  9.49194E+000  9.70588E+000  1.00339E+001
  1.04848E+001  1.10702E+001  1.18031E+001  1.26974E+001  1.37666E+001  1.50216E+001
  1.64691E+001  1.81100E+001  1.99416E+001  2.19635E+001  2.41891E+001  2.66553E+001
  2.94259E+001  3.25810E+001  3.62035E+001  4.03739E+001  4.51800E+001  5.07324E+001
  5.71771E+001  6.47040E+001  7.35541E+001  8.40282E+001  9.65003E+001  1.11436E+002
  1.29419E+002  1.51182E+002  1.77651E+002  2.10003E+002  2.49742E+002  2.98804E+002
  3.59686E+002  4.35637E+002  5.30898E+002  6.51037E+002  8.03401E+002  9.97723E+002
  1.24696E+003
  3.10942E+006  2.05559E+006  1.36961E+006  9.19742E+005  6.22500E+005  4.24637E+005
  2.91945E+005  2.02297E+005  1.41281E+005  9.94444E+004  7.05476E+004  5.04416E+004
  3.63497E+004  2.64009E+004  1.93261E+004  1.42587E+004  1.06030E+004  7.94674E+003
  6.00302E+003  4.57061E+003  3.50759E+003  2.71318E+003  2.11539E+003  1.66248E+003
  1.31698E+003  1.05166E+003  8.46542E+002  6.86936E+002  5.61941E+002  4.63434E+002
  3.85324E+002  3.23018E+002  2.73032E+002  2.32709E+002  2.00013E+002  1.73371E+002
  1.51565E+002  1.33645E+002  1.18864E+002  1.06632E+002  9.64763E+001  8.80141E+001
  8.09255E+001  7.49333E+001  6.97829E+001  6.52254E+001  6.10067E+001  5.68740E+001
  5.26189E+001  4.81709E+001  4.37053E+001  3.96296E+001  3.63108E+001  3.37379E+001
  3.15568E+001  2.94235E+001  2.72075E+001  2.49416E+001  2.27091E+001  2.05811E+001
  1.86025E+001  1.67976E+001  1.51775E+001  1.37453E+001  1.24977E+001  1.14273E+001
  1.05233E+001  9.77294E+000  9.16256E+000  8.67889E+000  8.30975E+000  8.04483E+000
  7.87619E+000  7.79870E+000  7.81022E+000  7.91171E+000  8.10729E+000  8.40424E+000
  8.81307E+000  9.34757E+000  1.00247E+001  1.08643E+001  1.18883E+001  1.31189E+001
  1.45764E+001  1.62755E+001  1.82221E+001  2.04117E+001  2.28346E+001  2.54884E+001
  2.83966E+001  3.16189E+001  3.52439E+001  3.93692E+001  4.40900E+001  4.95068E+001
  5.57447E+001  6.29685E+001  7.13929E+001  8.12904E+001  9.30014E+001  1.06950E+002
  1.23666E+002  1.43815E+002  1.68234E+002  1.97990E+002  2.34442E+002  2.79336E+002
  3.34928E+002  4.04145E+002  4.90804E+002  5.99911E+002  7.38054E+002  9.13944E+002
  1.13914E+003
  3.13665E+006  2.07361E+006  1.38163E+006  9.27823E+005  6.27977E+005  4.28378E+005
  2.94520E+005  2.04083E+005  1.42530E+005  1.00324E+005  7.11724E+004  5.08887E+004
  3.66721E+004  2.66352E+004  1.94977E+004  1.43854E+004  1.06972E+004  8.01736E+003
  6.05636E+003  4.61122E+003  3.53874E+003  2.73727E+003  2.13416E+003  1.67722E+003
  1.32865E+003  1.06097E+003  8.54039E+002  6.93019E+002  5.66920E+002  4.67544E+002
  3.88746E+002  3.25893E+002  2.75468E+002  2.34791E+002  2.01806E+002  1.74926E+002
  1.52922E+002  1.34833E+002  1.19904E+002  1.07535E+002  9.72452E+001  8.86396E+001
  8.13843E+001  7.51835E+001  6.97600E+001  6.48415E+001  6.01601E+001  5.54812E+001
  5.06776E+001  4.58323E+001  4.12736E+001  3.73958E+001  3.43251E+001  3.18120E+001
  2.94977E+001  2.71802E+001  2.48373E+001  2.25277E+001  2.03161E+001  1.82480E+001
  1.63504E+001  1.46376E+001  1.31157E+001  1.17843E+001  1.06375E+001  9.66524E+000
  8.85448E+000  8.19054E+000  7.65835E+000  7.24340E+000  6.93252E+000  6.71448E+000
  6.58050E+000  6.52464E+000  6.54408E+000  6.63930E+000  6.81413E+000  7.07583E+000
  7.43520E+000  7.90683E+000  8.50926E+000  9.26517E+000  1.02012E+001  1.13475E+001
  1.27358E+001  1.43966E+001  1.63545E+001  1.86212E+001  2.11911E+001  2.40432E+001
  2.71554E+001  3.05321E+001  3.42252E+001  3.83311E+001  4.29631E+001  4.82326E+001
  5.42562E+001  6.11773E+001  6.91849E+001  7.85237E+001  8.95040E+001  1.02514E+002
  1.18037E+002  1.36683E+002  1.59216E+002  1.86607E+002  2.20096E+002  2.61270E+002
  3.12179E+002  3.75475E+002  4.54616E+002  5.54119E+002  6.79918E+002  8.39828E+002
  1.04418E+003
  3.19107E+006  2.10964E+006  1.40568E+006  9.43994E+005  6.38938E+005  4.35867E+005
  2.99677E+005  2.07663E+005  1.45033E+005  1.02089E+005  7.24265E+004  5.17868E+004
  3.73203E+004  2.71068E+004  1.98434E+004  1.46408E+004  1.08874E+004  8.16016E+003
  6.16440E+003  4.69360E+003  3.60206E+003  2.78631E+003  2.17246E+003  1.70736E+003
  1.35257E+003  1.08011E+003  8.69470E+002  7.05568E+002  5.77210E+002  4.76053E+002
  3.95842E+002  3.31861E+002  2.80530E+002  2.39120E+002  2.05537E+002  1.78166E+002
  1.55754E+002  1.37319E+002  1.22091E+002  1.09454E+002  9.89107E+001  9.00488E+001
  8.25133E+001  7.59846E+001  7.01602E+001  6.47495E+001  5.94916E+001  5.42121E+001
  4.89144E+001  4.38386E+001  3.93591E+001  3.56971E+001  3.27252E+001  3.01153E+001
  2.76159E+001  2.51458E+001  2.27285E+001  2.04136E+001  1.82413E+001  1.62376E+001
  1.44186E+001  1.27930E+001  1.13633E+001  1.01262E+001  9.07339E+000  8.19216E+000
  7.46751E+000  6.88321E+000  6.42305E+000  6.07164E+000  5.81511E+000  5.64152E+000
  5.54135E+000  5.50777E+000  5.53702E+000  5.62863E+000  5.78563E+000  6.01464E+000
  6.32611E+000  6.73448E+000  7.25854E+000  7.92179E+000  8.75274E+000  9.78517E+000
  1.10577E+001  1.26121E+001  1.44898E+001  1.67249E+001  1.93345E+001  2.23090E+001
  2.56107E+001  2.91925E+001  3.30362E+001  3.71892E+001  4.17607E+001  4.68845E+001
  5.26900E+001  5.93128E+001  6.69198E+001  7.57303E+001  8.60268E+001  9.81661E+001
  1.12595E+002  1.29875E+002  1.50711E+002  1.75996E+002  2.06867E+002  2.44777E+002
  2.91600E+002  3.49754E+002  4.22380E+002  5.13573E+002  6.28686E+002  7.74742E+002
  9.60969E+002
  3.27410E+006  2.16461E+006  1.44236E+006  9.68670E+005  6.55668E+005  4.47298E+005
  3.07550E+005  2.13127E+005  1.48856E+005  1.04785E+005  7.43423E+004  5.31591E+004
  3.83111E+004  2.78277E+004  2.03722E+004  1.50317E+004  1.11786E+004  8.37887E+003
  6.32995E+003  4.81991E+003  3.69920E+003  2.86162E+003  2.23130E+003  1.75371E+003
  1.38938E+003  1.10957E+003  8.93249E+002  7.24919E+002  5.93088E+002  4.89191E+002
  4.06804E+002  3.41083E+002  2.88353E+002  2.45810E+002  2.11304E+002  1.83173E+002
  1.60127E+002  1.41158E+002  1.25466E+002  1.12415E+002  1.01482E+002  9.22302E+001
  8.42778E+001  7.72769E+001  7.09029E+001  6.48635E+001  5.89418E+001  5.30726E+001
  4.74095E+001  4.22757E+001  3.79384E+001  3.43811E+001  3.13421E+001  2.85531E+001
  2.58817E+001  2.33099E+001  2.08626E+001  1.85672E+001  1.64431E+001  1.45041E+001
  1.27600E+001  1.12165E+001  9.87333E+000  8.72453E+000  7.75900E+000  6.96200E+000
  6.31673E+000  5.80565E+000  5.41155E+000  5.11835E+000  4.91170E+000  4.77935E+000
  4.71139E+000  4.70042E+000  4.74175E+000  4.83371E+000  4.97800E+000  5.18009E+000
  5.44949E+000  5.80003E+000  6.25014E+000  6.82313E+000  7.54772E+000  8.45863E+000
  9.59712E+000  1.10108E+001  1.27521E+001  1.48729E+001  1.74157E+001  2.03987E+001
  2.38009E+001  2.75588E+001  3.15935E+001  3.58693E+001  4.04426E+001  4.54497E+001
  5.10482E+001  5.73857E+001  6.46188E+001  7.29444E+001  8.26202E+001  9.39763E+001
  1.07429E+002  1.23500E+002  1.42844E+002  1.66290E+002  1.94887E+002  2.29974E+002
  2.73271E+002  3.26991E+002  3.93997E+002  4.78006E+002  5.83851E+002  7.17834E+002
  8.88177E+002
  3.38788E+006  2.23995E+006  1.49265E+006  1.00249E+006  6.78600E+005  4.62969E+005
  3.18343E+005  2.20620E+005  1.54098E+005  1.08482E+005  7.69699E+004  5.50415E+004
  3.96703E+004  2.88170E+004  2.10979E+004  1.55682E+004  1.15785E+004  8.67926E+003
  6.55740E+003  4.99351E+003  3.83274E+003  2.96518E+003  2.31226E+003  1.81751E+003
  1.44006E+003  1.15016E+003  9.26022E+002  7.51599E+002  6.14987E+002  5.07315E+002
  4.21929E+002  3.53810E+002  2.99150E+002  2.55042E+002  2.19257E+002  1.90073E+002
  1.66148E+002  1.46432E+002  1.30092E+002  1.16456E+002  1.04971E+002  9.51672E+001
  8.66301E+001  7.89851E+001  7.18990E+001  6.51108E+001  5.84947E+001  5.21245E+001
  4.62555E+001  4.11567E+001  3.68913E+001  3.32778E+001  3.00647E+001  2.70886E+001
  2.42915E+001  2.16675E+001  1.92220E+001  1.69600E+001  1.48871E+001  1.30107E+001
  1.13377E+001  9.87154E+000  8.60961E+000  7.54334E+000  6.65932E+000  5.94085E+000
  5.36949E+000  4.92631E+000  4.59295E+000  4.35249E+000  4.19024E+000  4.09402E+000
  4.05426E+000  4.06376E+000  4.11749E+000  4.21274E+000  4.34951E+000  4.53140E+000
  4.76635E+000  5.06710E+000  5.45137E+000  5.94198E+000  6.56716E+000  7.36121E+000
  8.36558E+000  9.62966E+000  1.12109E+001  1.31722E+001  1.55753E+001  1.84671E+001
  2.18585E+001  2.57040E+001  2.99013E+001  3.43396E+001  3.89853E+001  4.39321E+001
  4.93557E+001  5.54343E+001  6.23304E+001  7.02261E+001  7.93571E+001  9.00303E+001
  1.02635E+002  1.17662E+002  1.35723E+002  1.57591E+002  1.84239E+002  2.16909E+002
  2.57181E+002  3.07088E+002  3.69242E+002  4.47014E+002  5.44760E+002  6.68110E+002
  8.24346E+002
  3.53544E+006  2.33766E+006  1.55786E+006  1.04636E+006  7.08344E+005  4.83295E+005
  3.32343E+005  2.30339E+005  1.60899E+005  1.13278E+005  8.03794E+004  5.74844E+004
  4.14345E+004  3.01011E+004  2.20400E+004  1.62650E+004  1.20979E+004  9.06945E+003
  6.85291E+003  5.21910E+003  4.00634E+003  3.09983E+003  2.41755E+003  1.90050E+003
  1.50601E+003  1.20299E+003  9.68694E+002  7.86346E+002  6.43515E+002  5.30930E+002
  4.41638E+002  3.70393E+002  3.13214E+002  2.67063E+002  2.29606E+002  1.99039E+002
  1.73956E+002  1.53251E+002  1.36044E+002  1.21619E+002  1.09382E+002  9.88244E+001
  8.94981E+001  8.10138E+001  7.30594E+001  6.54513E+001  5.81897E+001  5.14567E+001
  4.54904E+001  4.03927E+001  3.60529E+001  3.22595E+001  2.88437E+001  2.57197E+001
  2.28504E+001  2.02132E+001  1.77893E+001  1.55672E+001  1.35454E+001  1.17287E+001
  1.01230E+001  8.72983E+000  7.54439E+000  6.55588E+000  5.74884E+000  5.10481E+000
  4.60355E+000  4.22429E+000  3.94698E+000  3.75363E+000  3.62920E+000  3.56204E+000
  3.54361E+000  3.56797E+000  3.63094E+000  3.72954E+000  3.86222E+000  4.03010E+000
  4.23859E+000  4.49858E+000  4.82673E+000  5.24522E+000  5.78164E+000  6.46945E+000
  7.34909E+000  8.46948E+000  9.88920E+000  1.16762E+001  1.39040E+001  1.66413E+001
  1.99314E+001  2.37634E+001  2.80487E+001  3.26371E+001  3.74034E+001  4.23571E+001
  4.76579E+001  5.35176E+001  6.01226E+001  6.76509E+001  7.63199E+001  8.64156E+001
  9.83048E+001  1.12449E+002  1.29426E+002  1.49956E+002  1.74951E+002  2.05559E+002
  2.43242E+002  2.89861E+002  3.47797E+002  4.20099E+002  5.10669E+002  6.24503E+002
  7.67985E+002
  3.72077E+006  2.46039E+006  1.63977E+006  1.10147E+006  7.45707E+005  5.08830E+005
  3.49932E+005  2.42551E+005  1.69445E+005  1.19305E+005  8.46642E+004  6.05547E+004
  4.36520E+004  3.17154E+004  2.32245E+004  1.71411E+004  1.27510E+004  9.56027E+003
  7.22469E+003  5.50297E+003  4.22482E+003  3.26934E+003  2.55013E+003  2.00503E+003
  1.58909E+003  1.26956E+003  1.02247E+003  8.30144E+002  6.79478E+002  5.60701E+002
  4.66483E+002  3.91293E+002  3.30933E+002  2.82196E+002  2.42617E+002  2.10289E+002
  1.83722E+002  1.61740E+002  1.43400E+002  1.27932E+002  1.14693E+002  1.03130E+002
  9.27759E+001  8.32530E+001  7.43162E+001  6.58968E+001  5.81028E+001  5.11201E+001
  4.50501E+001  3.98260E+001  3.52804E+001  3.12608E+001  2.76727E+001  2.44572E+001
  2.15626E+001  1.89392E+001  1.65480E+001  1.43681E+001  1.23958E+001  1.06359E+001
  9.09374E+000  7.76946E+000  6.65632E+000  5.74162E+000  5.00823E+000  4.43576E+000
  4.00161E+000  3.68236E+000  3.45578E+000  3.30278E+000  3.20851E+000  3.16230E+000
  3.15705E+000  3.18861E+000  3.25467E+000  3.35342E+000  3.48265E+000  3.64092E+000
  3.83028E+000  4.05873E+000  4.34116E+000  4.69884E+000  5.15873E+000  5.75341E+000
  6.52204E+000  7.51205E+000  8.78113E+000  1.03984E+001  1.24430E+001  1.49976E+001
  1.81315E+001  2.18707E+001  2.61607E+001  3.08507E+001  3.57515E+001  4.07715E+001
  4.60131E+001  5.17053E+001  5.80707E+001  6.52964E+001  7.35869E+001  8.32085E+001
  9.45074E+001  1.07920E+002  1.23992E+002  1.43401E+002  1.66998E+002  1.95849E+002
  2.31301E+002  2.75058E+002  3.29279E+002  3.96701E+002  4.80789E+002  5.85925E+002
  7.17638E+002
  3.94903E+006  2.61155E+006  1.74067E+006  1.16935E+006  7.91735E+005  5.40288E+005
  3.71603E+005  2.57597E+005  1.79975E+005  1.26733E+005  8.99452E+004  6.43392E+004
  4.63856E+004  3.37057E+004  2.46851E+004  1.82215E+004  1.35566E+004  1.01657E+004
  7.68339E+003  5.85326E+003  4.49448E+003  3.47859E+003  2.71381E+003  2.13411E+003
  1.69170E+003  1.35180E+003  1.08891E+003  8.84263E+002  7.23917E+002  5.97486E+002
  4.97176E+002  4.17101E+002  3.52795E+002  3.00843E+002  2.58617E+002  2.24081E+002
  1.95638E+002  1.72023E+002  1.52217E+002  1.35384E+002  1.20825E+002  1.07959E+002
  9.63228E+001  8.55984E+001  7.56473E+001  6.65035E+001  5.82871E+001  5.10663E+001
  4.47830E+001  3.92997E+001  3.44890E+001  3.02656E+001  2.65641E+001  2.33122E+001
  2.04280E+001  1.78359E+001  1.54832E+001  1.33458E+001  1.14208E+001  9.71455E+000
  8.23226E+000  6.97276E+000  5.92780E+000  5.08327E+000  4.42034E+000  3.91613E+000
  3.54455E+000  3.27859E+000  3.09389E+000  2.97155E+000  2.89847E+000  2.86581E+000
  2.86755E+000  2.90039E+000  2.96372E+000  3.05800E+000  3.18209E+000  3.33295E+000
  3.50901E+000  3.71452E+000  3.96169E+000  4.27034E+000  4.66662E+000  5.18227E+000
  5.85523E+000  6.73128E+000  7.86630E+000  9.32847E+000  1.11989E+001  1.35679E+001
  1.65229E+001  2.01219E+001  2.43506E+001  2.90844E+001  3.41063E+001  3.92339E+001
  4.44815E+001  5.00653E+001  5.62456E+001  6.32320E+001  7.12227E+001  8.04666E+001
  9.12896E+001  1.04106E+002  1.19430E+002  1.37902E+002  1.60314E+002  1.87655E+002
  2.21162E+002  2.62385E+002  3.13264E+002  3.76229E+002  4.54318E+002  5.51319E+002
  6.71955E+002
  4.22680E+006  2.79550E+006  1.86346E+006  1.25196E+006  8.47758E+005  5.78580E+005
  3.97983E+005  2.75915E+005  1.92796E+005  1.35778E+005  9.63764E+004  6.89484E+004
  4.97154E+004  3.61302E+004  2.64647E+004  1.95380E+004  1.45384E+004  1.09037E+004
  8.24257E+003  6.28035E+003  4.82331E+003  3.73381E+003  2.91349E+003  2.29159E+003
  1.81691E+003  1.45216E+003  1.17000E+003  9.50313E+002  7.78148E+002  6.42366E+002
  5.34604E+002  4.48547E+002  3.79398E+002  3.23487E+002  2.77985E+002  2.40695E+002
  2.09888E+002  1.84191E+002  1.62492E+002  1.43882E+002  1.27621E+002  1.13125E+002
  9.99858E+001  8.79854E+001  7.70813E+001  6.73162E+001  5.86983E+001  5.11428E+001
  4.45161E+001  3.87079E+001  3.36497E+001  2.92842E+001  2.55329E+001  2.22904E+001
  1.94423E+001  1.68927E+001  1.45819E+001  1.24863E+001  1.06063E+001  8.95035E+000
  7.52372E+000  6.32435E+000  5.34290E+000  4.56405E+000  3.96694E+000  3.52496E+000
  3.20702E+000  2.98198E+000  2.82476E+000  2.71955E+000  2.65776E+000  2.63343E+000
  2.64052E+000  2.67409E+000  2.73310E+000  2.82019E+000  2.93705E+000  3.08099E+000
  3.24771E+000  3.43749E+000  3.65918E+000  3.93045E+000  4.27617E+000  4.72715E+000
  5.32020E+000  6.09956E+000  7.11923E+000  8.44566E+000  1.01596E+001  1.23552E+001
  1.51316E+001  1.85712E+001  2.26984E+001  2.74275E+001  3.25453E+001  3.78039E+001
  4.31167E+001  4.86546E+001  5.47056E+001  6.15122E+001  6.92749E+001  7.82269E+001
  8.86747E+001  1.01010E+002  1.15720E+002  1.33405E+002  1.54802E+002  1.80824E+002
  2.12597E+002  2.51515E+002  2.99300E+002  3.58079E+002  4.30473E+002  5.19711E+002
  6.29773E+002
  4.56235E+006  3.01774E+006  2.01182E+006  1.35179E+006  9.15457E+005  6.24857E+005
  4.29867E+005  2.98057E+005  2.08294E+005  1.46712E+005  1.04152E+005  7.45221E+004
  5.37423E+004  3.90629E+004  2.86174E+004  2.11309E+004  1.57263E+004  1.17968E+004
  8.91939E+003  6.79737E+003  5.22143E+003  4.04284E+003  3.15530E+003  2.48233E+003
  1.96858E+003  1.57372E+003  1.26823E+003  1.03031E+003  8.43810E+002  6.96676E+002
  5.79856E+002  4.86512E+002  4.11445E+002  3.50673E+002  3.01121E+002  2.60393E+002
  2.26601E+002  1.98241E+002  1.74101E+002  1.53214E+002  1.34826E+002  1.18408E+002
  1.03646E+002  9.04083E+001  7.86465E+001  6.82828E+001  5.91726E+001  5.11561E+001
  4.41206E+001  3.80067E+001  3.27684E+001  2.83337E+001  2.45887E+001  2.13907E+001
  1.85974E+001  1.60986E+001  1.38320E+001  1.17777E+001  9.94032E+000  8.33081E+000
  6.95487E+000  5.80993E+000  4.88594E+000  4.16637E+000  3.62754E+000  3.23764E+000
  2.95930E+000  2.75787E+000  2.61044E+000  2.50785E+000  2.44836E+000  2.42937E+000
  2.44367E+000  2.48209E+000  2.54010E+000  2.62095E+000  2.72999E+000  2.86695E+000
  3.02652E+000  3.20578E+000  3.41019E+000  3.65474E+000  3.96244E+000  4.36277E+000
  4.89138E+000  5.59117E+000  6.51446E+000  7.72586E+000  9.30496E+000  1.13472E+001
  1.39590E+001  1.72408E+001  2.12500E+001  2.59435E+001  3.11326E+001  3.65331E+001
  4.19617E+001  4.75162E+001  5.34939E+001  6.01759E+001  6.77739E+001  7.65083E+001
  8.66662E+001  9.86168E+001  1.12819E+002  1.29833E+002  1.50341E+002  1.75176E+002
  2.05351E+002  2.42101E+002  2.86930E+002  3.41668E+002  4.08543E+002  4.90275E+002
  5.90192E+002
  4.96611E+006  3.28518E+006  2.19036E+006  1.47193E+006  9.96945E+005  6.80564E+005
  4.68252E+005  3.24716E+005  2.26957E+005  1.59881E+005  1.13518E+005  8.12360E+004
  5.85936E+004  4.25963E+004  3.12114E+004  2.30505E+004  1.71582E+004  1.28735E+004
  9.73540E+003  7.42081E+003  5.70155E+003  4.41557E+003  3.44698E+003  2.71242E+003
  2.15153E+003  1.72036E+003  1.38668E+003  1.12674E+003  9.22916E+002  7.62039E+002
  6.34231E+002  5.32020E+002  4.49720E+002  3.82966E+002  3.28385E+002  2.83341E+002
  2.45758E+002  2.13990E+002  1.86740E+002  1.63020E+002  1.42126E+002  1.23621E+002
  1.07258E+002  9.28714E+001  8.02687E+001  6.92123E+001  5.94862E+001  5.09510E+001
  4.35372E+001  3.71977E+001  3.18647E+001  2.74274E+001  2.37330E+001  2.06059E+001
  1.78822E+001  1.54419E+001  1.32226E+001  1.12094E+001  9.41218E+000  7.84464E+000
  6.51340E+000  5.41580E+000  4.54132E+000  3.87210E+000  3.38092E+000  3.02978E+000
  2.77505E+000  2.58047E+000  2.42837E+000  2.31827E+000  2.25536E+000  2.23968E+000
  2.26232E+000  2.30913E+000  2.37032E+000  2.44778E+000  2.55003E+000  2.68019E+000
  2.83353E+000  3.00539E+000  3.19849E+000  3.42511E+000  3.70592E+000  4.06857E+000
  4.54734E+000  5.18387E+000  6.02908E+000  7.14598E+000  8.61281E+000  1.05252E+001
  1.29939E+001  1.61326E+001  2.00257E+001  2.46707E+001  2.99147E+001  3.54626E+001
  4.10487E+001  4.66798E+001  5.26397E+001  5.92478E+001  6.67359E+001  7.53151E+001
  8.52522E+001  9.68929E+001  1.10666E+002  1.27089E+002  1.46788E+002  1.70509E+002
  1.99149E+002  2.33785E+002  2.75705E+002  3.26462E+002  3.87932E+002  4.62391E+002
  5.52619E+002
  5.45115E+006  3.60648E+006  2.40489E+006  1.61630E+006  1.09487E+006  7.47517E+005
  5.14391E+005  3.56765E+005  2.49394E+005  1.75714E+005  1.24780E+005  8.93108E+004
  6.44291E+004  4.68470E+004  3.43325E+004  2.53604E+004  1.88815E+004  1.41694E+004
  1.07177E+004  8.17136E+003  6.27963E+003  4.86437E+003  3.79820E+003  2.98946E+003
  2.37179E+003  1.89685E+003  1.52919E+003  1.24267E+003  1.01789E+003  8.40373E+002
  6.99219E+002  5.86191E+002  4.95009E+002  4.20849E+002  3.59975E+002  3.09475E+002
  2.67068E+002  2.30987E+002  1.99900E+002  1.72862E+002  1.49255E+002  1.28676E+002
  1.10795E+002  9.52617E+001  8.17092E+001  6.98367E+001  5.94532E+001  5.04540E+001
  4.27664E+001  3.63063E+001  3.09587E+001  2.65715E+001  2.29597E+001  1.99238E+001
  1.72831E+001  1.49099E+001  1.27425E+001  1.07713E+001  9.01192E+000  7.48139E+000
  6.18786E+000  5.12904E+000  4.29419E+000  3.66413E+000  3.20810E+000  2.88237E+000
  2.63847E+000  2.44076E+000  2.27803E+000  2.15756E+000  2.08930E+000  2.07443E+000
  2.10265E+000  2.15616E+000  2.22067E+000  2.29609E+000  2.39274E+000  2.51647E+000
  2.66376E+000  2.82954E+000  3.01501E+000  3.23013E+000  3.49307E+000  3.82929E+000
  4.27136E+000  4.85964E+000  5.64391E+000  6.68590E+000  8.06267E+000  9.86962E+000
  1.22205E+001  1.52385E+001  1.90300E+001  2.36289E+001  2.89226E+001  3.46233E+001
  4.04017E+001  4.61655E+001  5.21614E+001  5.87420E+001  6.61662E+001  7.46396E+001
  8.44081E+001  9.57909E+001  1.09183E+002  1.25060E+002  1.43979E+002  1.66603E+002
  1.93710E+002  2.26220E+002  2.65225E+002  3.12032E+002  3.68213E+002  4.35675E+002
  5.16744E+002
  6.03390E+006  3.99255E+006  2.66268E+006  1.78980E+006  1.21258E+006  8.27999E+005
  5.69860E+005  3.95297E+005  2.76375E+005  1.94756E+005  1.38327E+005  9.90241E+004
  7.14495E+004  5.19616E+004  3.80884E+004  2.81405E+004  2.09557E+004  1.57293E+004
  1.19003E+004  9.07500E+003  6.97564E+003  5.40471E+003  4.22101E+003  3.32290E+003
  2.63679E+003  2.10906E+003  1.70038E+003  1.38173E+003  1.13159E+003  9.33852E+002
  7.76414E+002  6.50108E+002  5.47936E+002  4.64524E+002  3.95721E+002  3.38315E+002
  2.89854E+002  2.48508E+002  2.12982E+002  1.82388E+002  1.56086E+002  1.33509E+002
  1.14081E+002  9.72626E+001  8.26366E+001  6.99344E+001  5.89887E+001  4.96696E+001
  4.18444E+001  3.53651E+001  3.00670E+001  2.57662E+001  2.22581E+001  1.93283E+001
  1.67837E+001  1.44883E+001  1.23798E+001  1.04533E+001  8.72990E+000  7.23129E+000
  5.96782E+000  4.93814E+000  4.13160E+000  3.52817E+000  3.09468E+000  2.78372E+000
  2.54432E+000  2.34224E+000  2.17112E+000  2.04292E+000  1.96955E+000  1.95214E+000
  1.97957E+000  2.03271E+000  2.09551E+000  2.16713E+000  2.25837E+000  2.37584E+000
  2.51680E+000  2.67672E+000  2.85639E+000  3.06417E+000  3.31592E+000  3.63478E+000
  4.05142E+000  4.60487E+000  5.34388E+000  6.32926E+000  7.63725E+000  9.36306E+000
  1.16226E+001  1.45468E+001  1.82594E+001  2.28266E+001  2.81759E+001  3.40388E+001
  4.00398E+001  4.59873E+001  5.20700E+001  5.86642E+001  6.60612E+001  7.44644E+001
  8.40970E+001  9.52488E+001  1.08278E+002  1.23609E+002  1.41736E+002  1.63231E+002
  1.88760E+002  2.19100E+002  2.55173E+002  2.98078E+002  3.49137E+002  4.09950E+002
  4.82468E+002
  6.73502E+006  4.45708E+006  2.97290E+006  1.99862E+006  1.35425E+006  9.24883E+005
  6.36640E+005  4.41694E+005  3.08866E+005  2.17690E+005  1.54643E+005  1.10726E+005
  7.99079E+004  5.81245E+004  4.26145E+004  3.14911E+004  2.34559E+004  1.76097E+004
  1.33258E+004  1.01643E+004  7.81457E+003  6.05590E+003  4.73041E+003  3.72444E+003
  2.95568E+003  2.36413E+003  1.90579E+003  1.54818E+003  1.26717E+003  1.04474E+003
  8.67290E+002  7.24542E+002  6.08650E+002  5.13608E+002  4.34827E+002  3.68840E+002
  3.13093E+002  2.65763E+002  2.25550E+002  1.91436E+002  1.62495E+002  1.37834E+002
  1.16679E+002  9.84592E+001  8.27937E+001  6.94188E+001  5.81112E+001  4.86519E+001
  4.08213E+001  3.44061E+001  2.92025E+001  2.50091E+001  2.16152E+001  1.88015E+001
  1.63652E+001  1.41607E+001  1.21212E+001  1.02441E+001  8.55645E+000  7.08519E+000
  5.84412E+000  4.83353E+000  4.04340E+000  3.45374E+000  3.03103E+000  2.72733E+000
  2.49143E+000  2.28967E+000  2.11679E+000  1.98547E+000  1.90752E+000  1.88360E+000
  1.90249E+000  1.94590E+000  1.99955E+000  2.06396E+000  2.14915E+000  2.26020E+000
  2.39434E+000  2.54812E+000  2.72273E+000  2.92565E+000  3.17083E+000  3.47927E+000
  3.87977E+000  4.41005E+000  5.11797E+000  6.06371E+000  7.32303E+000  8.99131E+000
  1.11864E+001  1.40457E+001  1.77080E+001  2.22668E+001  2.76879E+001  3.37280E+001
  3.99800E+001  4.61564E+001  5.23720E+001  5.90141E+001  6.64090E+001  7.47612E+001
  8.42690E+001  9.51887E+001  1.07838E+002  1.22590E+002  1.39872E+002  1.60173E+002
  1.84059E+002  2.12188E+002  2.45340E+002  2.84442E+002  3.30607E+002  3.85185E+002
  4.49827E+002
  7.58058E+006  5.01738E+006  3.34713E+006  2.25055E+006  1.52519E+006  1.04180E+006
  7.17237E+005  4.97697E+005  3.48088E+005  2.45379E+005  1.74346E+005  1.24857E+005
  9.01237E+004  6.55685E+004  4.80821E+004  3.55388E+004  2.64763E+004  1.98815E+004
  1.50479E+004  1.14800E+004  8.82766E+003  6.84197E+003  5.34493E+003  4.20838E+003
  3.33946E+003  2.67048E+003  2.15176E+003  1.74663E+003  1.42784E+003  1.17498E+003
  9.72727E+002  8.09456E+002  6.76364E+002  5.66792E+002  4.75765E+002  3.99642E+002
  3.35790E+002  2.82249E+002  2.37402E+002  1.99769E+002  1.68013E+002  1.41044E+002
  1.18079E+002  9.85729E+001  8.21153E+001  6.83423E+001  5.69060E+001  4.74752E+001
  3.97473E+001  3.34575E+001  2.83768E+001  2.42992E+001  2.10202E+001  1.83254E+001
  1.60073E+001  1.39082E+001  1.19509E+001  1.01314E+001  8.48143E+000  7.03437E+000
  5.80885E+000  4.80783E+000  4.02261E+000  3.43429E+000  3.01129E+000  2.70838E+000
  2.47631E+000  2.28069E+000  2.11313E+000  1.98310E+000  1.90069E+000  1.86618E+000
  1.86930E+000  1.89494E+000  1.93373E+000  1.98861E+000  2.06721E+000  2.17146E+000
  2.29832E+000  2.44569E+000  2.61561E+000  2.81515E+000  3.05691E+000  3.36014E+000
  3.75209E+000  4.26929E+000  4.95892E+000  5.88075E+000  7.11049E+000  8.74411E+000
  1.09017E+001  1.37266E+001  1.73705E+001  2.19512E+001  2.74693E+001  3.37082E+001
  4.02390E+001  4.66834E+001  5.30699E+001  5.97842E+001  6.71881E+001  7.54889E+001
  8.48581E+001  9.55154E+001  1.07736E+002  1.21844E+002  1.38206E+002  1.57241E+002
  1.79432E+002  2.05340E+002  2.35626E+002  2.71075E+002  3.12629E+002  3.61439E+002
  4.18948E+002
  8.60360E+006  5.69537E+006  3.80001E+006  2.55547E+006  1.73212E+006  1.18334E+006
  8.14825E+005  5.65514E+005  3.95591E+005  2.78918E+005  1.98213E+005  1.41976E+005
  1.02501E+005  7.45885E+004  5.47073E+004  4.04437E+004  3.01363E+004  2.26339E+004
  1.71340E+004  1.30733E+004  1.00538E+004  7.79257E+003  6.08720E+003  4.79192E+003
  3.80108E+003  3.03764E+003  2.44505E+003  1.98155E+003  1.61609E+003  1.32546E+003
  1.09225E+003  9.03348E+002  7.48963E+002  6.21837E+002  5.16659E+002  4.29520E+002
  3.57386E+002  2.97673E+002  2.48076E+002  2.06631E+002  1.71817E+002  1.42545E+002
  1.18021E+002  9.76039E+001  8.07225E+001  6.68450E+001  5.54850E+001  4.62135E+001
  3.86659E+001  3.25427E+001  2.76016E+001  2.36398E+001  2.04676E+001  1.78860E+001
  1.56901E+001  1.37094E+001  1.18503E+001  1.01004E+001  8.49360E+000  7.07007E+000
  5.85501E+000  4.85552E+000  4.06509E+000  3.46682E+000  3.03266E+000  2.72264E+000
  2.49159E+000  2.30420E+000  2.14622E+000  2.02052E+000  1.93357E+000  1.88535E+000
  1.86823E+000  1.87282E+000  1.89595E+000  1.94167E+000  2.01365E+000  2.11072E+000
  2.23007E+000  2.37108E+000  2.53677E+000  2.73407E+000  2.97476E+000  3.27690E+000
  3.66664E+000  4.17970E+000  4.86276E+000  5.77551E+000  6.99401E+000  8.61538E+000
  1.07624E+001  1.35844E+001  1.72450E+001  2.18835E+001  2.75311E+001  3.39970E+001
  4.08345E+001  4.75785E+001  5.41622E+001  6.09586E+001  6.83643E+001  7.65909E+001
  8.57819E+001  9.61196E+001  1.07841E+002  1.21225E+002  1.36591E+002  1.54304E+002
  1.74777E+002  1.98493E+002  2.26011E+002  2.57999E+002  2.95271E+002  3.38847E+002
  3.90032E+002
  9.84604E+006  6.51889E+006  4.35019E+006  2.92595E+006  1.98358E+006  1.35536E+006
  9.33441E+005  6.47954E+005  4.53344E+005  3.19697E+005  2.27235E+005  1.62795E+005
  1.17554E+005  8.55582E+004  6.27646E+004  4.64082E+004  3.45860E+004  2.59793E+004
  1.96684E+004  1.50076E+004  1.15409E+004  8.94377E+003  6.98421E+003  5.49496E+003
  4.35482E+003  3.47539E+003  2.79175E+003  2.25597E+003  1.83248E+003  1.49478E+003
  1.22313E+003  1.00288E+003  8.23261E+002  6.76338E+002  5.56132E+002  4.57840E+002
  3.77359E+002  3.11165E+002  2.56413E+002  2.10973E+002  1.73290E+002  1.42177E+002
  1.16637E+002  9.57882E+001  7.88401E+001  6.50956E+001  5.39582E+001  4.49312E+001
  3.76117E+001  3.16803E+001  2.68882E+001  2.30385E+001  1.99599E+001  1.74767E+001
  1.53973E+001  1.35429E+001  1.17982E+001  1.01338E+001  8.57991E+000  7.18288E+000
  5.97594E+000  4.97221E+000  4.16866E+000  3.55110E+000  3.09555E+000  2.76834E+000
  2.53010E+000  2.34609E+000  2.19609E+000  2.07477E+000  1.98329E+000  1.92128E+000
  1.88527E+000  1.87252E+000  1.88422E+000  1.92296E+000  1.98849E+000  2.07814E+000
  2.19015E+000  2.32535E+000  2.48756E+000  2.68385E+000  2.92559E+000  3.23033E+000
  3.62365E+000  4.14086E+000  4.82850E+000  5.74653E+000  6.97180E+000  8.60321E+000
  1.07670E+001  1.36188E+001  1.73338E+001  2.20707E+001  2.78873E+001  3.46139E+001
  4.17856E+001  4.88505E+001  5.56407E+001  6.25090E+001  6.98873E+001  7.79934E+001
  8.69437E+001  9.68866E+001  1.08027E+002  1.20613E+002  1.34928E+002  1.51290E+002
  1.70057E+002  1.91640E+002  2.16521E+002  2.45284E+002  2.78664E+002  3.17603E+002
  3.63318E+002
  1.13614E+007  7.52349E+006  5.02146E+006  3.37804E+006  2.29046E+006  1.56533E+006
  1.07824E+006  7.48605E+005  5.23860E+005  3.69492E+005  2.62677E+005  1.88220E+005
  1.35936E+005  9.89534E+004  7.26018E+004  5.36885E+004  4.00153E+004  3.00587E+004
  2.27560E+004  1.73611E+004  1.33469E+004  1.03383E+004  8.06674E+003  6.33899E+003
  5.01479E+003  3.99186E+003  3.19519E+003  2.56948E+003  2.07389E+003  1.67822E+003
  1.36027E+003  1.10368E+003  8.96307E+002  7.28743E+002  5.93312E+002  4.83555E+002
  3.94176E+002  3.21073E+002  2.61203E+002  2.12280E+002  1.72485E+002  1.40279E+002
  1.14324E+002  9.34625E+001  7.67116E+001  6.32534E+001  5.24217E+001  4.36821E+001
  3.66125E+001  3.08843E+001  2.62460E+001  2.25053E+001  1.95068E+001  1.71011E+001
  1.51211E+001  1.33904E+001  1.17722E+001  1.02111E+001  8.72488E+000  7.36200E+000
  6.16452E+000  5.15374E+000  4.33195E+000  3.68844E+000  3.20322E+000  2.84855E+000
  2.59137E+000  2.39956E+000  2.24944E+000  2.12866E+000  2.03298E+000  1.96139E+000
  1.91401E+000  1.89229E+000  1.89819E+000  1.93177E+000  1.99087E+000  2.07326E+000
  2.17861E+000  2.30903E+000  2.46899E+000  2.66584E+000  2.91107E+000  3.22225E+000
  3.62497E+000  4.15461E+000  4.85796E+000  5.79562E+000  7.04583E+000  8.71002E+000
  1.09187E+001  1.38347E+001  1.76448E+001  2.25250E+001  2.85554E+001  3.55810E+001
  4.31114E+001  5.05041E+001  5.74864E+001  6.43904E+001  7.16883E+001  7.96082E+001
  8.82423E+001  9.77123E+001  1.08201E+002  1.19935E+002  1.33167E+002  1.48176E+002
  1.65272E+002  1.84811E+002  2.07224E+002  2.33054E+002  2.62993E+002  2.97935E+002
  3.39030E+002
  1.32181E+007  8.75467E+006  5.84429E+006  3.93229E+006  2.66676E+006  1.82283E+006
  1.25584E+006  8.72065E+005  6.10363E+005  4.30579E+005  3.06155E+005  2.19408E+005
  1.58483E+005  1.15379E+005  8.46606E+004  6.26083E+004  4.66620E+004  3.50471E+004
  2.65256E+004  2.02280E+004  1.55397E+004  1.20237E+004  9.36697E+003  7.34396E+003
  5.79129E+003  4.58990E+003  3.65270E+003  2.91583E+003  2.33246E+003  1.86826E+003
  1.49790E+003  1.20224E+003  9.66218E+002  7.77542E+002  6.26180E+002  5.04235E+002
  4.05740E+002  3.26226E+002  2.62235E+002  2.10955E+002  1.70024E+002  1.37445E+002
  1.11546E+002  9.09515E+001  7.45494E+001  6.14511E+001  5.09550E+001  4.25112E+001
  3.56916E+001  3.01658E+001  2.56815E+001  2.20485E+001  1.91210E+001  1.67724E+001
  1.48656E+001  1.32420E+001  1.17525E+001  1.03107E+001  8.91039E+000  7.59465E+000
  6.41260E+000  5.39548E+000  4.55326E+000  3.88012E+000  3.36012E+000  2.97042E+000
  2.68364E+000  2.47166E+000  2.31059E+000  2.18432E+000  2.08469E+000  2.00925E+000
  1.95873E+000  1.93477E+000  1.93788E+000  1.96676E+000  2.01950E+000  2.09530E+000
  2.19525E+000  2.32242E+000  2.48191E+000  2.68156E+000  2.93342E+000  3.25558E+000
  3.67418E+000  4.22507E+000  4.95573E+000  5.92792E+000  7.22195E+000  8.94268E+000
  1.12260E+001  1.42427E+001  1.81914E+001  2.32641E+001  2.95579E+001  3.69221E+001
  4.48287E+001  5.25348E+001  5.96634E+001  6.65379E+001  7.36833E+001  8.13431E+001
  8.95888E+001  9.85214E+001  1.08309E+002  1.19158E+002  1.31295E+002  1.44967E+002
  1.60449E+002  1.78070E+002  1.98240E+002  2.21484E+002  2.48471E+002  2.80057E+002
  3.17329E+002
  1.55038E+007  1.02708E+007  6.85784E+006  4.61518E+006  3.13047E+006  2.14019E+006
  1.47475E+006  1.02425E+006  7.16997E+005  5.05880E+005  3.59745E+005  2.57842E+005
  1.86260E+005  1.35606E+005  9.94995E+004  7.35733E+004  5.48211E+004  4.11583E+004
  3.11306E+004  2.37163E+004  1.81933E+004  1.40479E+004  1.09124E+004  8.52184E+003
  6.68483E+003  5.26221E+003  4.15272E+003  3.28253E+003  2.59755E+003  2.05757E+003
  1.63178E+003  1.29582E+003  1.03011E+003  8.19211E+002  6.51324E+002  5.17586E+002
  4.11241E+002  3.26958E+002  2.60391E+002  2.07957E+002  1.66711E+002  1.34263E+002
  1.08702E+002  8.85146E+001  7.25183E+001  5.97921E+001  4.96224E+001  4.14574E+001
  3.48711E+001  2.95355E+001  2.51994E+001  2.16728E+001  1.88131E+001  1.65075E+001
  1.46468E+001  1.31015E+001  1.17275E+001  1.04124E+001  9.11666E+000  7.86593E+000
  6.71066E+000  5.69210E+000  4.83025E+000  4.12641E+000  3.56950E+000  3.14108E+000
  2.81849E+000  2.57779E+000  2.39706E+000  2.25947E+000  2.15457E+000  2.07750E+000
  2.02681E+000  2.00203E+000  2.00226E+000  2.02618E+000  2.07308E+000  2.14362E+000
  2.24002E+000  2.36611E+000  2.52768E+000  2.73335E+000  2.99605E+000  3.33489E+000
  3.77690E+000  4.35888E+000  5.12943E+000  6.15211E+000  7.51013E+000  9.31281E+000
  1.17026E+001  1.48594E+001  1.89940E+001  2.43121E+001  3.09213E+001  3.86618E+001
  4.69480E+001  5.49229E+001  6.21144E+001  6.88682E+001  7.57840E+001  8.31203E+001
  9.09240E+001  9.92755E+001  1.08328E+002  1.18272E+002  1.29316E+002  1.41687E+002
  1.55650E+002  1.71529E+002  1.89731E+002  2.10772E+002  2.35300E+002  2.64130E+002
  2.98285E+002
  1.83308E+007  1.21469E+007  8.11251E+006  5.46076E+006  3.70480E+006  2.53332E+006
  1.74595E+006  1.21280E+006  8.49103E+005  5.99156E+005  4.26110E+005  3.05420E+005
  2.20624E+005  1.60608E+005  1.17818E+005  8.70855E+004  6.48503E+004  4.86440E+004
  3.67440E+004  2.79402E+004  2.13773E+004  1.64470E+004  1.27144E+004  9.86702E+003
  7.67944E+003  5.98866E+003  4.67619E+003  3.65501E+003  2.85987E+003  2.24044E+003
  1.75719E+003  1.37914E+003  1.08258E+003  8.49624E+002  6.66778E+002  5.23602E+002
  4.11812E+002  3.24735E+002  2.56995E+002  2.04297E+002  1.63247E+002  1.31195E+002
  1.06086E+002  8.63382E+001  7.07376E+001  5.83543E+001  4.84758E+001  4.05555E+001
  3.41734E+001  2.90060E+001  2.48049E+001  2.13799E+001  1.85878E+001  1.63203E+001
  1.44861E+001  1.29863E+001  1.16993E+001  1.05034E+001  9.32494E+000  8.15943E+000
  7.04785E+000  6.03777E+000  5.16049E+000  4.42699E+000  3.83292E+000  3.36469E+000
  3.00384E+000  2.73019E+000  2.52445E+000  2.37041E+000  2.25635E+000  2.17481E+000
  2.12149E+000  2.09373E+000  2.08976E+000  2.10875E+000  2.15106E+000  2.21839E+000
  2.31378E+000  2.44182E+000  2.60908E+000  2.82522E+000  3.10441E+000  3.46704E+000
  3.94141E+000  4.56565E+000  5.39008E+000  6.48079E+000  7.92486E+000  9.83727E+000
  1.23683E+001  1.57080E+001  2.00792E+001  2.56987E+001  3.26754E+001  4.08212E+001
  4.94667E+001  5.76255E+001  6.47589E+001  7.12911E+001  7.79180E+001  8.48947E+001
  9.22248E+001  9.99638E+001  1.08255E+002  1.17282E+002  1.27252E+002  1.38395E+002
  1.50982E+002  1.65342E+002  1.81882E+002  2.01105E+002  2.23634E+002  2.50240E+002
  2.81887E+002
  2.18413E+007  1.44787E+007  9.67298E+006  6.51296E+006  4.41970E+006  3.02278E+006
  2.08364E+006  1.44757E+006  1.01357E+006  7.15246E+005  5.08667E+005  3.64560E+005
  2.63292E+005  1.91602E+005  1.40476E+005  1.03747E+005  7.71639E+004  5.77805E+004
  4.35401E+004  3.29985E+004  2.51355E+004  1.92264E+004  1.47541E+004  1.13482E+004
  8.74187E+003  6.74131E+003  5.20363E+003  4.02102E+003  3.11062E+003  2.40841E+003
  1.86548E+003  1.44506E+003  1.11955E+003  8.67910E+002  6.73825E+002  5.24431E+002
  4.09566E+002  3.21244E+002  2.53245E+002  2.00768E+002  1.60139E+002  1.28556E+002
  1.03897E+002  8.45486E+001  6.92906E+001  5.71954E+001  4.75571E+001  3.98367E+001
  3.36212E+001  2.85927E+001  2.45060E+001  2.11719E+001  1.84453E+001  1.62166E+001
  1.44011E+001  1.29213E+001  1.16856E+001  1.05843E+001  9.52227E+000  8.45906E+000
  7.41210E+000  6.42629E+000  5.54228E+000  4.78264E+000  4.15222E+000  3.64375E+000
  3.24333E+000  2.93420E+000  2.69947E+000  2.52390E+000  2.39506E+000  2.30366E+000
  2.24324E+000  2.20961E+000  2.20049E+000  2.21529E+000  2.25497E+000  2.32187E+000
  2.41966E+000  2.55369E+000  2.73151E+000  2.96404E+000  3.26691E+000  3.66203E+000
  4.17930E+000  4.85863E+000  5.75270E+000  6.93105E+000  8.48574E+000  1.05387E+001
  1.32492E+001  1.68185E+001  2.14805E+001  2.74584E+001  3.48496E+001  4.34125E+001
  5.23607E+001  6.05722E+001  6.75019E+001  7.37319E+001  8.00519E+001  8.66597E+001
  9.34915E+001  1.00584E+002  1.08089E+002  1.16207E+002  1.25160E+002  1.35194E+002
  1.46590E+002  1.59682E+002  1.74868E+002  1.92632E+002  2.13569E+002  2.38408E+002
  2.68057E+002
  2.62120E+007  1.73868E+007  1.16215E+007  7.82794E+006  5.31368E+006  3.63507E+006
  2.50613E+006  1.74128E+006  1.21926E+006  8.60350E+005  6.11761E+005  4.38312E+005
  3.16397E+005  2.30071E+005  1.68492E+005  1.24240E+005  9.22004E+004  6.88292E+004
  5.16531E+004  3.89365E+004  2.94550E+004  2.23406E+004  1.69747E+004  1.29129E+004
  9.83227E+003  7.49370E+003  5.71710E+003  4.36555E+003  3.33543E+003  2.54913E+003
  1.94878E+003  1.49086E+003  1.14218E+003  8.77109E+002  6.75788E+002  5.22859E+002
  4.06537E+002  3.17850E+002  2.50010E+002  1.97909E+002  1.57714E+002  1.26549E+002
  1.02261E+002  8.32296E+001  6.82359E+001  5.63591E+001  4.69007E+001  3.93291E+001
  3.32375E+001  2.83133E+001  2.43147E+001  2.10540E+001  1.83851E+001  1.61955E+001
  1.43993E+001  1.29278E+001  1.17131E+001  1.06709E+001  9.70719E+000  8.75254E+000
  7.79079E+000  6.85045E+000  5.97445E+000  5.19627E+000  4.53206E+000  3.98315E+000
  3.54139E+000  3.19381E+000  2.92586E+000  2.72339E+000  2.57387E+000  2.46707E+000
  2.39533E+000  2.35353E+000  2.33890E+000  2.35079E+000  2.39033E+000  2.46020E+000
  2.56463E+000  2.70976E+000  2.90431E+000  3.16060E+000  3.49588E+000  3.93379E+000
  4.50617E+000  5.25527E+000  6.23694E+000  7.52516E+000  9.21819E+000  1.14461E+001
  1.43784E+001  1.82276E+001  2.32366E+001  2.96276E+001  3.74681E+001  4.64303E+001
  5.55768E+001  6.36674E+001  7.02563E+001  7.61604E+001  8.21982E+001  8.84313E+001
  9.47261E+001  1.01135E+002  1.07849E+002  1.15101E+002  1.23140E+002  1.32223E+002
  1.42638E+002  1.54711E+002  1.68828E+002  1.85453E+002  2.05147E+002  2.28604E+002
  2.56683E+002
  3.16499E+007  2.10172E+007  1.40599E+007  9.47635E+006  6.43561E+006  4.40401E+006
  3.03686E+006  2.11018E+006  1.47748E+006  1.04232E+006  7.40843E+005  5.30437E+005
  3.82510E+005  2.77740E+005  2.02986E+005  1.49252E+005  1.10341E+005  8.19590E+004
  6.11107E+004  4.56982E+004  3.42422E+004  2.56926E+004  1.92961E+004  1.45046E+004
  1.09125E+004  8.21693E+003  6.19121E+003  4.66694E+003  3.51946E+003  2.65615E+003
  2.00748E+003  1.52070E+003  1.15565E+003  8.81819E+002  6.76126E+002  5.21245E+002
  4.04238E+002  3.15486E+002  2.47855E+002  1.96059E+002  1.56179E+002  1.25303E+002
  1.01263E+002  8.24393E+001  6.76165E+001  5.58794E+001  4.65353E+001  3.90579E+001
  3.30450E+001  2.81875E+001  2.42467E+001  2.10364E+001  1.84107E+001  1.62549E+001
  1.44795E+001  1.30156E+001  1.18060E+001  1.07902E+001  9.89287E+000  9.03632E+000
  8.17262E+000  7.30119E+000  6.45461E+000  5.67181E+000  4.98043E+000  4.39254E+000
  3.90783E+000  3.51834E+000  3.21251E+000  2.97772E+000  2.80196E+000  2.67484E+000
  2.58820E+000  2.53634E+000  2.51605E+000  2.52640E+000  2.56845E+000  2.64506E+000
  2.76100E+000  2.92328E+000  3.14183E+000  3.43051E+000  3.80831E+000  4.30086E+000
  4.94236E+000  5.77808E+000  6.86792E+000  8.29141E+000  1.01541E+001  1.25955E+001
  1.57958E+001  1.99778E+001  2.53894E+001  3.22395E+001  4.05413E+001  4.98418E+001
  5.90292E+001  6.68085E+001  7.29786E+001  7.86064E+001  8.43969E+001  9.02208E+001
  9.59257E+001  1.01630E+002  1.07585E+002  1.14061E+002  1.21324E+002  1.29635E+002
  1.39277E+002  1.50564E+002  1.63866E+002  1.79622E+002  1.98369E+002  2.20769E+002
  2.47643E+002
  3.83639E+007  2.55305E+007  1.71063E+007  1.15430E+007  7.84555E+006  5.37172E+006
  3.70521E+006  2.57471E+006  1.80235E+006  1.27088E+006  9.02532E+005  6.45375E+005
  4.64533E+005  3.36426E+005  2.45013E+005  1.79314E+005  1.31767E+005  9.71353E+004
  7.17687E+004  5.31071E+004  3.93382E+004  2.91625E+004  2.16358E+004  1.60639E+004
  1.19347E+004  8.87146E+003  6.59796E+003  4.91118E+003  3.66087E+003  2.73500E+003
  2.04969E+003  1.54222E+003  1.16591E+003  8.86162E+002  6.77508E+002  5.21244E+002
  4.03667E+002  3.14748E+002  2.47136E+002  1.95433E+002  1.55668E+002  1.24903E+002
  1.00962E+002  8.22217E+001  6.74673E+001  5.57858E+001  4.64871E+001  3.90471E+001
  3.30656E+001  2.82356E+001  2.43198E+001  2.11334E+001  1.85308E+001  1.63966E+001
  1.46386E+001  1.31842E+001  1.19766E+001  1.09677E+001  1.01038E+001  9.31944E+000
  8.55152E+000  7.76780E+000  6.97662E+000  6.21104E+000  5.50604E+000  4.88516E+000
  4.35819E+000  3.92431E+000  3.57636E+000  3.30424E+000  3.09722E+000  2.94537E+000
  2.84052E+000  2.77673E+000  2.75041E+000  2.76031E+000  2.80735E+000  2.89457E+000
  3.02726E+000  3.21333E+000  3.46401E+000  3.79474E+000  4.22645E+000  4.78710E+000
  5.51375E+000  6.45546E+000  7.67716E+000  9.26494E+000  1.13328E+001  1.40300E+001
  1.75474E+001  2.21154E+001  2.79790E+001  3.53168E+001  4.40556E+001  5.35796E+001
  6.26096E+001  6.99228E+001  7.56980E+001  8.11415E+001  8.66794E+001  9.20258E+001
  9.70980E+001  1.02116E+002  1.07391E+002  1.13216E+002  1.19859E+002  1.27576E+002
  1.36638E+002  1.47344E+002  1.60046E+002  1.75165E+002  1.93217E+002  2.14838E+002
  2.40822E+002
  4.64759E+007  3.10591E+007  2.08760E+007  1.41189E+007  9.61159E+006  6.58763E+006
  4.54632E+006  3.15941E+006  2.21077E+006  1.55746E+006  1.10437E+006  7.87925E+005
  5.65343E+005  4.07682E+005  2.95243E+005  2.14541E+005  1.56288E+005  1.14046E+005
  8.33135E+004  6.09103E+004  4.45618E+004  3.26229E+004  2.38972E+004  1.75149E+004
  1.28446E+004  9.42790E+003  6.93001E+003  5.10519E+003  3.77242E+003  2.79850E+003
  2.08572E+003  1.56275E+003  1.17775E+003  8.93138E+002  6.81752E+002  5.23938E+002
  4.05468E+002  3.16021E+002  2.48087E+002  1.96180E+002  1.56279E+002  1.25420E+002
  1.01410E+002  8.26166E+001  6.78211E+001  5.61068E+001  4.67816E+001  3.93202E+001
  3.33217E+001  2.84788E+001  2.45540E+001  2.13627E+001  1.87597E+001  1.66292E+001
  1.48780E+001  1.34303E+001  1.22260E+001  1.12181E+001  1.03658E+001  9.62253E+000
  8.93137E+000  8.24106E+000  7.52958E+000  6.80983E+000  6.11396E+000  5.47388E+000
  4.91066E+000  4.43308E+000  4.04063E+000  3.72732E+000  3.48476E+000  3.30422E+000
  3.17802E+000  3.10025E+000  3.06718E+000  3.07734E+000  3.13161E+000  3.23324E+000
  3.38808E+000  3.60502E+000  3.89661E+000  4.28005E+000  4.77844E+000  5.42247E+000
  6.25272E+000  7.32279E+000  8.70352E+000  1.04885E+001  1.28006E+001  1.57990E+001
  1.96831E+001  2.46857E+001  3.10368E+001  3.88610E+001  4.79640E+001  5.75447E+001
  6.62189E+001  7.30102E+001  7.85110E+001  8.38329E+001  8.90497E+001  9.38464E+001
  9.82847E+001  1.02685E+002  1.07393E+002  1.12708E+002  1.18886E+002  1.26173E+002
  1.34824E+002  1.45124E+002  1.57412E+002  1.72093E+002  1.89667E+002  2.10752E+002
  2.36123E+002
  5.58279E+007  3.75999E+007  2.54245E+007  1.72723E+007  1.17959E+007  8.10165E+006
  5.59760E+006  3.89103E+006  2.72112E+006  1.91412E+006  1.35386E+006  9.62359E+005
  6.87020E+005  4.92179E+005  3.53529E+005  2.54405E+005  1.83290E+005  1.32156E+005
  9.53451E+004  6.88254E+004  4.97086E+004  3.59203E+004  2.59722E+004  1.87960E+004
  1.36221E+004  9.89388E+003  7.20769E+003  5.27101E+003  3.87247E+003  2.85996E+003
  2.12442E+003  1.58785E+003  1.19455E+003  9.04773E+002  6.90066E+002  5.30053E+002
  4.10083E+002  3.19584E+002  2.50890E+002  1.98424E+002  1.58101E+002  1.26919E+002
  1.02657E+002  8.36662E+001  6.87136E+001  5.68734E+001  4.74465E+001  3.99025E+001
  3.38369E+001  2.89394E+001  2.49706E+001  2.17445E+001  1.91154E+001  1.69672E+001
  1.52063E+001  1.37556E+001  1.25519E+001  1.15449E+001  1.06958E+001  9.97021E+000
  9.32787E+000  8.71905E+000  8.10046E+000  7.45615E+000  6.80103E+000  6.16614E+000
  5.58150E+000  5.06705E+000  4.63156E+000  4.27551E+000  3.99446E+000  3.78199E+000
  3.63157E+000  3.53781E+000  3.49712E+000  3.50808E+000  3.57169E+000  3.69155E+000
  3.87421E+000  4.12957E+000  4.47169E+000  4.91972E+000  5.49925E+000  6.24420E+000
  7.19930E+000  8.42341E+000  9.99398E+000  1.20125E+001  1.46106E+001  1.79559E+001
  2.22522E+001  2.77259E+001  3.45746E+001  4.28423E+001  5.21846E+001  6.16293E+001
  6.98147E+001  7.61600E+001  8.15294E+001  8.67052E+001  9.14987E+001  9.57124E+001
  9.95692E+001  1.03457E+002  1.07729E+002  1.12673E+002  1.18531E+002  1.25531E+002
  1.33917E+002  1.43963E+002  1.55997E+002  1.70413E+002  1.87702E+002  2.08471E+002
  2.33483E+002
  6.57653E+007  4.48402E+007  3.06335E+007  2.09814E+007  1.44166E+007  9.94347E+006
  6.88730E+006  4.79184E+006  3.34892E+006  2.35055E+006  1.65618E+006  1.17073E+006
  8.29671E+005  5.89015E+005  4.18640E+005  2.97752E+005  2.11872E+005  1.50823E+005
  1.07408E+005  7.65248E+004  5.45522E+004  3.89226E+004  2.78101E+004  1.99126E+004
  1.42999E+004  1.03081E+004  7.46442E+003  5.43334E+003  3.97764E+003  2.92994E+003
  2.17226E+003  1.62141E+003  1.21867E+003  9.22482E+002  7.03317E+002  5.40137E+002
  4.17871E+002  3.25678E+002  2.55717E+002  2.02289E+002  1.61228E+002  1.29474E+002
  1.04764E+002  8.54205E+001  7.01871E+001  5.81220E+001  4.85139E+001  4.08230E+001
  3.46376E+001  2.96420E+001  2.55928E+001  2.23010E+001  1.96190E+001  1.74298E+001
  1.56392E+001  1.41699E+001  1.29574E+001  1.19482E+001  1.11002E+001  1.03815E+001
  9.76388E+000  9.21202E+000  8.68110E+000  8.13246E+000  7.55318E+000  6.95887E+000
  6.37982E+000  5.84526E+000  5.37514E+000  4.97915E+000  4.65928E+000  4.41311E+000
  4.23642E+000  4.12508E+000  4.07615E+000  4.08864E+000  4.16394E+000  4.30623E+000
  4.52289E+000  4.82509E+000  5.22856E+000  5.75469E+000  6.43199E+000  7.29808E+000
  8.40236E+000  9.80946E+000  1.16037E+001  1.38941E+001  1.68198E+001  2.05532E+001
  2.52958E+001  3.12546E+001  3.85754E+001  4.71964E+001  5.66172E+001  6.57615E+001
  7.34478E+001  7.95118E+001  8.48180E+001  8.97443E+001  9.40370E+001  9.76953E+001
  1.01068E+002  1.04567E+002  1.08535E+002  1.13237E+002  1.18900E+002  1.25738E+002
  1.33987E+002  1.43911E+002  1.55833E+002  1.70143E+002  1.87325E+002  2.07982E+002
  2.32873E+002
  7.53345E+007  5.21258E+007  3.61105E+007  2.50401E+007  1.73809E+007  1.20796E+007
  8.40859E+006  5.86397E+006  4.09728E+006  2.86797E+006  2.01040E+006  1.41067E+006
  9.90405E+005  6.95501E+005  4.88441E+005  3.43047E+005  2.40965E+005  1.69303E+005
  1.19004E+005  8.37150E+004  5.89688E+004  4.16230E+004  2.94640E+004  2.09344E+004
  1.49406E+004  1.07178E+004  7.73235E+003  5.61278E+003  4.10066E+003  3.01614E+003
  2.23389E+003  1.66627E+003  1.25185E+003  9.47375E+002  7.22234E+002  5.54682E+002
  4.29176E+002  3.34554E+002  2.62753E+002  2.07919E+002  1.65774E+002  1.33176E+002
  1.07807E+002  8.79416E+001  7.22942E+001  5.98979E+001  5.00232E+001  4.21163E+001
  3.57548E+001  3.06150E+001  2.64469E+001  2.30571E+001  2.02944E+001  1.80397E+001
  1.61977E+001  1.46908E+001  1.34541E+001  1.24331E+001  1.15823E+001  1.08667E+001
  1.02606E+001  9.74097E+000  9.27619E+000  8.82397E+000  8.34751E+000  7.83485E+000
  7.30162E+000  6.77783E+000  6.29293E+000  5.86788E+000  5.51405E+000  5.23560E+000
  5.03253E+000  4.90324E+000  4.84631E+000  4.86176E+000  4.95181E+000  5.12153E+000
  5.37943E+000  5.73820E+000  6.21553E+000  6.83540E+000  7.62957E+000  8.63974E+000
  9.92028E+000  1.15416E+001  1.35944E+001  1.61938E+001  1.94834E+001  2.36347E+001
  2.88369E+001  3.52635E+001  4.29897E+001  5.18381E+001  6.11820E+001  6.99507E+001
  7.72468E+001  8.31754E+001  8.83734E+001  9.29346E+001  9.67141E+001  9.99007E+001
  1.02911E+002  1.06150E+002  1.09934E+002  1.14510E+002  1.20088E+002  1.26876E+002
  1.35100E+002  1.45024E+002  1.56966E+002  1.71317E+002  1.88561E+002  2.09304E+002
  2.34305E+002
  8.39579E+007  5.88900E+007  4.13633E+007  2.90798E+007  2.04471E+007  1.43677E+007
  1.00832E+007  7.06520E+006  4.94201E+006  3.45078E+006  2.40534E+006  1.67391E+006
  1.16327E+006  8.07544E+005  5.60195E+005  3.88468E+005  2.69389E+005  1.86904E+005
  1.29821E+005  9.03423E+004  6.30416E+004  4.41492E+004  3.10540E+004  2.19539E+004
  1.56080E+004  1.11642E+004  8.03717E+003  5.82499E+003  4.25102E+003  3.12439E+003
  2.31293E+003  1.72473E+003  1.29561E+003  9.80478E+002  7.47535E+002  5.74205E+002
  4.44381E+002  3.46502E+002  2.72225E+002  2.15492E+002  1.71880E+002  1.38142E+002
  1.11879E+002  9.13084E+001  7.51011E+001  6.22573E+001  5.20228E+001  4.38247E+001
  3.72261E+001  3.18919E+001  2.75637E+001  2.40413E+001  2.11686E+001  1.88229E+001
  1.69067E+001  1.53414E+001  1.40621E+001  1.30140E+001  1.21504E+001  1.14328E+001
  1.08326E+001  1.03297E+001  9.90528E+000  9.52996E+000  9.16206E+000  8.76459E+000
  8.32506E+000  7.85861E+000  7.39536E+000  6.96579E+000  6.59272E+000  6.29005E+000
  6.06480E+000  5.92002E+000  5.85732E+000  5.87871E+000  5.98794E+000  6.19149E+000
  6.49943E+000  6.92625E+000  7.49198E+000  8.22341E+000  9.15583E+000  1.03351E+001
  1.18203E+001  1.36870E+001  1.60306E+001  1.89697E+001  2.26470E+001  2.72258E+001
  3.28727E+001  3.97148E+001  4.77491E+001  5.66957E+001  6.58647E+001  7.42899E+001
  8.13408E+001  8.71761E+001  9.21562E+001  9.62906E+001  9.96152E+001  1.02450E+002
  1.05227E+002  1.08328E+002  1.12040E+002  1.16593E+002  1.22187E+002  1.29025E+002
  1.37330E+002  1.47367E+002  1.59458E+002  1.73995E+002  1.91470E+002  2.12495E+002
  2.37839E+002
  9.11231E+007  6.48344E+007  4.61333E+007  3.28298E+007  2.33571E+007  1.65971E+007
  1.17608E+007  8.29752E+006  5.82230E+006  4.06188E+006  2.81842E+006  1.94669E+006
  1.33988E+006  9.19963E+005  6.30723E+005  4.32193E+005  2.96279E+005  2.03393E+005
  1.39963E+005  9.66364E+004  6.70026E+004  4.66854E+004  3.27094E+004  2.30556E+004
  1.63551E+004  1.16797E+004  8.39865E+003  6.08212E+003  4.43633E+003  3.25955E+003
  2.41259E+003  1.79898E+003  1.35146E+003  1.02288E+003  7.80017E+002  5.99306E+002
  4.63944E+002  3.61879E+002  2.84412E+002  2.25231E+002  1.79727E+002  1.44517E+002
  1.17100E+002  9.56206E+001  7.86916E+001  6.52714E+001  5.45736E+001  4.60009E+001
  3.90974E+001  3.35136E+001  2.89798E+001  2.52872E+001  2.22728E+001  1.98090E+001
  1.77949E+001  1.61497E+001  1.48077E+001  1.37141E+001  1.28222E+001  1.20922E+001
  1.14918E+001  1.09980E+001  1.05958E+001  1.02696E+001  9.99127E+000  9.71835E+000
  9.41227E+000  9.05882E+000  8.67206E+000  8.28225E+000  7.92146E+000  7.61525E+000
  7.38092E+000  7.22926E+000  7.16726E+000  7.20070E+000  7.33604E+000  7.58201E+000
  7.95078E+000  8.45914E+000  9.12966E+000  9.99215E+000  1.10853E+001  1.24587E+001
  1.41753E+001  1.63141E+001  1.89726E+001  2.22682E+001  2.63375E+001  3.13279E+001
  3.73758E+001  4.45574E+001  5.27988E+001  6.17511E+001  7.07253E+001  7.88926E+001
  8.57797E+001  9.14649E+001  9.61353E+001  9.98621E+001  1.02843E+002  1.05462E+002
  1.08137E+002  1.11213E+002  1.14958E+002  1.19585E+002  1.25290E+002  1.32274E+002
  1.40764E+002  1.51030E+002  1.63397E+002  1.78269E+002  1.96147E+002  2.17656E+002
  2.43584E+002
  9.60664E+007  6.94001E+007  5.01094E+007  3.61233E+007  2.59799E+007  1.86288E+007
  1.33038E+007  9.44675E+006  6.65701E+006  4.64965E+006  3.21884E+006  2.21112E+006
  1.50990E+006  1.02703E+006  6.97205E+005  4.73194E+005  3.21578E+005  2.19113E+005
  1.49852E+005  1.02955E+005  7.11106E+004  4.94038E+004  3.45390E+004  2.43067E+004
  1.72231E+004  1.22900E+004  8.83285E+003  6.39452E+003  4.66343E+003  3.42625E+003
  2.53610E+003  1.89131E+003  1.42109E+003  1.07583E+003  8.20627E+002  6.30708E+002
  4.88426E+002  3.81122E+002  2.99661E+002  2.37413E+002  1.89539E+002  1.52484E+002
  1.23623E+002  1.01004E+002  8.31710E+001  6.90292E+001  5.77516E+001  4.87103E+001
  4.14259E+001  3.55304E+001  3.07401E+001  2.68351E+001  2.36441E+001  2.10328E+001
  1.88954E+001  1.71478E+001  1.57224E+001  1.45637E+001  1.36252E+001  1.28670E+001
  1.22554E+001  1.17637E+001  1.13741E+001  1.10758E+001  1.08560E+001  1.06871E+001
  1.05254E+001  1.03300E+001  1.00840E+001  9.79919E+000  9.50572E+000  9.23750E+000
  9.02360E+000  8.88575E+000  8.83965E+000  8.89748E+000  9.07041E+000  9.37078E+000
  9.81379E+000  1.04190E+001  1.12118E+001  1.22249E+001  1.34998E+001  1.50888E+001
  1.70571E+001  1.94845E+001  2.24670E+001  2.61171E+001  3.05602E+001  3.59239E+001
  4.23131E+001  4.97581E+001  5.81306E+001  6.70455E+001  7.58443E+001  8.38056E+001
  9.05149E+001  9.59679E+001  1.00309E+002  1.03719E+002  1.06498E+002  1.09045E+002
  1.11744E+002  1.14909E+002  1.18787E+002  1.23585E+002  1.29497E+002  1.36728E+002
  1.45511E+002  1.56124E+002  1.68904E+002  1.84267E+002  2.02730E+002  2.24939E+002
  2.51706E+002
  9.88869E+007  7.22916E+007  5.28924E+007  3.86448E+007  2.81302E+007  2.03598E+007
  1.46334E+007  1.04365E+007  7.37856E+006  5.16356E+006  3.57350E+006  2.44752E+006
  1.66283E+006  1.12399E+006  7.58109E+005  5.11464E+005  3.45807E+005  2.34639E+005
  1.59945E+005  1.09617E+005  7.55733E+004  5.24349E+004  3.66243E+004  2.57582E+004
  1.82446E+004  1.30160E+004  9.35390E+003  6.77186E+003  4.93909E+003  3.62935E+003
  2.68700E+003  2.00434E+003  1.50644E+003  1.14082E+003  8.70499E+002  6.69291E+002
  5.18515E+002  4.04776E+002  3.18406E+002  2.52388E+002  2.01599E+002  1.62275E+002
  1.31636E+002  1.07616E+002  8.86711E+001  7.36420E+001  6.16518E+001  5.20347E+001
  4.42823E+001  3.80043E+001  3.28995E+001  2.87345E+001  2.53272E+001  2.25354E+001
  2.02468E+001  1.83728E+001  1.68425E+001  1.55986E+001  1.45942E+001  1.37895E+001
  1.31508E+001  1.26498E+001  1.22650E+001  1.19832E+001  1.17974E+001  1.16969E+001
  1.16548E+001  1.16270E+001  1.15700E+001  1.14629E+001  1.13142E+001  1.11528E+001
  1.10144E+001  1.09321E+001  1.09332E+001  1.10396E+001  1.12700E+001  1.16424E+001
  1.21766E+001  1.28957E+001  1.38279E+001  1.50085E+001  1.64810E+001  1.82989E+001
  2.05274E+001  2.32447E+001  2.65428E+001  3.05268E+001  3.53099E+001  4.10008E+001
  4.76756E+001  5.53254E+001  6.37784E+001  7.26263E+001  8.12403E+001  8.89716E+001
  9.54408E+001  1.00623E+002  1.04696E+002  1.07926E+002  1.10663E+002  1.13284E+002
  1.16138E+002  1.19508E+002  1.23627E+002  1.28699E+002  1.34923E+002  1.42510E+002
  1.51704E+002  1.62795E+002  1.76136E+002  1.92161E+002  2.11408E+002  2.34552E+002
  2.62438E+002
  1.00485E+008  7.39700E+007  5.45846E+007  4.02770E+007  2.96229E+007  2.16407E+007
  1.56598E+007  1.12121E+007  7.94362E+006  5.56686E+006  3.85526E+006  2.63924E+006
  1.79025E+006  1.20748E+006  8.12583E+005  5.47127E+005  3.69339E+005  2.50322E+005
  1.70507E+005  1.16804E+005  8.05105E+004  5.58580E+004  3.90184E+004  2.74464E+004
  1.94447E+004  1.38759E+004  9.97472E+003  7.22357E+003  5.27029E+003  3.87406E+003
  2.86920E+003  2.14106E+003  1.60982E+003  1.21960E+003  9.31003E+002  7.16125E+002
  5.55055E+002  4.33509E+002  3.41181E+002  2.70585E+002  2.16254E+002  1.74173E+002
  1.41374E+002  1.15651E+002  9.53557E+001  7.92480E+001  6.63917E+001  5.60751E+001
  4.77544E+001  4.10120E+001  3.55257E+001  3.10456E+001  2.73767E+001  2.43666E+001
  2.18954E+001  1.98683E+001  1.82100E+001  1.68602E+001  1.57704E+001  1.49003E+001
  1.42164E+001  1.36905E+001  1.32991E+001  1.30257E+001  1.28610E+001  1.28011E+001
  1.28376E+001  1.29454E+001  1.30811E+001  1.31992E+001  1.32742E+001  1.33094E+001
  1.33311E+001  1.33760E+001  1.34814E+001  1.36807E+001  1.40032E+001  1.44754E+001
  1.51233E+001  1.59750E+001  1.70621E+001  1.84220E+001  2.00993E+001  2.21477E+001
  2.46311E+001  2.76252E+001  3.12178E+001  3.55074E+001  4.05964E+001  4.65751E+001
  5.34901E+001  6.12906E+001  6.97607E+001  7.84719E+001  8.68290E+001  9.42588E+001
  1.00442E+002  1.05387E+002  1.09311E+002  1.12528E+002  1.15390E+002  1.18241E+002
  1.21389E+002  1.25093E+002  1.29576E+002  1.35042E+002  1.41697E+002  1.49766E+002
  1.59506E+002  1.71225E+002  1.85295E+002  2.02174E+002  2.22431E+002  2.46773E+002
  2.76090E+002
  1.01723E+008  7.51106E+007  5.56463E+007  4.12638E+007  3.05244E+007  2.24350E+007
  1.63223E+007  1.17303E+007  8.32706E+006  5.84166E+006  4.04967E+006  2.77590E+006
  1.88580E+006  1.27402E+006  8.58848E+005  5.79298E+005  3.91741E+005  2.65956E+005
  1.81446E+005  1.24482E+005  8.59199E+004  5.96845E+004  4.17373E+004  2.93881E+004
  2.08387E+004  1.48825E+004  1.07061E+004  7.75838E+003  5.66397E+003  4.16585E+003
  3.08699E+003  2.30480E+003  1.73384E+003  1.31423E+003  1.00376E+003  7.72489E+002
  5.99058E+002  4.68132E+002  3.68636E+002  2.92529E+002  2.33934E+002  1.88531E+002
  1.53128E+002  1.25352E+002  1.03427E+002  8.60181E+001  7.21171E+001  6.09566E+001
  5.19505E+001  4.46483E+001  3.87024E+001  3.38428E+001  2.98594E+001  2.65874E+001
  2.38972E+001  2.16866E+001  1.98746E+001  1.83967E+001  1.72014E+001  1.62472E+001
  1.54999E+001  1.49315E+001  1.45185E+001  1.42425E+001  1.40911E+001  1.40588E+001
  1.41442E+001  1.43413E+001  1.46282E+001  1.49641E+001  1.53030E+001  1.56145E+001
  1.58953E+001  1.61669E+001  1.64652E+001  1.68309E+001  1.73034E+001  1.79196E+001
  1.87142E+001  1.97217E+001  2.09784E+001  2.25244E+001  2.44061E+001  2.66775E+001
  2.94024E+001  3.26555E+001  3.65220E+001  4.10942E+001  4.64613E+001  5.26885E+001
  5.97830E+001  6.76441E+001  7.60137E+001  8.44608E+001  9.24506E+001  9.95131E+001
  1.05417E+002  1.10215E+002  1.14148E+002  1.17533E+002  1.20697E+002  1.23943E+002
  1.27543E+002  1.31732E+002  1.36725E+002  1.42730E+002  1.49964E+002  1.58666E+002
  1.69113E+002  1.81635E+002  1.96630E+002  2.14588E+002  2.36112E+002  2.61955E+002
  2.93060E+002
  1.03126E+008  7.61858E+007  5.64778E+007  4.19128E+007  3.10363E+007  2.28432E+007
  1.66492E+007  1.19879E+007  8.52228E+006  5.98422E+006  4.15319E+006  2.85290E+006
  1.94454E+006  1.31928E+006  8.93558E+005  6.05630E+005  4.11473E+005  2.80580E+005
  1.92192E+005  1.32328E+005  9.16242E+004  6.38230E+004  4.47385E+004  3.15666E+004
  2.24235E+004  1.60391E+004  1.15537E+004  8.38241E+003  6.12589E+003  4.50976E+003
  3.34464E+003  2.49909E+003  1.88134E+003  1.42700E+003  1.09060E+003  8.39862E+002
  6.51717E+002  5.09602E+002  4.01548E+002  3.18853E+002  2.55154E+002  2.05773E+002
  1.67250E+002  1.37011E+002  1.13131E+002  9.41615E+001  7.90065E+001  6.68330E+001
  5.70039E+001  4.90297E+001  4.25321E+001  3.72177E+001  3.28574E+001  2.92719E+001
  2.63201E+001  2.38907E+001  2.18955E+001  2.02648E+001  1.89427E+001  1.78852E+001
  1.70567E+001  1.64285E+001  1.59776E+001  1.56853E+001  1.55377E+001  1.55264E+001
  1.56490E+001  1.59064E+001  1.62955E+001  1.67983E+001  1.73786E+001  1.79920E+001
  1.86036E+001  1.92024E+001  1.98025E+001  2.04364E+001  2.11456E+001  2.19744E+001
  2.29665E+001  2.41645E+001  2.56116E+001  2.73533E+001  2.94401E+001  3.19295E+001
  3.48877E+001  3.83896E+001  4.25168E+001  4.73496E+001  5.29534E+001  5.93558E+001
  6.65145E+001  7.42813E+001  8.23768E+001  9.04031E+001  9.79231E+001  1.04592E+002
  1.10274E+002  1.15053E+002  1.19167E+002  1.22905E+002  1.26555E+002  1.30379E+002
  1.34611E+002  1.39466E+002  1.45150E+002  1.51876E+002  1.59872E+002  1.69397E+002
  1.80750E+002  1.94291E+002  2.10448E+002  2.29750E+002  2.52847E+002  2.80544E+002
  3.13853E+002
  1.04950E+008  7.74328E+007  5.72950E+007  4.24132E+007  3.13133E+007  2.29779E+007
  1.67080E+007  1.20150E+007  8.53853E+006  5.99717E+006  4.16685E+006  2.86949E+006
  1.96390E+006  1.33969E+006  9.13146E+005  6.23107E+005  4.26252E+005  2.92596E+005
  2.01683E+005  1.39668E+005  9.72134E+004  6.80325E+004  4.78851E+004  3.39077E+004
  2.41612E+004  1.73283E+004  1.25110E+004  9.09501E+003  6.65807E+003  4.90887E+003
  3.64542E+003  2.72700E+003  2.05506E+003  1.56026E+003  1.19350E+003  9.19865E+002
  7.14363E+002  5.59017E+002  4.40817E+002  3.50296E+002  2.80525E+002  2.26405E+002
  1.84162E+002  1.50984E+002  1.24768E+002  1.03932E+002  8.72771E+001  7.38913E+001
  6.30772E+001  5.42986E+001  4.71408E+001  4.12820E+001  3.64711E+001  3.25111E+001
  2.92473E+001  2.65574E+001  2.43445E+001  2.25321E+001  2.10594E+001  1.98782E+001
  1.89506E+001  1.82464E+001  1.77420E+001  1.74191E+001  1.72636E+001  1.72661E+001
  1.74220E+001  1.77318E+001  1.81985E+001  1.88217E+001  1.95878E+001  2.04663E+001
  2.14153E+001  2.23966E+001  2.33906E+001  2.44017E+001  2.54557E+001  2.65924E+001
  2.78586E+001  2.93045E+001  3.09821E+001  3.29461E+001  3.52548E+001  3.79722E+001
  4.11673E+001  4.49125E+001  4.92772E+001  5.43186E+001  6.00663E+001  6.65028E+001
  7.35411E+001  8.10063E+001  8.86333E+001  9.60977E+001  1.03085E+002  1.09381E+002
  1.14928E+002  1.19829E+002  1.24293E+002  1.28566E+002  1.32891E+002  1.37489E+002
  1.42559E+002  1.48296E+002  1.54895E+002  1.62571E+002  1.71564E+002  1.82154E+002
  1.94668E+002  2.09496E+002  2.27108E+002  2.48080E+002  2.73116E+002  3.03092E+002
  3.39099E+002
  1.07290E+008  7.89307E+007  5.81685E+007  4.28334E+007  3.14253E+007  2.29081E+007
  1.65578E+007  1.18520E+007  8.39707E+006  5.88981E+006  4.09463E+006  2.82732E+006
  1.94393E+006  1.33411E+006  9.15762E+005  6.29664E+005  4.34148E+005  3.00393E+005
  2.08682E+005  1.45607E+005  1.02073E+005  7.19079E+004  5.09200E+004  3.62537E+004
  2.59582E+004  1.86965E+004  1.35491E+004  9.88142E+003  7.25397E+003  5.36114E+003
  3.98962E+003  2.98993E+003  2.25682E+003  1.71587E+003  1.31421E+003  1.01407E+003
  7.88360E+002  6.17537E+002  4.87424E+002  3.87685E+002  3.10742E+002  2.51012E+002
  2.04355E+002  1.67685E+002  1.38691E+002  1.15632E+002  9.71887E+001  8.23565E+001
  7.03665E+001  6.06270E+001  5.26805E+001  4.61715E+001  4.08224E+001  3.64155E+001
  3.27797E+001  2.97795E+001  2.73079E+001  2.52801E+001  2.36289E+001  2.23012E+001
  2.12553E+001  2.04588E+001  1.98867E+001  1.95202E+001  1.93455E+001  1.93534E+001
  1.95389E+001  1.99013E+001  2.04441E+001  2.11724E+001  2.20879E+001  2.31809E+001
  2.44253E+001  2.57815E+001  2.72081E+001  2.86763E+001  3.01792E+001  3.17340E+001
  3.33771E+001  3.51585E+001  3.71369E+001  3.93764E+001  4.19446E+001  4.49105E+001
  4.83418E+001  5.22998E+001  5.68325E+001  6.19654E+001  6.76898E+001  7.39510E+001
  8.06382E+001  8.75824E+001  9.45704E+001  1.01379E+002  1.07822E+002  1.13797E+002
  1.19310E+002  1.24464E+002  1.29430E+002  1.34406E+002  1.39590E+002  1.45163E+002
  1.51298E+002  1.58165E+002  1.65949E+002  1.74862E+002  1.85153E+002  1.97121E+002
  2.11121E+002  2.27581E+002  2.47020E+002  2.70068E+002  2.97498E+002  3.30269E+002
  3.69571E+002
  1.10141E+008  8.06603E+007  5.90783E+007  4.31667E+007  3.13877E+007  2.26690E+007
  1.62430E+007  1.15403E+007  8.12989E+006  5.68335E+006  3.94881E+006  2.73263E+006
  1.88740E+006  1.30348E+006  9.01376E+005  6.24769E+005  4.34377E+005  3.03098E+005
  2.12345E+005  1.49406E+005  1.05598E+005  7.49861E+004  5.35063E+004  3.83701E+004
  2.76576E+004  2.00425E+004  1.46046E+004  1.07036E+004  7.89155E+003  5.85447E+003
  4.37117E+003  3.28530E+003  2.48599E+003  1.89425E+003  1.45363E+003  1.12356E+003
  8.74820E+002  6.86213E+002  5.42319E+002  4.31858E+002  3.46536E+002  2.80224E+002
  2.28373E+002  1.87582E+002  1.55302E+002  1.29609E+002  1.09043E+002  9.24917E+001
  7.91024E+001  6.82186E+001  5.93321E+001  5.20478E+001  4.60569E+001  4.11172E+001
  3.70380E+001  3.36684E+001  3.08893E+001  2.86058E+001  2.67432E+001  2.52422E+001
  2.40565E+001  2.31504E+001  2.24965E+001  2.20750E+001  2.18717E+001  2.18779E+001
  2.20893E+001  2.25058E+001  2.31308E+001  2.39712E+001  2.50343E+001  2.63231E+001
  2.78300E+001  2.95305E+001  3.13844E+001  3.33448E+001  3.53726E+001  3.74495E+001
  3.95840E+001  4.18104E+001  4.41826E+001  4.67665E+001  4.96327E+001  5.28492E+001
  5.64752E+001  6.05551E+001  6.51126E+001  7.01444E+001  7.56153E+001  8.14542E+001
  8.75564E+001  9.37925E+001  1.00028E+002  1.06147E+002  1.12077E+002  1.17805E+002
  1.23377E+002  1.28891E+002  1.34481E+002  1.40301E+002  1.46507E+002  1.53251E+002
  1.60680E+002  1.68948E+002  1.78227E+002  1.88722E+002  2.00686E+002  2.14431E+002
  2.30340E+002  2.48880E+002  2.70622E+002  2.96264E+002  3.26661E+002  3.62870E+002
  4.06205E+002
  1.13428E+008  8.25378E+007  5.99548E+007  4.33744E+007  3.11964E+007  2.22830E+007
  1.57995E+007  1.11210E+007  7.77659E+006  5.41041E+006  3.75248E+006  2.59971E+006
  1.80214E+006  1.25157E+006  8.71566E+005  6.08922E+005  4.26964E+005  3.00533E+005
  2.12398E+005  1.50745E+005  1.07460E+005  7.69535E+004  5.53668E+004  4.00276E+004
  2.90805E+004  2.12333E+004  1.55832E+004  1.14969E+004  8.52823E+003  6.36175E+003
  4.77336E+003  3.60328E+003  2.73710E+003  2.09264E+003  1.61062E+003  1.24814E+003
  9.74048E+002  7.65602E+002  6.06163E+002  4.83493E+002  3.88554E+002  3.14641E+002
  2.56757E+002  2.11158E+002  1.75030E+002  1.46241E+002  1.23174E+002  1.04592E+002
  8.95462E+001  7.73058E+001  6.73036E+001  5.90980E+001  5.23439E+001  4.67702E+001
  4.21634E+001  3.83544E+001  3.52094E+001  3.26223E+001  3.05089E+001  2.88028E+001
  2.74520E+001  2.64165E+001  2.56659E+001  2.51782E+001  2.49387E+001  2.49386E+001
  2.51746E+001  2.56479E+001  2.63637E+001  2.73306E+001  2.85592E+001  3.00587E+001
  3.18330E+001  3.38730E+001  3.61509E+001  3.86200E+001  4.12226E+001  4.39058E+001
  4.66375E+001  4.94162E+001  5.22706E+001  5.52515E+001  5.84197E+001  6.18345E+001
  6.55438E+001  6.95775E+001  7.39435E+001  7.86254E+001  8.35836E+001  8.87591E+001
  9.40832E+001  9.94902E+001  1.04932E+002  1.10388E+002  1.15873E+002  1.21431E+002
  1.27135E+002  1.33079E+002  1.39372E+002  1.46135E+002  1.53493E+002  1.61576E+002
  1.70515E+002  1.80454E+002  1.91557E+002  2.04024E+002  2.18107E+002  2.34124E+002
  2.52479E+002  2.73677E+002  2.98344E+002  3.27252E+002  3.61350E+002  4.01814E+002
  4.50105E+002
  1.17012E+008  8.44368E+007  6.07103E+007  4.34162E+007  3.08493E+007  2.17706E+007
  1.52611E+007  1.06347E+007  7.37814E+006  5.10644E+006  3.53296E+006  2.44783E+006
  1.70070E+006  1.18595E+006  8.30483E+005  5.84154E+005  4.12752E+005  2.92959E+005
  2.08857E+005  1.49554E+005  1.07558E+005  7.76977E+004  5.63808E+004  4.11023E+004
  3.01070E+004  2.21608E+004  1.63931E+004  1.21879E+004  9.10804E+003  6.84218E+003
  5.16763E+003  3.92452E+003  2.99751E+003  2.30305E+003  1.78036E+003  1.38506E+003
  1.08462E+003  8.55101E+002  6.78847E+002  5.42765E+002  4.37124E+002  3.54658E+002
  2.89924E+002  2.38824E+002  1.98263E+002  1.65889E+002  1.39911E+002  1.18957E+002
  1.01971E+002  8.81366E+001  7.68197E+001  6.75264E+001  5.98697E+001  5.35452E+001
  4.83128E+001  4.39823E+001  4.04030E+001  3.74553E+001  3.50442E+001  3.30947E+001
  3.15483E+001  3.03596E+001  2.94946E+001  2.89287E+001  2.86456E+001  2.86363E+001
  2.88983E+001  2.94343E+001  3.02523E+001  3.13640E+001  3.27837E+001  3.45257E+001
  3.66012E+001  3.90115E+001  4.17409E+001  4.47498E+001  4.79735E+001  5.13312E+001
  5.47444E+001  5.81570E+001  6.15476E+001  6.49295E+001  6.83398E+001  7.18249E+001
  7.54272E+001  7.91759E+001  8.30834E+001  8.71454E+001  9.13461E+001  9.56665E+001
  1.00095E+002  1.04635E+002  1.09314E+002  1.14181E+002  1.19303E+002  1.24761E+002
  1.30644E+002  1.37049E+002  1.44076E+002  1.51828E+002  1.60418E+002  1.69961E+002
  1.80588E+002  1.92441E+002  2.05689E+002  2.20533E+002  2.37227E+002  2.56095E+002
  2.77556E+002  3.02143E+002  3.30535E+002  3.63579E+002  4.02331E+002  4.48104E+002
  5.02533E+002
  1.20701E+008  8.62142E+007  6.12652E+007  4.32658E+007  3.03526E+007  2.11561E+007
  1.46626E+007  1.01201E+007  6.97021E+006  4.80089E+006  3.31313E+006  2.29420E+006
  1.59570E+006  1.11551E+006  7.84078E+005  5.54194E+005  3.93888E+005  2.81473E+005
  2.02194E+005  1.45974E+005  1.05893E+005  7.71735E+004  5.64979E+004  4.15476E+004
  3.06924E+004  2.27786E+004  1.69861E+004  1.27289E+004  9.58655E+003  7.25691E+003
  5.52194E+003  4.22392E+003  3.24838E+003  2.51188E+003  1.95336E+003  1.52790E+003
  1.20234E+003  9.52084E+002  7.58805E+002  6.08814E+002  4.91844E+002  4.00164E+002
  3.27941E+002  2.70749E+002  2.25226E+002  1.88804E+002  1.59514E+002  1.35843E+002
  1.16621E+002  1.00940E+002  8.80950E+001  7.75326E+001  6.88193E+001  6.16132E+001
  5.56444E+001  5.06985E+001  4.66056E+001  4.32304E+001  4.04657E+001  3.82268E+001
  3.64472E+001  3.50756E+001  3.40735E+001  3.34135E+001  3.30773E+001  3.30554E+001
  3.33457E+001  3.39532E+001  3.48885E+001  3.61675E+001  3.78095E+001  3.98348E+001
  4.22610E+001  4.50972E+001  4.83357E+001  5.19421E+001  5.58465E+001  5.99425E+001
  6.41000E+001  6.81911E+001  7.21194E+001  7.58386E+001  7.93519E+001  8.26984E+001
  8.59328E+001  8.91099E+001  9.22768E+001  9.54715E+001  9.87282E+001  1.02085E+002
  1.05589E+002  1.09304E+002  1.13304E+002  1.17679E+002  1.22522E+002  1.27934E+002
  1.34018E+002  1.40878E+002  1.48620E+002  1.57355E+002  1.67194E+002  1.78263E+002
  1.90698E+002  2.04657E+002  2.20325E+002  2.37924E+002  2.57726E+002  2.80069E+002
  3.05390E+002  3.34248E+002  3.67365E+002  4.05662E+002  4.50303E+002  5.02753E+002
  5.64847E+002
  1.24275E+008  8.77381E+007  6.15643E+007  4.29152E+007  2.97235E+007  2.04710E+007
  1.40408E+007  9.61058E+006  6.57917E+006  4.51349E+006  3.10780E+006  2.15025E+006
  1.49607E+006  1.04724E+006  7.37710E+005  5.23006E+005  3.73164E+005  2.67925E+005
  1.93538E+005  1.40624E+005  1.02748E+005  7.54720E+004  5.57166E+004  4.13303E+004
  3.08011E+004  2.30588E+004  1.73412E+004  1.31016E+004  9.94554E+003  7.58671E+003
  5.81653E+003  4.48240E+003  3.47245E+003  2.70442E+003  2.11768E+003  1.66741E+003
  1.32030E+003  1.05153E+003  8.42510E+002  6.79232E+002  5.51121E+002  4.50147E+002
  3.70199E+002  3.06602E+002  2.55776E+002  2.14963E+002  1.82037E+002  1.55351E+002
  1.33625E+002  1.15861E+002  1.01278E+002  8.92639E+001  7.93348E+001  7.11089E+001
  6.42838E+001  5.86187E+001  5.39223E+001  5.00423E+001  4.68576E+001  4.42725E+001
  4.22120E+001  4.06182E+001  3.94479E+001  3.86700E+001  3.82647E+001  3.82218E+001
  3.85401E+001  3.92266E+001  4.02956E+001  4.17679E+001  4.36691E+001  4.60264E+001
  4.88649E+001  5.22005E+001  5.60301E+001  6.03188E+001  6.49853E+001  6.98907E+001
  7.48419E+001  7.96204E+001  8.40310E+001  8.79503E+001  9.13484E+001  9.42768E+001
  9.68361E+001  9.91451E+001  1.01320E+002  1.03466E+002  1.05681E+002  1.08059E+002
  1.10691E+002  1.13673E+002  1.17105E+002  1.21086E+002  1.25724E+002  1.31127E+002
  1.37410E+002  1.44692E+002  1.53098E+002  1.62757E+002  1.73807E+002  1.86396E+002
  2.00689E+002  2.16873E+002  2.35168E+002  2.55837E+002  2.79193E+002  3.05618E+002
  3.35586E+002  3.69698E+002  4.08721E+002  4.53645E+002  5.05743E+002  5.66635E+002
  6.38376E+002
  1.27520E+008  8.89088E+007  6.15802E+007  4.23755E+007  2.89937E+007  1.97542E+007
  1.34302E+007  9.13140E+006  6.22172E+006  4.25512E+006  2.92461E+006  2.02184E+006
  1.40665E+006  9.85232E+005  6.94838E+005  4.93463E+005  3.52896E+005  2.54115E+005
  1.84223E+005  1.34436E+005  9.87292E+004  7.29498E+004  5.42162E+004  4.05164E+004
  3.04373E+004  2.29794E+004  1.74316E+004  1.32843E+004  1.01700E+004  7.82156E+003
  6.04370E+003  4.69259E+003  3.66182E+003  2.87225E+003  2.26488E+003  1.79562E+003
  1.43142E+003  1.14749E+003  9.25149E+002  7.50262E+002  6.12108E+002  5.02503E+002
  4.15179E+002  3.45311E+002  2.89172E+002  2.43871E+002  2.07161E+002  1.77288E+002
  1.52877E+002  1.32852E+002  1.16361E+002  1.02736E+002  9.14449E+001  8.20657E+001
  7.42628E+001  6.77688E+001  6.23699E+001  5.78958E+001  5.42111E+001  5.12086E+001
  4.88044E+001  4.69339E+001  4.55490E+001  4.46157E+001  4.41126E+001  4.40294E+001
  4.43663E+001  4.51331E+001  4.63487E+001  4.80399E+001  5.02397E+001  5.29843E+001
  5.63077E+001  6.02327E+001  6.47587E+001  6.98439E+001  7.53836E+001  8.11908E+001
  8.69892E+001  9.24442E+001  9.72379E+001  1.01161E+002  1.04168E+002  1.06361E+002
  1.07937E+002  1.09120E+002  1.10125E+002  1.11134E+002  1.12302E+002  1.13759E+002
  1.15617E+002  1.17981E+002  1.20951E+002  1.24628E+002  1.29118E+002  1.34536E+002
  1.41006E+002  1.48664E+002  1.57660E+002  1.68155E+002  1.80326E+002  1.94366E+002
  2.10488E+002  2.28932E+002  2.49973E+002  2.73934E+002  3.01201E+002  3.32234E+002
  3.67587E+002  4.07943E+002  4.54149E+002  5.07284E+002  5.68732E+002  6.40276E+002
  7.24203E+002
  1.30261E+008  8.96669E+007  6.13154E+007  4.16817E+007  2.82100E+007  1.90474E+007
  1.28597E+007  8.69934E+006  5.90670E+006  4.03049E+006  2.76641E+006  1.91111E+006
  1.32934E+006  9.31276E+005  6.57157E+005  4.67129E+005  3.34490E+005  2.41264E+005
  1.75280E+005  1.28247E+005  9.44882E+004  7.00875E+004  5.23289E+004  3.93164E+004
  2.97177E+004  2.25912E+004  1.72670E+004  1.32656E+004  1.02415E+004  7.94413E+003
  6.19051E+003  4.84613E+003  3.81135E+003  3.01186E+003  2.39187E+003  1.90926E+003
  1.53212E+003  1.23619E+003  1.00300E+003  8.18444E+002  6.71746E+002  5.54636E+002
  4.60750E+002  3.85169E+002  3.24076E+002  2.74496E+002  2.34100E+002  2.01058E+002
  1.73929E+002  1.51572E+002  1.33083E+002  1.17743E+002  1.04979E+002  9.43332E+001
  8.54405E+001  7.80076E+001  7.18003E+001  6.66313E+001  6.23517E+001  5.88438E+001
  5.60158E+001  5.37973E+001  5.21363E+001  5.09964E+001  5.03553E+001  5.02032E+001
  5.05420E+001  5.13849E+001  5.27557E+001  5.46881E+001  5.72241E+001  6.04104E+001
  6.42923E+001  6.89019E+001  7.42411E+001  8.02564E+001  8.68081E+001  9.36396E+001
  1.00363E+002  1.06495E+002  1.11569E+002  1.15288E+002  1.17622E+002  1.18785E+002
  1.19124E+002  1.19007E+002  1.18758E+002  1.18628E+002  1.18808E+002  1.19438E+002
  1.20632E+002  1.22484E+002  1.25085E+002  1.28528E+002  1.32916E+002  1.38364E+002
  1.45007E+002  1.52997E+002  1.62510E+002  1.73743E+002  1.86921E+002  2.02295E+002
  2.20147E+002  2.40794E+002  2.64594E+002  2.91962E+002  3.23381E+002  3.59428E+002
  4.00786E+002  4.48281E+002  5.02912E+002  5.65912E+002  6.38828E+002  7.23634E+002
  8.22874E+002
  1.32379E+008  8.99980E+007  6.08092E+007  4.08933E+007  2.74268E+007  1.83880E+007
  1.23498E+007  8.32378E+006  5.63764E+006  3.84064E+006  2.63344E+006  1.81822E+006
  1.26443E+006  8.85818E+005  6.25231E+005  4.44637E+005  3.18599E+005  2.30012E+005
  1.67303E+005  1.22596E+005  9.04957E+004  6.72830E+004  5.03785E+004  3.79815E+004
  2.88268E+004  2.20198E+004  1.69243E+004  1.30848E+004  1.01730E+004  7.95131E+003
  6.24624E+003  4.93055E+003  3.91024E+003  3.11539E+003  2.49360E+003  2.00534E+003
  1.62055E+003  1.31623E+003  1.07469E+003  8.82270E+002  7.28390E+002  6.04839E+002
  5.05237E+002  4.24613E+002  3.59086E+002  3.05616E+002  2.61811E+002  2.25788E+002
  1.96051E+002  1.71414E+002  1.50931E+002  1.33845E+002  1.19551E+002  1.07562E+002
  9.74901E+001  8.90219E+001  8.19075E+001  7.59477E+001  7.09841E+001  6.68923E+001
  6.35751E+001  6.09582E+001  5.89862E+001  5.76203E+001  5.68356E+001  5.66208E+001
  5.69772E+001  5.79187E+001  5.94717E+001  6.16752E+001  6.45791E+001  6.82411E+001
  7.27195E+001  7.80593E+001  8.42688E+001  9.12858E+001  9.89330E+001  1.06874E+002
  1.14590E+002  1.21419E+002  1.26715E+002  1.30083E+002  1.31541E+002  1.31469E+002
  1.30418E+002  1.28925E+002  1.27419E+002  1.26202E+002  1.25478E+002  1.25382E+002
  1.26008E+002  1.27435E+002  1.29740E+002  1.33003E+002  1.37324E+002  1.42818E+002
  1.49626E+002  1.57916E+002  1.67887E+002  1.79773E+002  1.93847E+002  2.10424E+002
  2.29867E+002  2.52588E+002  2.79059E+002  3.09820E+002  3.45495E+002  3.86814E+002
  4.34641E+002  4.90009E+002  5.54155E+002  6.28574E+002  7.15094E+002  8.15989E+002
  9.34137E+002
  1.33823E+008  8.99448E+007  6.01404E+007  4.00854E+007  2.66963E+007  1.78045E+007
  1.19133E+007  8.00886E+006  5.41494E+006  3.68473E+006  2.52471E+006  1.74240E+006
  1.21144E+006  8.48647E+005  5.99045E+005  4.26104E+005  3.05424E+005  2.20606E+005
  1.60565E+005  1.17757E+005  8.70159E+004  6.47824E+004  4.85871E+004  3.67063E+004
  2.79291E+004  2.13991E+004  1.65072E+004  1.28172E+004  1.00150E+004  7.87269E+003
  6.22431E+003  4.94801E+003  3.95389E+003  3.17521E+003  2.56209E+003  2.07704E+003
  1.69165E+003  1.38425E+003  1.13817E+003  9.40523E+002  7.81251E+002  6.52479E+002
  5.48015E+002  4.62970E+002  3.93482E+002  3.36492E+002  2.89573E+002  2.50795E+002
  2.18619E+002  1.91820E+002  1.69414E+002  1.50614E+002  1.34790E+002  1.21437E+002
  1.10150E+002  1.00609E+002  9.25566E+001  8.57901E+001  8.01480E+001  7.55020E+001
  7.17499E+001  6.88102E+001  6.66191E+001  6.51282E+001  6.43040E+001  6.41272E+001
  6.45935E+001  6.57137E+001  6.75139E+001  7.00355E+001  7.33335E+001  7.74734E+001
  8.25221E+001  8.85329E+001  9.55170E+001  1.03402E+002  1.11979E+002  1.20851E+002
  1.29401E+002  1.36824E+002  1.42288E+002  1.45265E+002  1.45791E+002  1.44429E+002
  1.41959E+002  1.39103E+002  1.36389E+002  1.34159E+002  1.32615E+002  1.31873E+002
  1.32007E+002  1.33075E+002  1.35137E+002  1.38264E+002  1.42548E+002  1.48105E+002
  1.55082E+002  1.63659E+002  1.74056E+002  1.86539E+002  2.01427E+002  2.19096E+002
  2.39991E+002  2.64631E+002  2.93618E+002  3.27649E+002  3.67533E+002  4.14210E+002
  4.68782E+002  5.32555E+002  6.07091E+002  6.94264E+002  7.96342E+002  9.16087E+002
  1.05691E+003
  1.34635E+008  8.96131E+007  5.94145E+007  3.93332E+007  2.60610E+007  1.73165E+007
  1.15568E+007  7.75552E+006  5.23745E+006  3.56116E+006  2.43881E+006  1.68258E+006
  1.16964E+006  8.19308E+005  5.78342E+005  4.11414E+005  2.94943E+005  2.13089E+005
  1.55147E+005  1.13835E+005  8.41672E+004  6.27086E+004  4.70763E+004  3.56071E+004
  2.71326E+004  2.08266E+004  1.61012E+004  1.25356E+004  9.82648E+003  7.75399E+003
  6.15779E+003  4.92023E+003  3.95448E+003  3.19609E+003  2.59691E+003  2.12082E+003
  1.74051E+003  1.43522E+003  1.18907E+003  9.89801E+002  8.27913E+002  6.95962E+002
  5.88083E+002  4.99621E+002  4.26865E+002  3.66837E+002  3.17149E+002  2.75873E+002
  2.41458E+002  2.12651E+002  1.88445E+002  1.68030E+002  1.50761E+002  1.36123E+002
  1.23708E+002  1.13193E+002  1.04321E+002  9.68841E+001  9.07104E+001  8.56565E+001
  8.16016E+001  7.84460E+001  7.61101E+001  7.45345E+001  7.36800E+001  7.35272E+001
  7.40756E+001  7.53433E+001  7.73654E+001  8.01934E+001  8.38923E+001  8.85354E+001
  9.41936E+001  1.00915E+002  1.08687E+002  1.17385E+002  1.26712E+002  1.36162E+002
  1.45057E+002  1.52607E+002  1.57989E+002  1.60562E+002  1.60266E+002  1.57735E+002
  1.53950E+002  1.49819E+002  1.45979E+002  1.42811E+002  1.40514E+002  1.39187E+002
  1.38881E+002  1.39636E+002  1.41495E+002  1.44520E+002  1.48796E+002  1.54441E+002
  1.61604E+002  1.70476E+002  1.81298E+002  1.94361E+002  2.10025E+002  2.28723E+002
  2.50975E+002  2.77404E+002  3.08747E+002  3.45876E+002  3.89816E+002  4.41769E+002
  5.03147E+002  5.75615E+002  6.61156E+002  7.62141E+002  8.81434E+002  1.02251E+003
  1.18959E+003
  1.34959E+008  8.91537E+007  5.87422E+007  3.87010E+007  2.55517E+007  1.69357E+007
  1.12832E+007  7.56306E+006  5.10346E+006  3.46823E+006  2.37434E+006  1.63774E+006
  1.13832E+006  7.97314E+005  5.62809E+005  4.00378E+005  2.87054E+005  2.07416E+005
  1.51044E+005  1.10852E+005  8.19885E+004  6.11110E+004  4.59015E+004  3.47421E+004
  2.64959E+004  2.03594E+004  1.57607E+004  1.22902E+004  9.65306E+003  7.63523E+003
  6.08072E+003  4.87500E+003  3.93354E+003  3.19357E+003  2.60820E+003  2.14222E+003
  1.76905E+003  1.46849E+003  1.22512E+003  1.02709E+003  8.65241E+002  7.32429E+002
  6.23063E+002  5.32720E+002  4.57875E+002  3.95697E+002  3.43899E+002  3.00620E+002
  2.64343E+002  2.33833E+002  2.08082E+002  1.86278E+002  1.67769E+002  1.52034E+002
  1.38657E+002  1.27302E+002  1.17691E+002  1.09590E+002  1.02803E+002  9.71670E+001
  9.25522E+001  8.88599E+001  8.60200E+001  8.39876E+001  8.27399E+001  8.22741E+001
  8.26054E+001  8.37667E+001  8.58086E+001  8.87986E+001  9.28203E+001  9.79678E+001
  1.04334E+002  1.11984E+002  1.20906E+002  1.30928E+002  1.41603E+002  1.52143E+002
  1.61534E+002  1.68905E+002  1.73762E+002  1.75791E+002  1.74864E+002  1.71458E+002
  1.66600E+002  1.61356E+002  1.56497E+002  1.52462E+002  1.49465E+002  1.47594E+002
  1.46883E+002  1.47355E+002  1.49040E+002  1.51991E+002  1.56290E+002  1.62053E+002
  1.69434E+002  1.78635E+002  1.89910E+002  2.03579E+002  2.20034E+002  2.39758E+002
  2.63341E+002  2.91499E+002  3.25101E+002  3.65189E+002  4.13016E+002  4.70077E+002
  5.38152E+002  6.19355E+002  7.16206E+002  8.31718E+002  9.69518E+002  1.13400E+003
  1.33053E+003
  1.35016E+008  8.87310E+007  5.82215E+007  3.82380E+007  2.51890E+007  1.66688E+007
  1.10933E+007  7.43026E+006  5.01132E+006  3.40446E+006  2.33016E+006  1.60703E+006
  1.11687E+006  7.82248E+005  5.52165E+005  3.92811E+005  2.81640E+005  2.03518E+005
  1.48221E+005  1.08796E+005  8.04826E+004  6.00032E+004  4.50835E+004  3.41364E+004
  2.60469E+004  2.00269E+004  1.55153E+004  1.21105E+004  9.52309E+003  7.54330E+003
  6.01802E+003  4.83489E+003  3.91097E+003  3.18464E+003  2.60987E+003  2.15209E+003
  1.78517E+003  1.48927E+003  1.24924E+003  1.05344E+003  8.92901E+002  7.60643E+002
  6.51221E+002  5.60348E+002  4.84628E+002  4.21347E+002  3.68315E+002  3.23754E+002
  2.86205E+002  2.54468E+002  2.27557E+002  2.04659E+002  1.85109E+002  1.68362E+002
  1.53972E+002  1.41573E+002  1.30869E+002  1.21628E+002  1.13674E+002  1.06879E+002
  1.01151E+002  9.64247E+001  9.26567E+001  8.98174E+001  8.78914E+001  8.68776E+001
  8.67905E+001  8.76631E+001  8.95487E+001  9.25236E+001  9.66880E+001  1.02164E+002
  1.09087E+002  1.17585E+002  1.27722E+002  1.39403E+002  1.52198E+002  1.65124E+002
  1.76599E+002  1.84977E+002  1.89603E+002  1.90960E+002  1.89536E+002  1.85646E+002
  1.80089E+002  1.73983E+002  1.68244E+002  1.63418E+002  1.59761E+002  1.57370E+002
  1.56273E+002  1.56481E+002  1.58014E+002  1.60919E+002  1.65274E+002  1.71194E+002
  1.78841E+002  1.88425E+002  2.00216E+002  2.14556E+002  2.31869E+002  2.52684E+002
  2.77653E+002  3.07578E+002  3.43443E+002  3.86457E+002  4.38090E+002  5.00135E+002
  5.74763E+002  6.64596E+002  7.72797E+002  9.03173E+002  1.06032E+003  1.24982E+003
  1.47845E+003
  1.35052E+008  8.84945E+007  5.79302E+007  3.79795E+007  2.49866E+007  1.65199E+007
  1.09873E+007  7.35606E+006  4.95980E+006  3.36878E+006  2.30542E+006  1.58982E+006
  1.10485E+006  7.73807E+005  5.46202E+005  3.88573E+005  2.78609E+005  2.01337E+005
  1.46642E+005  1.07646E+005  7.96419E+004  5.93854E+004  4.46279E+004  3.37996E+004
  2.57979E+004  1.98429E+004  1.53800E+004  1.20120E+004  9.45245E+003  7.49398E+003
  5.98512E+003  4.81475E+003  3.90081E+003  3.18233E+003  2.61376E+003  2.16089E+003
  1.79785E+003  1.50498E+003  1.26728E+003  1.07321E+003  9.13882E+002  7.82388E+002
  6.73341E+002  5.82515E+002  5.06570E+002  4.42851E+002  3.89225E+002  3.43961E+002
  3.05639E+002  2.73078E+002  2.45285E+002  2.21424E+002  2.00790E+002  1.82804E+002
  1.67007E+002  1.53058E+002  1.40723E+002  1.29850E+002  1.20340E+002  1.12125E+002
  1.05149E+002  9.93581E+001  9.47015E+001  9.11337E+001  8.86186E+001  8.71342E+001
  8.66773E+001  8.72672E+001  8.89498E+001  9.18006E+001  9.59285E+001  1.01477E+002
  1.08620E+002  1.17553E+002  1.28450E+002  1.41380E+002  1.56130E+002  1.71887E+002
  1.86894E+002  1.98565E+002  2.04883E+002  2.06215E+002  2.04396E+002  2.00359E+002
  1.94563E+002  1.87936E+002  1.81510E+002  1.75983E+002  1.71706E+002  1.68812E+002
  1.67338E+002  1.67294E+002  1.68693E+002  1.71579E+002  1.76027E+002  1.82156E+002
  1.90132E+002  2.00175E+002  2.12573E+002  2.27689E+002  2.45980E+002  2.68017E+002
  2.94510E+002  3.26341E+002  3.64605E+002  4.10659E+002  4.66182E+002  5.33248E+002
  6.14415E+002  7.12831E+002  8.32352E+002  9.77696E+002  1.15462E+003  1.37017E+003
  1.63292E+003
  1.35298E+008  8.85656E+007  5.79264E+007  3.79505E+007  2.49542E+007  1.64920E+007
  1.09656E+007  7.34001E+006  4.94827E+006  3.36061E+006  2.29968E+006  1.58580E+006
  1.10202E+006  7.71823E+005  5.44803E+005  3.87584E+005  2.77907E+005  2.00838E+005
  1.46287E+005  1.07393E+005  7.94609E+004  5.92568E+004  4.45372E+004  3.37365E+004
  2.57549E+004  1.98149E+004  1.53631E+004  1.20033E+004  9.45000E+003  7.49628E+003
  5.99109E+003  4.82357E+003  3.91187E+003  3.19518E+003  2.62806E+003  2.17636E+003
  1.81427E+003  1.52216E+003  1.28506E+003  1.09144E+003  9.32409E+002  8.01076E+002
  6.92054E+002  6.01124E+002  5.24956E+002  4.60906E+002  4.06853E+002  3.61074E+002
  3.22141E+002  2.88850E+002  2.60163E+002  2.35188E+002  2.13182E+002  1.93574E+002
  1.75977E+002  1.60165E+002  1.46030E+002  1.33521E+002  1.22600E+002  1.13217E+002
  1.05301E+002  9.87692E+001  9.35346E+001  8.95154E+001  8.66439E+001  8.48721E+001
  8.41763E+001  8.45609E+001  8.60617E+001  8.87498E+001  9.27355E+001  9.81720E+001
  1.05258E+002  1.14233E+002  1.25358E+002  1.38859E+002  1.54780E+002  1.72696E+002
  1.91210E+002  2.07522E+002  2.18094E+002  2.21414E+002  2.19732E+002  2.15732E+002
  2.10129E+002  2.03414E+002  1.96570E+002  1.90473E+002  1.85627E+002  1.82247E+002
  1.80403E+002  1.80115E+002  1.81398E+002  1.84295E+002  1.88882E+002  1.95281E+002
  2.03665E+002  2.14268E+002  2.27394E+002  2.43431E+002  2.62868E+002  2.86322E+002
  3.14559E+002  3.48543E+002  3.89472E+002  4.38847E+002  4.98543E+002  5.70903E+002
  6.58856E+002  7.66061E+002  8.97074E+002  1.05757E+003  1.25458E+003  1.49682E+003
  1.79506E+003
  1.35942E+008  8.90370E+007  5.82532E+007  3.81703E+007  2.51000E+007  1.65884E+007
  1.10294E+007  7.38254E+006  4.97682E+006  3.37994E+006  2.31288E+006  1.59490E+006
  1.10836E+006  7.76268E+005  5.47952E+005  3.89834E+005  2.79531E+005  2.02020E+005
  1.47155E+005  1.08037E+005  7.99434E+004  5.96219E+004  4.48164E+004  3.39524E+004
  2.59237E+004  1.99484E+004  1.54701E+004  1.20901E+004  9.52146E+003  7.55591E+003
  6.04157E+003  4.86694E+003  3.94969E+003  3.22864E+003  2.65809E+003  2.20366E+003
  1.83940E+003  1.54555E+003  1.30704E+003  1.11226E+003  9.52256E+002  8.20085E+002
  7.10321E+002  6.18709E+002  5.41894E+002  4.77209E+002  4.22510E+002  3.76043E+002
  3.36335E+002  3.02115E+002  2.72270E+002  2.45855E+002  2.22137E+002  2.00636E+002
  1.81111E+002  1.63491E+002  1.47779E+002  1.33976E+002  1.22045E+002  1.11901E+002
  1.03427E+002  9.64917E+001  9.09633E+001  8.67251E+001  8.36817E+001  8.17642E+001
  8.09331E+001  8.11812E+001  8.25359E+001  8.50626E+001  8.88693E+001  9.41112E+001
  1.00996E+002  1.09788E+002  1.20799E+002  1.34357E+002  1.50715E+002  1.69822E+002
  1.90858E+002  2.11527E+002  2.27771E+002  2.35711E+002  2.35742E+002  2.32032E+002
  2.26895E+002  2.20563E+002  2.13674E+002  2.07210E+002  2.01883E+002  1.98048E+002
  1.95847E+002  1.95325E+002  1.96513E+002  1.99457E+002  2.04236E+002  2.10980E+002
  2.19871E+002  2.31158E+002  2.45165E+002  2.62308E+002  2.83113E+002  3.08242E+002
  3.38528E+002  3.75014E+002  4.19008E+002  4.72154E+002  5.36523E+002  6.14720E+002
  7.10034E+002  8.26620E+002  9.69721E+002  1.14596E+003  1.36368E+003  1.63338E+003
  1.96827E+003
  1.37128E+008  8.99788E+007  5.89449E+007  3.86560E+007  2.54329E+007  1.68138E+007
  1.11814E+007  7.48519E+006  5.04640E+006  3.42737E+006  2.34543E+006  1.61740E+006
  1.12403E+006  7.87269E+005  5.55737E+005  3.95389E+005  2.83527E+005  2.04918E+005
  1.49274E+005  1.09600E+005  8.11061E+004  6.04942E+004  4.54765E+004  3.44564E+004
  2.63120E+004  2.02504E+004  1.57071E+004  1.22779E+004  9.67177E+003  7.67745E+003
  6.14087E+003  4.94895E+003  4.01816E+003  3.28645E+003  2.70745E+003  2.24629E+003
  1.87663E+003  1.57842E+003  1.33636E+003  1.13867E+003  9.76264E+002  8.42080E+002
  7.30608E+002  6.37525E+002  5.59417E+002  4.93565E+002  4.37773E+002  3.90226E+002
  3.49370E+002  3.13842E+002  2.82452E+002  2.54242E+002  2.28558E+002  2.05076E+002
  1.83722E+002  1.64549E+002  1.47609E+002  1.32894E+002  1.20317E+002  1.09735E+002
  1.00972E+002  9.38494E+001  8.81986E+001  8.38751E+001  8.07632E+001  7.87795E+001
  7.78739E+001  7.80310E+001  7.92717E+001  8.16562E+001  8.52884E+001  9.03211E+001
  9.69634E+001  1.05487E+002  1.16229E+002  1.29577E+002  1.45914E+002  1.65469E+002
  1.87945E+002  2.11825E+002  2.33530E+002  2.47874E+002  2.52076E+002  2.49551E+002
  2.45016E+002  2.39484E+002  2.33031E+002  2.26518E+002  2.20869E+002  2.16648E+002
  2.14117E+002  2.13384E+002  2.14504E+002  2.17539E+002  2.22577E+002  2.29757E+002
  2.39276E+002  2.51399E+002  2.66476E+002  2.84954E+002  3.07401E+002  3.34535E+002
  3.67258E+002  4.06704E+002  4.54299E+002  5.11842E+002  5.81604E+002  6.66465E+002
  7.70076E+002  8.97087E+002  1.05342E+003  1.24665E+003  1.48642E+003  1.78505E+003
  2.15828E+003
  1.38968E+008  9.14473E+007  6.00318E+007  3.94252E+007  2.59633E+007  1.71748E+007
  1.14259E+007  7.65074E+006  5.15885E+006  3.50413E+006  2.39816E+006  1.65387E+006
  1.14944E+006  8.05111E+005  5.68362E+005  4.04393E+005  2.90000E+005  2.09610E+005
  1.52702E+005  1.12125E+005  8.29813E+004  6.18983E+004  4.65367E+004  3.52636E+004
  2.69318E+004  2.07303E+004  1.60819E+004  1.25733E+004  9.90654E+003  7.86571E+003
  6.29321E+003  5.07335E+003  4.12068E+003  3.37172E+003  2.77903E+003  2.30695E+003
  1.92849E+003  1.62317E+003  1.37531E+003  1.17286E+003  1.00650E+003  8.69022E+002
  7.54766E+002  6.59303E+002  5.79133E+002  5.11457E+002  4.53999E+002  4.04855E+002
  3.62365E+002  3.25067E+002  2.91718E+002  2.61403E+002  2.33606E+002  2.08177E+002
  1.85180E+002  1.64727E+002  1.46857E+002  1.31507E+002  1.18519E+002  1.07685E+002
  9.87761E+001  9.15728E+001  8.58783E+001  8.15281E+001  7.83928E+001  7.63791E+001
  7.54296E+001  7.55235E+001  7.66766E+001  7.89447E+001  8.24269E+001  8.72719E+001
  9.36856E+001  1.01940E+002  1.12379E+002  1.25420E+002  1.41522E+002  1.61090E+002
  1.84215E+002  2.10103E+002  2.36108E+002  2.57103E+002  2.67739E+002  2.68300E+002
  2.64714E+002  2.60251E+002  2.54791E+002  2.48703E+002  2.43012E+002  2.38542E+002
  2.35749E+002  2.34845E+002  2.35941E+002  2.39125E+002  2.44504E+002  2.52233E+002
  2.62525E+002  2.75670E+002  2.92045E+002  3.12138E+002  3.36567E+002  3.66111E+002
  4.01756E+002  4.44737E+002  4.96617E+002  5.59365E+002  6.35477E+002  7.28124E+002
  8.41349E+002  9.80319E+002  1.15166E+003  1.36390E+003  1.62802E+003  1.95819E+003
  2.37270E+003
  1.41552E+008  9.34916E+007  6.15445E+007  4.04978E+007  2.67049E+007  1.76807E+007
  1.17691E+007  7.88342E+006  5.31704E+006  3.61220E+006  2.47243E+006  1.70525E+006
  1.18525E+006  8.30255E+005  5.86154E+005  4.17081E+005  2.99120E+005  2.16217E+005
  1.57528E+005  1.15678E+005  8.56187E+004  6.38719E+004  4.80256E+004  3.63961E+004
  2.78003E+004  2.14019E+004  1.66055E+004  1.29849E+004  1.02328E+004  8.12657E+003
  6.50351E+003  5.24431E+003  4.26083E+003  3.48758E+003  2.87561E+003  2.38810E+003
  1.99724E+003  1.68185E+003  1.42577E+003  1.21655E+003  1.04459E+003  9.02408E+002
  7.84184E+002  6.85336E+002  6.02239E+002  5.31989E+002  4.72205E+002  4.20866E+002
  3.76195E+002  3.36635E+002  3.00932E+002  2.68265E+002  2.38283E+002  2.10988E+002
  1.86523E+002  1.64996E+002  1.46390E+002  1.30561E+002  1.17279E+002  1.06273E+002
  9.72712E+001  9.00205E+001  8.43033E+001  7.99403E+001  7.67924E+001  7.47596E+001
  7.37795E+001  7.38269E+001  7.49141E+001  7.70927E+001  8.04575E+001  8.51527E+001
  9.13789E+001  9.94041E+001  1.09572E+002  1.22311E+002  1.38115E+002  1.57496E+002
  1.80800E+002  2.07782E+002  2.36750E+002  2.63470E+002  2.81601E+002  2.87685E+002
  2.86144E+002  2.82957E+002  2.79030E+002  2.74021E+002  2.68749E+002  2.64292E+002
  2.61374E+002  2.60382E+002  2.61524E+002  2.64937E+002  2.70762E+002  2.79177E+002
  2.90421E+002  3.04813E+002  3.22766E+002  3.44815E+002  3.71637E+002  4.04089E+002
  4.43249E+002  4.90479E+002  5.47493E+002  6.16461E+002  7.00135E+002  8.02017E+002
  9.26581E+002  1.07957E+003  1.26836E+003  1.50252E+003  1.79440E+003  2.16010E+003
  2.62057E+003
  1.44958E+008  9.61606E+007  6.35166E+007  4.18983E+007  2.76751E+007  1.83437E+007
  1.22195E+007  8.18910E+006  5.52502E+006  3.75435E+006  2.57015E+006  1.77288E+006
  1.23239E+006  8.63356E+005  6.09577E+005  4.33785E+005  3.11126E+005  2.24916E+005
  1.63881E+005  1.20354E+005  8.90888E+004  6.64678E+004  4.99833E+004  3.78844E+004
  2.89411E+004  2.22834E+004  1.72922E+004  1.35243E+004  1.06599E+004  8.46752E+003
  6.77790E+003  5.46692E+003  4.44288E+003  3.63763E+003  3.00024E+003  2.49240E+003
  2.08515E+003  1.75647E+003  1.48952E+003  1.27133E+003  1.09192E+003  9.43496E+002
  8.19989E+002  7.16629E+002  6.29636E+002  5.55970E+002  4.93117E+002  4.38921E+002
  3.91480E+002  3.49164E+002  3.10749E+002  2.75541E+002  2.43342E+002  2.14257E+002
  1.88448E+002  1.65970E+002  1.46723E+002  1.30478E+002  1.16935E+002  1.05769E+002
  9.66712E+001  8.93633E+001  8.36109E+001  7.92238E+001  7.60555E+001  7.40006E+001
  7.29931E+001  7.30043E+001  7.40434E+001  7.61587E+001  7.94413E+001  8.40305E+001
  9.01219E+001  9.79777E+001  1.07937E+002  1.20427E+002  1.35959E+002  1.55097E+002
  1.78345E+002  2.05836E+002  2.36654E+002  2.67708E+002  2.93034E+002  3.06586E+002
  3.09114E+002  3.07702E+002  3.05760E+002  3.02637E+002  2.98497E+002  2.94509E+002
  2.91728E+002  2.90806E+002  2.92108E+002  2.95866E+002  3.02275E+002  3.11550E+002
  3.23966E+002  3.39880E+002  3.59752E+002  3.84172E+002  4.13891E+002  4.49855E+002
  4.93260E+002  5.45611E+002  6.08807E+002  6.85252E+002  7.77998E+002  8.90931E+002
  1.02903E+003  1.19867E+003  1.40811E+003  1.66803E+003  1.99233E+003  2.39916E+003
  2.91232E+003
  1.49264E+008  9.95077E+007  6.59878E+007  4.36564E+007  2.88959E+007  1.91796E+007
  1.27882E+007  8.57552E+006  5.78815E+006  3.93429E+006  2.69390E+006  1.85854E+006
  1.29210E+006  9.05296E+005  6.39257E+005  4.54952E+005  3.26341E+005  2.35938E+005
  1.71930E+005  1.26280E+005  9.34856E+004  6.97566E+004  5.24632E+004  3.97695E+004
  3.03856E+004  2.33993E+004  1.81612E+004  1.42065E+004  1.11998E+004  8.89820E+003
  7.12419E+003  5.74756E+003  4.67207E+003  3.82623E+003  3.15658E+003  2.62292E+003
  2.19485E+003  1.84925E+003  1.56844E+003  1.33882E+003  1.14988E+003  9.93457E+002
  8.63175E+002  7.54025E+002  6.62033E+002  5.83996E+002  5.17243E+002  4.59466E+002
  4.08639E+002  3.63088E+002  3.21647E+002  2.83750E+002  2.49318E+002  2.18496E+002
  1.91410E+002  1.68031E+002  1.48165E+002  1.31501E+002  1.17675E+002  1.06318E+002
  9.70881E+001  8.96884E+001  8.38699E+001  7.94334E+001  7.62262E+001  7.41385E+001
  7.31008E+001  7.30818E+001  7.40879E+001  7.61645E+001  7.93994E+001  8.39278E+001
  8.99404E+001  9.76930E+001  1.07518E+002  1.19837E+002  1.35162E+002  1.54083E+002
  1.77189E+002  2.04854E+002  2.36731E+002  2.70777E+002  3.02122E+002  3.23868E+002
  3.32849E+002  3.34472E+002  3.34950E+002  3.34582E+002  3.32585E+002  3.29821E+002
  3.27648E+002  3.27081E+002  3.28744E+002  3.33019E+002  3.40196E+002  3.50553E+002
  3.64416E+002  3.82191E+002  4.04399E+002  4.31700E+002  4.64931E+002  5.05151E+002
  5.53693E+002  6.12237E+002  6.82902E+002  7.68374E+002  8.72059E+002  9.98302E+002
  1.15266E+003  1.34229E+003  1.57642E+003  1.86705E+003  2.22982E+003  2.68519E+003
  3.26013E+003
  1.54557E+008  1.03595E+008  6.90055E+007  4.58088E+007  3.03949E+007  2.02085E+007
  1.34895E+007  9.05267E+006  6.11334E+006  4.15681E+006  2.84700E+006  1.96456E+006
  1.36603E+006  9.57220E+005  6.76006E+005  4.81163E+005  3.45182E+005  2.49589E+005
  1.81899E+005  1.33618E+005  9.89311E+004  7.38299E+004  5.55345E+004  4.21040E+004
  3.21744E+004  2.47810E+004  1.92370E+004  1.50508E+004  1.18678E+004  9.43088E+003
  7.55230E+003  6.09427E+003  4.95499E+003  4.05879E+003  3.34910E+003  2.78337E+003
  2.32941E+003  1.96276E+003  1.66468E+003  1.42077E+003  1.21992E+003  1.05347E+003
  9.14682E+002  7.98261E+002  7.00002E+002  6.16505E+002  5.44921E+002  4.82779E+002
  4.27936E+002  3.78694E+002  3.33957E+002  2.93259E+002  2.56580E+002  2.24045E+002
  1.95701E+002  1.71417E+002  1.50904E+002  1.33776E+002  1.19614E+002  1.08008E+002
  9.85927E+001  9.10521E+001  8.51259E+001  8.06068E+001  7.73362E+001  7.52003E+001
  7.41262E+001  7.40800E+001  7.50657E+001  7.71261E+001  8.03462E+001  8.48576E+001
  9.08464E+001  9.85622E+001  1.08330E+002  1.20562E+002  1.35764E+002  1.54529E+002
  1.77488E+002  2.05158E+002  2.37576E+002  2.73534E+002  3.09431E+002  3.38874E+002
  3.56118E+002  3.62885E+002  3.66526E+002  3.69743E+002  3.71173E+002  3.70797E+002
  3.70035E+002  3.70335E+002  3.72697E+002  3.77759E+002  3.85964E+002  3.97694E+002
  4.13351E+002  4.33412E+002  4.58473E+002  4.89281E+002  5.26784E+002  5.72174E+002
  6.26951E+002  6.93007E+002  7.72730E+002  8.69140E+002  9.86074E+002  1.12842E+003
  1.30244E+003  1.51620E+003  1.78010E+003  2.10767E+003  2.51659E+003  3.03002E+003
  3.67852E+003
  1.60936E+008  1.08496E+008  7.26272E+007  4.84004E+007  3.22061E+007  2.14555E+007
  1.43413E+007  9.63315E+006  6.50938E+006  4.42801E+006  3.03369E+006  2.09388E+006
  1.45622E+006  1.02059E+006  7.20862E+005  5.13160E+005  3.68185E+005  2.66257E+005
  1.94073E+005  1.42580E+005  1.05581E+005  7.88046E+004  5.92857E+004  4.49554E+004
  3.43592E+004  2.64685E+004  2.05509E+004  1.60820E+004  1.26835E+004  1.00811E+004
  8.07471E+003  6.51716E+003  5.29986E+003  4.34204E+003  3.58332E+003  2.97828E+003
  2.49256E+003  2.10003E+003  1.78069E+003  1.51917E+003  1.30359E+003  1.12474E+003
  9.75412E+002  8.49985E+002  7.43984E+002  6.53782E+002  5.76329E+002  5.08981E+002
  4.49490E+002  3.96140E+002  3.47883E+002  3.04304E+002  2.65366E+002  2.31122E+002
  2.01507E+002  1.76281E+002  1.55065E+002  1.37405E+002  1.22833E+002  1.10908E+002
  1.01242E+002  9.35044E+001  8.74230E+001  8.27833E+001  7.94212E+001  7.72185E+001
  7.60992E+001  7.60264E+001  7.70019E+001  7.90663E+001  8.23019E+001  8.68372E+001
  9.28539E+001  1.00596E+002  1.10379E+002  1.22605E+002  1.37767E+002  1.56449E+002
  1.79292E+002  2.06890E+002  2.39526E+002  2.76602E+002  3.15673E+002  3.51556E+002
  3.77701E+002  3.92009E+002  4.00279E+002  4.07897E+002  4.14185E+002  4.17837E+002
  4.19787E+002  4.21831E+002  4.25478E+002  4.31758E+002  4.41373E+002  4.54869E+002
  4.72769E+002  4.95651E+002  5.24209E+002  5.59306E+002  6.02021E+002  6.53711E+002
  7.16083E+002  7.91286E+002  8.82031E+002  9.91748E+002  1.12479E+003  1.28671E+003
  1.48462E+003  1.72766E+003  2.02766E+003  2.39999E+003  2.86472E+003  3.44823E+003
  4.18532E+003
  1.68520E+008  1.14300E+008  7.69226E+007  5.14858E+007  3.43714E+007  2.29515E+007
  1.53660E+007  1.03327E+007  6.98728E+006  4.75555E+006  3.25930E+006  2.25022E+006
  1.56530E+006  1.09724E+006  7.75134E+005  5.51880E+005  3.96025E+005  2.86432E+005
  2.08809E+005  1.53430E+005  1.13634E+005  8.48285E+004  6.38284E+004  4.84086E+004
  3.70053E+004  2.85124E+004  2.21423E+004  1.73308E+004  1.36713E+004  1.08685E+004
  8.70712E+003  7.02890E+003  5.71693E+003  4.68431E+003  3.86602E+003  3.21317E+003
  2.68877E+003  2.26467E+003  1.91935E+003  1.63625E+003  1.40259E+003  1.20848E+003
  1.04620E+003  9.09721E+002  7.94261E+002  6.95935E+002  6.11467E+002  5.38033E+002
  4.73276E+002  4.15447E+002  3.63501E+002  3.16992E+002  2.75797E+002  2.39843E+002
  2.08932E+002  1.82716E+002  1.60728E+002  1.42458E+002  1.27397E+002  1.15078E+002
  1.05092E+002  9.70967E+001  9.08098E+001  8.60093E+001  8.25253E+001  8.02352E+001
  7.90596E+001  7.89588E+001  7.99320E+001  8.20177E+001  8.52955E+001  8.98910E+001
  9.59816E+001  1.03805E+002  1.13667E+002  1.25958E+002  1.41152E+002  1.59817E+002
  1.82582E+002  2.10074E+002  2.42722E+002  2.80361E+002  3.21482E+002  3.62299E+002
  3.96833E+002  4.20504E+002  4.35661E+002  4.48764E+002  4.61299E+002  4.71041E+002
  4.77661E+002  4.82904E+002  4.88833E+002  4.97043E+002  5.08643E+002  5.24458E+002
  5.45196E+002  5.71585E+002  6.04457E+002  6.44819E+002  6.93920E+002  7.53322E+002
  8.24983E+002  9.11367E+002  1.01558E+003  1.14155E+003  1.29427E+003  1.48009E+003
  1.70715E+003  1.98592E+003  2.32993E+003  2.75678E+003  3.28947E+003  3.95818E+003
  4.80282E+003
  1.77454E+008  1.21118E+008  8.19766E+007  5.51311E+007  3.69415E+007  2.47344E+007
  1.65909E+007  1.11708E+007  7.56075E+006  5.14902E+006  3.53052E+006  2.43827E+006
  1.69655E+006  1.18950E+006  8.40468E+005  5.98501E+005  4.29552E+005  3.10732E+005
  2.26561E+005  1.66502E+005  1.23336E+005  9.20876E+004  6.93032E+004  5.25709E+004
  4.01950E+004  3.09764E+004  2.40608E+004  1.88364E+004  1.48620E+004  1.18175E+004
  9.46915E+003  7.64525E+003  6.21894E+003  5.09588E+003  4.20551E+003  3.49473E+003
  2.92337E+003  2.46088E+003  2.08388E+003  1.77442E+003  1.51866E+003  1.30587E+003
  1.12775E+003  9.77809E+002  8.50908E+002  7.42862E+002  6.50140E+002  5.69719E+002
  4.99111E+002  4.36494E+002  3.80746E+002  3.31301E+002  2.87876E+002  2.50224E+002
  2.18003E+002  1.90752E+002  1.67931E+002  1.48978E+002  1.33352E+002  1.20565E+002
  1.10193E+002  1.01881E+002  9.53381E+001  9.03360E+001  8.66988E+001  8.42995E+001
  8.30548E+001  8.29221E+001  8.38980E+001  8.60184E+001  8.93604E+001  9.40461E+001
  1.00248E+002  1.08197E+002  1.18189E+002  1.30598E+002  1.45879E+002  1.64571E+002
  1.87285E+002  2.14646E+002  2.47171E+002  2.84991E+002  3.27320E+002  3.71673E+002
  4.13370E+002  4.47096E+002  4.71648E+002  4.91999E+002  5.12068E+002  5.30128E+002
  5.44093E+002  5.54819E+002  5.64693E+002  5.76012E+002  5.90507E+002  6.09441E+002
  6.33829E+002  6.64625E+002  7.02855E+002  7.49722E+002  8.06689E+002  8.75573E+002
  9.58647E+002  1.05876E+003  1.17951E+003  1.32543E+003  1.50228E+003  1.71741E+003
  1.98022E+003  2.30278E+003  2.70073E+003  3.19438E+003  3.81025E+003  4.58321E+003
  5.55932E+003
  1.87911E+008  1.29083E+008  8.78919E+007  5.94162E+007  3.99780E+007  2.68505E+007
  1.80500E+007  1.21718E+007  8.24684E+006  5.62034E+006  3.85569E+006  2.66386E+006
  1.85407E+006  1.30027E+006  9.18928E+005  6.54501E+005  4.69831E+005  3.39931E+005
  2.47895E+005  1.82213E+005  1.35000E+005  1.00816E+005  7.58868E+004  5.75767E+004
  4.40316E+004  3.39403E+004  2.63686E+004  2.06475E+004  1.62943E+004  1.29588E+004
  1.03853E+004  8.38583E+003  6.82163E+003  5.58940E+003  4.61189E+003  3.83097E+003
  3.20266E+003  2.69350E+003  2.27791E+003  1.93628E+003  1.65350E+003  1.41792E+003
  1.22054E+003  1.05434E+003  9.13748E+002  7.94232E+002  6.91955E+002  6.03653E+002
  5.26665E+002  4.59017E+002  3.99415E+002  3.47074E+002  3.01480E+002  2.62174E+002
  2.28655E+002  2.00352E+002  1.76657E+002  1.56967E+002  1.40715E+002  1.27398E+002
  1.16581E+002  1.07898E+002  1.01053E+002  9.58107E+001  9.19898E+001  8.94589E+001
  8.81309E+001  8.79599E+001  8.89396E+001  9.11030E+001  9.45241E+001  9.93209E+001
  1.05660E+002  1.13765E+002  1.23918E+002  1.36476E+002  1.51870E+002  1.70610E+002
  1.93275E+002  2.20478E+002  2.52785E+002  2.90536E+002  3.33494E+002  3.80272E+002
  4.27692E+002  4.71052E+002  5.06913E+002  5.37030E+002  5.66114E+002  5.94525E+002
  6.19027E+002  6.38540E+002  6.55025E+002  6.71411E+002  6.90264E+002  7.13529E+002
  7.42711E+002  7.79120E+002  8.24068E+002  8.79026E+002  9.45739E+002  1.02635E+003
  1.12352E+003  1.24057E+003  1.38172E+003  1.55224E+003  1.75885E+003  2.01011E+003
  2.31697E+003  2.69350E+003  3.15789E+003  3.73379E+003  4.45207E+003  5.35331E+003
  6.49111E+003
  2.00101E+008  1.38356E+008  9.47934E+007  6.44380E+007  4.35557E+007  2.93561E+007
  1.97846E+007  1.33653E+007  9.06669E+006  6.18438E+006  4.24521E+006  2.93430E+006
  2.04301E+006  1.43317E+006  1.01310E+006  7.21732E+005  5.18199E+005  3.75001E+005
  2.73524E+005  2.01092E+005  1.49017E+005  1.11306E+005  8.38010E+004  6.35950E+004
  4.86448E+004  3.75045E+004  2.91440E+004  2.28255E+004  1.80165E+004  1.43307E+004
  1.14859E+004  9.27492E+003  7.54437E+003  6.18027E+003  5.09735E+003  4.23142E+003
  3.53392E+003  2.96794E+003  2.50529E+003  2.12439E+003  1.80867E+003  1.54540E+003
  1.32476E+003  1.13911E+003  9.82358E+002  8.49521E+002  7.36375E+002  6.39345E+002
  5.55511E+002  4.82653E+002  4.19193E+002  3.64037E+002  3.16370E+002  2.75492E+002
  2.40727E+002  2.11392E+002  1.86818E+002  1.66367E+002  1.49454E+002  1.35565E+002
  1.24258E+002  1.15163E+002  1.07977E+002  1.02461E+002  9.84286E+001  9.57445E+001
  9.43177E+001  9.40990E+001  9.50788E+001  9.72865E+001  1.00792E+002  1.05709E+002
  1.12196E+002  1.20466E+002  1.30789E+002  1.43501E+002  1.59007E+002  1.77785E+002
  2.00383E+002  2.27397E+002  2.59427E+002  2.96972E+002  3.40218E+002  3.88656E+002
  4.40513E+002  4.92401E+002  5.40326E+002  5.82909E+002  6.23192E+002  6.63700E+002
  7.01913E+002  7.34468E+002  7.61577E+002  7.86195E+002  8.11789E+002  8.41275E+002
  8.76924E+002  9.20611E+002  9.74085E+002  1.03920E+003  1.11807E+003  1.21327E+003
  1.32794E+003  1.46603E+003  1.63246E+003  1.83348E+003  2.07698E+003  2.37302E+003
  2.73446E+003  3.17783E+003  3.72451E+003  4.40225E+003  5.24731E+003  6.30730E+003
  7.64513E+003
  2.14282E+008  1.49134E+008  1.02832E+008  7.03132E+007  4.77645E+007  3.23198E+007
  2.18457E+007  1.47883E+007  1.00465E+007  6.85965E+006  4.71211E+006  3.25873E+006
  2.26980E+006  1.59278E+006  1.12623E+006  8.02524E+005  5.76338E+005  4.17165E+005
  3.04344E+005  2.23798E+005  1.65879E+005  1.23929E+005  9.33252E+004  7.08388E+004
  5.41979E+004  4.17951E+004  3.24851E+004  2.54471E+004  2.00889E+004  1.59809E+004
  1.28090E+004  1.03425E+004  8.41090E+003  6.88716E+003  5.67639E+003  4.70714E+003
  3.92538E+003  3.29008E+003  2.76996E+003  2.34116E+003  1.98540E+003  1.68870E+003
  1.44027E+003  1.23167E+003  1.05616E+003  9.08133E+002  7.82854E+002  6.76320E+002
  5.85244E+002  5.07036E+002  4.39733E+002  3.81850E+002  3.32223E+002  2.89880E+002
  2.53955E+002  2.23651E+002  1.98235E+002  1.77038E+002  1.59463E+002  1.44989E+002
  1.33171E+002  1.23639E+002  1.16087E+002  1.10272E+002  1.06006E+002  1.03149E+002
  1.01608E+002  1.01329E+002  1.02299E+002  1.04544E+002  1.08128E+002  1.13158E+002
  1.19785E+002  1.28209E+002  1.38686E+002  1.51530E+002  1.67120E+002  1.85907E+002
  2.08411E+002  2.35218E+002  2.66964E+002  3.04282E+002  3.47694E+002  3.97375E+002
  4.52730E+002  5.11857E+002  5.71474E+002  6.28487E+002  6.82929E+002  7.37526E+002
  7.92078E+002  8.42310E+002  8.85514E+002  9.23249E+002  9.59435E+002  9.98153E+002
  1.04280E+003  1.09614E+003  1.16060E+003  1.23859E+003  1.33276E+003  1.44623E+003
  1.58279E+003  1.74713E+003  1.94512E+003  2.18417E+003  2.47365E+003  2.82548E+003
  3.25492E+003  3.78156E+003  4.43073E+003  5.23528E+003  6.23817E+003  7.49576E+003
  9.08250E+003
  2.30763E+008  1.61655E+008  1.12192E+008  7.71837E+007  5.27140E+007  3.58249E+007
  2.42953E+007  1.64861E+007  1.12189E+007  7.66923E+006  5.27266E+006  3.64861E+006
  2.54254E+006  1.78482E+006  1.26242E+006  8.99812E+005  6.46368E+005  4.67966E+005
  3.41485E+005  2.51168E+005  1.86209E+005  1.39149E+005  1.04812E+005  7.95762E+004
  6.08967E+004  4.69711E+004  3.65153E+004  2.86088E+004  2.25875E+004  1.79691E+004
  1.44015E+004  1.16257E+004  9.45013E+003  7.73245E+003  6.36606E+003  5.27078E+003
  4.38608E+003  3.66603E+003  3.07574E+003  2.58866E+003  2.18454E+003  1.84789E+003
  1.56670E+003  1.33152E+003  1.13463E+003  9.69616E+002  8.31043E+002  7.14320E+002
  6.15646E+002  5.31947E+002  4.60782E+002  4.00221E+002  3.48717E+002  3.05006E+002
  2.68017E+002  2.36830E+002  2.10642E+002  1.88751E+002  1.70547E+002  1.55507E+002
  1.43186E+002  1.33214E+002  1.25288E+002  1.19163E+002  1.14649E+002  1.11605E+002
  1.09934E+002  1.09579E+002  1.10524E+002  1.12788E+002  1.16431E+002  1.21552E+002
  1.28293E+002  1.36840E+002  1.47434E+002  1.60370E+002  1.76006E+002  1.94771E+002
  2.17172E+002  2.43799E+002  2.75332E+002  3.12530E+002  3.56190E+002  4.07014E+002
  4.65329E+002  5.30591E+002  6.00854E+002  6.72968E+002  7.44526E+002  8.16168E+002
  8.89362E+002  9.61397E+002  1.02714E+003  1.08494E+003  1.13774E+003  1.19050E+003
  1.24809E+003  1.31458E+003  1.39346E+003  1.48801E+003  1.60163E+003  1.73817E+003
  1.90228E+003  2.09960E+003  2.33720E+003  2.62395E+003  2.97108E+003  3.39286E+003
  3.90752E+003  4.53850E+003  5.31605E+003  6.27945E+003  7.47998E+003  8.98496E+003
  1.08833E+004
  2.49924E+008  1.76207E+008  1.23096E+008  8.52211E+007  5.85365E+007  3.99729E+007
  2.72099E+007  1.85149E+007  1.26244E+007  8.64200E+006  5.94729E+006  4.11838E+006
  2.87144E+006  2.01655E+006  1.42682E+006  1.01730E+006  7.30968E+005  5.29354E+005
  3.86379E+005  2.84258E+005  2.10793E+005  1.57559E+005  1.18707E+005  9.01472E+004
  6.90017E+004  5.32334E+004  4.13905E+004  3.24321E+004  2.56070E+004  2.03696E+004
  1.63215E+004  1.31695E+004  1.06969E+004  8.74261E+003  7.18597E+003  5.93641E+003
  4.92559E+003  4.10185E+003  3.42606E+003  2.86850E+003  2.40657E+003  2.02286E+003
  1.70376E+003  1.43832E+003  1.21756E+003  1.03392E+003  8.81022E+002  7.53495E+002
  6.46872E+002  5.57482E+002  4.82343E+002  4.19049E+002  3.65661E+002  3.20609E+002
[truncated: 24,855,106 more chars]
