# Supplementary material for: Avibactam–Cyclodextrin Inclusion Complexes: Computational and Thermodynamic Insights for Drug Delivery, Detection, and Environmental Scavenging
Source: Molecules. 2025 Aug 18;30(16):3401. doi: 10.3390/molecules30163401 (PMC12388632; doi:10.3390/molecules30163401)
Supplement: Supplementary file 1 [file molecules-30-03401-s001.zip › DFT inputs - optimized structure - NCI/NCI/bCD/mol.pdb]

REMARK   Generated by Multiwfn, Totally       174 atoms
HETATM    1  H   MOL A   1       3.981  14.195  -2.448  1.00  0.00           H
HETATM    2  C   MOL A   1      -4.840  13.185   4.904  1.00  0.00           C
HETATM    3  C   MOL A   1      -4.094  12.057   5.609  1.00  0.00           C
HETATM    4  C   MOL A   1      -2.806  11.729   4.890  1.00  0.00           C
HETATM    5  C   MOL A   1      -3.075  11.445   3.422  1.00  0.00           C
HETATM    6  C   MOL A   1      -3.857  12.593   2.796  1.00  0.00           C
HETATM    7  C   MOL A   1      -4.295  12.298   1.382  1.00  0.00           C
HETATM    8  O   MOL A   1      -3.863  12.441   6.963  1.00  0.00           O
HETATM    9  O   MOL A   1      -2.218  10.617   5.551  1.00  0.00           O
HETATM   10  O   MOL A   1      -1.811  11.316   2.769  1.00  0.00           O
HETATM   11  O   MOL A   1      -5.056  12.832   3.555  1.00  0.00           O
HETATM   12  O   MOL A   1      -4.876  13.427   0.736  1.00  0.00           O
HETATM   13  H   MOL A   1      -5.832  13.307   5.335  1.00  0.00           H
HETATM   14  H   MOL A   1      -4.744  11.177   5.587  1.00  0.00           H
HETATM   15  H   MOL A   1      -2.141  12.596   4.946  1.00  0.00           H
HETATM   16  H   MOL A   1      -3.645  10.519   3.324  1.00  0.00           H
HETATM   17  H   MOL A   1      -3.239  13.494   2.798  1.00  0.00           H
HETATM   18  H   MOL A   1      -4.987  11.450   1.390  1.00  0.00           H
HETATM   19  H   MOL A   1      -3.426  12.019   0.794  1.00  0.00           H
HETATM   20  H   MOL A   1      -3.258  11.789   7.341  1.00  0.00           H
HETATM   21  H   MOL A   1      -1.358  10.439   5.122  1.00  0.00           H
HETATM   22  H   MOL A   1      -5.682  13.649   1.218  1.00  0.00           H
HETATM   23  C   MOL A   1      -4.543  18.345   6.075  1.00  0.00           C
HETATM   24  C   MOL A   1      -4.186  17.375   7.194  1.00  0.00           C
HETATM   25  C   MOL A   1      -3.710  16.057   6.627  1.00  0.00           C
HETATM   26  C   MOL A   1      -4.726  15.507   5.644  1.00  0.00           C
HETATM   27  C   MOL A   1      -5.114  16.554   4.603  1.00  0.00           C
HETATM   28  C   MOL A   1      -6.217  16.116   3.678  1.00  0.00           C
HETATM   29  O   MOL A   1      -3.207  17.990   8.028  1.00  0.00           O
HETATM   30  O   MOL A   1      -3.490  15.173   7.718  1.00  0.00           O
HETATM   31  O   MOL A   1      -4.107  14.383   5.010  1.00  0.00           O
HETATM   32  O   MOL A   1      -5.534  17.767   5.253  1.00  0.00           O
HETATM   33  O   MOL A   1      -7.352  15.688   4.430  1.00  0.00           O
HETATM   34  H   MOL A   1      -4.995  19.246   6.487  1.00  0.00           H
HETATM   35  H   MOL A   1      -5.099  17.198   7.770  1.00  0.00           H
HETATM   36  H   MOL A   1      -2.775  16.227   6.087  1.00  0.00           H
HETATM   37  H   MOL A   1      -5.614  15.188   6.190  1.00  0.00           H
HETATM   38  H   MOL A   1      -4.242  16.764   3.981  1.00  0.00           H
HETATM   39  H   MOL A   1      -5.833  15.307   3.056  1.00  0.00           H
HETATM   40  H   MOL A   1      -6.473  16.955   3.026  1.00  0.00           H
HETATM   41  H   MOL A   1      -2.884  17.319   8.643  1.00  0.00           H
HETATM   42  H   MOL A   1      -3.440  14.262   7.368  1.00  0.00           H
HETATM   43  H   MOL A   1      -8.019  15.388   3.802  1.00  0.00           H
HETATM   44  C   MOL A   1      -1.497  21.956   3.686  1.00  0.00           C
HETATM   45  C   MOL A   1      -1.343  21.774   5.195  1.00  0.00           C
HETATM   46  C   MOL A   1      -1.738  20.362   5.599  1.00  0.00           C
HETATM   47  C   MOL A   1      -3.118  20.035   5.047  1.00  0.00           C
HETATM   48  C   MOL A   1      -3.179  20.261   3.544  1.00  0.00           C
HETATM   49  C   MOL A   1      -4.548  20.070   2.935  1.00  0.00           C
HETATM   50  O   MOL A   1      -0.040  22.138   5.617  1.00  0.00           O
HETATM   51  O   MOL A   1      -1.723  20.271   7.016  1.00  0.00           O
HETATM   52  O   MOL A   1      -3.377  18.663   5.356  1.00  0.00           O
HETATM   53  O   MOL A   1      -2.798  21.619   3.258  1.00  0.00           O
HETATM   54  O   MOL A   1      -5.552  20.893   3.521  1.00  0.00           O
HETATM   55  H   MOL A   1      -1.364  23.004   3.419  1.00  0.00           H
HETATM   56  H   MOL A   1      -2.029  22.468   5.682  1.00  0.00           H
HETATM   57  H   MOL A   1      -1.023  19.653   5.167  1.00  0.00           H
HETATM   58  H   MOL A   1      -3.857  20.672   5.536  1.00  0.00           H
HETATM   59  H   MOL A   1      -2.491  19.572   3.047  1.00  0.00           H
HETATM   60  H   MOL A   1      -4.862  19.042   3.085  1.00  0.00           H
HETATM   61  H   MOL A   1      -4.474  20.250   1.859  1.00  0.00           H
HETATM   62  H   MOL A   1       0.600  21.830   4.947  1.00  0.00           H
HETATM   63  H   MOL A   1      -2.098  19.405   7.261  1.00  0.00           H
HETATM   64  H   MOL A   1      -5.275  21.810   3.398  1.00  0.00           H
HETATM   65  C   MOL A   1       2.177  21.133  -0.065  1.00  0.00           C
HETATM   66  C   MOL A   1       2.675  21.735   1.247  1.00  0.00           C
HETATM   67  C   MOL A   1       1.732  21.364   2.378  1.00  0.00           C
HETATM   68  C   MOL A   1       0.305  21.736   2.043  1.00  0.00           C
HETATM   69  C   MOL A   1      -0.091  21.185   0.675  1.00  0.00           C
HETATM   70  C   MOL A   1      -1.434  21.668   0.181  1.00  0.00           C
HETATM   71  O   MOL A   1       4.016  21.381   1.539  1.00  0.00           O
HETATM   72  O   MOL A   1       2.084  22.033   3.592  1.00  0.00           O
HETATM   73  O   MOL A   1      -0.520  21.157   3.056  1.00  0.00           O
HETATM   74  O   MOL A   1       0.870  21.571  -0.327  1.00  0.00           O
HETATM   75  O   MOL A   1      -1.535  23.087   0.100  1.00  0.00           O
HETATM   76  H   MOL A   1       2.789  21.483  -0.897  1.00  0.00           H
HETATM   77  H   MOL A   1       2.670  22.819   1.124  1.00  0.00           H
HETATM   78  H   MOL A   1       1.771  20.285   2.532  1.00  0.00           H
HETATM   79  H   MOL A   1       0.201  22.822   2.048  1.00  0.00           H
HETATM   80  H   MOL A   1      -0.129  20.097   0.738  1.00  0.00           H
HETATM   81  H   MOL A   1      -2.204  21.341   0.873  1.00  0.00           H
HETATM   82  H   MOL A   1      -1.628  21.206  -0.791  1.00  0.00           H
HETATM   83  H   MOL A   1       4.074  20.403   1.603  1.00  0.00           H
HETATM   84  H   MOL A   1       2.988  21.766   3.807  1.00  0.00           H
HETATM   85  H   MOL A   1      -0.862  23.387  -0.525  1.00  0.00           H
HETATM   86  C   MOL A   1       4.352  16.466  -1.423  1.00  0.00           C
HETATM   87  C   MOL A   1       4.881  17.171  -0.176  1.00  0.00           C
HETATM   88  C   MOL A   1       3.762  17.990   0.435  1.00  0.00           C
HETATM   89  C   MOL A   1       3.278  19.014  -0.579  1.00  0.00           C
HETATM   90  C   MOL A   1       2.828  18.275  -1.839  1.00  0.00           C
HETATM   91  C   MOL A   1       2.456  19.199  -2.973  1.00  0.00           C
HETATM   92  O   MOL A   1       5.387  16.199   0.728  1.00  0.00           O
HETATM   93  O   MOL A   1       4.220  18.590   1.651  1.00  0.00           O
HETATM   94  O   MOL A   1       2.176  19.712  -0.012  1.00  0.00           O
HETATM   95  O   MOL A   1       3.886  17.437  -2.339  1.00  0.00           O
HETATM   96  O   MOL A   1       1.922  18.496  -4.091  1.00  0.00           O
HETATM   97  H   MOL A   1       5.153  15.941  -1.940  1.00  0.00           H
HETATM   98  H   MOL A   1       5.689  17.837  -0.492  1.00  0.00           H
HETATM   99  H   MOL A   1       2.935  17.327   0.676  1.00  0.00           H
HETATM  100  H   MOL A   1       4.088  19.704  -0.822  1.00  0.00           H
HETATM  101  H   MOL A   1       1.963  17.658  -1.583  1.00  0.00           H
HETATM  102  H   MOL A   1       3.331  19.790  -3.263  1.00  0.00           H
HETATM  103  H   MOL A   1       1.679  19.882  -2.638  1.00  0.00           H
HETATM  104  H   MOL A   1       5.470  16.625   1.593  1.00  0.00           H
HETATM  105  H   MOL A   1       3.528  18.413   2.310  1.00  0.00           H
HETATM  106  H   MOL A   1       2.597  17.869  -4.378  1.00  0.00           H
HETATM  107  C   MOL A   1       2.212  11.635  -1.232  1.00  0.00           C
HETATM  108  C   MOL A   1       3.685  11.866  -0.900  1.00  0.00           C
HETATM  109  C   MOL A   1       3.894  13.313  -0.491  1.00  0.00           C
HETATM  110  C   MOL A   1       3.345  14.249  -1.561  1.00  0.00           C
HETATM  111  C   MOL A   1       1.907  13.911  -1.932  1.00  0.00           C
HETATM  112  C   MOL A   1       1.425  14.694  -3.132  1.00  0.00           C
HETATM  113  O   MOL A   1       4.129  10.933   0.067  1.00  0.00           O
HETATM  114  O   MOL A   1       5.278  13.542  -0.272  1.00  0.00           O
HETATM  115  O   MOL A   1       3.336  15.579  -1.035  1.00  0.00           O
HETATM  116  O   MOL A   1       1.773  12.509  -2.252  1.00  0.00           O
HETATM  117  O   MOL A   1       0.019  14.616  -3.323  1.00  0.00           O
HETATM  118  H   MOL A   1       2.070  10.628  -1.620  1.00  0.00           H
HETATM  119  H   MOL A   1       4.265  11.668  -1.803  1.00  0.00           H
HETATM  120  H   MOL A   1       3.333  13.500   0.430  1.00  0.00           H
HETATM  121  H   MOL A   1       1.270  14.141  -1.077  1.00  0.00           H
HETATM  122  H   MOL A   1       1.891  14.293  -4.031  1.00  0.00           H
HETATM  123  H   MOL A   1       1.750  15.729  -3.020  1.00  0.00           H
HETATM  124  H   MOL A   1       3.515  10.957   0.827  1.00  0.00           H
HETATM  125  H   MOL A   1       5.356  14.398   0.185  1.00  0.00           H
HETATM  126  H   MOL A   1      -0.392  15.035  -2.547  1.00  0.00           H
HETATM  127  C   MOL A   1      -1.426  10.047   2.302  1.00  0.00           C
HETATM  128  C   MOL A   1       0.024   9.800   2.702  1.00  0.00           C
HETATM  129  C   MOL A   1       0.951  10.762   1.984  1.00  0.00           C
HETATM  130  C   MOL A   1       0.702  10.746   0.489  1.00  0.00           C
HETATM  131  C   MOL A   1      -0.782  10.914   0.173  1.00  0.00           C
HETATM  132  C   MOL A   1      -1.133  10.722  -1.301  1.00  0.00           C
HETATM  133  O   MOL A   1       0.179   9.952   4.119  1.00  0.00           O
HETATM  134  O   MOL A   1       2.319  10.416   2.211  1.00  0.00           O
HETATM  135  O   MOL A   1       1.446  11.833  -0.061  1.00  0.00           O
HETATM  136  O   MOL A   1      -1.555   9.941   0.899  1.00  0.00           O
HETATM  137  O   MOL A   1      -1.116  11.923  -2.055  1.00  0.00           O
HETATM  138  H   MOL A   1      -2.070   9.272   2.713  1.00  0.00           H
HETATM  139  H   MOL A   1       0.276   8.780   2.411  1.00  0.00           H
HETATM  140  H   MOL A   1       0.762  11.771   2.350  1.00  0.00           H
HETATM  141  H   MOL A   1       1.057   9.799   0.077  1.00  0.00           H
HETATM  142  H   MOL A   1      -1.089  11.919   0.468  1.00  0.00           H
HETATM  143  H   MOL A   1      -2.155  10.349  -1.341  1.00  0.00           H
HETATM  144  H   MOL A   1      -0.487   9.962  -1.749  1.00  0.00           H
HETATM  145  H   MOL A   1       0.545   9.134   4.474  1.00  0.00           H
HETATM  146  H   MOL A   1       2.542  10.676   3.114  1.00  0.00           H
HETATM  147  H   MOL A   1      -0.194  12.194  -2.206  1.00  0.00           H
HETATM  148  S   MOL A   2       1.574  16.851   6.802  1.00  0.00           S
HETATM  149  O   MOL A   2       1.732  16.126   5.173  1.00  0.00           O
HETATM  150  O   MOL A   2       1.798  17.892   2.998  1.00  0.00           O
HETATM  151  O   MOL A   2      -0.862  15.806  -0.870  1.00  0.00           O
HETATM  152  O   MOL A   2       1.563  18.313   6.549  1.00  0.00           O
HETATM  153  O   MOL A   2       2.815  16.300   7.394  1.00  0.00           O
HETATM  154  O   MOL A   2       0.299  16.301   7.326  1.00  0.00           O
HETATM  155  N   MOL A   2      -0.364  17.081   2.504  1.00  0.00           N
HETATM  156  N   MOL A   2       0.646  16.450   4.399  1.00  0.00           N
HETATM  157  N   MOL A   2      -1.609  17.656   0.209  1.00  0.00           N
HETATM  158  C   MOL A   2      -0.432  15.469   4.151  1.00  0.00           C
HETATM  159  C   MOL A   2      -1.342  16.429   3.416  1.00  0.00           C
HETATM  160  C   MOL A   2       0.048  14.366   3.199  1.00  0.00           C
HETATM  161  C   MOL A   2      -0.065  16.178   1.358  1.00  0.00           C
HETATM  162  C   MOL A   2      -0.251  14.692   1.729  1.00  0.00           C
HETATM  163  C   MOL A   2       0.818  17.224   3.295  1.00  0.00           C
HETATM  164  C   MOL A   2      -0.889  16.538   0.128  1.00  0.00           C
HETATM  165  H   MOL A   2      -0.815  15.102   5.096  1.00  0.00           H
HETATM  166  H   MOL A   2      -2.139  15.958   2.855  1.00  0.00           H
HETATM  167  H   MOL A   2      -1.764  17.178   4.078  1.00  0.00           H
HETATM  168  H   MOL A   2      -0.449  13.432   3.444  1.00  0.00           H
HETATM  169  H   MOL A   2       1.114  14.203   3.357  1.00  0.00           H
HETATM  170  H   MOL A   2       0.970  16.354   1.069  1.00  0.00           H
HETATM  171  H   MOL A   2       0.369  14.084   1.078  1.00  0.00           H
HETATM  172  H   MOL A   2      -1.277  14.402   1.514  1.00  0.00           H
HETATM  173  H   MOL A   2      -1.565  18.215   1.045  1.00  0.00           H
HETATM  174  H   MOL A   2      -2.149  17.978  -0.577  1.00  0.00           H
END
