# Supplementary material for: Avibactam–Cyclodextrin Inclusion Complexes: Computational and Thermodynamic Insights for Drug Delivery, Detection, and Environmental Scavenging
Source: Molecules. 2025 Aug 18;30(16):3401. doi: 10.3390/molecules30163401 (PMC12388632; doi:10.3390/molecules30163401)
Supplement: Supplementary file 1 [file molecules-30-03401-s001.zip › DFT inputs - optimized structure - NCI/NCI/bCD/paths.pdb]

HETATM    1  C   PTH A   1       0.472   9.295   4.400  1.00  0.00          C 
HETATM    2  C   PTH A   1       0.478   9.282   4.406  1.00  0.00          C 
HETATM    3  C   PTH A   1       0.484   9.268   4.412  1.00  0.00          C 
HETATM    4  C   PTH A   1       0.490   9.255   4.418  1.00  0.00          C 
HETATM    5  C   PTH A   1       0.496   9.242   4.424  1.00  0.00          C 
HETATM    6  C   PTH A   1       0.502   9.228   4.430  1.00  0.00          C 
HETATM    7  C   PTH A   1       0.508   9.215   4.436  1.00  0.00          C 
HETATM    8  C   PTH A   1       0.514   9.202   4.442  1.00  0.00          C 
HETATM    9  C   PTH A   1       0.520   9.188   4.449  1.00  0.00          C 
HETATM   10  C   PTH A   1       0.526   9.175   4.455  1.00  0.00          C 
HETATM   11  C   PTH A   1       0.532   9.162   4.461  1.00  0.00          C 
HETATM   12  C   PTH A   1       0.537   9.152   4.465  1.00  0.00          C 
TER
HETATM   13  C   PTH A   2       0.472   9.295   4.400  1.00  0.00          C 
HETATM   14  C   PTH A   2       0.466   9.309   4.394  1.00  0.00          C 
HETATM   15  C   PTH A   2       0.460   9.322   4.388  1.00  0.00          C 
HETATM   16  C   PTH A   2       0.454   9.335   4.382  1.00  0.00          C 
HETATM   17  C   PTH A   2       0.448   9.349   4.376  1.00  0.00          C 
HETATM   18  C   PTH A   2       0.442   9.362   4.370  1.00  0.00          C 
HETATM   19  C   PTH A   2       0.436   9.376   4.364  1.00  0.00          C 
HETATM   20  C   PTH A   2       0.430   9.389   4.358  1.00  0.00          C 
HETATM   21  C   PTH A   2       0.424   9.402   4.352  1.00  0.00          C 
HETATM   22  C   PTH A   2       0.418   9.416   4.346  1.00  0.00          C 
HETATM   23  C   PTH A   2       0.412   9.429   4.340  1.00  0.00          C 
HETATM   24  C   PTH A   2       0.405   9.443   4.334  1.00  0.00          C 
HETATM   25  C   PTH A   2       0.399   9.456   4.328  1.00  0.00          C 
HETATM   26  C   PTH A   2       0.393   9.470   4.322  1.00  0.00          C 
HETATM   27  C   PTH A   2       0.387   9.483   4.316  1.00  0.00          C 
HETATM   28  C   PTH A   2       0.381   9.497   4.311  1.00  0.00          C 
HETATM   29  C   PTH A   2       0.375   9.510   4.305  1.00  0.00          C 
HETATM   30  C   PTH A   2       0.369   9.523   4.299  1.00  0.00          C 
HETATM   31  C   PTH A   2       0.363   9.537   4.293  1.00  0.00          C 
HETATM   32  C   PTH A   2       0.357   9.550   4.287  1.00  0.00          C 
HETATM   33  C   PTH A   2       0.351   9.564   4.281  1.00  0.00          C 
HETATM   34  C   PTH A   2       0.345   9.577   4.275  1.00  0.00          C 
HETATM   35  C   PTH A   2       0.339   9.591   4.270  1.00  0.00          C 
HETATM   36  C   PTH A   2       0.333   9.604   4.264  1.00  0.00          C 
HETATM   37  C   PTH A   2       0.327   9.618   4.258  1.00  0.00          C 
HETATM   38  C   PTH A   2       0.321   9.631   4.252  1.00  0.00          C 
HETATM   39  C   PTH A   2       0.315   9.644   4.246  1.00  0.00          C 
HETATM   40  C   PTH A   2       0.309   9.658   4.240  1.00  0.00          C 
HETATM   41  C   PTH A   2       0.303   9.671   4.234  1.00  0.00          C 
HETATM   42  C   PTH A   2       0.297   9.685   4.228  1.00  0.00          C 
HETATM   43  C   PTH A   2       0.291   9.698   4.222  1.00  0.00          C 
HETATM   44  C   PTH A   2       0.285   9.711   4.216  1.00  0.00          C 
HETATM   45  C   PTH A   2       0.279   9.725   4.210  1.00  0.00          C 
HETATM   46  C   PTH A   2       0.273   9.738   4.204  1.00  0.00          C 
HETATM   47  C   PTH A   2       0.267   9.752   4.198  1.00  0.00          C 
HETATM   48  C   PTH A   2       0.261   9.765   4.192  1.00  0.00          C 
HETATM   49  C   PTH A   2       0.254   9.779   4.187  1.00  0.00          C 
HETATM   50  C   PTH A   2       0.248   9.792   4.181  1.00  0.00          C 
HETATM   51  C   PTH A   2       0.243   9.806   4.176  1.00  0.00          C 
HETATM   52  C   PTH A   2       0.237   9.820   4.170  1.00  0.00          C 
HETATM   53  C   PTH A   2       0.231   9.833   4.165  1.00  0.00          C 
HETATM   54  C   PTH A   2       0.225   9.847   4.159  1.00  0.00          C 
HETATM   55  C   PTH A   2       0.219   9.861   4.154  1.00  0.00          C 
HETATM   56  C   PTH A   2       0.213   9.874   4.149  1.00  0.00          C 
HETATM   57  C   PTH A   2       0.207   9.888   4.143  1.00  0.00          C 
HETATM   58  C   PTH A   2       0.201   9.902   4.138  1.00  0.00          C 
HETATM   59  C   PTH A   2       0.195   9.916   4.133  1.00  0.00          C 
HETATM   60  C   PTH A   2       0.189   9.929   4.128  1.00  0.00          C 
HETATM   61  C   PTH A   2       0.179   9.952   4.119  1.00  0.00          C 
TER
HETATM   62  C   PTH A   3       0.188   9.135   2.515  1.00  0.00          C 
HETATM   63  C   PTH A   3       0.192   9.120   2.510  1.00  0.00          C 
HETATM   64  C   PTH A   3       0.196   9.105   2.506  1.00  0.00          C 
HETATM   65  C   PTH A   3       0.199   9.090   2.502  1.00  0.00          C 
HETATM   66  C   PTH A   3       0.203   9.075   2.497  1.00  0.00          C 
HETATM   67  C   PTH A   3       0.207   9.061   2.493  1.00  0.00          C 
HETATM   68  C   PTH A   3       0.210   9.046   2.489  1.00  0.00          C 
HETATM   69  C   PTH A   3       0.214   9.031   2.484  1.00  0.00          C 
HETATM   70  C   PTH A   3       0.218   9.016   2.480  1.00  0.00          C 
HETATM   71  C   PTH A   3       0.221   9.001   2.476  1.00  0.00          C 
HETATM   72  C   PTH A   3       0.225   8.986   2.472  1.00  0.00          C 
HETATM   73  C   PTH A   3       0.229   8.972   2.467  1.00  0.00          C 
HETATM   74  C   PTH A   3       0.232   8.957   2.463  1.00  0.00          C 
HETATM   75  C   PTH A   3       0.236   8.942   2.459  1.00  0.00          C 
HETATM   76  C   PTH A   3       0.240   8.927   2.454  1.00  0.00          C 
HETATM   77  C   PTH A   3       0.243   8.912   2.450  1.00  0.00          C 
HETATM   78  C   PTH A   3       0.247   8.897   2.446  1.00  0.00          C 
HETATM   79  C   PTH A   3       0.251   8.883   2.441  1.00  0.00          C 
HETATM   80  C   PTH A   3       0.254   8.868   2.437  1.00  0.00          C 
HETATM   81  C   PTH A   3       0.258   8.853   2.433  1.00  0.00          C 
HETATM   82  C   PTH A   3       0.262   8.838   2.428  1.00  0.00          C 
HETATM   83  C   PTH A   3       0.265   8.823   2.424  1.00  0.00          C 
HETATM   84  C   PTH A   3       0.269   8.808   2.420  1.00  0.00          C 
HETATM   85  C   PTH A   3       0.273   8.793   2.415  1.00  0.00          C 
TER
HETATM   86  C   PTH A   4       0.188   9.135   2.515  1.00  0.00          C 
HETATM   87  C   PTH A   4       0.185   9.149   2.519  1.00  0.00          C 
HETATM   88  C   PTH A   4       0.181   9.164   2.523  1.00  0.00          C 
HETATM   89  C   PTH A   4       0.177   9.179   2.528  1.00  0.00          C 
HETATM   90  C   PTH A   4       0.174   9.194   2.532  1.00  0.00          C 
HETATM   91  C   PTH A   4       0.170   9.209   2.536  1.00  0.00          C 
HETATM   92  C   PTH A   4       0.166   9.224   2.541  1.00  0.00          C 
HETATM   93  C   PTH A   4       0.163   9.238   2.545  1.00  0.00          C 
HETATM   94  C   PTH A   4       0.159   9.253   2.550  1.00  0.00          C 
HETATM   95  C   PTH A   4       0.156   9.268   2.554  1.00  0.00          C 
HETATM   96  C   PTH A   4       0.152   9.283   2.558  1.00  0.00          C 
HETATM   97  C   PTH A   4       0.148   9.298   2.563  1.00  0.00          C 
HETATM   98  C   PTH A   4       0.145   9.313   2.567  1.00  0.00          C 
HETATM   99  C   PTH A   4       0.141   9.327   2.572  1.00  0.00          C 
HETATM  100  C   PTH A   4       0.137   9.342   2.576  1.00  0.00          C 
HETATM  101  C   PTH A   4       0.134   9.357   2.581  1.00  0.00          C 
HETATM  102  C   PTH A   4       0.130   9.372   2.585  1.00  0.00          C 
HETATM  103  C   PTH A   4       0.127   9.386   2.590  1.00  0.00          C 
HETATM  104  C   PTH A   4       0.123   9.401   2.594  1.00  0.00          C 
HETATM  105  C   PTH A   4       0.119   9.416   2.599  1.00  0.00          C 
HETATM  106  C   PTH A   4       0.116   9.431   2.603  1.00  0.00          C 
HETATM  107  C   PTH A   4       0.112   9.446   2.607  1.00  0.00          C 
HETATM  108  C   PTH A   4       0.109   9.461   2.612  1.00  0.00          C 
HETATM  109  C   PTH A   4       0.105   9.475   2.616  1.00  0.00          C 
HETATM  110  C   PTH A   4       0.101   9.490   2.620  1.00  0.00          C 
HETATM  111  C   PTH A   4       0.098   9.505   2.624  1.00  0.00          C 
HETATM  112  C   PTH A   4       0.094   9.520   2.629  1.00  0.00          C 
HETATM  113  C   PTH A   4       0.090   9.535   2.633  1.00  0.00          C 
HETATM  114  C   PTH A   4       0.087   9.550   2.637  1.00  0.00          C 
HETATM  115  C   PTH A   4       0.083   9.565   2.641  1.00  0.00          C 
HETATM  116  C   PTH A   4       0.079   9.580   2.645  1.00  0.00          C 
HETATM  117  C   PTH A   4       0.075   9.595   2.649  1.00  0.00          C 
HETATM  118  C   PTH A   4       0.072   9.609   2.653  1.00  0.00          C 
HETATM  119  C   PTH A   4       0.068   9.624   2.657  1.00  0.00          C 
HETATM  120  C   PTH A   4       0.064   9.639   2.660  1.00  0.00          C 
HETATM  121  C   PTH A   4       0.061   9.654   2.664  1.00  0.00          C 
HETATM  122  C   PTH A   4       0.057   9.669   2.668  1.00  0.00          C 
HETATM  123  C   PTH A   4       0.053   9.684   2.672  1.00  0.00          C 
HETATM  124  C   PTH A   4       0.049   9.699   2.676  1.00  0.00          C 
HETATM  125  C   PTH A   4       0.046   9.714   2.680  1.00  0.00          C 
HETATM  126  C   PTH A   4       0.042   9.729   2.684  1.00  0.00          C 
HETATM  127  C   PTH A   4       0.038   9.744   2.688  1.00  0.00          C 
HETATM  128  C   PTH A   4       0.034   9.759   2.691  1.00  0.00          C 
HETATM  129  C   PTH A   4       0.031   9.774   2.695  1.00  0.00          C 
HETATM  130  C   PTH A   4       0.027   9.789   2.699  1.00  0.00          C 
HETATM  131  C   PTH A   4       0.024   9.800   2.702  1.00  0.00          C 
TER
HETATM  132  C   PTH A   5      -1.851   9.539   2.573  1.00  0.00          C 
HETATM  133  C   PTH A   5      -1.861   9.528   2.579  1.00  0.00          C 
HETATM  134  C   PTH A   5      -1.870   9.516   2.585  1.00  0.00          C 
HETATM  135  C   PTH A   5      -1.879   9.505   2.591  1.00  0.00          C 
HETATM  136  C   PTH A   5      -1.889   9.493   2.597  1.00  0.00          C 
HETATM  137  C   PTH A   5      -1.898   9.482   2.603  1.00  0.00          C 
HETATM  138  C   PTH A   5      -1.907   9.471   2.609  1.00  0.00          C 
HETATM  139  C   PTH A   5      -1.917   9.459   2.615  1.00  0.00          C 
HETATM  140  C   PTH A   5      -1.926   9.448   2.621  1.00  0.00          C 
HETATM  141  C   PTH A   5      -1.935   9.436   2.627  1.00  0.00          C 
HETATM  142  C   PTH A   5      -1.945   9.425   2.633  1.00  0.00          C 
HETATM  143  C   PTH A   5      -1.954   9.414   2.639  1.00  0.00          C 
HETATM  144  C   PTH A   5      -1.963   9.402   2.645  1.00  0.00          C 
HETATM  145  C   PTH A   5      -1.972   9.391   2.651  1.00  0.00          C 
HETATM  146  C   PTH A   5      -1.982   9.379   2.657  1.00  0.00          C 
HETATM  147  C   PTH A   5      -1.991   9.368   2.663  1.00  0.00          C 
HETATM  148  C   PTH A   5      -2.000   9.357   2.669  1.00  0.00          C 
HETATM  149  C   PTH A   5      -2.010   9.345   2.675  1.00  0.00          C 
HETATM  150  C   PTH A   5      -2.019   9.334   2.681  1.00  0.00          C 
HETATM  151  C   PTH A   5      -2.028   9.323   2.687  1.00  0.00          C 
HETATM  152  C   PTH A   5      -2.038   9.311   2.693  1.00  0.00          C 
HETATM  153  C   PTH A   5      -2.047   9.300   2.699  1.00  0.00          C 
HETATM  154  C   PTH A   5      -2.062   9.281   2.708  1.00  0.00          C 
TER
HETATM  155  C   PTH A   6      -1.851   9.539   2.573  1.00  0.00          C 
HETATM  156  C   PTH A   6      -1.842   9.550   2.567  1.00  0.00          C 
HETATM  157  C   PTH A   6      -1.833   9.562   2.561  1.00  0.00          C 
HETATM  158  C   PTH A   6      -1.824   9.573   2.555  1.00  0.00          C 
HETATM  159  C   PTH A   6      -1.814   9.584   2.549  1.00  0.00          C 
HETATM  160  C   PTH A   6      -1.805   9.596   2.543  1.00  0.00          C 
HETATM  161  C   PTH A   6      -1.796   9.607   2.537  1.00  0.00          C 
HETATM  162  C   PTH A   6      -1.786   9.619   2.531  1.00  0.00          C 
HETATM  163  C   PTH A   6      -1.777   9.630   2.525  1.00  0.00          C 
HETATM  164  C   PTH A   6      -1.768   9.642   2.519  1.00  0.00          C 
HETATM  165  C   PTH A   6      -1.759   9.653   2.513  1.00  0.00          C 
HETATM  166  C   PTH A   6      -1.750   9.664   2.507  1.00  0.00          C 
HETATM  167  C   PTH A   6      -1.740   9.676   2.501  1.00  0.00          C 
HETATM  168  C   PTH A   6      -1.731   9.687   2.495  1.00  0.00          C 
HETATM  169  C   PTH A   6      -1.722   9.699   2.489  1.00  0.00          C 
HETATM  170  C   PTH A   6      -1.713   9.710   2.483  1.00  0.00          C 
HETATM  171  C   PTH A   6      -1.704   9.722   2.477  1.00  0.00          C 
HETATM  172  C   PTH A   6      -1.695   9.733   2.471  1.00  0.00          C 
HETATM  173  C   PTH A   6      -1.685   9.745   2.465  1.00  0.00          C 
HETATM  174  C   PTH A   6      -1.676   9.756   2.459  1.00  0.00          C 
HETATM  175  C   PTH A   6      -1.667   9.768   2.453  1.00  0.00          C 
HETATM  176  C   PTH A   6      -1.658   9.779   2.447  1.00  0.00          C 
HETATM  177  C   PTH A   6      -1.649   9.791   2.441  1.00  0.00          C 
HETATM  178  C   PTH A   6      -1.639   9.802   2.435  1.00  0.00          C 
HETATM  179  C   PTH A   6      -1.630   9.813   2.429  1.00  0.00          C 
HETATM  180  C   PTH A   6      -1.621   9.825   2.423  1.00  0.00          C 
HETATM  181  C   PTH A   6      -1.611   9.836   2.417  1.00  0.00          C 
HETATM  182  C   PTH A   6      -1.602   9.847   2.410  1.00  0.00          C 
HETATM  183  C   PTH A   6      -1.592   9.858   2.404  1.00  0.00          C 
HETATM  184  C   PTH A   6      -1.582   9.869   2.398  1.00  0.00          C 
HETATM  185  C   PTH A   6      -1.573   9.880   2.392  1.00  0.00          C 
HETATM  186  C   PTH A   6      -1.563   9.891   2.386  1.00  0.00          C 
HETATM  187  C   PTH A   6      -1.554   9.902   2.380  1.00  0.00          C 
HETATM  188  C   PTH A   6      -1.544   9.913   2.374  1.00  0.00          C 
HETATM  189  C   PTH A   6      -1.534   9.925   2.368  1.00  0.00          C 
HETATM  190  C   PTH A   6      -1.524   9.936   2.362  1.00  0.00          C 
HETATM  191  C   PTH A   6      -1.515   9.947   2.356  1.00  0.00          C 
HETATM  192  C   PTH A   6      -1.505   9.958   2.350  1.00  0.00          C 
HETATM  193  C   PTH A   6      -1.495   9.969   2.344  1.00  0.00          C 
HETATM  194  C   PTH A   6      -1.486   9.980   2.338  1.00  0.00          C 
HETATM  195  C   PTH A   6      -1.476   9.991   2.333  1.00  0.00          C 
HETATM  196  C   PTH A   6      -1.466  10.002   2.327  1.00  0.00          C 
HETATM  197  C   PTH A   6      -1.456  10.013   2.321  1.00  0.00          C 
HETATM  198  C   PTH A   6      -1.446  10.024   2.315  1.00  0.00          C 
HETATM  199  C   PTH A   6      -1.437  10.035   2.309  1.00  0.00          C 
HETATM  200  C   PTH A   6      -1.426  10.047   2.302  1.00  0.00          C 
TER
HETATM  201  C   PTH A   7      -0.834  10.259   4.756  1.00  0.00          C 
HETATM  202  C   PTH A   7      -0.821  10.255   4.747  1.00  0.00          C 
HETATM  203  C   PTH A   7      -0.809  10.250   4.739  1.00  0.00          C 
HETATM  204  C   PTH A   7      -0.796  10.246   4.731  1.00  0.00          C 
HETATM  205  C   PTH A   7      -0.783  10.242   4.722  1.00  0.00          C 
HETATM  206  C   PTH A   7      -0.770  10.238   4.714  1.00  0.00          C 
HETATM  207  C   PTH A   7      -0.757  10.233   4.705  1.00  0.00          C 
HETATM  208  C   PTH A   7      -0.745  10.229   4.697  1.00  0.00          C 
HETATM  209  C   PTH A   7      -0.732  10.225   4.689  1.00  0.00          C 
HETATM  210  C   PTH A   7      -0.719  10.221   4.680  1.00  0.00          C 
HETATM  211  C   PTH A   7      -0.706  10.216   4.672  1.00  0.00          C 
HETATM  212  C   PTH A   7      -0.694  10.212   4.663  1.00  0.00          C 
HETATM  213  C   PTH A   7      -0.681  10.208   4.655  1.00  0.00          C 
HETATM  214  C   PTH A   7      -0.668  10.204   4.647  1.00  0.00          C 
HETATM  215  C   PTH A   7      -0.655  10.200   4.638  1.00  0.00          C 
HETATM  216  C   PTH A   7      -0.642  10.195   4.630  1.00  0.00          C 
HETATM  217  C   PTH A   7      -0.629  10.191   4.622  1.00  0.00          C 
HETATM  218  C   PTH A   7      -0.617  10.187   4.613  1.00  0.00          C 
HETATM  219  C   PTH A   7      -0.604  10.183   4.605  1.00  0.00          C 
HETATM  220  C   PTH A   7      -0.591  10.179   4.596  1.00  0.00          C 
HETATM  221  C   PTH A   7      -0.578  10.174   4.588  1.00  0.00          C 
HETATM  222  C   PTH A   7      -0.565  10.170   4.580  1.00  0.00          C 
HETATM  223  C   PTH A   7      -0.552  10.166   4.571  1.00  0.00          C 
HETATM  224  C   PTH A   7      -0.539  10.162   4.563  1.00  0.00          C 
HETATM  225  C   PTH A   7      -0.527  10.158   4.555  1.00  0.00          C 
HETATM  226  C   PTH A   7      -0.514  10.154   4.547  1.00  0.00          C 
HETATM  227  C   PTH A   7      -0.501  10.150   4.538  1.00  0.00          C 
HETATM  228  C   PTH A   7      -0.488  10.146   4.530  1.00  0.00          C 
HETATM  229  C   PTH A   7      -0.475  10.142   4.522  1.00  0.00          C 
HETATM  230  C   PTH A   7      -0.462  10.137   4.513  1.00  0.00          C 
HETATM  231  C   PTH A   7      -0.449  10.133   4.505  1.00  0.00          C 
HETATM  232  C   PTH A   7      -0.436  10.129   4.497  1.00  0.00          C 
HETATM  233  C   PTH A   7      -0.423  10.125   4.488  1.00  0.00          C 
HETATM  234  C   PTH A   7      -0.410  10.121   4.480  1.00  0.00          C 
HETATM  235  C   PTH A   7      -0.398  10.117   4.472  1.00  0.00          C 
HETATM  236  C   PTH A   7      -0.385  10.113   4.464  1.00  0.00          C 
HETATM  237  C   PTH A   7      -0.372  10.109   4.455  1.00  0.00          C 
HETATM  238  C   PTH A   7      -0.359  10.105   4.447  1.00  0.00          C 
HETATM  239  C   PTH A   7      -0.346  10.101   4.439  1.00  0.00          C 
HETATM  240  C   PTH A   7      -0.333  10.097   4.430  1.00  0.00          C 
HETATM  241  C   PTH A   7      -0.320  10.093   4.422  1.00  0.00          C 
HETATM  242  C   PTH A   7      -0.307  10.089   4.414  1.00  0.00          C 
HETATM  243  C   PTH A   7      -0.294  10.085   4.406  1.00  0.00          C 
HETATM  244  C   PTH A   7      -0.281  10.081   4.397  1.00  0.00          C 
HETATM  245  C   PTH A   7      -0.268  10.077   4.389  1.00  0.00          C 
HETATM  246  C   PTH A   7      -0.255  10.074   4.381  1.00  0.00          C 
HETATM  247  C   PTH A   7      -0.242  10.070   4.373  1.00  0.00          C 
HETATM  248  C   PTH A   7      -0.229  10.066   4.364  1.00  0.00          C 
HETATM  249  C   PTH A   7      -0.216  10.062   4.356  1.00  0.00          C 
HETATM  250  C   PTH A   7      -0.203  10.058   4.348  1.00  0.00          C 
HETATM  251  C   PTH A   7      -0.190  10.054   4.340  1.00  0.00          C 
HETATM  252  C   PTH A   7      -0.177  10.050   4.331  1.00  0.00          C 
HETATM  253  C   PTH A   7      -0.164  10.046   4.323  1.00  0.00          C 
HETATM  254  C   PTH A   7      -0.151  10.042   4.315  1.00  0.00          C 
HETATM  255  C   PTH A   7      -0.138  10.039   4.306  1.00  0.00          C 
HETATM  256  C   PTH A   7      -0.125  10.035   4.298  1.00  0.00          C 
HETATM  257  C   PTH A   7      -0.112  10.031   4.290  1.00  0.00          C 
HETATM  258  C   PTH A   7      -0.099  10.027   4.281  1.00  0.00          C 
HETATM  259  C   PTH A   7      -0.087  10.023   4.273  1.00  0.00          C 
HETATM  260  C   PTH A   7      -0.074  10.019   4.264  1.00  0.00          C 
HETATM  261  C   PTH A   7      -0.061  10.015   4.256  1.00  0.00          C 
HETATM  262  C   PTH A   7      -0.048  10.011   4.248  1.00  0.00          C 
HETATM  263  C   PTH A   7      -0.035  10.007   4.240  1.00  0.00          C 
HETATM  264  C   PTH A   7      -0.022  10.003   4.231  1.00  0.00          C 
HETATM  265  C   PTH A   7      -0.009   9.999   4.223  1.00  0.00          C 
HETATM  266  C   PTH A   7       0.005   9.996   4.216  1.00  0.00          C 
HETATM  267  C   PTH A   7       0.018   9.992   4.208  1.00  0.00          C 
HETATM  268  C   PTH A   7       0.032   9.989   4.200  1.00  0.00          C 
HETATM  269  C   PTH A   7       0.045   9.985   4.193  1.00  0.00          C 
HETATM  270  C   PTH A   7       0.059   9.981   4.185  1.00  0.00          C 
HETATM  271  C   PTH A   7       0.072   9.978   4.178  1.00  0.00          C 
HETATM  272  C   PTH A   7       0.086   9.975   4.170  1.00  0.00          C 
HETATM  273  C   PTH A   7       0.099   9.971   4.163  1.00  0.00          C 
HETATM  274  C   PTH A   7       0.113   9.968   4.155  1.00  0.00          C 
HETATM  275  C   PTH A   7       0.127   9.964   4.148  1.00  0.00          C 
HETATM  276  C   PTH A   7       0.140   9.961   4.140  1.00  0.00          C 
HETATM  277  C   PTH A   7       0.154   9.958   4.133  1.00  0.00          C 
HETATM  278  C   PTH A   7       0.167   9.955   4.126  1.00  0.00          C 
HETATM  279  C   PTH A   7       0.179   9.952   4.119  1.00  0.00          C 
TER
HETATM  280  C   PTH A   8      -0.834  10.259   4.756  1.00  0.00          C 
HETATM  281  C   PTH A   8      -0.847  10.263   4.764  1.00  0.00          C 
HETATM  282  C   PTH A   8      -0.860  10.267   4.773  1.00  0.00          C 
HETATM  283  C   PTH A   8      -0.872  10.272   4.781  1.00  0.00          C 
HETATM  284  C   PTH A   8      -0.885  10.276   4.790  1.00  0.00          C 
HETATM  285  C   PTH A   8      -0.898  10.280   4.798  1.00  0.00          C 
HETATM  286  C   PTH A   8      -0.911  10.284   4.807  1.00  0.00          C 
HETATM  287  C   PTH A   8      -0.923  10.289   4.815  1.00  0.00          C 
HETATM  288  C   PTH A   8      -0.936  10.293   4.824  1.00  0.00          C 
HETATM  289  C   PTH A   8      -0.949  10.297   4.832  1.00  0.00          C 
HETATM  290  C   PTH A   8      -0.962  10.301   4.841  1.00  0.00          C 
HETATM  291  C   PTH A   8      -0.974  10.306   4.849  1.00  0.00          C 
HETATM  292  C   PTH A   8      -0.987  10.310   4.858  1.00  0.00          C 
HETATM  293  C   PTH A   8      -1.000  10.314   4.866  1.00  0.00          C 
HETATM  294  C   PTH A   8      -1.012  10.318   4.875  1.00  0.00          C 
HETATM  295  C   PTH A   8      -1.025  10.323   4.883  1.00  0.00          C 
HETATM  296  C   PTH A   8      -1.038  10.327   4.892  1.00  0.00          C 
HETATM  297  C   PTH A   8      -1.050  10.331   4.900  1.00  0.00          C 
HETATM  298  C   PTH A   8      -1.063  10.335   4.909  1.00  0.00          C 
HETATM  299  C   PTH A   8      -1.076  10.339   4.917  1.00  0.00          C 
HETATM  300  C   PTH A   8      -1.088  10.344   4.926  1.00  0.00          C 
HETATM  301  C   PTH A   8      -1.101  10.348   4.934  1.00  0.00          C 
HETATM  302  C   PTH A   8      -1.114  10.352   4.943  1.00  0.00          C 
HETATM  303  C   PTH A   8      -1.126  10.356   4.952  1.00  0.00          C 
HETATM  304  C   PTH A   8      -1.139  10.361   4.960  1.00  0.00          C 
HETATM  305  C   PTH A   8      -1.152  10.365   4.969  1.00  0.00          C 
HETATM  306  C   PTH A   8      -1.164  10.369   4.978  1.00  0.00          C 
HETATM  307  C   PTH A   8      -1.177  10.373   4.986  1.00  0.00          C 
HETATM  308  C   PTH A   8      -1.189  10.378   4.995  1.00  0.00          C 
HETATM  309  C   PTH A   8      -1.202  10.382   5.004  1.00  0.00          C 
HETATM  310  C   PTH A   8      -1.215  10.386   5.012  1.00  0.00          C 
HETATM  311  C   PTH A   8      -1.227  10.390   5.021  1.00  0.00          C 
HETATM  312  C   PTH A   8      -1.240  10.395   5.030  1.00  0.00          C 
HETATM  313  C   PTH A   8      -1.252  10.399   5.039  1.00  0.00          C 
HETATM  314  C   PTH A   8      -1.265  10.403   5.048  1.00  0.00          C 
HETATM  315  C   PTH A   8      -1.277  10.408   5.057  1.00  0.00          C 
HETATM  316  C   PTH A   8      -1.289  10.412   5.066  1.00  0.00          C 
HETATM  317  C   PTH A   8      -1.302  10.416   5.075  1.00  0.00          C 
HETATM  318  C   PTH A   8      -1.314  10.421   5.084  1.00  0.00          C 
HETATM  319  C   PTH A   8      -1.326  10.425   5.093  1.00  0.00          C 
HETATM  320  C   PTH A   8      -1.338  10.430   5.102  1.00  0.00          C 
HETATM  321  C   PTH A   8      -1.350  10.434   5.111  1.00  0.00          C 
HETATM  322  C   PTH A   8      -1.362  10.438   5.121  1.00  0.00          C 
HETATM  323  C   PTH A   8      -1.377  10.443   5.131  1.00  0.00          C 
TER
HETATM  324  C   PTH A   9      -1.529  10.478   5.205  1.00  0.00          C 
HETATM  325  C   PTH A   9      -1.543  10.481   5.212  1.00  0.00          C 
HETATM  326  C   PTH A   9      -1.557  10.484   5.219  1.00  0.00          C 
HETATM  327  C   PTH A   9      -1.571  10.487   5.226  1.00  0.00          C 
HETATM  328  C   PTH A   9      -1.585  10.490   5.233  1.00  0.00          C 
HETATM  329  C   PTH A   9      -1.599  10.493   5.239  1.00  0.00          C 
HETATM  330  C   PTH A   9      -1.613  10.496   5.246  1.00  0.00          C 
HETATM  331  C   PTH A   9      -1.627  10.499   5.253  1.00  0.00          C 
HETATM  332  C   PTH A   9      -1.641  10.502   5.260  1.00  0.00          C 
HETATM  333  C   PTH A   9      -1.655  10.505   5.267  1.00  0.00          C 
HETATM  334  C   PTH A   9      -1.669  10.508   5.274  1.00  0.00          C 
HETATM  335  C   PTH A   9      -1.683  10.511   5.281  1.00  0.00          C 
HETATM  336  C   PTH A   9      -1.697  10.514   5.288  1.00  0.00          C 
HETATM  337  C   PTH A   9      -1.711  10.517   5.295  1.00  0.00          C 
HETATM  338  C   PTH A   9      -1.725  10.519   5.302  1.00  0.00          C 
HETATM  339  C   PTH A   9      -1.739  10.522   5.309  1.00  0.00          C 
HETATM  340  C   PTH A   9      -1.753  10.525   5.316  1.00  0.00          C 
HETATM  341  C   PTH A   9      -1.767  10.528   5.323  1.00  0.00          C 
HETATM  342  C   PTH A   9      -1.781  10.531   5.330  1.00  0.00          C 
HETATM  343  C   PTH A   9      -1.795  10.534   5.337  1.00  0.00          C 
HETATM  344  C   PTH A   9      -1.809  10.537   5.344  1.00  0.00          C 
HETATM  345  C   PTH A   9      -1.823  10.540   5.350  1.00  0.00          C 
HETATM  346  C   PTH A   9      -1.837  10.543   5.357  1.00  0.00          C 
HETATM  347  C   PTH A   9      -1.851  10.546   5.364  1.00  0.00          C 
HETATM  348  C   PTH A   9      -1.865  10.549   5.371  1.00  0.00          C 
HETATM  349  C   PTH A   9      -1.878  10.551   5.378  1.00  0.00          C 
HETATM  350  C   PTH A   9      -1.892  10.554   5.385  1.00  0.00          C 
HETATM  351  C   PTH A   9      -1.906  10.557   5.392  1.00  0.00          C 
HETATM  352  C   PTH A   9      -1.920  10.560   5.399  1.00  0.00          C 
HETATM  353  C   PTH A   9      -1.934  10.563   5.406  1.00  0.00          C 
HETATM  354  C   PTH A   9      -1.948  10.566   5.413  1.00  0.00          C 
HETATM  355  C   PTH A   9      -1.962  10.570   5.420  1.00  0.00          C 
HETATM  356  C   PTH A   9      -1.976  10.573   5.427  1.00  0.00          C 
HETATM  357  C   PTH A   9      -1.990  10.576   5.434  1.00  0.00          C 
HETATM  358  C   PTH A   9      -2.004  10.578   5.441  1.00  0.00          C 
HETATM  359  C   PTH A   9      -2.018  10.581   5.447  1.00  0.00          C 
HETATM  360  C   PTH A   9      -2.032  10.584   5.454  1.00  0.00          C 
HETATM  361  C   PTH A   9      -2.046  10.587   5.462  1.00  0.00          C 
HETATM  362  C   PTH A   9      -2.060  10.589   5.469  1.00  0.00          C 
HETATM  363  C   PTH A   9      -2.074  10.592   5.476  1.00  0.00          C 
HETATM  364  C   PTH A   9      -2.088  10.595   5.483  1.00  0.00          C 
HETATM  365  C   PTH A   9      -2.102  10.597   5.490  1.00  0.00          C 
HETATM  366  C   PTH A   9      -2.116  10.600   5.497  1.00  0.00          C 
HETATM  367  C   PTH A   9      -2.130  10.602   5.505  1.00  0.00          C 
HETATM  368  C   PTH A   9      -2.144  10.604   5.512  1.00  0.00          C 
HETATM  369  C   PTH A   9      -2.158  10.607   5.519  1.00  0.00          C 
HETATM  370  C   PTH A   9      -2.172  10.609   5.526  1.00  0.00          C 
HETATM  371  C   PTH A   9      -2.185  10.612   5.534  1.00  0.00          C 
HETATM  372  C   PTH A   9      -2.199  10.614   5.541  1.00  0.00          C 
HETATM  373  C   PTH A   9      -2.218  10.617   5.551  1.00  0.00          C 
TER
HETATM  374  C   PTH A  10      -1.529  10.478   5.205  1.00  0.00          C 
HETATM  375  C   PTH A  10      -1.515  10.474   5.198  1.00  0.00          C 
HETATM  376  C   PTH A  10      -1.501  10.471   5.191  1.00  0.00          C 
HETATM  377  C   PTH A  10      -1.487  10.468   5.185  1.00  0.00          C 
HETATM  378  C   PTH A  10      -1.473  10.465   5.178  1.00  0.00          C 
HETATM  379  C   PTH A  10      -1.459  10.462   5.171  1.00  0.00          C 
HETATM  380  C   PTH A  10      -1.445  10.459   5.164  1.00  0.00          C 
HETATM  381  C   PTH A  10      -1.431  10.456   5.157  1.00  0.00          C 
HETATM  382  C   PTH A  10      -1.417  10.453   5.151  1.00  0.00          C 
HETATM  383  C   PTH A  10      -1.403  10.449   5.144  1.00  0.00          C 
HETATM  384  C   PTH A  10      -1.389  10.446   5.137  1.00  0.00          C 
HETATM  385  C   PTH A  10      -1.377  10.443   5.131  1.00  0.00          C 
TER
HETATM  386  C   PTH A  11       0.083   9.846   3.218  1.00  0.00          C 
HETATM  387  C   PTH A  11       0.084   9.848   3.234  1.00  0.00          C 
HETATM  388  C   PTH A  11       0.086   9.850   3.250  1.00  0.00          C 
HETATM  389  C   PTH A  11       0.088   9.851   3.265  1.00  0.00          C 
HETATM  390  C   PTH A  11       0.090   9.853   3.281  1.00  0.00          C 
HETATM  391  C   PTH A  11       0.091   9.854   3.297  1.00  0.00          C 
HETATM  392  C   PTH A  11       0.093   9.856   3.313  1.00  0.00          C 
HETATM  393  C   PTH A  11       0.095   9.858   3.328  1.00  0.00          C 
HETATM  394  C   PTH A  11       0.097   9.859   3.344  1.00  0.00          C 
HETATM  395  C   PTH A  11       0.098   9.861   3.360  1.00  0.00          C 
HETATM  396  C   PTH A  11       0.100   9.863   3.375  1.00  0.00          C 
HETATM  397  C   PTH A  11       0.102   9.864   3.391  1.00  0.00          C 
HETATM  398  C   PTH A  11       0.103   9.866   3.407  1.00  0.00          C 
HETATM  399  C   PTH A  11       0.105   9.868   3.422  1.00  0.00          C 
HETATM  400  C   PTH A  11       0.107   9.870   3.438  1.00  0.00          C 
HETATM  401  C   PTH A  11       0.109   9.871   3.454  1.00  0.00          C 
HETATM  402  C   PTH A  11       0.110   9.873   3.469  1.00  0.00          C 
HETATM  403  C   PTH A  11       0.112   9.875   3.485  1.00  0.00          C 
HETATM  404  C   PTH A  11       0.114   9.877   3.501  1.00  0.00          C 
HETATM  405  C   PTH A  11       0.115   9.878   3.516  1.00  0.00          C 
HETATM  406  C   PTH A  11       0.117   9.880   3.532  1.00  0.00          C 
HETATM  407  C   PTH A  11       0.119   9.882   3.548  1.00  0.00          C 
HETATM  408  C   PTH A  11       0.120   9.884   3.564  1.00  0.00          C 
HETATM  409  C   PTH A  11       0.122   9.886   3.579  1.00  0.00          C 
HETATM  410  C   PTH A  11       0.124   9.888   3.595  1.00  0.00          C 
HETATM  411  C   PTH A  11       0.125   9.889   3.611  1.00  0.00          C 
HETATM  412  C   PTH A  11       0.127   9.891   3.626  1.00  0.00          C 
HETATM  413  C   PTH A  11       0.129   9.893   3.642  1.00  0.00          C 
HETATM  414  C   PTH A  11       0.130   9.895   3.658  1.00  0.00          C 
HETATM  415  C   PTH A  11       0.132   9.897   3.673  1.00  0.00          C 
HETATM  416  C   PTH A  11       0.134   9.899   3.689  1.00  0.00          C 
HETATM  417  C   PTH A  11       0.135   9.901   3.705  1.00  0.00          C 
HETATM  418  C   PTH A  11       0.137   9.903   3.720  1.00  0.00          C 
HETATM  419  C   PTH A  11       0.138   9.905   3.736  1.00  0.00          C 
HETATM  420  C   PTH A  11       0.140   9.906   3.752  1.00  0.00          C 
HETATM  421  C   PTH A  11       0.142   9.908   3.767  1.00  0.00          C 
HETATM  422  C   PTH A  11       0.143   9.910   3.783  1.00  0.00          C 
HETATM  423  C   PTH A  11       0.145   9.912   3.799  1.00  0.00          C 
HETATM  424  C   PTH A  11       0.147   9.914   3.814  1.00  0.00          C 
HETATM  425  C   PTH A  11       0.148   9.915   3.830  1.00  0.00          C 
HETATM  426  C   PTH A  11       0.150   9.917   3.846  1.00  0.00          C 
HETATM  427  C   PTH A  11       0.152   9.919   3.861  1.00  0.00          C 
HETATM  428  C   PTH A  11       0.154   9.921   3.877  1.00  0.00          C 
HETATM  429  C   PTH A  11       0.155   9.922   3.893  1.00  0.00          C 
HETATM  430  C   PTH A  11       0.157   9.924   3.909  1.00  0.00          C 
HETATM  431  C   PTH A  11       0.159   9.926   3.924  1.00  0.00          C 
HETATM  432  C   PTH A  11       0.160   9.928   3.940  1.00  0.00          C 
HETATM  433  C   PTH A  11       0.162   9.930   3.956  1.00  0.00          C 
HETATM  434  C   PTH A  11       0.164   9.932   3.971  1.00  0.00          C 
HETATM  435  C   PTH A  11       0.165   9.934   3.987  1.00  0.00          C 
HETATM  436  C   PTH A  11       0.167   9.936   4.003  1.00  0.00          C 
HETATM  437  C   PTH A  11       0.169   9.938   4.018  1.00  0.00          C 
HETATM  438  C   PTH A  11       0.170   9.940   4.034  1.00  0.00          C 
HETATM  439  C   PTH A  11       0.172   9.942   4.049  1.00  0.00          C 
HETATM  440  C   PTH A  11       0.174   9.944   4.065  1.00  0.00          C 
HETATM  441  C   PTH A  11       0.175   9.946   4.081  1.00  0.00          C 
HETATM  442  C   PTH A  11       0.177   9.949   4.096  1.00  0.00          C 
HETATM  443  C   PTH A  11       0.179   9.952   4.119  1.00  0.00          C 
TER
HETATM  444  C   PTH A  12       0.083   9.846   3.218  1.00  0.00          C 
HETATM  445  C   PTH A  12       0.081   9.845   3.203  1.00  0.00          C 
HETATM  446  C   PTH A  12       0.079   9.843   3.187  1.00  0.00          C 
HETATM  447  C   PTH A  12       0.077   9.842   3.171  1.00  0.00          C 
HETATM  448  C   PTH A  12       0.076   9.840   3.156  1.00  0.00          C 
HETATM  449  C   PTH A  12       0.074   9.839   3.140  1.00  0.00          C 
HETATM  450  C   PTH A  12       0.072   9.837   3.124  1.00  0.00          C 
HETATM  451  C   PTH A  12       0.070   9.836   3.108  1.00  0.00          C 
HETATM  452  C   PTH A  12       0.068   9.834   3.093  1.00  0.00          C 
HETATM  453  C   PTH A  12       0.067   9.833   3.077  1.00  0.00          C 
HETATM  454  C   PTH A  12       0.065   9.832   3.061  1.00  0.00          C 
HETATM  455  C   PTH A  12       0.063   9.830   3.046  1.00  0.00          C 
HETATM  456  C   PTH A  12       0.061   9.829   3.030  1.00  0.00          C 
HETATM  457  C   PTH A  12       0.059   9.827   3.014  1.00  0.00          C 
HETATM  458  C   PTH A  12       0.058   9.826   2.998  1.00  0.00          C 
HETATM  459  C   PTH A  12       0.056   9.825   2.983  1.00  0.00          C 
HETATM  460  C   PTH A  12       0.054   9.823   2.967  1.00  0.00          C 
HETATM  461  C   PTH A  12       0.052   9.822   2.951  1.00  0.00          C 
HETATM  462  C   PTH A  12       0.051   9.820   2.936  1.00  0.00          C 
HETATM  463  C   PTH A  12       0.049   9.819   2.920  1.00  0.00          C 
HETATM  464  C   PTH A  12       0.047   9.818   2.904  1.00  0.00          C 
HETATM  465  C   PTH A  12       0.045   9.816   2.888  1.00  0.00          C 
HETATM  466  C   PTH A  12       0.043   9.815   2.873  1.00  0.00          C 
HETATM  467  C   PTH A  12       0.042   9.814   2.857  1.00  0.00          C 
HETATM  468  C   PTH A  12       0.040   9.812   2.841  1.00  0.00          C 
HETATM  469  C   PTH A  12       0.038   9.811   2.826  1.00  0.00          C 
HETATM  470  C   PTH A  12       0.036   9.809   2.810  1.00  0.00          C 
HETATM  471  C   PTH A  12       0.035   9.808   2.794  1.00  0.00          C 
HETATM  472  C   PTH A  12       0.033   9.807   2.778  1.00  0.00          C 
HETATM  473  C   PTH A  12       0.031   9.805   2.763  1.00  0.00          C 
HETATM  474  C   PTH A  12       0.029   9.804   2.747  1.00  0.00          C 
HETATM  475  C   PTH A  12       0.028   9.802   2.731  1.00  0.00          C 
HETATM  476  C   PTH A  12       0.026   9.801   2.716  1.00  0.00          C 
HETATM  477  C   PTH A  12       0.024   9.800   2.702  1.00  0.00          C 
TER
HETATM  478  C   PTH A  13      -0.690   9.934   2.506  1.00  0.00          C 
HETATM  479  C   PTH A  13      -0.675   9.931   2.511  1.00  0.00          C 
HETATM  480  C   PTH A  13      -0.660   9.928   2.515  1.00  0.00          C 
HETATM  481  C   PTH A  13      -0.645   9.926   2.519  1.00  0.00          C 
HETATM  482  C   PTH A  13      -0.630   9.923   2.524  1.00  0.00          C 
HETATM  483  C   PTH A  13      -0.615   9.921   2.528  1.00  0.00          C 
HETATM  484  C   PTH A  13      -0.600   9.918   2.532  1.00  0.00          C 
HETATM  485  C   PTH A  13      -0.585   9.915   2.537  1.00  0.00          C 
HETATM  486  C   PTH A  13      -0.570   9.913   2.541  1.00  0.00          C 
HETATM  487  C   PTH A  13      -0.555   9.910   2.545  1.00  0.00          C 
HETATM  488  C   PTH A  13      -0.540   9.908   2.550  1.00  0.00          C 
HETATM  489  C   PTH A  13      -0.525   9.905   2.554  1.00  0.00          C 
HETATM  490  C   PTH A  13      -0.510   9.902   2.558  1.00  0.00          C 
HETATM  491  C   PTH A  13      -0.495   9.900   2.563  1.00  0.00          C 
HETATM  492  C   PTH A  13      -0.480   9.897   2.567  1.00  0.00          C 
HETATM  493  C   PTH A  13      -0.465   9.895   2.572  1.00  0.00          C 
HETATM  494  C   PTH A  13      -0.450   9.892   2.576  1.00  0.00          C 
HETATM  495  C   PTH A  13      -0.435   9.890   2.581  1.00  0.00          C 
HETATM  496  C   PTH A  13      -0.420   9.887   2.585  1.00  0.00          C 
HETATM  497  C   PTH A  13      -0.405   9.884   2.590  1.00  0.00          C 
HETATM  498  C   PTH A  13      -0.390   9.882   2.594  1.00  0.00          C 
HETATM  499  C   PTH A  13      -0.375   9.879   2.598  1.00  0.00          C 
HETATM  500  C   PTH A  13      -0.360   9.876   2.603  1.00  0.00          C 
HETATM  501  C   PTH A  13      -0.345   9.874   2.607  1.00  0.00          C 
HETATM  502  C   PTH A  13      -0.330   9.871   2.612  1.00  0.00          C 
HETATM  503  C   PTH A  13      -0.315   9.868   2.616  1.00  0.00          C 
HETATM  504  C   PTH A  13      -0.300   9.865   2.620  1.00  0.00          C 
HETATM  505  C   PTH A  13      -0.284   9.862   2.624  1.00  0.00          C 
HETATM  506  C   PTH A  13      -0.269   9.859   2.628  1.00  0.00          C 
HETATM  507  C   PTH A  13      -0.254   9.856   2.632  1.00  0.00          C 
HETATM  508  C   PTH A  13      -0.239   9.853   2.636  1.00  0.00          C 
HETATM  509  C   PTH A  13      -0.224   9.850   2.640  1.00  0.00          C 
HETATM  510  C   PTH A  13      -0.209   9.847   2.644  1.00  0.00          C 
HETATM  511  C   PTH A  13      -0.194   9.844   2.648  1.00  0.00          C 
HETATM  512  C   PTH A  13      -0.179   9.841   2.652  1.00  0.00          C 
HETATM  513  C   PTH A  13      -0.164   9.838   2.655  1.00  0.00          C 
HETATM  514  C   PTH A  13      -0.149   9.835   2.659  1.00  0.00          C 
HETATM  515  C   PTH A  13      -0.134   9.832   2.663  1.00  0.00          C 
HETATM  516  C   PTH A  13      -0.118   9.829   2.667  1.00  0.00          C 
HETATM  517  C   PTH A  13      -0.103   9.826   2.671  1.00  0.00          C 
HETATM  518  C   PTH A  13      -0.088   9.823   2.674  1.00  0.00          C 
HETATM  519  C   PTH A  13      -0.073   9.820   2.678  1.00  0.00          C 
HETATM  520  C   PTH A  13      -0.058   9.817   2.682  1.00  0.00          C 
HETATM  521  C   PTH A  13      -0.043   9.814   2.685  1.00  0.00          C 
HETATM  522  C   PTH A  13      -0.028   9.810   2.689  1.00  0.00          C 
HETATM  523  C   PTH A  13      -0.013   9.807   2.693  1.00  0.00          C 
HETATM  524  C   PTH A  13       0.003   9.804   2.697  1.00  0.00          C 
HETATM  525  C   PTH A  13       0.024   9.800   2.702  1.00  0.00          C 
TER
HETATM  526  C   PTH A  14      -0.690   9.934   2.506  1.00  0.00          C 
HETATM  527  C   PTH A  14      -0.705   9.936   2.502  1.00  0.00          C 
HETATM  528  C   PTH A  14      -0.720   9.939   2.498  1.00  0.00          C 
HETATM  529  C   PTH A  14      -0.735   9.942   2.493  1.00  0.00          C 
HETATM  530  C   PTH A  14      -0.751   9.944   2.489  1.00  0.00          C 
HETATM  531  C   PTH A  14      -0.766   9.947   2.485  1.00  0.00          C 
HETATM  532  C   PTH A  14      -0.781   9.949   2.480  1.00  0.00          C 
HETATM  533  C   PTH A  14      -0.796   9.952   2.476  1.00  0.00          C 
HETATM  534  C   PTH A  14      -0.811   9.955   2.471  1.00  0.00          C 
HETATM  535  C   PTH A  14      -0.826   9.957   2.467  1.00  0.00          C 
HETATM  536  C   PTH A  14      -0.841   9.960   2.463  1.00  0.00          C 
HETATM  537  C   PTH A  14      -0.856   9.963   2.458  1.00  0.00          C 
HETATM  538  C   PTH A  14      -0.871   9.965   2.454  1.00  0.00          C 
HETATM  539  C   PTH A  14      -0.886   9.968   2.450  1.00  0.00          C 
HETATM  540  C   PTH A  14      -0.901   9.971   2.445  1.00  0.00          C 
HETATM  541  C   PTH A  14      -0.916   9.973   2.441  1.00  0.00          C 
HETATM  542  C   PTH A  14      -0.931   9.976   2.436  1.00  0.00          C 
HETATM  543  C   PTH A  14      -0.946   9.979   2.432  1.00  0.00          C 
HETATM  544  C   PTH A  14      -0.961   9.981   2.427  1.00  0.00          C 
HETATM  545  C   PTH A  14      -0.976   9.984   2.423  1.00  0.00          C 
HETATM  546  C   PTH A  14      -0.991   9.987   2.419  1.00  0.00          C 
HETATM  547  C   PTH A  14      -1.006   9.990   2.414  1.00  0.00          C 
HETATM  548  C   PTH A  14      -1.021   9.992   2.410  1.00  0.00          C 
HETATM  549  C   PTH A  14      -1.036   9.995   2.405  1.00  0.00          C 
HETATM  550  C   PTH A  14      -1.051   9.998   2.401  1.00  0.00          C 
HETATM  551  C   PTH A  14      -1.066  10.000   2.396  1.00  0.00          C 
HETATM  552  C   PTH A  14      -1.081  10.003   2.392  1.00  0.00          C 
HETATM  553  C   PTH A  14      -1.096  10.005   2.388  1.00  0.00          C 
HETATM  554  C   PTH A  14      -1.111  10.007   2.384  1.00  0.00          C 
HETATM  555  C   PTH A  14      -1.126  10.010   2.379  1.00  0.00          C 
HETATM  556  C   PTH A  14      -1.141  10.012   2.375  1.00  0.00          C 
HETATM  557  C   PTH A  14      -1.157  10.014   2.371  1.00  0.00          C 
HETATM  558  C   PTH A  14      -1.172  10.016   2.367  1.00  0.00          C 
HETATM  559  C   PTH A  14      -1.187  10.018   2.363  1.00  0.00          C 
HETATM  560  C   PTH A  14      -1.202  10.020   2.359  1.00  0.00          C 
HETATM  561  C   PTH A  14      -1.218  10.022   2.355  1.00  0.00          C 
HETATM  562  C   PTH A  14      -1.233  10.024   2.351  1.00  0.00          C 
HETATM  563  C   PTH A  14      -1.248  10.026   2.347  1.00  0.00          C 
HETATM  564  C   PTH A  14      -1.263  10.028   2.343  1.00  0.00          C 
HETATM  565  C   PTH A  14      -1.279  10.030   2.339  1.00  0.00          C 
HETATM  566  C   PTH A  14      -1.294  10.031   2.335  1.00  0.00          C 
HETATM  567  C   PTH A  14      -1.309  10.033   2.332  1.00  0.00          C 
HETATM  568  C   PTH A  14      -1.324  10.035   2.328  1.00  0.00          C 
HETATM  569  C   PTH A  14      -1.340  10.037   2.324  1.00  0.00          C 
HETATM  570  C   PTH A  14      -1.355  10.039   2.320  1.00  0.00          C 
HETATM  571  C   PTH A  14      -1.370  10.041   2.316  1.00  0.00          C 
HETATM  572  C   PTH A  14      -1.386  10.042   2.312  1.00  0.00          C 
HETATM  573  C   PTH A  14      -1.401  10.044   2.308  1.00  0.00          C 
HETATM  574  C   PTH A  14      -1.426  10.047   2.302  1.00  0.00          C 
TER
HETATM  575  C   PTH A  15      -1.461  10.028   1.784  1.00  0.00          C 
HETATM  576  C   PTH A  15      -1.460  10.029   1.800  1.00  0.00          C 
HETATM  577  C   PTH A  15      -1.458  10.031   1.816  1.00  0.00          C 
HETATM  578  C   PTH A  15      -1.457  10.032   1.831  1.00  0.00          C 
HETATM  579  C   PTH A  15      -1.456  10.033   1.847  1.00  0.00          C 
HETATM  580  C   PTH A  15      -1.454  10.034   1.863  1.00  0.00          C 
HETATM  581  C   PTH A  15      -1.453  10.035   1.879  1.00  0.00          C 
HETATM  582  C   PTH A  15      -1.452  10.036   1.895  1.00  0.00          C 
HETATM  583  C   PTH A  15      -1.450  10.037   1.910  1.00  0.00          C 
HETATM  584  C   PTH A  15      -1.449  10.038   1.926  1.00  0.00          C 
HETATM  585  C   PTH A  15      -1.448  10.039   1.942  1.00  0.00          C 
HETATM  586  C   PTH A  15      -1.447  10.039   1.958  1.00  0.00          C 
HETATM  587  C   PTH A  15      -1.446  10.040   1.974  1.00  0.00          C 
HETATM  588  C   PTH A  15      -1.445  10.041   1.989  1.00  0.00          C 
HETATM  589  C   PTH A  15      -1.444  10.041   2.005  1.00  0.00          C 
HETATM  590  C   PTH A  15      -1.443  10.042   2.021  1.00  0.00          C 
HETATM  591  C   PTH A  15      -1.442  10.042   2.037  1.00  0.00          C 
HETATM  592  C   PTH A  15      -1.441  10.043   2.053  1.00  0.00          C 
HETATM  593  C   PTH A  15      -1.440  10.043   2.069  1.00  0.00          C 
HETATM  594  C   PTH A  15      -1.439  10.043   2.084  1.00  0.00          C 
HETATM  595  C   PTH A  15      -1.438  10.044   2.100  1.00  0.00          C 
HETATM  596  C   PTH A  15      -1.437  10.044   2.116  1.00  0.00          C 
HETATM  597  C   PTH A  15      -1.436  10.044   2.132  1.00  0.00          C 
HETATM  598  C   PTH A  15      -1.435  10.045   2.148  1.00  0.00          C 
HETATM  599  C   PTH A  15      -1.434  10.045   2.164  1.00  0.00          C 
HETATM  600  C   PTH A  15      -1.433  10.045   2.180  1.00  0.00          C 
HETATM  601  C   PTH A  15      -1.432  10.046   2.195  1.00  0.00          C 
HETATM  602  C   PTH A  15      -1.431  10.046   2.211  1.00  0.00          C 
HETATM  603  C   PTH A  15      -1.430  10.046   2.227  1.00  0.00          C 
HETATM  604  C   PTH A  15      -1.429  10.046   2.243  1.00  0.00          C 
HETATM  605  C   PTH A  15      -1.428  10.047   2.259  1.00  0.00          C 
HETATM  606  C   PTH A  15      -1.427  10.047   2.275  1.00  0.00          C 
HETATM  607  C   PTH A  15      -1.426  10.047   2.290  1.00  0.00          C 
HETATM  608  C   PTH A  15      -1.426  10.047   2.302  1.00  0.00          C 
TER
HETATM  609  C   PTH A  16      -1.461  10.028   1.784  1.00  0.00          C 
HETATM  610  C   PTH A  16      -1.463  10.027   1.768  1.00  0.00          C 
HETATM  611  C   PTH A  16      -1.464  10.025   1.753  1.00  0.00          C 
HETATM  612  C   PTH A  16      -1.466  10.024   1.737  1.00  0.00          C 
HETATM  613  C   PTH A  16      -1.467  10.023   1.721  1.00  0.00          C 
HETATM  614  C   PTH A  16      -1.468  10.022   1.705  1.00  0.00          C 
HETATM  615  C   PTH A  16      -1.470  10.020   1.690  1.00  0.00          C 
HETATM  616  C   PTH A  16      -1.471  10.019   1.674  1.00  0.00          C 
HETATM  617  C   PTH A  16      -1.473  10.018   1.658  1.00  0.00          C 
HETATM  618  C   PTH A  16      -1.474  10.016   1.642  1.00  0.00          C 
HETATM  619  C   PTH A  16      -1.476  10.015   1.627  1.00  0.00          C 
HETATM  620  C   PTH A  16      -1.477  10.014   1.611  1.00  0.00          C 
HETATM  621  C   PTH A  16      -1.479  10.013   1.595  1.00  0.00          C 
HETATM  622  C   PTH A  16      -1.480  10.011   1.579  1.00  0.00          C 
HETATM  623  C   PTH A  16      -1.482  10.010   1.564  1.00  0.00          C 
HETATM  624  C   PTH A  16      -1.483  10.008   1.548  1.00  0.00          C 
HETATM  625  C   PTH A  16      -1.485  10.007   1.532  1.00  0.00          C 
HETATM  626  C   PTH A  16      -1.487  10.006   1.516  1.00  0.00          C 
HETATM  627  C   PTH A  16      -1.488  10.004   1.501  1.00  0.00          C 
HETATM  628  C   PTH A  16      -1.490  10.003   1.485  1.00  0.00          C 
HETATM  629  C   PTH A  16      -1.491  10.002   1.469  1.00  0.00          C 
HETATM  630  C   PTH A  16      -1.493  10.000   1.453  1.00  0.00          C 
HETATM  631  C   PTH A  16      -1.494   9.999   1.438  1.00  0.00          C 
HETATM  632  C   PTH A  16      -1.496   9.997   1.422  1.00  0.00          C 
HETATM  633  C   PTH A  16      -1.498   9.996   1.406  1.00  0.00          C 
HETATM  634  C   PTH A  16      -1.499   9.995   1.390  1.00  0.00          C 
HETATM  635  C   PTH A  16      -1.501   9.993   1.375  1.00  0.00          C 
HETATM  636  C   PTH A  16      -1.502   9.992   1.359  1.00  0.00          C 
HETATM  637  C   PTH A  16      -1.504   9.990   1.343  1.00  0.00          C 
HETATM  638  C   PTH A  16      -1.506   9.989   1.328  1.00  0.00          C 
HETATM  639  C   PTH A  16      -1.507   9.987   1.312  1.00  0.00          C 
HETATM  640  C   PTH A  16      -1.509   9.986   1.296  1.00  0.00          C 
HETATM  641  C   PTH A  16      -1.510   9.985   1.280  1.00  0.00          C 
HETATM  642  C   PTH A  16      -1.512   9.983   1.265  1.00  0.00          C 
HETATM  643  C   PTH A  16      -1.513   9.982   1.249  1.00  0.00          C 
HETATM  644  C   PTH A  16      -1.515   9.981   1.233  1.00  0.00          C 
HETATM  645  C   PTH A  16      -1.516   9.979   1.217  1.00  0.00          C 
HETATM  646  C   PTH A  16      -1.518   9.978   1.202  1.00  0.00          C 
HETATM  647  C   PTH A  16      -1.519   9.977   1.186  1.00  0.00          C 
HETATM  648  C   PTH A  16      -1.521   9.976   1.170  1.00  0.00          C 
HETATM  649  C   PTH A  16      -1.522   9.974   1.154  1.00  0.00          C 
HETATM  650  C   PTH A  16      -1.524   9.973   1.139  1.00  0.00          C 
HETATM  651  C   PTH A  16      -1.526   9.971   1.123  1.00  0.00          C 
HETATM  652  C   PTH A  16      -1.527   9.969   1.107  1.00  0.00          C 
HETATM  653  C   PTH A  16      -1.529   9.968   1.092  1.00  0.00          C 
HETATM  654  C   PTH A  16      -1.531   9.966   1.076  1.00  0.00          C 
HETATM  655  C   PTH A  16      -1.533   9.964   1.060  1.00  0.00          C 
HETATM  656  C   PTH A  16      -1.535   9.962   1.045  1.00  0.00          C 
HETATM  657  C   PTH A  16      -1.537   9.960   1.029  1.00  0.00          C 
HETATM  658  C   PTH A  16      -1.539   9.958   1.013  1.00  0.00          C 
HETATM  659  C   PTH A  16      -1.541   9.955   0.998  1.00  0.00          C 
HETATM  660  C   PTH A  16      -1.543   9.953   0.982  1.00  0.00          C 
HETATM  661  C   PTH A  16      -1.545   9.951   0.967  1.00  0.00          C 
HETATM  662  C   PTH A  16      -1.547   9.949   0.951  1.00  0.00          C 
HETATM  663  C   PTH A  16      -1.550   9.947   0.936  1.00  0.00          C 
HETATM  664  C   PTH A  16      -1.552   9.944   0.920  1.00  0.00          C 
HETATM  665  C   PTH A  16      -1.555   9.941   0.899  1.00  0.00          C 
TER
HETATM  666  C   PTH A  17      -4.517  11.485   5.595  1.00  0.00          C 
HETATM  667  C   PTH A  17      -4.526  11.472   5.595  1.00  0.00          C 
HETATM  668  C   PTH A  17      -4.535  11.459   5.594  1.00  0.00          C 
HETATM  669  C   PTH A  17      -4.545  11.447   5.594  1.00  0.00          C 
HETATM  670  C   PTH A  17      -4.554  11.434   5.594  1.00  0.00          C 
HETATM  671  C   PTH A  17      -4.564  11.421   5.593  1.00  0.00          C 
HETATM  672  C   PTH A  17      -4.573  11.408   5.593  1.00  0.00          C 
HETATM  673  C   PTH A  17      -4.583  11.396   5.592  1.00  0.00          C 
HETATM  674  C   PTH A  17      -4.592  11.383   5.592  1.00  0.00          C 
HETATM  675  C   PTH A  17      -4.601  11.370   5.592  1.00  0.00          C 
HETATM  676  C   PTH A  17      -4.611  11.357   5.591  1.00  0.00          C 
HETATM  677  C   PTH A  17      -4.620  11.344   5.591  1.00  0.00          C 
HETATM  678  C   PTH A  17      -4.630  11.332   5.591  1.00  0.00          C 
HETATM  679  C   PTH A  17      -4.639  11.319   5.590  1.00  0.00          C 
HETATM  680  C   PTH A  17      -4.648  11.306   5.590  1.00  0.00          C 
HETATM  681  C   PTH A  17      -4.658  11.293   5.590  1.00  0.00          C 
HETATM  682  C   PTH A  17      -4.667  11.281   5.589  1.00  0.00          C 
HETATM  683  C   PTH A  17      -4.677  11.268   5.589  1.00  0.00          C 
HETATM  684  C   PTH A  17      -4.686  11.255   5.589  1.00  0.00          C 
HETATM  685  C   PTH A  17      -4.696  11.242   5.588  1.00  0.00          C 
HETATM  686  C   PTH A  17      -4.705  11.229   5.588  1.00  0.00          C 
HETATM  687  C   PTH A  17      -4.714  11.217   5.588  1.00  0.00          C 
HETATM  688  C   PTH A  17      -4.724  11.204   5.587  1.00  0.00          C 
HETATM  689  C   PTH A  17      -4.736  11.187   5.587  1.00  0.00          C 
TER
HETATM  690  C   PTH A  18      -4.517  11.485   5.595  1.00  0.00          C 
HETATM  691  C   PTH A  18      -4.507  11.498   5.595  1.00  0.00          C 
HETATM  692  C   PTH A  18      -4.498  11.511   5.596  1.00  0.00          C 
HETATM  693  C   PTH A  18      -4.488  11.523   5.596  1.00  0.00          C 
HETATM  694  C   PTH A  18      -4.479  11.536   5.597  1.00  0.00          C 
HETATM  695  C   PTH A  18      -4.470  11.549   5.597  1.00  0.00          C 
HETATM  696  C   PTH A  18      -4.460  11.562   5.598  1.00  0.00          C 
HETATM  697  C   PTH A  18      -4.451  11.574   5.598  1.00  0.00          C 
HETATM  698  C   PTH A  18      -4.441  11.587   5.598  1.00  0.00          C 
HETATM  699  C   PTH A  18      -4.432  11.600   5.599  1.00  0.00          C 
HETATM  700  C   PTH A  18      -4.422  11.613   5.599  1.00  0.00          C 
HETATM  701  C   PTH A  18      -4.413  11.626   5.600  1.00  0.00          C 
HETATM  702  C   PTH A  18      -4.404  11.638   5.600  1.00  0.00          C 
HETATM  703  C   PTH A  18      -4.394  11.651   5.601  1.00  0.00          C 
HETATM  704  C   PTH A  18      -4.385  11.664   5.602  1.00  0.00          C 
HETATM  705  C   PTH A  18      -4.375  11.677   5.602  1.00  0.00          C 
HETATM  706  C   PTH A  18      -4.366  11.689   5.603  1.00  0.00          C 
HETATM  707  C   PTH A  18      -4.357  11.702   5.603  1.00  0.00          C 
HETATM  708  C   PTH A  18      -4.347  11.715   5.604  1.00  0.00          C 
HETATM  709  C   PTH A  18      -4.338  11.728   5.605  1.00  0.00          C 
HETATM  710  C   PTH A  18      -4.328  11.740   5.605  1.00  0.00          C 
HETATM  711  C   PTH A  18      -4.319  11.753   5.606  1.00  0.00          C 
HETATM  712  C   PTH A  18      -4.309  11.766   5.606  1.00  0.00          C 
HETATM  713  C   PTH A  18      -4.300  11.779   5.607  1.00  0.00          C 
HETATM  714  C   PTH A  18      -4.291  11.792   5.607  1.00  0.00          C 
HETATM  715  C   PTH A  18      -4.281  11.804   5.607  1.00  0.00          C 
HETATM  716  C   PTH A  18      -4.272  11.817   5.608  1.00  0.00          C 
HETATM  717  C   PTH A  18      -4.262  11.830   5.608  1.00  0.00          C 
HETATM  718  C   PTH A  18      -4.253  11.843   5.608  1.00  0.00          C 
HETATM  719  C   PTH A  18      -4.244  11.855   5.608  1.00  0.00          C 
HETATM  720  C   PTH A  18      -4.234  11.868   5.608  1.00  0.00          C 
HETATM  721  C   PTH A  18      -4.225  11.881   5.609  1.00  0.00          C 
HETATM  722  C   PTH A  18      -4.215  11.894   5.609  1.00  0.00          C 
HETATM  723  C   PTH A  18      -4.206  11.906   5.609  1.00  0.00          C 
HETATM  724  C   PTH A  18      -4.196  11.919   5.609  1.00  0.00          C 
HETATM  725  C   PTH A  18      -4.187  11.932   5.609  1.00  0.00          C 
HETATM  726  C   PTH A  18      -4.178  11.945   5.609  1.00  0.00          C 
HETATM  727  C   PTH A  18      -4.168  11.958   5.609  1.00  0.00          C 
HETATM  728  C   PTH A  18      -4.159  11.970   5.609  1.00  0.00          C 
HETATM  729  C   PTH A  18      -4.149  11.983   5.609  1.00  0.00          C 
HETATM  730  C   PTH A  18      -4.140  11.996   5.609  1.00  0.00          C 
HETATM  731  C   PTH A  18      -4.130  12.009   5.609  1.00  0.00          C 
HETATM  732  C   PTH A  18      -4.121  12.021   5.609  1.00  0.00          C 
HETATM  733  C   PTH A  18      -4.111  12.034   5.609  1.00  0.00          C 
HETATM  734  C   PTH A  18      -4.102  12.047   5.609  1.00  0.00          C 
HETATM  735  C   PTH A  18      -4.094  12.057   5.609  1.00  0.00          C 
TER
HETATM  736  C   PTH A  19      -3.444  10.840   3.357  1.00  0.00          C 
HETATM  737  C   PTH A  19      -3.452  10.827   3.355  1.00  0.00          C 
HETATM  738  C   PTH A  19      -3.461  10.814   3.354  1.00  0.00          C 
HETATM  739  C   PTH A  19      -3.469  10.800   3.353  1.00  0.00          C 
HETATM  740  C   PTH A  19      -3.478  10.787   3.351  1.00  0.00          C 
HETATM  741  C   PTH A  19      -3.486  10.773   3.350  1.00  0.00          C 
HETATM  742  C   PTH A  19      -3.494  10.760   3.349  1.00  0.00          C 
HETATM  743  C   PTH A  19      -3.503  10.747   3.347  1.00  0.00          C 
HETATM  744  C   PTH A  19      -3.511  10.733   3.346  1.00  0.00          C 
HETATM  745  C   PTH A  19      -3.520  10.720   3.345  1.00  0.00          C 
HETATM  746  C   PTH A  19      -3.528  10.706   3.343  1.00  0.00          C 
HETATM  747  C   PTH A  19      -3.536  10.693   3.342  1.00  0.00          C 
HETATM  748  C   PTH A  19      -3.545  10.679   3.341  1.00  0.00          C 
HETATM  749  C   PTH A  19      -3.553  10.666   3.339  1.00  0.00          C 
HETATM  750  C   PTH A  19      -3.561  10.653   3.338  1.00  0.00          C 
HETATM  751  C   PTH A  19      -3.570  10.639   3.337  1.00  0.00          C 
HETATM  752  C   PTH A  19      -3.578  10.626   3.335  1.00  0.00          C 
HETATM  753  C   PTH A  19      -3.587  10.612   3.334  1.00  0.00          C 
HETATM  754  C   PTH A  19      -3.595  10.599   3.332  1.00  0.00          C 
HETATM  755  C   PTH A  19      -3.603  10.586   3.331  1.00  0.00          C 
HETATM  756  C   PTH A  19      -3.612  10.572   3.330  1.00  0.00          C 
HETATM  757  C   PTH A  19      -3.620  10.559   3.328  1.00  0.00          C 
HETATM  758  C   PTH A  19      -3.629  10.545   3.327  1.00  0.00          C 
HETATM  759  C   PTH A  19      -3.638  10.530   3.326  1.00  0.00          C 
TER
HETATM  760  C   PTH A  20      -3.444  10.840   3.357  1.00  0.00          C 
HETATM  761  C   PTH A  20      -3.436  10.854   3.358  1.00  0.00          C 
HETATM  762  C   PTH A  20      -3.427  10.867   3.359  1.00  0.00          C 
HETATM  763  C   PTH A  20      -3.419  10.881   3.361  1.00  0.00          C 
HETATM  764  C   PTH A  20      -3.410  10.894   3.362  1.00  0.00          C 
HETATM  765  C   PTH A  20      -3.402  10.907   3.363  1.00  0.00          C 
HETATM  766  C   PTH A  20      -3.394  10.921   3.365  1.00  0.00          C 
HETATM  767  C   PTH A  20      -3.385  10.934   3.366  1.00  0.00          C 
HETATM  768  C   PTH A  20      -3.377  10.948   3.367  1.00  0.00          C 
HETATM  769  C   PTH A  20      -3.368  10.961   3.369  1.00  0.00          C 
HETATM  770  C   PTH A  20      -3.360  10.974   3.370  1.00  0.00          C 
HETATM  771  C   PTH A  20      -3.351  10.988   3.371  1.00  0.00          C 
HETATM  772  C   PTH A  20      -3.343  11.001   3.373  1.00  0.00          C 
HETATM  773  C   PTH A  20      -3.334  11.014   3.374  1.00  0.00          C 
HETATM  774  C   PTH A  20      -3.326  11.028   3.375  1.00  0.00          C 
HETATM  775  C   PTH A  20      -3.317  11.041   3.376  1.00  0.00          C 
HETATM  776  C   PTH A  20      -3.309  11.054   3.378  1.00  0.00          C 
HETATM  777  C   PTH A  20      -3.300  11.068   3.379  1.00  0.00          C 
HETATM  778  C   PTH A  20      -3.292  11.081   3.380  1.00  0.00          C 
HETATM  779  C   PTH A  20      -3.283  11.094   3.382  1.00  0.00          C 
HETATM  780  C   PTH A  20      -3.275  11.108   3.383  1.00  0.00          C 
HETATM  781  C   PTH A  20      -3.266  11.121   3.384  1.00  0.00          C 
HETATM  782  C   PTH A  20      -3.258  11.134   3.386  1.00  0.00          C 
HETATM  783  C   PTH A  20      -3.249  11.148   3.387  1.00  0.00          C 
HETATM  784  C   PTH A  20      -3.241  11.161   3.388  1.00  0.00          C 
HETATM  785  C   PTH A  20      -3.233  11.175   3.390  1.00  0.00          C 
HETATM  786  C   PTH A  20      -3.225  11.188   3.391  1.00  0.00          C 
HETATM  787  C   PTH A  20      -3.217  11.202   3.393  1.00  0.00          C 
HETATM  788  C   PTH A  20      -3.209  11.215   3.394  1.00  0.00          C 
HETATM  789  C   PTH A  20      -3.200  11.229   3.396  1.00  0.00          C 
HETATM  790  C   PTH A  20      -3.192  11.243   3.398  1.00  0.00          C 
HETATM  791  C   PTH A  20      -3.184  11.256   3.399  1.00  0.00          C 
HETATM  792  C   PTH A  20      -3.176  11.270   3.401  1.00  0.00          C 
HETATM  793  C   PTH A  20      -3.168  11.284   3.402  1.00  0.00          C 
HETATM  794  C   PTH A  20      -3.160  11.297   3.404  1.00  0.00          C 
HETATM  795  C   PTH A  20      -3.153  11.311   3.406  1.00  0.00          C 
HETATM  796  C   PTH A  20      -3.145  11.324   3.407  1.00  0.00          C 
HETATM  797  C   PTH A  20      -3.137  11.338   3.409  1.00  0.00          C 
HETATM  798  C   PTH A  20      -3.129  11.352   3.411  1.00  0.00          C 
HETATM  799  C   PTH A  20      -3.121  11.365   3.412  1.00  0.00          C 
HETATM  800  C   PTH A  20      -3.113  11.379   3.414  1.00  0.00          C 
HETATM  801  C   PTH A  20      -3.105  11.393   3.416  1.00  0.00          C 
HETATM  802  C   PTH A  20      -3.097  11.406   3.417  1.00  0.00          C 
HETATM  803  C   PTH A  20      -3.089  11.420   3.419  1.00  0.00          C 
HETATM  804  C   PTH A  20      -3.081  11.434   3.421  1.00  0.00          C 
HETATM  805  C   PTH A  20      -3.075  11.445   3.422  1.00  0.00          C 
TER
HETATM  806  C   PTH A  21      -3.379  11.918   7.262  1.00  0.00          C 
HETATM  807  C   PTH A  21      -3.369  11.907   7.269  1.00  0.00          C 
HETATM  808  C   PTH A  21      -3.359  11.896   7.275  1.00  0.00          C 
HETATM  809  C   PTH A  21      -3.349  11.886   7.282  1.00  0.00          C 
HETATM  810  C   PTH A  21      -3.339  11.875   7.288  1.00  0.00          C 
HETATM  811  C   PTH A  21      -3.329  11.865   7.295  1.00  0.00          C 
HETATM  812  C   PTH A  21      -3.320  11.854   7.301  1.00  0.00          C 
HETATM  813  C   PTH A  21      -3.310  11.843   7.307  1.00  0.00          C 
HETATM  814  C   PTH A  21      -3.300  11.833   7.314  1.00  0.00          C 
HETATM  815  C   PTH A  21      -3.290  11.822   7.320  1.00  0.00          C 
HETATM  816  C   PTH A  21      -3.280  11.812   7.327  1.00  0.00          C 
HETATM  817  C   PTH A  21      -3.271  11.803   7.332  1.00  0.00          C 
TER
HETATM  818  C   PTH A  22      -3.379  11.918   7.262  1.00  0.00          C 
HETATM  819  C   PTH A  22      -3.389  11.928   7.256  1.00  0.00          C 
HETATM  820  C   PTH A  22      -3.399  11.939   7.250  1.00  0.00          C 
HETATM  821  C   PTH A  22      -3.409  11.949   7.243  1.00  0.00          C 
HETATM  822  C   PTH A  22      -3.419  11.960   7.237  1.00  0.00          C 
HETATM  823  C   PTH A  22      -3.429  11.971   7.231  1.00  0.00          C 
HETATM  824  C   PTH A  22      -3.439  11.981   7.225  1.00  0.00          C 
HETATM  825  C   PTH A  22      -3.449  11.992   7.218  1.00  0.00          C 
HETATM  826  C   PTH A  22      -3.459  12.003   7.212  1.00  0.00          C 
HETATM  827  C   PTH A  22      -3.469  12.013   7.206  1.00  0.00          C 
HETATM  828  C   PTH A  22      -3.479  12.024   7.199  1.00  0.00          C 
HETATM  829  C   PTH A  22      -3.488  12.035   7.193  1.00  0.00          C 
HETATM  830  C   PTH A  22      -3.498  12.045   7.187  1.00  0.00          C 
HETATM  831  C   PTH A  22      -3.508  12.056   7.181  1.00  0.00          C 
HETATM  832  C   PTH A  22      -3.518  12.067   7.174  1.00  0.00          C 
HETATM  833  C   PTH A  22      -3.528  12.077   7.168  1.00  0.00          C 
HETATM  834  C   PTH A  22      -3.538  12.088   7.162  1.00  0.00          C 
HETATM  835  C   PTH A  22      -3.548  12.099   7.156  1.00  0.00          C 
HETATM  836  C   PTH A  22      -3.558  12.110   7.150  1.00  0.00          C 
HETATM  837  C   PTH A  22      -3.568  12.120   7.143  1.00  0.00          C 
HETATM  838  C   PTH A  22      -3.578  12.131   7.137  1.00  0.00          C 
HETATM  839  C   PTH A  22      -3.588  12.142   7.131  1.00  0.00          C 
HETATM  840  C   PTH A  22      -3.598  12.152   7.125  1.00  0.00          C 
HETATM  841  C   PTH A  22      -3.608  12.163   7.119  1.00  0.00          C 
HETATM  842  C   PTH A  22      -3.618  12.174   7.112  1.00  0.00          C 
HETATM  843  C   PTH A  22      -3.628  12.185   7.106  1.00  0.00          C 
HETATM  844  C   PTH A  22      -3.638  12.195   7.100  1.00  0.00          C 
HETATM  845  C   PTH A  22      -3.648  12.206   7.094  1.00  0.00          C 
HETATM  846  C   PTH A  22      -3.658  12.217   7.087  1.00  0.00          C 
HETATM  847  C   PTH A  22      -3.667  12.227   7.081  1.00  0.00          C 
HETATM  848  C   PTH A  22      -3.677  12.238   7.075  1.00  0.00          C 
HETATM  849  C   PTH A  22      -3.687  12.248   7.068  1.00  0.00          C 
HETATM  850  C   PTH A  22      -3.697  12.259   7.062  1.00  0.00          C 
HETATM  851  C   PTH A  22      -3.707  12.270   7.056  1.00  0.00          C 
HETATM  852  C   PTH A  22      -3.717  12.280   7.049  1.00  0.00          C 
HETATM  853  C   PTH A  22      -3.727  12.291   7.043  1.00  0.00          C 
HETATM  854  C   PTH A  22      -3.737  12.302   7.037  1.00  0.00          C 
HETATM  855  C   PTH A  22      -3.747  12.313   7.031  1.00  0.00          C 
HETATM  856  C   PTH A  22      -3.757  12.324   7.025  1.00  0.00          C 
HETATM  857  C   PTH A  22      -3.767  12.335   7.019  1.00  0.00          C 
HETATM  858  C   PTH A  22      -3.777  12.345   7.013  1.00  0.00          C 
HETATM  859  C   PTH A  22      -3.787  12.356   7.008  1.00  0.00          C 
HETATM  860  C   PTH A  22      -3.797  12.367   7.002  1.00  0.00          C 
HETATM  861  C   PTH A  22      -3.806  12.378   6.996  1.00  0.00          C 
HETATM  862  C   PTH A  22      -3.816  12.389   6.990  1.00  0.00          C 
HETATM  863  C   PTH A  22      -3.826  12.400   6.984  1.00  0.00          C 
HETATM  864  C   PTH A  22      -3.836  12.411   6.979  1.00  0.00          C 
HETATM  865  C   PTH A  22      -3.846  12.422   6.973  1.00  0.00          C 
HETATM  866  C   PTH A  22      -3.856  12.433   6.967  1.00  0.00          C 
HETATM  867  C   PTH A  22      -3.863  12.441   6.963  1.00  0.00          C 
TER
HETATM  868  C   PTH A  23      -2.584  11.322   5.122  1.00  0.00          C 
HETATM  869  C   PTH A  23      -2.578  11.310   5.129  1.00  0.00          C 
HETATM  870  C   PTH A  23      -2.571  11.297   5.136  1.00  0.00          C 
HETATM  871  C   PTH A  23      -2.565  11.285   5.144  1.00  0.00          C 
HETATM  872  C   PTH A  23      -2.558  11.273   5.151  1.00  0.00          C 
HETATM  873  C   PTH A  23      -2.551  11.260   5.159  1.00  0.00          C 
HETATM  874  C   PTH A  23      -2.545  11.248   5.166  1.00  0.00          C 
HETATM  875  C   PTH A  23      -2.538  11.235   5.174  1.00  0.00          C 
HETATM  876  C   PTH A  23      -2.532  11.223   5.181  1.00  0.00          C 
HETATM  877  C   PTH A  23      -2.525  11.211   5.188  1.00  0.00          C 
HETATM  878  C   PTH A  23      -2.518  11.198   5.196  1.00  0.00          C 
HETATM  879  C   PTH A  23      -2.512  11.186   5.203  1.00  0.00          C 
HETATM  880  C   PTH A  23      -2.505  11.173   5.211  1.00  0.00          C 
HETATM  881  C   PTH A  23      -2.499  11.161   5.218  1.00  0.00          C 
HETATM  882  C   PTH A  23      -2.492  11.149   5.226  1.00  0.00          C 
HETATM  883  C   PTH A  23      -2.486  11.136   5.233  1.00  0.00          C 
HETATM  884  C   PTH A  23      -2.479  11.124   5.241  1.00  0.00          C 
HETATM  885  C   PTH A  23      -2.473  11.111   5.248  1.00  0.00          C 
HETATM  886  C   PTH A  23      -2.466  11.099   5.256  1.00  0.00          C 
HETATM  887  C   PTH A  23      -2.460  11.087   5.263  1.00  0.00          C 
HETATM  888  C   PTH A  23      -2.454  11.074   5.271  1.00  0.00          C 
HETATM  889  C   PTH A  23      -2.447  11.062   5.278  1.00  0.00          C 
HETATM  890  C   PTH A  23      -2.441  11.049   5.286  1.00  0.00          C 
HETATM  891  C   PTH A  23      -2.434  11.037   5.293  1.00  0.00          C 
HETATM  892  C   PTH A  23      -2.428  11.025   5.301  1.00  0.00          C 
HETATM  893  C   PTH A  23      -2.422  11.012   5.309  1.00  0.00          C 
HETATM  894  C   PTH A  23      -2.415  11.000   5.316  1.00  0.00          C 
HETATM  895  C   PTH A  23      -2.409  10.987   5.324  1.00  0.00          C 
HETATM  896  C   PTH A  23      -2.402  10.975   5.331  1.00  0.00          C 
HETATM  897  C   PTH A  23      -2.396  10.963   5.339  1.00  0.00          C 
HETATM  898  C   PTH A  23      -2.390  10.950   5.346  1.00  0.00          C 
HETATM  899  C   PTH A  23      -2.383  10.938   5.354  1.00  0.00          C 
HETATM  900  C   PTH A  23      -2.377  10.925   5.362  1.00  0.00          C 
HETATM  901  C   PTH A  23      -2.371  10.913   5.369  1.00  0.00          C 
HETATM  902  C   PTH A  23      -2.364  10.900   5.377  1.00  0.00          C 
HETATM  903  C   PTH A  23      -2.358  10.888   5.384  1.00  0.00          C 
HETATM  904  C   PTH A  23      -2.352  10.876   5.392  1.00  0.00          C 
HETATM  905  C   PTH A  23      -2.345  10.863   5.399  1.00  0.00          C 
HETATM  906  C   PTH A  23      -2.339  10.851   5.407  1.00  0.00          C 
HETATM  907  C   PTH A  23      -2.332  10.838   5.414  1.00  0.00          C 
HETATM  908  C   PTH A  23      -2.326  10.826   5.422  1.00  0.00          C 
HETATM  909  C   PTH A  23      -2.319  10.814   5.429  1.00  0.00          C 
HETATM  910  C   PTH A  23      -2.313  10.801   5.437  1.00  0.00          C 
HETATM  911  C   PTH A  23      -2.306  10.789   5.444  1.00  0.00          C 
HETATM  912  C   PTH A  23      -2.300  10.776   5.452  1.00  0.00          C 
HETATM  913  C   PTH A  23      -2.293  10.764   5.459  1.00  0.00          C 
HETATM  914  C   PTH A  23      -2.287  10.752   5.467  1.00  0.00          C 
HETATM  915  C   PTH A  23      -2.280  10.739   5.475  1.00  0.00          C 
HETATM  916  C   PTH A  23      -2.274  10.727   5.482  1.00  0.00          C 
HETATM  917  C   PTH A  23      -2.268  10.715   5.490  1.00  0.00          C 
HETATM  918  C   PTH A  23      -2.261  10.702   5.498  1.00  0.00          C 
HETATM  919  C   PTH A  23      -2.255  10.690   5.505  1.00  0.00          C 
HETATM  920  C   PTH A  23      -2.249  10.677   5.513  1.00  0.00          C 
HETATM  921  C   PTH A  23      -2.243  10.665   5.521  1.00  0.00          C 
HETATM  922  C   PTH A  23      -2.236  10.653   5.529  1.00  0.00          C 
HETATM  923  C   PTH A  23      -2.230  10.640   5.536  1.00  0.00          C 
HETATM  924  C   PTH A  23      -2.224  10.628   5.544  1.00  0.00          C 
HETATM  925  C   PTH A  23      -2.218  10.617   5.551  1.00  0.00          C 
TER
HETATM  926  C   PTH A  24      -2.584  11.322   5.122  1.00  0.00          C 
HETATM  927  C   PTH A  24      -2.591  11.334   5.114  1.00  0.00          C 
HETATM  928  C   PTH A  24      -2.598  11.347   5.107  1.00  0.00          C 
HETATM  929  C   PTH A  24      -2.604  11.359   5.099  1.00  0.00          C 
HETATM  930  C   PTH A  24      -2.611  11.372   5.092  1.00  0.00          C 
HETATM  931  C   PTH A  24      -2.618  11.384   5.085  1.00  0.00          C 
HETATM  932  C   PTH A  24      -2.625  11.396   5.078  1.00  0.00          C 
HETATM  933  C   PTH A  24      -2.631  11.409   5.070  1.00  0.00          C 
HETATM  934  C   PTH A  24      -2.638  11.421   5.063  1.00  0.00          C 
HETATM  935  C   PTH A  24      -2.645  11.434   5.056  1.00  0.00          C 
HETATM  936  C   PTH A  24      -2.652  11.446   5.049  1.00  0.00          C 
HETATM  937  C   PTH A  24      -2.659  11.459   5.042  1.00  0.00          C 
HETATM  938  C   PTH A  24      -2.665  11.471   5.035  1.00  0.00          C 
HETATM  939  C   PTH A  24      -2.672  11.484   5.028  1.00  0.00          C 
HETATM  940  C   PTH A  24      -2.679  11.496   5.021  1.00  0.00          C 
HETATM  941  C   PTH A  24      -2.686  11.508   5.014  1.00  0.00          C 
HETATM  942  C   PTH A  24      -2.693  11.521   5.007  1.00  0.00          C 
HETATM  943  C   PTH A  24      -2.700  11.533   5.000  1.00  0.00          C 
HETATM  944  C   PTH A  24      -2.706  11.546   4.993  1.00  0.00          C 
HETATM  945  C   PTH A  24      -2.713  11.558   4.986  1.00  0.00          C 
HETATM  946  C   PTH A  24      -2.720  11.571   4.979  1.00  0.00          C 
HETATM  947  C   PTH A  24      -2.727  11.583   4.972  1.00  0.00          C 
HETATM  948  C   PTH A  24      -2.734  11.596   4.965  1.00  0.00          C 
HETATM  949  C   PTH A  24      -2.741  11.608   4.958  1.00  0.00          C 
HETATM  950  C   PTH A  24      -2.747  11.621   4.951  1.00  0.00          C 
HETATM  951  C   PTH A  24      -2.754  11.633   4.944  1.00  0.00          C 
HETATM  952  C   PTH A  24      -2.761  11.646   4.937  1.00  0.00          C 
HETATM  953  C   PTH A  24      -2.768  11.658   4.930  1.00  0.00          C 
HETATM  954  C   PTH A  24      -2.775  11.671   4.923  1.00  0.00          C 
HETATM  955  C   PTH A  24      -2.782  11.684   4.916  1.00  0.00          C 
HETATM  956  C   PTH A  24      -2.788  11.696   4.909  1.00  0.00          C 
HETATM  957  C   PTH A  24      -2.795  11.709   4.902  1.00  0.00          C 
HETATM  958  C   PTH A  24      -2.806  11.729   4.890  1.00  0.00          C 
TER
HETATM  959  C   PTH A  25      -1.579  10.501   2.471  1.00  0.00          C 
HETATM  960  C   PTH A  25      -1.575  10.487   2.465  1.00  0.00          C 
HETATM  961  C   PTH A  25      -1.570  10.472   2.460  1.00  0.00          C 
HETATM  962  C   PTH A  25      -1.566  10.458   2.454  1.00  0.00          C 
HETATM  963  C   PTH A  25      -1.561  10.444   2.449  1.00  0.00          C 
HETATM  964  C   PTH A  25      -1.557  10.430   2.443  1.00  0.00          C 
HETATM  965  C   PTH A  25      -1.552  10.416   2.438  1.00  0.00          C 
HETATM  966  C   PTH A  25      -1.547  10.402   2.433  1.00  0.00          C 
HETATM  967  C   PTH A  25      -1.542  10.387   2.427  1.00  0.00          C 
HETATM  968  C   PTH A  25      -1.538  10.373   2.422  1.00  0.00          C 
HETATM  969  C   PTH A  25      -1.533  10.359   2.416  1.00  0.00          C 
HETATM  970  C   PTH A  25      -1.528  10.345   2.411  1.00  0.00          C 
HETATM  971  C   PTH A  25      -1.523  10.331   2.406  1.00  0.00          C 
HETATM  972  C   PTH A  25      -1.518  10.317   2.400  1.00  0.00          C 
HETATM  973  C   PTH A  25      -1.514  10.303   2.395  1.00  0.00          C 
HETATM  974  C   PTH A  25      -1.509  10.288   2.390  1.00  0.00          C 
HETATM  975  C   PTH A  25      -1.504  10.274   2.385  1.00  0.00          C 
HETATM  976  C   PTH A  25      -1.499  10.260   2.379  1.00  0.00          C 
HETATM  977  C   PTH A  25      -1.494  10.246   2.374  1.00  0.00          C 
HETATM  978  C   PTH A  25      -1.489  10.232   2.369  1.00  0.00          C 
HETATM  979  C   PTH A  25      -1.484  10.218   2.364  1.00  0.00          C 
HETATM  980  C   PTH A  25      -1.479  10.203   2.358  1.00  0.00          C 
HETATM  981  C   PTH A  25      -1.475  10.189   2.353  1.00  0.00          C 
HETATM  982  C   PTH A  25      -1.470  10.175   2.348  1.00  0.00          C 
HETATM  983  C   PTH A  25      -1.465  10.161   2.343  1.00  0.00          C 
HETATM  984  C   PTH A  25      -1.460  10.147   2.338  1.00  0.00          C 
HETATM  985  C   PTH A  25      -1.455  10.132   2.333  1.00  0.00          C 
HETATM  986  C   PTH A  25      -1.450  10.118   2.327  1.00  0.00          C 
HETATM  987  C   PTH A  25      -1.445  10.104   2.322  1.00  0.00          C 
HETATM  988  C   PTH A  25      -1.440  10.090   2.317  1.00  0.00          C 
HETATM  989  C   PTH A  25      -1.435  10.076   2.312  1.00  0.00          C 
HETATM  990  C   PTH A  25      -1.430  10.061   2.307  1.00  0.00          C 
HETATM  991  C   PTH A  25      -1.426  10.047   2.302  1.00  0.00          C 
TER
HETATM  992  C   PTH A  26      -1.579  10.501   2.471  1.00  0.00          C 
HETATM  993  C   PTH A  26      -1.584  10.515   2.476  1.00  0.00          C 
HETATM  994  C   PTH A  26      -1.588  10.529   2.482  1.00  0.00          C 
HETATM  995  C   PTH A  26      -1.593  10.544   2.487  1.00  0.00          C 
HETATM  996  C   PTH A  26      -1.597  10.558   2.492  1.00  0.00          C 
HETATM  997  C   PTH A  26      -1.602  10.572   2.498  1.00  0.00          C 
HETATM  998  C   PTH A  26      -1.606  10.586   2.503  1.00  0.00          C 
HETATM  999  C   PTH A  26      -1.611  10.601   2.508  1.00  0.00          C 
HETATM 1000  C   PTH A  26      -1.615  10.615   2.514  1.00  0.00          C 
HETATM 1001  C   PTH A  26      -1.619  10.629   2.519  1.00  0.00          C 
HETATM 1002  C   PTH A  26      -1.624  10.643   2.524  1.00  0.00          C 
HETATM 1003  C   PTH A  26      -1.628  10.658   2.530  1.00  0.00          C 
HETATM 1004  C   PTH A  26      -1.633  10.672   2.535  1.00  0.00          C 
HETATM 1005  C   PTH A  26      -1.637  10.686   2.540  1.00  0.00          C 
HETATM 1006  C   PTH A  26      -1.641  10.701   2.546  1.00  0.00          C 
HETATM 1007  C   PTH A  26      -1.646  10.715   2.551  1.00  0.00          C 
HETATM 1008  C   PTH A  26      -1.650  10.729   2.556  1.00  0.00          C 
HETATM 1009  C   PTH A  26      -1.654  10.744   2.562  1.00  0.00          C 
HETATM 1010  C   PTH A  26      -1.659  10.758   2.567  1.00  0.00          C 
HETATM 1011  C   PTH A  26      -1.663  10.772   2.572  1.00  0.00          C 
HETATM 1012  C   PTH A  26      -1.667  10.787   2.578  1.00  0.00          C 
HETATM 1013  C   PTH A  26      -1.672  10.801   2.583  1.00  0.00          C 
HETATM 1014  C   PTH A  26      -1.676  10.815   2.588  1.00  0.00          C 
HETATM 1015  C   PTH A  26      -1.680  10.830   2.594  1.00  0.00          C 
HETATM 1016  C   PTH A  26      -1.684  10.844   2.599  1.00  0.00          C 
HETATM 1017  C   PTH A  26      -1.689  10.858   2.604  1.00  0.00          C 
HETATM 1018  C   PTH A  26      -1.693  10.873   2.609  1.00  0.00          C 
HETATM 1019  C   PTH A  26      -1.697  10.887   2.615  1.00  0.00          C 
HETATM 1020  C   PTH A  26      -1.701  10.901   2.620  1.00  0.00          C 
HETATM 1021  C   PTH A  26      -1.706  10.916   2.625  1.00  0.00          C 
HETATM 1022  C   PTH A  26      -1.710  10.930   2.631  1.00  0.00          C 
HETATM 1023  C   PTH A  26      -1.714  10.944   2.636  1.00  0.00          C 
HETATM 1024  C   PTH A  26      -1.719  10.959   2.641  1.00  0.00          C 
HETATM 1025  C   PTH A  26      -1.723  10.973   2.646  1.00  0.00          C 
HETATM 1026  C   PTH A  26      -1.727  10.987   2.652  1.00  0.00          C 
HETATM 1027  C   PTH A  26      -1.732  11.002   2.657  1.00  0.00          C 
HETATM 1028  C   PTH A  26      -1.736  11.016   2.662  1.00  0.00          C 
HETATM 1029  C   PTH A  26      -1.741  11.030   2.668  1.00  0.00          C 
HETATM 1030  C   PTH A  26      -1.745  11.044   2.673  1.00  0.00          C 
HETATM 1031  C   PTH A  26      -1.750  11.059   2.678  1.00  0.00          C 
HETATM 1032  C   PTH A  26      -1.754  11.073   2.684  1.00  0.00          C 
HETATM 1033  C   PTH A  26      -1.758  11.087   2.689  1.00  0.00          C 
HETATM 1034  C   PTH A  26      -1.762  11.102   2.694  1.00  0.00          C 
HETATM 1035  C   PTH A  26      -1.766  11.116   2.699  1.00  0.00          C 
HETATM 1036  C   PTH A  26      -1.770  11.131   2.705  1.00  0.00          C 
HETATM 1037  C   PTH A  26      -1.773  11.145   2.710  1.00  0.00          C 
HETATM 1038  C   PTH A  26      -1.777  11.160   2.715  1.00  0.00          C 
HETATM 1039  C   PTH A  26      -1.780  11.175   2.720  1.00  0.00          C 
HETATM 1040  C   PTH A  26      -1.783  11.189   2.725  1.00  0.00          C 
HETATM 1041  C   PTH A  26      -1.787  11.204   2.730  1.00  0.00          C 
HETATM 1042  C   PTH A  26      -1.790  11.219   2.735  1.00  0.00          C 
HETATM 1043  C   PTH A  26      -1.793  11.233   2.741  1.00  0.00          C 
HETATM 1044  C   PTH A  26      -1.796  11.248   2.746  1.00  0.00          C 
HETATM 1045  C   PTH A  26      -1.800  11.263   2.751  1.00  0.00          C 
HETATM 1046  C   PTH A  26      -1.803  11.278   2.756  1.00  0.00          C 
HETATM 1047  C   PTH A  26      -1.806  11.292   2.761  1.00  0.00          C 
HETATM 1048  C   PTH A  26      -1.811  11.316   2.769  1.00  0.00          C 
TER
HETATM 1049  C   PTH A  27       0.490  10.282   2.342  1.00  0.00          C 
HETATM 1050  C   PTH A  27       0.480  10.272   2.350  1.00  0.00          C 
HETATM 1051  C   PTH A  27       0.470  10.263   2.358  1.00  0.00          C 
HETATM 1052  C   PTH A  27       0.460  10.253   2.365  1.00  0.00          C 
HETATM 1053  C   PTH A  27       0.450  10.243   2.373  1.00  0.00          C 
HETATM 1054  C   PTH A  27       0.441  10.233   2.380  1.00  0.00          C 
HETATM 1055  C   PTH A  27       0.431  10.223   2.388  1.00  0.00          C 
HETATM 1056  C   PTH A  27       0.421  10.213   2.395  1.00  0.00          C 
HETATM 1057  C   PTH A  27       0.411  10.203   2.403  1.00  0.00          C 
HETATM 1058  C   PTH A  27       0.402  10.193   2.411  1.00  0.00          C 
HETATM 1059  C   PTH A  27       0.392  10.183   2.418  1.00  0.00          C 
HETATM 1060  C   PTH A  27       0.382  10.173   2.426  1.00  0.00          C 
HETATM 1061  C   PTH A  27       0.372  10.163   2.434  1.00  0.00          C 
HETATM 1062  C   PTH A  27       0.362  10.153   2.441  1.00  0.00          C 
HETATM 1063  C   PTH A  27       0.353  10.143   2.449  1.00  0.00          C 
HETATM 1064  C   PTH A  27       0.343  10.133   2.457  1.00  0.00          C 
HETATM 1065  C   PTH A  27       0.333  10.124   2.464  1.00  0.00          C 
HETATM 1066  C   PTH A  27       0.324  10.114   2.472  1.00  0.00          C 
HETATM 1067  C   PTH A  27       0.314  10.104   2.480  1.00  0.00          C 
HETATM 1068  C   PTH A  27       0.304  10.094   2.488  1.00  0.00          C 
HETATM 1069  C   PTH A  27       0.294  10.084   2.495  1.00  0.00          C 
HETATM 1070  C   PTH A  27       0.285  10.074   2.503  1.00  0.00          C 
HETATM 1071  C   PTH A  27       0.275  10.064   2.511  1.00  0.00          C 
HETATM 1072  C   PTH A  27       0.265  10.054   2.519  1.00  0.00          C 
HETATM 1073  C   PTH A  27       0.256  10.044   2.526  1.00  0.00          C 
HETATM 1074  C   PTH A  27       0.246  10.034   2.534  1.00  0.00          C 
HETATM 1075  C   PTH A  27       0.237  10.024   2.542  1.00  0.00          C 
HETATM 1076  C   PTH A  27       0.227  10.014   2.549  1.00  0.00          C 
HETATM 1077  C   PTH A  27       0.217  10.004   2.557  1.00  0.00          C 
HETATM 1078  C   PTH A  27       0.208   9.994   2.564  1.00  0.00          C 
HETATM 1079  C   PTH A  27       0.198   9.984   2.572  1.00  0.00          C 
HETATM 1080  C   PTH A  27       0.188   9.974   2.579  1.00  0.00          C 
HETATM 1081  C   PTH A  27       0.179   9.963   2.587  1.00  0.00          C 
HETATM 1082  C   PTH A  27       0.169   9.953   2.594  1.00  0.00          C 
HETATM 1083  C   PTH A  27       0.159   9.943   2.601  1.00  0.00          C 
HETATM 1084  C   PTH A  27       0.150   9.933   2.609  1.00  0.00          C 
HETATM 1085  C   PTH A  27       0.140   9.923   2.616  1.00  0.00          C 
HETATM 1086  C   PTH A  27       0.130   9.912   2.623  1.00  0.00          C 
HETATM 1087  C   PTH A  27       0.121   9.902   2.630  1.00  0.00          C 
HETATM 1088  C   PTH A  27       0.111   9.892   2.638  1.00  0.00          C 
HETATM 1089  C   PTH A  27       0.101   9.881   2.645  1.00  0.00          C 
HETATM 1090  C   PTH A  27       0.091   9.871   2.652  1.00  0.00          C 
HETATM 1091  C   PTH A  27       0.082   9.861   2.659  1.00  0.00          C 
HETATM 1092  C   PTH A  27       0.072   9.851   2.666  1.00  0.00          C 
HETATM 1093  C   PTH A  27       0.062   9.840   2.674  1.00  0.00          C 
HETATM 1094  C   PTH A  27       0.053   9.830   2.681  1.00  0.00          C 
HETATM 1095  C   PTH A  27       0.043   9.820   2.688  1.00  0.00          C 
HETATM 1096  C   PTH A  27       0.033   9.809   2.695  1.00  0.00          C 
HETATM 1097  C   PTH A  27       0.024   9.800   2.702  1.00  0.00          C 
TER
HETATM 1098  C   PTH A  28       0.490  10.282   2.342  1.00  0.00          C 
HETATM 1099  C   PTH A  28       0.499  10.292   2.335  1.00  0.00          C 
HETATM 1100  C   PTH A  28       0.509  10.302   2.327  1.00  0.00          C 
HETATM 1101  C   PTH A  28       0.519  10.312   2.320  1.00  0.00          C 
HETATM 1102  C   PTH A  28       0.529  10.322   2.312  1.00  0.00          C 
HETATM 1103  C   PTH A  28       0.539  10.332   2.305  1.00  0.00          C 
HETATM 1104  C   PTH A  28       0.548  10.342   2.297  1.00  0.00          C 
HETATM 1105  C   PTH A  28       0.558  10.352   2.290  1.00  0.00          C 
HETATM 1106  C   PTH A  28       0.568  10.362   2.282  1.00  0.00          C 
HETATM 1107  C   PTH A  28       0.578  10.372   2.275  1.00  0.00          C 
HETATM 1108  C   PTH A  28       0.588  10.382   2.267  1.00  0.00          C 
HETATM 1109  C   PTH A  28       0.598  10.392   2.260  1.00  0.00          C 
HETATM 1110  C   PTH A  28       0.608  10.402   2.252  1.00  0.00          C 
HETATM 1111  C   PTH A  28       0.618  10.411   2.245  1.00  0.00          C 
HETATM 1112  C   PTH A  28       0.628  10.421   2.237  1.00  0.00          C 
HETATM 1113  C   PTH A  28       0.637  10.431   2.230  1.00  0.00          C 
HETATM 1114  C   PTH A  28       0.647  10.441   2.222  1.00  0.00          C 
HETATM 1115  C   PTH A  28       0.657  10.451   2.215  1.00  0.00          C 
HETATM 1116  C   PTH A  28       0.667  10.461   2.207  1.00  0.00          C 
HETATM 1117  C   PTH A  28       0.677  10.471   2.200  1.00  0.00          C 
HETATM 1118  C   PTH A  28       0.687  10.480   2.193  1.00  0.00          C 
HETATM 1119  C   PTH A  28       0.697  10.490   2.185  1.00  0.00          C 
HETATM 1120  C   PTH A  28       0.707  10.500   2.178  1.00  0.00          C 
HETATM 1121  C   PTH A  28       0.717  10.510   2.170  1.00  0.00          C 
HETATM 1122  C   PTH A  28       0.727  10.520   2.163  1.00  0.00          C 
HETATM 1123  C   PTH A  28       0.737  10.530   2.155  1.00  0.00          C 
HETATM 1124  C   PTH A  28       0.747  10.540   2.148  1.00  0.00          C 
HETATM 1125  C   PTH A  28       0.757  10.550   2.140  1.00  0.00          C 
HETATM 1126  C   PTH A  28       0.766  10.560   2.133  1.00  0.00          C 
HETATM 1127  C   PTH A  28       0.776  10.570   2.125  1.00  0.00          C 
HETATM 1128  C   PTH A  28       0.785  10.580   2.118  1.00  0.00          C 
HETATM 1129  C   PTH A  28       0.795  10.591   2.110  1.00  0.00          C 
HETATM 1130  C   PTH A  28       0.805  10.601   2.103  1.00  0.00          C 
HETATM 1131  C   PTH A  28       0.814  10.611   2.095  1.00  0.00          C 
HETATM 1132  C   PTH A  28       0.823  10.621   2.088  1.00  0.00          C 
HETATM 1133  C   PTH A  28       0.833  10.632   2.080  1.00  0.00          C 
HETATM 1134  C   PTH A  28       0.842  10.642   2.072  1.00  0.00          C 
HETATM 1135  C   PTH A  28       0.852  10.652   2.065  1.00  0.00          C 
HETATM 1136  C   PTH A  28       0.861  10.663   2.057  1.00  0.00          C 
HETATM 1137  C   PTH A  28       0.871  10.673   2.050  1.00  0.00          C 
HETATM 1138  C   PTH A  28       0.880  10.683   2.042  1.00  0.00          C 
HETATM 1139  C   PTH A  28       0.889  10.693   2.035  1.00  0.00          C 
HETATM 1140  C   PTH A  28       0.899  10.704   2.027  1.00  0.00          C 
HETATM 1141  C   PTH A  28       0.908  10.714   2.019  1.00  0.00          C 
HETATM 1142  C   PTH A  28       0.917  10.724   2.012  1.00  0.00          C 
HETATM 1143  C   PTH A  28       0.927  10.735   2.004  1.00  0.00          C 
HETATM 1144  C   PTH A  28       0.936  10.745   1.996  1.00  0.00          C 
HETATM 1145  C   PTH A  28       0.951  10.762   1.984  1.00  0.00          C 
TER
HETATM 1146  C   PTH A  29      -3.447  11.893   5.252  1.00  0.00          C 
HETATM 1147  C   PTH A  29      -3.461  11.896   5.259  1.00  0.00          C 
HETATM 1148  C   PTH A  29      -3.474  11.900   5.267  1.00  0.00          C 
HETATM 1149  C   PTH A  29      -3.488  11.903   5.274  1.00  0.00          C 
HETATM 1150  C   PTH A  29      -3.501  11.907   5.282  1.00  0.00          C 
HETATM 1151  C   PTH A  29      -3.514  11.911   5.290  1.00  0.00          C 
HETATM 1152  C   PTH A  29      -3.528  11.914   5.297  1.00  0.00          C 
HETATM 1153  C   PTH A  29      -3.541  11.918   5.305  1.00  0.00          C 
HETATM 1154  C   PTH A  29      -3.555  11.921   5.313  1.00  0.00          C 
HETATM 1155  C   PTH A  29      -3.568  11.925   5.320  1.00  0.00          C 
HETATM 1156  C   PTH A  29      -3.582  11.928   5.328  1.00  0.00          C 
HETATM 1157  C   PTH A  29      -3.595  11.932   5.336  1.00  0.00          C 
HETATM 1158  C   PTH A  29      -3.609  11.935   5.344  1.00  0.00          C 
HETATM 1159  C   PTH A  29      -3.622  11.939   5.351  1.00  0.00          C 
HETATM 1160  C   PTH A  29      -3.635  11.942   5.359  1.00  0.00          C 
HETATM 1161  C   PTH A  29      -3.649  11.946   5.367  1.00  0.00          C 
HETATM 1162  C   PTH A  29      -3.662  11.949   5.375  1.00  0.00          C 
HETATM 1163  C   PTH A  29      -3.675  11.953   5.382  1.00  0.00          C 
HETATM 1164  C   PTH A  29      -3.689  11.957   5.390  1.00  0.00          C 
HETATM 1165  C   PTH A  29      -3.702  11.960   5.398  1.00  0.00          C 
HETATM 1166  C   PTH A  29      -3.715  11.964   5.406  1.00  0.00          C 
HETATM 1167  C   PTH A  29      -3.729  11.967   5.414  1.00  0.00          C 
HETATM 1168  C   PTH A  29      -3.742  11.971   5.422  1.00  0.00          C 
HETATM 1169  C   PTH A  29      -3.756  11.974   5.429  1.00  0.00          C 
HETATM 1170  C   PTH A  29      -3.769  11.978   5.437  1.00  0.00          C 
HETATM 1171  C   PTH A  29      -3.782  11.981   5.445  1.00  0.00          C 
HETATM 1172  C   PTH A  29      -3.796  11.985   5.452  1.00  0.00          C 
HETATM 1173  C   PTH A  29      -3.810  11.988   5.460  1.00  0.00          C 
HETATM 1174  C   PTH A  29      -3.823  11.992   5.467  1.00  0.00          C 
HETATM 1175  C   PTH A  29      -3.837  11.995   5.475  1.00  0.00          C 
HETATM 1176  C   PTH A  29      -3.850  11.998   5.482  1.00  0.00          C 
HETATM 1177  C   PTH A  29      -3.864  12.002   5.489  1.00  0.00          C 
HETATM 1178  C   PTH A  29      -3.878  12.005   5.497  1.00  0.00          C 
HETATM 1179  C   PTH A  29      -3.891  12.008   5.504  1.00  0.00          C 
HETATM 1180  C   PTH A  29      -3.905  12.012   5.511  1.00  0.00          C 
HETATM 1181  C   PTH A  29      -3.919  12.015   5.518  1.00  0.00          C 
HETATM 1182  C   PTH A  29      -3.933  12.019   5.525  1.00  0.00          C 
HETATM 1183  C   PTH A  29      -3.946  12.022   5.533  1.00  0.00          C 
HETATM 1184  C   PTH A  29      -3.960  12.025   5.540  1.00  0.00          C 
HETATM 1185  C   PTH A  29      -3.974  12.028   5.547  1.00  0.00          C 
HETATM 1186  C   PTH A  29      -3.988  12.032   5.554  1.00  0.00          C 
HETATM 1187  C   PTH A  29      -4.002  12.035   5.561  1.00  0.00          C 
HETATM 1188  C   PTH A  29      -4.015  12.038   5.568  1.00  0.00          C 
HETATM 1189  C   PTH A  29      -4.029  12.042   5.575  1.00  0.00          C 
HETATM 1190  C   PTH A  29      -4.043  12.045   5.583  1.00  0.00          C 
HETATM 1191  C   PTH A  29      -4.057  12.048   5.590  1.00  0.00          C 
HETATM 1192  C   PTH A  29      -4.071  12.052   5.597  1.00  0.00          C 
HETATM 1193  C   PTH A  29      -4.084  12.055   5.604  1.00  0.00          C 
HETATM 1194  C   PTH A  29      -4.094  12.057   5.609  1.00  0.00          C 
TER
HETATM 1195  C   PTH A  30      -3.447  11.893   5.252  1.00  0.00          C 
HETATM 1196  C   PTH A  30      -3.434  11.889   5.244  1.00  0.00          C 
HETATM 1197  C   PTH A  30      -3.420  11.886   5.236  1.00  0.00          C 
HETATM 1198  C   PTH A  30      -3.407  11.882   5.229  1.00  0.00          C 
HETATM 1199  C   PTH A  30      -3.393  11.879   5.221  1.00  0.00          C 
HETATM 1200  C   PTH A  30      -3.380  11.875   5.213  1.00  0.00          C 
HETATM 1201  C   PTH A  30      -3.366  11.872   5.206  1.00  0.00          C 
HETATM 1202  C   PTH A  30      -3.353  11.868   5.198  1.00  0.00          C 
HETATM 1203  C   PTH A  30      -3.339  11.864   5.191  1.00  0.00          C 
HETATM 1204  C   PTH A  30      -3.326  11.861   5.183  1.00  0.00          C 
HETATM 1205  C   PTH A  30      -3.313  11.857   5.175  1.00  0.00          C 
HETATM 1206  C   PTH A  30      -3.299  11.854   5.168  1.00  0.00          C 
HETATM 1207  C   PTH A  30      -3.286  11.850   5.160  1.00  0.00          C 
HETATM 1208  C   PTH A  30      -3.272  11.846   5.153  1.00  0.00          C 
HETATM 1209  C   PTH A  30      -3.259  11.843   5.145  1.00  0.00          C 
HETATM 1210  C   PTH A  30      -3.245  11.839   5.138  1.00  0.00          C 
HETATM 1211  C   PTH A  30      -3.232  11.836   5.130  1.00  0.00          C 
HETATM 1212  C   PTH A  30      -3.218  11.832   5.123  1.00  0.00          C 
HETATM 1213  C   PTH A  30      -3.205  11.828   5.115  1.00  0.00          C 
HETATM 1214  C   PTH A  30      -3.191  11.825   5.108  1.00  0.00          C 
HETATM 1215  C   PTH A  30      -3.178  11.821   5.100  1.00  0.00          C 
HETATM 1216  C   PTH A  30      -3.164  11.817   5.093  1.00  0.00          C 
HETATM 1217  C   PTH A  30      -3.151  11.813   5.085  1.00  0.00          C 
HETATM 1218  C   PTH A  30      -3.137  11.810   5.078  1.00  0.00          C 
HETATM 1219  C   PTH A  30      -3.123  11.806   5.070  1.00  0.00          C 
HETATM 1220  C   PTH A  30      -3.110  11.803   5.063  1.00  0.00          C 
HETATM 1221  C   PTH A  30      -3.096  11.799   5.055  1.00  0.00          C 
HETATM 1222  C   PTH A  30      -3.083  11.796   5.048  1.00  0.00          C 
HETATM 1223  C   PTH A  30      -3.069  11.792   5.040  1.00  0.00          C 
HETATM 1224  C   PTH A  30      -3.056  11.789   5.033  1.00  0.00          C 
HETATM 1225  C   PTH A  30      -3.042  11.785   5.025  1.00  0.00          C 
HETATM 1226  C   PTH A  30      -3.029  11.782   5.017  1.00  0.00          C 
HETATM 1227  C   PTH A  30      -3.015  11.779   5.010  1.00  0.00          C 
HETATM 1228  C   PTH A  30      -3.002  11.775   5.002  1.00  0.00          C 
HETATM 1229  C   PTH A  30      -2.988  11.772   4.994  1.00  0.00          C 
HETATM 1230  C   PTH A  30      -2.975  11.769   4.987  1.00  0.00          C 
HETATM 1231  C   PTH A  30      -2.961  11.766   4.979  1.00  0.00          C 
HETATM 1232  C   PTH A  30      -2.948  11.762   4.971  1.00  0.00          C 
HETATM 1233  C   PTH A  30      -2.934  11.759   4.964  1.00  0.00          C 
HETATM 1234  C   PTH A  30      -2.921  11.756   4.956  1.00  0.00          C 
HETATM 1235  C   PTH A  30      -2.907  11.753   4.948  1.00  0.00          C 
HETATM 1236  C   PTH A  30      -2.894  11.749   4.940  1.00  0.00          C 
HETATM 1237  C   PTH A  30      -2.880  11.746   4.933  1.00  0.00          C 
HETATM 1238  C   PTH A  30      -2.867  11.743   4.925  1.00  0.00          C 
HETATM 1239  C   PTH A  30      -2.853  11.740   4.917  1.00  0.00          C 
HETATM 1240  C   PTH A  30      -2.840  11.737   4.909  1.00  0.00          C 
HETATM 1241  C   PTH A  30      -2.826  11.734   4.902  1.00  0.00          C 
HETATM 1242  C   PTH A  30      -2.806  11.729   4.890  1.00  0.00          C 
TER
HETATM 1243  C   PTH A  31      -4.000  12.190   6.100  1.00  0.00          C 
HETATM 1244  C   PTH A  31      -4.003  12.186   6.085  1.00  0.00          C 
HETATM 1245  C   PTH A  31      -4.006  12.182   6.070  1.00  0.00          C 
HETATM 1246  C   PTH A  31      -4.008  12.178   6.055  1.00  0.00          C 
HETATM 1247  C   PTH A  31      -4.011  12.174   6.040  1.00  0.00          C 
HETATM 1248  C   PTH A  31      -4.013  12.169   6.025  1.00  0.00          C 
HETATM 1249  C   PTH A  31      -4.016  12.165   6.010  1.00  0.00          C 
HETATM 1250  C   PTH A  31      -4.019  12.161   5.994  1.00  0.00          C 
HETATM 1251  C   PTH A  31      -4.022  12.157   5.979  1.00  0.00          C 
HETATM 1252  C   PTH A  31      -4.024  12.153   5.964  1.00  0.00          C 
HETATM 1253  C   PTH A  31      -4.027  12.149   5.949  1.00  0.00          C 
HETATM 1254  C   PTH A  31      -4.030  12.145   5.934  1.00  0.00          C 
HETATM 1255  C   PTH A  31      -4.033  12.141   5.919  1.00  0.00          C 
HETATM 1256  C   PTH A  31      -4.036  12.137   5.904  1.00  0.00          C 
HETATM 1257  C   PTH A  31      -4.039  12.133   5.889  1.00  0.00          C 
HETATM 1258  C   PTH A  31      -4.042  12.129   5.874  1.00  0.00          C 
HETATM 1259  C   PTH A  31      -4.045  12.125   5.859  1.00  0.00          C 
HETATM 1260  C   PTH A  31      -4.048  12.121   5.844  1.00  0.00          C 
HETATM 1261  C   PTH A  31      -4.051  12.117   5.829  1.00  0.00          C 
HETATM 1262  C   PTH A  31      -4.054  12.113   5.814  1.00  0.00          C 
HETATM 1263  C   PTH A  31      -4.057  12.109   5.799  1.00  0.00          C 
HETATM 1264  C   PTH A  31      -4.060  12.104   5.784  1.00  0.00          C 
HETATM 1265  C   PTH A  31      -4.063  12.100   5.768  1.00  0.00          C 
HETATM 1266  C   PTH A  31      -4.066  12.096   5.753  1.00  0.00          C 
HETATM 1267  C   PTH A  31      -4.069  12.092   5.738  1.00  0.00          C 
HETATM 1268  C   PTH A  31      -4.072  12.088   5.723  1.00  0.00          C 
HETATM 1269  C   PTH A  31      -4.075  12.084   5.708  1.00  0.00          C 
HETATM 1270  C   PTH A  31      -4.078  12.080   5.693  1.00  0.00          C 
HETATM 1271  C   PTH A  31      -4.081  12.076   5.678  1.00  0.00          C 
HETATM 1272  C   PTH A  31      -4.084  12.072   5.663  1.00  0.00          C 
HETATM 1273  C   PTH A  31      -4.087  12.068   5.648  1.00  0.00          C 
HETATM 1274  C   PTH A  31      -4.090  12.064   5.633  1.00  0.00          C 
HETATM 1275  C   PTH A  31      -4.094  12.057   5.609  1.00  0.00          C 
TER
HETATM 1276  C   PTH A  32      -4.000  12.190   6.100  1.00  0.00          C 
HETATM 1277  C   PTH A  32      -3.998  12.194   6.115  1.00  0.00          C 
HETATM 1278  C   PTH A  32      -3.995  12.199   6.130  1.00  0.00          C 
HETATM 1279  C   PTH A  32      -3.993  12.203   6.145  1.00  0.00          C 
HETATM 1280  C   PTH A  32      -3.990  12.207   6.161  1.00  0.00          C 
HETATM 1281  C   PTH A  32      -3.988  12.211   6.176  1.00  0.00          C 
HETATM 1282  C   PTH A  32      -3.985  12.215   6.191  1.00  0.00          C 
HETATM 1283  C   PTH A  32      -3.983  12.220   6.206  1.00  0.00          C 
HETATM 1284  C   PTH A  32      -3.980  12.224   6.221  1.00  0.00          C 
HETATM 1285  C   PTH A  32      -3.978  12.228   6.236  1.00  0.00          C 
HETATM 1286  C   PTH A  32      -3.975  12.232   6.251  1.00  0.00          C 
HETATM 1287  C   PTH A  32      -3.973  12.237   6.266  1.00  0.00          C 
HETATM 1288  C   PTH A  32      -3.970  12.241   6.281  1.00  0.00          C 
HETATM 1289  C   PTH A  32      -3.968  12.245   6.296  1.00  0.00          C 
HETATM 1290  C   PTH A  32      -3.965  12.250   6.311  1.00  0.00          C 
HETATM 1291  C   PTH A  32      -3.963  12.254   6.326  1.00  0.00          C 
HETATM 1292  C   PTH A  32      -3.960  12.258   6.342  1.00  0.00          C 
HETATM 1293  C   PTH A  32      -3.958  12.263   6.357  1.00  0.00          C 
HETATM 1294  C   PTH A  32      -3.956  12.267   6.372  1.00  0.00          C 
HETATM 1295  C   PTH A  32      -3.953  12.271   6.387  1.00  0.00          C 
HETATM 1296  C   PTH A  32      -3.951  12.276   6.402  1.00  0.00          C 
HETATM 1297  C   PTH A  32      -3.948  12.280   6.417  1.00  0.00          C 
HETATM 1298  C   PTH A  32      -3.946  12.285   6.432  1.00  0.00          C 
HETATM 1299  C   PTH A  32      -3.943  12.289   6.447  1.00  0.00          C 
HETATM 1300  C   PTH A  32      -3.941  12.294   6.462  1.00  0.00          C 
HETATM 1301  C   PTH A  32      -3.939  12.298   6.477  1.00  0.00          C 
HETATM 1302  C   PTH A  32      -3.936  12.302   6.492  1.00  0.00          C 
HETATM 1303  C   PTH A  32      -3.934  12.307   6.507  1.00  0.00          C 
HETATM 1304  C   PTH A  32      -3.931  12.311   6.522  1.00  0.00          C 
HETATM 1305  C   PTH A  32      -3.929  12.316   6.537  1.00  0.00          C 
HETATM 1306  C   PTH A  32      -3.927  12.320   6.552  1.00  0.00          C 
HETATM 1307  C   PTH A  32      -3.924  12.325   6.567  1.00  0.00          C 
HETATM 1308  C   PTH A  32      -3.922  12.329   6.582  1.00  0.00          C 
HETATM 1309  C   PTH A  32      -3.919  12.334   6.597  1.00  0.00          C 
HETATM 1310  C   PTH A  32      -3.917  12.338   6.612  1.00  0.00          C 
HETATM 1311  C   PTH A  32      -3.914  12.343   6.628  1.00  0.00          C 
HETATM 1312  C   PTH A  32      -3.912  12.347   6.643  1.00  0.00          C 
HETATM 1313  C   PTH A  32      -3.909  12.352   6.658  1.00  0.00          C 
HETATM 1314  C   PTH A  32      -3.907  12.356   6.673  1.00  0.00          C 
HETATM 1315  C   PTH A  32      -3.904  12.360   6.688  1.00  0.00          C 
HETATM 1316  C   PTH A  32      -3.902  12.365   6.703  1.00  0.00          C 
HETATM 1317  C   PTH A  32      -3.899  12.369   6.718  1.00  0.00          C 
HETATM 1318  C   PTH A  32      -3.897  12.373   6.733  1.00  0.00          C 
HETATM 1319  C   PTH A  32      -3.894  12.378   6.748  1.00  0.00          C 
HETATM 1320  C   PTH A  32      -3.892  12.382   6.763  1.00  0.00          C 
HETATM 1321  C   PTH A  32      -3.890  12.386   6.778  1.00  0.00          C 
HETATM 1322  C   PTH A  32      -3.887  12.391   6.793  1.00  0.00          C 
HETATM 1323  C   PTH A  32      -3.885  12.395   6.808  1.00  0.00          C 
HETATM 1324  C   PTH A  32      -3.883  12.399   6.823  1.00  0.00          C 
HETATM 1325  C   PTH A  32      -3.881  12.404   6.838  1.00  0.00          C 
HETATM 1326  C   PTH A  32      -3.879  12.408   6.854  1.00  0.00          C 
HETATM 1327  C   PTH A  32      -3.876  12.413   6.869  1.00  0.00          C 
HETATM 1328  C   PTH A  32      -3.874  12.417   6.884  1.00  0.00          C 
HETATM 1329  C   PTH A  32      -3.872  12.422   6.899  1.00  0.00          C 
HETATM 1330  C   PTH A  32      -3.870  12.426   6.914  1.00  0.00          C 
HETATM 1331  C   PTH A  32      -3.868  12.431   6.929  1.00  0.00          C 
HETATM 1332  C   PTH A  32      -3.866  12.435   6.944  1.00  0.00          C 
HETATM 1333  C   PTH A  32      -3.863  12.441   6.963  1.00  0.00          C 
TER
HETATM 1334  C   PTH A  33      -2.941  11.586   4.162  1.00  0.00          C 
HETATM 1335  C   PTH A  33      -2.938  11.589   4.177  1.00  0.00          C 
HETATM 1336  C   PTH A  33      -2.935  11.592   4.193  1.00  0.00          C 
HETATM 1337  C   PTH A  33      -2.932  11.595   4.208  1.00  0.00          C 
HETATM 1338  C   PTH A  33      -2.930  11.597   4.223  1.00  0.00          C 
HETATM 1339  C   PTH A  33      -2.927  11.600   4.239  1.00  0.00          C 
HETATM 1340  C   PTH A  33      -2.924  11.603   4.254  1.00  0.00          C 
HETATM 1341  C   PTH A  33      -2.921  11.606   4.269  1.00  0.00          C 
HETATM 1342  C   PTH A  33      -2.918  11.609   4.285  1.00  0.00          C 
HETATM 1343  C   PTH A  33      -2.915  11.611   4.300  1.00  0.00          C 
HETATM 1344  C   PTH A  33      -2.912  11.614   4.316  1.00  0.00          C 
HETATM 1345  C   PTH A  33      -2.910  11.617   4.331  1.00  0.00          C 
HETATM 1346  C   PTH A  33      -2.907  11.620   4.346  1.00  0.00          C 
HETATM 1347  C   PTH A  33      -2.904  11.622   4.362  1.00  0.00          C 
HETATM 1348  C   PTH A  33      -2.901  11.625   4.377  1.00  0.00          C 
HETATM 1349  C   PTH A  33      -2.898  11.628   4.392  1.00  0.00          C 
HETATM 1350  C   PTH A  33      -2.895  11.630   4.408  1.00  0.00          C 
HETATM 1351  C   PTH A  33      -2.892  11.633   4.423  1.00  0.00          C 
HETATM 1352  C   PTH A  33      -2.889  11.636   4.438  1.00  0.00          C 
HETATM 1353  C   PTH A  33      -2.886  11.638   4.454  1.00  0.00          C 
HETATM 1354  C   PTH A  33      -2.883  11.641   4.469  1.00  0.00          C 
HETATM 1355  C   PTH A  33      -2.880  11.644   4.485  1.00  0.00          C 
HETATM 1356  C   PTH A  33      -2.877  11.646   4.500  1.00  0.00          C 
HETATM 1357  C   PTH A  33      -2.874  11.649   4.515  1.00  0.00          C 
HETATM 1358  C   PTH A  33      -2.871  11.652   4.531  1.00  0.00          C 
HETATM 1359  C   PTH A  33      -2.868  11.655   4.546  1.00  0.00          C 
HETATM 1360  C   PTH A  33      -2.865  11.658   4.561  1.00  0.00          C 
HETATM 1361  C   PTH A  33      -2.863  11.661   4.577  1.00  0.00          C 
HETATM 1362  C   PTH A  33      -2.860  11.664   4.592  1.00  0.00          C 
HETATM 1363  C   PTH A  33      -2.857  11.667   4.607  1.00  0.00          C 
HETATM 1364  C   PTH A  33      -2.854  11.670   4.623  1.00  0.00          C 
HETATM 1365  C   PTH A  33      -2.851  11.673   4.638  1.00  0.00          C 
HETATM 1366  C   PTH A  33      -2.849  11.677   4.653  1.00  0.00          C 
HETATM 1367  C   PTH A  33      -2.846  11.680   4.668  1.00  0.00          C 
HETATM 1368  C   PTH A  33      -2.843  11.683   4.684  1.00  0.00          C 
HETATM 1369  C   PTH A  33      -2.840  11.686   4.699  1.00  0.00          C 
HETATM 1370  C   PTH A  33      -2.838  11.690   4.714  1.00  0.00          C 
HETATM 1371  C   PTH A  33      -2.835  11.693   4.730  1.00  0.00          C 
HETATM 1372  C   PTH A  33      -2.832  11.696   4.745  1.00  0.00          C 
HETATM 1373  C   PTH A  33      -2.829  11.700   4.760  1.00  0.00          C 
HETATM 1374  C   PTH A  33      -2.827  11.703   4.775  1.00  0.00          C 
HETATM 1375  C   PTH A  33      -2.824  11.707   4.791  1.00  0.00          C 
HETATM 1376  C   PTH A  33      -2.821  11.710   4.806  1.00  0.00          C 
HETATM 1377  C   PTH A  33      -2.818  11.713   4.821  1.00  0.00          C 
HETATM 1378  C   PTH A  33      -2.816  11.717   4.836  1.00  0.00          C 
HETATM 1379  C   PTH A  33      -2.813  11.720   4.852  1.00  0.00          C 
HETATM 1380  C   PTH A  33      -2.810  11.724   4.867  1.00  0.00          C 
HETATM 1381  C   PTH A  33      -2.806  11.729   4.890  1.00  0.00          C 
TER
HETATM 1382  C   PTH A  34      -2.941  11.586   4.162  1.00  0.00          C 
HETATM 1383  C   PTH A  34      -2.944  11.583   4.147  1.00  0.00          C 
HETATM 1384  C   PTH A  34      -2.946  11.580   4.131  1.00  0.00          C 
HETATM 1385  C   PTH A  34      -2.949  11.578   4.116  1.00  0.00          C 
HETATM 1386  C   PTH A  34      -2.952  11.575   4.100  1.00  0.00          C 
HETATM 1387  C   PTH A  34      -2.955  11.572   4.085  1.00  0.00          C 
HETATM 1388  C   PTH A  34      -2.957  11.569   4.070  1.00  0.00          C 
HETATM 1389  C   PTH A  34      -2.960  11.566   4.054  1.00  0.00          C 
HETATM 1390  C   PTH A  34      -2.963  11.563   4.039  1.00  0.00          C 
HETATM 1391  C   PTH A  34      -2.966  11.561   4.024  1.00  0.00          C 
HETATM 1392  C   PTH A  34      -2.968  11.558   4.008  1.00  0.00          C 
HETATM 1393  C   PTH A  34      -2.971  11.555   3.993  1.00  0.00          C 
HETATM 1394  C   PTH A  34      -2.974  11.552   3.977  1.00  0.00          C 
HETATM 1395  C   PTH A  34      -2.976  11.549   3.962  1.00  0.00          C 
HETATM 1396  C   PTH A  34      -2.979  11.546   3.947  1.00  0.00          C 
HETATM 1397  C   PTH A  34      -2.982  11.544   3.931  1.00  0.00          C 
HETATM 1398  C   PTH A  34      -2.984  11.541   3.916  1.00  0.00          C 
HETATM 1399  C   PTH A  34      -2.987  11.538   3.900  1.00  0.00          C 
HETATM 1400  C   PTH A  34      -2.989  11.535   3.885  1.00  0.00          C 
HETATM 1401  C   PTH A  34      -2.992  11.532   3.870  1.00  0.00          C 
HETATM 1402  C   PTH A  34      -2.995  11.529   3.854  1.00  0.00          C 
HETATM 1403  C   PTH A  34      -2.997  11.527   3.839  1.00  0.00          C 
HETATM 1404  C   PTH A  34      -3.000  11.524   3.823  1.00  0.00          C 
HETATM 1405  C   PTH A  34      -3.002  11.521   3.808  1.00  0.00          C 
HETATM 1406  C   PTH A  34      -3.005  11.518   3.793  1.00  0.00          C 
HETATM 1407  C   PTH A  34      -3.007  11.515   3.777  1.00  0.00          C 
HETATM 1408  C   PTH A  34      -3.010  11.512   3.762  1.00  0.00          C 
HETATM 1409  C   PTH A  34      -3.012  11.509   3.746  1.00  0.00          C 
HETATM 1410  C   PTH A  34      -3.015  11.506   3.731  1.00  0.00          C 
HETATM 1411  C   PTH A  34      -3.018  11.503   3.716  1.00  0.00          C 
HETATM 1412  C   PTH A  34      -3.021  11.500   3.700  1.00  0.00          C 
HETATM 1413  C   PTH A  34      -3.024  11.497   3.685  1.00  0.00          C 
HETATM 1414  C   PTH A  34      -3.026  11.494   3.670  1.00  0.00          C 
HETATM 1415  C   PTH A  34      -3.029  11.491   3.654  1.00  0.00          C 
HETATM 1416  C   PTH A  34      -3.032  11.488   3.639  1.00  0.00          C 
HETATM 1417  C   PTH A  34      -3.035  11.485   3.624  1.00  0.00          C 
HETATM 1418  C   PTH A  34      -3.038  11.482   3.608  1.00  0.00          C 
HETATM 1419  C   PTH A  34      -3.041  11.479   3.593  1.00  0.00          C 
HETATM 1420  C   PTH A  34      -3.044  11.476   3.578  1.00  0.00          C 
HETATM 1421  C   PTH A  34      -3.047  11.473   3.563  1.00  0.00          C 
HETATM 1422  C   PTH A  34      -3.050  11.470   3.547  1.00  0.00          C 
HETATM 1423  C   PTH A  34      -3.053  11.467   3.532  1.00  0.00          C 
HETATM 1424  C   PTH A  34      -3.056  11.464   3.517  1.00  0.00          C 
HETATM 1425  C   PTH A  34      -3.059  11.461   3.501  1.00  0.00          C 
HETATM 1426  C   PTH A  34      -3.062  11.458   3.486  1.00  0.00          C 
HETATM 1427  C   PTH A  34      -3.065  11.455   3.471  1.00  0.00          C 
HETATM 1428  C   PTH A  34      -3.068  11.452   3.456  1.00  0.00          C 
HETATM 1429  C   PTH A  34      -3.071  11.449   3.440  1.00  0.00          C 
HETATM 1430  C   PTH A  34      -3.075  11.445   3.422  1.00  0.00          C 
TER
HETATM 1431  C   PTH A  35       2.494  10.626   2.933  1.00  0.00          C 
HETATM 1432  C   PTH A  35       2.490  10.622   2.919  1.00  0.00          C 
HETATM 1433  C   PTH A  35       2.486  10.617   2.904  1.00  0.00          C 
HETATM 1434  C   PTH A  35       2.482  10.613   2.889  1.00  0.00          C 
HETATM 1435  C   PTH A  35       2.479  10.609   2.874  1.00  0.00          C 
HETATM 1436  C   PTH A  35       2.475  10.605   2.859  1.00  0.00          C 
HETATM 1437  C   PTH A  35       2.471  10.601   2.844  1.00  0.00          C 
HETATM 1438  C   PTH A  35       2.467  10.596   2.830  1.00  0.00          C 
HETATM 1439  C   PTH A  35       2.463  10.592   2.815  1.00  0.00          C 
HETATM 1440  C   PTH A  35       2.460  10.588   2.800  1.00  0.00          C 
HETATM 1441  C   PTH A  35       2.456  10.584   2.785  1.00  0.00          C 
HETATM 1442  C   PTH A  35       2.452  10.579   2.770  1.00  0.00          C 
HETATM 1443  C   PTH A  35       2.449  10.575   2.755  1.00  0.00          C 
HETATM 1444  C   PTH A  35       2.445  10.571   2.740  1.00  0.00          C 
HETATM 1445  C   PTH A  35       2.441  10.567   2.726  1.00  0.00          C 
HETATM 1446  C   PTH A  35       2.438  10.562   2.711  1.00  0.00          C 
HETATM 1447  C   PTH A  35       2.434  10.558   2.696  1.00  0.00          C 
HETATM 1448  C   PTH A  35       2.430  10.554   2.681  1.00  0.00          C 
HETATM 1449  C   PTH A  35       2.427  10.550   2.666  1.00  0.00          C 
HETATM 1450  C   PTH A  35       2.423  10.545   2.651  1.00  0.00          C 
HETATM 1451  C   PTH A  35       2.419  10.541   2.636  1.00  0.00          C 
HETATM 1452  C   PTH A  35       2.416  10.537   2.622  1.00  0.00          C 
HETATM 1453  C   PTH A  35       2.412  10.533   2.607  1.00  0.00          C 
HETATM 1454  C   PTH A  35       2.408  10.528   2.592  1.00  0.00          C 
HETATM 1455  C   PTH A  35       2.405  10.524   2.577  1.00  0.00          C 
HETATM 1456  C   PTH A  35       2.401  10.520   2.562  1.00  0.00          C 
HETATM 1457  C   PTH A  35       2.397  10.516   2.547  1.00  0.00          C 
HETATM 1458  C   PTH A  35       2.394  10.512   2.532  1.00  0.00          C 
HETATM 1459  C   PTH A  35       2.390  10.508   2.518  1.00  0.00          C 
HETATM 1460  C   PTH A  35       2.386  10.503   2.503  1.00  0.00          C 
HETATM 1461  C   PTH A  35       2.382  10.499   2.488  1.00  0.00          C 
HETATM 1462  C   PTH A  35       2.379  10.495   2.473  1.00  0.00          C 
HETATM 1463  C   PTH A  35       2.375  10.491   2.458  1.00  0.00          C 
HETATM 1464  C   PTH A  35       2.371  10.487   2.443  1.00  0.00          C 
HETATM 1465  C   PTH A  35       2.367  10.483   2.429  1.00  0.00          C 
HETATM 1466  C   PTH A  35       2.364  10.478   2.414  1.00  0.00          C 
HETATM 1467  C   PTH A  35       2.360  10.474   2.399  1.00  0.00          C 
HETATM 1468  C   PTH A  35       2.357  10.469   2.384  1.00  0.00          C 
HETATM 1469  C   PTH A  35       2.353  10.465   2.369  1.00  0.00          C 
HETATM 1470  C   PTH A  35       2.350  10.460   2.354  1.00  0.00          C 
HETATM 1471  C   PTH A  35       2.347  10.456   2.339  1.00  0.00          C 
HETATM 1472  C   PTH A  35       2.343  10.451   2.325  1.00  0.00          C 
HETATM 1473  C   PTH A  35       2.340  10.447   2.310  1.00  0.00          C 
HETATM 1474  C   PTH A  35       2.337  10.442   2.295  1.00  0.00          C 
HETATM 1475  C   PTH A  35       2.334  10.438   2.280  1.00  0.00          C 
HETATM 1476  C   PTH A  35       2.331  10.433   2.265  1.00  0.00          C 
HETATM 1477  C   PTH A  35       2.327  10.428   2.250  1.00  0.00          C 
HETATM 1478  C   PTH A  35       2.324  10.424   2.235  1.00  0.00          C 
HETATM 1479  C   PTH A  35       2.319  10.416   2.211  1.00  0.00          C 
TER
HETATM 1480  C   PTH A  36       2.494  10.626   2.933  1.00  0.00          C 
HETATM 1481  C   PTH A  36       2.498  10.630   2.948  1.00  0.00          C 
HETATM 1482  C   PTH A  36       2.501  10.634   2.963  1.00  0.00          C 
HETATM 1483  C   PTH A  36       2.505  10.638   2.978  1.00  0.00          C 
HETATM 1484  C   PTH A  36       2.509  10.642   2.993  1.00  0.00          C 
HETATM 1485  C   PTH A  36       2.513  10.647   3.007  1.00  0.00          C 
HETATM 1486  C   PTH A  36       2.517  10.651   3.022  1.00  0.00          C 
HETATM 1487  C   PTH A  36       2.521  10.655   3.037  1.00  0.00          C 
HETATM 1488  C   PTH A  36       2.525  10.659   3.052  1.00  0.00          C 
HETATM 1489  C   PTH A  36       2.529  10.663   3.067  1.00  0.00          C 
HETATM 1490  C   PTH A  36       2.533  10.667   3.081  1.00  0.00          C 
HETATM 1491  C   PTH A  36       2.536  10.671   3.094  1.00  0.00          C 
TER
HETATM 1492  C   PTH A  37       0.935  10.130   0.218  1.00  0.00          C 
HETATM 1493  C   PTH A  37       0.940  10.117   0.213  1.00  0.00          C 
HETATM 1494  C   PTH A  37       0.945  10.103   0.207  1.00  0.00          C 
HETATM 1495  C   PTH A  37       0.950  10.089   0.201  1.00  0.00          C 
HETATM 1496  C   PTH A  37       0.955  10.075   0.195  1.00  0.00          C 
HETATM 1497  C   PTH A  37       0.960  10.061   0.189  1.00  0.00          C 
HETATM 1498  C   PTH A  37       0.965  10.047   0.183  1.00  0.00          C 
HETATM 1499  C   PTH A  37       0.971  10.034   0.177  1.00  0.00          C 
HETATM 1500  C   PTH A  37       0.976  10.020   0.171  1.00  0.00          C 
HETATM 1501  C   PTH A  37       0.981  10.006   0.165  1.00  0.00          C 
HETATM 1502  C   PTH A  37       0.986   9.992   0.159  1.00  0.00          C 
HETATM 1503  C   PTH A  37       0.991   9.978   0.154  1.00  0.00          C 
HETATM 1504  C   PTH A  37       0.996   9.964   0.148  1.00  0.00          C 
HETATM 1505  C   PTH A  37       1.001   9.951   0.142  1.00  0.00          C 
HETATM 1506  C   PTH A  37       1.006   9.937   0.136  1.00  0.00          C 
HETATM 1507  C   PTH A  37       1.011   9.923   0.130  1.00  0.00          C 
HETATM 1508  C   PTH A  37       1.016   9.909   0.124  1.00  0.00          C 
HETATM 1509  C   PTH A  37       1.021   9.895   0.118  1.00  0.00          C 
HETATM 1510  C   PTH A  37       1.027   9.882   0.112  1.00  0.00          C 
HETATM 1511  C   PTH A  37       1.032   9.868   0.106  1.00  0.00          C 
HETATM 1512  C   PTH A  37       1.037   9.854   0.100  1.00  0.00          C 
HETATM 1513  C   PTH A  37       1.042   9.840   0.095  1.00  0.00          C 
HETATM 1514  C   PTH A  37       1.047   9.826   0.089  1.00  0.00          C 
HETATM 1515  C   PTH A  37       1.053   9.810   0.082  1.00  0.00          C 
TER
HETATM 1516  C   PTH A  38       0.935  10.130   0.218  1.00  0.00          C 
HETATM 1517  C   PTH A  38       0.930  10.144   0.224  1.00  0.00          C 
HETATM 1518  C   PTH A  38       0.925  10.158   0.230  1.00  0.00          C 
HETATM 1519  C   PTH A  38       0.920  10.172   0.236  1.00  0.00          C 
HETATM 1520  C   PTH A  38       0.915  10.186   0.242  1.00  0.00          C 
HETATM 1521  C   PTH A  38       0.909  10.200   0.248  1.00  0.00          C 
HETATM 1522  C   PTH A  38       0.904  10.213   0.254  1.00  0.00          C 
HETATM 1523  C   PTH A  38       0.899  10.227   0.260  1.00  0.00          C 
HETATM 1524  C   PTH A  38       0.894  10.241   0.266  1.00  0.00          C 
HETATM 1525  C   PTH A  38       0.889  10.255   0.271  1.00  0.00          C 
HETATM 1526  C   PTH A  38       0.884  10.269   0.277  1.00  0.00          C 
HETATM 1527  C   PTH A  38       0.879  10.283   0.283  1.00  0.00          C 
HETATM 1528  C   PTH A  38       0.874  10.297   0.289  1.00  0.00          C 
HETATM 1529  C   PTH A  38       0.869  10.311   0.295  1.00  0.00          C 
HETATM 1530  C   PTH A  38       0.864  10.324   0.300  1.00  0.00          C 
HETATM 1531  C   PTH A  38       0.859  10.338   0.306  1.00  0.00          C 
HETATM 1532  C   PTH A  38       0.854  10.352   0.312  1.00  0.00          C 
HETATM 1533  C   PTH A  38       0.849  10.366   0.318  1.00  0.00          C 
HETATM 1534  C   PTH A  38       0.844  10.380   0.324  1.00  0.00          C 
HETATM 1535  C   PTH A  38       0.839  10.394   0.329  1.00  0.00          C 
HETATM 1536  C   PTH A  38       0.834  10.408   0.335  1.00  0.00          C 
HETATM 1537  C   PTH A  38       0.829  10.422   0.341  1.00  0.00          C 
HETATM 1538  C   PTH A  38       0.824  10.436   0.347  1.00  0.00          C 
HETATM 1539  C   PTH A  38       0.819  10.449   0.353  1.00  0.00          C 
HETATM 1540  C   PTH A  38       0.814  10.463   0.359  1.00  0.00          C 
HETATM 1541  C   PTH A  38       0.808  10.477   0.365  1.00  0.00          C 
HETATM 1542  C   PTH A  38       0.803  10.491   0.371  1.00  0.00          C 
HETATM 1543  C   PTH A  38       0.798  10.504   0.377  1.00  0.00          C 
HETATM 1544  C   PTH A  38       0.793  10.518   0.383  1.00  0.00          C 
HETATM 1545  C   PTH A  38       0.787  10.532   0.390  1.00  0.00          C 
HETATM 1546  C   PTH A  38       0.782  10.545   0.396  1.00  0.00          C 
HETATM 1547  C   PTH A  38       0.777  10.559   0.402  1.00  0.00          C 
HETATM 1548  C   PTH A  38       0.771  10.572   0.408  1.00  0.00          C 
HETATM 1549  C   PTH A  38       0.766  10.586   0.414  1.00  0.00          C 
HETATM 1550  C   PTH A  38       0.760  10.599   0.421  1.00  0.00          C 
HETATM 1551  C   PTH A  38       0.755  10.613   0.427  1.00  0.00          C 
HETATM 1552  C   PTH A  38       0.750  10.627   0.433  1.00  0.00          C 
HETATM 1553  C   PTH A  38       0.744  10.640   0.440  1.00  0.00          C 
HETATM 1554  C   PTH A  38       0.739  10.654   0.446  1.00  0.00          C 
HETATM 1555  C   PTH A  38       0.733  10.667   0.452  1.00  0.00          C 
HETATM 1556  C   PTH A  38       0.728  10.681   0.458  1.00  0.00          C 
HETATM 1557  C   PTH A  38       0.723  10.694   0.465  1.00  0.00          C 
HETATM 1558  C   PTH A  38       0.717  10.708   0.471  1.00  0.00          C 
HETATM 1559  C   PTH A  38       0.712  10.721   0.477  1.00  0.00          C 
HETATM 1560  C   PTH A  38       0.706  10.735   0.484  1.00  0.00          C 
HETATM 1561  C   PTH A  38       0.702  10.746   0.489  1.00  0.00          C 
TER
HETATM 1562  C   PTH A  39      -2.624  11.381   3.182  1.00  0.00          C 
HETATM 1563  C   PTH A  39      -2.638  11.383   3.190  1.00  0.00          C 
HETATM 1564  C   PTH A  39      -2.652  11.384   3.197  1.00  0.00          C 
HETATM 1565  C   PTH A  39      -2.666  11.386   3.204  1.00  0.00          C 
HETATM 1566  C   PTH A  39      -2.680  11.387   3.212  1.00  0.00          C 
HETATM 1567  C   PTH A  39      -2.694  11.389   3.219  1.00  0.00          C 
HETATM 1568  C   PTH A  39      -2.708  11.391   3.226  1.00  0.00          C 
HETATM 1569  C   PTH A  39      -2.722  11.393   3.234  1.00  0.00          C 
HETATM 1570  C   PTH A  39      -2.736  11.394   3.241  1.00  0.00          C 
HETATM 1571  C   PTH A  39      -2.750  11.396   3.248  1.00  0.00          C 
HETATM 1572  C   PTH A  39      -2.764  11.398   3.256  1.00  0.00          C 
HETATM 1573  C   PTH A  39      -2.778  11.400   3.263  1.00  0.00          C 
HETATM 1574  C   PTH A  39      -2.791  11.402   3.271  1.00  0.00          C 
HETATM 1575  C   PTH A  39      -2.805  11.404   3.278  1.00  0.00          C 
HETATM 1576  C   PTH A  39      -2.819  11.406   3.285  1.00  0.00          C 
HETATM 1577  C   PTH A  39      -2.833  11.408   3.293  1.00  0.00          C 
HETATM 1578  C   PTH A  39      -2.847  11.410   3.300  1.00  0.00          C 
HETATM 1579  C   PTH A  39      -2.861  11.412   3.308  1.00  0.00          C 
HETATM 1580  C   PTH A  39      -2.875  11.415   3.315  1.00  0.00          C 
HETATM 1581  C   PTH A  39      -2.889  11.417   3.322  1.00  0.00          C 
HETATM 1582  C   PTH A  39      -2.903  11.419   3.330  1.00  0.00          C 
HETATM 1583  C   PTH A  39      -2.916  11.421   3.337  1.00  0.00          C 
HETATM 1584  C   PTH A  39      -2.930  11.423   3.345  1.00  0.00          C 
HETATM 1585  C   PTH A  39      -2.944  11.425   3.352  1.00  0.00          C 
HETATM 1586  C   PTH A  39      -2.958  11.427   3.359  1.00  0.00          C 
HETATM 1587  C   PTH A  39      -2.972  11.429   3.367  1.00  0.00          C 
HETATM 1588  C   PTH A  39      -2.986  11.431   3.374  1.00  0.00          C 
HETATM 1589  C   PTH A  39      -3.000  11.433   3.382  1.00  0.00          C 
HETATM 1590  C   PTH A  39      -3.014  11.436   3.389  1.00  0.00          C 
HETATM 1591  C   PTH A  39      -3.027  11.438   3.397  1.00  0.00          C 
HETATM 1592  C   PTH A  39      -3.041  11.440   3.404  1.00  0.00          C 
HETATM 1593  C   PTH A  39      -3.055  11.442   3.411  1.00  0.00          C 
HETATM 1594  C   PTH A  39      -3.075  11.445   3.422  1.00  0.00          C 
TER
HETATM 1595  C   PTH A  40      -2.624  11.381   3.182  1.00  0.00          C 
HETATM 1596  C   PTH A  40      -2.610  11.380   3.175  1.00  0.00          C 
HETATM 1597  C   PTH A  40      -2.596  11.378   3.168  1.00  0.00          C 
HETATM 1598  C   PTH A  40      -2.582  11.377   3.161  1.00  0.00          C 
HETATM 1599  C   PTH A  40      -2.568  11.375   3.153  1.00  0.00          C 
HETATM 1600  C   PTH A  40      -2.554  11.374   3.146  1.00  0.00          C 
HETATM 1601  C   PTH A  40      -2.540  11.372   3.139  1.00  0.00          C 
HETATM 1602  C   PTH A  40      -2.526  11.371   3.132  1.00  0.00          C 
HETATM 1603  C   PTH A  40      -2.512  11.369   3.124  1.00  0.00          C 
HETATM 1604  C   PTH A  40      -2.497  11.368   3.117  1.00  0.00          C 
HETATM 1605  C   PTH A  40      -2.483  11.367   3.110  1.00  0.00          C 
HETATM 1606  C   PTH A  40      -2.469  11.365   3.103  1.00  0.00          C 
HETATM 1607  C   PTH A  40      -2.455  11.364   3.095  1.00  0.00          C 
HETATM 1608  C   PTH A  40      -2.441  11.362   3.088  1.00  0.00          C 
HETATM 1609  C   PTH A  40      -2.427  11.361   3.081  1.00  0.00          C 
HETATM 1610  C   PTH A  40      -2.413  11.360   3.074  1.00  0.00          C 
HETATM 1611  C   PTH A  40      -2.399  11.358   3.066  1.00  0.00          C 
HETATM 1612  C   PTH A  40      -2.385  11.357   3.059  1.00  0.00          C 
HETATM 1613  C   PTH A  40      -2.371  11.355   3.052  1.00  0.00          C 
HETATM 1614  C   PTH A  40      -2.357  11.354   3.045  1.00  0.00          C 
HETATM 1615  C   PTH A  40      -2.343  11.353   3.038  1.00  0.00          C 
HETATM 1616  C   PTH A  40      -2.329  11.352   3.030  1.00  0.00          C 
HETATM 1617  C   PTH A  40      -2.315  11.350   3.023  1.00  0.00          C 
HETATM 1618  C   PTH A  40      -2.301  11.349   3.016  1.00  0.00          C 
HETATM 1619  C   PTH A  40      -2.286  11.348   3.009  1.00  0.00          C 
HETATM 1620  C   PTH A  40      -2.272  11.346   3.002  1.00  0.00          C 
HETATM 1621  C   PTH A  40      -2.258  11.345   2.994  1.00  0.00          C 
HETATM 1622  C   PTH A  40      -2.244  11.344   2.987  1.00  0.00          C 
HETATM 1623  C   PTH A  40      -2.230  11.343   2.980  1.00  0.00          C 
HETATM 1624  C   PTH A  40      -2.216  11.341   2.973  1.00  0.00          C 
HETATM 1625  C   PTH A  40      -2.202  11.340   2.966  1.00  0.00          C 
HETATM 1626  C   PTH A  40      -2.188  11.339   2.958  1.00  0.00          C 
HETATM 1627  C   PTH A  40      -2.174  11.337   2.951  1.00  0.00          C 
HETATM 1628  C   PTH A  40      -2.160  11.336   2.944  1.00  0.00          C 
HETATM 1629  C   PTH A  40      -2.145  11.335   2.937  1.00  0.00          C 
HETATM 1630  C   PTH A  40      -2.131  11.333   2.930  1.00  0.00          C 
HETATM 1631  C   PTH A  40      -2.117  11.332   2.923  1.00  0.00          C 
HETATM 1632  C   PTH A  40      -2.103  11.331   2.915  1.00  0.00          C 
HETATM 1633  C   PTH A  40      -2.089  11.329   2.908  1.00  0.00          C 
HETATM 1634  C   PTH A  40      -2.075  11.328   2.901  1.00  0.00          C 
HETATM 1635  C   PTH A  40      -2.061  11.326   2.894  1.00  0.00          C 
HETATM 1636  C   PTH A  40      -2.047  11.325   2.887  1.00  0.00          C 
HETATM 1637  C   PTH A  40      -2.033  11.323   2.879  1.00  0.00          C 
HETATM 1638  C   PTH A  40      -2.019  11.322   2.872  1.00  0.00          C 
HETATM 1639  C   PTH A  40      -2.004  11.321   2.865  1.00  0.00          C 
HETATM 1640  C   PTH A  40      -1.990  11.321   2.858  1.00  0.00          C 
HETATM 1641  C   PTH A  40      -1.976  11.320   2.851  1.00  0.00          C 
HETATM 1642  C   PTH A  40      -1.962  11.319   2.844  1.00  0.00          C 
HETATM 1643  C   PTH A  40      -1.948  11.319   2.837  1.00  0.00          C 
HETATM 1644  C   PTH A  40      -1.934  11.318   2.830  1.00  0.00          C 
HETATM 1645  C   PTH A  40      -1.919  11.318   2.823  1.00  0.00          C 
HETATM 1646  C   PTH A  40      -1.905  11.318   2.816  1.00  0.00          C 
HETATM 1647  C   PTH A  40      -1.891  11.317   2.809  1.00  0.00          C 
HETATM 1648  C   PTH A  40      -1.877  11.317   2.801  1.00  0.00          C 
HETATM 1649  C   PTH A  40      -1.862  11.317   2.794  1.00  0.00          C 
HETATM 1650  C   PTH A  40      -1.848  11.317   2.787  1.00  0.00          C 
HETATM 1651  C   PTH A  40      -1.834  11.316   2.780  1.00  0.00          C 
HETATM 1652  C   PTH A  40      -1.811  11.316   2.769  1.00  0.00          C 
TER
HETATM 1653  C   PTH A  41       1.446  10.638   2.077  1.00  0.00          C 
HETATM 1654  C   PTH A  41       1.462  10.634   2.079  1.00  0.00          C 
HETATM 1655  C   PTH A  41       1.477  10.630   2.082  1.00  0.00          C 
HETATM 1656  C   PTH A  41       1.492  10.627   2.085  1.00  0.00          C 
HETATM 1657  C   PTH A  41       1.507  10.623   2.087  1.00  0.00          C 
HETATM 1658  C   PTH A  41       1.522  10.619   2.090  1.00  0.00          C 
HETATM 1659  C   PTH A  41       1.538  10.615   2.092  1.00  0.00          C 
HETATM 1660  C   PTH A  41       1.553  10.612   2.095  1.00  0.00          C 
HETATM 1661  C   PTH A  41       1.568  10.608   2.097  1.00  0.00          C 
HETATM 1662  C   PTH A  41       1.583  10.604   2.100  1.00  0.00          C 
HETATM 1663  C   PTH A  41       1.598  10.600   2.102  1.00  0.00          C 
HETATM 1664  C   PTH A  41       1.614  10.596   2.105  1.00  0.00          C 
HETATM 1665  C   PTH A  41       1.629  10.593   2.107  1.00  0.00          C 
HETATM 1666  C   PTH A  41       1.644  10.589   2.110  1.00  0.00          C 
HETATM 1667  C   PTH A  41       1.659  10.585   2.112  1.00  0.00          C 
HETATM 1668  C   PTH A  41       1.674  10.581   2.115  1.00  0.00          C 
HETATM 1669  C   PTH A  41       1.690  10.577   2.117  1.00  0.00          C 
HETATM 1670  C   PTH A  41       1.705  10.573   2.119  1.00  0.00          C 
HETATM 1671  C   PTH A  41       1.720  10.570   2.122  1.00  0.00          C 
HETATM 1672  C   PTH A  41       1.735  10.566   2.124  1.00  0.00          C 
HETATM 1673  C   PTH A  41       1.751  10.562   2.126  1.00  0.00          C 
HETATM 1674  C   PTH A  41       1.766  10.558   2.129  1.00  0.00          C 
HETATM 1675  C   PTH A  41       1.781  10.554   2.131  1.00  0.00          C 
HETATM 1676  C   PTH A  41       1.796  10.550   2.133  1.00  0.00          C 
HETATM 1677  C   PTH A  41       1.811  10.546   2.136  1.00  0.00          C 
HETATM 1678  C   PTH A  41       1.827  10.543   2.138  1.00  0.00          C 
HETATM 1679  C   PTH A  41       1.842  10.539   2.140  1.00  0.00          C 
HETATM 1680  C   PTH A  41       1.857  10.535   2.143  1.00  0.00          C 
HETATM 1681  C   PTH A  41       1.872  10.531   2.145  1.00  0.00          C 
HETATM 1682  C   PTH A  41       1.888  10.527   2.147  1.00  0.00          C 
HETATM 1683  C   PTH A  41       1.903  10.523   2.149  1.00  0.00          C 
HETATM 1684  C   PTH A  41       1.918  10.519   2.152  1.00  0.00          C 
HETATM 1685  C   PTH A  41       1.933  10.515   2.154  1.00  0.00          C 
HETATM 1686  C   PTH A  41       1.948  10.511   2.156  1.00  0.00          C 
HETATM 1687  C   PTH A  41       1.964  10.507   2.159  1.00  0.00          C 
HETATM 1688  C   PTH A  41       1.979  10.504   2.161  1.00  0.00          C 
HETATM 1689  C   PTH A  41       1.994  10.500   2.163  1.00  0.00          C 
HETATM 1690  C   PTH A  41       2.009  10.496   2.166  1.00  0.00          C 
HETATM 1691  C   PTH A  41       2.024  10.492   2.168  1.00  0.00          C 
HETATM 1692  C   PTH A  41       2.040  10.488   2.170  1.00  0.00          C 
HETATM 1693  C   PTH A  41       2.055  10.484   2.173  1.00  0.00          C 
HETATM 1694  C   PTH A  41       2.070  10.481   2.175  1.00  0.00          C 
HETATM 1695  C   PTH A  41       2.085  10.477   2.178  1.00  0.00          C 
HETATM 1696  C   PTH A  41       2.101  10.473   2.180  1.00  0.00          C 
HETATM 1697  C   PTH A  41       2.116  10.469   2.182  1.00  0.00          C 
HETATM 1698  C   PTH A  41       2.131  10.465   2.185  1.00  0.00          C 
HETATM 1699  C   PTH A  41       2.146  10.461   2.187  1.00  0.00          C 
HETATM 1700  C   PTH A  41       2.161  10.457   2.189  1.00  0.00          C 
HETATM 1701  C   PTH A  41       2.177  10.453   2.192  1.00  0.00          C 
HETATM 1702  C   PTH A  41       2.192  10.450   2.194  1.00  0.00          C 
HETATM 1703  C   PTH A  41       2.207  10.446   2.196  1.00  0.00          C 
HETATM 1704  C   PTH A  41       2.222  10.442   2.198  1.00  0.00          C 
HETATM 1705  C   PTH A  41       2.238  10.438   2.200  1.00  0.00          C 
HETATM 1706  C   PTH A  41       2.253  10.434   2.202  1.00  0.00          C 
HETATM 1707  C   PTH A  41       2.268  10.430   2.204  1.00  0.00          C 
HETATM 1708  C   PTH A  41       2.283  10.426   2.206  1.00  0.00          C 
HETATM 1709  C   PTH A  41       2.298  10.422   2.208  1.00  0.00          C 
HETATM 1710  C   PTH A  41       2.319  10.416   2.211  1.00  0.00          C 
TER
HETATM 1711  C   PTH A  42       1.446  10.638   2.077  1.00  0.00          C 
HETATM 1712  C   PTH A  42       1.431  10.642   2.074  1.00  0.00          C 
HETATM 1713  C   PTH A  42       1.416  10.645   2.072  1.00  0.00          C 
HETATM 1714  C   PTH A  42       1.401  10.649   2.069  1.00  0.00          C 
HETATM 1715  C   PTH A  42       1.385  10.653   2.066  1.00  0.00          C 
HETATM 1716  C   PTH A  42       1.370  10.657   2.064  1.00  0.00          C 
HETATM 1717  C   PTH A  42       1.355  10.660   2.061  1.00  0.00          C 
HETATM 1718  C   PTH A  42       1.340  10.664   2.058  1.00  0.00          C 
HETATM 1719  C   PTH A  42       1.325  10.668   2.055  1.00  0.00          C 
HETATM 1720  C   PTH A  42       1.310  10.672   2.052  1.00  0.00          C 
HETATM 1721  C   PTH A  42       1.294  10.675   2.050  1.00  0.00          C 
HETATM 1722  C   PTH A  42       1.279  10.679   2.047  1.00  0.00          C 
HETATM 1723  C   PTH A  42       1.264  10.683   2.044  1.00  0.00          C 
HETATM 1724  C   PTH A  42       1.249  10.687   2.041  1.00  0.00          C 
HETATM 1725  C   PTH A  42       1.234  10.690   2.038  1.00  0.00          C 
HETATM 1726  C   PTH A  42       1.219  10.694   2.035  1.00  0.00          C 
HETATM 1727  C   PTH A  42       1.204  10.698   2.032  1.00  0.00          C 
HETATM 1728  C   PTH A  42       1.188  10.702   2.030  1.00  0.00          C 
HETATM 1729  C   PTH A  42       1.173  10.706   2.027  1.00  0.00          C 
HETATM 1730  C   PTH A  42       1.158  10.710   2.024  1.00  0.00          C 
HETATM 1731  C   PTH A  42       1.143  10.713   2.021  1.00  0.00          C 
HETATM 1732  C   PTH A  42       1.128  10.717   2.018  1.00  0.00          C 
HETATM 1733  C   PTH A  42       1.113  10.721   2.015  1.00  0.00          C 
HETATM 1734  C   PTH A  42       1.098  10.725   2.012  1.00  0.00          C 
HETATM 1735  C   PTH A  42       1.082  10.729   2.009  1.00  0.00          C 
HETATM 1736  C   PTH A  42       1.067  10.732   2.006  1.00  0.00          C 
HETATM 1737  C   PTH A  42       1.052  10.736   2.004  1.00  0.00          C 
HETATM 1738  C   PTH A  42       1.037  10.740   2.001  1.00  0.00          C 
HETATM 1739  C   PTH A  42       1.022  10.744   1.998  1.00  0.00          C 
HETATM 1740  C   PTH A  42       1.007  10.748   1.995  1.00  0.00          C 
HETATM 1741  C   PTH A  42       0.992  10.752   1.992  1.00  0.00          C 
HETATM 1742  C   PTH A  42       0.977  10.755   1.989  1.00  0.00          C 
HETATM 1743  C   PTH A  42       0.961  10.759   1.986  1.00  0.00          C 
HETATM 1744  C   PTH A  42       0.951  10.762   1.984  1.00  0.00          C 
TER
HETATM 1745  C   PTH A  43      -1.055  10.561   0.452  1.00  0.00          C 
HETATM 1746  C   PTH A  43      -1.064  10.550   0.460  1.00  0.00          C 
HETATM 1747  C   PTH A  43      -1.072  10.540   0.468  1.00  0.00          C 
HETATM 1748  C   PTH A  43      -1.081  10.529   0.476  1.00  0.00          C 
HETATM 1749  C   PTH A  43      -1.089  10.519   0.485  1.00  0.00          C 
HETATM 1750  C   PTH A  43      -1.098  10.508   0.493  1.00  0.00          C 
HETATM 1751  C   PTH A  43      -1.107  10.497   0.501  1.00  0.00          C 
HETATM 1752  C   PTH A  43      -1.115  10.487   0.509  1.00  0.00          C 
HETATM 1753  C   PTH A  43      -1.124  10.476   0.517  1.00  0.00          C 
HETATM 1754  C   PTH A  43      -1.132  10.465   0.525  1.00  0.00          C 
HETATM 1755  C   PTH A  43      -1.141  10.455   0.533  1.00  0.00          C 
HETATM 1756  C   PTH A  43      -1.150  10.444   0.541  1.00  0.00          C 
HETATM 1757  C   PTH A  43      -1.158  10.434   0.549  1.00  0.00          C 
HETATM 1758  C   PTH A  43      -1.167  10.423   0.557  1.00  0.00          C 
HETATM 1759  C   PTH A  43      -1.175  10.412   0.565  1.00  0.00          C 
HETATM 1760  C   PTH A  43      -1.184  10.401   0.573  1.00  0.00          C 
HETATM 1761  C   PTH A  43      -1.193  10.391   0.581  1.00  0.00          C 
HETATM 1762  C   PTH A  43      -1.201  10.380   0.589  1.00  0.00          C 
HETATM 1763  C   PTH A  43      -1.210  10.369   0.597  1.00  0.00          C 
HETATM 1764  C   PTH A  43      -1.218  10.359   0.605  1.00  0.00          C 
HETATM 1765  C   PTH A  43      -1.227  10.348   0.613  1.00  0.00          C 
HETATM 1766  C   PTH A  43      -1.236  10.337   0.621  1.00  0.00          C 
HETATM 1767  C   PTH A  43      -1.244  10.327   0.628  1.00  0.00          C 
HETATM 1768  C   PTH A  43      -1.253  10.316   0.636  1.00  0.00          C 
HETATM 1769  C   PTH A  43      -1.262  10.305   0.644  1.00  0.00          C 
HETATM 1770  C   PTH A  43      -1.270  10.294   0.652  1.00  0.00          C 
HETATM 1771  C   PTH A  43      -1.279  10.284   0.660  1.00  0.00          C 
HETATM 1772  C   PTH A  43      -1.288  10.273   0.668  1.00  0.00          C 
HETATM 1773  C   PTH A  43      -1.296  10.262   0.676  1.00  0.00          C 
HETATM 1774  C   PTH A  43      -1.305  10.251   0.683  1.00  0.00          C 
HETATM 1775  C   PTH A  43      -1.314  10.241   0.691  1.00  0.00          C 
HETATM 1776  C   PTH A  43      -1.322  10.230   0.699  1.00  0.00          C 
HETATM 1777  C   PTH A  43      -1.331  10.219   0.707  1.00  0.00          C 
HETATM 1778  C   PTH A  43      -1.340  10.208   0.715  1.00  0.00          C 
HETATM 1779  C   PTH A  43      -1.348  10.198   0.723  1.00  0.00          C 
HETATM 1780  C   PTH A  43      -1.357  10.187   0.731  1.00  0.00          C 
HETATM 1781  C   PTH A  43      -1.366  10.176   0.738  1.00  0.00          C 
HETATM 1782  C   PTH A  43      -1.374  10.166   0.746  1.00  0.00          C 
HETATM 1783  C   PTH A  43      -1.383  10.155   0.754  1.00  0.00          C 
HETATM 1784  C   PTH A  43      -1.392  10.144   0.762  1.00  0.00          C 
HETATM 1785  C   PTH A  43      -1.400  10.134   0.770  1.00  0.00          C 
HETATM 1786  C   PTH A  43      -1.409  10.123   0.778  1.00  0.00          C 
HETATM 1787  C   PTH A  43      -1.418  10.112   0.786  1.00  0.00          C 
HETATM 1788  C   PTH A  43      -1.426  10.101   0.794  1.00  0.00          C 
HETATM 1789  C   PTH A  43      -1.435  10.091   0.802  1.00  0.00          C 
HETATM 1790  C   PTH A  43      -1.444  10.080   0.809  1.00  0.00          C 
HETATM 1791  C   PTH A  43      -1.453  10.069   0.817  1.00  0.00          C 
HETATM 1792  C   PTH A  43      -1.461  10.058   0.824  1.00  0.00          C 
HETATM 1793  C   PTH A  43      -1.470  10.047   0.831  1.00  0.00          C 
HETATM 1794  C   PTH A  43      -1.479  10.036   0.838  1.00  0.00          C 
HETATM 1795  C   PTH A  43      -1.488  10.025   0.846  1.00  0.00          C 
HETATM 1796  C   PTH A  43      -1.497  10.014   0.853  1.00  0.00          C 
HETATM 1797  C   PTH A  43      -1.505  10.003   0.860  1.00  0.00          C 
HETATM 1798  C   PTH A  43      -1.514   9.992   0.867  1.00  0.00          C 
HETATM 1799  C   PTH A  43      -1.523   9.980   0.874  1.00  0.00          C 
HETATM 1800  C   PTH A  43      -1.532   9.969   0.881  1.00  0.00          C 
HETATM 1801  C   PTH A  43      -1.541   9.958   0.888  1.00  0.00          C 
HETATM 1802  C   PTH A  43      -1.555   9.941   0.899  1.00  0.00          C 
TER
HETATM 1803  C   PTH A  44      -1.055  10.561   0.452  1.00  0.00          C 
HETATM 1804  C   PTH A  44      -1.046  10.571   0.444  1.00  0.00          C 
HETATM 1805  C   PTH A  44      -1.038  10.582   0.436  1.00  0.00          C 
HETATM 1806  C   PTH A  44      -1.029  10.592   0.427  1.00  0.00          C 
HETATM 1807  C   PTH A  44      -1.021  10.603   0.419  1.00  0.00          C 
HETATM 1808  C   PTH A  44      -1.012  10.613   0.411  1.00  0.00          C 
HETATM 1809  C   PTH A  44      -1.004  10.624   0.402  1.00  0.00          C 
HETATM 1810  C   PTH A  44      -0.995  10.634   0.394  1.00  0.00          C 
HETATM 1811  C   PTH A  44      -0.987  10.645   0.386  1.00  0.00          C 
HETATM 1812  C   PTH A  44      -0.978  10.656   0.377  1.00  0.00          C 
HETATM 1813  C   PTH A  44      -0.970  10.666   0.369  1.00  0.00          C 
HETATM 1814  C   PTH A  44      -0.962  10.677   0.360  1.00  0.00          C 
HETATM 1815  C   PTH A  44      -0.954  10.687   0.352  1.00  0.00          C 
HETATM 1816  C   PTH A  44      -0.945  10.698   0.344  1.00  0.00          C 
HETATM 1817  C   PTH A  44      -0.937  10.709   0.335  1.00  0.00          C 
HETATM 1818  C   PTH A  44      -0.929  10.719   0.327  1.00  0.00          C 
HETATM 1819  C   PTH A  44      -0.921  10.730   0.318  1.00  0.00          C 
HETATM 1820  C   PTH A  44      -0.913  10.741   0.310  1.00  0.00          C 
HETATM 1821  C   PTH A  44      -0.905  10.752   0.301  1.00  0.00          C 
HETATM 1822  C   PTH A  44      -0.897  10.762   0.293  1.00  0.00          C 
HETATM 1823  C   PTH A  44      -0.889  10.773   0.284  1.00  0.00          C 
HETATM 1824  C   PTH A  44      -0.880  10.784   0.276  1.00  0.00          C 
HETATM 1825  C   PTH A  44      -0.872  10.794   0.267  1.00  0.00          C 
HETATM 1826  C   PTH A  44      -0.864  10.805   0.259  1.00  0.00          C 
HETATM 1827  C   PTH A  44      -0.856  10.816   0.250  1.00  0.00          C 
HETATM 1828  C   PTH A  44      -0.848  10.827   0.242  1.00  0.00          C 
HETATM 1829  C   PTH A  44      -0.840  10.837   0.233  1.00  0.00          C 
HETATM 1830  C   PTH A  44      -0.832  10.848   0.225  1.00  0.00          C 
HETATM 1831  C   PTH A  44      -0.824  10.859   0.217  1.00  0.00          C 
HETATM 1832  C   PTH A  44      -0.816  10.870   0.208  1.00  0.00          C 
HETATM 1833  C   PTH A  44      -0.808  10.880   0.200  1.00  0.00          C 
HETATM 1834  C   PTH A  44      -0.800  10.891   0.191  1.00  0.00          C 
HETATM 1835  C   PTH A  44      -0.792  10.902   0.183  1.00  0.00          C 
HETATM 1836  C   PTH A  44      -0.782  10.914   0.173  1.00  0.00          C 
TER
HETATM 1837  C   PTH A  45       0.828  10.753   1.235  1.00  0.00          C 
HETATM 1838  C   PTH A  45       0.830  10.753   1.251  1.00  0.00          C 
HETATM 1839  C   PTH A  45       0.833  10.753   1.267  1.00  0.00          C 
HETATM 1840  C   PTH A  45       0.836  10.753   1.282  1.00  0.00          C 
HETATM 1841  C   PTH A  45       0.838  10.753   1.298  1.00  0.00          C 
HETATM 1842  C   PTH A  45       0.841  10.753   1.314  1.00  0.00          C 
HETATM 1843  C   PTH A  45       0.844  10.753   1.329  1.00  0.00          C 
HETATM 1844  C   PTH A  45       0.847  10.753   1.345  1.00  0.00          C 
HETATM 1845  C   PTH A  45       0.849  10.753   1.361  1.00  0.00          C 
HETATM 1846  C   PTH A  45       0.852  10.753   1.376  1.00  0.00          C 
HETATM 1847  C   PTH A  45       0.855  10.753   1.392  1.00  0.00          C 
HETATM 1848  C   PTH A  45       0.857  10.753   1.407  1.00  0.00          C 
HETATM 1849  C   PTH A  45       0.860  10.753   1.423  1.00  0.00          C 
HETATM 1850  C   PTH A  45       0.863  10.753   1.439  1.00  0.00          C 
HETATM 1851  C   PTH A  45       0.866  10.753   1.454  1.00  0.00          C 
HETATM 1852  C   PTH A  45       0.868  10.753   1.470  1.00  0.00          C 
HETATM 1853  C   PTH A  45       0.871  10.753   1.486  1.00  0.00          C 
HETATM 1854  C   PTH A  45       0.874  10.753   1.501  1.00  0.00          C 
HETATM 1855  C   PTH A  45       0.877  10.753   1.517  1.00  0.00          C 
HETATM 1856  C   PTH A  45       0.880  10.753   1.532  1.00  0.00          C 
HETATM 1857  C   PTH A  45       0.883  10.753   1.548  1.00  0.00          C 
HETATM 1858  C   PTH A  45       0.885  10.753   1.564  1.00  0.00          C 
HETATM 1859  C   PTH A  45       0.888  10.753   1.579  1.00  0.00          C 
HETATM 1860  C   PTH A  45       0.891  10.753   1.595  1.00  0.00          C 
HETATM 1861  C   PTH A  45       0.894  10.754   1.611  1.00  0.00          C 
HETATM 1862  C   PTH A  45       0.897  10.754   1.626  1.00  0.00          C 
HETATM 1863  C   PTH A  45       0.899  10.754   1.642  1.00  0.00          C 
HETATM 1864  C   PTH A  45       0.902  10.754   1.658  1.00  0.00          C 
HETATM 1865  C   PTH A  45       0.905  10.754   1.673  1.00  0.00          C 
HETATM 1866  C   PTH A  45       0.907  10.755   1.689  1.00  0.00          C 
HETATM 1867  C   PTH A  45       0.910  10.755   1.705  1.00  0.00          C 
HETATM 1868  C   PTH A  45       0.912  10.755   1.720  1.00  0.00          C 
HETATM 1869  C   PTH A  45       0.915  10.756   1.736  1.00  0.00          C 
HETATM 1870  C   PTH A  45       0.917  10.756   1.752  1.00  0.00          C 
HETATM 1871  C   PTH A  45       0.919  10.756   1.767  1.00  0.00          C 
HETATM 1872  C   PTH A  45       0.922  10.757   1.783  1.00  0.00          C 
HETATM 1873  C   PTH A  45       0.924  10.757   1.799  1.00  0.00          C 
HETATM 1874  C   PTH A  45       0.926  10.757   1.814  1.00  0.00          C 
HETATM 1875  C   PTH A  45       0.929  10.758   1.830  1.00  0.00          C 
HETATM 1876  C   PTH A  45       0.931  10.758   1.846  1.00  0.00          C 
HETATM 1877  C   PTH A  45       0.933  10.759   1.861  1.00  0.00          C 
HETATM 1878  C   PTH A  45       0.936  10.759   1.877  1.00  0.00          C 
HETATM 1879  C   PTH A  45       0.938  10.759   1.893  1.00  0.00          C 
HETATM 1880  C   PTH A  45       0.940  10.760   1.909  1.00  0.00          C 
HETATM 1881  C   PTH A  45       0.942  10.760   1.924  1.00  0.00          C 
HETATM 1882  C   PTH A  45       0.945  10.761   1.940  1.00  0.00          C 
HETATM 1883  C   PTH A  45       0.947  10.761   1.956  1.00  0.00          C 
HETATM 1884  C   PTH A  45       0.949  10.762   1.971  1.00  0.00          C 
HETATM 1885  C   PTH A  45       0.951  10.762   1.984  1.00  0.00          C 
TER
HETATM 1886  C   PTH A  46       0.828  10.753   1.235  1.00  0.00          C 
HETATM 1887  C   PTH A  46       0.825  10.753   1.220  1.00  0.00          C 
HETATM 1888  C   PTH A  46       0.822  10.753   1.204  1.00  0.00          C 
HETATM 1889  C   PTH A  46       0.820  10.753   1.188  1.00  0.00          C 
HETATM 1890  C   PTH A  46       0.817  10.753   1.173  1.00  0.00          C 
HETATM 1891  C   PTH A  46       0.814  10.753   1.157  1.00  0.00          C 
HETATM 1892  C   PTH A  46       0.812  10.753   1.141  1.00  0.00          C 
HETATM 1893  C   PTH A  46       0.809  10.753   1.126  1.00  0.00          C 
HETATM 1894  C   PTH A  46       0.807  10.753   1.110  1.00  0.00          C 
HETATM 1895  C   PTH A  46       0.804  10.753   1.095  1.00  0.00          C 
HETATM 1896  C   PTH A  46       0.801  10.753   1.079  1.00  0.00          C 
HETATM 1897  C   PTH A  46       0.799  10.753   1.063  1.00  0.00          C 
HETATM 1898  C   PTH A  46       0.796  10.753   1.048  1.00  0.00          C 
HETATM 1899  C   PTH A  46       0.793  10.753   1.032  1.00  0.00          C 
HETATM 1900  C   PTH A  46       0.791  10.753   1.016  1.00  0.00          C 
HETATM 1901  C   PTH A  46       0.788  10.753   1.001  1.00  0.00          C 
HETATM 1902  C   PTH A  46       0.786  10.753   0.985  1.00  0.00          C 
HETATM 1903  C   PTH A  46       0.783  10.754   0.969  1.00  0.00          C 
HETATM 1904  C   PTH A  46       0.780  10.754   0.954  1.00  0.00          C 
HETATM 1905  C   PTH A  46       0.778  10.754   0.938  1.00  0.00          C 
HETATM 1906  C   PTH A  46       0.775  10.754   0.922  1.00  0.00          C 
HETATM 1907  C   PTH A  46       0.773  10.754   0.907  1.00  0.00          C 
HETATM 1908  C   PTH A  46       0.770  10.755   0.891  1.00  0.00          C 
HETATM 1909  C   PTH A  46       0.768  10.755   0.875  1.00  0.00          C 
HETATM 1910  C   PTH A  46       0.765  10.755   0.860  1.00  0.00          C 
HETATM 1911  C   PTH A  46       0.763  10.755   0.844  1.00  0.00          C 
HETATM 1912  C   PTH A  46       0.760  10.755   0.828  1.00  0.00          C 
HETATM 1913  C   PTH A  46       0.757  10.755   0.813  1.00  0.00          C 
HETATM 1914  C   PTH A  46       0.755  10.754   0.797  1.00  0.00          C 
HETATM 1915  C   PTH A  46       0.752  10.754   0.781  1.00  0.00          C 
HETATM 1916  C   PTH A  46       0.750  10.754   0.766  1.00  0.00          C 
HETATM 1917  C   PTH A  46       0.747  10.754   0.750  1.00  0.00          C 
HETATM 1918  C   PTH A  46       0.744  10.753   0.734  1.00  0.00          C 
HETATM 1919  C   PTH A  46       0.742  10.753   0.719  1.00  0.00          C 
HETATM 1920  C   PTH A  46       0.739  10.753   0.703  1.00  0.00          C 
HETATM 1921  C   PTH A  46       0.736  10.752   0.687  1.00  0.00          C 
HETATM 1922  C   PTH A  46       0.734  10.752   0.672  1.00  0.00          C 
HETATM 1923  C   PTH A  46       0.731  10.751   0.656  1.00  0.00          C 
HETATM 1924  C   PTH A  46       0.728  10.751   0.640  1.00  0.00          C 
HETATM 1925  C   PTH A  46       0.725  10.750   0.625  1.00  0.00          C 
HETATM 1926  C   PTH A  46       0.723  10.750   0.609  1.00  0.00          C 
HETATM 1927  C   PTH A  46       0.720  10.750   0.594  1.00  0.00          C 
HETATM 1928  C   PTH A  46       0.717  10.749   0.578  1.00  0.00          C 
HETATM 1929  C   PTH A  46       0.714  10.749   0.562  1.00  0.00          C 
HETATM 1930  C   PTH A  46       0.712  10.748   0.547  1.00  0.00          C 
HETATM 1931  C   PTH A  46       0.709  10.748   0.531  1.00  0.00          C 
HETATM 1932  C   PTH A  46       0.706  10.747   0.515  1.00  0.00          C 
HETATM 1933  C   PTH A  46       0.703  10.747   0.500  1.00  0.00          C 
HETATM 1934  C   PTH A  46       0.702  10.746   0.489  1.00  0.00          C 
TER
HETATM 1935  C   PTH A  47      -0.712  10.234  -1.590  1.00  0.00          C 
HETATM 1936  C   PTH A  47      -0.703  10.223  -1.597  1.00  0.00          C 
HETATM 1937  C   PTH A  47      -0.694  10.211  -1.603  1.00  0.00          C 
HETATM 1938  C   PTH A  47      -0.684  10.200  -1.610  1.00  0.00          C 
HETATM 1939  C   PTH A  47      -0.675  10.189  -1.616  1.00  0.00          C 
HETATM 1940  C   PTH A  47      -0.666  10.178  -1.623  1.00  0.00          C 
HETATM 1941  C   PTH A  47      -0.657  10.167  -1.629  1.00  0.00          C 
HETATM 1942  C   PTH A  47      -0.647  10.156  -1.636  1.00  0.00          C 
HETATM 1943  C   PTH A  47      -0.638  10.144  -1.642  1.00  0.00          C 
HETATM 1944  C   PTH A  47      -0.629  10.133  -1.649  1.00  0.00          C 
HETATM 1945  C   PTH A  47      -0.620  10.122  -1.655  1.00  0.00          C 
HETATM 1946  C   PTH A  47      -0.610  10.111  -1.662  1.00  0.00          C 
HETATM 1947  C   PTH A  47      -0.601  10.100  -1.668  1.00  0.00          C 
HETATM 1948  C   PTH A  47      -0.592  10.089  -1.675  1.00  0.00          C 
HETATM 1949  C   PTH A  47      -0.583  10.077  -1.681  1.00  0.00          C 
HETATM 1950  C   PTH A  47      -0.574  10.066  -1.688  1.00  0.00          C 
HETATM 1951  C   PTH A  47      -0.564  10.055  -1.694  1.00  0.00          C 
HETATM 1952  C   PTH A  47      -0.555  10.044  -1.701  1.00  0.00          C 
HETATM 1953  C   PTH A  47      -0.546  10.033  -1.707  1.00  0.00          C 
HETATM 1954  C   PTH A  47      -0.537  10.022  -1.714  1.00  0.00          C 
HETATM 1955  C   PTH A  47      -0.527  10.011  -1.720  1.00  0.00          C 
HETATM 1956  C   PTH A  47      -0.518   9.999  -1.727  1.00  0.00          C 
HETATM 1957  C   PTH A  47      -0.509   9.988  -1.733  1.00  0.00          C 
HETATM 1958  C   PTH A  47      -0.494   9.971  -1.744  1.00  0.00          C 
TER
HETATM 1959  C   PTH A  48      -0.712  10.234  -1.590  1.00  0.00          C 
HETATM 1960  C   PTH A  48      -0.721  10.245  -1.584  1.00  0.00          C 
HETATM 1961  C   PTH A  48      -0.730  10.256  -1.577  1.00  0.00          C 
HETATM 1962  C   PTH A  48      -0.740  10.267  -1.571  1.00  0.00          C 
HETATM 1963  C   PTH A  48      -0.749  10.279  -1.564  1.00  0.00          C 
HETATM 1964  C   PTH A  48      -0.758  10.290  -1.558  1.00  0.00          C 
HETATM 1965  C   PTH A  48      -0.767  10.301  -1.551  1.00  0.00          C 
HETATM 1966  C   PTH A  48      -0.776  10.312  -1.545  1.00  0.00          C 
HETATM 1967  C   PTH A  48      -0.786  10.323  -1.538  1.00  0.00          C 
HETATM 1968  C   PTH A  48      -0.795  10.335  -1.532  1.00  0.00          C 
HETATM 1969  C   PTH A  48      -0.804  10.346  -1.525  1.00  0.00          C 
HETATM 1970  C   PTH A  48      -0.813  10.357  -1.519  1.00  0.00          C 
HETATM 1971  C   PTH A  48      -0.822  10.368  -1.513  1.00  0.00          C 
HETATM 1972  C   PTH A  48      -0.831  10.380  -1.506  1.00  0.00          C 
HETATM 1973  C   PTH A  48      -0.840  10.391  -1.500  1.00  0.00          C 
HETATM 1974  C   PTH A  48      -0.849  10.402  -1.493  1.00  0.00          C 
HETATM 1975  C   PTH A  48      -0.858  10.414  -1.487  1.00  0.00          C 
HETATM 1976  C   PTH A  48      -0.868  10.425  -1.481  1.00  0.00          C 
HETATM 1977  C   PTH A  48      -0.877  10.437  -1.474  1.00  0.00          C 
HETATM 1978  C   PTH A  48      -0.886  10.448  -1.468  1.00  0.00          C 
HETATM 1979  C   PTH A  48      -0.895  10.459  -1.462  1.00  0.00          C 
HETATM 1980  C   PTH A  48      -0.904  10.470  -1.455  1.00  0.00          C 
HETATM 1981  C   PTH A  48      -0.914  10.481  -1.449  1.00  0.00          C 
HETATM 1982  C   PTH A  48      -0.923  10.492  -1.442  1.00  0.00          C 
HETATM 1983  C   PTH A  48      -0.933  10.503  -1.436  1.00  0.00          C 
HETATM 1984  C   PTH A  48      -0.942  10.514  -1.429  1.00  0.00          C 
HETATM 1985  C   PTH A  48      -0.952  10.525  -1.423  1.00  0.00          C 
HETATM 1986  C   PTH A  48      -0.962  10.536  -1.416  1.00  0.00          C 
HETATM 1987  C   PTH A  48      -0.971  10.547  -1.410  1.00  0.00          C 
HETATM 1988  C   PTH A  48      -0.981  10.557  -1.403  1.00  0.00          C 
HETATM 1989  C   PTH A  48      -0.991  10.568  -1.397  1.00  0.00          C 
HETATM 1990  C   PTH A  48      -1.000  10.579  -1.390  1.00  0.00          C 
HETATM 1991  C   PTH A  48      -1.010  10.589  -1.384  1.00  0.00          C 
HETATM 1992  C   PTH A  48      -1.020  10.600  -1.377  1.00  0.00          C 
HETATM 1993  C   PTH A  48      -1.030  10.611  -1.371  1.00  0.00          C 
HETATM 1994  C   PTH A  48      -1.040  10.621  -1.364  1.00  0.00          C 
HETATM 1995  C   PTH A  48      -1.049  10.632  -1.358  1.00  0.00          C 
HETATM 1996  C   PTH A  48      -1.059  10.642  -1.351  1.00  0.00          C 
HETATM 1997  C   PTH A  48      -1.069  10.653  -1.344  1.00  0.00          C 
HETATM 1998  C   PTH A  48      -1.079  10.664  -1.338  1.00  0.00          C 
HETATM 1999  C   PTH A  48      -1.089  10.674  -1.331  1.00  0.00          C 
HETATM 2000  C   PTH A  48      -1.098  10.685  -1.325  1.00  0.00          C 
HETATM 2001  C   PTH A  48      -1.108  10.695  -1.318  1.00  0.00          C 
HETATM 2002  C   PTH A  48      -1.118  10.706  -1.311  1.00  0.00          C 
HETATM 2003  C   PTH A  48      -1.133  10.722  -1.301  1.00  0.00          C 
TER
HETATM 2004  C   PTH A  49      -2.610  11.197   1.026  1.00  0.00          C 
HETATM 2005  C   PTH A  49      -2.599  11.186   1.027  1.00  0.00          C 
HETATM 2006  C   PTH A  49      -2.588  11.174   1.027  1.00  0.00          C 
HETATM 2007  C   PTH A  49      -2.577  11.163   1.027  1.00  0.00          C 
HETATM 2008  C   PTH A  49      -2.566  11.151   1.027  1.00  0.00          C 
HETATM 2009  C   PTH A  49      -2.555  11.139   1.027  1.00  0.00          C 
HETATM 2010  C   PTH A  49      -2.544  11.128   1.027  1.00  0.00          C 
HETATM 2011  C   PTH A  49      -2.534  11.116   1.027  1.00  0.00          C 
HETATM 2012  C   PTH A  49      -2.523  11.104   1.027  1.00  0.00          C 
HETATM 2013  C   PTH A  49      -2.512  11.092   1.026  1.00  0.00          C 
HETATM 2014  C   PTH A  49      -2.502  11.081   1.026  1.00  0.00          C 
HETATM 2015  C   PTH A  49      -2.491  11.069   1.025  1.00  0.00          C 
HETATM 2016  C   PTH A  49      -2.481  11.057   1.025  1.00  0.00          C 
HETATM 2017  C   PTH A  49      -2.470  11.045   1.024  1.00  0.00          C 
HETATM 2018  C   PTH A  49      -2.460  11.033   1.023  1.00  0.00          C 
HETATM 2019  C   PTH A  49      -2.450  11.021   1.022  1.00  0.00          C 
HETATM 2020  C   PTH A  49      -2.439  11.009   1.022  1.00  0.00          C 
HETATM 2021  C   PTH A  49      -2.429  10.997   1.021  1.00  0.00          C 
HETATM 2022  C   PTH A  49      -2.419  10.985   1.020  1.00  0.00          C 
HETATM 2023  C   PTH A  49      -2.409  10.973   1.019  1.00  0.00          C 
HETATM 2024  C   PTH A  49      -2.398  10.960   1.017  1.00  0.00          C 
HETATM 2025  C   PTH A  49      -2.388  10.948   1.016  1.00  0.00          C 
HETATM 2026  C   PTH A  49      -2.378  10.936   1.015  1.00  0.00          C 
HETATM 2027  C   PTH A  49      -2.368  10.924   1.014  1.00  0.00          C 
HETATM 2028  C   PTH A  49      -2.358  10.912   1.012  1.00  0.00          C 
HETATM 2029  C   PTH A  49      -2.348  10.899   1.011  1.00  0.00          C 
HETATM 2030  C   PTH A  49      -2.338  10.887   1.010  1.00  0.00          C 
HETATM 2031  C   PTH A  49      -2.328  10.875   1.008  1.00  0.00          C 
HETATM 2032  C   PTH A  49      -2.318  10.863   1.007  1.00  0.00          C 
HETATM 2033  C   PTH A  49      -2.308  10.850   1.006  1.00  0.00          C 
HETATM 2034  C   PTH A  49      -2.298  10.838   1.004  1.00  0.00          C 
HETATM 2035  C   PTH A  49      -2.288  10.826   1.003  1.00  0.00          C 
HETATM 2036  C   PTH A  49      -2.278  10.814   1.001  1.00  0.00          C 
HETATM 2037  C   PTH A  49      -2.268  10.801   1.000  1.00  0.00          C 
HETATM 2038  C   PTH A  49      -2.258  10.789   0.998  1.00  0.00          C 
HETATM 2039  C   PTH A  49      -2.248  10.777   0.997  1.00  0.00          C 
HETATM 2040  C   PTH A  49      -2.238  10.764   0.995  1.00  0.00          C 
HETATM 2041  C   PTH A  49      -2.229  10.752   0.994  1.00  0.00          C 
HETATM 2042  C   PTH A  49      -2.219  10.740   0.992  1.00  0.00          C 
HETATM 2043  C   PTH A  49      -2.209  10.727   0.991  1.00  0.00          C 
HETATM 2044  C   PTH A  49      -2.199  10.715   0.989  1.00  0.00          C 
HETATM 2045  C   PTH A  49      -2.189  10.703   0.988  1.00  0.00          C 
HETATM 2046  C   PTH A  49      -2.179  10.691   0.986  1.00  0.00          C 
HETATM 2047  C   PTH A  49      -2.169  10.678   0.985  1.00  0.00          C 
HETATM 2048  C   PTH A  49      -2.159  10.666   0.983  1.00  0.00          C 
HETATM 2049  C   PTH A  49      -2.149  10.654   0.982  1.00  0.00          C 
HETATM 2050  C   PTH A  49      -2.139  10.641   0.980  1.00  0.00          C 
HETATM 2051  C   PTH A  49      -2.129  10.629   0.979  1.00  0.00          C 
HETATM 2052  C   PTH A  49      -2.120  10.617   0.977  1.00  0.00          C 
HETATM 2053  C   PTH A  49      -2.110  10.604   0.976  1.00  0.00          C 
HETATM 2054  C   PTH A  49      -2.100  10.592   0.974  1.00  0.00          C 
HETATM 2055  C   PTH A  49      -2.090  10.580   0.973  1.00  0.00          C 
HETATM 2056  C   PTH A  49      -2.080  10.568   0.971  1.00  0.00          C 
HETATM 2057  C   PTH A  49      -2.070  10.555   0.970  1.00  0.00          C 
HETATM 2058  C   PTH A  49      -2.060  10.543   0.968  1.00  0.00          C 
HETATM 2059  C   PTH A  49      -2.050  10.531   0.967  1.00  0.00          C 
HETATM 2060  C   PTH A  49      -2.040  10.518   0.965  1.00  0.00          C 
HETATM 2061  C   PTH A  49      -2.030  10.506   0.964  1.00  0.00          C 
HETATM 2062  C   PTH A  49      -2.020  10.494   0.962  1.00  0.00          C 
HETATM 2063  C   PTH A  49      -2.010  10.481   0.961  1.00  0.00          C 
HETATM 2064  C   PTH A  49      -2.000  10.469   0.959  1.00  0.00          C 
HETATM 2065  C   PTH A  49      -1.991  10.457   0.958  1.00  0.00          C 
HETATM 2066  C   PTH A  49      -1.981  10.444   0.956  1.00  0.00          C 
HETATM 2067  C   PTH A  49      -1.971  10.432   0.955  1.00  0.00          C 
HETATM 2068  C   PTH A  49      -1.961  10.420   0.953  1.00  0.00          C 
HETATM 2069  C   PTH A  49      -1.951  10.407   0.952  1.00  0.00          C 
HETATM 2070  C   PTH A  49      -1.941  10.395   0.950  1.00  0.00          C 
HETATM 2071  C   PTH A  49      -1.931  10.383   0.949  1.00  0.00          C 
HETATM 2072  C   PTH A  49      -1.921  10.370   0.947  1.00  0.00          C 
HETATM 2073  C   PTH A  49      -1.912  10.358   0.946  1.00  0.00          C 
HETATM 2074  C   PTH A  49      -1.902  10.346   0.944  1.00  0.00          C 
HETATM 2075  C   PTH A  49      -1.892  10.333   0.943  1.00  0.00          C 
HETATM 2076  C   PTH A  49      -1.882  10.321   0.941  1.00  0.00          C 
HETATM 2077  C   PTH A  49      -1.872  10.308   0.940  1.00  0.00          C 
HETATM 2078  C   PTH A  49      -1.863  10.296   0.938  1.00  0.00          C 
HETATM 2079  C   PTH A  49      -1.853  10.284   0.936  1.00  0.00          C 
HETATM 2080  C   PTH A  49      -1.843  10.271   0.935  1.00  0.00          C 
HETATM 2081  C   PTH A  49      -1.834  10.259   0.933  1.00  0.00          C 
HETATM 2082  C   PTH A  49      -1.824  10.246   0.931  1.00  0.00          C 
HETATM 2083  C   PTH A  49      -1.814  10.234   0.930  1.00  0.00          C 
HETATM 2084  C   PTH A  49      -1.805  10.221   0.928  1.00  0.00          C 
HETATM 2085  C   PTH A  49      -1.795  10.208   0.926  1.00  0.00          C 
HETATM 2086  C   PTH A  49      -1.786  10.196   0.925  1.00  0.00          C 
HETATM 2087  C   PTH A  49      -1.776  10.183   0.923  1.00  0.00          C 
HETATM 2088  C   PTH A  49      -1.767  10.171   0.921  1.00  0.00          C 
HETATM 2089  C   PTH A  49      -1.757  10.158   0.919  1.00  0.00          C 
HETATM 2090  C   PTH A  49      -1.748  10.145   0.918  1.00  0.00          C 
HETATM 2091  C   PTH A  49      -1.738  10.133   0.916  1.00  0.00          C 
HETATM 2092  C   PTH A  49      -1.728  10.121   0.915  1.00  0.00          C 
HETATM 2093  C   PTH A  49      -1.718  10.109   0.913  1.00  0.00          C 
HETATM 2094  C   PTH A  49      -1.707  10.097   0.912  1.00  0.00          C 
HETATM 2095  C   PTH A  49      -1.696  10.085   0.911  1.00  0.00          C 
HETATM 2096  C   PTH A  49      -1.685  10.074   0.910  1.00  0.00          C 
HETATM 2097  C   PTH A  49      -1.674  10.062   0.909  1.00  0.00          C 
HETATM 2098  C   PTH A  49      -1.663  10.051   0.908  1.00  0.00          C 
HETATM 2099  C   PTH A  49      -1.652  10.040   0.907  1.00  0.00          C 
HETATM 2100  C   PTH A  49      -1.641  10.029   0.906  1.00  0.00          C 
HETATM 2101  C   PTH A  49      -1.630  10.017   0.905  1.00  0.00          C 
HETATM 2102  C   PTH A  49      -1.619  10.006   0.904  1.00  0.00          C 
HETATM 2103  C   PTH A  49      -1.608   9.995   0.904  1.00  0.00          C 
HETATM 2104  C   PTH A  49      -1.596   9.984   0.903  1.00  0.00          C 
HETATM 2105  C   PTH A  49      -1.585   9.972   0.902  1.00  0.00          C 
HETATM 2106  C   PTH A  49      -1.574   9.961   0.901  1.00  0.00          C 
HETATM 2107  C   PTH A  49      -1.563   9.950   0.900  1.00  0.00          C 
HETATM 2108  C   PTH A  49      -1.555   9.941   0.899  1.00  0.00          C 
TER
HETATM 2109  C   PTH A  50      -2.610  11.197   1.026  1.00  0.00          C 
HETATM 2110  C   PTH A  50      -2.621  11.208   1.026  1.00  0.00          C 
HETATM 2111  C   PTH A  50      -2.632  11.220   1.025  1.00  0.00          C 
HETATM 2112  C   PTH A  50      -2.643  11.231   1.025  1.00  0.00          C 
HETATM 2113  C   PTH A  50      -2.654  11.242   1.024  1.00  0.00          C 
HETATM 2114  C   PTH A  50      -2.665  11.254   1.023  1.00  0.00          C 
HETATM 2115  C   PTH A  50      -2.677  11.265   1.022  1.00  0.00          C 
HETATM 2116  C   PTH A  50      -2.688  11.276   1.021  1.00  0.00          C 
HETATM 2117  C   PTH A  50      -2.699  11.287   1.020  1.00  0.00          C 
HETATM 2118  C   PTH A  50      -2.711  11.298   1.019  1.00  0.00          C 
HETATM 2119  C   PTH A  50      -2.722  11.309   1.018  1.00  0.00          C 
HETATM 2120  C   PTH A  50      -2.733  11.320   1.017  1.00  0.00          C 
HETATM 2121  C   PTH A  50      -2.745  11.331   1.015  1.00  0.00          C 
HETATM 2122  C   PTH A  50      -2.756  11.342   1.014  1.00  0.00          C 
HETATM 2123  C   PTH A  50      -2.768  11.353   1.012  1.00  0.00          C 
HETATM 2124  C   PTH A  50      -2.779  11.364   1.011  1.00  0.00          C 
HETATM 2125  C   PTH A  50      -2.791  11.374   1.009  1.00  0.00          C 
HETATM 2126  C   PTH A  50      -2.802  11.385   1.007  1.00  0.00          C 
HETATM 2127  C   PTH A  50      -2.814  11.396   1.006  1.00  0.00          C 
HETATM 2128  C   PTH A  50      -2.825  11.407   1.004  1.00  0.00          C 
HETATM 2129  C   PTH A  50      -2.837  11.418   1.002  1.00  0.00          C 
HETATM 2130  C   PTH A  50      -2.848  11.428   1.000  1.00  0.00          C 
HETATM 2131  C   PTH A  50      -2.860  11.439   0.998  1.00  0.00          C 
HETATM 2132  C   PTH A  50      -2.871  11.450   0.996  1.00  0.00          C 
HETATM 2133  C   PTH A  50      -2.883  11.461   0.994  1.00  0.00          C 
HETATM 2134  C   PTH A  50      -2.894  11.471   0.992  1.00  0.00          C 
HETATM 2135  C   PTH A  50      -2.906  11.482   0.990  1.00  0.00          C 
HETATM 2136  C   PTH A  50      -2.917  11.493   0.988  1.00  0.00          C 
HETATM 2137  C   PTH A  50      -2.929  11.503   0.986  1.00  0.00          C 
HETATM 2138  C   PTH A  50      -2.940  11.514   0.983  1.00  0.00          C 
HETATM 2139  C   PTH A  50      -2.952  11.525   0.981  1.00  0.00          C 
HETATM 2140  C   PTH A  50      -2.963  11.535   0.979  1.00  0.00          C 
HETATM 2141  C   PTH A  50      -2.975  11.546   0.976  1.00  0.00          C 
HETATM 2142  C   PTH A  50      -2.986  11.557   0.974  1.00  0.00          C 
HETATM 2143  C   PTH A  50      -2.998  11.567   0.972  1.00  0.00          C 
HETATM 2144  C   PTH A  50      -3.009  11.578   0.969  1.00  0.00          C 
HETATM 2145  C   PTH A  50      -3.021  11.589   0.967  1.00  0.00          C 
HETATM 2146  C   PTH A  50      -3.032  11.600   0.964  1.00  0.00          C 
HETATM 2147  C   PTH A  50      -3.044  11.610   0.961  1.00  0.00          C 
HETATM 2148  C   PTH A  50      -3.055  11.621   0.959  1.00  0.00          C 
HETATM 2149  C   PTH A  50      -3.067  11.632   0.956  1.00  0.00          C 
HETATM 2150  C   PTH A  50      -3.078  11.642   0.954  1.00  0.00          C 
HETATM 2151  C   PTH A  50      -3.089  11.653   0.951  1.00  0.00          C 
HETATM 2152  C   PTH A  50      -3.101  11.664   0.948  1.00  0.00          C 
HETATM 2153  C   PTH A  50      -3.112  11.674   0.945  1.00  0.00          C 
HETATM 2154  C   PTH A  50      -3.124  11.685   0.943  1.00  0.00          C 
HETATM 2155  C   PTH A  50      -3.135  11.696   0.940  1.00  0.00          C 
HETATM 2156  C   PTH A  50      -3.146  11.707   0.937  1.00  0.00          C 
HETATM 2157  C   PTH A  50      -3.158  11.717   0.934  1.00  0.00          C 
HETATM 2158  C   PTH A  50      -3.169  11.728   0.931  1.00  0.00          C 
HETATM 2159  C   PTH A  50      -3.180  11.739   0.928  1.00  0.00          C 
HETATM 2160  C   PTH A  50      -3.191  11.750   0.925  1.00  0.00          C 
HETATM 2161  C   PTH A  50      -3.202  11.761   0.922  1.00  0.00          C 
HETATM 2162  C   PTH A  50      -3.214  11.771   0.918  1.00  0.00          C 
HETATM 2163  C   PTH A  50      -3.225  11.782   0.915  1.00  0.00          C 
HETATM 2164  C   PTH A  50      -3.236  11.793   0.912  1.00  0.00          C 
HETATM 2165  C   PTH A  50      -3.247  11.804   0.908  1.00  0.00          C 
HETATM 2166  C   PTH A  50      -3.258  11.815   0.905  1.00  0.00          C 
HETATM 2167  C   PTH A  50      -3.269  11.826   0.901  1.00  0.00          C 
HETATM 2168  C   PTH A  50      -3.279  11.837   0.897  1.00  0.00          C 
HETATM 2169  C   PTH A  50      -3.290  11.848   0.893  1.00  0.00          C 
HETATM 2170  C   PTH A  50      -3.301  11.859   0.889  1.00  0.00          C 
HETATM 2171  C   PTH A  50      -3.312  11.870   0.885  1.00  0.00          C 
HETATM 2172  C   PTH A  50      -3.322  11.881   0.881  1.00  0.00          C 
HETATM 2173  C   PTH A  50      -3.333  11.892   0.876  1.00  0.00          C 
HETATM 2174  C   PTH A  50      -3.343  11.903   0.872  1.00  0.00          C 
HETATM 2175  C   PTH A  50      -3.353  11.914   0.867  1.00  0.00          C 
HETATM 2176  C   PTH A  50      -3.363  11.925   0.862  1.00  0.00          C 
HETATM 2177  C   PTH A  50      -3.373  11.937   0.856  1.00  0.00          C 
HETATM 2178  C   PTH A  50      -3.382  11.948   0.850  1.00  0.00          C 
HETATM 2179  C   PTH A  50      -3.391  11.959   0.844  1.00  0.00          C 
HETATM 2180  C   PTH A  50      -3.400  11.971   0.837  1.00  0.00          C 
HETATM 2181  C   PTH A  50      -3.409  11.982   0.830  1.00  0.00          C 
HETATM 2182  C   PTH A  50      -3.417  11.993   0.822  1.00  0.00          C 
HETATM 2183  C   PTH A  50      -3.425  12.005   0.814  1.00  0.00          C 
HETATM 2184  C   PTH A  50      -3.437  12.023   0.802  1.00  0.00          C 
TER
HETATM 2185  C   PTH A  51      -1.797  10.482  -1.326  1.00  0.00          C 
HETATM 2186  C   PTH A  51      -1.812  10.477  -1.327  1.00  0.00          C 
HETATM 2187  C   PTH A  51      -1.826  10.471  -1.327  1.00  0.00          C 
HETATM 2188  C   PTH A  51      -1.841  10.466  -1.328  1.00  0.00          C 
HETATM 2189  C   PTH A  51      -1.856  10.460  -1.329  1.00  0.00          C 
HETATM 2190  C   PTH A  51      -1.871  10.455  -1.329  1.00  0.00          C 
HETATM 2191  C   PTH A  51      -1.886  10.449  -1.330  1.00  0.00          C 
HETATM 2192  C   PTH A  51      -1.901  10.443  -1.331  1.00  0.00          C 
HETATM 2193  C   PTH A  51      -1.916  10.438  -1.331  1.00  0.00          C 
HETATM 2194  C   PTH A  51      -1.930  10.432  -1.332  1.00  0.00          C 
HETATM 2195  C   PTH A  51      -1.945  10.427  -1.333  1.00  0.00          C 
HETATM 2196  C   PTH A  51      -1.960  10.421  -1.333  1.00  0.00          C 
HETATM 2197  C   PTH A  51      -1.975  10.416  -1.334  1.00  0.00          C 
HETATM 2198  C   PTH A  51      -1.990  10.410  -1.334  1.00  0.00          C 
HETATM 2199  C   PTH A  51      -2.005  10.405  -1.335  1.00  0.00          C 
HETATM 2200  C   PTH A  51      -2.020  10.399  -1.336  1.00  0.00          C 
HETATM 2201  C   PTH A  51      -2.034  10.393  -1.336  1.00  0.00          C 
HETATM 2202  C   PTH A  51      -2.049  10.388  -1.337  1.00  0.00          C 
HETATM 2203  C   PTH A  51      -2.064  10.382  -1.338  1.00  0.00          C 
HETATM 2204  C   PTH A  51      -2.079  10.377  -1.338  1.00  0.00          C 
HETATM 2205  C   PTH A  51      -2.094  10.371  -1.339  1.00  0.00          C 
HETATM 2206  C   PTH A  51      -2.109  10.366  -1.339  1.00  0.00          C 
HETATM 2207  C   PTH A  51      -2.124  10.360  -1.340  1.00  0.00          C 
HETATM 2208  C   PTH A  51      -2.143  10.353  -1.341  1.00  0.00          C 
TER
HETATM 2209  C   PTH A  52      -1.797  10.482  -1.326  1.00  0.00          C 
HETATM 2210  C   PTH A  52      -1.782  10.488  -1.325  1.00  0.00          C 
HETATM 2211  C   PTH A  52      -1.767  10.494  -1.325  1.00  0.00          C 
HETATM 2212  C   PTH A  52      -1.752  10.499  -1.324  1.00  0.00          C 
HETATM 2213  C   PTH A  52      -1.737  10.505  -1.323  1.00  0.00          C 
HETATM 2214  C   PTH A  52      -1.722  10.510  -1.323  1.00  0.00          C 
HETATM 2215  C   PTH A  52      -1.708  10.516  -1.322  1.00  0.00          C 
HETATM 2216  C   PTH A  52      -1.693  10.522  -1.321  1.00  0.00          C 
HETATM 2217  C   PTH A  52      -1.678  10.527  -1.321  1.00  0.00          C 
HETATM 2218  C   PTH A  52      -1.663  10.533  -1.320  1.00  0.00          C 
HETATM 2219  C   PTH A  52      -1.648  10.539  -1.319  1.00  0.00          C 
HETATM 2220  C   PTH A  52      -1.634  10.544  -1.319  1.00  0.00          C 
HETATM 2221  C   PTH A  52      -1.619  10.550  -1.318  1.00  0.00          C 
HETATM 2222  C   PTH A  52      -1.604  10.556  -1.317  1.00  0.00          C 
HETATM 2223  C   PTH A  52      -1.589  10.561  -1.316  1.00  0.00          C 
HETATM 2224  C   PTH A  52      -1.574  10.567  -1.316  1.00  0.00          C 
HETATM 2225  C   PTH A  52      -1.560  10.573  -1.315  1.00  0.00          C 
HETATM 2226  C   PTH A  52      -1.545  10.579  -1.314  1.00  0.00          C 
HETATM 2227  C   PTH A  52      -1.530  10.584  -1.314  1.00  0.00          C 
HETATM 2228  C   PTH A  52      -1.515  10.590  -1.313  1.00  0.00          C 
HETATM 2229  C   PTH A  52      -1.500  10.596  -1.313  1.00  0.00          C 
HETATM 2230  C   PTH A  52      -1.486  10.601  -1.312  1.00  0.00          C 
HETATM 2231  C   PTH A  52      -1.471  10.607  -1.311  1.00  0.00          C 
HETATM 2232  C   PTH A  52      -1.456  10.612  -1.311  1.00  0.00          C 
HETATM 2233  C   PTH A  52      -1.441  10.618  -1.311  1.00  0.00          C 
HETATM 2234  C   PTH A  52      -1.426  10.623  -1.310  1.00  0.00          C 
HETATM 2235  C   PTH A  52      -1.411  10.628  -1.310  1.00  0.00          C 
HETATM 2236  C   PTH A  52      -1.396  10.634  -1.309  1.00  0.00          C 
HETATM 2237  C   PTH A  52      -1.381  10.639  -1.309  1.00  0.00          C 
HETATM 2238  C   PTH A  52      -1.366  10.644  -1.308  1.00  0.00          C 
HETATM 2239  C   PTH A  52      -1.351  10.649  -1.308  1.00  0.00          C 
HETATM 2240  C   PTH A  52      -1.336  10.654  -1.307  1.00  0.00          C 
HETATM 2241  C   PTH A  52      -1.321  10.659  -1.307  1.00  0.00          C 
HETATM 2242  C   PTH A  52      -1.306  10.664  -1.307  1.00  0.00          C 
HETATM 2243  C   PTH A  52      -1.291  10.670  -1.306  1.00  0.00          C 
HETATM 2244  C   PTH A  52      -1.276  10.675  -1.306  1.00  0.00          C 
HETATM 2245  C   PTH A  52      -1.261  10.680  -1.305  1.00  0.00          C 
HETATM 2246  C   PTH A  52      -1.246  10.685  -1.305  1.00  0.00          C 
HETATM 2247  C   PTH A  52      -1.231  10.690  -1.304  1.00  0.00          C 
HETATM 2248  C   PTH A  52      -1.216  10.695  -1.304  1.00  0.00          C 
HETATM 2249  C   PTH A  52      -1.201  10.700  -1.303  1.00  0.00          C 
HETATM 2250  C   PTH A  52      -1.186  10.705  -1.303  1.00  0.00          C 
HETATM 2251  C   PTH A  52      -1.170  10.710  -1.302  1.00  0.00          C 
HETATM 2252  C   PTH A  52      -1.155  10.715  -1.302  1.00  0.00          C 
HETATM 2253  C   PTH A  52      -1.133  10.722  -1.301  1.00  0.00          C 
TER
HETATM 2254  C   PTH A  53      -4.454  12.623   5.259  1.00  0.00          C 
HETATM 2255  C   PTH A  53      -4.446  12.611   5.267  1.00  0.00          C 
HETATM 2256  C   PTH A  53      -4.438  12.600   5.274  1.00  0.00          C 
HETATM 2257  C   PTH A  53      -4.431  12.588   5.282  1.00  0.00          C 
HETATM 2258  C   PTH A  53      -4.423  12.576   5.289  1.00  0.00          C 
HETATM 2259  C   PTH A  53      -4.415  12.564   5.297  1.00  0.00          C 
HETATM 2260  C   PTH A  53      -4.408  12.553   5.304  1.00  0.00          C 
HETATM 2261  C   PTH A  53      -4.400  12.541   5.312  1.00  0.00          C 
HETATM 2262  C   PTH A  53      -4.392  12.529   5.319  1.00  0.00          C 
HETATM 2263  C   PTH A  53      -4.385  12.518   5.327  1.00  0.00          C 
HETATM 2264  C   PTH A  53      -4.377  12.506   5.334  1.00  0.00          C 
HETATM 2265  C   PTH A  53      -4.370  12.494   5.342  1.00  0.00          C 
HETATM 2266  C   PTH A  53      -4.362  12.482   5.349  1.00  0.00          C 
HETATM 2267  C   PTH A  53      -4.354  12.471   5.357  1.00  0.00          C 
HETATM 2268  C   PTH A  53      -4.347  12.459   5.364  1.00  0.00          C 
HETATM 2269  C   PTH A  53      -4.339  12.447   5.372  1.00  0.00          C 
HETATM 2270  C   PTH A  53      -4.331  12.436   5.379  1.00  0.00          C 
HETATM 2271  C   PTH A  53      -4.324  12.424   5.387  1.00  0.00          C 
HETATM 2272  C   PTH A  53      -4.316  12.412   5.394  1.00  0.00          C 
HETATM 2273  C   PTH A  53      -4.308  12.401   5.402  1.00  0.00          C 
HETATM 2274  C   PTH A  53      -4.301  12.389   5.410  1.00  0.00          C 
HETATM 2275  C   PTH A  53      -4.293  12.377   5.417  1.00  0.00          C 
HETATM 2276  C   PTH A  53      -4.286  12.366   5.425  1.00  0.00          C 
HETATM 2277  C   PTH A  53      -4.278  12.354   5.432  1.00  0.00          C 
HETATM 2278  C   PTH A  53      -4.271  12.342   5.440  1.00  0.00          C 
HETATM 2279  C   PTH A  53      -4.263  12.330   5.447  1.00  0.00          C 
HETATM 2280  C   PTH A  53      -4.255  12.318   5.455  1.00  0.00          C 
HETATM 2281  C   PTH A  53      -4.248  12.306   5.462  1.00  0.00          C 
HETATM 2282  C   PTH A  53      -4.241  12.295   5.469  1.00  0.00          C 
HETATM 2283  C   PTH A  53      -4.233  12.283   5.477  1.00  0.00          C 
HETATM 2284  C   PTH A  53      -4.226  12.271   5.484  1.00  0.00          C 
HETATM 2285  C   PTH A  53      -4.218  12.259   5.491  1.00  0.00          C 
HETATM 2286  C   PTH A  53      -4.211  12.247   5.498  1.00  0.00          C 
HETATM 2287  C   PTH A  53      -4.203  12.235   5.506  1.00  0.00          C 
HETATM 2288  C   PTH A  53      -4.196  12.222   5.513  1.00  0.00          C 
HETATM 2289  C   PTH A  53      -4.188  12.210   5.520  1.00  0.00          C 
HETATM 2290  C   PTH A  53      -4.181  12.198   5.527  1.00  0.00          C 
HETATM 2291  C   PTH A  53      -4.173  12.186   5.534  1.00  0.00          C 
HETATM 2292  C   PTH A  53      -4.166  12.174   5.541  1.00  0.00          C 
HETATM 2293  C   PTH A  53      -4.159  12.162   5.548  1.00  0.00          C 
HETATM 2294  C   PTH A  53      -4.151  12.150   5.555  1.00  0.00          C 
HETATM 2295  C   PTH A  53      -4.144  12.138   5.562  1.00  0.00          C 
HETATM 2296  C   PTH A  53      -4.136  12.126   5.569  1.00  0.00          C 
HETATM 2297  C   PTH A  53      -4.129  12.114   5.577  1.00  0.00          C 
HETATM 2298  C   PTH A  53      -4.121  12.101   5.584  1.00  0.00          C 
HETATM 2299  C   PTH A  53      -4.114  12.089   5.591  1.00  0.00          C 
HETATM 2300  C   PTH A  53      -4.107  12.077   5.598  1.00  0.00          C 
HETATM 2301  C   PTH A  53      -4.094  12.057   5.609  1.00  0.00          C 
TER
HETATM 2302  C   PTH A  54      -4.454  12.623   5.259  1.00  0.00          C 
HETATM 2303  C   PTH A  54      -4.461  12.635   5.252  1.00  0.00          C 
HETATM 2304  C   PTH A  54      -4.469  12.646   5.244  1.00  0.00          C 
HETATM 2305  C   PTH A  54      -4.477  12.658   5.237  1.00  0.00          C 
HETATM 2306  C   PTH A  54      -4.484  12.670   5.229  1.00  0.00          C 
HETATM 2307  C   PTH A  54      -4.492  12.682   5.222  1.00  0.00          C 
HETATM 2308  C   PTH A  54      -4.500  12.693   5.214  1.00  0.00          C 
HETATM 2309  C   PTH A  54      -4.507  12.705   5.207  1.00  0.00          C 
HETATM 2310  C   PTH A  54      -4.515  12.717   5.199  1.00  0.00          C 
HETATM 2311  C   PTH A  54      -4.522  12.729   5.192  1.00  0.00          C 
HETATM 2312  C   PTH A  54      -4.530  12.740   5.184  1.00  0.00          C 
HETATM 2313  C   PTH A  54      -4.538  12.752   5.177  1.00  0.00          C 
HETATM 2314  C   PTH A  54      -4.545  12.764   5.169  1.00  0.00          C 
HETATM 2315  C   PTH A  54      -4.553  12.775   5.162  1.00  0.00          C 
HETATM 2316  C   PTH A  54      -4.561  12.787   5.154  1.00  0.00          C 
HETATM 2317  C   PTH A  54      -4.568  12.799   5.146  1.00  0.00          C 
HETATM 2318  C   PTH A  54      -4.576  12.811   5.139  1.00  0.00          C 
HETATM 2319  C   PTH A  54      -4.583  12.822   5.131  1.00  0.00          C 
HETATM 2320  C   PTH A  54      -4.591  12.834   5.124  1.00  0.00          C 
HETATM 2321  C   PTH A  54      -4.598  12.846   5.116  1.00  0.00          C 
HETATM 2322  C   PTH A  54      -4.606  12.857   5.108  1.00  0.00          C 
HETATM 2323  C   PTH A  54      -4.613  12.869   5.101  1.00  0.00          C 
HETATM 2324  C   PTH A  54      -4.621  12.881   5.093  1.00  0.00          C 
HETATM 2325  C   PTH A  54      -4.628  12.893   5.085  1.00  0.00          C 
HETATM 2326  C   PTH A  54      -4.636  12.904   5.078  1.00  0.00          C 
HETATM 2327  C   PTH A  54      -4.644  12.916   5.070  1.00  0.00          C 
HETATM 2328  C   PTH A  54      -4.652  12.927   5.063  1.00  0.00          C 
HETATM 2329  C   PTH A  54      -4.659  12.939   5.055  1.00  0.00          C 
HETATM 2330  C   PTH A  54      -4.668  12.951   5.048  1.00  0.00          C 
HETATM 2331  C   PTH A  54      -4.676  12.962   5.041  1.00  0.00          C 
HETATM 2332  C   PTH A  54      -4.684  12.974   5.034  1.00  0.00          C 
HETATM 2333  C   PTH A  54      -4.692  12.985   5.026  1.00  0.00          C 
HETATM 2334  C   PTH A  54      -4.700  12.997   5.019  1.00  0.00          C 
HETATM 2335  C   PTH A  54      -4.709  13.008   5.012  1.00  0.00          C 
HETATM 2336  C   PTH A  54      -4.717  13.020   5.005  1.00  0.00          C 
HETATM 2337  C   PTH A  54      -4.726  13.031   4.998  1.00  0.00          C 
HETATM 2338  C   PTH A  54      -4.734  13.043   4.991  1.00  0.00          C 
HETATM 2339  C   PTH A  54      -4.742  13.054   4.984  1.00  0.00          C 
HETATM 2340  C   PTH A  54      -4.751  13.065   4.977  1.00  0.00          C 
HETATM 2341  C   PTH A  54      -4.759  13.077   4.970  1.00  0.00          C 
HETATM 2342  C   PTH A  54      -4.768  13.088   4.963  1.00  0.00          C 
HETATM 2343  C   PTH A  54      -4.776  13.100   4.956  1.00  0.00          C 
HETATM 2344  C   PTH A  54      -4.785  13.111   4.949  1.00  0.00          C 
HETATM 2345  C   PTH A  54      -4.793  13.123   4.942  1.00  0.00          C 
HETATM 2346  C   PTH A  54      -4.802  13.134   4.935  1.00  0.00          C 
HETATM 2347  C   PTH A  54      -4.810  13.145   4.928  1.00  0.00          C 
HETATM 2348  C   PTH A  54      -4.819  13.157   4.921  1.00  0.00          C 
HETATM 2349  C   PTH A  54      -4.827  13.168   4.914  1.00  0.00          C 
HETATM 2350  C   PTH A  54      -4.840  13.185   4.904  1.00  0.00          C 
TER
HETATM 2351  C   PTH A  55      -2.374  12.291   4.926  1.00  0.00          C 
HETATM 2352  C   PTH A  55      -2.383  12.278   4.925  1.00  0.00          C 
HETATM 2353  C   PTH A  55      -2.393  12.266   4.924  1.00  0.00          C 
HETATM 2354  C   PTH A  55      -2.403  12.253   4.923  1.00  0.00          C 
HETATM 2355  C   PTH A  55      -2.412  12.240   4.923  1.00  0.00          C 
HETATM 2356  C   PTH A  55      -2.422  12.228   4.922  1.00  0.00          C 
HETATM 2357  C   PTH A  55      -2.431  12.215   4.921  1.00  0.00          C 
HETATM 2358  C   PTH A  55      -2.441  12.202   4.920  1.00  0.00          C 
HETATM 2359  C   PTH A  55      -2.450  12.190   4.919  1.00  0.00          C 
HETATM 2360  C   PTH A  55      -2.460  12.177   4.919  1.00  0.00          C 
HETATM 2361  C   PTH A  55      -2.469  12.164   4.918  1.00  0.00          C 
HETATM 2362  C   PTH A  55      -2.479  12.152   4.917  1.00  0.00          C 
HETATM 2363  C   PTH A  55      -2.488  12.139   4.916  1.00  0.00          C 
HETATM 2364  C   PTH A  55      -2.498  12.126   4.916  1.00  0.00          C 
HETATM 2365  C   PTH A  55      -2.507  12.114   4.915  1.00  0.00          C 
HETATM 2366  C   PTH A  55      -2.517  12.101   4.914  1.00  0.00          C 
HETATM 2367  C   PTH A  55      -2.526  12.088   4.913  1.00  0.00          C 
HETATM 2368  C   PTH A  55      -2.536  12.075   4.913  1.00  0.00          C 
HETATM 2369  C   PTH A  55      -2.545  12.063   4.912  1.00  0.00          C 
HETATM 2370  C   PTH A  55      -2.554  12.050   4.911  1.00  0.00          C 
HETATM 2371  C   PTH A  55      -2.564  12.037   4.910  1.00  0.00          C 
HETATM 2372  C   PTH A  55      -2.573  12.024   4.910  1.00  0.00          C 
HETATM 2373  C   PTH A  55      -2.583  12.012   4.909  1.00  0.00          C 
HETATM 2374  C   PTH A  55      -2.593  11.999   4.908  1.00  0.00          C 
HETATM 2375  C   PTH A  55      -2.602  11.987   4.907  1.00  0.00          C 
HETATM 2376  C   PTH A  55      -2.612  11.974   4.907  1.00  0.00          C 
HETATM 2377  C   PTH A  55      -2.622  11.961   4.906  1.00  0.00          C 
HETATM 2378  C   PTH A  55      -2.631  11.949   4.905  1.00  0.00          C 
HETATM 2379  C   PTH A  55      -2.641  11.936   4.904  1.00  0.00          C 
HETATM 2380  C   PTH A  55      -2.651  11.924   4.904  1.00  0.00          C 
HETATM 2381  C   PTH A  55      -2.661  11.912   4.903  1.00  0.00          C 
HETATM 2382  C   PTH A  55      -2.670  11.899   4.902  1.00  0.00          C 
HETATM 2383  C   PTH A  55      -2.680  11.887   4.901  1.00  0.00          C 
HETATM 2384  C   PTH A  55      -2.690  11.874   4.900  1.00  0.00          C 
HETATM 2385  C   PTH A  55      -2.700  11.862   4.899  1.00  0.00          C 
HETATM 2386  C   PTH A  55      -2.710  11.849   4.899  1.00  0.00          C 
HETATM 2387  C   PTH A  55      -2.720  11.837   4.898  1.00  0.00          C 
HETATM 2388  C   PTH A  55      -2.730  11.825   4.897  1.00  0.00          C 
HETATM 2389  C   PTH A  55      -2.740  11.812   4.896  1.00  0.00          C 
HETATM 2390  C   PTH A  55      -2.749  11.800   4.895  1.00  0.00          C 
HETATM 2391  C   PTH A  55      -2.759  11.787   4.894  1.00  0.00          C 
HETATM 2392  C   PTH A  55      -2.769  11.775   4.893  1.00  0.00          C 
HETATM 2393  C   PTH A  55      -2.779  11.763   4.893  1.00  0.00          C 
HETATM 2394  C   PTH A  55      -2.789  11.750   4.892  1.00  0.00          C 
HETATM 2395  C   PTH A  55      -2.799  11.738   4.891  1.00  0.00          C 
HETATM 2396  C   PTH A  55      -2.806  11.729   4.890  1.00  0.00          C 
TER
HETATM 2397  C   PTH A  56      -2.374  12.291   4.926  1.00  0.00          C 
HETATM 2398  C   PTH A  56      -2.364  12.304   4.927  1.00  0.00          C 
HETATM 2399  C   PTH A  56      -2.355  12.316   4.927  1.00  0.00          C 
HETATM 2400  C   PTH A  56      -2.345  12.329   4.928  1.00  0.00          C 
HETATM 2401  C   PTH A  56      -2.335  12.341   4.929  1.00  0.00          C 
HETATM 2402  C   PTH A  56      -2.326  12.354   4.930  1.00  0.00          C 
HETATM 2403  C   PTH A  56      -2.316  12.367   4.931  1.00  0.00          C 
HETATM 2404  C   PTH A  56      -2.307  12.379   4.932  1.00  0.00          C 
HETATM 2405  C   PTH A  56      -2.297  12.392   4.932  1.00  0.00          C 
HETATM 2406  C   PTH A  56      -2.287  12.405   4.933  1.00  0.00          C 
HETATM 2407  C   PTH A  56      -2.278  12.417   4.934  1.00  0.00          C 
HETATM 2408  C   PTH A  56      -2.268  12.430   4.935  1.00  0.00          C 
HETATM 2409  C   PTH A  56      -2.259  12.442   4.936  1.00  0.00          C 
HETATM 2410  C   PTH A  56      -2.249  12.455   4.937  1.00  0.00          C 
HETATM 2411  C   PTH A  56      -2.239  12.468   4.937  1.00  0.00          C 
HETATM 2412  C   PTH A  56      -2.230  12.480   4.938  1.00  0.00          C 
HETATM 2413  C   PTH A  56      -2.220  12.493   4.939  1.00  0.00          C 
HETATM 2414  C   PTH A  56      -2.210  12.505   4.940  1.00  0.00          C 
HETATM 2415  C   PTH A  56      -2.201  12.518   4.941  1.00  0.00          C 
HETATM 2416  C   PTH A  56      -2.191  12.531   4.942  1.00  0.00          C 
HETATM 2417  C   PTH A  56      -2.182  12.543   4.942  1.00  0.00          C 
HETATM 2418  C   PTH A  56      -2.172  12.556   4.943  1.00  0.00          C 
HETATM 2419  C   PTH A  56      -2.162  12.568   4.944  1.00  0.00          C 
HETATM 2420  C   PTH A  56      -2.149  12.586   4.945  1.00  0.00          C 
TER
HETATM 2421  C   PTH A  57      -0.048  10.830   0.332  1.00  0.00          C 
HETATM 2422  C   PTH A  57      -0.032  10.828   0.335  1.00  0.00          C 
HETATM 2423  C   PTH A  57      -0.017  10.827   0.338  1.00  0.00          C 
HETATM 2424  C   PTH A  57      -0.001  10.825   0.342  1.00  0.00          C 
HETATM 2425  C   PTH A  57       0.014  10.824   0.345  1.00  0.00          C 
HETATM 2426  C   PTH A  57       0.030  10.822   0.348  1.00  0.00          C 
HETATM 2427  C   PTH A  57       0.045  10.821   0.351  1.00  0.00          C 
HETATM 2428  C   PTH A  57       0.061  10.819   0.354  1.00  0.00          C 
HETATM 2429  C   PTH A  57       0.076  10.818   0.358  1.00  0.00          C 
HETATM 2430  C   PTH A  57       0.092  10.816   0.361  1.00  0.00          C 
HETATM 2431  C   PTH A  57       0.107  10.815   0.364  1.00  0.00          C 
HETATM 2432  C   PTH A  57       0.122  10.813   0.367  1.00  0.00          C 
HETATM 2433  C   PTH A  57       0.138  10.812   0.370  1.00  0.00          C 
HETATM 2434  C   PTH A  57       0.153  10.810   0.374  1.00  0.00          C 
HETATM 2435  C   PTH A  57       0.169  10.809   0.377  1.00  0.00          C 
HETATM 2436  C   PTH A  57       0.184  10.807   0.380  1.00  0.00          C 
HETATM 2437  C   PTH A  57       0.200  10.806   0.383  1.00  0.00          C 
HETATM 2438  C   PTH A  57       0.215  10.804   0.386  1.00  0.00          C 
HETATM 2439  C   PTH A  57       0.231  10.803   0.389  1.00  0.00          C 
HETATM 2440  C   PTH A  57       0.246  10.802   0.393  1.00  0.00          C 
HETATM 2441  C   PTH A  57       0.262  10.800   0.396  1.00  0.00          C 
HETATM 2442  C   PTH A  57       0.277  10.799   0.399  1.00  0.00          C 
HETATM 2443  C   PTH A  57       0.293  10.797   0.402  1.00  0.00          C 
HETATM 2444  C   PTH A  57       0.308  10.796   0.405  1.00  0.00          C 
HETATM 2445  C   PTH A  57       0.324  10.794   0.408  1.00  0.00          C 
HETATM 2446  C   PTH A  57       0.339  10.793   0.411  1.00  0.00          C 
HETATM 2447  C   PTH A  57       0.355  10.791   0.414  1.00  0.00          C 
HETATM 2448  C   PTH A  57       0.370  10.790   0.418  1.00  0.00          C 
HETATM 2449  C   PTH A  57       0.386  10.788   0.421  1.00  0.00          C 
HETATM 2450  C   PTH A  57       0.401  10.786   0.424  1.00  0.00          C 
HETATM 2451  C   PTH A  57       0.417  10.784   0.427  1.00  0.00          C 
HETATM 2452  C   PTH A  57       0.432  10.782   0.431  1.00  0.00          C 
HETATM 2453  C   PTH A  57       0.447  10.781   0.434  1.00  0.00          C 
HETATM 2454  C   PTH A  57       0.463  10.779   0.437  1.00  0.00          C 
HETATM 2455  C   PTH A  57       0.478  10.777   0.440  1.00  0.00          C 
HETATM 2456  C   PTH A  57       0.494  10.775   0.444  1.00  0.00          C 
HETATM 2457  C   PTH A  57       0.509  10.773   0.447  1.00  0.00          C 
HETATM 2458  C   PTH A  57       0.524  10.771   0.450  1.00  0.00          C 
HETATM 2459  C   PTH A  57       0.540  10.768   0.454  1.00  0.00          C 
HETATM 2460  C   PTH A  57       0.555  10.766   0.457  1.00  0.00          C 
HETATM 2461  C   PTH A  57       0.571  10.764   0.460  1.00  0.00          C 
HETATM 2462  C   PTH A  57       0.586  10.762   0.464  1.00  0.00          C 
HETATM 2463  C   PTH A  57       0.601  10.760   0.467  1.00  0.00          C 
HETATM 2464  C   PTH A  57       0.617  10.758   0.471  1.00  0.00          C 
HETATM 2465  C   PTH A  57       0.632  10.756   0.474  1.00  0.00          C 
HETATM 2466  C   PTH A  57       0.647  10.754   0.477  1.00  0.00          C 
HETATM 2467  C   PTH A  57       0.663  10.752   0.481  1.00  0.00          C 
HETATM 2468  C   PTH A  57       0.678  10.749   0.484  1.00  0.00          C 
HETATM 2469  C   PTH A  57       0.702  10.746   0.489  1.00  0.00          C 
TER
HETATM 2470  C   PTH A  58      -0.048  10.830   0.332  1.00  0.00          C 
HETATM 2471  C   PTH A  58      -0.063  10.831   0.329  1.00  0.00          C 
HETATM 2472  C   PTH A  58      -0.079  10.833   0.325  1.00  0.00          C 
HETATM 2473  C   PTH A  58      -0.094  10.835   0.322  1.00  0.00          C 
HETATM 2474  C   PTH A  58      -0.110  10.836   0.319  1.00  0.00          C 
HETATM 2475  C   PTH A  58      -0.125  10.838   0.316  1.00  0.00          C 
HETATM 2476  C   PTH A  58      -0.141  10.839   0.313  1.00  0.00          C 
HETATM 2477  C   PTH A  58      -0.156  10.841   0.309  1.00  0.00          C 
HETATM 2478  C   PTH A  58      -0.171  10.842   0.306  1.00  0.00          C 
HETATM 2479  C   PTH A  58      -0.187  10.844   0.303  1.00  0.00          C 
HETATM 2480  C   PTH A  58      -0.202  10.845   0.300  1.00  0.00          C 
HETATM 2481  C   PTH A  58      -0.218  10.847   0.296  1.00  0.00          C 
HETATM 2482  C   PTH A  58      -0.233  10.848   0.293  1.00  0.00          C 
HETATM 2483  C   PTH A  58      -0.249  10.850   0.290  1.00  0.00          C 
HETATM 2484  C   PTH A  58      -0.264  10.851   0.287  1.00  0.00          C 
HETATM 2485  C   PTH A  58      -0.280  10.853   0.284  1.00  0.00          C 
HETATM 2486  C   PTH A  58      -0.295  10.854   0.281  1.00  0.00          C 
HETATM 2487  C   PTH A  58      -0.311  10.856   0.277  1.00  0.00          C 
HETATM 2488  C   PTH A  58      -0.326  10.857   0.274  1.00  0.00          C 
HETATM 2489  C   PTH A  58      -0.342  10.858   0.271  1.00  0.00          C 
HETATM 2490  C   PTH A  58      -0.357  10.860   0.268  1.00  0.00          C 
HETATM 2491  C   PTH A  58      -0.373  10.861   0.265  1.00  0.00          C 
HETATM 2492  C   PTH A  58      -0.388  10.863   0.262  1.00  0.00          C 
HETATM 2493  C   PTH A  58      -0.404  10.864   0.259  1.00  0.00          C 
HETATM 2494  C   PTH A  58      -0.419  10.866   0.255  1.00  0.00          C 
HETATM 2495  C   PTH A  58      -0.435  10.867   0.252  1.00  0.00          C 
HETATM 2496  C   PTH A  58      -0.450  10.869   0.249  1.00  0.00          C 
HETATM 2497  C   PTH A  58      -0.466  10.871   0.246  1.00  0.00          C 
HETATM 2498  C   PTH A  58      -0.481  10.873   0.242  1.00  0.00          C 
HETATM 2499  C   PTH A  58      -0.496  10.875   0.239  1.00  0.00          C 
HETATM 2500  C   PTH A  58      -0.512  10.877   0.235  1.00  0.00          C 
HETATM 2501  C   PTH A  58      -0.527  10.879   0.232  1.00  0.00          C 
HETATM 2502  C   PTH A  58      -0.542  10.881   0.228  1.00  0.00          C 
HETATM 2503  C   PTH A  58      -0.558  10.883   0.225  1.00  0.00          C 
HETATM 2504  C   PTH A  58      -0.573  10.885   0.221  1.00  0.00          C 
HETATM 2505  C   PTH A  58      -0.588  10.887   0.218  1.00  0.00          C 
HETATM 2506  C   PTH A  58      -0.604  10.889   0.214  1.00  0.00          C 
HETATM 2507  C   PTH A  58      -0.619  10.891   0.211  1.00  0.00          C 
HETATM 2508  C   PTH A  58      -0.634  10.893   0.207  1.00  0.00          C 
HETATM 2509  C   PTH A  58      -0.650  10.895   0.204  1.00  0.00          C 
HETATM 2510  C   PTH A  58      -0.665  10.898   0.200  1.00  0.00          C 
HETATM 2511  C   PTH A  58      -0.680  10.900   0.197  1.00  0.00          C 
HETATM 2512  C   PTH A  58      -0.696  10.902   0.193  1.00  0.00          C 
HETATM 2513  C   PTH A  58      -0.711  10.904   0.190  1.00  0.00          C 
HETATM 2514  C   PTH A  58      -0.726  10.906   0.186  1.00  0.00          C 
HETATM 2515  C   PTH A  58      -0.742  10.908   0.182  1.00  0.00          C 
HETATM 2516  C   PTH A  58      -0.757  10.911   0.179  1.00  0.00          C 
HETATM 2517  C   PTH A  58      -0.782  10.914   0.173  1.00  0.00          C 
TER
HETATM 2518  C   PTH A  59      -3.467  12.022   3.106  1.00  0.00          C 
HETATM 2519  C   PTH A  59      -3.459  12.010   3.113  1.00  0.00          C 
HETATM 2520  C   PTH A  59      -3.450  11.998   3.119  1.00  0.00          C 
HETATM 2521  C   PTH A  59      -3.442  11.986   3.126  1.00  0.00          C 
HETATM 2522  C   PTH A  59      -3.434  11.974   3.132  1.00  0.00          C 
HETATM 2523  C   PTH A  59      -3.425  11.963   3.139  1.00  0.00          C 
HETATM 2524  C   PTH A  59      -3.417  11.951   3.145  1.00  0.00          C 
HETATM 2525  C   PTH A  59      -3.408  11.939   3.151  1.00  0.00          C 
HETATM 2526  C   PTH A  59      -3.400  11.927   3.158  1.00  0.00          C 
HETATM 2527  C   PTH A  59      -3.392  11.915   3.164  1.00  0.00          C 
HETATM 2528  C   PTH A  59      -3.383  11.903   3.171  1.00  0.00          C 
HETATM 2529  C   PTH A  59      -3.375  11.891   3.177  1.00  0.00          C 
HETATM 2530  C   PTH A  59      -3.367  11.880   3.184  1.00  0.00          C 
HETATM 2531  C   PTH A  59      -3.358  11.868   3.190  1.00  0.00          C 
HETATM 2532  C   PTH A  59      -3.350  11.856   3.197  1.00  0.00          C 
HETATM 2533  C   PTH A  59      -3.342  11.844   3.203  1.00  0.00          C 
HETATM 2534  C   PTH A  59      -3.333  11.832   3.209  1.00  0.00          C 
HETATM 2535  C   PTH A  59      -3.325  11.820   3.216  1.00  0.00          C 
HETATM 2536  C   PTH A  59      -3.316  11.809   3.222  1.00  0.00          C 
HETATM 2537  C   PTH A  59      -3.308  11.797   3.229  1.00  0.00          C 
HETATM 2538  C   PTH A  59      -3.299  11.785   3.235  1.00  0.00          C 
HETATM 2539  C   PTH A  59      -3.291  11.773   3.241  1.00  0.00          C 
HETATM 2540  C   PTH A  59      -3.282  11.761   3.248  1.00  0.00          C 
HETATM 2541  C   PTH A  59      -3.274  11.749   3.254  1.00  0.00          C 
HETATM 2542  C   PTH A  59      -3.266  11.738   3.261  1.00  0.00          C 
HETATM 2543  C   PTH A  59      -3.257  11.726   3.267  1.00  0.00          C 
HETATM 2544  C   PTH A  59      -3.249  11.714   3.274  1.00  0.00          C 
HETATM 2545  C   PTH A  59      -3.241  11.702   3.280  1.00  0.00          C 
HETATM 2546  C   PTH A  59      -3.233  11.690   3.287  1.00  0.00          C 
HETATM 2547  C   PTH A  59      -3.225  11.678   3.293  1.00  0.00          C 
HETATM 2548  C   PTH A  59      -3.217  11.666   3.300  1.00  0.00          C 
HETATM 2549  C   PTH A  59      -3.209  11.654   3.306  1.00  0.00          C 
HETATM 2550  C   PTH A  59      -3.201  11.642   3.313  1.00  0.00          C 
HETATM 2551  C   PTH A  59      -3.193  11.630   3.320  1.00  0.00          C 
HETATM 2552  C   PTH A  59      -3.185  11.617   3.326  1.00  0.00          C 
HETATM 2553  C   PTH A  59      -3.177  11.605   3.333  1.00  0.00          C 
HETATM 2554  C   PTH A  59      -3.170  11.593   3.340  1.00  0.00          C 
HETATM 2555  C   PTH A  59      -3.162  11.581   3.346  1.00  0.00          C 
HETATM 2556  C   PTH A  59      -3.154  11.569   3.353  1.00  0.00          C 
HETATM 2557  C   PTH A  59      -3.146  11.557   3.360  1.00  0.00          C 
HETATM 2558  C   PTH A  59      -3.139  11.545   3.366  1.00  0.00          C 
HETATM 2559  C   PTH A  59      -3.131  11.533   3.373  1.00  0.00          C 
HETATM 2560  C   PTH A  59      -3.123  11.521   3.380  1.00  0.00          C 
HETATM 2561  C   PTH A  59      -3.115  11.508   3.387  1.00  0.00          C 
HETATM 2562  C   PTH A  59      -3.108  11.496   3.393  1.00  0.00          C 
HETATM 2563  C   PTH A  59      -3.100  11.484   3.400  1.00  0.00          C 
HETATM 2564  C   PTH A  59      -3.092  11.472   3.407  1.00  0.00          C 
HETATM 2565  C   PTH A  59      -3.085  11.460   3.414  1.00  0.00          C 
HETATM 2566  C   PTH A  59      -3.075  11.445   3.422  1.00  0.00          C 
TER
HETATM 2567  C   PTH A  60      -3.467  12.022   3.106  1.00  0.00          C 
HETATM 2568  C   PTH A  60      -3.475  12.034   3.100  1.00  0.00          C 
HETATM 2569  C   PTH A  60      -3.484  12.046   3.093  1.00  0.00          C 
HETATM 2570  C   PTH A  60      -3.492  12.058   3.087  1.00  0.00          C 
HETATM 2571  C   PTH A  60      -3.500  12.069   3.081  1.00  0.00          C 
HETATM 2572  C   PTH A  60      -3.509  12.081   3.074  1.00  0.00          C 
HETATM 2573  C   PTH A  60      -3.517  12.093   3.068  1.00  0.00          C 
HETATM 2574  C   PTH A  60      -3.525  12.105   3.061  1.00  0.00          C 
HETATM 2575  C   PTH A  60      -3.534  12.117   3.055  1.00  0.00          C 
HETATM 2576  C   PTH A  60      -3.542  12.129   3.048  1.00  0.00          C 
HETATM 2577  C   PTH A  60      -3.550  12.141   3.042  1.00  0.00          C 
HETATM 2578  C   PTH A  60      -3.559  12.153   3.036  1.00  0.00          C 
HETATM 2579  C   PTH A  60      -3.567  12.164   3.029  1.00  0.00          C 
HETATM 2580  C   PTH A  60      -3.575  12.176   3.023  1.00  0.00          C 
HETATM 2581  C   PTH A  60      -3.584  12.188   3.017  1.00  0.00          C 
HETATM 2582  C   PTH A  60      -3.592  12.200   3.010  1.00  0.00          C 
HETATM 2583  C   PTH A  60      -3.601  12.212   3.004  1.00  0.00          C 
HETATM 2584  C   PTH A  60      -3.609  12.224   2.998  1.00  0.00          C 
HETATM 2585  C   PTH A  60      -3.618  12.236   2.991  1.00  0.00          C 
HETATM 2586  C   PTH A  60      -3.626  12.248   2.985  1.00  0.00          C 
HETATM 2587  C   PTH A  60      -3.635  12.259   2.979  1.00  0.00          C 
HETATM 2588  C   PTH A  60      -3.643  12.271   2.972  1.00  0.00          C 
HETATM 2589  C   PTH A  60      -3.651  12.283   2.966  1.00  0.00          C 
HETATM 2590  C   PTH A  60      -3.660  12.295   2.960  1.00  0.00          C 
HETATM 2591  C   PTH A  60      -3.668  12.307   2.954  1.00  0.00          C 
HETATM 2592  C   PTH A  60      -3.676  12.319   2.947  1.00  0.00          C 
HETATM 2593  C   PTH A  60      -3.685  12.331   2.941  1.00  0.00          C 
HETATM 2594  C   PTH A  60      -3.693  12.343   2.934  1.00  0.00          C 
HETATM 2595  C   PTH A  60      -3.701  12.355   2.928  1.00  0.00          C 
HETATM 2596  C   PTH A  60      -3.709  12.367   2.921  1.00  0.00          C 
HETATM 2597  C   PTH A  60      -3.717  12.379   2.915  1.00  0.00          C 
HETATM 2598  C   PTH A  60      -3.725  12.391   2.908  1.00  0.00          C 
HETATM 2599  C   PTH A  60      -3.733  12.403   2.902  1.00  0.00          C 
HETATM 2600  C   PTH A  60      -3.741  12.415   2.895  1.00  0.00          C 
HETATM 2601  C   PTH A  60      -3.749  12.427   2.888  1.00  0.00          C 
HETATM 2602  C   PTH A  60      -3.757  12.439   2.882  1.00  0.00          C 
HETATM 2603  C   PTH A  60      -3.765  12.451   2.875  1.00  0.00          C 
HETATM 2604  C   PTH A  60      -3.773  12.463   2.868  1.00  0.00          C 
HETATM 2605  C   PTH A  60      -3.780  12.475   2.862  1.00  0.00          C 
HETATM 2606  C   PTH A  60      -3.788  12.487   2.855  1.00  0.00          C 
HETATM 2607  C   PTH A  60      -3.796  12.500   2.848  1.00  0.00          C 
HETATM 2608  C   PTH A  60      -3.804  12.512   2.842  1.00  0.00          C 
HETATM 2609  C   PTH A  60      -3.812  12.524   2.835  1.00  0.00          C 
HETATM 2610  C   PTH A  60      -3.820  12.536   2.828  1.00  0.00          C 
HETATM 2611  C   PTH A  60      -3.827  12.548   2.821  1.00  0.00          C 
HETATM 2612  C   PTH A  60      -3.835  12.560   2.815  1.00  0.00          C 
HETATM 2613  C   PTH A  60      -3.843  12.572   2.808  1.00  0.00          C 
HETATM 2614  C   PTH A  60      -3.851  12.584   2.801  1.00  0.00          C 
HETATM 2615  C   PTH A  60      -3.857  12.593   2.796  1.00  0.00          C 
TER
HETATM 2616  C   PTH A  61       3.087  10.780   1.312  1.00  0.00          C 
HETATM 2617  C   PTH A  61       3.077  10.776   1.324  1.00  0.00          C 
HETATM 2618  C   PTH A  61       3.067  10.772   1.335  1.00  0.00          C 
HETATM 2619  C   PTH A  61       3.057  10.768   1.347  1.00  0.00          C 
HETATM 2620  C   PTH A  61       3.047  10.764   1.359  1.00  0.00          C 
HETATM 2621  C   PTH A  61       3.037  10.760   1.370  1.00  0.00          C 
HETATM 2622  C   PTH A  61       3.027  10.756   1.382  1.00  0.00          C 
HETATM 2623  C   PTH A  61       3.017  10.752   1.394  1.00  0.00          C 
HETATM 2624  C   PTH A  61       3.007  10.748   1.405  1.00  0.00          C 
HETATM 2625  C   PTH A  61       2.997  10.743   1.417  1.00  0.00          C 
HETATM 2626  C   PTH A  61       2.987  10.739   1.429  1.00  0.00          C 
HETATM 2627  C   PTH A  61       2.977  10.735   1.440  1.00  0.00          C 
HETATM 2628  C   PTH A  61       2.967  10.731   1.452  1.00  0.00          C 
HETATM 2629  C   PTH A  61       2.958  10.727   1.464  1.00  0.00          C 
HETATM 2630  C   PTH A  61       2.948  10.723   1.476  1.00  0.00          C 
HETATM 2631  C   PTH A  61       2.938  10.718   1.487  1.00  0.00          C 
HETATM 2632  C   PTH A  61       2.928  10.714   1.499  1.00  0.00          C 
HETATM 2633  C   PTH A  61       2.918  10.710   1.510  1.00  0.00          C 
HETATM 2634  C   PTH A  61       2.908  10.706   1.522  1.00  0.00          C 
HETATM 2635  C   PTH A  61       2.898  10.701   1.534  1.00  0.00          C 
HETATM 2636  C   PTH A  61       2.888  10.697   1.545  1.00  0.00          C 
HETATM 2637  C   PTH A  61       2.878  10.693   1.557  1.00  0.00          C 
HETATM 2638  C   PTH A  61       2.869  10.688   1.569  1.00  0.00          C 
HETATM 2639  C   PTH A  61       2.859  10.684   1.580  1.00  0.00          C 
HETATM 2640  C   PTH A  61       2.849  10.679   1.592  1.00  0.00          C 
HETATM 2641  C   PTH A  61       2.839  10.675   1.604  1.00  0.00          C 
HETATM 2642  C   PTH A  61       2.829  10.671   1.615  1.00  0.00          C 
HETATM 2643  C   PTH A  61       2.819  10.666   1.627  1.00  0.00          C 
HETATM 2644  C   PTH A  61       2.809  10.662   1.638  1.00  0.00          C 
HETATM 2645  C   PTH A  61       2.799  10.657   1.650  1.00  0.00          C 
HETATM 2646  C   PTH A  61       2.789  10.653   1.662  1.00  0.00          C 
HETATM 2647  C   PTH A  61       2.780  10.648   1.673  1.00  0.00          C 
HETATM 2648  C   PTH A  61       2.770  10.644   1.685  1.00  0.00          C 
HETATM 2649  C   PTH A  61       2.760  10.639   1.696  1.00  0.00          C 
HETATM 2650  C   PTH A  61       2.750  10.635   1.708  1.00  0.00          C 
HETATM 2651  C   PTH A  61       2.740  10.630   1.720  1.00  0.00          C 
HETATM 2652  C   PTH A  61       2.730  10.626   1.731  1.00  0.00          C 
HETATM 2653  C   PTH A  61       2.720  10.621   1.743  1.00  0.00          C 
HETATM 2654  C   PTH A  61       2.711  10.617   1.754  1.00  0.00          C 
HETATM 2655  C   PTH A  61       2.701  10.612   1.766  1.00  0.00          C 
HETATM 2656  C   PTH A  61       2.691  10.607   1.777  1.00  0.00          C 
HETATM 2657  C   PTH A  61       2.681  10.603   1.789  1.00  0.00          C 
HETATM 2658  C   PTH A  61       2.671  10.598   1.800  1.00  0.00          C 
HETATM 2659  C   PTH A  61       2.661  10.593   1.812  1.00  0.00          C 
HETATM 2660  C   PTH A  61       2.651  10.589   1.823  1.00  0.00          C 
HETATM 2661  C   PTH A  61       2.641  10.584   1.835  1.00  0.00          C 
HETATM 2662  C   PTH A  61       2.632  10.579   1.847  1.00  0.00          C 
HETATM 2663  C   PTH A  61       2.622  10.575   1.858  1.00  0.00          C 
HETATM 2664  C   PTH A  61       2.612  10.570   1.870  1.00  0.00          C 
HETATM 2665  C   PTH A  61       2.602  10.565   1.881  1.00  0.00          C 
HETATM 2666  C   PTH A  61       2.592  10.561   1.893  1.00  0.00          C 
HETATM 2667  C   PTH A  61       2.582  10.556   1.904  1.00  0.00          C 
HETATM 2668  C   PTH A  61       2.572  10.551   1.916  1.00  0.00          C 
HETATM 2669  C   PTH A  61       2.562  10.547   1.927  1.00  0.00          C 
HETATM 2670  C   PTH A  61       2.552  10.542   1.939  1.00  0.00          C 
HETATM 2671  C   PTH A  61       2.543  10.537   1.950  1.00  0.00          C 
HETATM 2672  C   PTH A  61       2.533  10.533   1.962  1.00  0.00          C 
HETATM 2673  C   PTH A  61       2.523  10.528   1.973  1.00  0.00          C 
HETATM 2674  C   PTH A  61       2.513  10.524   1.985  1.00  0.00          C 
HETATM 2675  C   PTH A  61       2.503  10.519   1.996  1.00  0.00          C 
HETATM 2676  C   PTH A  61       2.493  10.515   2.008  1.00  0.00          C 
HETATM 2677  C   PTH A  61       2.483  10.510   2.019  1.00  0.00          C 
HETATM 2678  C   PTH A  61       2.473  10.506   2.031  1.00  0.00          C 
HETATM 2679  C   PTH A  61       2.463  10.501   2.042  1.00  0.00          C 
HETATM 2680  C   PTH A  61       2.453  10.496   2.054  1.00  0.00          C 
HETATM 2681  C   PTH A  61       2.444  10.490   2.065  1.00  0.00          C 
HETATM 2682  C   PTH A  61       2.434  10.485   2.076  1.00  0.00          C 
HETATM 2683  C   PTH A  61       2.424  10.480   2.088  1.00  0.00          C 
HETATM 2684  C   PTH A  61       2.415  10.474   2.099  1.00  0.00          C 
HETATM 2685  C   PTH A  61       2.405  10.468   2.110  1.00  0.00          C 
HETATM 2686  C   PTH A  61       2.395  10.463   2.122  1.00  0.00          C 
HETATM 2687  C   PTH A  61       2.386  10.457   2.133  1.00  0.00          C 
HETATM 2688  C   PTH A  61       2.376  10.451   2.144  1.00  0.00          C 
HETATM 2689  C   PTH A  61       2.367  10.445   2.155  1.00  0.00          C 
HETATM 2690  C   PTH A  61       2.357  10.440   2.167  1.00  0.00          C 
HETATM 2691  C   PTH A  61       2.347  10.434   2.178  1.00  0.00          C 
HETATM 2692  C   PTH A  61       2.338  10.428   2.189  1.00  0.00          C 
HETATM 2693  C   PTH A  61       2.328  10.422   2.200  1.00  0.00          C 
HETATM 2694  C   PTH A  61       2.319  10.416   2.211  1.00  0.00          C 
TER
HETATM 2695  C   PTH A  62       3.087  10.780   1.312  1.00  0.00          C 
HETATM 2696  C   PTH A  62       3.097  10.784   1.300  1.00  0.00          C 
HETATM 2697  C   PTH A  62       3.107  10.788   1.289  1.00  0.00          C 
HETATM 2698  C   PTH A  62       3.117  10.792   1.277  1.00  0.00          C 
HETATM 2699  C   PTH A  62       3.127  10.796   1.265  1.00  0.00          C 
HETATM 2700  C   PTH A  62       3.137  10.800   1.254  1.00  0.00          C 
HETATM 2701  C   PTH A  62       3.147  10.804   1.242  1.00  0.00          C 
HETATM 2702  C   PTH A  62       3.157  10.808   1.230  1.00  0.00          C 
HETATM 2703  C   PTH A  62       3.167  10.812   1.219  1.00  0.00          C 
HETATM 2704  C   PTH A  62       3.177  10.816   1.207  1.00  0.00          C 
HETATM 2705  C   PTH A  62       3.187  10.820   1.195  1.00  0.00          C 
HETATM 2706  C   PTH A  62       3.197  10.824   1.184  1.00  0.00          C 
HETATM 2707  C   PTH A  62       3.207  10.828   1.172  1.00  0.00          C 
HETATM 2708  C   PTH A  62       3.217  10.831   1.160  1.00  0.00          C 
HETATM 2709  C   PTH A  62       3.227  10.835   1.149  1.00  0.00          C 
HETATM 2710  C   PTH A  62       3.237  10.839   1.137  1.00  0.00          C 
HETATM 2711  C   PTH A  62       3.247  10.843   1.125  1.00  0.00          C 
HETATM 2712  C   PTH A  62       3.257  10.847   1.114  1.00  0.00          C 
HETATM 2713  C   PTH A  62       3.267  10.851   1.102  1.00  0.00          C 
HETATM 2714  C   PTH A  62       3.277  10.854   1.090  1.00  0.00          C 
HETATM 2715  C   PTH A  62       3.287  10.858   1.079  1.00  0.00          C 
HETATM 2716  C   PTH A  62       3.298  10.862   1.067  1.00  0.00          C 
HETATM 2717  C   PTH A  62       3.308  10.866   1.056  1.00  0.00          C 
HETATM 2718  C   PTH A  62       3.318  10.870   1.044  1.00  0.00          C 
HETATM 2719  C   PTH A  62       3.328  10.874   1.032  1.00  0.00          C 
HETATM 2720  C   PTH A  62       3.338  10.878   1.021  1.00  0.00          C 
HETATM 2721  C   PTH A  62       3.348  10.882   1.009  1.00  0.00          C 
HETATM 2722  C   PTH A  62       3.358  10.886   0.998  1.00  0.00          C 
HETATM 2723  C   PTH A  62       3.369  10.889   0.986  1.00  0.00          C 
HETATM 2724  C   PTH A  62       3.379  10.893   0.975  1.00  0.00          C 
HETATM 2725  C   PTH A  62       3.389  10.897   0.963  1.00  0.00          C 
HETATM 2726  C   PTH A  62       3.399  10.901   0.952  1.00  0.00          C 
HETATM 2727  C   PTH A  62       3.409  10.905   0.940  1.00  0.00          C 
HETATM 2728  C   PTH A  62       3.420  10.909   0.929  1.00  0.00          C 
HETATM 2729  C   PTH A  62       3.430  10.914   0.917  1.00  0.00          C 
HETATM 2730  C   PTH A  62       3.440  10.918   0.906  1.00  0.00          C 
HETATM 2731  C   PTH A  62       3.450  10.922   0.895  1.00  0.00          C 
HETATM 2732  C   PTH A  62       3.461  10.927   0.883  1.00  0.00          C 
HETATM 2733  C   PTH A  62       3.471  10.931   0.872  1.00  0.00          C 
HETATM 2734  C   PTH A  62       3.481  10.936   0.861  1.00  0.00          C 
HETATM 2735  C   PTH A  62       3.491  10.941   0.850  1.00  0.00          C 
HETATM 2736  C   PTH A  62       3.502  10.946   0.839  1.00  0.00          C 
HETATM 2737  C   PTH A  62       3.512  10.951   0.828  1.00  0.00          C 
HETATM 2738  C   PTH A  62       3.528  10.957   0.811  1.00  0.00          C 
TER
HETATM 2739  C   PTH A  63      -4.746  11.752   1.388  1.00  0.00          C 
HETATM 2740  C   PTH A  63      -4.755  11.739   1.388  1.00  0.00          C 
HETATM 2741  C   PTH A  63      -4.765  11.727   1.388  1.00  0.00          C 
HETATM 2742  C   PTH A  63      -4.775  11.714   1.389  1.00  0.00          C 
HETATM 2743  C   PTH A  63      -4.785  11.702   1.389  1.00  0.00          C 
HETATM 2744  C   PTH A  63      -4.795  11.690   1.389  1.00  0.00          C 
HETATM 2745  C   PTH A  63      -4.805  11.677   1.389  1.00  0.00          C 
HETATM 2746  C   PTH A  63      -4.815  11.665   1.389  1.00  0.00          C 
HETATM 2747  C   PTH A  63      -4.825  11.652   1.389  1.00  0.00          C 
HETATM 2748  C   PTH A  63      -4.835  11.640   1.389  1.00  0.00          C 
HETATM 2749  C   PTH A  63      -4.845  11.628   1.389  1.00  0.00          C 
HETATM 2750  C   PTH A  63      -4.855  11.615   1.389  1.00  0.00          C 
HETATM 2751  C   PTH A  63      -4.864  11.603   1.389  1.00  0.00          C 
HETATM 2752  C   PTH A  63      -4.874  11.590   1.389  1.00  0.00          C 
HETATM 2753  C   PTH A  63      -4.884  11.578   1.389  1.00  0.00          C 
HETATM 2754  C   PTH A  63      -4.894  11.566   1.389  1.00  0.00          C 
HETATM 2755  C   PTH A  63      -4.904  11.553   1.389  1.00  0.00          C 
HETATM 2756  C   PTH A  63      -4.914  11.541   1.389  1.00  0.00          C 
HETATM 2757  C   PTH A  63      -4.924  11.529   1.389  1.00  0.00          C 
HETATM 2758  C   PTH A  63      -4.934  11.516   1.389  1.00  0.00          C 
HETATM 2759  C   PTH A  63      -4.944  11.504   1.390  1.00  0.00          C 
HETATM 2760  C   PTH A  63      -4.954  11.491   1.390  1.00  0.00          C 
HETATM 2761  C   PTH A  63      -4.964  11.479   1.390  1.00  0.00          C 
HETATM 2762  C   PTH A  63      -4.979  11.460   1.390  1.00  0.00          C 
TER
HETATM 2763  C   PTH A  64      -4.746  11.752   1.388  1.00  0.00          C 
HETATM 2764  C   PTH A  64      -4.736  11.764   1.388  1.00  0.00          C 
HETATM 2765  C   PTH A  64      -4.726  11.776   1.388  1.00  0.00          C 
HETATM 2766  C   PTH A  64      -4.716  11.789   1.388  1.00  0.00          C 
HETATM 2767  C   PTH A  64      -4.706  11.801   1.388  1.00  0.00          C 
HETATM 2768  C   PTH A  64      -4.696  11.814   1.388  1.00  0.00          C 
HETATM 2769  C   PTH A  64      -4.686  11.826   1.388  1.00  0.00          C 
HETATM 2770  C   PTH A  64      -4.677  11.839   1.388  1.00  0.00          C 
HETATM 2771  C   PTH A  64      -4.667  11.851   1.388  1.00  0.00          C 
HETATM 2772  C   PTH A  64      -4.657  11.864   1.388  1.00  0.00          C 
HETATM 2773  C   PTH A  64      -4.647  11.876   1.388  1.00  0.00          C 
HETATM 2774  C   PTH A  64      -4.637  11.889   1.388  1.00  0.00          C 
HETATM 2775  C   PTH A  64      -4.628  11.901   1.388  1.00  0.00          C 
HETATM 2776  C   PTH A  64      -4.618  11.914   1.388  1.00  0.00          C 
HETATM 2777  C   PTH A  64      -4.608  11.926   1.388  1.00  0.00          C 
HETATM 2778  C   PTH A  64      -4.598  11.939   1.388  1.00  0.00          C 
HETATM 2779  C   PTH A  64      -4.589  11.951   1.388  1.00  0.00          C 
HETATM 2780  C   PTH A  64      -4.579  11.964   1.388  1.00  0.00          C 
HETATM 2781  C   PTH A  64      -4.569  11.977   1.388  1.00  0.00          C 
HETATM 2782  C   PTH A  64      -4.560  11.989   1.387  1.00  0.00          C 
HETATM 2783  C   PTH A  64      -4.550  12.002   1.387  1.00  0.00          C 
HETATM 2784  C   PTH A  64      -4.540  12.014   1.387  1.00  0.00          C 
HETATM 2785  C   PTH A  64      -4.530  12.026   1.387  1.00  0.00          C 
HETATM 2786  C   PTH A  64      -4.520  12.039   1.387  1.00  0.00          C 
HETATM 2787  C   PTH A  64      -4.510  12.051   1.387  1.00  0.00          C 
HETATM 2788  C   PTH A  64      -4.500  12.063   1.386  1.00  0.00          C 
HETATM 2789  C   PTH A  64      -4.489  12.075   1.386  1.00  0.00          C 
HETATM 2790  C   PTH A  64      -4.479  12.087   1.386  1.00  0.00          C 
HETATM 2791  C   PTH A  64      -4.469  12.099   1.386  1.00  0.00          C 
HETATM 2792  C   PTH A  64      -4.458  12.111   1.385  1.00  0.00          C 
HETATM 2793  C   PTH A  64      -4.448  12.123   1.385  1.00  0.00          C 
HETATM 2794  C   PTH A  64      -4.438  12.135   1.385  1.00  0.00          C 
HETATM 2795  C   PTH A  64      -4.427  12.147   1.385  1.00  0.00          C 
HETATM 2796  C   PTH A  64      -4.417  12.159   1.384  1.00  0.00          C 
HETATM 2797  C   PTH A  64      -4.406  12.171   1.384  1.00  0.00          C 
HETATM 2798  C   PTH A  64      -4.396  12.183   1.384  1.00  0.00          C 
HETATM 2799  C   PTH A  64      -4.386  12.195   1.384  1.00  0.00          C 
HETATM 2800  C   PTH A  64      -4.375  12.207   1.383  1.00  0.00          C 
HETATM 2801  C   PTH A  64      -4.365  12.219   1.383  1.00  0.00          C 
HETATM 2802  C   PTH A  64      -4.354  12.231   1.383  1.00  0.00          C 
HETATM 2803  C   PTH A  64      -4.344  12.243   1.383  1.00  0.00          C 
HETATM 2804  C   PTH A  64      -4.333  12.255   1.382  1.00  0.00          C 
HETATM 2805  C   PTH A  64      -4.323  12.267   1.382  1.00  0.00          C 
HETATM 2806  C   PTH A  64      -4.312  12.279   1.382  1.00  0.00          C 
HETATM 2807  C   PTH A  64      -4.295  12.298   1.382  1.00  0.00          C 
TER
HETATM 2808  C   PTH A  65      -0.956  10.816  -0.581  1.00  0.00          C 
HETATM 2809  C   PTH A  65      -0.952  10.818  -0.565  1.00  0.00          C 
HETATM 2810  C   PTH A  65      -0.949  10.820  -0.550  1.00  0.00          C 
HETATM 2811  C   PTH A  65      -0.945  10.822  -0.535  1.00  0.00          C 
HETATM 2812  C   PTH A  65      -0.941  10.824  -0.519  1.00  0.00          C 
HETATM 2813  C   PTH A  65      -0.938  10.826  -0.504  1.00  0.00          C 
HETATM 2814  C   PTH A  65      -0.934  10.827  -0.489  1.00  0.00          C 
HETATM 2815  C   PTH A  65      -0.930  10.829  -0.473  1.00  0.00          C 
HETATM 2816  C   PTH A  65      -0.927  10.831  -0.458  1.00  0.00          C 
HETATM 2817  C   PTH A  65      -0.923  10.833  -0.443  1.00  0.00          C 
HETATM 2818  C   PTH A  65      -0.920  10.835  -0.427  1.00  0.00          C 
HETATM 2819  C   PTH A  65      -0.916  10.836  -0.412  1.00  0.00          C 
HETATM 2820  C   PTH A  65      -0.913  10.838  -0.396  1.00  0.00          C 
HETATM 2821  C   PTH A  65      -0.909  10.840  -0.381  1.00  0.00          C 
HETATM 2822  C   PTH A  65      -0.905  10.842  -0.366  1.00  0.00          C 
HETATM 2823  C   PTH A  65      -0.902  10.844  -0.350  1.00  0.00          C 
HETATM 2824  C   PTH A  65      -0.898  10.845  -0.335  1.00  0.00          C 
HETATM 2825  C   PTH A  65      -0.895  10.847  -0.320  1.00  0.00          C 
HETATM 2826  C   PTH A  65      -0.891  10.849  -0.304  1.00  0.00          C 
HETATM 2827  C   PTH A  65      -0.888  10.851  -0.289  1.00  0.00          C 
HETATM 2828  C   PTH A  65      -0.884  10.852  -0.273  1.00  0.00          C 
HETATM 2829  C   PTH A  65      -0.881  10.854  -0.258  1.00  0.00          C 
HETATM 2830  C   PTH A  65      -0.877  10.856  -0.243  1.00  0.00          C 
HETATM 2831  C   PTH A  65      -0.874  10.857  -0.227  1.00  0.00          C 
HETATM 2832  C   PTH A  65      -0.870  10.859  -0.212  1.00  0.00          C 
HETATM 2833  C   PTH A  65      -0.867  10.861  -0.196  1.00  0.00          C 
HETATM 2834  C   PTH A  65      -0.864  10.863  -0.181  1.00  0.00          C 
HETATM 2835  C   PTH A  65      -0.860  10.865  -0.166  1.00  0.00          C 
HETATM 2836  C   PTH A  65      -0.857  10.867  -0.150  1.00  0.00          C 
HETATM 2837  C   PTH A  65      -0.853  10.869  -0.135  1.00  0.00          C 
HETATM 2838  C   PTH A  65      -0.850  10.871  -0.120  1.00  0.00          C 
HETATM 2839  C   PTH A  65      -0.846  10.873  -0.104  1.00  0.00          C 
HETATM 2840  C   PTH A  65      -0.843  10.875  -0.089  1.00  0.00          C 
HETATM 2841  C   PTH A  65      -0.840  10.877  -0.074  1.00  0.00          C 
HETATM 2842  C   PTH A  65      -0.836  10.879  -0.058  1.00  0.00          C 
HETATM 2843  C   PTH A  65      -0.833  10.882  -0.043  1.00  0.00          C 
HETATM 2844  C   PTH A  65      -0.829  10.884  -0.028  1.00  0.00          C 
HETATM 2845  C   PTH A  65      -0.825  10.886  -0.012  1.00  0.00          C 
HETATM 2846  C   PTH A  65      -0.822  10.888   0.003  1.00  0.00          C 
HETATM 2847  C   PTH A  65      -0.818  10.891   0.018  1.00  0.00          C 
HETATM 2848  C   PTH A  65      -0.815  10.893   0.034  1.00  0.00          C 
HETATM 2849  C   PTH A  65      -0.811  10.895   0.049  1.00  0.00          C 
HETATM 2850  C   PTH A  65      -0.808  10.898   0.064  1.00  0.00          C 
HETATM 2851  C   PTH A  65      -0.804  10.900   0.080  1.00  0.00          C 
HETATM 2852  C   PTH A  65      -0.801  10.902   0.095  1.00  0.00          C 
HETATM 2853  C   PTH A  65      -0.797  10.905   0.110  1.00  0.00          C 
HETATM 2854  C   PTH A  65      -0.794  10.907   0.125  1.00  0.00          C 
HETATM 2855  C   PTH A  65      -0.790  10.909   0.141  1.00  0.00          C 
HETATM 2856  C   PTH A  65      -0.786  10.912   0.156  1.00  0.00          C 
HETATM 2857  C   PTH A  65      -0.782  10.914   0.173  1.00  0.00          C 
TER
HETATM 2858  C   PTH A  66      -0.956  10.816  -0.581  1.00  0.00          C 
HETATM 2859  C   PTH A  66      -0.959  10.815  -0.596  1.00  0.00          C 
HETATM 2860  C   PTH A  66      -0.963  10.813  -0.611  1.00  0.00          C 
HETATM 2861  C   PTH A  66      -0.967  10.811  -0.627  1.00  0.00          C 
HETATM 2862  C   PTH A  66      -0.970  10.809  -0.642  1.00  0.00          C 
HETATM 2863  C   PTH A  66      -0.974  10.808  -0.657  1.00  0.00          C 
HETATM 2864  C   PTH A  66      -0.978  10.806  -0.673  1.00  0.00          C 
HETATM 2865  C   PTH A  66      -0.981  10.804  -0.688  1.00  0.00          C 
HETATM 2866  C   PTH A  66      -0.985  10.802  -0.703  1.00  0.00          C 
HETATM 2867  C   PTH A  66      -0.989  10.800  -0.719  1.00  0.00          C 
HETATM 2868  C   PTH A  66      -0.992  10.799  -0.734  1.00  0.00          C 
HETATM 2869  C   PTH A  66      -0.996  10.797  -0.750  1.00  0.00          C 
HETATM 2870  C   PTH A  66      -1.000  10.795  -0.765  1.00  0.00          C 
HETATM 2871  C   PTH A  66      -1.003  10.794  -0.780  1.00  0.00          C 
HETATM 2872  C   PTH A  66      -1.007  10.792  -0.796  1.00  0.00          C 
HETATM 2873  C   PTH A  66      -1.011  10.790  -0.811  1.00  0.00          C 
HETATM 2874  C   PTH A  66      -1.014  10.789  -0.826  1.00  0.00          C 
HETATM 2875  C   PTH A  66      -1.018  10.787  -0.842  1.00  0.00          C 
HETATM 2876  C   PTH A  66      -1.022  10.785  -0.857  1.00  0.00          C 
HETATM 2877  C   PTH A  66      -1.026  10.784  -0.872  1.00  0.00          C 
HETATM 2878  C   PTH A  66      -1.029  10.782  -0.888  1.00  0.00          C 
HETATM 2879  C   PTH A  66      -1.033  10.780  -0.903  1.00  0.00          C 
HETATM 2880  C   PTH A  66      -1.037  10.779  -0.918  1.00  0.00          C 
HETATM 2881  C   PTH A  66      -1.040  10.777  -0.934  1.00  0.00          C 
HETATM 2882  C   PTH A  66      -1.044  10.775  -0.949  1.00  0.00          C 
HETATM 2883  C   PTH A  66      -1.048  10.773  -0.964  1.00  0.00          C 
HETATM 2884  C   PTH A  66      -1.052  10.771  -0.980  1.00  0.00          C 
HETATM 2885  C   PTH A  66      -1.056  10.769  -0.995  1.00  0.00          C 
HETATM 2886  C   PTH A  66      -1.059  10.767  -1.010  1.00  0.00          C 
HETATM 2887  C   PTH A  66      -1.063  10.765  -1.025  1.00  0.00          C 
HETATM 2888  C   PTH A  66      -1.067  10.763  -1.041  1.00  0.00          C 
HETATM 2889  C   PTH A  66      -1.071  10.760  -1.056  1.00  0.00          C 
HETATM 2890  C   PTH A  66      -1.075  10.758  -1.071  1.00  0.00          C 
HETATM 2891  C   PTH A  66      -1.079  10.756  -1.086  1.00  0.00          C 
HETATM 2892  C   PTH A  66      -1.082  10.754  -1.102  1.00  0.00          C 
HETATM 2893  C   PTH A  66      -1.086  10.751  -1.117  1.00  0.00          C 
HETATM 2894  C   PTH A  66      -1.090  10.749  -1.132  1.00  0.00          C 
HETATM 2895  C   PTH A  66      -1.094  10.747  -1.147  1.00  0.00          C 
HETATM 2896  C   PTH A  66      -1.098  10.744  -1.162  1.00  0.00          C 
HETATM 2897  C   PTH A  66      -1.102  10.742  -1.178  1.00  0.00          C 
HETATM 2898  C   PTH A  66      -1.106  10.739  -1.193  1.00  0.00          C 
HETATM 2899  C   PTH A  66      -1.109  10.737  -1.208  1.00  0.00          C 
HETATM 2900  C   PTH A  66      -1.113  10.735  -1.223  1.00  0.00          C 
HETATM 2901  C   PTH A  66      -1.117  10.732  -1.239  1.00  0.00          C 
HETATM 2902  C   PTH A  66      -1.121  10.730  -1.254  1.00  0.00          C 
HETATM 2903  C   PTH A  66      -1.125  10.727  -1.269  1.00  0.00          C 
HETATM 2904  C   PTH A  66      -1.129  10.725  -1.284  1.00  0.00          C 
HETATM 2905  C   PTH A  66      -1.133  10.722  -1.301  1.00  0.00          C 
TER
HETATM 2906  C   PTH A  67       0.829  11.418   2.223  1.00  0.00          C 
HETATM 2907  C   PTH A  67       0.832  11.404   2.218  1.00  0.00          C 
HETATM 2908  C   PTH A  67       0.835  11.389   2.213  1.00  0.00          C 
HETATM 2909  C   PTH A  67       0.838  11.374   2.207  1.00  0.00          C 
HETATM 2910  C   PTH A  67       0.840  11.360   2.202  1.00  0.00          C 
HETATM 2911  C   PTH A  67       0.843  11.345   2.197  1.00  0.00          C 
HETATM 2912  C   PTH A  67       0.846  11.330   2.191  1.00  0.00          C 
HETATM 2913  C   PTH A  67       0.849  11.316   2.186  1.00  0.00          C 
HETATM 2914  C   PTH A  67       0.852  11.301   2.181  1.00  0.00          C 
HETATM 2915  C   PTH A  67       0.855  11.286   2.176  1.00  0.00          C 
HETATM 2916  C   PTH A  67       0.858  11.271   2.170  1.00  0.00          C 
HETATM 2917  C   PTH A  67       0.861  11.257   2.165  1.00  0.00          C 
HETATM 2918  C   PTH A  67       0.863  11.242   2.160  1.00  0.00          C 
HETATM 2919  C   PTH A  67       0.866  11.227   2.155  1.00  0.00          C 
HETATM 2920  C   PTH A  67       0.869  11.213   2.149  1.00  0.00          C 
HETATM 2921  C   PTH A  67       0.872  11.198   2.144  1.00  0.00          C 
HETATM 2922  C   PTH A  67       0.875  11.183   2.139  1.00  0.00          C 
HETATM 2923  C   PTH A  67       0.879  11.169   2.134  1.00  0.00          C 
HETATM 2924  C   PTH A  67       0.882  11.154   2.129  1.00  0.00          C 
HETATM 2925  C   PTH A  67       0.885  11.139   2.123  1.00  0.00          C 
HETATM 2926  C   PTH A  67       0.888  11.125   2.118  1.00  0.00          C 
HETATM 2927  C   PTH A  67       0.891  11.110   2.113  1.00  0.00          C 
HETATM 2928  C   PTH A  67       0.893  11.095   2.107  1.00  0.00          C 
HETATM 2929  C   PTH A  67       0.896  11.081   2.102  1.00  0.00          C 
HETATM 2930  C   PTH A  67       0.899  11.066   2.097  1.00  0.00          C 
HETATM 2931  C   PTH A  67       0.902  11.051   2.091  1.00  0.00          C 
HETATM 2932  C   PTH A  67       0.905  11.036   2.086  1.00  0.00          C 
HETATM 2933  C   PTH A  67       0.907  11.022   2.081  1.00  0.00          C 
HETATM 2934  C   PTH A  67       0.910  11.007   2.075  1.00  0.00          C 
HETATM 2935  C   PTH A  67       0.912  10.992   2.070  1.00  0.00          C 
HETATM 2936  C   PTH A  67       0.915  10.978   2.064  1.00  0.00          C 
HETATM 2937  C   PTH A  67       0.918  10.963   2.059  1.00  0.00          C 
HETATM 2938  C   PTH A  67       0.920  10.948   2.054  1.00  0.00          C 
HETATM 2939  C   PTH A  67       0.923  10.934   2.048  1.00  0.00          C 
HETATM 2940  C   PTH A  67       0.925  10.919   2.043  1.00  0.00          C 
HETATM 2941  C   PTH A  67       0.928  10.904   2.037  1.00  0.00          C 
HETATM 2942  C   PTH A  67       0.930  10.889   2.032  1.00  0.00          C 
HETATM 2943  C   PTH A  67       0.932  10.875   2.026  1.00  0.00          C 
HETATM 2944  C   PTH A  67       0.935  10.860   2.021  1.00  0.00          C 
HETATM 2945  C   PTH A  67       0.937  10.845   2.015  1.00  0.00          C 
HETATM 2946  C   PTH A  67       0.940  10.831   2.010  1.00  0.00          C 
HETATM 2947  C   PTH A  67       0.942  10.816   2.004  1.00  0.00          C 
HETATM 2948  C   PTH A  67       0.945  10.801   1.999  1.00  0.00          C 
HETATM 2949  C   PTH A  67       0.947  10.787   1.993  1.00  0.00          C 
HETATM 2950  C   PTH A  67       0.949  10.772   1.988  1.00  0.00          C 
HETATM 2951  C   PTH A  67       0.951  10.762   1.984  1.00  0.00          C 
TER
HETATM 2952  C   PTH A  68       0.829  11.418   2.223  1.00  0.00          C 
HETATM 2953  C   PTH A  68       0.826  11.433   2.228  1.00  0.00          C 
HETATM 2954  C   PTH A  68       0.823  11.448   2.234  1.00  0.00          C 
HETATM 2955  C   PTH A  68       0.821  11.463   2.239  1.00  0.00          C 
HETATM 2956  C   PTH A  68       0.818  11.477   2.244  1.00  0.00          C 
HETATM 2957  C   PTH A  68       0.815  11.492   2.249  1.00  0.00          C 
HETATM 2958  C   PTH A  68       0.812  11.507   2.255  1.00  0.00          C 
HETATM 2959  C   PTH A  68       0.809  11.521   2.260  1.00  0.00          C 
HETATM 2960  C   PTH A  68       0.807  11.536   2.265  1.00  0.00          C 
HETATM 2961  C   PTH A  68       0.804  11.551   2.271  1.00  0.00          C 
HETATM 2962  C   PTH A  68       0.801  11.565   2.276  1.00  0.00          C 
HETATM 2963  C   PTH A  68       0.798  11.580   2.281  1.00  0.00          C 
HETATM 2964  C   PTH A  68       0.795  11.595   2.286  1.00  0.00          C 
HETATM 2965  C   PTH A  68       0.793  11.610   2.292  1.00  0.00          C 
HETATM 2966  C   PTH A  68       0.790  11.624   2.297  1.00  0.00          C 
HETATM 2967  C   PTH A  68       0.787  11.639   2.302  1.00  0.00          C 
HETATM 2968  C   PTH A  68       0.784  11.654   2.308  1.00  0.00          C 
HETATM 2969  C   PTH A  68       0.781  11.668   2.313  1.00  0.00          C 
HETATM 2970  C   PTH A  68       0.779  11.683   2.318  1.00  0.00          C 
HETATM 2971  C   PTH A  68       0.776  11.698   2.323  1.00  0.00          C 
HETATM 2972  C   PTH A  68       0.773  11.713   2.329  1.00  0.00          C 
HETATM 2973  C   PTH A  68       0.770  11.727   2.334  1.00  0.00          C 
HETATM 2974  C   PTH A  68       0.768  11.742   2.339  1.00  0.00          C 
HETATM 2975  C   PTH A  68       0.764  11.759   2.345  1.00  0.00          C 
TER
HETATM 2976  C   PTH A  69       0.974  11.127   0.276  1.00  0.00          C 
HETATM 2977  C   PTH A  69       0.966  11.115   0.283  1.00  0.00          C 
HETATM 2978  C   PTH A  69       0.958  11.103   0.289  1.00  0.00          C 
HETATM 2979  C   PTH A  69       0.949  11.091   0.295  1.00  0.00          C 
HETATM 2980  C   PTH A  69       0.941  11.079   0.302  1.00  0.00          C 
HETATM 2981  C   PTH A  69       0.933  11.067   0.308  1.00  0.00          C 
HETATM 2982  C   PTH A  69       0.925  11.056   0.314  1.00  0.00          C 
HETATM 2983  C   PTH A  69       0.916  11.044   0.321  1.00  0.00          C 
HETATM 2984  C   PTH A  69       0.908  11.032   0.327  1.00  0.00          C 
HETATM 2985  C   PTH A  69       0.899  11.020   0.334  1.00  0.00          C 
HETATM 2986  C   PTH A  69       0.891  11.008   0.341  1.00  0.00          C 
HETATM 2987  C   PTH A  69       0.883  10.997   0.347  1.00  0.00          C 
HETATM 2988  C   PTH A  69       0.874  10.985   0.354  1.00  0.00          C 
HETATM 2989  C   PTH A  69       0.866  10.973   0.360  1.00  0.00          C 
HETATM 2990  C   PTH A  69       0.857  10.961   0.367  1.00  0.00          C 
HETATM 2991  C   PTH A  69       0.849  10.950   0.374  1.00  0.00          C 
HETATM 2992  C   PTH A  69       0.840  10.938   0.380  1.00  0.00          C 
HETATM 2993  C   PTH A  69       0.832  10.926   0.387  1.00  0.00          C 
HETATM 2994  C   PTH A  69       0.824  10.915   0.393  1.00  0.00          C 
HETATM 2995  C   PTH A  69       0.815  10.903   0.400  1.00  0.00          C 
HETATM 2996  C   PTH A  69       0.807  10.891   0.407  1.00  0.00          C 
HETATM 2997  C   PTH A  69       0.798  10.880   0.413  1.00  0.00          C 
HETATM 2998  C   PTH A  69       0.790  10.868   0.420  1.00  0.00          C 
HETATM 2999  C   PTH A  69       0.781  10.856   0.427  1.00  0.00          C 
HETATM 3000  C   PTH A  69       0.773  10.845   0.433  1.00  0.00          C 
HETATM 3001  C   PTH A  69       0.764  10.833   0.440  1.00  0.00          C 
HETATM 3002  C   PTH A  69       0.756  10.821   0.447  1.00  0.00          C 
HETATM 3003  C   PTH A  69       0.747  10.810   0.453  1.00  0.00          C 
HETATM 3004  C   PTH A  69       0.739  10.798   0.460  1.00  0.00          C 
HETATM 3005  C   PTH A  69       0.730  10.786   0.466  1.00  0.00          C 
HETATM 3006  C   PTH A  69       0.722  10.774   0.473  1.00  0.00          C 
HETATM 3007  C   PTH A  69       0.714  10.763   0.480  1.00  0.00          C 
HETATM 3008  C   PTH A  69       0.702  10.746   0.489  1.00  0.00          C 
TER
HETATM 3009  C   PTH A  70       0.974  11.127   0.276  1.00  0.00          C 
HETATM 3010  C   PTH A  70       0.983  11.139   0.270  1.00  0.00          C 
HETATM 3011  C   PTH A  70       0.991  11.151   0.264  1.00  0.00          C 
HETATM 3012  C   PTH A  70       0.999  11.163   0.258  1.00  0.00          C 
HETATM 3013  C   PTH A  70       1.007  11.175   0.251  1.00  0.00          C 
HETATM 3014  C   PTH A  70       1.016  11.187   0.245  1.00  0.00          C 
HETATM 3015  C   PTH A  70       1.024  11.199   0.239  1.00  0.00          C 
HETATM 3016  C   PTH A  70       1.032  11.212   0.233  1.00  0.00          C 
HETATM 3017  C   PTH A  70       1.041  11.224   0.227  1.00  0.00          C 
HETATM 3018  C   PTH A  70       1.049  11.236   0.221  1.00  0.00          C 
HETATM 3019  C   PTH A  70       1.057  11.248   0.214  1.00  0.00          C 
HETATM 3020  C   PTH A  70       1.065  11.260   0.208  1.00  0.00          C 
HETATM 3021  C   PTH A  70       1.074  11.272   0.202  1.00  0.00          C 
HETATM 3022  C   PTH A  70       1.082  11.284   0.196  1.00  0.00          C 
HETATM 3023  C   PTH A  70       1.090  11.296   0.190  1.00  0.00          C 
HETATM 3024  C   PTH A  70       1.099  11.308   0.184  1.00  0.00          C 
HETATM 3025  C   PTH A  70       1.107  11.320   0.178  1.00  0.00          C 
HETATM 3026  C   PTH A  70       1.115  11.332   0.172  1.00  0.00          C 
HETATM 3027  C   PTH A  70       1.123  11.345   0.166  1.00  0.00          C 
HETATM 3028  C   PTH A  70       1.132  11.357   0.160  1.00  0.00          C 
HETATM 3029  C   PTH A  70       1.140  11.369   0.154  1.00  0.00          C 
HETATM 3030  C   PTH A  70       1.148  11.381   0.148  1.00  0.00          C 
HETATM 3031  C   PTH A  70       1.156  11.393   0.142  1.00  0.00          C 
HETATM 3032  C   PTH A  70       1.165  11.405   0.136  1.00  0.00          C 
HETATM 3033  C   PTH A  70       1.173  11.418   0.130  1.00  0.00          C 
HETATM 3034  C   PTH A  70       1.181  11.430   0.124  1.00  0.00          C 
HETATM 3035  C   PTH A  70       1.189  11.442   0.118  1.00  0.00          C 
HETATM 3036  C   PTH A  70       1.198  11.454   0.112  1.00  0.00          C 
HETATM 3037  C   PTH A  70       1.206  11.466   0.106  1.00  0.00          C 
HETATM 3038  C   PTH A  70       1.214  11.478   0.100  1.00  0.00          C 
HETATM 3039  C   PTH A  70       1.222  11.491   0.094  1.00  0.00          C 
HETATM 3040  C   PTH A  70       1.231  11.503   0.088  1.00  0.00          C 
HETATM 3041  C   PTH A  70       1.239  11.515   0.082  1.00  0.00          C 
HETATM 3042  C   PTH A  70       1.247  11.527   0.076  1.00  0.00          C 
HETATM 3043  C   PTH A  70       1.255  11.539   0.070  1.00  0.00          C 
HETATM 3044  C   PTH A  70       1.264  11.551   0.064  1.00  0.00          C 
HETATM 3045  C   PTH A  70       1.272  11.564   0.058  1.00  0.00          C 
HETATM 3046  C   PTH A  70       1.280  11.576   0.052  1.00  0.00          C 
HETATM 3047  C   PTH A  70       1.289  11.588   0.046  1.00  0.00          C 
HETATM 3048  C   PTH A  70       1.297  11.600   0.040  1.00  0.00          C 
HETATM 3049  C   PTH A  70       1.305  11.612   0.034  1.00  0.00          C 
HETATM 3050  C   PTH A  70       1.314  11.624   0.028  1.00  0.00          C 
HETATM 3051  C   PTH A  70       1.322  11.636   0.022  1.00  0.00          C 
HETATM 3052  C   PTH A  70       1.330  11.648   0.016  1.00  0.00          C 
HETATM 3053  C   PTH A  70       1.338  11.661   0.010  1.00  0.00          C 
HETATM 3054  C   PTH A  70       1.346  11.673   0.005  1.00  0.00          C 
HETATM 3055  C   PTH A  70       1.354  11.686  -0.001  1.00  0.00          C 
HETATM 3056  C   PTH A  70       1.362  11.698  -0.006  1.00  0.00          C 
HETATM 3057  C   PTH A  70       1.370  11.711  -0.012  1.00  0.00          C 
HETATM 3058  C   PTH A  70       1.378  11.724  -0.017  1.00  0.00          C 
HETATM 3059  C   PTH A  70       1.386  11.736  -0.022  1.00  0.00          C 
HETATM 3060  C   PTH A  70       1.394  11.749  -0.027  1.00  0.00          C 
HETATM 3061  C   PTH A  70       1.402  11.762  -0.033  1.00  0.00          C 
HETATM 3062  C   PTH A  70       1.410  11.775  -0.038  1.00  0.00          C 
HETATM 3063  C   PTH A  70       1.418  11.787  -0.043  1.00  0.00          C 
HETATM 3064  C   PTH A  70       1.426  11.800  -0.048  1.00  0.00          C 
HETATM 3065  C   PTH A  70       1.434  11.813  -0.053  1.00  0.00          C 
HETATM 3066  C   PTH A  70       1.446  11.833  -0.061  1.00  0.00          C 
TER
HETATM 3067  C   PTH A  71       3.635  10.956   0.674  1.00  0.00          C 
HETATM 3068  C   PTH A  71       3.625  10.956   0.686  1.00  0.00          C 
HETATM 3069  C   PTH A  71       3.615  10.956   0.699  1.00  0.00          C 
HETATM 3070  C   PTH A  71       3.605  10.956   0.711  1.00  0.00          C 
HETATM 3071  C   PTH A  71       3.596  10.956   0.724  1.00  0.00          C 
HETATM 3072  C   PTH A  71       3.586  10.957   0.736  1.00  0.00          C 
HETATM 3073  C   PTH A  71       3.576  10.957   0.749  1.00  0.00          C 
HETATM 3074  C   PTH A  71       3.566  10.957   0.761  1.00  0.00          C 
HETATM 3075  C   PTH A  71       3.556  10.957   0.774  1.00  0.00          C 
HETATM 3076  C   PTH A  71       3.547  10.957   0.786  1.00  0.00          C 
HETATM 3077  C   PTH A  71       3.537  10.957   0.799  1.00  0.00          C 
HETATM 3078  C   PTH A  71       3.528  10.957   0.811  1.00  0.00          C 
TER
HETATM 3079  C   PTH A  72       3.635  10.956   0.674  1.00  0.00          C 
HETATM 3080  C   PTH A  72       3.645  10.956   0.661  1.00  0.00          C 
HETATM 3081  C   PTH A  72       3.655  10.955   0.649  1.00  0.00          C 
HETATM 3082  C   PTH A  72       3.664  10.955   0.636  1.00  0.00          C 
HETATM 3083  C   PTH A  72       3.674  10.955   0.624  1.00  0.00          C 
HETATM 3084  C   PTH A  72       3.684  10.955   0.612  1.00  0.00          C 
HETATM 3085  C   PTH A  72       3.694  10.954   0.599  1.00  0.00          C 
HETATM 3086  C   PTH A  72       3.704  10.954   0.587  1.00  0.00          C 
HETATM 3087  C   PTH A  72       3.714  10.954   0.574  1.00  0.00          C 
HETATM 3088  C   PTH A  72       3.724  10.953   0.562  1.00  0.00          C 
HETATM 3089  C   PTH A  72       3.734  10.953   0.549  1.00  0.00          C 
HETATM 3090  C   PTH A  72       3.744  10.953   0.537  1.00  0.00          C 
HETATM 3091  C   PTH A  72       3.753  10.952   0.525  1.00  0.00          C 
HETATM 3092  C   PTH A  72       3.763  10.952   0.512  1.00  0.00          C 
HETATM 3093  C   PTH A  72       3.773  10.952   0.500  1.00  0.00          C 
HETATM 3094  C   PTH A  72       3.783  10.951   0.488  1.00  0.00          C 
HETATM 3095  C   PTH A  72       3.793  10.951   0.475  1.00  0.00          C 
HETATM 3096  C   PTH A  72       3.803  10.951   0.463  1.00  0.00          C 
HETATM 3097  C   PTH A  72       3.813  10.950   0.450  1.00  0.00          C 
HETATM 3098  C   PTH A  72       3.823  10.950   0.438  1.00  0.00          C 
HETATM 3099  C   PTH A  72       3.833  10.949   0.426  1.00  0.00          C 
HETATM 3100  C   PTH A  72       3.843  10.949   0.413  1.00  0.00          C 
HETATM 3101  C   PTH A  72       3.853  10.949   0.401  1.00  0.00          C 
HETATM 3102  C   PTH A  72       3.863  10.948   0.389  1.00  0.00          C 
HETATM 3103  C   PTH A  72       3.873  10.948   0.376  1.00  0.00          C 
HETATM 3104  C   PTH A  72       3.883  10.947   0.364  1.00  0.00          C 
HETATM 3105  C   PTH A  72       3.893  10.947   0.351  1.00  0.00          C 
HETATM 3106  C   PTH A  72       3.903  10.947   0.339  1.00  0.00          C 
HETATM 3107  C   PTH A  72       3.912  10.946   0.327  1.00  0.00          C 
HETATM 3108  C   PTH A  72       3.922  10.946   0.314  1.00  0.00          C 
HETATM 3109  C   PTH A  72       3.932  10.946   0.302  1.00  0.00          C 
HETATM 3110  C   PTH A  72       3.942  10.945   0.289  1.00  0.00          C 
HETATM 3111  C   PTH A  72       3.952  10.945   0.277  1.00  0.00          C 
HETATM 3112  C   PTH A  72       3.962  10.945   0.264  1.00  0.00          C 
HETATM 3113  C   PTH A  72       3.972  10.944   0.252  1.00  0.00          C 
HETATM 3114  C   PTH A  72       3.982  10.944   0.240  1.00  0.00          C 
HETATM 3115  C   PTH A  72       3.992  10.943   0.227  1.00  0.00          C 
HETATM 3116  C   PTH A  72       4.002  10.943   0.215  1.00  0.00          C 
HETATM 3117  C   PTH A  72       4.012  10.942   0.203  1.00  0.00          C 
HETATM 3118  C   PTH A  72       4.022  10.942   0.191  1.00  0.00          C 
HETATM 3119  C   PTH A  72       4.032  10.941   0.179  1.00  0.00          C 
HETATM 3120  C   PTH A  72       4.043  10.940   0.167  1.00  0.00          C 
HETATM 3121  C   PTH A  72       4.053  10.939   0.155  1.00  0.00          C 
HETATM 3122  C   PTH A  72       4.063  10.938   0.143  1.00  0.00          C 
HETATM 3123  C   PTH A  72       4.073  10.938   0.130  1.00  0.00          C 
HETATM 3124  C   PTH A  72       4.084  10.937   0.118  1.00  0.00          C 
HETATM 3125  C   PTH A  72       4.094  10.936   0.106  1.00  0.00          C 
HETATM 3126  C   PTH A  72       4.104  10.935   0.094  1.00  0.00          C 
HETATM 3127  C   PTH A  72       4.115  10.934   0.082  1.00  0.00          C 
HETATM 3128  C   PTH A  72       4.129  10.933   0.067  1.00  0.00          C 
TER
HETATM 3129  C   PTH A  73      -5.493  13.268   5.188  1.00  0.00          C 
HETATM 3130  C   PTH A  73      -5.507  13.270   5.194  1.00  0.00          C 
HETATM 3131  C   PTH A  73      -5.522  13.271   5.200  1.00  0.00          C 
HETATM 3132  C   PTH A  73      -5.536  13.273   5.206  1.00  0.00          C 
HETATM 3133  C   PTH A  73      -5.551  13.275   5.213  1.00  0.00          C 
HETATM 3134  C   PTH A  73      -5.565  13.276   5.219  1.00  0.00          C 
HETATM 3135  C   PTH A  73      -5.580  13.278   5.225  1.00  0.00          C 
HETATM 3136  C   PTH A  73      -5.594  13.280   5.232  1.00  0.00          C 
HETATM 3137  C   PTH A  73      -5.609  13.281   5.238  1.00  0.00          C 
HETATM 3138  C   PTH A  73      -5.623  13.283   5.244  1.00  0.00          C 
HETATM 3139  C   PTH A  73      -5.638  13.285   5.250  1.00  0.00          C 
HETATM 3140  C   PTH A  73      -5.652  13.286   5.257  1.00  0.00          C 
HETATM 3141  C   PTH A  73      -5.667  13.288   5.263  1.00  0.00          C 
HETATM 3142  C   PTH A  73      -5.681  13.290   5.269  1.00  0.00          C 
HETATM 3143  C   PTH A  73      -5.696  13.291   5.276  1.00  0.00          C 
HETATM 3144  C   PTH A  73      -5.710  13.293   5.282  1.00  0.00          C 
HETATM 3145  C   PTH A  73      -5.725  13.295   5.288  1.00  0.00          C 
HETATM 3146  C   PTH A  73      -5.739  13.296   5.294  1.00  0.00          C 
HETATM 3147  C   PTH A  73      -5.754  13.298   5.301  1.00  0.00          C 
HETATM 3148  C   PTH A  73      -5.768  13.300   5.307  1.00  0.00          C 
HETATM 3149  C   PTH A  73      -5.783  13.301   5.313  1.00  0.00          C 
HETATM 3150  C   PTH A  73      -5.797  13.303   5.319  1.00  0.00          C 
HETATM 3151  C   PTH A  73      -5.820  13.306   5.329  1.00  0.00          C 
TER
HETATM 3152  C   PTH A  74      -5.493  13.268   5.188  1.00  0.00          C 
HETATM 3153  C   PTH A  74      -5.479  13.266   5.181  1.00  0.00          C 
HETATM 3154  C   PTH A  74      -5.464  13.265   5.175  1.00  0.00          C 
HETATM 3155  C   PTH A  74      -5.450  13.263   5.169  1.00  0.00          C 
HETATM 3156  C   PTH A  74      -5.435  13.262   5.162  1.00  0.00          C 
HETATM 3157  C   PTH A  74      -5.421  13.260   5.156  1.00  0.00          C 
HETATM 3158  C   PTH A  74      -5.406  13.258   5.150  1.00  0.00          C 
HETATM 3159  C   PTH A  74      -5.392  13.257   5.143  1.00  0.00          C 
HETATM 3160  C   PTH A  74      -5.377  13.255   5.137  1.00  0.00          C 
HETATM 3161  C   PTH A  74      -5.363  13.253   5.131  1.00  0.00          C 
HETATM 3162  C   PTH A  74      -5.348  13.252   5.124  1.00  0.00          C 
HETATM 3163  C   PTH A  74      -5.334  13.250   5.118  1.00  0.00          C 
HETATM 3164  C   PTH A  74      -5.319  13.249   5.112  1.00  0.00          C 
HETATM 3165  C   PTH A  74      -5.305  13.247   5.105  1.00  0.00          C 
HETATM 3166  C   PTH A  74      -5.290  13.246   5.099  1.00  0.00          C 
HETATM 3167  C   PTH A  74      -5.276  13.244   5.093  1.00  0.00          C 
HETATM 3168  C   PTH A  74      -5.261  13.243   5.086  1.00  0.00          C 
HETATM 3169  C   PTH A  74      -5.247  13.241   5.080  1.00  0.00          C 
HETATM 3170  C   PTH A  74      -5.233  13.240   5.073  1.00  0.00          C 
HETATM 3171  C   PTH A  74      -5.218  13.238   5.067  1.00  0.00          C 
HETATM 3172  C   PTH A  74      -5.204  13.237   5.060  1.00  0.00          C 
HETATM 3173  C   PTH A  74      -5.189  13.235   5.054  1.00  0.00          C 
HETATM 3174  C   PTH A  74      -5.175  13.234   5.048  1.00  0.00          C 
HETATM 3175  C   PTH A  74      -5.160  13.232   5.041  1.00  0.00          C 
HETATM 3176  C   PTH A  74      -5.146  13.230   5.035  1.00  0.00          C 
HETATM 3177  C   PTH A  74      -5.132  13.228   5.029  1.00  0.00          C 
HETATM 3178  C   PTH A  74      -5.117  13.226   5.022  1.00  0.00          C 
HETATM 3179  C   PTH A  74      -5.103  13.225   5.016  1.00  0.00          C 
HETATM 3180  C   PTH A  74      -5.088  13.223   5.010  1.00  0.00          C 
HETATM 3181  C   PTH A  74      -5.074  13.220   5.003  1.00  0.00          C 
HETATM 3182  C   PTH A  74      -5.059  13.218   4.997  1.00  0.00          C 
HETATM 3183  C   PTH A  74      -5.045  13.216   4.991  1.00  0.00          C 
HETATM 3184  C   PTH A  74      -5.030  13.214   4.985  1.00  0.00          C 
HETATM 3185  C   PTH A  74      -5.016  13.212   4.978  1.00  0.00          C 
HETATM 3186  C   PTH A  74      -5.002  13.210   4.972  1.00  0.00          C 
HETATM 3187  C   PTH A  74      -4.987  13.208   4.966  1.00  0.00          C 
HETATM 3188  C   PTH A  74      -4.973  13.206   4.960  1.00  0.00          C 
HETATM 3189  C   PTH A  74      -4.958  13.203   4.954  1.00  0.00          C 
HETATM 3190  C   PTH A  74      -4.944  13.201   4.948  1.00  0.00          C 
HETATM 3191  C   PTH A  74      -4.929  13.199   4.941  1.00  0.00          C 
HETATM 3192  C   PTH A  74      -4.915  13.197   4.935  1.00  0.00          C 
HETATM 3193  C   PTH A  74      -4.900  13.195   4.929  1.00  0.00          C 
HETATM 3194  C   PTH A  74      -4.886  13.192   4.923  1.00  0.00          C 
HETATM 3195  C   PTH A  74      -4.871  13.190   4.917  1.00  0.00          C 
HETATM 3196  C   PTH A  74      -4.857  13.188   4.911  1.00  0.00          C 
HETATM 3197  C   PTH A  74      -4.840  13.185   4.904  1.00  0.00          C 
TER
HETATM 3198  C   PTH A  75      -3.584  13.625   7.210  1.00  0.00          C 
HETATM 3199  C   PTH A  75      -3.587  13.609   7.206  1.00  0.00          C 
HETATM 3200  C   PTH A  75      -3.590  13.594   7.203  1.00  0.00          C 
HETATM 3201  C   PTH A  75      -3.593  13.579   7.199  1.00  0.00          C 
HETATM 3202  C   PTH A  75      -3.596  13.564   7.196  1.00  0.00          C 
HETATM 3203  C   PTH A  75      -3.599  13.549   7.192  1.00  0.00          C 
HETATM 3204  C   PTH A  75      -3.602  13.534   7.188  1.00  0.00          C 
HETATM 3205  C   PTH A  75      -3.605  13.519   7.185  1.00  0.00          C 
HETATM 3206  C   PTH A  75      -3.609  13.503   7.181  1.00  0.00          C 
HETATM 3207  C   PTH A  75      -3.612  13.488   7.178  1.00  0.00          C 
HETATM 3208  C   PTH A  75      -3.615  13.473   7.174  1.00  0.00          C 
HETATM 3209  C   PTH A  75      -3.618  13.458   7.171  1.00  0.00          C 
HETATM 3210  C   PTH A  75      -3.621  13.443   7.167  1.00  0.00          C 
HETATM 3211  C   PTH A  75      -3.624  13.428   7.164  1.00  0.00          C 
HETATM 3212  C   PTH A  75      -3.627  13.412   7.160  1.00  0.00          C 
HETATM 3213  C   PTH A  75      -3.631  13.397   7.157  1.00  0.00          C 
HETATM 3214  C   PTH A  75      -3.634  13.382   7.153  1.00  0.00          C 
HETATM 3215  C   PTH A  75      -3.637  13.367   7.150  1.00  0.00          C 
HETATM 3216  C   PTH A  75      -3.640  13.352   7.146  1.00  0.00          C 
HETATM 3217  C   PTH A  75      -3.644  13.337   7.143  1.00  0.00          C 
HETATM 3218  C   PTH A  75      -3.647  13.321   7.140  1.00  0.00          C 
HETATM 3219  C   PTH A  75      -3.650  13.306   7.136  1.00  0.00          C 
HETATM 3220  C   PTH A  75      -3.653  13.291   7.133  1.00  0.00          C 
HETATM 3221  C   PTH A  75      -3.657  13.276   7.129  1.00  0.00          C 
HETATM 3222  C   PTH A  75      -3.660  13.261   7.126  1.00  0.00          C 
HETATM 3223  C   PTH A  75      -3.663  13.246   7.123  1.00  0.00          C 
HETATM 3224  C   PTH A  75      -3.667  13.231   7.119  1.00  0.00          C 
HETATM 3225  C   PTH A  75      -3.670  13.215   7.116  1.00  0.00          C 
HETATM 3226  C   PTH A  75      -3.674  13.200   7.113  1.00  0.00          C 
HETATM 3227  C   PTH A  75      -3.677  13.185   7.109  1.00  0.00          C 
HETATM 3228  C   PTH A  75      -3.680  13.170   7.106  1.00  0.00          C 
HETATM 3229  C   PTH A  75      -3.684  13.155   7.103  1.00  0.00          C 
HETATM 3230  C   PTH A  75      -3.687  13.140   7.099  1.00  0.00          C 
HETATM 3231  C   PTH A  75      -3.691  13.124   7.096  1.00  0.00          C 
HETATM 3232  C   PTH A  75      -3.694  13.109   7.093  1.00  0.00          C 
HETATM 3233  C   PTH A  75      -3.698  13.094   7.090  1.00  0.00          C 
HETATM 3234  C   PTH A  75      -3.701  13.079   7.086  1.00  0.00          C 
HETATM 3235  C   PTH A  75      -3.705  13.064   7.083  1.00  0.00          C 
HETATM 3236  C   PTH A  75      -3.708  13.049   7.080  1.00  0.00          C 
HETATM 3237  C   PTH A  75      -3.712  13.034   7.077  1.00  0.00          C 
HETATM 3238  C   PTH A  75      -3.715  13.019   7.073  1.00  0.00          C 
HETATM 3239  C   PTH A  75      -3.719  13.003   7.070  1.00  0.00          C 
HETATM 3240  C   PTH A  75      -3.722  12.988   7.067  1.00  0.00          C 
HETATM 3241  C   PTH A  75      -3.726  12.973   7.064  1.00  0.00          C 
HETATM 3242  C   PTH A  75      -3.729  12.958   7.060  1.00  0.00          C 
HETATM 3243  C   PTH A  75      -3.733  12.943   7.057  1.00  0.00          C 
HETATM 3244  C   PTH A  75      -3.737  12.928   7.054  1.00  0.00          C 
HETATM 3245  C   PTH A  75      -3.740  12.913   7.051  1.00  0.00          C 
HETATM 3246  C   PTH A  75      -3.744  12.898   7.048  1.00  0.00          C 
HETATM 3247  C   PTH A  75      -3.747  12.882   7.044  1.00  0.00          C 
HETATM 3248  C   PTH A  75      -3.751  12.867   7.041  1.00  0.00          C 
HETATM 3249  C   PTH A  75      -3.755  12.852   7.038  1.00  0.00          C 
HETATM 3250  C   PTH A  75      -3.758  12.837   7.035  1.00  0.00          C 
HETATM 3251  C   PTH A  75      -3.762  12.822   7.031  1.00  0.00          C 
HETATM 3252  C   PTH A  75      -3.766  12.807   7.028  1.00  0.00          C 
HETATM 3253  C   PTH A  75      -3.769  12.792   7.025  1.00  0.00          C 
HETATM 3254  C   PTH A  75      -3.773  12.777   7.021  1.00  0.00          C 
HETATM 3255  C   PTH A  75      -3.776  12.762   7.018  1.00  0.00          C 
HETATM 3256  C   PTH A  75      -3.780  12.746   7.015  1.00  0.00          C 
HETATM 3257  C   PTH A  75      -3.783  12.731   7.011  1.00  0.00          C 
HETATM 3258  C   PTH A  75      -3.787  12.716   7.008  1.00  0.00          C 
HETATM 3259  C   PTH A  75      -3.790  12.701   7.005  1.00  0.00          C 
HETATM 3260  C   PTH A  75      -3.794  12.686   7.001  1.00  0.00          C 
HETATM 3261  C   PTH A  75      -3.798  12.671   6.998  1.00  0.00          C 
HETATM 3262  C   PTH A  75      -3.801  12.656   6.995  1.00  0.00          C 
HETATM 3263  C   PTH A  75      -3.805  12.641   6.993  1.00  0.00          C 
HETATM 3264  C   PTH A  75      -3.809  12.625   6.990  1.00  0.00          C 
HETATM 3265  C   PTH A  75      -3.814  12.610   6.988  1.00  0.00          C 
HETATM 3266  C   PTH A  75      -3.818  12.595   6.985  1.00  0.00          C 
HETATM 3267  C   PTH A  75      -3.822  12.580   6.983  1.00  0.00          C 
HETATM 3268  C   PTH A  75      -3.827  12.565   6.981  1.00  0.00          C 
HETATM 3269  C   PTH A  75      -3.831  12.550   6.979  1.00  0.00          C 
HETATM 3270  C   PTH A  75      -3.835  12.535   6.976  1.00  0.00          C 
HETATM 3271  C   PTH A  75      -3.840  12.520   6.974  1.00  0.00          C 
HETATM 3272  C   PTH A  75      -3.844  12.505   6.972  1.00  0.00          C 
HETATM 3273  C   PTH A  75      -3.849  12.490   6.970  1.00  0.00          C 
HETATM 3274  C   PTH A  75      -3.853  12.474   6.968  1.00  0.00          C 
HETATM 3275  C   PTH A  75      -3.858  12.459   6.966  1.00  0.00          C 
HETATM 3276  C   PTH A  75      -3.863  12.441   6.963  1.00  0.00          C 
TER
HETATM 3277  C   PTH A  76      -3.584  13.625   7.210  1.00  0.00          C 
HETATM 3278  C   PTH A  76      -3.581  13.640   7.214  1.00  0.00          C 
HETATM 3279  C   PTH A  76      -3.578  13.655   7.217  1.00  0.00          C 
HETATM 3280  C   PTH A  76      -3.575  13.670   7.221  1.00  0.00          C 
HETATM 3281  C   PTH A  76      -3.572  13.685   7.225  1.00  0.00          C 
HETATM 3282  C   PTH A  76      -3.569  13.700   7.228  1.00  0.00          C 
HETATM 3283  C   PTH A  76      -3.566  13.715   7.232  1.00  0.00          C 
HETATM 3284  C   PTH A  76      -3.563  13.731   7.236  1.00  0.00          C 
HETATM 3285  C   PTH A  76      -3.560  13.746   7.240  1.00  0.00          C 
HETATM 3286  C   PTH A  76      -3.557  13.761   7.243  1.00  0.00          C 
HETATM 3287  C   PTH A  76      -3.554  13.776   7.247  1.00  0.00          C 
HETATM 3288  C   PTH A  76      -3.551  13.791   7.251  1.00  0.00          C 
HETATM 3289  C   PTH A  76      -3.548  13.806   7.255  1.00  0.00          C 
HETATM 3290  C   PTH A  76      -3.545  13.821   7.258  1.00  0.00          C 
HETATM 3291  C   PTH A  76      -3.542  13.836   7.262  1.00  0.00          C 
HETATM 3292  C   PTH A  76      -3.539  13.852   7.266  1.00  0.00          C 
HETATM 3293  C   PTH A  76      -3.536  13.867   7.270  1.00  0.00          C 
HETATM 3294  C   PTH A  76      -3.533  13.882   7.274  1.00  0.00          C 
HETATM 3295  C   PTH A  76      -3.530  13.897   7.278  1.00  0.00          C 
HETATM 3296  C   PTH A  76      -3.527  13.912   7.281  1.00  0.00          C 
HETATM 3297  C   PTH A  76      -3.524  13.927   7.285  1.00  0.00          C 
HETATM 3298  C   PTH A  76      -3.521  13.942   7.289  1.00  0.00          C 
HETATM 3299  C   PTH A  76      -3.518  13.957   7.293  1.00  0.00          C 
HETATM 3300  C   PTH A  76      -3.515  13.972   7.297  1.00  0.00          C 
HETATM 3301  C   PTH A  76      -3.512  13.987   7.301  1.00  0.00          C 
HETATM 3302  C   PTH A  76      -3.509  14.003   7.305  1.00  0.00          C 
HETATM 3303  C   PTH A  76      -3.505  14.018   7.309  1.00  0.00          C 
HETATM 3304  C   PTH A  76      -3.502  14.033   7.312  1.00  0.00          C 
HETATM 3305  C   PTH A  76      -3.499  14.048   7.316  1.00  0.00          C 
HETATM 3306  C   PTH A  76      -3.496  14.063   7.320  1.00  0.00          C 
HETATM 3307  C   PTH A  76      -3.493  14.078   7.324  1.00  0.00          C 
HETATM 3308  C   PTH A  76      -3.489  14.093   7.328  1.00  0.00          C 
HETATM 3309  C   PTH A  76      -3.486  14.108   7.332  1.00  0.00          C 
HETATM 3310  C   PTH A  76      -3.483  14.123   7.336  1.00  0.00          C 
HETATM 3311  C   PTH A  76      -3.479  14.138   7.339  1.00  0.00          C 
HETATM 3312  C   PTH A  76      -3.476  14.153   7.343  1.00  0.00          C 
HETATM 3313  C   PTH A  76      -3.472  14.168   7.347  1.00  0.00          C 
HETATM 3314  C   PTH A  76      -3.468  14.183   7.351  1.00  0.00          C 
HETATM 3315  C   PTH A  76      -3.464  14.198   7.354  1.00  0.00          C 
HETATM 3316  C   PTH A  76      -3.460  14.213   7.358  1.00  0.00          C 
HETATM 3317  C   PTH A  76      -3.456  14.228   7.361  1.00  0.00          C 
HETATM 3318  C   PTH A  76      -3.452  14.243   7.365  1.00  0.00          C 
HETATM 3319  C   PTH A  76      -3.448  14.257   7.369  1.00  0.00          C 
HETATM 3320  C   PTH A  76      -3.441  14.282   7.375  1.00  0.00          C 
TER
HETATM 3321  C   PTH A  77      -4.896  13.059   4.406  1.00  0.00          C 
HETATM 3322  C   PTH A  77      -4.899  13.055   4.391  1.00  0.00          C 
HETATM 3323  C   PTH A  77      -4.901  13.051   4.376  1.00  0.00          C 
HETATM 3324  C   PTH A  77      -4.904  13.047   4.361  1.00  0.00          C 
HETATM 3325  C   PTH A  77      -4.906  13.043   4.346  1.00  0.00          C 
HETATM 3326  C   PTH A  77      -4.909  13.039   4.330  1.00  0.00          C 
HETATM 3327  C   PTH A  77      -4.911  13.035   4.315  1.00  0.00          C 
HETATM 3328  C   PTH A  77      -4.914  13.031   4.300  1.00  0.00          C 
HETATM 3329  C   PTH A  77      -4.916  13.027   4.285  1.00  0.00          C 
HETATM 3330  C   PTH A  77      -4.919  13.023   4.270  1.00  0.00          C 
HETATM 3331  C   PTH A  77      -4.922  13.019   4.255  1.00  0.00          C 
HETATM 3332  C   PTH A  77      -4.924  13.015   4.240  1.00  0.00          C 
HETATM 3333  C   PTH A  77      -4.927  13.011   4.224  1.00  0.00          C 
HETATM 3334  C   PTH A  77      -4.929  13.007   4.209  1.00  0.00          C 
HETATM 3335  C   PTH A  77      -4.932  13.003   4.194  1.00  0.00          C 
HETATM 3336  C   PTH A  77      -4.934  12.999   4.179  1.00  0.00          C 
HETATM 3337  C   PTH A  77      -4.937  12.995   4.164  1.00  0.00          C 
HETATM 3338  C   PTH A  77      -4.940  12.991   4.149  1.00  0.00          C 
HETATM 3339  C   PTH A  77      -4.942  12.987   4.134  1.00  0.00          C 
HETATM 3340  C   PTH A  77      -4.945  12.983   4.118  1.00  0.00          C 
HETATM 3341  C   PTH A  77      -4.948  12.979   4.103  1.00  0.00          C 
HETATM 3342  C   PTH A  77      -4.950  12.975   4.088  1.00  0.00          C 
HETATM 3343  C   PTH A  77      -4.953  12.971   4.073  1.00  0.00          C 
HETATM 3344  C   PTH A  77      -4.956  12.967   4.058  1.00  0.00          C 
HETATM 3345  C   PTH A  77      -4.958  12.963   4.043  1.00  0.00          C 
HETATM 3346  C   PTH A  77      -4.961  12.959   4.028  1.00  0.00          C 
HETATM 3347  C   PTH A  77      -4.964  12.955   4.013  1.00  0.00          C 
HETATM 3348  C   PTH A  77      -4.967  12.951   3.997  1.00  0.00          C 
HETATM 3349  C   PTH A  77      -4.969  12.947   3.982  1.00  0.00          C 
HETATM 3350  C   PTH A  77      -4.972  12.943   3.967  1.00  0.00          C 
HETATM 3351  C   PTH A  77      -4.975  12.939   3.952  1.00  0.00          C 
HETATM 3352  C   PTH A  77      -4.977  12.935   3.937  1.00  0.00          C 
HETATM 3353  C   PTH A  77      -4.980  12.931   3.922  1.00  0.00          C 
HETATM 3354  C   PTH A  77      -4.983  12.927   3.907  1.00  0.00          C 
HETATM 3355  C   PTH A  77      -4.985  12.924   3.891  1.00  0.00          C 
HETATM 3356  C   PTH A  77      -4.988  12.920   3.876  1.00  0.00          C 
HETATM 3357  C   PTH A  77      -4.990  12.916   3.861  1.00  0.00          C 
HETATM 3358  C   PTH A  77      -4.993  12.912   3.846  1.00  0.00          C 
HETATM 3359  C   PTH A  77      -4.995  12.908   3.831  1.00  0.00          C 
HETATM 3360  C   PTH A  77      -4.998  12.904   3.816  1.00  0.00          C 
HETATM 3361  C   PTH A  77      -5.001  12.900   3.800  1.00  0.00          C 
HETATM 3362  C   PTH A  77      -5.003  12.896   3.785  1.00  0.00          C 
HETATM 3363  C   PTH A  77      -5.006  12.892   3.770  1.00  0.00          C 
HETATM 3364  C   PTH A  77      -5.009  12.888   3.755  1.00  0.00          C 
HETATM 3365  C   PTH A  77      -5.012  12.883   3.740  1.00  0.00          C 
HETATM 3366  C   PTH A  77      -5.016  12.879   3.725  1.00  0.00          C 
HETATM 3367  C   PTH A  77      -5.019  12.875   3.710  1.00  0.00          C 
HETATM 3368  C   PTH A  77      -5.022  12.871   3.695  1.00  0.00          C 
HETATM 3369  C   PTH A  77      -5.026  12.867   3.680  1.00  0.00          C 
HETATM 3370  C   PTH A  77      -5.029  12.863   3.665  1.00  0.00          C 
HETATM 3371  C   PTH A  77      -5.033  12.859   3.651  1.00  0.00          C 
HETATM 3372  C   PTH A  77      -5.036  12.855   3.636  1.00  0.00          C 
HETATM 3373  C   PTH A  77      -5.040  12.850   3.621  1.00  0.00          C 
HETATM 3374  C   PTH A  77      -5.044  12.846   3.606  1.00  0.00          C 
HETATM 3375  C   PTH A  77      -5.047  12.842   3.591  1.00  0.00          C 
HETATM 3376  C   PTH A  77      -5.051  12.838   3.576  1.00  0.00          C 
HETATM 3377  C   PTH A  77      -5.056  12.832   3.555  1.00  0.00          C 
TER
HETATM 3378  C   PTH A  78      -4.896  13.059   4.406  1.00  0.00          C 
HETATM 3379  C   PTH A  78      -4.894  13.063   4.421  1.00  0.00          C 
HETATM 3380  C   PTH A  78      -4.891  13.067   4.437  1.00  0.00          C 
HETATM 3381  C   PTH A  78      -4.889  13.071   4.452  1.00  0.00          C 
HETATM 3382  C   PTH A  78      -4.886  13.075   4.467  1.00  0.00          C 
HETATM 3383  C   PTH A  78      -4.884  13.079   4.482  1.00  0.00          C 
HETATM 3384  C   PTH A  78      -4.882  13.083   4.497  1.00  0.00          C 
HETATM 3385  C   PTH A  78      -4.880  13.087   4.512  1.00  0.00          C 
HETATM 3386  C   PTH A  78      -4.878  13.091   4.528  1.00  0.00          C 
HETATM 3387  C   PTH A  78      -4.876  13.095   4.543  1.00  0.00          C 
HETATM 3388  C   PTH A  78      -4.874  13.099   4.558  1.00  0.00          C 
HETATM 3389  C   PTH A  78      -4.872  13.103   4.573  1.00  0.00          C 
HETATM 3390  C   PTH A  78      -4.870  13.107   4.589  1.00  0.00          C 
HETATM 3391  C   PTH A  78      -4.869  13.111   4.604  1.00  0.00          C 
HETATM 3392  C   PTH A  78      -4.867  13.115   4.619  1.00  0.00          C 
HETATM 3393  C   PTH A  78      -4.865  13.119   4.635  1.00  0.00          C 
HETATM 3394  C   PTH A  78      -4.864  13.122   4.650  1.00  0.00          C 
HETATM 3395  C   PTH A  78      -4.862  13.126   4.665  1.00  0.00          C 
HETATM 3396  C   PTH A  78      -4.861  13.130   4.681  1.00  0.00          C 
HETATM 3397  C   PTH A  78      -4.859  13.134   4.696  1.00  0.00          C 
HETATM 3398  C   PTH A  78      -4.858  13.138   4.711  1.00  0.00          C 
HETATM 3399  C   PTH A  78      -4.856  13.142   4.727  1.00  0.00          C 
HETATM 3400  C   PTH A  78      -4.855  13.145   4.742  1.00  0.00          C 
HETATM 3401  C   PTH A  78      -4.854  13.149   4.757  1.00  0.00          C 
HETATM 3402  C   PTH A  78      -4.852  13.153   4.773  1.00  0.00          C 
HETATM 3403  C   PTH A  78      -4.851  13.157   4.788  1.00  0.00          C 
HETATM 3404  C   PTH A  78      -4.849  13.161   4.803  1.00  0.00          C 
HETATM 3405  C   PTH A  78      -4.848  13.164   4.819  1.00  0.00          C 
HETATM 3406  C   PTH A  78      -4.846  13.168   4.834  1.00  0.00          C 
HETATM 3407  C   PTH A  78      -4.845  13.172   4.849  1.00  0.00          C 
HETATM 3408  C   PTH A  78      -4.844  13.176   4.865  1.00  0.00          C 
HETATM 3409  C   PTH A  78      -4.842  13.180   4.880  1.00  0.00          C 
HETATM 3410  C   PTH A  78      -4.840  13.185   4.904  1.00  0.00          C 
TER
HETATM 3411  C   PTH A  79      -2.313  11.790   0.706  1.00  0.00          C 
HETATM 3412  C   PTH A  79      -2.328  11.792   0.709  1.00  0.00          C 
HETATM 3413  C   PTH A  79      -2.344  11.795   0.712  1.00  0.00          C 
HETATM 3414  C   PTH A  79      -2.359  11.798   0.714  1.00  0.00          C 
HETATM 3415  C   PTH A  79      -2.374  11.801   0.717  1.00  0.00          C 
HETATM 3416  C   PTH A  79      -2.390  11.804   0.720  1.00  0.00          C 
HETATM 3417  C   PTH A  79      -2.405  11.807   0.722  1.00  0.00          C 
HETATM 3418  C   PTH A  79      -2.421  11.810   0.725  1.00  0.00          C 
HETATM 3419  C   PTH A  79      -2.436  11.813   0.727  1.00  0.00          C 
HETATM 3420  C   PTH A  79      -2.451  11.816   0.729  1.00  0.00          C 
HETATM 3421  C   PTH A  79      -2.467  11.819   0.732  1.00  0.00          C 
HETATM 3422  C   PTH A  79      -2.482  11.822   0.734  1.00  0.00          C 
HETATM 3423  C   PTH A  79      -2.498  11.825   0.736  1.00  0.00          C 
HETATM 3424  C   PTH A  79      -2.513  11.828   0.738  1.00  0.00          C 
HETATM 3425  C   PTH A  79      -2.528  11.831   0.741  1.00  0.00          C 
HETATM 3426  C   PTH A  79      -2.544  11.834   0.743  1.00  0.00          C 
HETATM 3427  C   PTH A  79      -2.559  11.837   0.745  1.00  0.00          C 
HETATM 3428  C   PTH A  79      -2.575  11.841   0.747  1.00  0.00          C 
HETATM 3429  C   PTH A  79      -2.590  11.844   0.749  1.00  0.00          C 
HETATM 3430  C   PTH A  79      -2.605  11.847   0.751  1.00  0.00          C 
HETATM 3431  C   PTH A  79      -2.621  11.850   0.753  1.00  0.00          C 
HETATM 3432  C   PTH A  79      -2.636  11.854   0.755  1.00  0.00          C 
HETATM 3433  C   PTH A  79      -2.652  11.857   0.757  1.00  0.00          C 
HETATM 3434  C   PTH A  79      -2.667  11.860   0.758  1.00  0.00          C 
HETATM 3435  C   PTH A  79      -2.683  11.864   0.760  1.00  0.00          C 
HETATM 3436  C   PTH A  79      -2.698  11.867   0.762  1.00  0.00          C 
HETATM 3437  C   PTH A  79      -2.713  11.870   0.764  1.00  0.00          C 
HETATM 3438  C   PTH A  79      -2.729  11.874   0.765  1.00  0.00          C 
HETATM 3439  C   PTH A  79      -2.744  11.877   0.767  1.00  0.00          C 
HETATM 3440  C   PTH A  79      -2.760  11.880   0.769  1.00  0.00          C 
HETATM 3441  C   PTH A  79      -2.775  11.884   0.770  1.00  0.00          C 
HETATM 3442  C   PTH A  79      -2.791  11.887   0.772  1.00  0.00          C 
HETATM 3443  C   PTH A  79      -2.806  11.890   0.774  1.00  0.00          C 
HETATM 3444  C   PTH A  79      -2.821  11.894   0.775  1.00  0.00          C 
HETATM 3445  C   PTH A  79      -2.837  11.897   0.777  1.00  0.00          C 
HETATM 3446  C   PTH A  79      -2.852  11.900   0.778  1.00  0.00          C 
HETATM 3447  C   PTH A  79      -2.868  11.904   0.780  1.00  0.00          C 
HETATM 3448  C   PTH A  79      -2.883  11.907   0.781  1.00  0.00          C 
HETATM 3449  C   PTH A  79      -2.899  11.910   0.783  1.00  0.00          C 
HETATM 3450  C   PTH A  79      -2.914  11.914   0.784  1.00  0.00          C 
HETATM 3451  C   PTH A  79      -2.930  11.917   0.786  1.00  0.00          C 
HETATM 3452  C   PTH A  79      -2.945  11.921   0.787  1.00  0.00          C 
HETATM 3453  C   PTH A  79      -2.960  11.924   0.788  1.00  0.00          C 
HETATM 3454  C   PTH A  79      -2.976  11.927   0.790  1.00  0.00          C 
HETATM 3455  C   PTH A  79      -2.991  11.931   0.791  1.00  0.00          C 
HETATM 3456  C   PTH A  79      -3.007  11.934   0.793  1.00  0.00          C 
HETATM 3457  C   PTH A  79      -3.022  11.937   0.794  1.00  0.00          C 
HETATM 3458  C   PTH A  79      -3.038  11.941   0.795  1.00  0.00          C 
HETATM 3459  C   PTH A  79      -3.053  11.944   0.796  1.00  0.00          C 
HETATM 3460  C   PTH A  79      -3.069  11.947   0.797  1.00  0.00          C 
HETATM 3461  C   PTH A  79      -3.084  11.951   0.799  1.00  0.00          C 
HETATM 3462  C   PTH A  79      -3.100  11.954   0.800  1.00  0.00          C 
HETATM 3463  C   PTH A  79      -3.115  11.957   0.801  1.00  0.00          C 
HETATM 3464  C   PTH A  79      -3.131  11.961   0.802  1.00  0.00          C 
HETATM 3465  C   PTH A  79      -3.146  11.964   0.803  1.00  0.00          C 
HETATM 3466  C   PTH A  79      -3.162  11.967   0.804  1.00  0.00          C 
HETATM 3467  C   PTH A  79      -3.177  11.971   0.804  1.00  0.00          C 
HETATM 3468  C   PTH A  79      -3.193  11.974   0.805  1.00  0.00          C 
HETATM 3469  C   PTH A  79      -3.208  11.977   0.806  1.00  0.00          C 
HETATM 3470  C   PTH A  79      -3.224  11.980   0.807  1.00  0.00          C 
HETATM 3471  C   PTH A  79      -3.239  11.984   0.807  1.00  0.00          C 
HETATM 3472  C   PTH A  79      -3.255  11.987   0.808  1.00  0.00          C 
HETATM 3473  C   PTH A  79      -3.270  11.990   0.808  1.00  0.00          C 
HETATM 3474  C   PTH A  79      -3.286  11.993   0.809  1.00  0.00          C 
HETATM 3475  C   PTH A  79      -3.301  11.997   0.809  1.00  0.00          C 
HETATM 3476  C   PTH A  79      -3.317  12.000   0.809  1.00  0.00          C 
HETATM 3477  C   PTH A  79      -3.332  12.003   0.808  1.00  0.00          C 
HETATM 3478  C   PTH A  79      -3.348  12.006   0.808  1.00  0.00          C 
HETATM 3479  C   PTH A  79      -3.364  12.009   0.807  1.00  0.00          C 
HETATM 3480  C   PTH A  79      -3.379  12.012   0.806  1.00  0.00          C 
HETATM 3481  C   PTH A  79      -3.395  12.015   0.805  1.00  0.00          C 
HETATM 3482  C   PTH A  79      -3.410  12.018   0.803  1.00  0.00          C 
HETATM 3483  C   PTH A  79      -3.426  12.020   0.802  1.00  0.00          C 
HETATM 3484  C   PTH A  79      -3.437  12.023   0.802  1.00  0.00          C 
TER
HETATM 3485  C   PTH A  80      -2.313  11.790   0.706  1.00  0.00          C 
HETATM 3486  C   PTH A  80      -2.297  11.787   0.703  1.00  0.00          C 
HETATM 3487  C   PTH A  80      -2.282  11.784   0.701  1.00  0.00          C 
HETATM 3488  C   PTH A  80      -2.267  11.782   0.698  1.00  0.00          C 
HETATM 3489  C   PTH A  80      -2.251  11.779   0.695  1.00  0.00          C 
HETATM 3490  C   PTH A  80      -2.236  11.777   0.692  1.00  0.00          C 
HETATM 3491  C   PTH A  80      -2.220  11.774   0.689  1.00  0.00          C 
HETATM 3492  C   PTH A  80      -2.205  11.772   0.686  1.00  0.00          C 
HETATM 3493  C   PTH A  80      -2.190  11.769   0.682  1.00  0.00          C 
HETATM 3494  C   PTH A  80      -2.174  11.767   0.679  1.00  0.00          C 
HETATM 3495  C   PTH A  80      -2.159  11.765   0.676  1.00  0.00          C 
HETATM 3496  C   PTH A  80      -2.144  11.762   0.673  1.00  0.00          C 
HETATM 3497  C   PTH A  80      -2.128  11.760   0.669  1.00  0.00          C 
HETATM 3498  C   PTH A  80      -2.113  11.758   0.666  1.00  0.00          C 
HETATM 3499  C   PTH A  80      -2.098  11.756   0.663  1.00  0.00          C 
HETATM 3500  C   PTH A  80      -2.082  11.754   0.659  1.00  0.00          C 
HETATM 3501  C   PTH A  80      -2.067  11.752   0.656  1.00  0.00          C 
HETATM 3502  C   PTH A  80      -2.051  11.750   0.652  1.00  0.00          C 
HETATM 3503  C   PTH A  80      -2.036  11.748   0.649  1.00  0.00          C 
HETATM 3504  C   PTH A  80      -2.021  11.746   0.645  1.00  0.00          C 
HETATM 3505  C   PTH A  80      -2.005  11.744   0.642  1.00  0.00          C 
HETATM 3506  C   PTH A  80      -1.990  11.743   0.638  1.00  0.00          C 
HETATM 3507  C   PTH A  80      -1.975  11.741   0.634  1.00  0.00          C 
HETATM 3508  C   PTH A  80      -1.959  11.739   0.631  1.00  0.00          C 
HETATM 3509  C   PTH A  80      -1.944  11.738   0.627  1.00  0.00          C 
HETATM 3510  C   PTH A  80      -1.928  11.736   0.623  1.00  0.00          C 
HETATM 3511  C   PTH A  80      -1.913  11.735   0.620  1.00  0.00          C 
HETATM 3512  C   PTH A  80      -1.898  11.734   0.616  1.00  0.00          C 
HETATM 3513  C   PTH A  80      -1.882  11.732   0.612  1.00  0.00          C 
HETATM 3514  C   PTH A  80      -1.867  11.731   0.609  1.00  0.00          C 
HETATM 3515  C   PTH A  80      -1.852  11.730   0.605  1.00  0.00          C 
HETATM 3516  C   PTH A  80      -1.836  11.729   0.601  1.00  0.00          C 
HETATM 3517  C   PTH A  80      -1.821  11.728   0.597  1.00  0.00          C 
HETATM 3518  C   PTH A  80      -1.805  11.727   0.594  1.00  0.00          C 
HETATM 3519  C   PTH A  80      -1.790  11.726   0.590  1.00  0.00          C 
HETATM 3520  C   PTH A  80      -1.775  11.725   0.586  1.00  0.00          C 
HETATM 3521  C   PTH A  80      -1.759  11.725   0.582  1.00  0.00          C 
HETATM 3522  C   PTH A  80      -1.744  11.724   0.579  1.00  0.00          C 
HETATM 3523  C   PTH A  80      -1.728  11.723   0.575  1.00  0.00          C 
HETATM 3524  C   PTH A  80      -1.713  11.723   0.571  1.00  0.00          C 
HETATM 3525  C   PTH A  80      -1.697  11.722   0.568  1.00  0.00          C 
HETATM 3526  C   PTH A  80      -1.682  11.722   0.564  1.00  0.00          C 
HETATM 3527  C   PTH A  80      -1.667  11.721   0.560  1.00  0.00          C 
HETATM 3528  C   PTH A  80      -1.651  11.721   0.557  1.00  0.00          C 
HETATM 3529  C   PTH A  80      -1.636  11.721   0.553  1.00  0.00          C 
HETATM 3530  C   PTH A  80      -1.620  11.721   0.549  1.00  0.00          C 
HETATM 3531  C   PTH A  80      -1.605  11.721   0.546  1.00  0.00          C 
HETATM 3532  C   PTH A  80      -1.589  11.721   0.542  1.00  0.00          C 
HETATM 3533  C   PTH A  80      -1.574  11.721   0.538  1.00  0.00          C 
HETATM 3534  C   PTH A  80      -1.558  11.721   0.535  1.00  0.00          C 
HETATM 3535  C   PTH A  80      -1.543  11.721   0.531  1.00  0.00          C 
HETATM 3536  C   PTH A  80      -1.528  11.722   0.528  1.00  0.00          C 
HETATM 3537  C   PTH A  80      -1.512  11.722   0.524  1.00  0.00          C 
HETATM 3538  C   PTH A  80      -1.497  11.723   0.521  1.00  0.00          C 
HETATM 3539  C   PTH A  80      -1.481  11.723   0.517  1.00  0.00          C 
HETATM 3540  C   PTH A  80      -1.466  11.724   0.514  1.00  0.00          C 
HETATM 3541  C   PTH A  80      -1.450  11.725   0.510  1.00  0.00          C 
HETATM 3542  C   PTH A  80      -1.435  11.726   0.507  1.00  0.00          C 
HETATM 3543  C   PTH A  80      -1.419  11.728   0.503  1.00  0.00          C 
HETATM 3544  C   PTH A  80      -1.404  11.730   0.500  1.00  0.00          C 
HETATM 3545  C   PTH A  80      -1.388  11.731   0.497  1.00  0.00          C 
HETATM 3546  C   PTH A  80      -1.373  11.734   0.494  1.00  0.00          C 
HETATM 3547  C   PTH A  80      -1.358  11.736   0.491  1.00  0.00          C 
HETATM 3548  C   PTH A  80      -1.342  11.739   0.488  1.00  0.00          C 
HETATM 3549  C   PTH A  80      -1.327  11.742   0.485  1.00  0.00          C 
HETATM 3550  C   PTH A  80      -1.312  11.745   0.482  1.00  0.00          C 
HETATM 3551  C   PTH A  80      -1.296  11.749   0.479  1.00  0.00          C 
HETATM 3552  C   PTH A  80      -1.281  11.753   0.477  1.00  0.00          C 
HETATM 3553  C   PTH A  80      -1.266  11.758   0.474  1.00  0.00          C 
HETATM 3554  C   PTH A  80      -1.251  11.763   0.472  1.00  0.00          C 
HETATM 3555  C   PTH A  80      -1.237  11.768   0.469  1.00  0.00          C 
HETATM 3556  C   PTH A  80      -1.222  11.774   0.467  1.00  0.00          C 
HETATM 3557  C   PTH A  80      -1.208  11.780   0.465  1.00  0.00          C 
HETATM 3558  C   PTH A  80      -1.194  11.787   0.464  1.00  0.00          C 
HETATM 3559  C   PTH A  80      -1.180  11.795   0.462  1.00  0.00          C 
HETATM 3560  C   PTH A  80      -1.167  11.804   0.461  1.00  0.00          C 
HETATM 3561  C   PTH A  80      -1.154  11.813   0.460  1.00  0.00          C 
HETATM 3562  C   PTH A  80      -1.142  11.824   0.459  1.00  0.00          C 
HETATM 3563  C   PTH A  80      -1.131  11.835   0.459  1.00  0.00          C 
HETATM 3564  C   PTH A  80      -1.121  11.847   0.460  1.00  0.00          C 
HETATM 3565  C   PTH A  80      -1.111  11.860   0.460  1.00  0.00          C 
HETATM 3566  C   PTH A  80      -1.103  11.873   0.461  1.00  0.00          C 
HETATM 3567  C   PTH A  80      -1.095  11.887   0.462  1.00  0.00          C 
HETATM 3568  C   PTH A  80      -1.085  11.907   0.464  1.00  0.00          C 
TER
HETATM 3569  C   PTH A  81      -4.285  12.679   3.089  1.00  0.00          C 
HETATM 3570  C   PTH A  81      -4.298  12.682   3.097  1.00  0.00          C 
HETATM 3571  C   PTH A  81      -4.311  12.685   3.106  1.00  0.00          C 
HETATM 3572  C   PTH A  81      -4.324  12.688   3.114  1.00  0.00          C 
HETATM 3573  C   PTH A  81      -4.338  12.690   3.123  1.00  0.00          C 
HETATM 3574  C   PTH A  81      -4.351  12.693   3.131  1.00  0.00          C 
HETATM 3575  C   PTH A  81      -4.364  12.696   3.139  1.00  0.00          C 
HETATM 3576  C   PTH A  81      -4.377  12.699   3.148  1.00  0.00          C 
HETATM 3577  C   PTH A  81      -4.390  12.701   3.156  1.00  0.00          C 
HETATM 3578  C   PTH A  81      -4.403  12.704   3.165  1.00  0.00          C 
HETATM 3579  C   PTH A  81      -4.417  12.707   3.173  1.00  0.00          C 
HETATM 3580  C   PTH A  81      -4.430  12.709   3.181  1.00  0.00          C 
HETATM 3581  C   PTH A  81      -4.443  12.712   3.190  1.00  0.00          C 
HETATM 3582  C   PTH A  81      -4.456  12.715   3.198  1.00  0.00          C 
HETATM 3583  C   PTH A  81      -4.470  12.717   3.206  1.00  0.00          C 
HETATM 3584  C   PTH A  81      -4.483  12.720   3.215  1.00  0.00          C 
HETATM 3585  C   PTH A  81      -4.496  12.723   3.223  1.00  0.00          C 
HETATM 3586  C   PTH A  81      -4.509  12.726   3.231  1.00  0.00          C 
HETATM 3587  C   PTH A  81      -4.523  12.728   3.240  1.00  0.00          C 
HETATM 3588  C   PTH A  81      -4.536  12.731   3.248  1.00  0.00          C 
HETATM 3589  C   PTH A  81      -4.549  12.733   3.256  1.00  0.00          C 
HETATM 3590  C   PTH A  81      -4.563  12.736   3.264  1.00  0.00          C 
HETATM 3591  C   PTH A  81      -4.576  12.739   3.272  1.00  0.00          C 
HETATM 3592  C   PTH A  81      -4.589  12.741   3.281  1.00  0.00          C 
HETATM 3593  C   PTH A  81      -4.603  12.744   3.289  1.00  0.00          C 
HETATM 3594  C   PTH A  81      -4.616  12.747   3.297  1.00  0.00          C 
HETATM 3595  C   PTH A  81      -4.629  12.749   3.305  1.00  0.00          C 
HETATM 3596  C   PTH A  81      -4.643  12.752   3.313  1.00  0.00          C 
HETATM 3597  C   PTH A  81      -4.656  12.755   3.322  1.00  0.00          C 
HETATM 3598  C   PTH A  81      -4.669  12.757   3.330  1.00  0.00          C 
HETATM 3599  C   PTH A  81      -4.683  12.760   3.338  1.00  0.00          C 
HETATM 3600  C   PTH A  81      -4.696  12.763   3.346  1.00  0.00          C 
HETATM 3601  C   PTH A  81      -4.709  12.765   3.354  1.00  0.00          C 
HETATM 3602  C   PTH A  81      -4.723  12.768   3.362  1.00  0.00          C 
HETATM 3603  C   PTH A  81      -4.736  12.770   3.371  1.00  0.00          C 
HETATM 3604  C   PTH A  81      -4.749  12.773   3.379  1.00  0.00          C 
HETATM 3605  C   PTH A  81      -4.763  12.776   3.387  1.00  0.00          C 
HETATM 3606  C   PTH A  81      -4.776  12.778   3.395  1.00  0.00          C 
HETATM 3607  C   PTH A  81      -4.789  12.781   3.404  1.00  0.00          C 
HETATM 3608  C   PTH A  81      -4.802  12.784   3.412  1.00  0.00          C 
HETATM 3609  C   PTH A  81      -4.816  12.786   3.420  1.00  0.00          C 
HETATM 3610  C   PTH A  81      -4.829  12.789   3.429  1.00  0.00          C 
HETATM 3611  C   PTH A  81      -4.842  12.792   3.437  1.00  0.00          C 
HETATM 3612  C   PTH A  81      -4.856  12.794   3.445  1.00  0.00          C 
HETATM 3613  C   PTH A  81      -4.869  12.797   3.453  1.00  0.00          C 
HETATM 3614  C   PTH A  81      -4.883  12.799   3.461  1.00  0.00          C 
HETATM 3615  C   PTH A  81      -4.896  12.802   3.468  1.00  0.00          C 
HETATM 3616  C   PTH A  81      -4.910  12.805   3.476  1.00  0.00          C 
HETATM 3617  C   PTH A  81      -4.924  12.807   3.484  1.00  0.00          C 
HETATM 3618  C   PTH A  81      -4.937  12.810   3.491  1.00  0.00          C 
HETATM 3619  C   PTH A  81      -4.951  12.813   3.499  1.00  0.00          C 
HETATM 3620  C   PTH A  81      -4.965  12.815   3.506  1.00  0.00          C 
HETATM 3621  C   PTH A  81      -4.979  12.818   3.514  1.00  0.00          C 
HETATM 3622  C   PTH A  81      -4.992  12.820   3.521  1.00  0.00          C 
HETATM 3623  C   PTH A  81      -5.006  12.823   3.529  1.00  0.00          C 
HETATM 3624  C   PTH A  81      -5.020  12.825   3.536  1.00  0.00          C 
HETATM 3625  C   PTH A  81      -5.034  12.828   3.544  1.00  0.00          C 
HETATM 3626  C   PTH A  81      -5.056  12.832   3.555  1.00  0.00          C 
TER
HETATM 3627  C   PTH A  82      -4.285  12.679   3.089  1.00  0.00          C 
HETATM 3628  C   PTH A  82      -4.272  12.677   3.080  1.00  0.00          C 
HETATM 3629  C   PTH A  82      -4.259  12.674   3.072  1.00  0.00          C 
HETATM 3630  C   PTH A  82      -4.246  12.671   3.063  1.00  0.00          C 
HETATM 3631  C   PTH A  82      -4.233  12.668   3.055  1.00  0.00          C 
HETATM 3632  C   PTH A  82      -4.220  12.665   3.046  1.00  0.00          C 
HETATM 3633  C   PTH A  82      -4.206  12.663   3.037  1.00  0.00          C 
HETATM 3634  C   PTH A  82      -4.193  12.660   3.029  1.00  0.00          C 
HETATM 3635  C   PTH A  82      -4.180  12.657   3.020  1.00  0.00          C 
HETATM 3636  C   PTH A  82      -4.168  12.654   3.011  1.00  0.00          C 
HETATM 3637  C   PTH A  82      -4.155  12.652   3.002  1.00  0.00          C 
HETATM 3638  C   PTH A  82      -4.142  12.649   2.994  1.00  0.00          C 
HETATM 3639  C   PTH A  82      -4.129  12.647   2.985  1.00  0.00          C 
HETATM 3640  C   PTH A  82      -4.116  12.644   2.976  1.00  0.00          C 
HETATM 3641  C   PTH A  82      -4.103  12.641   2.967  1.00  0.00          C 
HETATM 3642  C   PTH A  82      -4.090  12.639   2.958  1.00  0.00          C 
HETATM 3643  C   PTH A  82      -4.077  12.636   2.949  1.00  0.00          C 
HETATM 3644  C   PTH A  82      -4.064  12.634   2.940  1.00  0.00          C 
HETATM 3645  C   PTH A  82      -4.051  12.631   2.931  1.00  0.00          C 
HETATM 3646  C   PTH A  82      -4.038  12.629   2.922  1.00  0.00          C 
HETATM 3647  C   PTH A  82      -4.026  12.626   2.913  1.00  0.00          C 
HETATM 3648  C   PTH A  82      -4.013  12.624   2.905  1.00  0.00          C 
HETATM 3649  C   PTH A  82      -4.000  12.621   2.896  1.00  0.00          C 
HETATM 3650  C   PTH A  82      -3.987  12.619   2.887  1.00  0.00          C 
HETATM 3651  C   PTH A  82      -3.974  12.616   2.878  1.00  0.00          C 
HETATM 3652  C   PTH A  82      -3.961  12.613   2.869  1.00  0.00          C 
HETATM 3653  C   PTH A  82      -3.948  12.611   2.860  1.00  0.00          C 
HETATM 3654  C   PTH A  82      -3.935  12.608   2.851  1.00  0.00          C 
HETATM 3655  C   PTH A  82      -3.923  12.606   2.842  1.00  0.00          C 
HETATM 3656  C   PTH A  82      -3.910  12.603   2.833  1.00  0.00          C 
HETATM 3657  C   PTH A  82      -3.897  12.601   2.824  1.00  0.00          C 
HETATM 3658  C   PTH A  82      -3.884  12.598   2.815  1.00  0.00          C 
HETATM 3659  C   PTH A  82      -3.871  12.596   2.806  1.00  0.00          C 
HETATM 3660  C   PTH A  82      -3.857  12.593   2.796  1.00  0.00          C 
TER
HETATM 3661  C   PTH A  83      -0.983  11.568   0.367  1.00  0.00          C 
HETATM 3662  C   PTH A  83      -0.978  11.553   0.363  1.00  0.00          C 
HETATM 3663  C   PTH A  83      -0.974  11.539   0.359  1.00  0.00          C 
HETATM 3664  C   PTH A  83      -0.970  11.524   0.355  1.00  0.00          C 
HETATM 3665  C   PTH A  83      -0.965  11.509   0.351  1.00  0.00          C 
HETATM 3666  C   PTH A  83      -0.961  11.495   0.346  1.00  0.00          C 
HETATM 3667  C   PTH A  83      -0.956  11.480   0.342  1.00  0.00          C 
HETATM 3668  C   PTH A  83      -0.952  11.465   0.338  1.00  0.00          C 
HETATM 3669  C   PTH A  83      -0.948  11.451   0.334  1.00  0.00          C 
HETATM 3670  C   PTH A  83      -0.943  11.436   0.329  1.00  0.00          C 
HETATM 3671  C   PTH A  83      -0.939  11.421   0.325  1.00  0.00          C 
HETATM 3672  C   PTH A  83      -0.934  11.407   0.321  1.00  0.00          C 
HETATM 3673  C   PTH A  83      -0.930  11.392   0.317  1.00  0.00          C 
HETATM 3674  C   PTH A  83      -0.926  11.377   0.313  1.00  0.00          C 
HETATM 3675  C   PTH A  83      -0.921  11.363   0.309  1.00  0.00          C 
HETATM 3676  C   PTH A  83      -0.917  11.348   0.304  1.00  0.00          C 
HETATM 3677  C   PTH A  83      -0.913  11.333   0.300  1.00  0.00          C 
HETATM 3678  C   PTH A  83      -0.908  11.319   0.296  1.00  0.00          C 
HETATM 3679  C   PTH A  83      -0.904  11.304   0.292  1.00  0.00          C 
HETATM 3680  C   PTH A  83      -0.900  11.289   0.288  1.00  0.00          C 
HETATM 3681  C   PTH A  83      -0.896  11.274   0.284  1.00  0.00          C 
HETATM 3682  C   PTH A  83      -0.891  11.260   0.279  1.00  0.00          C 
HETATM 3683  C   PTH A  83      -0.887  11.245   0.275  1.00  0.00          C 
HETATM 3684  C   PTH A  83      -0.882  11.231   0.271  1.00  0.00          C 
HETATM 3685  C   PTH A  83      -0.878  11.216   0.267  1.00  0.00          C 
HETATM 3686  C   PTH A  83      -0.874  11.201   0.262  1.00  0.00          C 
HETATM 3687  C   PTH A  83      -0.869  11.187   0.258  1.00  0.00          C 
HETATM 3688  C   PTH A  83      -0.865  11.172   0.253  1.00  0.00          C 
HETATM 3689  C   PTH A  83      -0.860  11.158   0.249  1.00  0.00          C 
HETATM 3690  C   PTH A  83      -0.855  11.143   0.245  1.00  0.00          C 
HETATM 3691  C   PTH A  83      -0.851  11.129   0.240  1.00  0.00          C 
HETATM 3692  C   PTH A  83      -0.846  11.114   0.236  1.00  0.00          C 
HETATM 3693  C   PTH A  83      -0.842  11.099   0.231  1.00  0.00          C 
HETATM 3694  C   PTH A  83      -0.837  11.085   0.227  1.00  0.00          C 
HETATM 3695  C   PTH A  83      -0.833  11.070   0.222  1.00  0.00          C 
HETATM 3696  C   PTH A  83      -0.828  11.056   0.218  1.00  0.00          C 
HETATM 3697  C   PTH A  83      -0.823  11.041   0.213  1.00  0.00          C 
HETATM 3698  C   PTH A  83      -0.819  11.027   0.208  1.00  0.00          C 
HETATM 3699  C   PTH A  83      -0.814  11.012   0.204  1.00  0.00          C 
HETATM 3700  C   PTH A  83      -0.809  10.998   0.199  1.00  0.00          C 
HETATM 3701  C   PTH A  83      -0.805  10.984   0.195  1.00  0.00          C 
HETATM 3702  C   PTH A  83      -0.800  10.969   0.190  1.00  0.00          C 
HETATM 3703  C   PTH A  83      -0.795  10.955   0.186  1.00  0.00          C 
HETATM 3704  C   PTH A  83      -0.791  10.940   0.181  1.00  0.00          C 
HETATM 3705  C   PTH A  83      -0.786  10.926   0.176  1.00  0.00          C 
HETATM 3706  C   PTH A  83      -0.782  10.914   0.173  1.00  0.00          C 
TER
HETATM 3707  C   PTH A  84      -0.983  11.568   0.367  1.00  0.00          C 
HETATM 3708  C   PTH A  84      -0.987  11.583   0.372  1.00  0.00          C 
HETATM 3709  C   PTH A  84      -0.992  11.597   0.376  1.00  0.00          C 
HETATM 3710  C   PTH A  84      -0.996  11.612   0.380  1.00  0.00          C 
HETATM 3711  C   PTH A  84      -1.000  11.627   0.384  1.00  0.00          C 
HETATM 3712  C   PTH A  84      -1.005  11.641   0.388  1.00  0.00          C 
HETATM 3713  C   PTH A  84      -1.009  11.656   0.393  1.00  0.00          C 
HETATM 3714  C   PTH A  84      -1.014  11.671   0.397  1.00  0.00          C 
HETATM 3715  C   PTH A  84      -1.018  11.685   0.401  1.00  0.00          C 
HETATM 3716  C   PTH A  84      -1.023  11.700   0.405  1.00  0.00          C 
HETATM 3717  C   PTH A  84      -1.027  11.715   0.409  1.00  0.00          C 
HETATM 3718  C   PTH A  84      -1.031  11.729   0.414  1.00  0.00          C 
HETATM 3719  C   PTH A  84      -1.036  11.744   0.418  1.00  0.00          C 
HETATM 3720  C   PTH A  84      -1.040  11.759   0.422  1.00  0.00          C 
HETATM 3721  C   PTH A  84      -1.045  11.773   0.426  1.00  0.00          C 
HETATM 3722  C   PTH A  84      -1.049  11.788   0.430  1.00  0.00          C 
HETATM 3723  C   PTH A  84      -1.054  11.803   0.435  1.00  0.00          C 
HETATM 3724  C   PTH A  84      -1.058  11.817   0.439  1.00  0.00          C 
HETATM 3725  C   PTH A  84      -1.062  11.832   0.443  1.00  0.00          C 
HETATM 3726  C   PTH A  84      -1.067  11.847   0.447  1.00  0.00          C 
HETATM 3727  C   PTH A  84      -1.071  11.861   0.451  1.00  0.00          C 
HETATM 3728  C   PTH A  84      -1.076  11.876   0.455  1.00  0.00          C 
HETATM 3729  C   PTH A  84      -1.080  11.891   0.460  1.00  0.00          C 
HETATM 3730  C   PTH A  84      -1.085  11.907   0.464  1.00  0.00          C 
TER
HETATM 3731  C   PTH A  85      -4.086  12.445   2.078  1.00  0.00          C 
HETATM 3732  C   PTH A  85      -4.082  12.448   2.093  1.00  0.00          C 
HETATM 3733  C   PTH A  85      -4.077  12.451   2.108  1.00  0.00          C 
HETATM 3734  C   PTH A  85      -4.072  12.454   2.123  1.00  0.00          C 
HETATM 3735  C   PTH A  85      -4.068  12.456   2.138  1.00  0.00          C 
HETATM 3736  C   PTH A  85      -4.063  12.459   2.153  1.00  0.00          C 
HETATM 3737  C   PTH A  85      -4.058  12.462   2.167  1.00  0.00          C 
HETATM 3738  C   PTH A  85      -4.054  12.465   2.182  1.00  0.00          C 
HETATM 3739  C   PTH A  85      -4.049  12.468   2.197  1.00  0.00          C 
HETATM 3740  C   PTH A  85      -4.044  12.471   2.212  1.00  0.00          C 
HETATM 3741  C   PTH A  85      -4.040  12.474   2.227  1.00  0.00          C 
HETATM 3742  C   PTH A  85      -4.035  12.477   2.242  1.00  0.00          C 
HETATM 3743  C   PTH A  85      -4.030  12.480   2.257  1.00  0.00          C 
HETATM 3744  C   PTH A  85      -4.026  12.483   2.272  1.00  0.00          C 
HETATM 3745  C   PTH A  85      -4.021  12.486   2.287  1.00  0.00          C 
HETATM 3746  C   PTH A  85      -4.017  12.489   2.302  1.00  0.00          C 
HETATM 3747  C   PTH A  85      -4.012  12.492   2.316  1.00  0.00          C 
HETATM 3748  C   PTH A  85      -4.008  12.495   2.331  1.00  0.00          C 
HETATM 3749  C   PTH A  85      -4.003  12.498   2.346  1.00  0.00          C 
HETATM 3750  C   PTH A  85      -3.999  12.501   2.361  1.00  0.00          C 
HETATM 3751  C   PTH A  85      -3.994  12.504   2.376  1.00  0.00          C 
HETATM 3752  C   PTH A  85      -3.990  12.507   2.391  1.00  0.00          C 
HETATM 3753  C   PTH A  85      -3.985  12.510   2.406  1.00  0.00          C 
HETATM 3754  C   PTH A  85      -3.981  12.513   2.421  1.00  0.00          C 
HETATM 3755  C   PTH A  85      -3.976  12.516   2.436  1.00  0.00          C 
HETATM 3756  C   PTH A  85      -3.971  12.519   2.451  1.00  0.00          C 
HETATM 3757  C   PTH A  85      -3.967  12.522   2.466  1.00  0.00          C 
HETATM 3758  C   PTH A  85      -3.962  12.525   2.481  1.00  0.00          C 
HETATM 3759  C   PTH A  85      -3.958  12.528   2.495  1.00  0.00          C 
HETATM 3760  C   PTH A  85      -3.953  12.531   2.510  1.00  0.00          C 
HETATM 3761  C   PTH A  85      -3.948  12.534   2.525  1.00  0.00          C 
HETATM 3762  C   PTH A  85      -3.943  12.537   2.540  1.00  0.00          C 
HETATM 3763  C   PTH A  85      -3.938  12.541   2.555  1.00  0.00          C 
HETATM 3764  C   PTH A  85      -3.934  12.544   2.569  1.00  0.00          C 
HETATM 3765  C   PTH A  85      -3.929  12.547   2.584  1.00  0.00          C 
HETATM 3766  C   PTH A  85      -3.924  12.550   2.599  1.00  0.00          C 
HETATM 3767  C   PTH A  85      -3.919  12.553   2.614  1.00  0.00          C 
HETATM 3768  C   PTH A  85      -3.914  12.557   2.628  1.00  0.00          C 
HETATM 3769  C   PTH A  85      -3.909  12.560   2.643  1.00  0.00          C 
HETATM 3770  C   PTH A  85      -3.904  12.563   2.658  1.00  0.00          C 
HETATM 3771  C   PTH A  85      -3.899  12.566   2.673  1.00  0.00          C 
HETATM 3772  C   PTH A  85      -3.894  12.569   2.687  1.00  0.00          C 
HETATM 3773  C   PTH A  85      -3.889  12.573   2.702  1.00  0.00          C 
HETATM 3774  C   PTH A  85      -3.884  12.576   2.717  1.00  0.00          C 
HETATM 3775  C   PTH A  85      -3.879  12.579   2.731  1.00  0.00          C 
HETATM 3776  C   PTH A  85      -3.874  12.582   2.746  1.00  0.00          C 
HETATM 3777  C   PTH A  85      -3.869  12.585   2.761  1.00  0.00          C 
HETATM 3778  C   PTH A  85      -3.864  12.589   2.776  1.00  0.00          C 
HETATM 3779  C   PTH A  85      -3.857  12.593   2.796  1.00  0.00          C 
TER
HETATM 3780  C   PTH A  86      -4.086  12.445   2.078  1.00  0.00          C 
HETATM 3781  C   PTH A  86      -4.091  12.442   2.063  1.00  0.00          C 
HETATM 3782  C   PTH A  86      -4.096  12.439   2.048  1.00  0.00          C 
HETATM 3783  C   PTH A  86      -4.100  12.436   2.034  1.00  0.00          C 
HETATM 3784  C   PTH A  86      -4.105  12.433   2.019  1.00  0.00          C 
HETATM 3785  C   PTH A  86      -4.110  12.430   2.004  1.00  0.00          C 
HETATM 3786  C   PTH A  86      -4.115  12.427   1.989  1.00  0.00          C 
HETATM 3787  C   PTH A  86      -4.119  12.424   1.974  1.00  0.00          C 
HETATM 3788  C   PTH A  86      -4.124  12.421   1.959  1.00  0.00          C 
HETATM 3789  C   PTH A  86      -4.129  12.419   1.944  1.00  0.00          C 
HETATM 3790  C   PTH A  86      -4.133  12.416   1.929  1.00  0.00          C 
HETATM 3791  C   PTH A  86      -4.138  12.413   1.914  1.00  0.00          C 
HETATM 3792  C   PTH A  86      -4.143  12.410   1.900  1.00  0.00          C 
HETATM 3793  C   PTH A  86      -4.148  12.407   1.885  1.00  0.00          C 
HETATM 3794  C   PTH A  86      -4.153  12.404   1.870  1.00  0.00          C 
HETATM 3795  C   PTH A  86      -4.157  12.401   1.855  1.00  0.00          C 
HETATM 3796  C   PTH A  86      -4.162  12.399   1.840  1.00  0.00          C 
HETATM 3797  C   PTH A  86      -4.167  12.396   1.825  1.00  0.00          C 
HETATM 3798  C   PTH A  86      -4.172  12.393   1.810  1.00  0.00          C 
HETATM 3799  C   PTH A  86      -4.177  12.390   1.796  1.00  0.00          C 
HETATM 3800  C   PTH A  86      -4.181  12.388   1.781  1.00  0.00          C 
HETATM 3801  C   PTH A  86      -4.186  12.385   1.766  1.00  0.00          C 
HETATM 3802  C   PTH A  86      -4.191  12.382   1.751  1.00  0.00          C 
HETATM 3803  C   PTH A  86      -4.195  12.379   1.736  1.00  0.00          C 
HETATM 3804  C   PTH A  86      -4.200  12.376   1.721  1.00  0.00          C 
HETATM 3805  C   PTH A  86      -4.204  12.373   1.706  1.00  0.00          C 
HETATM 3806  C   PTH A  86      -4.209  12.370   1.691  1.00  0.00          C 
HETATM 3807  C   PTH A  86      -4.213  12.367   1.676  1.00  0.00          C 
HETATM 3808  C   PTH A  86      -4.218  12.363   1.661  1.00  0.00          C 
HETATM 3809  C   PTH A  86      -4.222  12.360   1.646  1.00  0.00          C 
HETATM 3810  C   PTH A  86      -4.226  12.357   1.632  1.00  0.00          C 
HETATM 3811  C   PTH A  86      -4.230  12.353   1.617  1.00  0.00          C 
HETATM 3812  C   PTH A  86      -4.234  12.350   1.602  1.00  0.00          C 
HETATM 3813  C   PTH A  86      -4.239  12.346   1.587  1.00  0.00          C 
HETATM 3814  C   PTH A  86      -4.243  12.343   1.572  1.00  0.00          C 
HETATM 3815  C   PTH A  86      -4.247  12.339   1.557  1.00  0.00          C 
HETATM 3816  C   PTH A  86      -4.251  12.336   1.542  1.00  0.00          C 
HETATM 3817  C   PTH A  86      -4.255  12.333   1.527  1.00  0.00          C 
HETATM 3818  C   PTH A  86      -4.259  12.329   1.512  1.00  0.00          C 
HETATM 3819  C   PTH A  86      -4.264  12.325   1.497  1.00  0.00          C 
HETATM 3820  C   PTH A  86      -4.268  12.322   1.482  1.00  0.00          C 
HETATM 3821  C   PTH A  86      -4.272  12.318   1.467  1.00  0.00          C 
HETATM 3822  C   PTH A  86      -4.276  12.315   1.452  1.00  0.00          C 
HETATM 3823  C   PTH A  86      -4.280  12.311   1.438  1.00  0.00          C 
HETATM 3824  C   PTH A  86      -4.284  12.308   1.423  1.00  0.00          C 
HETATM 3825  C   PTH A  86      -4.288  12.304   1.408  1.00  0.00          C 
HETATM 3826  C   PTH A  86      -4.292  12.301   1.393  1.00  0.00          C 
HETATM 3827  C   PTH A  86      -4.295  12.298   1.382  1.00  0.00          C 
TER
HETATM 3828  C   PTH A  87      -3.730  12.119   1.000  1.00  0.00          C 
HETATM 3829  C   PTH A  87      -3.718  12.115   0.992  1.00  0.00          C 
HETATM 3830  C   PTH A  87      -3.705  12.111   0.983  1.00  0.00          C 
HETATM 3831  C   PTH A  87      -3.692  12.107   0.975  1.00  0.00          C 
HETATM 3832  C   PTH A  87      -3.680  12.103   0.966  1.00  0.00          C 
HETATM 3833  C   PTH A  87      -3.667  12.098   0.958  1.00  0.00          C 
HETATM 3834  C   PTH A  87      -3.654  12.094   0.949  1.00  0.00          C 
HETATM 3835  C   PTH A  87      -3.642  12.090   0.940  1.00  0.00          C 
HETATM 3836  C   PTH A  87      -3.629  12.086   0.932  1.00  0.00          C 
HETATM 3837  C   PTH A  87      -3.616  12.082   0.923  1.00  0.00          C 
HETATM 3838  C   PTH A  87      -3.604  12.077   0.915  1.00  0.00          C 
HETATM 3839  C   PTH A  87      -3.591  12.073   0.906  1.00  0.00          C 
HETATM 3840  C   PTH A  87      -3.578  12.069   0.897  1.00  0.00          C 
HETATM 3841  C   PTH A  87      -3.566  12.065   0.889  1.00  0.00          C 
HETATM 3842  C   PTH A  87      -3.553  12.061   0.880  1.00  0.00          C 
HETATM 3843  C   PTH A  87      -3.540  12.057   0.872  1.00  0.00          C 
HETATM 3844  C   PTH A  87      -3.528  12.052   0.863  1.00  0.00          C 
HETATM 3845  C   PTH A  87      -3.515  12.048   0.854  1.00  0.00          C 
HETATM 3846  C   PTH A  87      -3.502  12.044   0.846  1.00  0.00          C 
HETATM 3847  C   PTH A  87      -3.490  12.040   0.837  1.00  0.00          C 
HETATM 3848  C   PTH A  87      -3.477  12.036   0.829  1.00  0.00          C 
HETATM 3849  C   PTH A  87      -3.464  12.032   0.820  1.00  0.00          C 
HETATM 3850  C   PTH A  87      -3.451  12.027   0.811  1.00  0.00          C 
HETATM 3851  C   PTH A  87      -3.437  12.023   0.802  1.00  0.00          C 
TER
HETATM 3852  C   PTH A  88      -3.730  12.119   1.000  1.00  0.00          C 
HETATM 3853  C   PTH A  88      -3.743  12.124   1.009  1.00  0.00          C 
HETATM 3854  C   PTH A  88      -3.756  12.128   1.018  1.00  0.00          C 
HETATM 3855  C   PTH A  88      -3.768  12.132   1.026  1.00  0.00          C 
HETATM 3856  C   PTH A  88      -3.781  12.136   1.035  1.00  0.00          C 
HETATM 3857  C   PTH A  88      -3.794  12.140   1.043  1.00  0.00          C 
HETATM 3858  C   PTH A  88      -3.806  12.145   1.052  1.00  0.00          C 
HETATM 3859  C   PTH A  88      -3.819  12.149   1.061  1.00  0.00          C 
HETATM 3860  C   PTH A  88      -3.832  12.153   1.069  1.00  0.00          C 
HETATM 3861  C   PTH A  88      -3.844  12.157   1.078  1.00  0.00          C 
HETATM 3862  C   PTH A  88      -3.857  12.162   1.086  1.00  0.00          C 
HETATM 3863  C   PTH A  88      -3.870  12.166   1.095  1.00  0.00          C 
HETATM 3864  C   PTH A  88      -3.882  12.170   1.103  1.00  0.00          C 
HETATM 3865  C   PTH A  88      -3.895  12.175   1.112  1.00  0.00          C 
HETATM 3866  C   PTH A  88      -3.908  12.179   1.120  1.00  0.00          C 
HETATM 3867  C   PTH A  88      -3.921  12.183   1.129  1.00  0.00          C 
HETATM 3868  C   PTH A  88      -3.933  12.188   1.137  1.00  0.00          C 
HETATM 3869  C   PTH A  88      -3.946  12.192   1.146  1.00  0.00          C 
HETATM 3870  C   PTH A  88      -3.959  12.196   1.154  1.00  0.00          C 
HETATM 3871  C   PTH A  88      -3.971  12.201   1.163  1.00  0.00          C 
HETATM 3872  C   PTH A  88      -3.984  12.205   1.171  1.00  0.00          C 
HETATM 3873  C   PTH A  88      -3.997  12.209   1.180  1.00  0.00          C 
HETATM 3874  C   PTH A  88      -4.010  12.213   1.188  1.00  0.00          C 
HETATM 3875  C   PTH A  88      -4.022  12.217   1.197  1.00  0.00          C 
HETATM 3876  C   PTH A  88      -4.035  12.221   1.205  1.00  0.00          C 
HETATM 3877  C   PTH A  88      -4.048  12.225   1.214  1.00  0.00          C 
HETATM 3878  C   PTH A  88      -4.061  12.229   1.222  1.00  0.00          C 
HETATM 3879  C   PTH A  88      -4.073  12.233   1.231  1.00  0.00          C 
HETATM 3880  C   PTH A  88      -4.086  12.237   1.240  1.00  0.00          C 
HETATM 3881  C   PTH A  88      -4.099  12.241   1.248  1.00  0.00          C 
HETATM 3882  C   PTH A  88      -4.112  12.245   1.257  1.00  0.00          C 
HETATM 3883  C   PTH A  88      -4.124  12.248   1.265  1.00  0.00          C 
HETATM 3884  C   PTH A  88      -4.137  12.252   1.274  1.00  0.00          C 
HETATM 3885  C   PTH A  88      -4.150  12.256   1.283  1.00  0.00          C 
HETATM 3886  C   PTH A  88      -4.163  12.260   1.291  1.00  0.00          C 
HETATM 3887  C   PTH A  88      -4.176  12.263   1.300  1.00  0.00          C 
HETATM 3888  C   PTH A  88      -4.188  12.267   1.309  1.00  0.00          C 
HETATM 3889  C   PTH A  88      -4.201  12.271   1.317  1.00  0.00          C 
HETATM 3890  C   PTH A  88      -4.214  12.275   1.326  1.00  0.00          C 
HETATM 3891  C   PTH A  88      -4.227  12.278   1.335  1.00  0.00          C 
HETATM 3892  C   PTH A  88      -4.239  12.282   1.343  1.00  0.00          C 
HETATM 3893  C   PTH A  88      -4.252  12.286   1.352  1.00  0.00          C 
HETATM 3894  C   PTH A  88      -4.265  12.289   1.361  1.00  0.00          C 
HETATM 3895  C   PTH A  88      -4.278  12.293   1.370  1.00  0.00          C 
HETATM 3896  C   PTH A  88      -4.295  12.298   1.382  1.00  0.00          C 
TER
HETATM 3897  C   PTH A  89      -1.110  11.160  -1.571  1.00  0.00          C 
HETATM 3898  C   PTH A  89      -1.110  11.147  -1.563  1.00  0.00          C 
HETATM 3899  C   PTH A  89      -1.111  11.134  -1.554  1.00  0.00          C 
HETATM 3900  C   PTH A  89      -1.111  11.120  -1.546  1.00  0.00          C 
HETATM 3901  C   PTH A  89      -1.111  11.107  -1.538  1.00  0.00          C 
HETATM 3902  C   PTH A  89      -1.112  11.093  -1.529  1.00  0.00          C 
HETATM 3903  C   PTH A  89      -1.112  11.080  -1.521  1.00  0.00          C 
HETATM 3904  C   PTH A  89      -1.113  11.066  -1.512  1.00  0.00          C 
HETATM 3905  C   PTH A  89      -1.113  11.053  -1.504  1.00  0.00          C 
HETATM 3906  C   PTH A  89      -1.114  11.039  -1.496  1.00  0.00          C 
HETATM 3907  C   PTH A  89      -1.114  11.026  -1.487  1.00  0.00          C 
HETATM 3908  C   PTH A  89      -1.115  11.012  -1.479  1.00  0.00          C 
HETATM 3909  C   PTH A  89      -1.116  10.999  -1.471  1.00  0.00          C 
HETATM 3910  C   PTH A  89      -1.117  10.985  -1.462  1.00  0.00          C 
HETATM 3911  C   PTH A  89      -1.117  10.972  -1.454  1.00  0.00          C 
HETATM 3912  C   PTH A  89      -1.118  10.958  -1.446  1.00  0.00          C 
HETATM 3913  C   PTH A  89      -1.119  10.945  -1.437  1.00  0.00          C 
HETATM 3914  C   PTH A  89      -1.120  10.931  -1.429  1.00  0.00          C 
HETATM 3915  C   PTH A  89      -1.121  10.918  -1.421  1.00  0.00          C 
HETATM 3916  C   PTH A  89      -1.122  10.904  -1.413  1.00  0.00          C 
HETATM 3917  C   PTH A  89      -1.122  10.891  -1.404  1.00  0.00          C 
HETATM 3918  C   PTH A  89      -1.123  10.877  -1.396  1.00  0.00          C 
HETATM 3919  C   PTH A  89      -1.124  10.864  -1.388  1.00  0.00          C 
HETATM 3920  C   PTH A  89      -1.125  10.850  -1.379  1.00  0.00          C 
HETATM 3921  C   PTH A  89      -1.126  10.837  -1.371  1.00  0.00          C 
HETATM 3922  C   PTH A  89      -1.127  10.823  -1.363  1.00  0.00          C 
HETATM 3923  C   PTH A  89      -1.128  10.810  -1.355  1.00  0.00          C 
HETATM 3924  C   PTH A  89      -1.128  10.796  -1.346  1.00  0.00          C 
HETATM 3925  C   PTH A  89      -1.129  10.783  -1.338  1.00  0.00          C 
HETATM 3926  C   PTH A  89      -1.130  10.769  -1.330  1.00  0.00          C 
HETATM 3927  C   PTH A  89      -1.131  10.755  -1.322  1.00  0.00          C 
HETATM 3928  C   PTH A  89      -1.132  10.742  -1.313  1.00  0.00          C 
HETATM 3929  C   PTH A  89      -1.133  10.722  -1.301  1.00  0.00          C 
TER
HETATM 3930  C   PTH A  90      -1.110  11.160  -1.571  1.00  0.00          C 
HETATM 3931  C   PTH A  90      -1.110  11.174  -1.580  1.00  0.00          C 
HETATM 3932  C   PTH A  90      -1.110  11.187  -1.588  1.00  0.00          C 
HETATM 3933  C   PTH A  90      -1.110  11.201  -1.597  1.00  0.00          C 
HETATM 3934  C   PTH A  90      -1.109  11.214  -1.605  1.00  0.00          C 
HETATM 3935  C   PTH A  90      -1.109  11.228  -1.614  1.00  0.00          C 
HETATM 3936  C   PTH A  90      -1.109  11.241  -1.622  1.00  0.00          C 
HETATM 3937  C   PTH A  90      -1.109  11.254  -1.631  1.00  0.00          C 
HETATM 3938  C   PTH A  90      -1.109  11.268  -1.639  1.00  0.00          C 
HETATM 3939  C   PTH A  90      -1.109  11.281  -1.648  1.00  0.00          C 
HETATM 3940  C   PTH A  90      -1.109  11.295  -1.656  1.00  0.00          C 
HETATM 3941  C   PTH A  90      -1.109  11.308  -1.665  1.00  0.00          C 
HETATM 3942  C   PTH A  90      -1.109  11.321  -1.673  1.00  0.00          C 
HETATM 3943  C   PTH A  90      -1.109  11.335  -1.682  1.00  0.00          C 
HETATM 3944  C   PTH A  90      -1.109  11.348  -1.690  1.00  0.00          C 
HETATM 3945  C   PTH A  90      -1.109  11.362  -1.699  1.00  0.00          C 
HETATM 3946  C   PTH A  90      -1.109  11.375  -1.707  1.00  0.00          C 
HETATM 3947  C   PTH A  90      -1.109  11.389  -1.716  1.00  0.00          C 
HETATM 3948  C   PTH A  90      -1.109  11.402  -1.724  1.00  0.00          C 
HETATM 3949  C   PTH A  90      -1.109  11.415  -1.732  1.00  0.00          C 
HETATM 3950  C   PTH A  90      -1.109  11.429  -1.741  1.00  0.00          C 
HETATM 3951  C   PTH A  90      -1.109  11.442  -1.749  1.00  0.00          C 
HETATM 3952  C   PTH A  90      -1.109  11.456  -1.758  1.00  0.00          C 
HETATM 3953  C   PTH A  90      -1.109  11.469  -1.766  1.00  0.00          C 
HETATM 3954  C   PTH A  90      -1.109  11.482  -1.775  1.00  0.00          C 
HETATM 3955  C   PTH A  90      -1.109  11.496  -1.783  1.00  0.00          C 
HETATM 3956  C   PTH A  90      -1.109  11.509  -1.792  1.00  0.00          C 
HETATM 3957  C   PTH A  90      -1.110  11.523  -1.800  1.00  0.00          C 
HETATM 3958  C   PTH A  90      -1.110  11.536  -1.809  1.00  0.00          C 
HETATM 3959  C   PTH A  90      -1.110  11.549  -1.817  1.00  0.00          C 
HETATM 3960  C   PTH A  90      -1.110  11.563  -1.826  1.00  0.00          C 
HETATM 3961  C   PTH A  90      -1.110  11.576  -1.834  1.00  0.00          C 
HETATM 3962  C   PTH A  90      -1.110  11.590  -1.843  1.00  0.00          C 
HETATM 3963  C   PTH A  90      -1.111  11.603  -1.851  1.00  0.00          C 
HETATM 3964  C   PTH A  90      -1.111  11.617  -1.860  1.00  0.00          C 
HETATM 3965  C   PTH A  90      -1.111  11.630  -1.868  1.00  0.00          C 
HETATM 3966  C   PTH A  90      -1.111  11.643  -1.877  1.00  0.00          C 
HETATM 3967  C   PTH A  90      -1.111  11.657  -1.885  1.00  0.00          C 
HETATM 3968  C   PTH A  90      -1.111  11.670  -1.894  1.00  0.00          C 
HETATM 3969  C   PTH A  90      -1.111  11.684  -1.902  1.00  0.00          C 
HETATM 3970  C   PTH A  90      -1.111  11.697  -1.911  1.00  0.00          C 
HETATM 3971  C   PTH A  90      -1.111  11.710  -1.919  1.00  0.00          C 
HETATM 3972  C   PTH A  90      -1.111  11.724  -1.928  1.00  0.00          C 
HETATM 3973  C   PTH A  90      -1.111  11.737  -1.936  1.00  0.00          C 
HETATM 3974  C   PTH A  90      -1.111  11.751  -1.945  1.00  0.00          C 
HETATM 3975  C   PTH A  90      -1.111  11.764  -1.953  1.00  0.00          C 
HETATM 3976  C   PTH A  90      -1.111  11.777  -1.962  1.00  0.00          C 
HETATM 3977  C   PTH A  90      -1.112  11.791  -1.970  1.00  0.00          C 
HETATM 3978  C   PTH A  90      -1.112  11.804  -1.979  1.00  0.00          C 
HETATM 3979  C   PTH A  90      -1.112  11.818  -1.988  1.00  0.00          C 
HETATM 3980  C   PTH A  90      -1.113  11.831  -1.996  1.00  0.00          C 
HETATM 3981  C   PTH A  90      -1.113  11.844  -2.005  1.00  0.00          C 
HETATM 3982  C   PTH A  90      -1.113  11.858  -2.013  1.00  0.00          C 
HETATM 3983  C   PTH A  90      -1.114  11.871  -2.022  1.00  0.00          C 
HETATM 3984  C   PTH A  90      -1.114  11.884  -2.030  1.00  0.00          C 
HETATM 3985  C   PTH A  90      -1.115  11.898  -2.039  1.00  0.00          C 
HETATM 3986  C   PTH A  90      -1.115  11.911  -2.047  1.00  0.00          C 
HETATM 3987  C   PTH A  90      -1.116  11.923  -2.055  1.00  0.00          C 
TER
HETATM 3988  C   PTH A  91      -0.994  12.562   3.155  1.00  0.00          C 
HETATM 3989  C   PTH A  91      -1.002  12.549   3.151  1.00  0.00          C 
HETATM 3990  C   PTH A  91      -1.010  12.536   3.147  1.00  0.00          C 
HETATM 3991  C   PTH A  91      -1.018  12.523   3.143  1.00  0.00          C 
HETATM 3992  C   PTH A  91      -1.026  12.510   3.139  1.00  0.00          C 
HETATM 3993  C   PTH A  91      -1.034  12.497   3.136  1.00  0.00          C 
HETATM 3994  C   PTH A  91      -1.043  12.484   3.132  1.00  0.00          C 
HETATM 3995  C   PTH A  91      -1.051  12.471   3.128  1.00  0.00          C 
HETATM 3996  C   PTH A  91      -1.059  12.458   3.124  1.00  0.00          C 
HETATM 3997  C   PTH A  91      -1.067  12.445   3.120  1.00  0.00          C 
HETATM 3998  C   PTH A  91      -1.075  12.431   3.116  1.00  0.00          C 
HETATM 3999  C   PTH A  91      -1.083  12.418   3.112  1.00  0.00          C 
HETATM 4000  C   PTH A  91      -1.091  12.405   3.109  1.00  0.00          C 
HETATM 4001  C   PTH A  91      -1.099  12.392   3.105  1.00  0.00          C 
HETATM 4002  C   PTH A  91      -1.107  12.379   3.101  1.00  0.00          C 
HETATM 4003  C   PTH A  91      -1.116  12.366   3.097  1.00  0.00          C 
HETATM 4004  C   PTH A  91      -1.124  12.353   3.093  1.00  0.00          C 
HETATM 4005  C   PTH A  91      -1.132  12.340   3.089  1.00  0.00          C 
HETATM 4006  C   PTH A  91      -1.140  12.327   3.085  1.00  0.00          C 
HETATM 4007  C   PTH A  91      -1.148  12.314   3.081  1.00  0.00          C 
HETATM 4008  C   PTH A  91      -1.156  12.301   3.077  1.00  0.00          C 
HETATM 4009  C   PTH A  91      -1.164  12.288   3.073  1.00  0.00          C 
HETATM 4010  C   PTH A  91      -1.172  12.275   3.069  1.00  0.00          C 
HETATM 4011  C   PTH A  91      -1.180  12.262   3.065  1.00  0.00          C 
HETATM 4012  C   PTH A  91      -1.189  12.248   3.061  1.00  0.00          C 
HETATM 4013  C   PTH A  91      -1.197  12.235   3.058  1.00  0.00          C 
HETATM 4014  C   PTH A  91      -1.205  12.222   3.054  1.00  0.00          C 
HETATM 4015  C   PTH A  91      -1.213  12.209   3.050  1.00  0.00          C 
HETATM 4016  C   PTH A  91      -1.221  12.196   3.046  1.00  0.00          C 
HETATM 4017  C   PTH A  91      -1.229  12.183   3.042  1.00  0.00          C 
HETATM 4018  C   PTH A  91      -1.237  12.170   3.038  1.00  0.00          C 
HETATM 4019  C   PTH A  91      -1.245  12.157   3.034  1.00  0.00          C 
HETATM 4020  C   PTH A  91      -1.254  12.144   3.030  1.00  0.00          C 
HETATM 4021  C   PTH A  91      -1.262  12.131   3.026  1.00  0.00          C 
HETATM 4022  C   PTH A  91      -1.270  12.118   3.022  1.00  0.00          C 
HETATM 4023  C   PTH A  91      -1.278  12.105   3.018  1.00  0.00          C 
HETATM 4024  C   PTH A  91      -1.286  12.092   3.014  1.00  0.00          C 
HETATM 4025  C   PTH A  91      -1.295  12.079   3.010  1.00  0.00          C 
HETATM 4026  C   PTH A  91      -1.303  12.066   3.006  1.00  0.00          C 
HETATM 4027  C   PTH A  91      -1.311  12.053   3.002  1.00  0.00          C 
HETATM 4028  C   PTH A  91      -1.319  12.040   2.998  1.00  0.00          C 
HETATM 4029  C   PTH A  91      -1.327  12.027   2.994  1.00  0.00          C 
HETATM 4030  C   PTH A  91      -1.336  12.014   2.990  1.00  0.00          C 
HETATM 4031  C   PTH A  91      -1.344  12.001   2.986  1.00  0.00          C 
HETATM 4032  C   PTH A  91      -1.352  11.988   2.982  1.00  0.00          C 
HETATM 4033  C   PTH A  91      -1.360  11.975   2.978  1.00  0.00          C 
HETATM 4034  C   PTH A  91      -1.369  11.962   2.974  1.00  0.00          C 
HETATM 4035  C   PTH A  91      -1.377  11.949   2.970  1.00  0.00          C 
HETATM 4036  C   PTH A  91      -1.385  11.936   2.966  1.00  0.00          C 
HETATM 4037  C   PTH A  91      -1.393  11.924   2.962  1.00  0.00          C 
HETATM 4038  C   PTH A  91      -1.402  11.911   2.958  1.00  0.00          C 
HETATM 4039  C   PTH A  91      -1.410  11.898   2.954  1.00  0.00          C 
HETATM 4040  C   PTH A  91      -1.418  11.885   2.950  1.00  0.00          C 
HETATM 4041  C   PTH A  91      -1.427  11.872   2.946  1.00  0.00          C 
HETATM 4042  C   PTH A  91      -1.435  11.859   2.942  1.00  0.00          C 
HETATM 4043  C   PTH A  91      -1.443  11.846   2.938  1.00  0.00          C 
HETATM 4044  C   PTH A  91      -1.452  11.833   2.934  1.00  0.00          C 
HETATM 4045  C   PTH A  91      -1.460  11.820   2.930  1.00  0.00          C 
HETATM 4046  C   PTH A  91      -1.468  11.807   2.926  1.00  0.00          C 
HETATM 4047  C   PTH A  91      -1.477  11.795   2.921  1.00  0.00          C 
HETATM 4048  C   PTH A  91      -1.485  11.782   2.917  1.00  0.00          C 
HETATM 4049  C   PTH A  91      -1.494  11.769   2.913  1.00  0.00          C 
HETATM 4050  C   PTH A  91      -1.502  11.756   2.909  1.00  0.00          C 
HETATM 4051  C   PTH A  91      -1.510  11.743   2.905  1.00  0.00          C 
HETATM 4052  C   PTH A  91      -1.519  11.730   2.901  1.00  0.00          C 
HETATM 4053  C   PTH A  91      -1.527  11.717   2.897  1.00  0.00          C 
HETATM 4054  C   PTH A  91      -1.535  11.704   2.893  1.00  0.00          C 
HETATM 4055  C   PTH A  91      -1.544  11.692   2.889  1.00  0.00          C 
HETATM 4056  C   PTH A  91      -1.552  11.679   2.885  1.00  0.00          C 
HETATM 4057  C   PTH A  91      -1.561  11.666   2.881  1.00  0.00          C 
HETATM 4058  C   PTH A  91      -1.569  11.653   2.877  1.00  0.00          C 
HETATM 4059  C   PTH A  91      -1.577  11.640   2.873  1.00  0.00          C 
HETATM 4060  C   PTH A  91      -1.586  11.627   2.869  1.00  0.00          C 
HETATM 4061  C   PTH A  91      -1.594  11.614   2.865  1.00  0.00          C 
HETATM 4062  C   PTH A  91      -1.602  11.601   2.861  1.00  0.00          C 
HETATM 4063  C   PTH A  91      -1.611  11.588   2.857  1.00  0.00          C 
HETATM 4064  C   PTH A  91      -1.619  11.575   2.853  1.00  0.00          C 
HETATM 4065  C   PTH A  91      -1.627  11.562   2.849  1.00  0.00          C 
HETATM 4066  C   PTH A  91      -1.635  11.550   2.846  1.00  0.00          C 
HETATM 4067  C   PTH A  91      -1.644  11.537   2.842  1.00  0.00          C 
HETATM 4068  C   PTH A  91      -1.652  11.524   2.838  1.00  0.00          C 
HETATM 4069  C   PTH A  91      -1.661  11.511   2.834  1.00  0.00          C 
HETATM 4070  C   PTH A  91      -1.670  11.498   2.830  1.00  0.00          C 
HETATM 4071  C   PTH A  91      -1.678  11.486   2.826  1.00  0.00          C 
HETATM 4072  C   PTH A  91      -1.688  11.473   2.822  1.00  0.00          C 
HETATM 4073  C   PTH A  91      -1.697  11.461   2.818  1.00  0.00          C 
HETATM 4074  C   PTH A  91      -1.706  11.449   2.814  1.00  0.00          C 
HETATM 4075  C   PTH A  91      -1.716  11.437   2.810  1.00  0.00          C 
HETATM 4076  C   PTH A  91      -1.725  11.425   2.806  1.00  0.00          C 
HETATM 4077  C   PTH A  91      -1.734  11.413   2.802  1.00  0.00          C 
HETATM 4078  C   PTH A  91      -1.744  11.400   2.798  1.00  0.00          C 
HETATM 4079  C   PTH A  91      -1.753  11.388   2.794  1.00  0.00          C 
HETATM 4080  C   PTH A  91      -1.763  11.376   2.790  1.00  0.00          C 
HETATM 4081  C   PTH A  91      -1.772  11.364   2.786  1.00  0.00          C 
HETATM 4082  C   PTH A  91      -1.782  11.352   2.781  1.00  0.00          C 
HETATM 4083  C   PTH A  91      -1.792  11.340   2.777  1.00  0.00          C 
HETATM 4084  C   PTH A  91      -1.801  11.328   2.773  1.00  0.00          C 
HETATM 4085  C   PTH A  91      -1.811  11.316   2.769  1.00  0.00          C 
TER
HETATM 4086  C   PTH A  92      -0.994  12.562   3.155  1.00  0.00          C 
HETATM 4087  C   PTH A  92      -0.986  12.576   3.158  1.00  0.00          C 
HETATM 4088  C   PTH A  92      -0.978  12.589   3.162  1.00  0.00          C 
HETATM 4089  C   PTH A  92      -0.970  12.602   3.166  1.00  0.00          C 
HETATM 4090  C   PTH A  92      -0.961  12.615   3.170  1.00  0.00          C 
HETATM 4091  C   PTH A  92      -0.953  12.628   3.173  1.00  0.00          C 
HETATM 4092  C   PTH A  92      -0.945  12.641   3.177  1.00  0.00          C 
HETATM 4093  C   PTH A  92      -0.937  12.654   3.181  1.00  0.00          C 
HETATM 4094  C   PTH A  92      -0.929  12.667   3.185  1.00  0.00          C 
HETATM 4095  C   PTH A  92      -0.921  12.681   3.188  1.00  0.00          C 
HETATM 4096  C   PTH A  92      -0.913  12.694   3.192  1.00  0.00          C 
HETATM 4097  C   PTH A  92      -0.905  12.707   3.196  1.00  0.00          C 
HETATM 4098  C   PTH A  92      -0.897  12.720   3.199  1.00  0.00          C 
HETATM 4099  C   PTH A  92      -0.888  12.733   3.203  1.00  0.00          C 
HETATM 4100  C   PTH A  92      -0.880  12.746   3.207  1.00  0.00          C 
HETATM 4101  C   PTH A  92      -0.872  12.759   3.211  1.00  0.00          C 
HETATM 4102  C   PTH A  92      -0.864  12.773   3.214  1.00  0.00          C 
HETATM 4103  C   PTH A  92      -0.856  12.786   3.218  1.00  0.00          C 
HETATM 4104  C   PTH A  92      -0.848  12.799   3.222  1.00  0.00          C 
HETATM 4105  C   PTH A  92      -0.840  12.812   3.226  1.00  0.00          C 
HETATM 4106  C   PTH A  92      -0.832  12.825   3.229  1.00  0.00          C 
HETATM 4107  C   PTH A  92      -0.824  12.838   3.233  1.00  0.00          C 
HETATM 4108  C   PTH A  92      -0.815  12.851   3.237  1.00  0.00          C 
HETATM 4109  C   PTH A  92      -0.807  12.864   3.241  1.00  0.00          C 
HETATM 4110  C   PTH A  92      -0.799  12.877   3.244  1.00  0.00          C 
HETATM 4111  C   PTH A  92      -0.791  12.891   3.248  1.00  0.00          C 
HETATM 4112  C   PTH A  92      -0.783  12.904   3.252  1.00  0.00          C 
HETATM 4113  C   PTH A  92      -0.775  12.917   3.256  1.00  0.00          C 
HETATM 4114  C   PTH A  92      -0.767  12.930   3.259  1.00  0.00          C 
HETATM 4115  C   PTH A  92      -0.759  12.943   3.263  1.00  0.00          C 
HETATM 4116  C   PTH A  92      -0.751  12.956   3.267  1.00  0.00          C 
HETATM 4117  C   PTH A  92      -0.742  12.969   3.271  1.00  0.00          C 
HETATM 4118  C   PTH A  92      -0.734  12.982   3.275  1.00  0.00          C 
HETATM 4119  C   PTH A  92      -0.726  12.995   3.279  1.00  0.00          C 
HETATM 4120  C   PTH A  92      -0.718  13.009   3.282  1.00  0.00          C 
HETATM 4121  C   PTH A  92      -0.710  13.022   3.286  1.00  0.00          C 
HETATM 4122  C   PTH A  92      -0.702  13.035   3.290  1.00  0.00          C 
HETATM 4123  C   PTH A  92      -0.694  13.048   3.294  1.00  0.00          C 
HETATM 4124  C   PTH A  92      -0.686  13.061   3.298  1.00  0.00          C 
HETATM 4125  C   PTH A  92      -0.678  13.074   3.302  1.00  0.00          C 
HETATM 4126  C   PTH A  92      -0.669  13.087   3.306  1.00  0.00          C 
HETATM 4127  C   PTH A  92      -0.661  13.100   3.310  1.00  0.00          C 
HETATM 4128  C   PTH A  92      -0.653  13.113   3.314  1.00  0.00          C 
HETATM 4129  C   PTH A  92      -0.645  13.126   3.318  1.00  0.00          C 
HETATM 4130  C   PTH A  92      -0.637  13.139   3.322  1.00  0.00          C 
HETATM 4131  C   PTH A  92      -0.629  13.152   3.326  1.00  0.00          C 
HETATM 4132  C   PTH A  92      -0.621  13.165   3.330  1.00  0.00          C 
HETATM 4133  C   PTH A  92      -0.613  13.178   3.335  1.00  0.00          C 
HETATM 4134  C   PTH A  92      -0.605  13.191   3.339  1.00  0.00          C 
HETATM 4135  C   PTH A  92      -0.597  13.204   3.343  1.00  0.00          C 
HETATM 4136  C   PTH A  92      -0.588  13.217   3.347  1.00  0.00          C 
HETATM 4137  C   PTH A  92      -0.580  13.230   3.352  1.00  0.00          C 
HETATM 4138  C   PTH A  92      -0.572  13.243   3.356  1.00  0.00          C 
HETATM 4139  C   PTH A  92      -0.564  13.256   3.361  1.00  0.00          C 
HETATM 4140  C   PTH A  92      -0.556  13.269   3.365  1.00  0.00          C 
HETATM 4141  C   PTH A  92      -0.548  13.282   3.370  1.00  0.00          C 
HETATM 4142  C   PTH A  92      -0.540  13.294   3.374  1.00  0.00          C 
HETATM 4143  C   PTH A  92      -0.532  13.307   3.379  1.00  0.00          C 
HETATM 4144  C   PTH A  92      -0.524  13.320   3.384  1.00  0.00          C 
HETATM 4145  C   PTH A  92      -0.516  13.333   3.389  1.00  0.00          C 
HETATM 4146  C   PTH A  92      -0.507  13.345   3.394  1.00  0.00          C 
HETATM 4147  C   PTH A  92      -0.499  13.358   3.399  1.00  0.00          C 
HETATM 4148  C   PTH A  92      -0.491  13.370   3.405  1.00  0.00          C 
HETATM 4149  C   PTH A  92      -0.483  13.383   3.411  1.00  0.00          C 
HETATM 4150  C   PTH A  92      -0.475  13.395   3.417  1.00  0.00          C 
HETATM 4151  C   PTH A  92      -0.467  13.407   3.423  1.00  0.00          C 
HETATM 4152  C   PTH A  92      -0.459  13.419   3.429  1.00  0.00          C 
HETATM 4153  C   PTH A  92      -0.451  13.432   3.436  1.00  0.00          C 
HETATM 4154  C   PTH A  92      -0.444  13.444   3.441  1.00  0.00          C 
TER
HETATM 4155  C   PTH A  93       2.116  10.972  -1.486  1.00  0.00          C 
HETATM 4156  C   PTH A  93       2.114  10.958  -1.492  1.00  0.00          C 
HETATM 4157  C   PTH A  93       2.112  10.943  -1.498  1.00  0.00          C 
HETATM 4158  C   PTH A  93       2.110  10.928  -1.503  1.00  0.00          C 
HETATM 4159  C   PTH A  93       2.108  10.914  -1.509  1.00  0.00          C 
HETATM 4160  C   PTH A  93       2.106  10.899  -1.515  1.00  0.00          C 
HETATM 4161  C   PTH A  93       2.104  10.884  -1.521  1.00  0.00          C 
HETATM 4162  C   PTH A  93       2.102  10.870  -1.526  1.00  0.00          C 
HETATM 4163  C   PTH A  93       2.100  10.855  -1.532  1.00  0.00          C 
HETATM 4164  C   PTH A  93       2.098  10.840  -1.538  1.00  0.00          C 
HETATM 4165  C   PTH A  93       2.096  10.826  -1.543  1.00  0.00          C 
HETATM 4166  C   PTH A  93       2.094  10.811  -1.549  1.00  0.00          C 
HETATM 4167  C   PTH A  93       2.092  10.796  -1.555  1.00  0.00          C 
HETATM 4168  C   PTH A  93       2.090  10.782  -1.561  1.00  0.00          C 
HETATM 4169  C   PTH A  93       2.089  10.767  -1.566  1.00  0.00          C 
HETATM 4170  C   PTH A  93       2.087  10.752  -1.572  1.00  0.00          C 
HETATM 4171  C   PTH A  93       2.085  10.737  -1.578  1.00  0.00          C 
HETATM 4172  C   PTH A  93       2.083  10.723  -1.583  1.00  0.00          C 
HETATM 4173  C   PTH A  93       2.081  10.708  -1.589  1.00  0.00          C 
HETATM 4174  C   PTH A  93       2.079  10.693  -1.595  1.00  0.00          C 
HETATM 4175  C   PTH A  93       2.077  10.679  -1.601  1.00  0.00          C 
HETATM 4176  C   PTH A  93       2.075  10.664  -1.606  1.00  0.00          C 
HETATM 4177  C   PTH A  93       2.072  10.640  -1.616  1.00  0.00          C 
TER
HETATM 4178  C   PTH A  94       2.116  10.972  -1.486  1.00  0.00          C 
HETATM 4179  C   PTH A  94       2.118  10.987  -1.480  1.00  0.00          C 
HETATM 4180  C   PTH A  94       2.120  11.002  -1.475  1.00  0.00          C 
HETATM 4181  C   PTH A  94       2.122  11.016  -1.469  1.00  0.00          C 
HETATM 4182  C   PTH A  94       2.123  11.031  -1.463  1.00  0.00          C 
HETATM 4183  C   PTH A  94       2.125  11.046  -1.458  1.00  0.00          C 
HETATM 4184  C   PTH A  94       2.127  11.060  -1.452  1.00  0.00          C 
HETATM 4185  C   PTH A  94       2.129  11.075  -1.446  1.00  0.00          C 
HETATM 4186  C   PTH A  94       2.131  11.090  -1.440  1.00  0.00          C 
HETATM 4187  C   PTH A  94       2.133  11.104  -1.435  1.00  0.00          C 
HETATM 4188  C   PTH A  94       2.135  11.119  -1.429  1.00  0.00          C 
HETATM 4189  C   PTH A  94       2.137  11.134  -1.423  1.00  0.00          C 
HETATM 4190  C   PTH A  94       2.139  11.149  -1.417  1.00  0.00          C 
HETATM 4191  C   PTH A  94       2.140  11.163  -1.412  1.00  0.00          C 
HETATM 4192  C   PTH A  94       2.142  11.178  -1.406  1.00  0.00          C 
HETATM 4193  C   PTH A  94       2.144  11.193  -1.400  1.00  0.00          C 
HETATM 4194  C   PTH A  94       2.146  11.207  -1.394  1.00  0.00          C 
HETATM 4195  C   PTH A  94       2.148  11.222  -1.389  1.00  0.00          C 
HETATM 4196  C   PTH A  94       2.149  11.237  -1.383  1.00  0.00          C 
HETATM 4197  C   PTH A  94       2.151  11.251  -1.377  1.00  0.00          C 
HETATM 4198  C   PTH A  94       2.153  11.266  -1.371  1.00  0.00          C 
HETATM 4199  C   PTH A  94       2.155  11.281  -1.366  1.00  0.00          C 
HETATM 4200  C   PTH A  94       2.157  11.295  -1.360  1.00  0.00          C 
HETATM 4201  C   PTH A  94       2.159  11.310  -1.354  1.00  0.00          C 
HETATM 4202  C   PTH A  94       2.161  11.325  -1.349  1.00  0.00          C 
HETATM 4203  C   PTH A  94       2.163  11.340  -1.343  1.00  0.00          C 
HETATM 4204  C   PTH A  94       2.165  11.354  -1.338  1.00  0.00          C 
HETATM 4205  C   PTH A  94       2.167  11.369  -1.332  1.00  0.00          C 
HETATM 4206  C   PTH A  94       2.169  11.384  -1.327  1.00  0.00          C 
HETATM 4207  C   PTH A  94       2.172  11.398  -1.321  1.00  0.00          C 
HETATM 4208  C   PTH A  94       2.174  11.413  -1.315  1.00  0.00          C 
HETATM 4209  C   PTH A  94       2.177  11.428  -1.310  1.00  0.00          C 
HETATM 4210  C   PTH A  94       2.179  11.442  -1.304  1.00  0.00          C 
HETATM 4211  C   PTH A  94       2.181  11.457  -1.299  1.00  0.00          C 
HETATM 4212  C   PTH A  94       2.184  11.472  -1.293  1.00  0.00          C 
HETATM 4213  C   PTH A  94       2.186  11.486  -1.288  1.00  0.00          C 
HETATM 4214  C   PTH A  94       2.189  11.501  -1.282  1.00  0.00          C 
HETATM 4215  C   PTH A  94       2.191  11.516  -1.277  1.00  0.00          C 
HETATM 4216  C   PTH A  94       2.194  11.530  -1.271  1.00  0.00          C 
HETATM 4217  C   PTH A  94       2.197  11.545  -1.266  1.00  0.00          C 
HETATM 4218  C   PTH A  94       2.199  11.560  -1.260  1.00  0.00          C 
HETATM 4219  C   PTH A  94       2.202  11.574  -1.254  1.00  0.00          C 
HETATM 4220  C   PTH A  94       2.204  11.589  -1.249  1.00  0.00          C 
HETATM 4221  C   PTH A  94       2.207  11.604  -1.243  1.00  0.00          C 
HETATM 4222  C   PTH A  94       2.209  11.618  -1.238  1.00  0.00          C 
HETATM 4223  C   PTH A  94       2.212  11.635  -1.232  1.00  0.00          C 
TER
HETATM 4224  C   PTH A  95      -1.318  12.975   4.123  1.00  0.00          C 
HETATM 4225  C   PTH A  95      -1.329  12.969   4.132  1.00  0.00          C 
HETATM 4226  C   PTH A  95      -1.340  12.962   4.142  1.00  0.00          C 
HETATM 4227  C   PTH A  95      -1.351  12.956   4.151  1.00  0.00          C 
HETATM 4228  C   PTH A  95      -1.362  12.949   4.160  1.00  0.00          C 
HETATM 4229  C   PTH A  95      -1.373  12.943   4.169  1.00  0.00          C 
HETATM 4230  C   PTH A  95      -1.385  12.936   4.179  1.00  0.00          C 
HETATM 4231  C   PTH A  95      -1.396  12.930   4.188  1.00  0.00          C 
HETATM 4232  C   PTH A  95      -1.407  12.924   4.197  1.00  0.00          C 
HETATM 4233  C   PTH A  95      -1.418  12.917   4.207  1.00  0.00          C 
HETATM 4234  C   PTH A  95      -1.429  12.911   4.216  1.00  0.00          C 
HETATM 4235  C   PTH A  95      -1.440  12.905   4.226  1.00  0.00          C 
HETATM 4236  C   PTH A  95      -1.451  12.898   4.235  1.00  0.00          C 
HETATM 4237  C   PTH A  95      -1.462  12.892   4.244  1.00  0.00          C 
HETATM 4238  C   PTH A  95      -1.474  12.886   4.254  1.00  0.00          C 
HETATM 4239  C   PTH A  95      -1.485  12.880   4.264  1.00  0.00          C 
HETATM 4240  C   PTH A  95      -1.496  12.873   4.273  1.00  0.00          C 
HETATM 4241  C   PTH A  95      -1.507  12.867   4.283  1.00  0.00          C 
HETATM 4242  C   PTH A  95      -1.518  12.861   4.292  1.00  0.00          C 
HETATM 4243  C   PTH A  95      -1.529  12.855   4.302  1.00  0.00          C 
HETATM 4244  C   PTH A  95      -1.540  12.849   4.312  1.00  0.00          C 
HETATM 4245  C   PTH A  95      -1.551  12.843   4.321  1.00  0.00          C 
HETATM 4246  C   PTH A  95      -1.562  12.837   4.331  1.00  0.00          C 
HETATM 4247  C   PTH A  95      -1.573  12.831   4.341  1.00  0.00          C 
HETATM 4248  C   PTH A  95      -1.584  12.825   4.351  1.00  0.00          C 
HETATM 4249  C   PTH A  95      -1.595  12.819   4.360  1.00  0.00          C 
HETATM 4250  C   PTH A  95      -1.606  12.813   4.370  1.00  0.00          C 
HETATM 4251  C   PTH A  95      -1.617  12.807   4.380  1.00  0.00          C 
HETATM 4252  C   PTH A  95      -1.628  12.802   4.390  1.00  0.00          C 
HETATM 4253  C   PTH A  95      -1.639  12.796   4.400  1.00  0.00          C 
HETATM 4254  C   PTH A  95      -1.650  12.790   4.410  1.00  0.00          C 
HETATM 4255  C   PTH A  95      -1.661  12.784   4.420  1.00  0.00          C 
HETATM 4256  C   PTH A  95      -1.671  12.779   4.430  1.00  0.00          C 
HETATM 4257  C   PTH A  95      -1.682  12.773   4.440  1.00  0.00          C 
HETATM 4258  C   PTH A  95      -1.693  12.767   4.450  1.00  0.00          C 
HETATM 4259  C   PTH A  95      -1.704  12.762   4.460  1.00  0.00          C 
HETATM 4260  C   PTH A  95      -1.715  12.756   4.470  1.00  0.00          C 
HETATM 4261  C   PTH A  95      -1.726  12.750   4.480  1.00  0.00          C 
HETATM 4262  C   PTH A  95      -1.737  12.745   4.491  1.00  0.00          C 
HETATM 4263  C   PTH A  95      -1.748  12.739   4.501  1.00  0.00          C 
HETATM 4264  C   PTH A  95      -1.758  12.734   4.511  1.00  0.00          C 
HETATM 4265  C   PTH A  95      -1.769  12.728   4.521  1.00  0.00          C 
HETATM 4266  C   PTH A  95      -1.780  12.723   4.531  1.00  0.00          C 
HETATM 4267  C   PTH A  95      -1.791  12.718   4.542  1.00  0.00          C 
HETATM 4268  C   PTH A  95      -1.802  12.712   4.552  1.00  0.00          C 
HETATM 4269  C   PTH A  95      -1.813  12.707   4.562  1.00  0.00          C 
HETATM 4270  C   PTH A  95      -1.823  12.701   4.573  1.00  0.00          C 
HETATM 4271  C   PTH A  95      -1.834  12.696   4.583  1.00  0.00          C 
HETATM 4272  C   PTH A  95      -1.845  12.691   4.593  1.00  0.00          C 
HETATM 4273  C   PTH A  95      -1.856  12.686   4.604  1.00  0.00          C 
HETATM 4274  C   PTH A  95      -1.866  12.681   4.614  1.00  0.00          C 
HETATM 4275  C   PTH A  95      -1.877  12.675   4.625  1.00  0.00          C 
HETATM 4276  C   PTH A  95      -1.888  12.670   4.636  1.00  0.00          C 
HETATM 4277  C   PTH A  95      -1.898  12.665   4.646  1.00  0.00          C 
HETATM 4278  C   PTH A  95      -1.909  12.660   4.657  1.00  0.00          C 
HETATM 4279  C   PTH A  95      -1.920  12.655   4.668  1.00  0.00          C 
HETATM 4280  C   PTH A  95      -1.930  12.651   4.678  1.00  0.00          C 
HETATM 4281  C   PTH A  95      -1.941  12.646   4.689  1.00  0.00          C 
HETATM 4282  C   PTH A  95      -1.952  12.641   4.700  1.00  0.00          C 
HETATM 4283  C   PTH A  95      -1.962  12.637   4.711  1.00  0.00          C 
HETATM 4284  C   PTH A  95      -1.973  12.632   4.722  1.00  0.00          C 
HETATM 4285  C   PTH A  95      -1.983  12.628   4.733  1.00  0.00          C 
HETATM 4286  C   PTH A  95      -1.993  12.624   4.744  1.00  0.00          C 
HETATM 4287  C   PTH A  95      -2.004  12.619   4.756  1.00  0.00          C 
HETATM 4288  C   PTH A  95      -2.014  12.615   4.767  1.00  0.00          C 
HETATM 4289  C   PTH A  95      -2.025  12.611   4.778  1.00  0.00          C 
HETATM 4290  C   PTH A  95      -2.035  12.607   4.790  1.00  0.00          C 
HETATM 4291  C   PTH A  95      -2.045  12.604   4.801  1.00  0.00          C 
HETATM 4292  C   PTH A  95      -2.055  12.600   4.813  1.00  0.00          C 
HETATM 4293  C   PTH A  95      -2.065  12.597   4.825  1.00  0.00          C 
HETATM 4294  C   PTH A  95      -2.075  12.594   4.837  1.00  0.00          C 
HETATM 4295  C   PTH A  95      -2.085  12.592   4.849  1.00  0.00          C 
HETATM 4296  C   PTH A  95      -2.094  12.590   4.862  1.00  0.00          C 
HETATM 4297  C   PTH A  95      -2.103  12.588   4.875  1.00  0.00          C 
HETATM 4298  C   PTH A  95      -2.112  12.587   4.888  1.00  0.00          C 
HETATM 4299  C   PTH A  95      -2.121  12.586   4.901  1.00  0.00          C 
HETATM 4300  C   PTH A  95      -2.130  12.586   4.914  1.00  0.00          C 
HETATM 4301  C   PTH A  95      -2.138  12.586   4.928  1.00  0.00          C 
HETATM 4302  C   PTH A  95      -2.149  12.586   4.945  1.00  0.00          C 
TER
HETATM 4303  C   PTH A  96      -1.318  12.975   4.123  1.00  0.00          C 
HETATM 4304  C   PTH A  96      -1.306  12.982   4.114  1.00  0.00          C 
HETATM 4305  C   PTH A  96      -1.295  12.988   4.105  1.00  0.00          C 
HETATM 4306  C   PTH A  96      -1.284  12.995   4.096  1.00  0.00          C 
HETATM 4307  C   PTH A  96      -1.273  13.002   4.087  1.00  0.00          C 
HETATM 4308  C   PTH A  96      -1.261  13.008   4.078  1.00  0.00          C 
HETATM 4309  C   PTH A  96      -1.250  13.015   4.069  1.00  0.00          C 
HETATM 4310  C   PTH A  96      -1.239  13.022   4.060  1.00  0.00          C 
HETATM 4311  C   PTH A  96      -1.228  13.029   4.051  1.00  0.00          C 
HETATM 4312  C   PTH A  96      -1.217  13.035   4.042  1.00  0.00          C 
HETATM 4313  C   PTH A  96      -1.205  13.042   4.033  1.00  0.00          C 
HETATM 4314  C   PTH A  96      -1.194  13.049   4.024  1.00  0.00          C 
HETATM 4315  C   PTH A  96      -1.183  13.056   4.015  1.00  0.00          C 
HETATM 4316  C   PTH A  96      -1.171  13.062   4.006  1.00  0.00          C 
HETATM 4317  C   PTH A  96      -1.160  13.069   3.998  1.00  0.00          C 
HETATM 4318  C   PTH A  96      -1.149  13.076   3.989  1.00  0.00          C 
HETATM 4319  C   PTH A  96      -1.138  13.083   3.980  1.00  0.00          C 
HETATM 4320  C   PTH A  96      -1.126  13.090   3.971  1.00  0.00          C 
HETATM 4321  C   PTH A  96      -1.115  13.097   3.962  1.00  0.00          C 
HETATM 4322  C   PTH A  96      -1.104  13.103   3.954  1.00  0.00          C 
HETATM 4323  C   PTH A  96      -1.092  13.110   3.945  1.00  0.00          C 
HETATM 4324  C   PTH A  96      -1.081  13.117   3.936  1.00  0.00          C 
HETATM 4325  C   PTH A  96      -1.070  13.124   3.927  1.00  0.00          C 
HETATM 4326  C   PTH A  96      -1.058  13.131   3.919  1.00  0.00          C 
HETATM 4327  C   PTH A  96      -1.047  13.138   3.910  1.00  0.00          C 
HETATM 4328  C   PTH A  96      -1.036  13.145   3.901  1.00  0.00          C 
HETATM 4329  C   PTH A  96      -1.024  13.151   3.892  1.00  0.00          C 
HETATM 4330  C   PTH A  96      -1.013  13.158   3.884  1.00  0.00          C 
HETATM 4331  C   PTH A  96      -1.001  13.165   3.875  1.00  0.00          C 
HETATM 4332  C   PTH A  96      -0.990  13.172   3.866  1.00  0.00          C 
HETATM 4333  C   PTH A  96      -0.979  13.179   3.858  1.00  0.00          C 
HETATM 4334  C   PTH A  96      -0.967  13.185   3.849  1.00  0.00          C 
HETATM 4335  C   PTH A  96      -0.956  13.192   3.840  1.00  0.00          C 
HETATM 4336  C   PTH A  96      -0.944  13.199   3.831  1.00  0.00          C 
HETATM 4337  C   PTH A  96      -0.933  13.206   3.823  1.00  0.00          C 
HETATM 4338  C   PTH A  96      -0.922  13.212   3.814  1.00  0.00          C 
HETATM 4339  C   PTH A  96      -0.910  13.219   3.805  1.00  0.00          C 
HETATM 4340  C   PTH A  96      -0.899  13.226   3.797  1.00  0.00          C 
HETATM 4341  C   PTH A  96      -0.887  13.232   3.788  1.00  0.00          C 
HETATM 4342  C   PTH A  96      -0.876  13.239   3.779  1.00  0.00          C 
HETATM 4343  C   PTH A  96      -0.864  13.246   3.770  1.00  0.00          C 
HETATM 4344  C   PTH A  96      -0.853  13.252   3.762  1.00  0.00          C 
HETATM 4345  C   PTH A  96      -0.841  13.259   3.753  1.00  0.00          C 
HETATM 4346  C   PTH A  96      -0.830  13.266   3.744  1.00  0.00          C 
HETATM 4347  C   PTH A  96      -0.818  13.272   3.735  1.00  0.00          C 
HETATM 4348  C   PTH A  96      -0.807  13.279   3.727  1.00  0.00          C 
HETATM 4349  C   PTH A  96      -0.795  13.285   3.718  1.00  0.00          C 
HETATM 4350  C   PTH A  96      -0.784  13.292   3.709  1.00  0.00          C 
HETATM 4351  C   PTH A  96      -0.772  13.298   3.700  1.00  0.00          C 
HETATM 4352  C   PTH A  96      -0.761  13.305   3.691  1.00  0.00          C 
HETATM 4353  C   PTH A  96      -0.749  13.311   3.682  1.00  0.00          C 
HETATM 4354  C   PTH A  96      -0.738  13.317   3.674  1.00  0.00          C 
HETATM 4355  C   PTH A  96      -0.726  13.324   3.665  1.00  0.00          C 
HETATM 4356  C   PTH A  96      -0.715  13.330   3.656  1.00  0.00          C 
HETATM 4357  C   PTH A  96      -0.703  13.336   3.647  1.00  0.00          C 
HETATM 4358  C   PTH A  96      -0.692  13.342   3.638  1.00  0.00          C 
HETATM 4359  C   PTH A  96      -0.680  13.348   3.629  1.00  0.00          C 
HETATM 4360  C   PTH A  96      -0.668  13.354   3.620  1.00  0.00          C 
HETATM 4361  C   PTH A  96      -0.657  13.360   3.611  1.00  0.00          C 
HETATM 4362  C   PTH A  96      -0.645  13.366   3.602  1.00  0.00          C 
HETATM 4363  C   PTH A  96      -0.633  13.372   3.593  1.00  0.00          C 
HETATM 4364  C   PTH A  96      -0.622  13.378   3.584  1.00  0.00          C 
HETATM 4365  C   PTH A  96      -0.610  13.384   3.575  1.00  0.00          C 
HETATM 4366  C   PTH A  96      -0.598  13.389   3.566  1.00  0.00          C 
HETATM 4367  C   PTH A  96      -0.586  13.395   3.557  1.00  0.00          C 
HETATM 4368  C   PTH A  96      -0.575  13.400   3.547  1.00  0.00          C 
HETATM 4369  C   PTH A  96      -0.563  13.405   3.538  1.00  0.00          C 
HETATM 4370  C   PTH A  96      -0.551  13.410   3.529  1.00  0.00          C 
HETATM 4371  C   PTH A  96      -0.539  13.415   3.519  1.00  0.00          C 
HETATM 4372  C   PTH A  96      -0.527  13.420   3.510  1.00  0.00          C 
HETATM 4373  C   PTH A  96      -0.515  13.424   3.500  1.00  0.00          C 
HETATM 4374  C   PTH A  96      -0.503  13.428   3.491  1.00  0.00          C 
HETATM 4375  C   PTH A  96      -0.491  13.431   3.481  1.00  0.00          C 
HETATM 4376  C   PTH A  96      -0.479  13.434   3.471  1.00  0.00          C 
HETATM 4377  C   PTH A  96      -0.467  13.437   3.461  1.00  0.00          C 
HETATM 4378  C   PTH A  96      -0.455  13.440   3.451  1.00  0.00          C 
HETATM 4379  C   PTH A  96      -0.444  13.444   3.441  1.00  0.00          C 
TER
HETATM 4380  C   PTH A  97      -4.586  13.627   4.945  1.00  0.00          C 
HETATM 4381  C   PTH A  97      -4.594  13.614   4.943  1.00  0.00          C 
HETATM 4382  C   PTH A  97      -4.602  13.600   4.942  1.00  0.00          C 
HETATM 4383  C   PTH A  97      -4.610  13.586   4.941  1.00  0.00          C 
HETATM 4384  C   PTH A  97      -4.618  13.573   4.939  1.00  0.00          C 
HETATM 4385  C   PTH A  97      -4.626  13.559   4.938  1.00  0.00          C 
HETATM 4386  C   PTH A  97      -4.634  13.546   4.936  1.00  0.00          C 
HETATM 4387  C   PTH A  97      -4.642  13.532   4.935  1.00  0.00          C 
HETATM 4388  C   PTH A  97      -4.650  13.518   4.934  1.00  0.00          C 
HETATM 4389  C   PTH A  97      -4.658  13.504   4.932  1.00  0.00          C 
HETATM 4390  C   PTH A  97      -4.666  13.491   4.931  1.00  0.00          C 
HETATM 4391  C   PTH A  97      -4.673  13.477   4.929  1.00  0.00          C 
HETATM 4392  C   PTH A  97      -4.681  13.463   4.928  1.00  0.00          C 
HETATM 4393  C   PTH A  97      -4.689  13.450   4.927  1.00  0.00          C 
HETATM 4394  C   PTH A  97      -4.697  13.436   4.925  1.00  0.00          C 
HETATM 4395  C   PTH A  97      -4.705  13.422   4.924  1.00  0.00          C 
HETATM 4396  C   PTH A  97      -4.713  13.408   4.923  1.00  0.00          C 
HETATM 4397  C   PTH A  97      -4.721  13.395   4.922  1.00  0.00          C 
HETATM 4398  C   PTH A  97      -4.728  13.381   4.920  1.00  0.00          C 
HETATM 4399  C   PTH A  97      -4.736  13.367   4.919  1.00  0.00          C 
HETATM 4400  C   PTH A  97      -4.744  13.353   4.918  1.00  0.00          C 
HETATM 4401  C   PTH A  97      -4.752  13.340   4.917  1.00  0.00          C 
HETATM 4402  C   PTH A  97      -4.760  13.326   4.915  1.00  0.00          C 
HETATM 4403  C   PTH A  97      -4.768  13.312   4.914  1.00  0.00          C 
HETATM 4404  C   PTH A  97      -4.776  13.298   4.913  1.00  0.00          C 
HETATM 4405  C   PTH A  97      -4.783  13.285   4.912  1.00  0.00          C 
HETATM 4406  C   PTH A  97      -4.791  13.271   4.911  1.00  0.00          C 
HETATM 4407  C   PTH A  97      -4.799  13.257   4.910  1.00  0.00          C 
HETATM 4408  C   PTH A  97      -4.807  13.243   4.908  1.00  0.00          C 
HETATM 4409  C   PTH A  97      -4.815  13.230   4.907  1.00  0.00          C 
HETATM 4410  C   PTH A  97      -4.823  13.216   4.906  1.00  0.00          C 
HETATM 4411  C   PTH A  97      -4.831  13.202   4.905  1.00  0.00          C 
HETATM 4412  C   PTH A  97      -4.840  13.185   4.904  1.00  0.00          C 
TER
HETATM 4413  C   PTH A  98      -4.586  13.627   4.945  1.00  0.00          C 
HETATM 4414  C   PTH A  98      -4.578  13.641   4.946  1.00  0.00          C 
HETATM 4415  C   PTH A  98      -4.570  13.654   4.947  1.00  0.00          C 
HETATM 4416  C   PTH A  98      -4.561  13.668   4.949  1.00  0.00          C 
HETATM 4417  C   PTH A  98      -4.553  13.682   4.950  1.00  0.00          C 
HETATM 4418  C   PTH A  98      -4.545  13.695   4.951  1.00  0.00          C 
HETATM 4419  C   PTH A  98      -4.537  13.709   4.953  1.00  0.00          C 
HETATM 4420  C   PTH A  98      -4.529  13.722   4.954  1.00  0.00          C 
HETATM 4421  C   PTH A  98      -4.521  13.736   4.955  1.00  0.00          C 
HETATM 4422  C   PTH A  98      -4.512  13.749   4.956  1.00  0.00          C 
HETATM 4423  C   PTH A  98      -4.504  13.763   4.958  1.00  0.00          C 
HETATM 4424  C   PTH A  98      -4.496  13.776   4.959  1.00  0.00          C 
HETATM 4425  C   PTH A  98      -4.488  13.790   4.960  1.00  0.00          C 
HETATM 4426  C   PTH A  98      -4.480  13.803   4.961  1.00  0.00          C 
HETATM 4427  C   PTH A  98      -4.471  13.817   4.963  1.00  0.00          C 
HETATM 4428  C   PTH A  98      -4.463  13.831   4.964  1.00  0.00          C 
HETATM 4429  C   PTH A  98      -4.455  13.844   4.965  1.00  0.00          C 
HETATM 4430  C   PTH A  98      -4.447  13.858   4.966  1.00  0.00          C 
HETATM 4431  C   PTH A  98      -4.438  13.871   4.968  1.00  0.00          C 
HETATM 4432  C   PTH A  98      -4.430  13.885   4.969  1.00  0.00          C 
HETATM 4433  C   PTH A  98      -4.422  13.898   4.970  1.00  0.00          C 
HETATM 4434  C   PTH A  98      -4.414  13.911   4.971  1.00  0.00          C 
HETATM 4435  C   PTH A  98      -4.405  13.925   4.972  1.00  0.00          C 
HETATM 4436  C   PTH A  98      -4.397  13.938   4.973  1.00  0.00          C 
HETATM 4437  C   PTH A  98      -4.389  13.952   4.975  1.00  0.00          C 
HETATM 4438  C   PTH A  98      -4.380  13.965   4.976  1.00  0.00          C 
HETATM 4439  C   PTH A  98      -4.372  13.979   4.977  1.00  0.00          C 
HETATM 4440  C   PTH A  98      -4.364  13.992   4.978  1.00  0.00          C 
HETATM 4441  C   PTH A  98      -4.355  14.006   4.979  1.00  0.00          C 
HETATM 4442  C   PTH A  98      -4.347  14.019   4.981  1.00  0.00          C 
HETATM 4443  C   PTH A  98      -4.339  14.033   4.982  1.00  0.00          C 
HETATM 4444  C   PTH A  98      -4.330  14.046   4.983  1.00  0.00          C 
HETATM 4445  C   PTH A  98      -4.322  14.060   4.984  1.00  0.00          C 
HETATM 4446  C   PTH A  98      -4.314  14.073   4.985  1.00  0.00          C 
HETATM 4447  C   PTH A  98      -4.306  14.087   4.987  1.00  0.00          C 
HETATM 4448  C   PTH A  98      -4.297  14.100   4.988  1.00  0.00          C 
HETATM 4449  C   PTH A  98      -4.289  14.114   4.989  1.00  0.00          C 
HETATM 4450  C   PTH A  98      -4.281  14.127   4.990  1.00  0.00          C 
HETATM 4451  C   PTH A  98      -4.273  14.141   4.991  1.00  0.00          C 
HETATM 4452  C   PTH A  98      -4.265  14.155   4.993  1.00  0.00          C 
HETATM 4453  C   PTH A  98      -4.257  14.168   4.994  1.00  0.00          C 
HETATM 4454  C   PTH A  98      -4.248  14.182   4.995  1.00  0.00          C 
HETATM 4455  C   PTH A  98      -4.240  14.195   4.996  1.00  0.00          C 
HETATM 4456  C   PTH A  98      -4.231  14.208   4.997  1.00  0.00          C 
HETATM 4457  C   PTH A  98      -4.222  14.221   4.998  1.00  0.00          C 
HETATM 4458  C   PTH A  98      -4.213  14.234   4.999  1.00  0.00          C 
HETATM 4459  C   PTH A  98      -4.204  14.247   5.000  1.00  0.00          C 
HETATM 4460  C   PTH A  98      -4.195  14.260   5.001  1.00  0.00          C 
HETATM 4461  C   PTH A  98      -4.186  14.273   5.002  1.00  0.00          C 
HETATM 4462  C   PTH A  98      -4.177  14.286   5.003  1.00  0.00          C 
HETATM 4463  C   PTH A  98      -4.168  14.299   5.004  1.00  0.00          C 
HETATM 4464  C   PTH A  98      -4.159  14.312   5.005  1.00  0.00          C 
HETATM 4465  C   PTH A  98      -4.149  14.325   5.006  1.00  0.00          C 
HETATM 4466  C   PTH A  98      -4.140  14.338   5.007  1.00  0.00          C 
HETATM 4467  C   PTH A  98      -4.131  14.351   5.007  1.00  0.00          C 
HETATM 4468  C   PTH A  98      -4.122  14.364   5.008  1.00  0.00          C 
HETATM 4469  C   PTH A  98      -4.107  14.383   5.010  1.00  0.00          C 
TER
HETATM 4470  C   PTH A  99      -4.516  12.709   1.161  1.00  0.00          C 
HETATM 4471  C   PTH A  99      -4.510  12.697   1.168  1.00  0.00          C 
HETATM 4472  C   PTH A  99      -4.503  12.684   1.175  1.00  0.00          C 
HETATM 4473  C   PTH A  99      -4.496  12.672   1.182  1.00  0.00          C 
HETATM 4474  C   PTH A  99      -4.490  12.659   1.189  1.00  0.00          C 
HETATM 4475  C   PTH A  99      -4.483  12.646   1.197  1.00  0.00          C 
HETATM 4476  C   PTH A  99      -4.477  12.634   1.204  1.00  0.00          C 
HETATM 4477  C   PTH A  99      -4.470  12.621   1.211  1.00  0.00          C 
HETATM 4478  C   PTH A  99      -4.463  12.609   1.218  1.00  0.00          C 
HETATM 4479  C   PTH A  99      -4.456  12.596   1.224  1.00  0.00          C 
HETATM 4480  C   PTH A  99      -4.450  12.583   1.231  1.00  0.00          C 
HETATM 4481  C   PTH A  99      -4.443  12.571   1.238  1.00  0.00          C 
HETATM 4482  C   PTH A  99      -4.436  12.558   1.245  1.00  0.00          C 
HETATM 4483  C   PTH A  99      -4.429  12.546   1.252  1.00  0.00          C 
HETATM 4484  C   PTH A  99      -4.422  12.533   1.258  1.00  0.00          C 
HETATM 4485  C   PTH A  99      -4.416  12.520   1.265  1.00  0.00          C 
HETATM 4486  C   PTH A  99      -4.409  12.508   1.272  1.00  0.00          C 
HETATM 4487  C   PTH A  99      -4.402  12.495   1.278  1.00  0.00          C 
HETATM 4488  C   PTH A  99      -4.395  12.482   1.285  1.00  0.00          C 
HETATM 4489  C   PTH A  99      -4.388  12.470   1.292  1.00  0.00          C 
HETATM 4490  C   PTH A  99      -4.381  12.457   1.298  1.00  0.00          C 
HETATM 4491  C   PTH A  99      -4.374  12.444   1.305  1.00  0.00          C 
HETATM 4492  C   PTH A  99      -4.368  12.432   1.312  1.00  0.00          C 
HETATM 4493  C   PTH A  99      -4.361  12.419   1.318  1.00  0.00          C 
HETATM 4494  C   PTH A  99      -4.354  12.406   1.325  1.00  0.00          C 
HETATM 4495  C   PTH A  99      -4.347  12.393   1.332  1.00  0.00          C 
HETATM 4496  C   PTH A  99      -4.340  12.381   1.338  1.00  0.00          C 
HETATM 4497  C   PTH A  99      -4.333  12.368   1.345  1.00  0.00          C 
HETATM 4498  C   PTH A  99      -4.326  12.355   1.352  1.00  0.00          C 
HETATM 4499  C   PTH A  99      -4.320  12.343   1.358  1.00  0.00          C 
HETATM 4500  C   PTH A  99      -4.313  12.330   1.365  1.00  0.00          C 
HETATM 4501  C   PTH A  99      -4.306  12.317   1.371  1.00  0.00          C 
HETATM 4502  C   PTH A  99      -4.295  12.298   1.382  1.00  0.00          C 
TER
HETATM 4503  C   PTH A 100      -4.516  12.709   1.161  1.00  0.00          C 
HETATM 4504  C   PTH A 100      -4.523  12.722   1.153  1.00  0.00          C 
HETATM 4505  C   PTH A 100      -4.529  12.734   1.146  1.00  0.00          C 
HETATM 4506  C   PTH A 100      -4.535  12.747   1.139  1.00  0.00          C 
HETATM 4507  C   PTH A 100      -4.542  12.759   1.132  1.00  0.00          C 
HETATM 4508  C   PTH A 100      -4.548  12.772   1.124  1.00  0.00          C 
HETATM 4509  C   PTH A 100      -4.555  12.784   1.117  1.00  0.00          C 
HETATM 4510  C   PTH A 100      -4.561  12.797   1.110  1.00  0.00          C 
HETATM 4511  C   PTH A 100      -4.568  12.810   1.103  1.00  0.00          C 
HETATM 4512  C   PTH A 100      -4.574  12.822   1.095  1.00  0.00          C 
HETATM 4513  C   PTH A 100      -4.581  12.835   1.088  1.00  0.00          C 
HETATM 4514  C   PTH A 100      -4.587  12.847   1.081  1.00  0.00          C 
HETATM 4515  C   PTH A 100      -4.593  12.860   1.073  1.00  0.00          C 
HETATM 4516  C   PTH A 100      -4.600  12.872   1.066  1.00  0.00          C 
HETATM 4517  C   PTH A 100      -4.606  12.885   1.059  1.00  0.00          C 
HETATM 4518  C   PTH A 100      -4.613  12.897   1.051  1.00  0.00          C 
HETATM 4519  C   PTH A 100      -4.619  12.910   1.044  1.00  0.00          C 
HETATM 4520  C   PTH A 100      -4.625  12.923   1.037  1.00  0.00          C 
HETATM 4521  C   PTH A 100      -4.632  12.935   1.029  1.00  0.00          C 
HETATM 4522  C   PTH A 100      -4.638  12.948   1.022  1.00  0.00          C 
HETATM 4523  C   PTH A 100      -4.644  12.960   1.014  1.00  0.00          C 
HETATM 4524  C   PTH A 100      -4.650  12.973   1.007  1.00  0.00          C 
HETATM 4525  C   PTH A 100      -4.657  12.985   1.000  1.00  0.00          C 
HETATM 4526  C   PTH A 100      -4.663  12.998   0.992  1.00  0.00          C 
HETATM 4527  C   PTH A 100      -4.669  13.010   0.985  1.00  0.00          C 
HETATM 4528  C   PTH A 100      -4.676  13.023   0.977  1.00  0.00          C 
HETATM 4529  C   PTH A 100      -4.682  13.036   0.970  1.00  0.00          C 
HETATM 4530  C   PTH A 100      -4.688  13.048   0.963  1.00  0.00          C 
HETATM 4531  C   PTH A 100      -4.694  13.061   0.955  1.00  0.00          C 
HETATM 4532  C   PTH A 100      -4.701  13.073   0.948  1.00  0.00          C 
HETATM 4533  C   PTH A 100      -4.707  13.086   0.940  1.00  0.00          C 
HETATM 4534  C   PTH A 100      -4.713  13.098   0.933  1.00  0.00          C 
HETATM 4535  C   PTH A 100      -4.719  13.111   0.925  1.00  0.00          C 
HETATM 4536  C   PTH A 100      -4.725  13.124   0.918  1.00  0.00          C 
HETATM 4537  C   PTH A 100      -4.732  13.136   0.910  1.00  0.00          C 
HETATM 4538  C   PTH A 100      -4.738  13.149   0.903  1.00  0.00          C 
HETATM 4539  C   PTH A 100      -4.744  13.161   0.896  1.00  0.00          C 
HETATM 4540  C   PTH A 100      -4.750  13.174   0.888  1.00  0.00          C 
HETATM 4541  C   PTH A 100      -4.757  13.186   0.881  1.00  0.00          C 
HETATM 4542  C   PTH A 100      -4.763  13.199   0.874  1.00  0.00          C 
HETATM 4543  C   PTH A 100      -4.770  13.212   0.866  1.00  0.00          C 
HETATM 4544  C   PTH A 100      -4.776  13.224   0.859  1.00  0.00          C 
HETATM 4545  C   PTH A 100      -4.782  13.237   0.852  1.00  0.00          C 
HETATM 4546  C   PTH A 100      -4.789  13.249   0.844  1.00  0.00          C 
HETATM 4547  C   PTH A 100      -4.795  13.262   0.837  1.00  0.00          C 
HETATM 4548  C   PTH A 100      -4.801  13.274   0.829  1.00  0.00          C 
HETATM 4549  C   PTH A 100      -4.808  13.287   0.822  1.00  0.00          C 
HETATM 4550  C   PTH A 100      -4.814  13.299   0.814  1.00  0.00          C 
HETATM 4551  C   PTH A 100      -4.820  13.312   0.807  1.00  0.00          C 
HETATM 4552  C   PTH A 100      -4.826  13.324   0.799  1.00  0.00          C 
HETATM 4553  C   PTH A 100      -4.832  13.337   0.792  1.00  0.00          C 
HETATM 4554  C   PTH A 100      -4.838  13.349   0.784  1.00  0.00          C 
HETATM 4555  C   PTH A 100      -4.845  13.362   0.776  1.00  0.00          C 
HETATM 4556  C   PTH A 100      -4.851  13.374   0.769  1.00  0.00          C 
HETATM 4557  C   PTH A 100      -4.857  13.387   0.761  1.00  0.00          C 
HETATM 4558  C   PTH A 100      -4.863  13.399   0.753  1.00  0.00          C 
HETATM 4559  C   PTH A 100      -4.869  13.412   0.746  1.00  0.00          C 
HETATM 4560  C   PTH A 100      -4.876  13.427   0.736  1.00  0.00          C 
TER
HETATM 4561  C   PTH A 101       0.317  12.662   2.802  1.00  0.00          C 
HETATM 4562  C   PTH A 101       0.324  12.649   2.795  1.00  0.00          C 
HETATM 4563  C   PTH A 101       0.330  12.636   2.789  1.00  0.00          C 
HETATM 4564  C   PTH A 101       0.336  12.623   2.782  1.00  0.00          C 
HETATM 4565  C   PTH A 101       0.342  12.610   2.776  1.00  0.00          C 
HETATM 4566  C   PTH A 101       0.348  12.596   2.769  1.00  0.00          C 
HETATM 4567  C   PTH A 101       0.355  12.583   2.763  1.00  0.00          C 
HETATM 4568  C   PTH A 101       0.361  12.570   2.756  1.00  0.00          C 
HETATM 4569  C   PTH A 101       0.367  12.557   2.750  1.00  0.00          C 
HETATM 4570  C   PTH A 101       0.373  12.544   2.743  1.00  0.00          C 
HETATM 4571  C   PTH A 101       0.379  12.531   2.737  1.00  0.00          C 
HETATM 4572  C   PTH A 101       0.385  12.518   2.730  1.00  0.00          C 
HETATM 4573  C   PTH A 101       0.392  12.505   2.724  1.00  0.00          C 
HETATM 4574  C   PTH A 101       0.398  12.491   2.718  1.00  0.00          C 
HETATM 4575  C   PTH A 101       0.404  12.478   2.711  1.00  0.00          C 
HETATM 4576  C   PTH A 101       0.410  12.465   2.705  1.00  0.00          C 
HETATM 4577  C   PTH A 101       0.416  12.452   2.698  1.00  0.00          C 
HETATM 4578  C   PTH A 101       0.422  12.439   2.692  1.00  0.00          C 
HETATM 4579  C   PTH A 101       0.429  12.426   2.685  1.00  0.00          C 
HETATM 4580  C   PTH A 101       0.435  12.413   2.679  1.00  0.00          C 
HETATM 4581  C   PTH A 101       0.441  12.400   2.672  1.00  0.00          C 
HETATM 4582  C   PTH A 101       0.447  12.387   2.666  1.00  0.00          C 
HETATM 4583  C   PTH A 101       0.453  12.374   2.659  1.00  0.00          C 
HETATM 4584  C   PTH A 101       0.460  12.360   2.653  1.00  0.00          C 
HETATM 4585  C   PTH A 101       0.466  12.347   2.646  1.00  0.00          C 
HETATM 4586  C   PTH A 101       0.472  12.334   2.640  1.00  0.00          C 
HETATM 4587  C   PTH A 101       0.478  12.321   2.633  1.00  0.00          C 
HETATM 4588  C   PTH A 101       0.485  12.308   2.627  1.00  0.00          C 
HETATM 4589  C   PTH A 101       0.491  12.295   2.620  1.00  0.00          C 
HETATM 4590  C   PTH A 101       0.497  12.282   2.614  1.00  0.00          C 
HETATM 4591  C   PTH A 101       0.503  12.269   2.607  1.00  0.00          C 
HETATM 4592  C   PTH A 101       0.510  12.256   2.601  1.00  0.00          C 
HETATM 4593  C   PTH A 101       0.516  12.243   2.594  1.00  0.00          C 
HETATM 4594  C   PTH A 101       0.522  12.230   2.588  1.00  0.00          C 
HETATM 4595  C   PTH A 101       0.528  12.217   2.581  1.00  0.00          C 
HETATM 4596  C   PTH A 101       0.535  12.204   2.575  1.00  0.00          C 
HETATM 4597  C   PTH A 101       0.541  12.191   2.568  1.00  0.00          C 
HETATM 4598  C   PTH A 101       0.547  12.178   2.562  1.00  0.00          C 
HETATM 4599  C   PTH A 101       0.553  12.165   2.555  1.00  0.00          C 
HETATM 4600  C   PTH A 101       0.560  12.151   2.549  1.00  0.00          C 
HETATM 4601  C   PTH A 101       0.566  12.138   2.542  1.00  0.00          C 
HETATM 4602  C   PTH A 101       0.572  12.125   2.536  1.00  0.00          C 
HETATM 4603  C   PTH A 101       0.579  12.112   2.529  1.00  0.00          C 
HETATM 4604  C   PTH A 101       0.585  12.099   2.523  1.00  0.00          C 
HETATM 4605  C   PTH A 101       0.591  12.086   2.516  1.00  0.00          C 
HETATM 4606  C   PTH A 101       0.598  12.073   2.510  1.00  0.00          C 
HETATM 4607  C   PTH A 101       0.604  12.060   2.503  1.00  0.00          C 
HETATM 4608  C   PTH A 101       0.611  12.047   2.496  1.00  0.00          C 
HETATM 4609  C   PTH A 101       0.617  12.034   2.490  1.00  0.00          C 
HETATM 4610  C   PTH A 101       0.623  12.022   2.483  1.00  0.00          C 
HETATM 4611  C   PTH A 101       0.630  12.009   2.477  1.00  0.00          C 
HETATM 4612  C   PTH A 101       0.636  11.996   2.470  1.00  0.00          C 
HETATM 4613  C   PTH A 101       0.643  11.983   2.464  1.00  0.00          C 
HETATM 4614  C   PTH A 101       0.649  11.970   2.457  1.00  0.00          C 
HETATM 4615  C   PTH A 101       0.656  11.957   2.451  1.00  0.00          C 
HETATM 4616  C   PTH A 101       0.662  11.944   2.444  1.00  0.00          C 
HETATM 4617  C   PTH A 101       0.669  11.931   2.437  1.00  0.00          C 
HETATM 4618  C   PTH A 101       0.676  11.918   2.431  1.00  0.00          C 
HETATM 4619  C   PTH A 101       0.682  11.906   2.424  1.00  0.00          C 
HETATM 4620  C   PTH A 101       0.689  11.893   2.417  1.00  0.00          C 
HETATM 4621  C   PTH A 101       0.695  11.880   2.411  1.00  0.00          C 
HETATM 4622  C   PTH A 101       0.702  11.867   2.404  1.00  0.00          C 
HETATM 4623  C   PTH A 101       0.709  11.855   2.398  1.00  0.00          C 
HETATM 4624  C   PTH A 101       0.716  11.842   2.391  1.00  0.00          C 
HETATM 4625  C   PTH A 101       0.723  11.829   2.384  1.00  0.00          C 
HETATM 4626  C   PTH A 101       0.730  11.817   2.377  1.00  0.00          C 
HETATM 4627  C   PTH A 101       0.738  11.805   2.370  1.00  0.00          C 
HETATM 4628  C   PTH A 101       0.745  11.792   2.364  1.00  0.00          C 
HETATM 4629  C   PTH A 101       0.752  11.780   2.357  1.00  0.00          C 
HETATM 4630  C   PTH A 101       0.760  11.768   2.350  1.00  0.00          C 
HETATM 4631  C   PTH A 101       0.764  11.759   2.345  1.00  0.00          C 
TER
HETATM 4632  C   PTH A 102       0.317  12.662   2.802  1.00  0.00          C 
HETATM 4633  C   PTH A 102       0.311  12.675   2.808  1.00  0.00          C 
HETATM 4634  C   PTH A 102       0.305  12.688   2.814  1.00  0.00          C 
HETATM 4635  C   PTH A 102       0.299  12.701   2.821  1.00  0.00          C 
HETATM 4636  C   PTH A 102       0.293  12.714   2.827  1.00  0.00          C 
HETATM 4637  C   PTH A 102       0.286  12.728   2.834  1.00  0.00          C 
HETATM 4638  C   PTH A 102       0.280  12.741   2.840  1.00  0.00          C 
HETATM 4639  C   PTH A 102       0.274  12.754   2.847  1.00  0.00          C 
HETATM 4640  C   PTH A 102       0.268  12.767   2.853  1.00  0.00          C 
HETATM 4641  C   PTH A 102       0.261  12.780   2.860  1.00  0.00          C 
HETATM 4642  C   PTH A 102       0.255  12.793   2.866  1.00  0.00          C 
HETATM 4643  C   PTH A 102       0.249  12.806   2.873  1.00  0.00          C 
HETATM 4644  C   PTH A 102       0.243  12.819   2.879  1.00  0.00          C 
HETATM 4645  C   PTH A 102       0.236  12.832   2.886  1.00  0.00          C 
HETATM 4646  C   PTH A 102       0.230  12.845   2.892  1.00  0.00          C 
HETATM 4647  C   PTH A 102       0.223  12.858   2.899  1.00  0.00          C 
HETATM 4648  C   PTH A 102       0.217  12.871   2.905  1.00  0.00          C 
HETATM 4649  C   PTH A 102       0.211  12.884   2.912  1.00  0.00          C 
HETATM 4650  C   PTH A 102       0.204  12.897   2.918  1.00  0.00          C 
HETATM 4651  C   PTH A 102       0.198  12.910   2.925  1.00  0.00          C 
HETATM 4652  C   PTH A 102       0.191  12.923   2.931  1.00  0.00          C 
HETATM 4653  C   PTH A 102       0.184  12.936   2.938  1.00  0.00          C 
HETATM 4654  C   PTH A 102       0.178  12.948   2.944  1.00  0.00          C 
HETATM 4655  C   PTH A 102       0.171  12.961   2.951  1.00  0.00          C 
HETATM 4656  C   PTH A 102       0.164  12.974   2.958  1.00  0.00          C 
HETATM 4657  C   PTH A 102       0.157  12.987   2.964  1.00  0.00          C 
HETATM 4658  C   PTH A 102       0.151  12.999   2.971  1.00  0.00          C 
HETATM 4659  C   PTH A 102       0.144  13.012   2.978  1.00  0.00          C 
HETATM 4660  C   PTH A 102       0.137  13.025   2.984  1.00  0.00          C 
HETATM 4661  C   PTH A 102       0.130  13.037   2.991  1.00  0.00          C 
HETATM 4662  C   PTH A 102       0.123  13.050   2.998  1.00  0.00          C 
HETATM 4663  C   PTH A 102       0.116  13.062   3.005  1.00  0.00          C 
HETATM 4664  C   PTH A 102       0.108  13.075   3.011  1.00  0.00          C 
HETATM 4665  C   PTH A 102       0.101  13.087   3.018  1.00  0.00          C 
HETATM 4666  C   PTH A 102       0.094  13.099   3.025  1.00  0.00          C 
HETATM 4667  C   PTH A 102       0.087  13.112   3.032  1.00  0.00          C 
HETATM 4668  C   PTH A 102       0.079  13.124   3.039  1.00  0.00          C 
HETATM 4669  C   PTH A 102       0.072  13.136   3.046  1.00  0.00          C 
HETATM 4670  C   PTH A 102       0.064  13.148   3.052  1.00  0.00          C 
HETATM 4671  C   PTH A 102       0.057  13.160   3.059  1.00  0.00          C 
HETATM 4672  C   PTH A 102       0.049  13.172   3.066  1.00  0.00          C 
HETATM 4673  C   PTH A 102       0.041  13.184   3.073  1.00  0.00          C 
HETATM 4674  C   PTH A 102       0.033  13.196   3.080  1.00  0.00          C 
HETATM 4675  C   PTH A 102       0.025  13.208   3.087  1.00  0.00          C 
HETATM 4676  C   PTH A 102       0.018  13.220   3.094  1.00  0.00          C 
HETATM 4677  C   PTH A 102       0.010  13.232   3.102  1.00  0.00          C 
HETATM 4678  C   PTH A 102       0.002  13.243   3.109  1.00  0.00          C 
HETATM 4679  C   PTH A 102      -0.007  13.255   3.116  1.00  0.00          C 
HETATM 4680  C   PTH A 102      -0.015  13.266   3.123  1.00  0.00          C 
HETATM 4681  C   PTH A 102      -0.023  13.278   3.130  1.00  0.00          C 
HETATM 4682  C   PTH A 102      -0.031  13.289   3.137  1.00  0.00          C 
HETATM 4683  C   PTH A 102      -0.040  13.301   3.145  1.00  0.00          C 
HETATM 4684  C   PTH A 102      -0.048  13.312   3.152  1.00  0.00          C 
HETATM 4685  C   PTH A 102      -0.057  13.323   3.159  1.00  0.00          C 
HETATM 4686  C   PTH A 102      -0.066  13.334   3.167  1.00  0.00          C 
HETATM 4687  C   PTH A 102      -0.074  13.345   3.174  1.00  0.00          C 
HETATM 4688  C   PTH A 102      -0.083  13.356   3.182  1.00  0.00          C 
HETATM 4689  C   PTH A 102      -0.092  13.367   3.189  1.00  0.00          C 
HETATM 4690  C   PTH A 102      -0.101  13.377   3.197  1.00  0.00          C 
HETATM 4691  C   PTH A 102      -0.111  13.387   3.204  1.00  0.00          C 
HETATM 4692  C   PTH A 102      -0.120  13.398   3.212  1.00  0.00          C 
HETATM 4693  C   PTH A 102      -0.130  13.408   3.220  1.00  0.00          C 
HETATM 4694  C   PTH A 102      -0.140  13.417   3.228  1.00  0.00          C 
HETATM 4695  C   PTH A 102      -0.150  13.427   3.236  1.00  0.00          C 
HETATM 4696  C   PTH A 102      -0.160  13.436   3.244  1.00  0.00          C 
HETATM 4697  C   PTH A 102      -0.170  13.445   3.252  1.00  0.00          C 
HETATM 4698  C   PTH A 102      -0.181  13.453   3.260  1.00  0.00          C 
HETATM 4699  C   PTH A 102      -0.192  13.461   3.269  1.00  0.00          C 
HETATM 4700  C   PTH A 102      -0.203  13.468   3.277  1.00  0.00          C 
HETATM 4701  C   PTH A 102      -0.214  13.475   3.286  1.00  0.00          C 
HETATM 4702  C   PTH A 102      -0.226  13.482   3.295  1.00  0.00          C 
HETATM 4703  C   PTH A 102      -0.237  13.488   3.304  1.00  0.00          C 
HETATM 4704  C   PTH A 102      -0.250  13.493   3.312  1.00  0.00          C 
HETATM 4705  C   PTH A 102      -0.262  13.497   3.321  1.00  0.00          C 
HETATM 4706  C   PTH A 102      -0.274  13.501   3.330  1.00  0.00          C 
HETATM 4707  C   PTH A 102      -0.287  13.504   3.340  1.00  0.00          C 
HETATM 4708  C   PTH A 102      -0.300  13.506   3.349  1.00  0.00          C 
HETATM 4709  C   PTH A 102      -0.313  13.507   3.358  1.00  0.00          C 
HETATM 4710  C   PTH A 102      -0.326  13.507   3.367  1.00  0.00          C 
HETATM 4711  C   PTH A 102      -0.339  13.505   3.376  1.00  0.00          C 
HETATM 4712  C   PTH A 102      -0.352  13.502   3.384  1.00  0.00          C 
HETATM 4713  C   PTH A 102      -0.365  13.497   3.393  1.00  0.00          C 
HETATM 4714  C   PTH A 102      -0.377  13.492   3.401  1.00  0.00          C 
HETATM 4715  C   PTH A 102      -0.389  13.485   3.408  1.00  0.00          C 
HETATM 4716  C   PTH A 102      -0.401  13.478   3.416  1.00  0.00          C 
HETATM 4717  C   PTH A 102      -0.413  13.469   3.423  1.00  0.00          C 
HETATM 4718  C   PTH A 102      -0.424  13.461   3.430  1.00  0.00          C 
HETATM 4719  C   PTH A 102      -0.435  13.451   3.436  1.00  0.00          C 
HETATM 4720  C   PTH A 102      -0.444  13.444   3.441  1.00  0.00          C 
TER
HETATM 4721  C   PTH A 103      -3.455  13.180   2.800  1.00  0.00          C 
HETATM 4722  C   PTH A 103      -3.464  13.167   2.800  1.00  0.00          C 
HETATM 4723  C   PTH A 103      -3.473  13.154   2.800  1.00  0.00          C 
HETATM 4724  C   PTH A 103      -3.482  13.141   2.800  1.00  0.00          C 
HETATM 4725  C   PTH A 103      -3.491  13.128   2.800  1.00  0.00          C 
HETATM 4726  C   PTH A 103      -3.500  13.114   2.800  1.00  0.00          C 
HETATM 4727  C   PTH A 103      -3.509  13.101   2.801  1.00  0.00          C 
HETATM 4728  C   PTH A 103      -3.518  13.088   2.801  1.00  0.00          C 
HETATM 4729  C   PTH A 103      -3.527  13.075   2.801  1.00  0.00          C 
HETATM 4730  C   PTH A 103      -3.536  13.062   2.801  1.00  0.00          C 
HETATM 4731  C   PTH A 103      -3.545  13.049   2.801  1.00  0.00          C 
HETATM 4732  C   PTH A 103      -3.554  13.036   2.801  1.00  0.00          C 
HETATM 4733  C   PTH A 103      -3.563  13.023   2.801  1.00  0.00          C 
HETATM 4734  C   PTH A 103      -3.573  13.010   2.801  1.00  0.00          C 
HETATM 4735  C   PTH A 103      -3.582  12.997   2.801  1.00  0.00          C 
HETATM 4736  C   PTH A 103      -3.591  12.984   2.801  1.00  0.00          C 
HETATM 4737  C   PTH A 103      -3.600  12.971   2.802  1.00  0.00          C 
HETATM 4738  C   PTH A 103      -3.609  12.958   2.802  1.00  0.00          C 
HETATM 4739  C   PTH A 103      -3.618  12.945   2.802  1.00  0.00          C 
HETATM 4740  C   PTH A 103      -3.627  12.932   2.802  1.00  0.00          C 
HETATM 4741  C   PTH A 103      -3.637  12.919   2.802  1.00  0.00          C 
HETATM 4742  C   PTH A 103      -3.646  12.906   2.802  1.00  0.00          C 
HETATM 4743  C   PTH A 103      -3.655  12.893   2.802  1.00  0.00          C 
HETATM 4744  C   PTH A 103      -3.664  12.880   2.802  1.00  0.00          C 
HETATM 4745  C   PTH A 103      -3.673  12.867   2.802  1.00  0.00          C 
HETATM 4746  C   PTH A 103      -3.682  12.854   2.802  1.00  0.00          C 
HETATM 4747  C   PTH A 103      -3.691  12.841   2.802  1.00  0.00          C 
HETATM 4748  C   PTH A 103      -3.700  12.828   2.802  1.00  0.00          C 
HETATM 4749  C   PTH A 103      -3.709  12.815   2.801  1.00  0.00          C 
HETATM 4750  C   PTH A 103      -3.718  12.802   2.801  1.00  0.00          C 
HETATM 4751  C   PTH A 103      -3.726  12.789   2.801  1.00  0.00          C 
HETATM 4752  C   PTH A 103      -3.735  12.775   2.801  1.00  0.00          C 
HETATM 4753  C   PTH A 103      -3.744  12.762   2.800  1.00  0.00          C 
HETATM 4754  C   PTH A 103      -3.753  12.749   2.800  1.00  0.00          C 
HETATM 4755  C   PTH A 103      -3.762  12.736   2.800  1.00  0.00          C 
HETATM 4756  C   PTH A 103      -3.771  12.723   2.800  1.00  0.00          C 
HETATM 4757  C   PTH A 103      -3.779  12.709   2.799  1.00  0.00          C 
HETATM 4758  C   PTH A 103      -3.788  12.696   2.799  1.00  0.00          C 
HETATM 4759  C   PTH A 103      -3.797  12.683   2.799  1.00  0.00          C 
HETATM 4760  C   PTH A 103      -3.806  12.670   2.798  1.00  0.00          C 
HETATM 4761  C   PTH A 103      -3.815  12.657   2.798  1.00  0.00          C 
HETATM 4762  C   PTH A 103      -3.823  12.643   2.798  1.00  0.00          C 
HETATM 4763  C   PTH A 103      -3.832  12.630   2.797  1.00  0.00          C 
HETATM 4764  C   PTH A 103      -3.841  12.617   2.797  1.00  0.00          C 
HETATM 4765  C   PTH A 103      -3.850  12.604   2.796  1.00  0.00          C 
HETATM 4766  C   PTH A 103      -3.857  12.593   2.796  1.00  0.00          C 
TER
HETATM 4767  C   PTH A 104      -3.455  13.180   2.800  1.00  0.00          C 
HETATM 4768  C   PTH A 104      -3.446  13.193   2.800  1.00  0.00          C 
HETATM 4769  C   PTH A 104      -3.437  13.206   2.800  1.00  0.00          C 
HETATM 4770  C   PTH A 104      -3.428  13.219   2.800  1.00  0.00          C 
HETATM 4771  C   PTH A 104      -3.419  13.232   2.800  1.00  0.00          C 
HETATM 4772  C   PTH A 104      -3.410  13.245   2.800  1.00  0.00          C 
HETATM 4773  C   PTH A 104      -3.401  13.258   2.800  1.00  0.00          C 
HETATM 4774  C   PTH A 104      -3.392  13.271   2.800  1.00  0.00          C 
HETATM 4775  C   PTH A 104      -3.383  13.284   2.800  1.00  0.00          C 
HETATM 4776  C   PTH A 104      -3.374  13.297   2.799  1.00  0.00          C 
HETATM 4777  C   PTH A 104      -3.365  13.310   2.799  1.00  0.00          C 
HETATM 4778  C   PTH A 104      -3.356  13.324   2.799  1.00  0.00          C 
HETATM 4779  C   PTH A 104      -3.347  13.337   2.799  1.00  0.00          C 
HETATM 4780  C   PTH A 104      -3.338  13.350   2.799  1.00  0.00          C 
HETATM 4781  C   PTH A 104      -3.329  13.363   2.799  1.00  0.00          C 
HETATM 4782  C   PTH A 104      -3.320  13.376   2.799  1.00  0.00          C 
HETATM 4783  C   PTH A 104      -3.311  13.389   2.799  1.00  0.00          C 
HETATM 4784  C   PTH A 104      -3.302  13.402   2.799  1.00  0.00          C 
HETATM 4785  C   PTH A 104      -3.293  13.415   2.799  1.00  0.00          C 
HETATM 4786  C   PTH A 104      -3.284  13.428   2.799  1.00  0.00          C 
HETATM 4787  C   PTH A 104      -3.275  13.441   2.799  1.00  0.00          C 
HETATM 4788  C   PTH A 104      -3.266  13.454   2.799  1.00  0.00          C 
HETATM 4789  C   PTH A 104      -3.257  13.467   2.798  1.00  0.00          C 
HETATM 4790  C   PTH A 104      -3.246  13.483   2.798  1.00  0.00          C 
TER
HETATM 4791  C   PTH A 105      -3.450  14.444   7.433  1.00  0.00          C 
HETATM 4792  C   PTH A 105      -3.449  14.429   7.428  1.00  0.00          C 
HETATM 4793  C   PTH A 105      -3.449  14.414   7.422  1.00  0.00          C 
HETATM 4794  C   PTH A 105      -3.448  14.399   7.417  1.00  0.00          C 
HETATM 4795  C   PTH A 105      -3.447  14.384   7.412  1.00  0.00          C 
HETATM 4796  C   PTH A 105      -3.446  14.370   7.406  1.00  0.00          C 
HETATM 4797  C   PTH A 105      -3.445  14.355   7.401  1.00  0.00          C 
HETATM 4798  C   PTH A 105      -3.445  14.340   7.395  1.00  0.00          C 
HETATM 4799  C   PTH A 105      -3.444  14.325   7.390  1.00  0.00          C 
HETATM 4800  C   PTH A 105      -3.443  14.310   7.385  1.00  0.00          C 
HETATM 4801  C   PTH A 105      -3.442  14.295   7.379  1.00  0.00          C 
HETATM 4802  C   PTH A 105      -3.441  14.282   7.375  1.00  0.00          C 
TER
HETATM 4803  C   PTH A 106      -3.450  14.444   7.433  1.00  0.00          C 
HETATM 4804  C   PTH A 106      -3.451  14.459   7.439  1.00  0.00          C 
HETATM 4805  C   PTH A 106      -3.452  14.474   7.444  1.00  0.00          C 
HETATM 4806  C   PTH A 106      -3.453  14.489   7.450  1.00  0.00          C 
HETATM 4807  C   PTH A 106      -3.454  14.503   7.455  1.00  0.00          C 
HETATM 4808  C   PTH A 106      -3.454  14.518   7.461  1.00  0.00          C 
HETATM 4809  C   PTH A 106      -3.455  14.533   7.467  1.00  0.00          C 
HETATM 4810  C   PTH A 106      -3.456  14.548   7.472  1.00  0.00          C 
HETATM 4811  C   PTH A 106      -3.457  14.563   7.478  1.00  0.00          C 
HETATM 4812  C   PTH A 106      -3.458  14.578   7.483  1.00  0.00          C 
HETATM 4813  C   PTH A 106      -3.458  14.593   7.489  1.00  0.00          C 
HETATM 4814  C   PTH A 106      -3.459  14.607   7.494  1.00  0.00          C 
HETATM 4815  C   PTH A 106      -3.460  14.622   7.500  1.00  0.00          C 
HETATM 4816  C   PTH A 106      -3.461  14.637   7.506  1.00  0.00          C 
HETATM 4817  C   PTH A 106      -3.462  14.652   7.511  1.00  0.00          C 
HETATM 4818  C   PTH A 106      -3.462  14.667   7.517  1.00  0.00          C 
HETATM 4819  C   PTH A 106      -3.463  14.681   7.523  1.00  0.00          C 
HETATM 4820  C   PTH A 106      -3.464  14.696   7.528  1.00  0.00          C 
HETATM 4821  C   PTH A 106      -3.465  14.711   7.534  1.00  0.00          C 
HETATM 4822  C   PTH A 106      -3.466  14.726   7.540  1.00  0.00          C 
HETATM 4823  C   PTH A 106      -3.466  14.741   7.545  1.00  0.00          C 
HETATM 4824  C   PTH A 106      -3.467  14.755   7.551  1.00  0.00          C 
HETATM 4825  C   PTH A 106      -3.468  14.770   7.557  1.00  0.00          C 
HETATM 4826  C   PTH A 106      -3.469  14.785   7.562  1.00  0.00          C 
HETATM 4827  C   PTH A 106      -3.470  14.800   7.568  1.00  0.00          C 
HETATM 4828  C   PTH A 106      -3.471  14.815   7.574  1.00  0.00          C 
HETATM 4829  C   PTH A 106      -3.471  14.829   7.579  1.00  0.00          C 
HETATM 4830  C   PTH A 106      -3.472  14.844   7.585  1.00  0.00          C 
HETATM 4831  C   PTH A 106      -3.473  14.859   7.591  1.00  0.00          C 
HETATM 4832  C   PTH A 106      -3.474  14.874   7.596  1.00  0.00          C 
HETATM 4833  C   PTH A 106      -3.475  14.889   7.602  1.00  0.00          C 
HETATM 4834  C   PTH A 106      -3.476  14.904   7.607  1.00  0.00          C 
HETATM 4835  C   PTH A 106      -3.477  14.919   7.613  1.00  0.00          C 
HETATM 4836  C   PTH A 106      -3.477  14.933   7.618  1.00  0.00          C 
HETATM 4837  C   PTH A 106      -3.478  14.948   7.624  1.00  0.00          C 
HETATM 4838  C   PTH A 106      -3.479  14.963   7.630  1.00  0.00          C 
HETATM 4839  C   PTH A 106      -3.480  14.978   7.635  1.00  0.00          C 
HETATM 4840  C   PTH A 106      -3.481  14.992   7.641  1.00  0.00          C 
HETATM 4841  C   PTH A 106      -3.482  15.007   7.647  1.00  0.00          C 
HETATM 4842  C   PTH A 106      -3.482  15.022   7.653  1.00  0.00          C 
HETATM 4843  C   PTH A 106      -3.483  15.036   7.659  1.00  0.00          C 
HETATM 4844  C   PTH A 106      -3.484  15.051   7.666  1.00  0.00          C 
HETATM 4845  C   PTH A 106      -3.485  15.066   7.672  1.00  0.00          C 
HETATM 4846  C   PTH A 106      -3.485  15.080   7.678  1.00  0.00          C 
HETATM 4847  C   PTH A 106      -3.486  15.095   7.684  1.00  0.00          C 
HETATM 4848  C   PTH A 106      -3.487  15.109   7.690  1.00  0.00          C 
HETATM 4849  C   PTH A 106      -3.488  15.124   7.697  1.00  0.00          C 
HETATM 4850  C   PTH A 106      -3.488  15.139   7.703  1.00  0.00          C 
HETATM 4851  C   PTH A 106      -3.489  15.153   7.709  1.00  0.00          C 
HETATM 4852  C   PTH A 106      -3.490  15.173   7.718  1.00  0.00          C 
TER
HETATM 4853  C   PTH A 107       3.833  11.532  -0.537  1.00  0.00          C 
HETATM 4854  C   PTH A 107       3.838  11.521  -0.526  1.00  0.00          C 
HETATM 4855  C   PTH A 107       3.843  11.511  -0.515  1.00  0.00          C 
HETATM 4856  C   PTH A 107       3.848  11.500  -0.505  1.00  0.00          C 
HETATM 4857  C   PTH A 107       3.853  11.490  -0.494  1.00  0.00          C 
HETATM 4858  C   PTH A 107       3.858  11.479  -0.483  1.00  0.00          C 
HETATM 4859  C   PTH A 107       3.864  11.469  -0.472  1.00  0.00          C 
HETATM 4860  C   PTH A 107       3.869  11.458  -0.461  1.00  0.00          C 
HETATM 4861  C   PTH A 107       3.874  11.448  -0.451  1.00  0.00          C 
HETATM 4862  C   PTH A 107       3.879  11.437  -0.440  1.00  0.00          C 
HETATM 4863  C   PTH A 107       3.884  11.427  -0.429  1.00  0.00          C 
HETATM 4864  C   PTH A 107       3.889  11.416  -0.418  1.00  0.00          C 
HETATM 4865  C   PTH A 107       3.894  11.406  -0.408  1.00  0.00          C 
HETATM 4866  C   PTH A 107       3.899  11.395  -0.397  1.00  0.00          C 
HETATM 4867  C   PTH A 107       3.904  11.385  -0.386  1.00  0.00          C 
HETATM 4868  C   PTH A 107       3.910  11.374  -0.376  1.00  0.00          C 
HETATM 4869  C   PTH A 107       3.915  11.364  -0.365  1.00  0.00          C 
HETATM 4870  C   PTH A 107       3.920  11.353  -0.354  1.00  0.00          C 
HETATM 4871  C   PTH A 107       3.925  11.342  -0.343  1.00  0.00          C 
HETATM 4872  C   PTH A 107       3.930  11.332  -0.333  1.00  0.00          C 
HETATM 4873  C   PTH A 107       3.935  11.321  -0.322  1.00  0.00          C 
HETATM 4874  C   PTH A 107       3.941  11.311  -0.311  1.00  0.00          C 
HETATM 4875  C   PTH A 107       3.946  11.300  -0.301  1.00  0.00          C 
HETATM 4876  C   PTH A 107       3.951  11.290  -0.290  1.00  0.00          C 
HETATM 4877  C   PTH A 107       3.956  11.279  -0.280  1.00  0.00          C 
HETATM 4878  C   PTH A 107       3.961  11.269  -0.269  1.00  0.00          C 
HETATM 4879  C   PTH A 107       3.967  11.258  -0.258  1.00  0.00          C 
HETATM 4880  C   PTH A 107       3.972  11.247  -0.248  1.00  0.00          C 
HETATM 4881  C   PTH A 107       3.977  11.237  -0.237  1.00  0.00          C 
HETATM 4882  C   PTH A 107       3.982  11.226  -0.226  1.00  0.00          C 
HETATM 4883  C   PTH A 107       3.988  11.216  -0.216  1.00  0.00          C 
HETATM 4884  C   PTH A 107       3.993  11.205  -0.205  1.00  0.00          C 
HETATM 4885  C   PTH A 107       3.998  11.195  -0.195  1.00  0.00          C 
HETATM 4886  C   PTH A 107       4.003  11.184  -0.184  1.00  0.00          C 
HETATM 4887  C   PTH A 107       4.008  11.173  -0.173  1.00  0.00          C 
HETATM 4888  C   PTH A 107       4.014  11.163  -0.163  1.00  0.00          C 
HETATM 4889  C   PTH A 107       4.019  11.152  -0.152  1.00  0.00          C 
HETATM 4890  C   PTH A 107       4.024  11.142  -0.141  1.00  0.00          C 
HETATM 4891  C   PTH A 107       4.029  11.131  -0.131  1.00  0.00          C 
HETATM 4892  C   PTH A 107       4.034  11.121  -0.120  1.00  0.00          C 
HETATM 4893  C   PTH A 107       4.039  11.110  -0.109  1.00  0.00          C 
HETATM 4894  C   PTH A 107       4.044  11.100  -0.098  1.00  0.00          C 
HETATM 4895  C   PTH A 107       4.049  11.089  -0.088  1.00  0.00          C 
HETATM 4896  C   PTH A 107       4.055  11.078  -0.077  1.00  0.00          C 
HETATM 4897  C   PTH A 107       4.060  11.068  -0.066  1.00  0.00          C 
HETATM 4898  C   PTH A 107       4.065  11.057  -0.056  1.00  0.00          C 
HETATM 4899  C   PTH A 107       4.070  11.047  -0.045  1.00  0.00          C 
HETATM 4900  C   PTH A 107       4.076  11.036  -0.035  1.00  0.00          C 
HETATM 4901  C   PTH A 107       4.081  11.025  -0.024  1.00  0.00          C 
HETATM 4902  C   PTH A 107       4.086  11.015  -0.014  1.00  0.00          C 
HETATM 4903  C   PTH A 107       4.092  11.004  -0.003  1.00  0.00          C 
HETATM 4904  C   PTH A 107       4.097  10.994   0.007  1.00  0.00          C 
HETATM 4905  C   PTH A 107       4.103  10.983   0.018  1.00  0.00          C 
HETATM 4906  C   PTH A 107       4.108  10.972   0.028  1.00  0.00          C 
HETATM 4907  C   PTH A 107       4.114  10.962   0.039  1.00  0.00          C 
HETATM 4908  C   PTH A 107       4.119  10.951   0.049  1.00  0.00          C 
HETATM 4909  C   PTH A 107       4.125  10.940   0.059  1.00  0.00          C 
HETATM 4910  C   PTH A 107       4.129  10.933   0.067  1.00  0.00          C 
TER
HETATM 4911  C   PTH A 108       3.833  11.532  -0.537  1.00  0.00          C 
HETATM 4912  C   PTH A 108       3.828  11.542  -0.548  1.00  0.00          C 
HETATM 4913  C   PTH A 108       3.823  11.552  -0.559  1.00  0.00          C 
HETATM 4914  C   PTH A 108       3.818  11.563  -0.570  1.00  0.00          C 
HETATM 4915  C   PTH A 108       3.813  11.573  -0.580  1.00  0.00          C 
HETATM 4916  C   PTH A 108       3.808  11.584  -0.591  1.00  0.00          C 
HETATM 4917  C   PTH A 108       3.803  11.594  -0.602  1.00  0.00          C 
HETATM 4918  C   PTH A 108       3.799  11.604  -0.613  1.00  0.00          C 
HETATM 4919  C   PTH A 108       3.794  11.615  -0.625  1.00  0.00          C 
HETATM 4920  C   PTH A 108       3.789  11.625  -0.636  1.00  0.00          C 
HETATM 4921  C   PTH A 108       3.784  11.635  -0.647  1.00  0.00          C 
HETATM 4922  C   PTH A 108       3.780  11.646  -0.658  1.00  0.00          C 
HETATM 4923  C   PTH A 108       3.775  11.656  -0.669  1.00  0.00          C 
HETATM 4924  C   PTH A 108       3.771  11.666  -0.680  1.00  0.00          C 
HETATM 4925  C   PTH A 108       3.766  11.677  -0.692  1.00  0.00          C 
HETATM 4926  C   PTH A 108       3.762  11.687  -0.703  1.00  0.00          C 
HETATM 4927  C   PTH A 108       3.757  11.697  -0.714  1.00  0.00          C 
HETATM 4928  C   PTH A 108       3.753  11.707  -0.725  1.00  0.00          C 
HETATM 4929  C   PTH A 108       3.748  11.718  -0.737  1.00  0.00          C 
HETATM 4930  C   PTH A 108       3.744  11.728  -0.748  1.00  0.00          C 
HETATM 4931  C   PTH A 108       3.740  11.738  -0.759  1.00  0.00          C 
HETATM 4932  C   PTH A 108       3.735  11.748  -0.771  1.00  0.00          C 
HETATM 4933  C   PTH A 108       3.731  11.758  -0.782  1.00  0.00          C 
HETATM 4934  C   PTH A 108       3.726  11.769  -0.793  1.00  0.00          C 
HETATM 4935  C   PTH A 108       3.722  11.779  -0.805  1.00  0.00          C 
HETATM 4936  C   PTH A 108       3.718  11.789  -0.816  1.00  0.00          C 
HETATM 4937  C   PTH A 108       3.713  11.799  -0.827  1.00  0.00          C 
HETATM 4938  C   PTH A 108       3.709  11.810  -0.838  1.00  0.00          C 
HETATM 4939  C   PTH A 108       3.704  11.820  -0.850  1.00  0.00          C 
HETATM 4940  C   PTH A 108       3.700  11.830  -0.861  1.00  0.00          C 
HETATM 4941  C   PTH A 108       3.696  11.840  -0.872  1.00  0.00          C 
HETATM 4942  C   PTH A 108       3.691  11.851  -0.884  1.00  0.00          C 
HETATM 4943  C   PTH A 108       3.685  11.866  -0.900  1.00  0.00          C 
TER
HETATM 4944  C   PTH A 109       1.927  11.694  -0.809  1.00  0.00          C 
HETATM 4945  C   PTH A 109       1.918  11.696  -0.796  1.00  0.00          C 
HETATM 4946  C   PTH A 109       1.909  11.698  -0.783  1.00  0.00          C 
HETATM 4947  C   PTH A 109       1.901  11.700  -0.769  1.00  0.00          C 
HETATM 4948  C   PTH A 109       1.892  11.702  -0.756  1.00  0.00          C 
HETATM 4949  C   PTH A 109       1.884  11.704  -0.743  1.00  0.00          C 
HETATM 4950  C   PTH A 109       1.875  11.706  -0.730  1.00  0.00          C 
HETATM 4951  C   PTH A 109       1.866  11.708  -0.717  1.00  0.00          C 
HETATM 4952  C   PTH A 109       1.858  11.710  -0.704  1.00  0.00          C 
HETATM 4953  C   PTH A 109       1.849  11.712  -0.691  1.00  0.00          C 
HETATM 4954  C   PTH A 109       1.840  11.714  -0.677  1.00  0.00          C 
HETATM 4955  C   PTH A 109       1.832  11.716  -0.664  1.00  0.00          C 
HETATM 4956  C   PTH A 109       1.823  11.718  -0.651  1.00  0.00          C 
HETATM 4957  C   PTH A 109       1.815  11.721  -0.638  1.00  0.00          C 
HETATM 4958  C   PTH A 109       1.806  11.723  -0.625  1.00  0.00          C 
HETATM 4959  C   PTH A 109       1.797  11.725  -0.612  1.00  0.00          C 
HETATM 4960  C   PTH A 109       1.789  11.727  -0.598  1.00  0.00          C 
HETATM 4961  C   PTH A 109       1.780  11.729  -0.585  1.00  0.00          C 
HETATM 4962  C   PTH A 109       1.771  11.732  -0.572  1.00  0.00          C 
HETATM 4963  C   PTH A 109       1.763  11.734  -0.559  1.00  0.00          C 
HETATM 4964  C   PTH A 109       1.754  11.736  -0.546  1.00  0.00          C 
HETATM 4965  C   PTH A 109       1.746  11.738  -0.533  1.00  0.00          C 
HETATM 4966  C   PTH A 109       1.737  11.741  -0.519  1.00  0.00          C 
HETATM 4967  C   PTH A 109       1.729  11.743  -0.506  1.00  0.00          C 
HETATM 4968  C   PTH A 109       1.720  11.745  -0.493  1.00  0.00          C 
HETATM 4969  C   PTH A 109       1.711  11.748  -0.480  1.00  0.00          C 
HETATM 4970  C   PTH A 109       1.703  11.750  -0.467  1.00  0.00          C 
HETATM 4971  C   PTH A 109       1.694  11.752  -0.454  1.00  0.00          C 
HETATM 4972  C   PTH A 109       1.686  11.755  -0.440  1.00  0.00          C 
HETATM 4973  C   PTH A 109       1.677  11.757  -0.427  1.00  0.00          C 
HETATM 4974  C   PTH A 109       1.669  11.759  -0.414  1.00  0.00          C 
HETATM 4975  C   PTH A 109       1.660  11.761  -0.401  1.00  0.00          C 
HETATM 4976  C   PTH A 109       1.651  11.764  -0.388  1.00  0.00          C 
HETATM 4977  C   PTH A 109       1.643  11.766  -0.375  1.00  0.00          C 
HETATM 4978  C   PTH A 109       1.634  11.768  -0.362  1.00  0.00          C 
HETATM 4979  C   PTH A 109       1.625  11.770  -0.348  1.00  0.00          C 
HETATM 4980  C   PTH A 109       1.617  11.773  -0.335  1.00  0.00          C 
HETATM 4981  C   PTH A 109       1.608  11.775  -0.322  1.00  0.00          C 
HETATM 4982  C   PTH A 109       1.599  11.777  -0.309  1.00  0.00          C 
HETATM 4983  C   PTH A 109       1.591  11.779  -0.296  1.00  0.00          C 
HETATM 4984  C   PTH A 109       1.582  11.781  -0.283  1.00  0.00          C 
HETATM 4985  C   PTH A 109       1.574  11.783  -0.270  1.00  0.00          C 
HETATM 4986  C   PTH A 109       1.565  11.786  -0.256  1.00  0.00          C 
HETATM 4987  C   PTH A 109       1.557  11.789  -0.243  1.00  0.00          C 
HETATM 4988  C   PTH A 109       1.548  11.791  -0.230  1.00  0.00          C 
HETATM 4989  C   PTH A 109       1.540  11.794  -0.217  1.00  0.00          C 
HETATM 4990  C   PTH A 109       1.532  11.797  -0.203  1.00  0.00          C 
HETATM 4991  C   PTH A 109       1.524  11.800  -0.190  1.00  0.00          C 
HETATM 4992  C   PTH A 109       1.516  11.804  -0.177  1.00  0.00          C 
HETATM 4993  C   PTH A 109       1.508  11.807  -0.164  1.00  0.00          C 
HETATM 4994  C   PTH A 109       1.500  11.810  -0.150  1.00  0.00          C 
HETATM 4995  C   PTH A 109       1.492  11.813  -0.137  1.00  0.00          C 
HETATM 4996  C   PTH A 109       1.484  11.817  -0.124  1.00  0.00          C 
HETATM 4997  C   PTH A 109       1.476  11.820  -0.110  1.00  0.00          C 
HETATM 4998  C   PTH A 109       1.468  11.823  -0.097  1.00  0.00          C 
HETATM 4999  C   PTH A 109       1.460  11.827  -0.084  1.00  0.00          C 
HETATM 5000  C   PTH A 109       1.452  11.830  -0.071  1.00  0.00          C 
HETATM 5001  C   PTH A 109       1.446  11.833  -0.061  1.00  0.00          C 
TER
HETATM 5002  C   PTH A 110       1.927  11.694  -0.809  1.00  0.00          C 
HETATM 5003  C   PTH A 110       1.935  11.692  -0.822  1.00  0.00          C 
HETATM 5004  C   PTH A 110       1.944  11.690  -0.835  1.00  0.00          C 
HETATM 5005  C   PTH A 110       1.953  11.688  -0.849  1.00  0.00          C 
HETATM 5006  C   PTH A 110       1.961  11.686  -0.862  1.00  0.00          C 
HETATM 5007  C   PTH A 110       1.970  11.684  -0.875  1.00  0.00          C 
HETATM 5008  C   PTH A 110       1.979  11.682  -0.888  1.00  0.00          C 
HETATM 5009  C   PTH A 110       1.987  11.681  -0.901  1.00  0.00          C 
HETATM 5010  C   PTH A 110       1.996  11.679  -0.914  1.00  0.00          C 
HETATM 5011  C   PTH A 110       2.005  11.677  -0.927  1.00  0.00          C 
HETATM 5012  C   PTH A 110       2.014  11.675  -0.941  1.00  0.00          C 
HETATM 5013  C   PTH A 110       2.022  11.674  -0.954  1.00  0.00          C 
HETATM 5014  C   PTH A 110       2.031  11.672  -0.967  1.00  0.00          C 
HETATM 5015  C   PTH A 110       2.040  11.670  -0.980  1.00  0.00          C 
HETATM 5016  C   PTH A 110       2.049  11.669  -0.993  1.00  0.00          C 
HETATM 5017  C   PTH A 110       2.058  11.667  -1.006  1.00  0.00          C 
HETATM 5018  C   PTH A 110       2.067  11.665  -1.019  1.00  0.00          C 
HETATM 5019  C   PTH A 110       2.075  11.663  -1.032  1.00  0.00          C 
HETATM 5020  C   PTH A 110       2.084  11.661  -1.045  1.00  0.00          C 
HETATM 5021  C   PTH A 110       2.093  11.660  -1.058  1.00  0.00          C 
HETATM 5022  C   PTH A 110       2.102  11.658  -1.071  1.00  0.00          C 
HETATM 5023  C   PTH A 110       2.111  11.656  -1.084  1.00  0.00          C 
HETATM 5024  C   PTH A 110       2.120  11.654  -1.097  1.00  0.00          C 
HETATM 5025  C   PTH A 110       2.129  11.652  -1.110  1.00  0.00          C 
HETATM 5026  C   PTH A 110       2.138  11.650  -1.123  1.00  0.00          C 
HETATM 5027  C   PTH A 110       2.147  11.649  -1.136  1.00  0.00          C 
HETATM 5028  C   PTH A 110       2.156  11.647  -1.149  1.00  0.00          C 
HETATM 5029  C   PTH A 110       2.164  11.645  -1.162  1.00  0.00          C 
HETATM 5030  C   PTH A 110       2.173  11.643  -1.175  1.00  0.00          C 
HETATM 5031  C   PTH A 110       2.182  11.641  -1.188  1.00  0.00          C 
HETATM 5032  C   PTH A 110       2.191  11.639  -1.201  1.00  0.00          C 
HETATM 5033  C   PTH A 110       2.200  11.637  -1.214  1.00  0.00          C 
HETATM 5034  C   PTH A 110       2.212  11.635  -1.232  1.00  0.00          C 
TER
HETATM 5035  C   PTH A 111       2.963  11.762  -1.057  1.00  0.00          C 
HETATM 5036  C   PTH A 111       2.948  11.760  -1.060  1.00  0.00          C 
HETATM 5037  C   PTH A 111       2.933  11.757  -1.064  1.00  0.00          C 
HETATM 5038  C   PTH A 111       2.917  11.755  -1.067  1.00  0.00          C 
HETATM 5039  C   PTH A 111       2.902  11.753  -1.071  1.00  0.00          C 
HETATM 5040  C   PTH A 111       2.887  11.751  -1.074  1.00  0.00          C 
HETATM 5041  C   PTH A 111       2.871  11.749  -1.078  1.00  0.00          C 
HETATM 5042  C   PTH A 111       2.856  11.746  -1.081  1.00  0.00          C 
HETATM 5043  C   PTH A 111       2.841  11.744  -1.085  1.00  0.00          C 
HETATM 5044  C   PTH A 111       2.825  11.742  -1.088  1.00  0.00          C 
HETATM 5045  C   PTH A 111       2.810  11.740  -1.092  1.00  0.00          C 
HETATM 5046  C   PTH A 111       2.795  11.738  -1.095  1.00  0.00          C 
HETATM 5047  C   PTH A 111       2.779  11.736  -1.099  1.00  0.00          C 
HETATM 5048  C   PTH A 111       2.764  11.733  -1.102  1.00  0.00          C 
HETATM 5049  C   PTH A 111       2.749  11.731  -1.106  1.00  0.00          C 
HETATM 5050  C   PTH A 111       2.733  11.729  -1.109  1.00  0.00          C 
HETATM 5051  C   PTH A 111       2.718  11.727  -1.113  1.00  0.00          C 
HETATM 5052  C   PTH A 111       2.703  11.725  -1.116  1.00  0.00          C 
HETATM 5053  C   PTH A 111       2.687  11.723  -1.120  1.00  0.00          C 
HETATM 5054  C   PTH A 111       2.672  11.721  -1.123  1.00  0.00          C 
HETATM 5055  C   PTH A 111       2.657  11.719  -1.127  1.00  0.00          C 
HETATM 5056  C   PTH A 111       2.641  11.717  -1.130  1.00  0.00          C 
HETATM 5057  C   PTH A 111       2.626  11.715  -1.134  1.00  0.00          C
[truncated: 1,334,083 more chars]
