# Supplementary material for: Avibactam–Cyclodextrin Inclusion Complexes: Computational and Thermodynamic Insights for Drug Delivery, Detection, and Environmental Scavenging
Source: Molecules. 2025 Aug 18;30(16):3401. doi: 10.3390/molecules30163401 (PMC12388632; doi:10.3390/molecules30163401)
Supplement: Supplementary file 1 [file molecules-30-03401-s001.zip › DFT inputs - optimized structure - NCI/NCI/DM-bCD/CPprop.txt]

 ----------------   CP     1,     Type (3,-3)   ----------------
 Corresponding nucleus:   136(H )
 Position (Bohr):       23.077982090972    3.660966383606   -6.480428125464
 Position (Angstrom):   12.212342196170    1.937299980086   -3.429294880890
 Density of all electrons:  0.4519630616E+00
 Density of Alpha electrons:  0.2259815308E+00
 Density of Beta electrons:  0.2259815308E+00
 Spin density of electrons:  0.0000000000E+00
 Lagrangian kinetic energy G(r):  0.4452886792E-02
 G(r) in X,Y,Z:  0.1330904724E-02  0.1146177597E-02  0.1975804471E-02
 Hamiltonian kinetic energy K(r):  0.6903594745E+01
 Potential energy density V(r): -0.6908047632E+01
 Energy density E(r) or H(r): -0.6903594745E+01
 Laplacian of electron density: -0.2759656743E+02
 Electron localization function (ELF):  0.9999659014E+00
 Localized orbital locator (LOL):  0.9942073344E+00
 Local information entropy:  0.4000690741E-02
 Interaction region indicator (IRI):  0.9775579411E-14
 Reduced density gradient (RDG):  0.1000000000E+03
 Reduced density gradient with promolecular approximation:  0.1000000000E+03
 Sign(lambda2)*rho: -0.4519630616E+00
 Sign(lambda2)*rho with promolecular approximation: -0.2987791332E+00
 Corr. hole for alpha, ref.:   0.00000   0.00000   0.00000 :               NaN
 Source function, ref.:   0.00000   0.00000   0.00000 :  0.9056482193E-01
 Wavefunction value for orbital       1 :  0.1041344685E-06
 Average local ionization energy (ALIE):  0.4110099291E+00
 van der Waals potential (probe atom: C ):  0.6420886818E+28 kcal/mol
 Delta-g (under promolecular approximation):  0.1025323737E+00
 Delta-g (under Hirshfeld partition):  0.1929096762E+00
 User-defined real space function:  0.1000000000E+01
 ESP from nuclear charges:  0.9603759832E+02
 
 Note: Below information are for electron density
 
 Components of gradient in x/y/z are:
 -0.3354955203E-14  0.1097429439E-14  0.2047841063E-14
 Norm of gradient is:  0.4080898039E-14
 
 Components of Laplacian in x/y/z are:
 -0.9300925263E+01 -0.8879757327E+01 -0.9415884844E+01
 Total: -0.2759656743E+02
 
 Hessian matrix:
 -0.9300925263E+01 -0.2652838769E+00  0.2933452519E-01
 -0.2652838769E+00 -0.8879757327E+01 -0.6719940837E-01
  0.2933452519E-01 -0.6719940837E-01 -0.9415884844E+01
 Eigenvalues of Hessian: -0.9430266236E+01 -0.9422651012E+01 -0.8743650186E+01
 Eigenvectors (columns) of Hessian:
 -0.8065395795E+00 -0.4036414128E+00 -0.4319346208E+00
 -0.4372324539E+00 -0.8447377407E-01  0.8953725273E+00
 -0.3978965795E+00  0.9110092159E+00 -0.1083536832E+00
 Determinant of Hessian: -0.7769442098E+03
 Ellipticity of electron density:    0.000808
 eta index:   -1.078527
 Stiffness:   -1.077656
 
 Stress tensor:
 -0.2327893125E+01 -0.6646754857E-01  0.7801940572E-02
 -0.6646754857E-01 -0.2222231687E+01 -0.1676270700E-01
  0.7801940572E-02 -0.1676270700E-01 -0.2357922820E+01
 Eigenvalues of stress tensor: -0.2360209842E+01 -0.2359694486E+01 -0.2188143304E+01
 Eigenvectors (columns) of stress tensor:
 -0.6243853182E+00 -0.6508428803E+00 -0.4319103143E+00
 -0.3834568841E+00 -0.2263313480E+00  0.8953965261E+00
 -0.6805172977E+00  0.7246914282E+00 -0.1082522122E+00
 Stress tensor stiffness:    1.078636
 Stress tensor polarizability:    0.927097
 
 ----------------   CP     2,     Type (3,-3)   ----------------
 Corresponding nucleus:   152(H )
 Position (Bohr):       32.744410934362    5.009257910235    0.865818223878
 Position (Angstrom):   17.327596050907    2.650785129632    0.458171272861
 Density of all electrons:  0.4539009468E+00
 Density of Alpha electrons:  0.2269504734E+00
 Density of Beta electrons:  0.2269504734E+00
 Spin density of electrons:  0.0000000000E+00
 Lagrangian kinetic energy G(r):  0.4205006046E-02
 G(r) in X,Y,Z:  0.1607008185E-02  0.1129876133E-02  0.1468121728E-02
 Hamiltonian kinetic energy K(r):  0.6923196657E+01
 Potential energy density V(r): -0.6927401663E+01
 Energy density E(r) or H(r): -0.6923196657E+01
 Laplacian of electron density: -0.2767596660E+02
 Electron localization function (ELF):  0.9999700146E+00
 Localized orbital locator (LOL):  0.9945667027E+00
 Local information entropy:  0.4015565148E-02
 Interaction region indicator (IRI):  0.4577961581E-14
 Reduced density gradient (RDG):  0.1000000000E+03
 Reduced density gradient with promolecular approximation:  0.1000000000E+03
 Sign(lambda2)*rho: -0.4539009468E+00
 Sign(lambda2)*rho with promolecular approximation: -0.2989448398E+00
 Corr. hole for alpha, ref.:   0.00000   0.00000   0.00000 :               NaN
 Source function, ref.:   0.00000   0.00000   0.00000 :  0.6646363652E-01
 Wavefunction value for orbital       1 : -0.6554624481E-07
 Average local ionization energy (ALIE):  0.4070425575E+00
 van der Waals potential (probe atom: C ):  0.5628720069E+28 kcal/mol
 Delta-g (under promolecular approximation):  0.1042326391E+00
 Delta-g (under Hirshfeld partition):  0.1969578984E+00
 User-defined real space function:  0.1000000000E+01
 ESP from nuclear charges:  0.9473612047E+02
 
 Note: Below information are for electron density
 
 Components of gradient in x/y/z are:
  0.7962380755E-15 -0.1687452261E-14  0.4531965081E-15
 Norm of gradient is:  0.1920124288E-14
 
 Components of Laplacian in x/y/z are:
 -0.9197422934E+01 -0.9391494180E+01 -0.9087049488E+01
 Total: -0.2767596660E+02
 
 Hessian matrix:
 -0.9197422934E+01  0.1342974408E+00 -0.3062020270E+00
  0.1342974408E+00 -0.9391494180E+01 -0.1600630665E+00
 -0.3062020270E+00 -0.1600630665E+00 -0.9087049488E+01
 Eigenvalues of Hessian: -0.9460838069E+01 -0.9453353647E+01 -0.8761774886E+01
 Eigenvectors (columns) of Hessian:
 -0.2393622365E+00  0.7563189318E+00 -0.6088410245E+00
  0.9479791780E+00  0.4651005792E-01 -0.3149163265E+00
  0.2098599483E+00  0.6525476901E+00  0.7281073507E+00
 Determinant of Hessian: -0.7836237769E+03
 Ellipticity of electron density:    0.000792
 eta index:   -1.079786
 Stiffness:   -1.078931
 
 Stress tensor:
 -0.2302569750E+01  0.3372103277E-01 -0.7759201667E-01
  0.3372103277E-01 -0.2350133297E+01 -0.4042226440E-01
 -0.7759201667E-01 -0.4042226440E-01 -0.2274698616E+01
 Eigenvalues of stress tensor: -0.2367702114E+01 -0.2367450142E+01 -0.2192249407E+01
 Eigenvectors (columns) of stress tensor:
  0.6698717857E-02  0.7934952705E+00 -0.6085395492E+00
  0.9150449758E+00 -0.2502967460E+00 -0.3162976939E+00
  0.4032961932E+00  0.5547222680E+00  0.7277605279E+00
 Stress tensor stiffness:    1.080033
 Stress tensor polarizability:    0.925897
 
 ----------------   CP     3,     Type (3,-3)   ----------------
 Corresponding nucleus:   150(H )
 Position (Bohr):       35.887901635786    5.031861024396   -0.196393090521
 Position (Angstrom):   18.991059692786    2.662746182541   -0.103926747883
 Density of all electrons:  0.4517906069E+00
 Density of Alpha electrons:  0.2258953034E+00
 Density of Beta electrons:  0.2258953034E+00
 Spin density of electrons:  0.0000000000E+00
 Lagrangian kinetic energy G(r):  0.4564243768E-02
 G(r) in X,Y,Z:  0.1260755041E-02  0.1300622198E-02  0.2002866529E-02
 Hamiltonian kinetic energy K(r):  0.6906026467E+01
 Potential energy density V(r): -0.6910590711E+01
 Energy density E(r) or H(r): -0.6906026467E+01
 Laplacian of electron density: -0.2760584889E+02
 Electron localization function (ELF):  0.9999641330E+00
 Localized orbital locator (LOL):  0.9940595776E+00
 Local information entropy:  0.3999366577E-02
 Interaction region indicator (IRI):  0.3876112702E-12
 Reduced density gradient (RDG):  0.1000000000E+03
 Reduced density gradient with promolecular approximation:  0.1000000000E+03
 Sign(lambda2)*rho: -0.4517906069E+00
 Sign(lambda2)*rho with promolecular approximation: -0.2987098686E+00
 Corr. hole for alpha, ref.:   0.00000   0.00000   0.00000 :               NaN
 Source function, ref.:   0.00000   0.00000   0.00000 :  0.6061907754E-01
 Wavefunction value for orbital       1 : -0.3352492107E-07
 Average local ionization energy (ALIE):  0.4019987354E+00
 van der Waals potential (probe atom: C ):  0.8298690431E+28 kcal/mol
 Delta-g (under promolecular approximation):  0.1012029552E+00
 Delta-g (under Hirshfeld partition):  0.1895397591E+00
 User-defined real space function:  0.1000000000E+01
 ESP from nuclear charges:  0.9607938980E+02
 
 Note: Below information are for electron density
 
 Components of gradient in x/y/z are:
 -0.1503276670E-12  0.4975403770E-13 -0.3297188911E-13
 Norm of gradient is:  0.1617436775E-12
 
 Components of Laplacian in x/y/z are:
 -0.8848081598E+01 -0.9365687898E+01 -0.9392079398E+01
 Total: -0.2760584889E+02
 
 Hessian matrix:
 -0.8848081598E+01 -0.1891481470E+00  0.1261304848E+00
 -0.1891481470E+00 -0.9365687898E+01 -0.4253830631E-01
  0.1261304848E+00 -0.4253830631E-01 -0.9392079398E+01
 Eigenvalues of Hessian: -0.9427650834E+01 -0.9419826592E+01 -0.8758371468E+01
 Eigenvectors (columns) of Hessian:
  0.2745082405E+00 -0.2436786577E+00  0.9301967199E+00
  0.9481061245E+00 -0.9281112519E-01 -0.3041066781E+00
  0.1604369113E+00  0.9654049963E+00  0.2055558091E+00
 Determinant of Hessian: -0.7778032588E+03
 Ellipticity of electron density:    0.000831
 eta index:   -1.076416
 Stiffness:   -1.075523
 
 Stress tensor:
 -0.2214541910E+01 -0.4730071443E-01  0.3182597754E-01
 -0.4730071443E-01 -0.2344023219E+01 -0.1067856596E-01
  0.3182597754E-01 -0.1067856596E-01 -0.2352025583E+01
 Eigenvalues of stress tensor: -0.2359599930E+01 -0.2358931748E+01 -0.2192059034E+01
 Eigenvectors (columns) of stress tensor:
 -0.1878801792E+00 -0.3151037696E+00 -0.9302745039E+00
 -0.8755964111E+00 -0.3753935942E+00  0.3039910758E+00
 -0.4450078236E+00  0.8716589148E+00 -0.2053747141E+00
 Stress tensor stiffness:    1.076431
 Stress tensor polarizability:    0.928996
 
 ----------------   CP     4,     Type (3,-3)   ----------------
 Corresponding nucleus:   151(H )
 Position (Bohr):       33.381542047135    4.780794630198   -2.363449851818
 Position (Angstrom):   17.664751316144    2.529887568308   -1.250683800694
 Density of all electrons:  0.4548247297E+00
 Density of Alpha electrons:  0.2274123649E+00
 Density of Beta electrons:  0.2274123649E+00
 Spin density of electrons:  0.0000000000E+00
 Lagrangian kinetic energy G(r):  0.4620126756E-02
 G(r) in X,Y,Z:  0.1963228822E-02  0.1284651866E-02  0.1372246068E-02
 Hamiltonian kinetic energy K(r):  0.6959453274E+01
 Potential energy density V(r): -0.6964073400E+01
 Energy density E(r) or H(r): -0.6959453274E+01
 Laplacian of electron density: -0.2781933259E+02
 Electron localization function (ELF):  0.9999640621E+00
 Localized orbital locator (LOL):  0.9940535882E+00
 Local information entropy:  0.4022652304E-02
 Interaction region indicator (IRI):  0.3588406695E-13
 Reduced density gradient (RDG):  0.1000000000E+03
 Reduced density gradient with promolecular approximation:  0.1000000000E+03
 Sign(lambda2)*rho: -0.4548247297E+00
 Sign(lambda2)*rho with promolecular approximation: -0.2989050942E+00
 Corr. hole for alpha, ref.:   0.00000   0.00000   0.00000 :               NaN
 Source function, ref.:   0.00000   0.00000   0.00000 :  0.6548737331E-01
 Wavefunction value for orbital       1 : -0.5030144633E-06
 Average local ionization energy (ALIE):  0.3994739440E+00
 van der Waals potential (probe atom: C ):  0.7494247122E+28 kcal/mol
 Delta-g (under promolecular approximation):  0.1022518588E+00
 Delta-g (under Hirshfeld partition):  0.1929802223E+00
 User-defined real space function:  0.1000000000E+01
 ESP from nuclear charges:  0.9996246580E+02
 
 Note: Below information are for electron density
 
 Components of gradient in x/y/z are:
 -0.1507041020E-13  0.6201636427E-15  0.1986258380E-15
 Norm of gradient is:  0.1508447277E-13
 
 Components of Laplacian in x/y/z are:
 -0.9436159095E+01 -0.9378451988E+01 -0.9004721505E+01
 Total: -0.2781933259E+02
 
 Hessian matrix:
 -0.9436159095E+01  0.8780435197E-01  0.1703307930E+00
  0.8780435197E-01 -0.9378451988E+01  0.2481203604E+00
  0.1703307930E+00  0.2481203604E+00 -0.9004721505E+01
 Eigenvalues of Hessian: -0.9503032123E+01 -0.9495040749E+01 -0.8821259716E+01
 Eigenvectors (columns) of Hessian:
 -0.3077148537E+00  0.9037691200E+00  0.2975112545E+00
  0.8895218102E+00  0.1622645179E+00  0.4271079201E+00
 -0.3377314288E+00 -0.3960702008E+00  0.8538535460E+00
 Determinant of Hessian: -0.7959570596E+03
 Ellipticity of electron density:    0.000842
 eta index:   -1.077287
 Stiffness:   -1.076381
 
 Stress tensor:
 -0.2362966231E+01  0.2187972097E-01  0.4311115159E-01
  0.2187972097E-01 -0.2347182301E+01  0.6217085920E-01
  0.4311115159E-01  0.6217085920E-01 -0.2253924868E+01
 Eigenvalues of stress tensor: -0.2378449146E+01 -0.2377845216E+01 -0.2207779038E+01
 Eigenvectors (columns) of stress tensor:
 -0.5236697716E+00  0.7983149482E+00  0.2974276613E+00
  0.8207170681E+00  0.3791195339E+00  0.4274246988E+00
 -0.2284588900E+00 -0.4679333526E+00  0.8537241435E+00
 Stress tensor stiffness:    1.077304
 Stress tensor polarizability:    0.928243
 
 ----------------   CP     5,     Type (3,-3)   ----------------
 Corresponding nucleus:   135(H )
 Position (Bohr):       20.594808598243    5.607178207304   -5.449848222411
 Position (Angstrom):   10.898303373099    2.967190924777   -2.883935482180
 Density of all electrons:  0.4531649573E+00
 Density of Alpha electrons:  0.2265824787E+00
 Density of Beta electrons:  0.2265824787E+00
 Spin density of electrons:  0.0000000000E+00
 Lagrangian kinetic energy G(r):  0.4160598799E-02
 G(r) in X,Y,Z:  0.1106470419E-02  0.1541287419E-02  0.1512840961E-02
 Hamiltonian kinetic energy K(r):  0.6912912720E+01
 Potential energy density V(r): -0.6917073319E+01
 Energy density E(r) or H(r): -0.6912912720E+01
 Laplacian of electron density: -0.2763500848E+02
 Electron localization function (ELF):  0.9999704839E+00
 Localized orbital locator (LOL):  0.9946092909E+00
 Local information entropy:  0.4009917142E-02
 Interaction region indicator (IRI):  0.1185428215E-13
 Reduced density gradient (RDG):  0.1000000000E+03
 Reduced density gradient with promolecular approximation:  0.1000000000E+03
 Sign(lambda2)*rho: -0.4531649573E+00
 Sign(lambda2)*rho with promolecular approximation: -0.2988891735E+00
 Corr. hole for alpha, ref.:   0.00000   0.00000   0.00000 :               NaN
 Source function, ref.:   0.00000   0.00000   0.00000 :  0.9982750461E-01
 Wavefunction value for orbital       1 :  0.1383865490E-06
 Average local ionization energy (ALIE):  0.4159016946E+00
 van der Waals potential (probe atom: C ):  0.4839669844E+28 kcal/mol
 Delta-g (under promolecular approximation):  0.1046624475E+00
 Delta-g (under Hirshfeld partition):  0.1980656751E+00
 User-defined real space function:  0.1000000000E+01
 ESP from nuclear charges:  0.9568697609E+02
 
 Note: Below information are for electron density
 
 Components of gradient in x/y/z are:
  0.2346864023E-14  0.2328649426E-14 -0.3701683057E-14
 Norm of gradient is:  0.4963147826E-14
 
 Components of Laplacian in x/y/z are:
 -0.9011185876E+01 -0.9444947278E+01 -0.9178875330E+01
 Total: -0.2763500848E+02
 
 Hessian matrix:
 -0.9011185876E+01 -0.3478142593E-01 -0.3405492863E+00
 -0.3478142593E-01 -0.9444947278E+01  0.2262899281E-01
 -0.3405492863E+00  0.2262899281E-01 -0.9178875330E+01
 Eigenvalues of Hessian: -0.9450289722E+01 -0.9442837280E+01 -0.8741881483E+01
 Eigenvectors (columns) of Hessian:
  0.4214999520E+00  0.4523769306E+00  0.7859344140E+00
  0.7791881284E+00 -0.6240361268E+00 -0.5869218891E-01
  0.4639004753E+00  0.6371295199E+00 -0.6155179314E+00
 Determinant of Hessian: -0.7801040693E+03
 Ellipticity of electron density:    0.000789
 eta index:   -1.081036
 Stiffness:   -1.080184
 
 Stress tensor:
 -0.2255009410E+01 -0.8109301088E-02 -0.8595798229E-01
 -0.8109301088E-02 -0.2364319394E+01  0.6246573176E-02
 -0.8595798229E-01  0.6246573176E-02 -0.2297744515E+01
 Eigenvalues of stress tensor: -0.2365007305E+01 -0.2364854603E+01 -0.2187211410E+01
 Eigenvectors (columns) of stress tensor:
 -0.5167962968E+00  0.3381489031E+00  0.7864966033E+00
 -0.6066169256E+00 -0.7928976960E+00 -0.5769878018E-01
 -0.6041005654E+00  0.5069206674E+00 -0.6148934410E+00
 Stress tensor stiffness:    1.081289
 Stress tensor polarizability:    0.924822
 
 ----------------   CP     6,     Type (3,-3)   ----------------
 Corresponding nucleus:    65(C )
 Position (Bohr):       33.981462741968    5.636370230823   -0.614115650762
 Position (Angstrom):   17.982215676199    2.982638678364   -0.324976007242
 Density of all electrons:  0.1219912696E+03
 Density of Alpha electrons:  0.6099563480E+02
 Density of Beta electrons:  0.6099563480E+02
 Spin density of electrons:  0.0000000000E+00
 Lagrangian kinetic energy G(r):  0.8670624955E+01
 G(r) in X,Y,Z:  0.3202482580E+01  0.2257438918E+01  0.3210703458E+01
 Hamiltonian kinetic energy K(r):  0.2418868303E+06
 Potential energy density V(r): -0.2418955009E+06
 Energy density E(r) or H(r): -0.2418868303E+06
 Laplacian of electron density: -0.9675126386E+06
 Electron localization function (ELF):  0.9999989872E+00
 Localized orbital locator (LOL):  0.9989946197E+00
 Local information entropy:  0.2782943084E+00
 Interaction region indicator (IRI):  0.3430455939E-11
 Reduced density gradient (RDG):  0.1000000000E+03
 Reduced density gradient with promolecular approximation:  0.1000000000E+03
 Sign(lambda2)*rho: -0.1219912696E+03
 Sign(lambda2)*rho with promolecular approximation: -0.1213879670E+03
 Corr. hole for alpha, ref.:   0.00000   0.00000   0.00000 :               NaN
 Source function, ref.:   0.00000   0.00000   0.00000 :  0.2234818971E+04
 Wavefunction value for orbital       1 :  0.9662070755E-06
 Average local ionization energy (ALIE):  0.9590978524E+01
 van der Waals potential (probe atom: C ):  0.4480954965E+75 kcal/mol
 Delta-g (under promolecular approximation):  0.4406912929E-01
 Delta-g (under Hirshfeld partition):  0.5264599464E-01
 User-defined real space function:  0.1000000000E+01
 ESP from nuclear charges:  0.1654659936E+07
 
 Note: Below information are for electron density
 
 Components of gradient in x/y/z are:
  0.6736481373E-09 -0.6263389807E-10 -0.4867911629E-11
 Norm of gradient is:  0.6765711453E-09
 
 Components of Laplacian in x/y/z are:
 -0.3225030242E+06 -0.3225066177E+06 -0.3225029967E+06
 Total: -0.9675126386E+06
 
 Hessian matrix:
 -0.3225030242E+06  0.2432130024E+00 -0.9158673874E-01
  0.2432130024E+00 -0.3225066177E+06  0.2324283156E+00
 -0.9158673874E-01  0.2324283156E+00 -0.3225029967E+06
 Eigenvalues of Hessian: -0.3225066496E+06 -0.3225030712E+06 -0.3225029177E+06
 Eigenvectors (columns) of Hessian:
 -0.6842960838E-01  0.7611867307E+00 -0.6449125132E+00
  0.9955322357E+00  0.9425512014E-01  0.5616057467E-02
 -0.6506117484E-01  0.6416468915E+00  0.7642357687E+00
 Determinant of Hessian: -0.3354333013E+17
 Ellipticity of electron density:    0.000011
 eta index:   -1.000012
 Stiffness:   -1.000000
 
 Stress tensor:
 -0.8063216101E+05 -0.7184476775E-01  0.2710308327E-01
 -0.7184476775E-01 -0.8063116929E+05 -0.6105303341E-01
  0.2710308327E-01 -0.6105303341E-01 -0.8063217059E+05
 Eigenvalues of stress tensor: -0.8063219332E+05 -0.8063214736E+05 -0.8063116020E+05
 Eigenvectors (columns) of stress tensor:
  0.6416567281E+00 -0.7634968720E+00 -0.7313801782E-01
 -0.7104146665E-03 -0.9594853257E-01  0.9953860429E+00
 -0.7669916157E+00 -0.6386441932E+00 -0.6210842085E-01
 Stress tensor stiffness:    1.000013
 Stress tensor polarizability:    0.999987
 
 ----------------   CP     7,     Type (3,-3)   ----------------
 Corresponding nucleus:    51(C )
 Position (Bohr):       22.180881249469    5.475373294449   -6.703460598305
 Position (Angstrom):   11.737616874965    2.897442768609   -3.547318582809
 Density of all electrons:  0.1220008020E+03
 Density of Alpha electrons:  0.6100040099E+02
 Density of Beta electrons:  0.6100040099E+02
 Spin density of electrons:  0.0000000000E+00
 Lagrangian kinetic energy G(r):  0.8670522870E+01
 G(r) in X,Y,Z:  0.2827373680E+01  0.2659085186E+01  0.3184064004E+01
 Hamiltonian kinetic energy K(r):  0.2419071394E+06
 Potential energy density V(r): -0.2419158099E+06
 Energy density E(r) or H(r): -0.2419071394E+06
 Laplacian of electron density: -0.9675938753E+06
 Electron localization function (ELF):  0.9999989875E+00
 Localized orbital locator (LOL):  0.9989947623E+00
 Local information entropy:  0.2783048657E+00
 Interaction region indicator (IRI):  0.2759616618E-11
 Reduced density gradient (RDG):  0.1000000000E+03
 Reduced density gradient with promolecular approximation:  0.1000000000E+03
 Sign(lambda2)*rho: -0.1220008020E+03
 Sign(lambda2)*rho with promolecular approximation: -0.1213874502E+03
 Corr. hole for alpha, ref.:   0.00000   0.00000   0.00000 :               NaN
 Source function, ref.:   0.00000   0.00000   0.00000 :  0.3233903907E+04
 Wavefunction value for orbital       1 :  0.3374915333E-06
 Average local ionization energy (ALIE):  0.9599221205E+01
 van der Waals potential (probe atom: C ):  0.1621436011E+75 kcal/mol
 Delta-g (under promolecular approximation):  0.4332144756E-01
 Delta-g (under Hirshfeld partition):  0.5194224045E-01
 User-defined real space function:  0.1000000000E+01
 ESP from nuclear charges:  0.1520271328E+07
 
 Note: Below information are for electron density
 
 Components of gradient in x/y/z are:
  0.5418808735E-09 -0.2385247555E-10 -0.4551323207E-10
 Norm of gradient is:  0.5443117452E-09
 
 Components of Laplacian in x/y/z are:
 -0.3225315345E+06 -0.3225321615E+06 -0.3225301794E+06
 Total: -0.9675938753E+06
 
 Hessian matrix:
 -0.3225315345E+06 -0.1873327054E+01 -0.6363339454E+00
 -0.1873327054E+01 -0.3225321615E+06 -0.6164736975E+00
 -0.6363339454E+00 -0.6164736975E+00 -0.3225301794E+06
 Eigenvalues of Hessian: -0.3225339534E+06 -0.3225300469E+06 -0.3225298750E+06
 Eigenvectors (columns) of Hessian:
 -0.6329453519E+00  0.3857398552E+00  0.6712562444E+00
 -0.7399873005E+00 -0.5563136557E+00 -0.3780660149E+00
 -0.2275938854E+00  0.7360162231E+00 -0.6375587367E+00
 Determinant of Hessian: -0.3355178019E+17
 Ellipticity of electron density:    0.000012
 eta index:   -1.000013
 Stiffness:   -1.000001
 
 Stress tensor:
 -0.8063853836E+05  0.5211251675E+00  0.1788228961E+00
  0.5211251675E+00 -0.8063835854E+05  0.1737406198E+00
  0.1788228961E+00  0.1737406198E+00 -0.8063891297E+05
 Eigenvalues of stress tensor: -0.8063899876E+05 -0.8063895003E+05 -0.8063786109E+05
 Eigenvectors (columns) of stress tensor:
 -0.6679900278E+00 -0.3946910517E+00  0.6308789872E+00
  0.3682367437E+00  0.5613856351E+00  0.7411125888E+00
  0.6466769080E+00 -0.7273686427E+00  0.2296602584E+00
 Stress tensor stiffness:    1.000014
 Stress tensor polarizability:    0.999986
 
 ----------------   CP     8,     Type (3,-3)   ----------------
 Corresponding nucleus:   134(H )
 Position (Bohr):       21.532263175825    5.677734522072   -8.622699166217
 Position (Angstrom):   11.394382971812    3.004527718638   -4.562935895235
 Density of all electrons:  0.4533793660E+00
 Density of Alpha electrons:  0.2266896830E+00
 Density of Beta electrons:  0.2266896830E+00
 Spin density of electrons:  0.0000000000E+00
 Lagrangian kinetic energy G(r):  0.4508580079E-02
 G(r) in X,Y,Z:  0.1742363221E-02  0.1533700774E-02  0.1232516084E-02
 Hamiltonian kinetic energy K(r):  0.6929750128E+01
 Potential energy density V(r): -0.6934258708E+01
 Energy density E(r) or H(r): -0.6929750128E+01
 Laplacian of electron density: -0.2770096619E+02
 Electron localization function (ELF):  0.9999654077E+00
 Localized orbital locator (LOL):  0.9941656337E+00
 Local information entropy:  0.4011562666E-02
 Interaction region indicator (IRI):  0.3918995317E-13
 Reduced density gradient (RDG):  0.1000000000E+03
 Reduced density gradient with promolecular approximation:  0.1000000000E+03
 Sign(lambda2)*rho: -0.4533793660E+00
 Sign(lambda2)*rho with promolecular approximation: -0.2987952764E+00
 Corr. hole for alpha, ref.:   0.00000   0.00000   0.00000 :               NaN
 Source function, ref.:   0.00000   0.00000   0.00000 :  0.9231272215E-01
 Wavefunction value for orbital       1 : -0.4630565212E-06
 Average local ionization energy (ALIE):  0.4100330406E+00
 van der Waals potential (probe atom: C ):  0.6522946320E+28 kcal/mol
 Delta-g (under promolecular approximation):  0.1025462584E+00
 Delta-g (under Hirshfeld partition):  0.1934905795E+00
 User-defined real space function:  0.1000000000E+01
 ESP from nuclear charges:  0.9968585935E+02
 
 Note: Below information are for electron density
 
 Components of gradient in x/y/z are:
  0.1523173948E-13 -0.3046174424E-14 -0.5312156964E-14
 Norm of gradient is:  0.1641657936E-13
 
 Components of Laplacian in x/y/z are:
 -0.9387097518E+01 -0.9457975096E+01 -0.8855893577E+01
 Total: -0.2770096619E+02
 
 Hessian matrix:
 -0.9387097518E+01 -0.2352876856E-01  0.2091387944E+00
 -0.2352876856E-01 -0.9457975096E+01 -0.5855794630E-01
  0.2091387944E+00 -0.5855794630E-01 -0.8855893577E+01
 Eigenvalues of Hessian: -0.9465404533E+01 -0.9457964349E+01 -0.8777597309E+01
 Eigenvectors (columns) of Hessian:
 -0.4634798866E+00 -0.8238189026E+00  0.3263568759E+00
 -0.8829953980E+00  0.4602267801E+00 -0.9225203521E-01
  0.7419920378E-01  0.3309285824E+00  0.9407341556E+00
 Determinant of Hessian: -0.7858008695E+03
 Ellipticity of electron density:    0.000787
 eta index:   -1.078359
 Stiffness:   -1.077512
 
 Stress tensor:
 -0.2350259106E+01 -0.5218144050E-02  0.5278649184E-01
 -0.5218144050E-02 -0.2367561176E+01 -0.1488386318E-01
  0.5278649184E-01 -0.1488386318E-01 -0.2216438426E+01
 Eigenvalues of stress tensor: -0.2369022531E+01 -0.2368568654E+01 -0.2196667523E+01
 Eigenvectors (columns) of stress tensor:
 -0.1361564366E+00 -0.9353611011E+00  0.3264368779E+00
 -0.9894542700E+00  0.1119575954E+00 -0.9190073167E-01
 -0.4941328168E-01  0.3355072389E+00  0.9407407827E+00
 Stress tensor stiffness:    1.078462
 Stress tensor polarizability:    0.927246
 
 ----------------   CP     9,     Type (3,-3)   ----------------
 Corresponding nucleus:    53(H )
 Position (Bohr):       26.881968476808    6.793915908602   -2.913041313424
 Position (Angstrom):   14.225325102139    3.595185471623   -1.541515077483
 Density of all electrons:  0.4228959628E+00
 Density of Alpha electrons:  0.2114479814E+00
 Density of Beta electrons:  0.2114479814E+00
 Spin density of electrons:  0.0000000000E+00
 Lagrangian kinetic energy G(r):  0.1980500090E-01
 G(r) in X,Y,Z:  0.6651408518E-02  0.7206471959E-02  0.5947120425E-02
 Hamiltonian kinetic energy K(r):  0.6138136951E+01
 Potential energy density V(r): -0.6157941952E+01
 Energy density E(r) or H(r): -0.6138136951E+01
 Laplacian of electron density: -0.2447332780E+02
 Electron localization function (ELF):  0.9991617472E+00
 Localized orbital locator (LOL):  0.9718644080E+00
 Local information entropy:  0.3776389278E-02
 Interaction region indicator (IRI):  0.5247275012E-14
 Reduced density gradient (RDG):  0.1000000000E+03
 Reduced density gradient with promolecular approximation:  0.1000000000E+03
 Sign(lambda2)*rho: -0.4228959628E+00
 Sign(lambda2)*rho with promolecular approximation: -0.2950967678E+00
 Corr. hole for alpha, ref.:   0.00000   0.00000   0.00000 :               NaN
 Source function, ref.:   0.00000   0.00000   0.00000 :  0.6985435481E-01
 Wavefunction value for orbital       1 :  0.6287531176E-06
 Average local ionization energy (ALIE):  0.5655342664E+00
 van der Waals potential (probe atom: C ):  0.1657333345E+26 kcal/mol
 Delta-g (under promolecular approximation):  0.2281912269E+00
 Delta-g (under Hirshfeld partition):  0.3597130361E+00
 User-defined real space function:  0.1000000000E+01
 ESP from nuclear charges:  0.8948675451E+02
 
 Note: Below information are for electron density
 
 Components of gradient in x/y/z are:
  0.1946359740E-14 -0.3087807787E-15  0.5117434254E-15
 Norm of gradient is:  0.2036060692E-14
 
 Components of Laplacian in x/y/z are:
 -0.7465040263E+01 -0.8594164909E+01 -0.8414122628E+01
 Total: -0.2447332780E+02
 
 Hessian matrix:
 -0.7465040263E+01  0.2020447793E+00 -0.5035644033E+00
  0.2020447793E+00 -0.8594164909E+01 -0.8021581549E-01
 -0.5035644033E+00 -0.8021581549E-01 -0.8414122628E+01
 Eigenvalues of Hessian: -0.8636483488E+01 -0.8623389477E+01 -0.7213454835E+01
 Eigenvectors (columns) of Hessian:
  0.3996049482E+00  0.1314174936E+00  0.9072184565E+00
 -0.6087942895E+00  0.7779459343E+00  0.1554658690E+00
  0.6853359749E+00  0.6144343462E+00 -0.3908772644E+00
 Determinant of Hessian: -0.5372275371E+03
 Ellipticity of electron density:    0.001518
 eta index:   -1.197274
 Stiffness:   -1.195459
 
 Stress tensor:
 -0.1879562883E+01  0.5110817890E-01 -0.1281018730E+00
  0.5110817890E-01 -0.2162954171E+01 -0.2335974765E-01
 -0.1281018730E+00 -0.2335974765E-01 -0.2115424898E+01
 Eigenvalues of stress tensor: -0.2172686270E+01 -0.2170937193E+01 -0.1814318489E+01
 Eigenvectors (columns) of stress tensor:
  0.1360117985E+00 -0.4054169080E+00 -0.9039568139E+00
  0.7730192025E+00  0.6141052054E+00 -0.1591103683E+00
  0.6196306184E+00 -0.6771350880E+00  0.3969206083E+00
 Stress tensor stiffness:    1.197522
 Stress tensor polarizability:    0.835058
 
 ----------------   CP    10,     Type (3,-3)   ----------------
 Corresponding nucleus:   100(H )
 Position (Bohr):       26.693024376359    5.568737121643   -7.900871949793
 Position (Angstrom):   14.125340190048    2.946848778283   -4.180961382093
 Density of all electrons:  0.4522653643E+00
 Density of Alpha electrons:  0.2261326821E+00
 Density of Beta electrons:  0.2261326821E+00
 Spin density of electrons:  0.0000000000E+00
 Lagrangian kinetic energy G(r):  0.4714693584E-02
 G(r) in X,Y,Z:  0.1577787692E-02  0.1451452524E-02  0.1685453368E-02
 Hamiltonian kinetic energy K(r):  0.6901903150E+01
 Potential energy density V(r): -0.6906617843E+01
 Energy density E(r) or H(r): -0.6901903150E+01
 Laplacian of electron density: -0.2758875382E+02
 Electron localization function (ELF):  0.9999618686E+00
 Localized orbital locator (LOL):  0.9938756306E+00
 Local information entropy:  0.4003011732E-02
 Interaction region indicator (IRI):  0.1082209136E-13
 Reduced density gradient (RDG):  0.1000000000E+03
 Reduced density gradient with promolecular approximation:  0.1000000000E+03
 Sign(lambda2)*rho: -0.4522653643E+00
 Sign(lambda2)*rho with promolecular approximation: -0.2992970478E+00
 Corr. hole for alpha, ref.:   0.00000   0.00000   0.00000 :               NaN
 Source function, ref.:   0.00000   0.00000   0.00000 :  0.7733348606E-01
 Wavefunction value for orbital       1 : -0.5387404600E-07
 Average local ionization energy (ALIE):  0.4201091449E+00
 van der Waals potential (probe atom: C ):  0.5702606298E+28 kcal/mol
 Delta-g (under promolecular approximation):  0.1024857019E+00
 Delta-g (under Hirshfeld partition):  0.1933503103E+00
 User-defined real space function:  0.1000000000E+01
 ESP from nuclear charges:  0.1059656399E+03
 
 Note: Below information are for electron density
 
 Components of gradient in x/y/z are:
 -0.1549108064E-14 -0.1471912869E-14  0.3984226143E-14
 Norm of gradient is:  0.4521097350E-14
 
 Components of Laplacian in x/y/z are:
 -0.9379393708E+01 -0.8817415413E+01 -0.9391944703E+01
 Total: -0.2758875382E+02
 
 Hessian matrix:
 -0.9379393708E+01 -0.1724112798E+00 -0.3937573614E-01
 -0.1724112798E+00 -0.8817415413E+01  0.1474179640E+00
 -0.3937573614E-01  0.1474179640E+00 -0.9391944703E+01
 Eigenvalues of Hessian: -0.9429823407E+01 -0.9425540399E+01 -0.8733390018E+01
 Eigenvectors (columns) of Hessian:
  0.7008564155E+00 -0.6626381159E+00 -0.2640284306E+00
  0.3472914121E+00 -0.6319498870E-02  0.9377359644E+00
 -0.6230481201E+00 -0.7489130732E+00  0.2256994657E+00
 Determinant of Hessian: -0.7762340231E+03
 Ellipticity of electron density:    0.000454
 eta index:   -1.079744
 Stiffness:   -1.079253
 
 Stress tensor:
 -0.2348004002E+01 -0.4314030894E-01 -0.1028938174E-01
 -0.4314030894E-01 -0.2207256758E+01  0.3692602231E-01
 -0.1028938174E-01  0.3692602231E-01 -0.2351357082E+01
 Eigenvalues of stress tensor: -0.2360340289E+01 -0.2360087668E+01 -0.2186189886E+01
 Eigenvectors (columns) of stress tensor:
 -0.5145934201E+00 -0.8156725763E+00 -0.2643328589E+00
 -0.3353664257E+00 -0.9225575134E-01  0.9375597244E+00
  0.7891279823E+00 -0.5711104313E+00  0.2260749938E+00
 Stress tensor stiffness:    1.079659
 Stress tensor polarizability:    0.926218
 
 ----------------   CP    11,     Type (3,-3)   ----------------
 Corresponding nucleus:    52(O )
 Position (Bohr):       28.520350601343    7.048176257253   -3.582017430529
 Position (Angstrom):   15.092319585194    3.729734253766   -1.895521993293
 Density of all electrons:  0.3011210731E+03
 Density of Alpha electrons:  0.1505605365E+03
 Density of Beta electrons:  0.1505605365E+03
 Spin density of electrons:  0.0000000000E+00
 Lagrangian kinetic energy G(r):  0.7606863539E+02
 G(r) in X,Y,Z:  0.2433506571E+02  0.2758676581E+02  0.2414680388E+02
 Hamiltonian kinetic energy K(r):  0.1124877933E+07
 Potential energy density V(r): -0.1124954001E+07
 Energy density E(r) or H(r): -0.1124877933E+07
 Laplacian of electron density: -0.4499207457E+07
 Electron localization function (ELF):  0.9999961647E+00
 Localized orbital locator (LOL):  0.9980454261E+00
 Local information entropy:  0.3675918206E+00
 Interaction region indicator (IRI):  0.4300619043E-11
 Reduced density gradient (RDG):  0.1000000000E+03
 Reduced density gradient with promolecular approximation:  0.1000000000E+03
 Sign(lambda2)*rho: -0.3011210731E+03
 Sign(lambda2)*rho with promolecular approximation: -0.2923725832E+03
 Corr. hole for alpha, ref.:   0.00000   0.00000   0.00000 :               NaN
 Source function, ref.:   0.00000   0.00000   0.00000 :  0.1209746628E+05
 Wavefunction value for orbital       1 :  0.2825019882E-05
 Average local ionization energy (ALIE):  0.1788104690E+02
 van der Waals potential (probe atom: C ):  0.7701578761E+72 kcal/mol
 Delta-g (under promolecular approximation):  0.4888285572E-01
 Delta-g (under Hirshfeld partition):  0.7882093791E-01
 User-defined real space function:  0.1000000000E+01
 ESP from nuclear charges:  0.1393582657E+07
 
 Note: Below information are for electron density
 
 Components of gradient in x/y/z are:
 -0.2243231378E-08  0.4669655773E-09 -0.3829159212E-10
 Norm of gradient is:  0.2291639176E-08
 
 Components of Laplacian in x/y/z are:
 -0.1499739305E+07 -0.1499727054E+07 -0.1499741098E+07
 Total: -0.4499207457E+07
 
 Hessian matrix:
 -0.1499739305E+07 -0.2029689891E+01  0.8158670123E+01
 -0.2029689891E+01 -0.1499727054E+07  0.1831540914E+02
  0.8158670123E+01  0.1831540914E+02 -0.1499741098E+07
 Eigenvalues of Hessian: -0.1499757195E+07 -0.1499736169E+07 -0.1499714092E+07
 Eigenvectors (columns) of Hessian:
  0.4065039430E+00  0.9052292731E+00 -0.1237517978E+00
  0.4942865670E+00 -0.3318075152E+00 -0.8034827705E+00
 -0.7683979008E+00  0.2654500631E+00 -0.5823237330E+00
 Determinant of Hessian: -0.3373217091E+19
 Ellipticity of electron density:    0.000014
 eta index:   -1.000029
 Stiffness:   -1.000015
 
 Stress tensor:
 -0.3749834965E+06  0.1569697574E+00 -0.1579528498E+01
  0.1569697574E+00 -0.3749869370E+06 -0.4547282994E+01
 -0.1579528498E+01 -0.4547282994E+01 -0.3749835680E+06
 Eigenvalues of stress tensor: -0.3749901938E+06 -0.3749839423E+06 -0.3749798654E+06
 Eigenvectors (columns) of stress tensor:
  0.1181237169E+00  0.9248284131E+00 -0.3615787518E+00
  0.8053685688E+00 -0.3022349134E+00 -0.5099367858E+00
  0.5808857511E+00  0.2309685334E+00  0.7805288468E+00
 Stress tensor stiffness:    1.000028
 Stress tensor polarizability:    0.999972
 
 ----------------   CP    12,     Type (3,-3)   ----------------
 Corresponding nucleus:    50(O )
 Position (Bohr):       23.880147930959    7.462072296852   -6.012898806099
 Position (Angstrom):   12.636830078056    3.948758605605   -3.181889019653
 Density of all electrons:  0.3011387006E+03
 Density of Alpha electrons:  0.1505693503E+03
 Density of Beta electrons:  0.1505693503E+03
 Spin density of electrons:  0.0000000000E+00
 Lagrangian kinetic energy G(r):  0.7611498471E+02
 G(r) in X,Y,Z:  0.2214657999E+02  0.2620718620E+02  0.2776121852E+02
 Hamiltonian kinetic energy K(r):  0.1124962093E+07
 Potential energy density V(r): -0.1125038208E+07
 Energy density E(r) or H(r): -0.1124962093E+07
 Laplacian of electron density: -0.4499543910E+07
 Electron localization function (ELF):  0.9999961608E+00
 Localized orbital locator (LOL):  0.9980444279E+00
 Local information entropy:  0.3675926491E+00
 Interaction region indicator (IRI):  0.4662094945E-11
 Reduced density gradient (RDG):  0.1000000000E+03
 Reduced density gradient with promolecular approximation:  0.1000000000E+03
 Sign(lambda2)*rho: -0.3011387006E+03
 Sign(lambda2)*rho with promolecular approximation: -0.2923741755E+03
 Corr. hole for alpha, ref.:   0.00000   0.00000   0.00000 :               NaN
 Source function, ref.:   0.00000   0.00000   0.00000 :  0.1391544772E+05
 Wavefunction value for orbital       1 : -0.1088646832E-06
 Average local ionization energy (ALIE):  0.1790396376E+02
 van der Waals potential (probe atom: C ):  0.1507362909E+73 kcal/mol
 Delta-g (under promolecular approximation):  0.4212646045E-01
 Delta-g (under Hirshfeld partition):  0.7121533088E-01
 User-defined real space function:  0.1000000000E+01
 ESP from nuclear charges:  0.1473788079E+07
 
 Note: Below information are for electron density
 
 Components of gradient in x/y/z are:
  0.2471729710E-08  0.2466920002E-09 -0.4493205807E-10
 Norm of gradient is:  0.2484416147E-08
 
 Components of Laplacian in x/y/z are:
 -0.1499861670E+07 -0.1499844446E+07 -0.1499837794E+07
 Total: -0.4499543910E+07
 
 Hessian matrix:
 -0.1499861670E+07 -0.1431607820E+02  0.9650681255E+01
 -0.1431607820E+02 -0.1499844446E+07 -0.6888957857E+01
  0.9650681255E+01 -0.6888957857E+01 -0.1499837794E+07
 Eigenvalues of Hessian: -0.1499870617E+07 -0.1499847263E+07 -0.1499826030E+07
 Eigenvectors (columns) of Hessian:
 -0.8828236985E+00  0.2047268644E+00 -0.4227401427E+00
 -0.4388365199E+00 -0.6803884291E+00  0.5869361927E+00
  0.1674658953E+00 -0.7036749935E+00 -0.6905046542E+00
 Determinant of Hessian: -0.3373973902E+19
 Ellipticity of electron density:    0.000016
 eta index:   -1.000030
 Stiffness:   -1.000014
 
 Stress tensor:
 -0.3750097107E+06  0.3344879342E+01 -0.2456986214E+01
  0.3344879342E+01 -0.3750135259E+06  0.2100381864E+01
 -0.2456986214E+01  0.2100381864E+01 -0.3750149710E+06
 Eigenvalues of stress tensor: -0.3750183306E+06 -0.3750122935E+06 -0.3750075834E+06
 Eigenvectors (columns) of stress tensor:
  0.4252052975E+00 -0.1977593000E+00  0.8832280081E+00
 -0.5943914692E+00  0.6749043008E+00  0.4372676138E+00
  0.6825681184E+00  0.7109116992E+00 -0.1694264431E+00
 Stress tensor stiffness:    1.000029
 Stress tensor polarizability:    0.999971
 
 ----------------   CP    13,     Type (3,-3)   ----------------
 Corresponding nucleus:    64(O )
 Position (Bohr):       33.814806545287    8.314680373527   -0.684196297470
 Position (Angstrom):   17.894025014859    4.399939369613   -0.362061088405
 Density of all electrons:  0.3011313201E+03
 Density of Alpha electrons:  0.1505656601E+03
 Density of Beta electrons:  0.1505656601E+03
 Spin density of electrons:  0.0000000000E+00
 Lagrangian kinetic energy G(r):  0.7616027247E+02
 G(r) in X,Y,Z:  0.2735817706E+02  0.2128330513E+02  0.2751879028E+02
 Hamiltonian kinetic energy K(r):  0.1124927142E+07
 Potential energy density V(r): -0.1125003303E+07
 Energy density E(r) or H(r): -0.1124927142E+07
 Laplacian of electron density: -0.4499403928E+07
 Electron localization function (ELF):  0.9999961559E+00
 Localized orbital locator (LOL):  0.9980431869E+00
 Local information entropy:  0.3675923023E+00
 Interaction region indicator (IRI):  0.8263065352E-11
 Reduced density gradient (RDG):  0.1000000000E+03
 Reduced density gradient with promolecular approximation:  0.1000000000E+03
 Sign(lambda2)*rho: -0.3011313201E+03
 Sign(lambda2)*rho with promolecular approximation: -0.2923730034E+03
 Corr. hole for alpha, ref.:   0.00000   0.00000   0.00000 :               NaN
 Source function, ref.:   0.00000   0.00000   0.00000 :  0.1028032843E+05
 Wavefunction value for orbital       1 : -0.4385137959E-05
 Average local ionization energy (ALIE):  0.1788368448E+02
 van der Waals potential (probe atom: C ):  0.7048969237E+72 kcal/mol
 Delta-g (under promolecular approximation):  0.4378088039E-01
 Delta-g (under Hirshfeld partition):  0.7384924647E-01
 User-defined real space function:  0.1000000000E+01
 ESP from nuclear charges:  0.1383337058E+07
 
 Note: Below information are for electron density
 
 Components of gradient in x/y/z are:
 -0.4320057201E-08  0.8489680070E-09  0.7009237635E-10
 Norm of gradient is:  0.4403243559E-08
 
 Components of Laplacian in x/y/z are:
 -0.1499793113E+07 -0.1499818176E+07 -0.1499792639E+07
 Total: -0.4499403928E+07
 
 Hessian matrix:
 -0.1499793113E+07 -0.6512155682E+01  0.1440651597E+02
 -0.6512155682E+01 -0.1499818176E+07  0.9171125683E+01
  0.1440651597E+02  0.9171125683E+01 -0.1499792639E+07
 Eigenvalues of Hessian: -0.1499825131E+07 -0.1499800439E+07 -0.1499778358E+07
 Eigenvectors (columns) of Hessian:
  0.3504776879E+00 -0.6387524384E+00 -0.6849530734E+00
  0.8491595147E+00  0.5252326525E+00 -0.5530623288E-01
 -0.3950867107E+00  0.5622508187E+00 -0.7264850363E+00
 Determinant of Hessian: -0.3373659015E+19
 Ellipticity of electron density:    0.000016
 eta index:   -1.000031
 Stiffness:   -1.000015
 
 Stress tensor:
 -0.3750029945E+06  0.1225842737E+01 -0.3851136269E+01
  0.1225842737E+01 -0.3749971106E+06 -0.1899818326E+01
 -0.3851136269E+01 -0.1899818326E+01 -0.3750031974E+06
 Eigenvalues of stress tensor: -0.3750069761E+06 -0.3750006139E+06 -0.3749957125E+06
 Eigenvectors (columns) of stress tensor:
  0.6854478387E+00  0.6371708495E+00 -0.3523841213E+00
  0.5464957531E-01 -0.5276184820E+00 -0.8477217476E+00
  0.7260679613E+00 -0.5618113971E+00  0.3964760645E+00
 Stress tensor stiffness:    1.000030
 Stress tensor polarizability:    0.999970
 
 ----------------   CP    14,     Type (3,-3)   ----------------
 Corresponding nucleus:     2(C )
 Position (Bohr):       26.165940097572    7.485393313355   -7.437925404174
 Position (Angstrom):   13.846419201488    3.961099556073   -3.935980620285
 Density of all electrons:  0.1220453418E+03
 Density of Alpha electrons:  0.6102267088E+02
 Density of Beta electrons:  0.6102267088E+02
 Spin density of electrons:  0.0000000000E+00
 Lagrangian kinetic energy G(r):  0.8641815130E+01
 G(r) in X,Y,Z:  0.2513504515E+01  0.3217635244E+01  0.2910675371E+01
 Hamiltonian kinetic energy K(r):  0.2420113869E+06
 Potential energy density V(r): -0.2420200288E+06
 Energy density E(r) or H(r): -0.2420113869E+06
 Laplacian of electron density: -0.9680109805E+06
 Electron localization function (ELF):  0.9999989954E+00
 Localized orbital locator (LOL):  0.9989986960E+00
 Local information entropy:  0.2783541823E+00
 Interaction region indicator (IRI):  0.4550246485E-12
 Reduced density gradient (RDG):  0.1000000000E+03
 Reduced density gradient with promolecular approximation:  0.1000000000E+03
 Sign(lambda2)*rho: -0.1220453418E+03
 Sign(lambda2)*rho with promolecular approximation: -0.1213897319E+03
 Corr. hole for alpha, ref.:   0.00000   0.00000   0.00000 :               NaN
 Source function, ref.:   0.00000   0.00000   0.00000 :  0.2730304498E+04
 Wavefunction value for orbital       1 :  0.3252001527E-05
 Average local ionization energy (ALIE):  0.9612972676E+01
 van der Waals potential (probe atom: C ):  0.1039685130E+76 kcal/mol
 Delta-g (under promolecular approximation):  0.4223778162E-01
 Delta-g (under Hirshfeld partition):  0.5181814126E-01
 User-defined real space function:  0.1000000000E+01
 ESP from nuclear charges:  0.1774892745E+07
 
 Note: Below information are for electron density
 
 Components of gradient in x/y/z are:
  0.2530969878E-10 -0.7658285117E-10 -0.3944614080E-10
 Norm of gradient is:  0.8978592301E-10
 
 Components of Laplacian in x/y/z are:
 -0.3226717246E+06 -0.3226690655E+06 -0.3226701904E+06
 Total: -0.9680109805E+06
 
 Hessian matrix:
 -0.3226717246E+06 -0.1271502767E-01  0.1473959931E+01
 -0.1271502767E-01 -0.3226690655E+06  0.1107177372E+00
  0.1473959931E+01  0.1107177372E+00 -0.3226701904E+06
 Eigenvalues of Hessian: -0.3226726205E+06 -0.3226693255E+06 -0.3226690345E+06
 Eigenvectors (columns) of Hessian:
  0.8544646871E+00 -0.4973362491E+00 -0.1501557652E+00
  0.1922465797E-01  0.3191060090E+00 -0.9475240195E+00
 -0.5191536488E+00 -0.8067391216E+00 -0.2822259354E+00
 Determinant of Hessian: -0.3359518886E+17
 Ellipticity of electron density:    0.000010
 eta index:   -1.000011
 Stiffness:   -1.000001
 
 Stress tensor:
 -0.8067295817E+05  0.1238008990E-02 -0.3919658032E+00
  0.1238008990E-02 -0.8067370163E+05 -0.3185928367E-01
 -0.3919658032E+00 -0.3185928367E-01 -0.8067336895E+05
 Eigenvalues of stress tensor: -0.8067370884E+05 -0.8067359919E+05 -0.8067272073E+05
 Eigenvectors (columns) of stress tensor:
  0.1150641685E+00  0.5053714167E+00  0.8551958655E+00
  0.9679065300E+00 -0.2506719193E+00  0.1790357455E-01
  0.2234215438E+00  0.8256896027E+00 -0.5179956503E+00
 Stress tensor stiffness:    1.000012
 Stress tensor polarizability:    0.999988
 
 ----------------   CP    15,     Type (3,-3)   ----------------
 Corresponding nucleus:   102(H )
 Position (Bohr):       31.419244109476    6.912225283827   -7.489419391783
 Position (Angstrom):   16.626347966533    3.657792096829   -3.963230065027
 Density of all electrons:  0.4514820339E+00
 Density of Alpha electrons:  0.2257410170E+00
 Density of Beta electrons:  0.2257410170E+00
 Spin density of electrons:  0.0000000000E+00
 Lagrangian kinetic energy G(r):  0.4797954683E-02
 G(r) in X,Y,Z:  0.1583874994E-02  0.1502688429E-02  0.1711391260E-02
 Hamiltonian kinetic energy K(r):  0.6882378237E+01
 Potential energy density V(r): -0.6887176192E+01
 Energy density E(r) or H(r): -0.6882378237E+01
 Laplacian of electron density: -0.2751032113E+02
 Electron localization function (ELF):  0.9999602841E+00
 Localized orbital locator (LOL):  0.9937502304E+00
 Local information entropy:  0.3996997062E-02
 Interaction region indicator (IRI):  0.3627403517E-13
 Reduced density gradient (RDG):  0.1000000000E+03
 Reduced density gradient with promolecular approximation:  0.1000000000E+03
 Sign(lambda2)*rho: -0.4514820339E+00
 Sign(lambda2)*rho with promolecular approximation: -0.2993299645E+00
 Corr. hole for alpha, ref.:   0.00000   0.00000   0.00000 :               NaN
 Source function, ref.:   0.00000   0.00000   0.00000 :  0.6627742490E-01
 Wavefunction value for orbital       1 :  0.3095823094E-06
 Average local ionization energy (ALIE):  0.4230058341E+00
 van der Waals potential (probe atom: C ):  0.5624917815E+28 kcal/mol
 Delta-g (under promolecular approximation):  0.1024492084E+00
 Delta-g (under Hirshfeld partition):  0.1930758480E+00
 User-defined real space function:  0.1000000000E+01
 ESP from nuclear charges:  0.1102660960E+03
 
 Note: Below information are for electron density
 
 Components of gradient in x/y/z are:
  0.1449968617E-13  0.4275659687E-14  0.4987329993E-15
 Norm of gradient is:  0.1512517436E-13
 
 Components of Laplacian in x/y/z are:
 -0.9318185362E+01 -0.8809848369E+01 -0.9382287400E+01
 Total: -0.2751032113E+02
 
 Hessian matrix:
 -0.9318185362E+01 -0.2226692315E+00 -0.4141472157E-01
 -0.2226692315E+00 -0.8809848369E+01  0.1050465713E+00
 -0.4141472157E-01  0.1050465713E+00 -0.9382287400E+01
 Eigenvalues of Hessian: -0.9403350731E+01 -0.9399746065E+01 -0.8707224334E+01
 Eigenvectors (columns) of Hessian:
  0.7644392647E+00 -0.5429709104E+00  0.3475848113E+00
  0.1770824795E+00 -0.3415662064E+00 -0.9230245512E+00
  0.6198987062E+00  0.7671473895E+00 -0.1649559845E+00
 Determinant of Hessian: -0.7696238011E+03
 Ellipticity of electron density:    0.000383
 eta index:   -1.079948
 Stiffness:   -1.079534
 
 Stress tensor:
 -0.2332714091E+01 -0.5569707608E-01 -0.9944552842E-02
 -0.5569707608E-01 -0.2205467469E+01  0.2657445120E-01
 -0.9944552842E-02  0.2657445120E-01 -0.2348994632E+01
 Eigenvalues of stress tensor: -0.2353766372E+01 -0.2353634928E+01 -0.2179774892E+01
 Eigenvectors (columns) of stress tensor:
 -0.2511317328E+00 -0.9036335995E+00 -0.3469570155E+00
 -0.2613297436E+00 -0.2818377069E+00  0.9231870190E+00
  0.9320083787E+00 -0.3225117436E+00  0.1653679452E+00
 Stress tensor stiffness:    1.079821
 Stress tensor polarizability:    0.926080
 
 ----------------   CP    16,     Type (3,-3)   ----------------
 Corresponding nucleus:   129(H )
 Position (Bohr):       34.889459429662    7.210449140734   -5.698060826309
 Position (Angstrom):   18.462706830902    3.815605365652   -3.015283935622
 Density of all electrons:  0.4587047614E+00
 Density of Alpha electrons:  0.2293523807E+00
 Density of Beta electrons:  0.2293523807E+00
 Spin density of electrons:  0.0000000000E+00
 Lagrangian kinetic energy G(r):  0.4300028352E-02
 G(r) in X,Y,Z:  0.1271011377E-02  0.1420202005E-02  0.1608814969E-02
 Hamiltonian kinetic energy K(r):  0.6984686080E+01
 Potential energy density V(r): -0.6988986108E+01
 Energy density E(r) or H(r): -0.6984686080E+01
 Laplacian of electron density: -0.2792154421E+02
 Electron localization function (ELF):  0.9999697286E+00
 Localized orbital locator (LOL):  0.9945407052E+00
 Local information entropy:  0.4052395462E-02
 Interaction region indicator (IRI):  0.1309290445E-13
 Reduced density gradient (RDG):  0.1000000000E+03
 Reduced density gradient with promolecular approximation:  0.1000000000E+03
 Sign(lambda2)*rho: -0.4587047614E+00
 Sign(lambda2)*rho with promolecular approximation: -0.2989029566E+00
 Corr. hole for alpha, ref.:   0.00000   0.00000   0.00000 :               NaN
 Source function, ref.:   0.00000   0.00000   0.00000 :  0.6158410532E-01
 Wavefunction value for orbital       1 :  0.3351423971E-07
 Average local ionization energy (ALIE):  0.4253921221E+00
 van der Waals potential (probe atom: C ):  0.4206200529E+28 kcal/mol
 Delta-g (under promolecular approximation):  0.1038926921E+00
 Delta-g (under Hirshfeld partition):  0.1996387512E+00
 User-defined real space function:  0.1000000000E+01
 ESP from nuclear charges:  0.1068896239E+03
 
 Note: Below information are for electron density
 
 Components of gradient in x/y/z are:
 -0.3662868620E-14  0.3854989244E-14 -0.1608088662E-14
 Norm of gradient is:  0.5555492574E-14
 
 Components of Laplacian in x/y/z are:
 -0.9553597866E+01 -0.8868758119E+01 -0.9499188221E+01
 Total: -0.2792154421E+02
 
 Hessian matrix:
 -0.9553597866E+01 -0.2222539054E-01 -0.4638086406E-02
 -0.2222539054E-01 -0.8868758119E+01  0.1868090786E+00
 -0.4638086406E-02  0.1868090786E+00 -0.9499188221E+01
 Eigenvalues of Hessian: -0.9554744975E+01 -0.9549935635E+01 -0.8816863596E+01
 Eigenvectors (columns) of Hessian:
 -0.9516076807E+00  0.3057738053E+00 -0.3074413743E-01
 -0.1090716206E+00 -0.2425197210E+00  0.9639956258E+00
  0.2873085511E+00  0.9206989546E+00  0.2641348737E+00
 Determinant of Hessian: -0.8045141117E+03
 Ellipticity of electron density:    0.000504
 eta index:   -1.083690
 Stiffness:   -1.083144
 
 Stress tensor:
 -0.2390941489E+01 -0.5371947808E-02 -0.1386210572E-02
 -0.5371947808E-02 -0.2220029934E+01  0.4661927266E-01
 -0.1386210572E-02  0.4661927266E-01 -0.2378014685E+01
 Eigenvalues of stress tensor: -0.2391124897E+01 -0.2390729557E+01 -0.2207131654E+01
 Eigenvectors (columns) of stress tensor:
  0.9791240841E+00  0.2010125048E+00  0.3016622046E-01
  0.8148167261E-01 -0.2521890381E+00 -0.9642413734E+00
 -0.1862169836E+00  0.9465699456E+00 -0.2633031960E+00
 Stress tensor stiffness:    1.083363
 Stress tensor polarizability:    0.923052
 
 ----------------   CP    17,     Type (3,-3)   ----------------
 Corresponding nucleus:     3(C )
 Position (Bohr):       28.197999651870    8.598165500157   -5.750382100133
 Position (Angstrom):   14.921738808820    4.549953238255   -3.042971161375
 Density of all electrons:  0.1220033328E+03
 Density of Alpha electrons:  0.6100166641E+02
 Density of Beta electrons:  0.6100166641E+02
 Spin density of electrons:  0.0000000000E+00
 Lagrangian kinetic energy G(r):  0.8637611129E+01
 G(r) in X,Y,Z:  0.3098726460E+01  0.2945741752E+01  0.2593142918E+01
 Hamiltonian kinetic energy K(r):  0.2419241341E+06
 Potential energy density V(r): -0.2419327717E+06
 Energy density E(r) or H(r): -0.2419241341E+06
 Laplacian of electron density: -0.9676619859E+06
 Electron localization function (ELF):  0.9999989952E+00
 Localized orbital locator (LOL):  0.9989986088E+00
 Local information entropy:  0.2783076684E+00
 Interaction region indicator (IRI):  0.6808497648E-12
 Reduced density gradient (RDG):  0.1000000000E+03
 Reduced density gradient with promolecular approximation:  0.1000000000E+03
 Sign(lambda2)*rho: -0.1220033328E+03
 Sign(lambda2)*rho with promolecular approximation: -0.1213905355E+03
 Corr. hole for alpha, ref.:   0.00000   0.00000   0.00000 :               NaN
 Source function, ref.:   0.00000   0.00000   0.00000 :  0.2563781752E+04
 Wavefunction value for orbital       1 :  0.1024262804E-05
 Average local ionization energy (ALIE):  0.9614385515E+01
 van der Waals potential (probe atom: C ):  0.6148401833E+76 kcal/mol
 Delta-g (under promolecular approximation):  0.4285902407E-01
 Delta-g (under Hirshfeld partition):  0.5259625634E-01
 User-defined real space function:  0.1000000000E+01
 ESP from nuclear charges:  0.2058221325E+07
 
 Note: Below information are for electron density
 
 Components of gradient in x/y/z are:
 -0.1543104533E-10 -0.1333972377E-09  0.1494249169E-11
 Norm of gradient is:  0.1342950966E-09
 
 Components of Laplacian in x/y/z are:
 -0.3225531360E+06 -0.3225537625E+06 -0.3225550873E+06
 Total: -0.9676619859E+06
 
 Hessian matrix:
 -0.3225531360E+06  0.1354668947E+00 -0.3618512426E+00
  0.1354668947E+00 -0.3225537625E+06  0.1457512189E+01
 -0.3618512426E+00  0.1457512189E+01 -0.3225550873E+06
 Eigenvalues of Hessian: -0.3225560744E+06 -0.3225531106E+06 -0.3225528008E+06
 Eigenvectors (columns) of Hessian:
  0.1275360308E+00  0.9540605177E+00 -0.2711145319E+00
 -0.5342785995E+00  0.2963822481E+00  0.7916463485E+00
  0.8356320596E+00  0.4388725933E-01  0.5475335328E+00
 Determinant of Hessian: -0.3355886599E+17
 Ellipticity of electron density:    0.000009
 eta index:   -1.000010
 Stiffness:   -1.000001
 
 Stress tensor:
 -0.8064448147E+05 -0.3025385051E-01  0.1030231831E+00
 -0.3025385051E-01 -0.8064433211E+05 -0.3909442277E+00
  0.1030231831E+00 -0.3909442277E+00 -0.8064395812E+05
 Eigenvalues of stress tensor: -0.8064458763E+05 -0.8064448595E+05 -0.8064369811E+05
 Eigenvectors (columns) of stress tensor:
  0.2977287862E+00 -0.9456357971E+00  0.1308835707E+00
 -0.7883874650E+00 -0.3208663303E+00 -0.5248714158E+00
 -0.5383333307E+00 -0.5308236303E-01  0.8410585520E+00
 Stress tensor stiffness:    1.000011
 Stress tensor polarizability:    0.999989
 
 ----------------   CP    18,     Type (3,-3)   ----------------
 Corresponding nucleus:   130(H )
 Position (Bohr):       37.388695511714    8.584184138279   -2.145272298166
 Position (Angstrom):   19.785245610190    4.542554620172   -1.135229211371
 Density of all electrons:  0.4519557798E+00
 Density of Alpha electrons:  0.2259778899E+00
 Density of Beta electrons:  0.2259778899E+00
 Spin density of electrons:  0.0000000000E+00
 Lagrangian kinetic energy G(r):  0.4806734041E-02
 G(r) in X,Y,Z:  0.1573402845E-02  0.1653654771E-02  0.1579676425E-02
 Hamiltonian kinetic energy K(r):  0.6898712752E+01
 Potential energy density V(r): -0.6903519486E+01
 Energy density E(r) or H(r): -0.6898712752E+01
 Laplacian of electron density: -0.2757562407E+02
 Electron localization function (ELF):  0.9999602780E+00
 Localized orbital locator (LOL):  0.9937497323E+00
 Local information entropy:  0.4000634831E-02
 Interaction region indicator (IRI):  0.6332764485E-13
 Reduced density gradient (RDG):  0.1000000000E+03
 Reduced density gradient with promolecular approximation:  0.1000000000E+03
 Sign(lambda2)*rho: -0.4519557798E+00
 Sign(lambda2)*rho with promolecular approximation: -0.2991610308E+00
 Corr. hole for alpha, ref.:   0.00000   0.00000   0.00000 :               NaN
 Source function, ref.:   0.00000   0.00000   0.00000 :  0.5711394452E-01
 Wavefunction value for orbital       1 : -0.8773111643E-06
 Average local ionization energy (ALIE):  0.4094732295E+00
 van der Waals potential (probe atom: C ):  0.7491380169E+28 kcal/mol
 Delta-g (under promolecular approximation):  0.1009220505E+00
 Delta-g (under Hirshfeld partition):  0.1894400606E+00
 User-defined real space function:  0.1000000000E+01
 ESP from nuclear charges:  0.1059342209E+03
 
 Note: Below information are for electron density
 
 Components of gradient in x/y/z are:
 -0.2544492395E-13  0.6998741864E-14 -0.1563853214E-14
 Norm of gradient is:  0.2643619071E-13
 
 Components of Laplacian in x/y/z are:
 -0.8869995175E+01 -0.9294651092E+01 -0.9410977804E+01
 Total: -0.2757562407E+02
 
 Hessian matrix:
 -0.8869995175E+01 -0.2572369848E+00  0.6440982508E-01
 -0.2572369848E+00 -0.9294651092E+01 -0.2767056085E-01
  0.6440982508E-01 -0.2767056085E-01 -0.9410977804E+01
 Eigenvalues of Hessian: -0.9419793059E+01 -0.9414386690E+01 -0.8741444322E+01
 Eigenvectors (columns) of Hessian:
 -0.3033587267E+00  0.3134679826E+00  0.8998396006E+00
 -0.4362576260E+00  0.7938651035E+00 -0.4236242216E+00
  0.8471438878E+00  0.5210719924E+00  0.1040731091E+00
 Determinant of Hessian: -0.7752050450E+03
 Ellipticity of electron density:    0.000574
 eta index:   -1.077601
 Stiffness:   -1.076983
 
 Stress tensor:
 -0.2220645600E+01 -0.6439667330E-01  0.1591729466E-01
 -0.6439667330E-01 -0.2326970082E+01 -0.7285579918E-02
  0.1591729466E-01 -0.7285579918E-02 -0.2355903804E+01
 Eigenvalues of stress tensor: -0.2357808967E+01 -0.2357238119E+01 -0.2188472400E+01
 Eigenvectors (columns) of stress tensor:
 -0.2422629916E+00  0.3629715682E+00  0.8997556800E+00
 -0.2869289277E+00  0.8590948027E+00 -0.4238253302E+00
  0.9268119730E+00  0.3608431248E+00  0.1039798341E+00
 Stress tensor stiffness:    1.077377
 Stress tensor polarizability:    0.928181
 
 ----------------   CP    19,     Type (3,-3)   ----------------
 Corresponding nucleus:    99(H )
 Position (Bohr):       24.682169593280    7.956830562062  -11.197044265746
 Position (Angstrom):   13.061241664407    4.210573404460   -5.925220654905
 Density of all electrons:  0.4579369828E+00
 Density of Alpha electrons:  0.2289684914E+00
 Density of Beta electrons:  0.2289684914E+00
 Spin density of electrons:  0.0000000000E+00
 Lagrangian kinetic energy G(r):  0.4261555251E-02
 G(r) in X,Y,Z:  0.1227000316E-02  0.1484986549E-02  0.1549568386E-02
 Hamiltonian kinetic energy K(r):  0.6972001538E+01
 Potential energy density V(r): -0.6976263094E+01
 Energy density E(r) or H(r): -0.6972001538E+01
 Laplacian of electron density: -0.2787095993E+02
 Electron localization function (ELF):  0.9999701001E+00
 Localized orbital locator (LOL):  0.9945742404E+00
 Local information entropy:  0.4046512970E-02
 Interaction region indicator (IRI):  0.4193701640E-13
 Reduced density gradient (RDG):  0.1000000000E+03
 Reduced density gradient with promolecular approximation:  0.1000000000E+03
 Sign(lambda2)*rho: -0.4579369828E+00
 Sign(lambda2)*rho with promolecular approximation: -0.2988436359E+00
 Corr. hole for alpha, ref.:   0.00000   0.00000   0.00000 :               NaN
 Source function, ref.:   0.00000   0.00000   0.00000 :  0.7851802032E-01
 Wavefunction value for orbital       1 : -0.2047001734E-05
 Average local ionization energy (ALIE):  0.4295537972E+00
 van der Waals potential (probe atom: C ):  0.4008610241E+28 kcal/mol
 Delta-g (under promolecular approximation):  0.1039207926E+00
 Delta-g (under Hirshfeld partition):  0.1995861660E+00
 User-defined real space function:  0.1000000000E+01
 ESP from nuclear charges:  0.1080809797E+03
 
 Note: Below information are for electron density
 
 Components of gradient in x/y/z are:
 -0.1583954322E-13 -0.1862659332E-15  0.8034371779E-14
 Norm of gradient is:  0.1776167093E-13
 
 Components of Laplacian in x/y/z are:
 -0.9268827378E+01 -0.9360825073E+01 -0.9241307482E+01
 Total: -0.2787095993E+02
 
 Hessian matrix:
 -0.9268827378E+01  0.2175718737E+00  0.2814197309E+00
  0.2175718737E+00 -0.9360825073E+01  0.2252366589E+00
  0.2814197309E+00  0.2252366589E+00 -0.9241307482E+01
 Eigenvalues of Hessian: -0.9538159010E+01 -0.9533981147E+01 -0.8798819775E+01
 Eigenvectors (columns) of Hessian:
  0.7864146070E+00  0.1317696309E+00  0.6034805965E+00
 -0.4942126490E+00  0.7202992734E+00  0.4867471771E+00
 -0.3705481392E+00 -0.6810328341E+00  0.6315760883E+00
 Determinant of Hessian: -0.8001350023E+03
 Ellipticity of electron density:    0.000438
 eta index:   -1.084027
 Stiffness:   -1.083552
 
 Stress tensor:
 -0.2319660845E+01  0.5431275302E-01  0.7017670084E-01
  0.5431275302E-01 -0.2343176241E+01  0.5651118804E-01
  0.7017670084E-01  0.5651118804E-01 -0.2313426007E+01
 Eigenvalues of stress tensor: -0.2387000464E+01 -0.2386665509E+01 -0.2202597121E+01
 Eigenvectors (columns) of stress tensor:
  0.7064834999E+00 -0.3687171236E+00 -0.6040933265E+00
 -0.6935029490E+00 -0.5309534498E+00 -0.4869723749E+00
 -0.1411903824E+00  0.7629784512E+00 -0.6308162640E+00
 Stress tensor stiffness:    1.083721
 Stress tensor polarizability:    0.922747
 
 ----------------   CP    20,     Type (3,-3)   ----------------
 Corresponding nucleus:    44(C )
 Position (Bohr):       35.548909302966    9.460964374632   -2.354976734234
 Position (Angstrom):   18.811672675587    5.006526740220   -1.246200019963
 Density of all electrons:  0.1220250668E+03
 Density of Alpha electrons:  0.6101253340E+02
 Density of Beta electrons:  0.6101253340E+02
 Spin density of electrons:  0.0000000000E+00
 Lagrangian kinetic energy G(r):  0.8626893549E+01
 G(r) in X,Y,Z:  0.2820269879E+01  0.3013978906E+01  0.2792644764E+01
 Hamiltonian kinetic energy K(r):  0.2419690266E+06
 Potential energy density V(r): -0.2419776535E+06
 Energy density E(r) or H(r): -0.2419690266E+06
 Laplacian of electron density: -0.9678415990E+06
 Electron localization function (ELF):  0.9999989983E+00
 Localized orbital locator (LOL):  0.9990001466E+00
 Local information entropy:  0.2783317352E+00
 Interaction region indicator (IRI):  0.1045856875E-11
 Reduced density gradient (RDG):  0.1000000000E+03
 Reduced density gradient with promolecular approximation:  0.1000000000E+03
 Sign(lambda2)*rho: -0.1220250668E+03
 Sign(lambda2)*rho with promolecular approximation: -0.1213902794E+03
 Corr. hole for alpha, ref.:   0.00000   0.00000   0.00000 :               NaN
 Source function, ref.:   0.00000   0.00000   0.00000 :  0.2089391066E+04
 Wavefunction value for orbital       1 :  0.2091750062E-05
 Average local ionization energy (ALIE):  0.9608823298E+01
 van der Waals potential (probe atom: C ):  0.5334199631E+76 kcal/mol
 Delta-g (under promolecular approximation):  0.4288241325E-01
 Delta-g (under Hirshfeld partition):  0.5238331369E-01
 User-defined real space function:  0.1000000000E+01
 ESP from nuclear charges:  0.2033996839E+07
 
 Note: Below information are for electron density
 
 Components of gradient in x/y/z are:
 -0.1939557404E-09 -0.6940684139E-10  0.1169112029E-10
 Norm of gradient is:  0.2063318229E-09
 
 Components of Laplacian in x/y/z are:
 -0.3226140883E+06 -0.3226133406E+06 -0.3226141701E+06
 Total: -0.9678415990E+06
 
 Hessian matrix:
 -0.3226140883E+06 -0.1004248395E+01  0.1131959287E+01
 -0.1004248395E+01 -0.3226133406E+06  0.7965101968E+00
  0.1131959287E+01  0.7965101968E+00 -0.3226141701E+06
 Eigenvalues of Hessian: -0.3226158960E+06 -0.3226130602E+06 -0.3226126428E+06
 Eigenvectors (columns) of Hessian:
 -0.6397643025E+00  0.5225605403E+00  0.5635886079E+00
 -0.4464220925E+00  0.3442521415E+00 -0.8259526490E+00
  0.6256268477E+00  0.7800134261E+00 -0.1304233869E-01
 Determinant of Hessian: -0.3357755660E+17
 Ellipticity of electron density:    0.000009
 eta index:   -1.000010
 Stiffness:   -1.000001
 
 Stress tensor:
 -0.8065916262E+05  0.2764616080E+00 -0.3024047329E+00
  0.2764616080E+00 -0.8065936310E+05 -0.2018694287E+00
 -0.3024047329E+00 -0.2018694287E+00 -0.8065912782E+05
 Eigenvalues of stress tensor: -0.8065955727E+05 -0.8065942009E+05 -0.8065867618E+05
 Eigenvectors (columns) of stress tensor:
 -0.5939135860E+00  0.4859161533E+00  0.6412114662E+00
  0.8035081381E+00  0.3983887521E+00  0.4423359293E+00
 -0.4051326261E-01  0.7779279492E+00 -0.6270460759E+00
 Stress tensor stiffness:    1.000011
 Stress tensor polarizability:    0.999989
 
 ----------------   CP    21,     Type (3,-3)   ----------------
 Corresponding nucleus:     4(C )
 Position (Bohr):       30.695538512814    8.790263532033   -7.156767038367
 Position (Angstrom):   16.243379457376    4.651607138984   -3.787198020446
 Density of all electrons:  0.1220344034E+03
 Density of Alpha electrons:  0.6101720168E+02
 Density of Beta electrons:  0.6101720168E+02
 Spin density of electrons:  0.0000000000E+00
 Lagrangian kinetic energy G(r):  0.8549285649E+01
 G(r) in X,Y,Z:  0.2772871240E+01  0.2967747753E+01  0.2808666656E+01
 Hamiltonian kinetic energy K(r):  0.2419972821E+06
 Potential energy density V(r): -0.2420058314E+06
 Energy density E(r) or H(r): -0.2419972821E+06
 Laplacian of electron density: -0.9679549314E+06
 Electron localization function (ELF):  0.9999990165E+00
 Localized orbital locator (LOL):  0.9990092587E+00
 Local information entropy:  0.2783420725E+00
 Interaction region indicator (IRI):  0.2904771133E-11
 Reduced density gradient (RDG):  0.1000000000E+03
 Reduced density gradient with promolecular approximation:  0.1000000000E+03
 Sign(lambda2)*rho: -0.1220344034E+03
 Sign(lambda2)*rho with promolecular approximation: -0.1213891988E+03
 Corr. hole for alpha, ref.:   0.00000   0.00000   0.00000 :               NaN
 Source function, ref.:   0.00000   0.00000   0.00000 :  0.2354022087E+04
 Wavefunction value for orbital       1 :  0.2837841592E-05
 Average local ionization energy (ALIE):  0.9622118445E+01
 van der Waals potential (probe atom: C ):  0.6200589051E+75 kcal/mol
 Delta-g (under promolecular approximation):  0.4124498492E-01
 Delta-g (under Hirshfeld partition):  0.5073696861E-01
 User-defined real space function:  0.1000000000E+01
 ESP from nuclear charges:  0.1700075797E+07
 
 Note: Below information are for electron density
 
 Components of gradient in x/y/z are:
 -0.5616570542E-09  0.7447696626E-10 -0.8635003823E-10
 Norm of gradient is:  0.5731158645E-09
 
 Components of Laplacian in x/y/z are:
 -0.3226519531E+06 -0.3226511929E+06 -0.3226517854E+06
 Total: -0.9679549314E+06
 
 Hessian matrix:
 -0.3226519531E+06 -0.1303505397E+01 -0.1257903995E+01
 -0.1303505397E+01 -0.3226511929E+06 -0.9322299108E+00
 -0.1257903995E+01 -0.9322299108E+00 -0.3226517854E+06
 Eigenvalues of Hessian: -0.3226540252E+06 -0.3226506911E+06 -0.3226502151E+06
 Eigenvectors (columns) of Hessian:
  0.6564869002E+00  0.4489931457E+00  0.6061601315E+00
  0.4906989237E+00  0.3561266154E+00 -0.7952285207E+00
  0.5729219110E+00 -0.8194992306E+00 -0.1347200449E-01
 Determinant of Hessian: -0.3358935359E+17
 Ellipticity of electron density:    0.000010
 eta index:   -1.000012
 Stiffness:   -1.000001
 
 Stress tensor:
 -0.8066853402E+05  0.3615334108E+00  0.3346857270E+00
  0.3615334108E+00 -0.8066873372E+05  0.2479060289E+00
  0.3346857270E+00  0.2479060289E+00 -0.8066856369E+05
 Eigenvalues of stress tensor: -0.8066900908E+05 -0.8066885460E+05 -0.8066796775E+05
 Eigenvectors (columns) of stress tensor:
 -0.6167377309E+00 -0.4380678258E+00  0.6540115834E+00
  0.7867544999E+00 -0.3699899932E+00  0.4940898317E+00
  0.2553288302E-01  0.8192703979E+00  0.5728386221E+00
 Stress tensor stiffness:    1.000013
 Stress tensor polarizability:    0.999987
 
 ----------------   CP    22,     Type (3,-3)   ----------------
 Corresponding nucleus:    43(C )
 Position (Bohr):       34.837278176167    9.167401967777   -5.154799768988
 Position (Angstrom):   18.435093700716    4.851180204535   -2.727802564517
 Density of all electrons:  0.1220541195E+03
 Density of Alpha electrons:  0.6102705973E+02
 Density of Beta electrons:  0.6102705973E+02
 Spin density of electrons:  0.0000000000E+00
 Lagrangian kinetic energy G(r):  0.8331427681E+01
 G(r) in X,Y,Z:  0.2254336766E+01  0.3061227559E+01  0.3015863356E+01
 Hamiltonian kinetic energy K(r):  0.2420466061E+06
 Potential energy density V(r): -0.2420549375E+06
 Energy density E(r) or H(r): -0.2420466061E+06
 Laplacian of electron density: -0.9681530985E+06
 Electron localization function (ELF):  0.9999990665E+00
 Localized orbital locator (LOL):  0.9990347406E+00
 Local information entropy:  0.2783638991E+00
 Interaction region indicator (IRI):  0.3096093958E-11
 Reduced density gradient (RDG):  0.1000000000E+03
 Reduced density gradient with promolecular approximation:  0.1000000000E+03
 Sign(lambda2)*rho: -0.1220541195E+03
 Sign(lambda2)*rho with promolecular approximation: -0.1213858231E+03
 Corr. hole for alpha, ref.:   0.00000   0.00000   0.00000 :               NaN
 Source function, ref.:   0.00000   0.00000   0.00000 :  0.2117138749E+04
 Wavefunction value for orbital       1 :  0.9115253715E-06
 Average local ionization energy (ALIE):  0.9659463724E+01
 van der Waals potential (probe atom: C ):  0.6123732765E+74 kcal/mol
 Delta-g (under promolecular approximation):  0.4635321887E-01
 Delta-g (under Hirshfeld partition):  0.5331174461E-01
 User-defined real space function:  0.1000000000E+01
 ESP from nuclear charges:  0.1401802497E+07
 
 Note: Below information are for electron density
 
 Components of gradient in x/y/z are:
  0.5340209386E-09  0.2721102232E-09 -0.1185973264E-09
 Norm of gradient is:  0.6109727181E-09
 
 Components of Laplacian in x/y/z are:
 -0.3227197455E+06 -0.3227166219E+06 -0.3227167312E+06
 Total: -0.9681530985E+06
 
 Hessian matrix:
 -0.3227197455E+06  0.2324564486E+00  0.6259206060E+00
  0.2324564486E+00 -0.3227166219E+06  0.1385929452E+01
  0.6259206060E+00  0.1385929452E+01 -0.3227167312E+06
 Eigenvalues of Hessian: -0.3227198710E+06 -0.3227180183E+06 -0.3227152093E+06
 Eigenvectors (columns) of Hessian:
 -0.9791714434E+00 -0.1540524620E+00  0.1322540108E+00
 -0.1627306882E-01  0.7088353577E+00  0.7051862328E+00
  0.2023819944E+00 -0.6883460428E+00  0.6965782466E+00
 Determinant of Hessian: -0.3360998781E+17
 Ellipticity of electron density:    0.000006
 eta index:   -1.000014
 Stiffness:   -1.000009
 
 Stress tensor:
 -0.8068444504E+05 -0.6950602714E-01 -0.1655386941E+00
 -0.6950602714E-01 -0.8068527793E+05 -0.3977570047E+00
 -0.1655386941E+00 -0.3977570047E+00 -0.8068521452E+05
 Eigenvalues of stress tensor: -0.8068566720E+05 -0.8068485957E+05 -0.8068441071E+05
 Eigenvectors (columns) of stress tensor:
  0.1332089458E+00 -0.1636825514E+00  0.9774780811E+00
  0.7198530128E+00  0.6938906476E+00  0.1809445243E-01
  0.6812246448E+00 -0.7012301987E+00 -0.2102598195E+00
 Stress tensor stiffness:    1.000016
 Stress tensor polarizability:    0.999984
 
 ----------------   CP    23,     Type (3,-3)   ----------------
 Corresponding nucleus:     1(C )
 Position (Bohr):       25.915465722576    8.934281342921   -9.911984190235
 Position (Angstrom):   13.713873870325    4.727818082470   -5.245196148303
 Density of all electrons:  0.1220480834E+03
 Density of Alpha electrons:  0.6102404170E+02
 Density of Beta electrons:  0.6102404170E+02
 Spin density of electrons:  0.0000000000E+00
 Lagrangian kinetic energy G(r):  0.8367872054E+01
 G(r) in X,Y,Z:  0.2634627117E+01  0.2531039530E+01  0.3202205407E+01
 Hamiltonian kinetic energy K(r):  0.2420334878E+06
 Potential energy density V(r): -0.2420418556E+06
 Energy density E(r) or H(r): -0.2420334878E+06
 Laplacian of electron density: -0.9681004795E+06
 Electron localization function (ELF):  0.9999990581E+00
 Localized orbital locator (LOL):  0.9990304425E+00
 Local information entropy:  0.2783572173E+00
 Interaction region indicator (IRI):  0.2724361473E-11
 Reduced density gradient (RDG):  0.1000000000E+03
 Reduced density gradient with promolecular approximation:  0.1000000000E+03
 Sign(lambda2)*rho: -0.1220480834E+03
 Sign(lambda2)*rho with promolecular approximation: -0.1213862195E+03
 Corr. hole for alpha, ref.:   0.00000   0.00000   0.00000 :               NaN
 Source function, ref.:   0.00000   0.00000   0.00000 :  0.2642912762E+04
 Wavefunction value for orbital       1 :  0.6141046421E-05
 Average local ionization energy (ALIE):  0.9663614383E+01
 van der Waals potential (probe atom: C ):  0.6453023968E+74 kcal/mol
 Delta-g (under promolecular approximation):  0.4725888352E-01
 Delta-g (under Hirshfeld partition):  0.5439886910E-01
 User-defined real space function:  0.1000000000E+01
 ESP from nuclear charges:  0.1407935369E+07
 
 Note: Below information are for electron density
 
 Components of gradient in x/y/z are:
  0.5107135825E-09  0.6619638171E-10 -0.1542384553E-09
 Norm of gradient is:  0.5375870399E-09
 
 Components of Laplacian in x/y/z are:
 -0.3227007902E+06 -0.3227011169E+06 -0.3226985723E+06
 Total: -0.9681004795E+06
 
 Hessian matrix:
 -0.3227007902E+06  0.8468604443E+00  0.1591135684E+01
  0.8468604443E+00 -0.3227011169E+06 -0.2797966487E+00
  0.1591135684E+01 -0.2797966487E+00 -0.3226985723E+06
 Eigenvalues of Hessian: -0.3227022860E+06 -0.3227004581E+06 -0.3226977353E+06
 Eigenvectors (columns) of Hessian:
  0.7159201696E+00 -0.5151180470E+00  0.4712872887E+00
 -0.6028633488E+00 -0.7965661824E+00  0.4514531836E-01
 -0.3521563481E+00  0.3164422771E+00  0.8808235872E+00
 Determinant of Hessian: -0.3360450802E+17
 Ellipticity of electron density:    0.000006
 eta index:   -1.000014
 Stiffness:   -1.000008
 
 Stress tensor:
 -0.8068046682E+05 -0.2121625628E+00 -0.4423321742E+00
 -0.2121625628E+00 -0.8068034131E+05  0.5527875069E-01
 -0.4423321742E+00  0.5527875069E-01 -0.8068104750E+05
 Eigenvalues of stress tensor: -0.8068128927E+05 -0.8068050286E+05 -0.8068006349E+05
 Eigenvectors (columns) of stress tensor:
  0.4843437089E+00  0.5133149266E+00  0.7084623899E+00
  0.5749430596E-01  0.7893585836E+00 -0.6112343505E+00
  0.8729865843E+00 -0.3367800657E+00 -0.3528081786E+00
 Stress tensor stiffness:    1.000015
 Stress tensor polarizability:    0.999985
 
 ----------------   CP    24,     Type (3,-3)   ----------------
 Corresponding nucleus:    58(H )
 Position (Bohr):       21.825600320052   10.534947321012   -6.376624978893
 Position (Angstrom):   11.549610303649    5.574854040343   -3.374364621305
 Density of all electrons:  0.4092108050E+00
 Density of Alpha electrons:  0.2046054025E+00
 Density of Beta electrons:  0.2046054025E+00
 Spin density of electrons:  0.0000000000E+00
 Lagrangian kinetic energy G(r):  0.2165812788E-01
 G(r) in X,Y,Z:  0.8235801984E-02  0.6989798885E-02  0.6432527012E-02
 Hamiltonian kinetic energy K(r):  0.5944551245E+01
 Potential energy density V(r): -0.5966209373E+01
 Energy density E(r) or H(r): -0.5944551245E+01
 Laplacian of electron density: -0.2369157247E+02
 Electron localization function (ELF):  0.9988817745E+00
 Localized orbital locator (LOL):  0.9676391008E+00
 Local information entropy:  0.3669982786E-02
 Interaction region indicator (IRI):  0.1399365243E-13
 Reduced density gradient (RDG):  0.1000000000E+03
 Reduced density gradient with promolecular approximation:  0.1000000000E+03
 Sign(lambda2)*rho: -0.4092108050E+00
 Sign(lambda2)*rho with promolecular approximation: -0.2942577604E+00
 Corr. hole for alpha, ref.:   0.00000   0.00000   0.00000 :               NaN
 Source function, ref.:   0.00000   0.00000   0.00000 :  0.7523207896E-01
 Wavefunction value for orbital       1 :  0.1570480313E-05
 Average local ionization energy (ALIE):  0.5563071217E+00
 van der Waals potential (probe atom: C ):  0.1847254224E+26 kcal/mol
 Delta-g (under promolecular approximation):  0.2187359759E+00
 Delta-g (under Hirshfeld partition):  0.3350196965E+00
 User-defined real space function:  0.1000000000E+01
 ESP from nuclear charges:  0.9687905237E+02
 
 Note: Below information are for electron density
 
 Components of gradient in x/y/z are:
 -0.1478851763E-14  0.4524158825E-14 -0.2184016856E-14
 Norm of gradient is:  0.5236883161E-14
 
 Components of Laplacian in x/y/z are:
 -0.7497235403E+01 -0.7903469019E+01 -0.8290868048E+01
 Total: -0.2369157247E+02
 
 Hessian matrix:
 -0.7497235403E+01 -0.6199812779E+00  0.2311852856E+00
 -0.6199812779E+00 -0.7903469019E+01 -0.1593770016E+00
  0.2311852856E+00 -0.1593770016E+00 -0.8290868048E+01
 Eigenvalues of Hessian: -0.8358541995E+01 -0.8345546554E+01 -0.6987483921E+01
 Eigenvectors (columns) of Hessian:
 -0.5502938328E+00 -0.2638767096E+00  0.7921778712E+00
 -0.5212680926E+00 -0.6325810053E+00 -0.5728183371E+00
  0.6522700922E+00 -0.7281554462E+00  0.2105549169E+00
 Determinant of Hessian: -0.4874231302E+03
 Ellipticity of electron density:    0.001557
 eta index:   -1.196216
 Stiffness:   -1.194356
 
 Stress tensor:
 -0.1890780455E+01 -0.1529895789E+00  0.5722164306E-01
 -0.1529895789E+00 -0.1989846852E+01 -0.4268595831E-01
  0.5722164306E-01 -0.4268595831E-01 -0.2085582066E+01
 Eigenvalues of stress tensor: -0.2102121292E+01 -0.2100412595E+01 -0.1763675487E+01
 Eigenvectors (columns) of stress tensor:
  0.2454538364E+00 -0.5629451424E+00 -0.7892054111E+00
  0.6183219721E+00 -0.5360909767E+00  0.5747037527E+00
  0.7466125856E+00  0.6290462871E+00 -0.2164957638E+00
 Stress tensor stiffness:    1.191898
 Stress tensor polarizability:    0.838998
 
 ----------------   CP    25,     Type (3,-3)   ----------------
 Corresponding nucleus:   101(H )
 Position (Bohr):       27.639750805657   10.486060760958   -5.196819553318
 Position (Angstrom):   14.626326241391    5.548984386843   -2.750038476791
 Density of all electrons:  0.4523220155E+00
 Density of Alpha electrons:  0.2261610078E+00
 Density of Beta electrons:  0.2261610078E+00
 Spin density of electrons:  0.0000000000E+00
 Lagrangian kinetic energy G(r):  0.4770648696E-02
 G(r) in X,Y,Z:  0.1832717496E-02  0.1493649281E-02  0.1444281918E-02
 Hamiltonian kinetic energy K(r):  0.6892676817E+01
 Potential energy density V(r): -0.6897447466E+01
 Energy density E(r) or H(r): -0.6892676817E+01
 Laplacian of electron density: -0.2755162468E+02
 Electron localization function (ELF):  0.9999609764E+00
 Localized orbital locator (LOL):  0.9938046810E+00
 Local information entropy:  0.4003446658E-02
 Interaction region indicator (IRI):  0.1602007207E-13
 Reduced density gradient (RDG):  0.1000000000E+03
 Reduced density gradient with promolecular approximation:  0.1000000000E+03
 Sign(lambda2)*rho: -0.4523220155E+00
 Sign(lambda2)*rho with promolecular approximation: -0.2989560133E+00
 Corr. hole for alpha, ref.:   0.00000   0.00000   0.00000 :               NaN
 Source function, ref.:   0.00000   0.00000   0.00000 :  0.7304562013E-01
 Wavefunction value for orbital       1 :  0.2135750768E-05
 Average local ionization energy (ALIE):  0.4075732046E+00
 van der Waals potential (probe atom: C ):  0.6497709731E+28 kcal/mol
 Delta-g (under promolecular approximation):  0.1013123612E+00
 Delta-g (under Hirshfeld partition):  0.1908885957E+00
 User-defined real space function:  0.1000000000E+01
 ESP from nuclear charges:  0.1180005968E+03
 
 Note: Below information are for electron density
 
 Components of gradient in x/y/z are:
 -0.2915202801E-14 -0.5019422378E-14 -0.3333271159E-14
 Norm of gradient is:  0.6693556977E-14
 
 Components of Laplacian in x/y/z are:
 -0.9359439276E+01 -0.8827806941E+01 -0.9364378458E+01
 Total: -0.2755162468E+02
 
 Hessian matrix:
 -0.9359439276E+01 -0.1702562358E+00 -0.5087934749E-01
 -0.1702562358E+00 -0.8827806941E+01  0.1726369503E+00
 -0.5087934749E-01  0.1726369503E+00 -0.9364378458E+01
 Eigenvalues of Hessian: -0.9415225161E+01 -0.9409273925E+01 -0.8727125589E+01
 Eigenvectors (columns) of Hessian:
  0.1257577751E+00  0.9544587810E+00  0.2705428197E+00
 -0.2460023324E+00  0.2941927925E+00 -0.9235439639E+00
  0.9610763936E+00 -0.4958866948E-01 -0.2717961174E+00
 Determinant of Hessian: -0.7731398313E+03
 Ellipticity of electron density:    0.000632
 eta index:   -1.078846
 Stiffness:   -1.078164
 
 Stress tensor:
 -0.2343525254E+01 -0.4274653875E-01 -0.1272063821E-01
 -0.4274653875E-01 -0.2209939034E+01  0.4310938801E-01
 -0.1272063821E-01  0.4310938801E-01 -0.2343983178E+01
 Eigenvalues of stress tensor: -0.2356684932E+01 -0.2356017785E+01 -0.2184744750E+01
 Eigenvectors (columns) of stress tensor:
  0.2191856004E+00  0.9374600069E+00  0.2704189493E+00
 -0.2156862940E+00  0.3168569636E+00 -0.9236238884E+00
  0.9515445839E+00 -0.1441193955E+00 -0.2716477585E+00
 Stress tensor stiffness:    1.078700
 Stress tensor polarizability:    0.927042
 
 ----------------   CP    26,     Type (3,-3)   ----------------
 Corresponding nucleus:   137(H )
 Position (Bohr):       32.810807946697    8.137827874272  -12.066912969785
 Position (Angstrom):   17.362731836707    4.306353057316   -6.385535349560
 Density of all electrons:  0.4514584498E+00
 Density of Alpha electrons:  0.2257292249E+00
 Density of Beta electrons:  0.2257292249E+00
 Spin density of electrons:  0.0000000000E+00
 Lagrangian kinetic energy G(r):  0.4693071550E-02
 G(r) in X,Y,Z:  0.1951077911E-02  0.1369825471E-02  0.1372168167E-02
 Hamiltonian kinetic energy K(r):  0.6893057527E+01
 Potential energy density V(r): -0.6897750598E+01
 Energy density E(r) or H(r): -0.6893057527E+01
 Laplacian of electron density: -0.2755345782E+02
 Electron localization function (ELF):  0.9999619913E+00
 Localized orbital locator (LOL):  0.9938854858E+00
 Local information entropy:  0.3996815950E-02
 Interaction region indicator (IRI):  0.1497806556E-13
 Reduced density gradient (RDG):  0.1000000000E+03
 Reduced density gradient with promolecular approximation:  0.1000000000E+03
 Sign(lambda2)*rho: -0.4514584498E+00
 Sign(lambda2)*rho with promolecular approximation: -0.2989778052E+00
 Corr. hole for alpha, ref.:   0.00000   0.00000   0.00000 :               NaN
 Source function, ref.:   0.00000   0.00000   0.00000 :  0.6108627250E-01
 Wavefunction value for orbital       1 : -0.3694251094E-06
 Average local ionization energy (ALIE):  0.4079282211E+00
 van der Waals potential (probe atom: C ):  0.7532432035E+28 kcal/mol
 Delta-g (under promolecular approximation):  0.1013895435E+00
 Delta-g (under Hirshfeld partition):  0.1900584838E+00
 User-defined real space function:  0.1000000000E+01
 ESP from nuclear charges:  0.1085905624E+03
 
 Note: Below information are for electron density
 
 Components of gradient in x/y/z are:
  0.5329070518E-14  0.1960671209E-14 -0.2599483129E-14
 Norm of gradient is:  0.6245040970E-14
 
 Components of Laplacian in x/y/z are:
 -0.9397308921E+01 -0.8821478184E+01 -0.9334670715E+01
 Total: -0.2755345782E+02
 
 Hessian matrix:
 -0.9397308921E+01 -0.7014209061E-01 -0.2584228672E-01
 -0.7014209061E-01 -0.8821478184E+01  0.2132502342E+00
 -0.2584228672E-01  0.2132502342E+00 -0.9334670715E+01
 Eigenvalues of Hessian: -0.9411753399E+01 -0.9405721417E+01 -0.8735983004E+01
 Eigenvectors (columns) of Hessian:
  0.7726608981E-01  0.9906640776E+00  0.1123148999E+00
 -0.3306288201E+00  0.1317369423E+00 -0.9345212471E+00
  0.9405926508E+00 -0.3507225977E-01 -0.3377208936E+00
 Determinant of Hessian: -0.7733470469E+03
 Ellipticity of electron density:    0.000641
 eta index:   -1.077355
 Stiffness:   -1.076664
 
 Stress tensor:
 -0.2353229386E+01 -0.1769696895E-01 -0.6500236878E-02
 -0.1769696895E-01 -0.2208109197E+01  0.5322783310E-01
 -0.6500236878E-02  0.5322783310E-01 -0.2336412015E+01
 Eigenvalues of stress tensor: -0.2355657886E+01 -0.2355325567E+01 -0.2186767145E+01
 Eigenvectors (columns) of stress tensor:
  0.3403320631E+00  0.9335468924E+00  0.1125357127E+00
 -0.2826999731E+00  0.2157274280E+00 -0.9346349031E+00
  0.8968025491E+00 -0.2862723818E+00 -0.3373326420E+00
 Stress tensor stiffness:    1.077233
 Stress tensor polarizability:    0.928304
 
 ----------------   CP    27,     Type (3,-3)   ----------------
 Corresponding nucleus:     7(O )
 Position (Bohr):       28.284207290480    8.971628301158  -11.114131006167
 Position (Angstrom):   14.967357926579    4.747581241665   -5.881344847454
 Density of all electrons:  0.3012408788E+03
 Density of Alpha electrons:  0.1506204394E+03
 Density of Beta electrons:  0.1506204394E+03
 Spin density of electrons:  0.0000000000E+00
 Lagrangian kinetic energy G(r):  0.7600494937E+02
 G(r) in X,Y,Z:  0.2062118423E+02  0.2900548271E+02  0.2637828243E+02
 Hamiltonian kinetic energy K(r):  0.1125372436E+07
 Potential energy density V(r): -0.1125448441E+07
 Energy density E(r) or H(r): -0.1125372436E+07
 Laplacian of electron density: -0.4501185723E+07
 Electron localization function (ELF):  0.9999961762E+00
 Localized orbital locator (LOL):  0.9980483511E+00
 Local information entropy:  0.3675974277E+00
 Interaction region indicator (IRI):  0.4477144108E-11
 Reduced density gradient (RDG):  0.1000000000E+03
 Reduced density gradient with promolecular approximation:  0.1000000000E+03
 Sign(lambda2)*rho: -0.3012408788E+03
 Sign(lambda2)*rho with promolecular approximation: -0.2923736199E+03
 Corr. hole for alpha, ref.:   0.00000   0.00000   0.00000 :               NaN
 Source function, ref.:   0.00000   0.00000   0.00000 :  0.1130441160E+05
 Wavefunction value for orbital       1 : -0.4203767450E-05
 Average local ionization energy (ALIE):  0.1789325234E+02
 van der Waals potential (probe atom: C ):  0.1009553231E+73 kcal/mol
 Delta-g (under promolecular approximation):  0.4282795389E-01
 Delta-g (under Hirshfeld partition):  0.7236195784E-01
 User-defined real space function:  0.1000000000E+01
 ESP from nuclear charges:  0.1425378927E+07
 
 Note: Below information are for electron density
 
 Components of gradient in x/y/z are:
  0.1976343422E-08 -0.1233336544E-08  0.5191420627E-09
 Norm of gradient is:  0.2386746915E-08
 
 Components of Laplacian in x/y/z are:
 -0.1500415080E+07 -0.1500380678E+07 -0.1500389965E+07
 Total: -0.4501185723E+07
 
 Hessian matrix:
 -0.1500415080E+07 -0.1006747970E+02  0.3067550330E+00
 -0.1006747970E+02 -0.1500380678E+07 -0.7725906514E+01
  0.3067550330E+00 -0.7725906514E+01 -0.1500389965E+07
 Eigenvalues of Hessian: -0.1500417921E+07 -0.1500393496E+07 -0.1500374305E+07
 Eigenvectors (columns) of Hessian:
 -0.9598446578E+00 -0.1754365586E+00 -0.2189069364E+00
 -0.2729235442E+00  0.4034752528E+00  0.8733386854E+00
 -0.6489200194E-01  0.8980143286E+00 -0.4351543333E+00
 Determinant of Hessian: -0.3377668579E+19
 Ellipticity of electron density:    0.000016
 eta index:   -1.000029
 Stiffness:   -1.000013
 
 Stress tensor:
 -0.3751450123E+06  0.2372448068E+01 -0.2066345247E+00
  0.2372448068E+01 -0.3751531805E+06  0.2186953176E+01
 -0.2066345247E+00  0.2186953176E+01 -0.3751502478E+06
 Eigenvalues of stress tensor: -0.3751548429E+06 -0.3751492497E+06 -0.3751443480E+06
 Eigenvectors (columns) of stress tensor:
  0.2205849509E+00 -0.1770447668E+00  0.9591649650E+00
 -0.8768232715E+00  0.3947460326E+00  0.2745114211E+00
  0.4272273751E+00  0.9015712508E+00  0.6816193746E-01
 Stress tensor stiffness:    1.000028
 Stress tensor polarizability:    0.999972
 
 ----------------   CP    28,     Type (3,-3)   ----------------
 Corresponding nucleus:     6(O )
 Position (Bohr):       32.418348505505   10.182994374552   -5.605086697418
 Position (Angstrom):   17.155051244224    5.388608561766   -2.966084145409
 Density of all electrons:  0.3011247137E+03
 Density of Alpha electrons:  0.1505623569E+03
 Density of Beta electrons:  0.1505623569E+03
 Spin density of electrons:  0.0000000000E+00
 Lagrangian kinetic energy G(r):  0.7632097263E+02
 G(r) in X,Y,Z:  0.2169004034E+02  0.2686708628E+02  0.2776384600E+02
 Hamiltonian kinetic energy K(r):  0.1124926113E+07
 Potential energy density V(r): -0.1125002434E+07
 Energy density E(r) or H(r): -0.1124926113E+07
 Laplacian of electron density: -0.4499399168E+07
 Electron localization function (ELF):  0.9999961393E+00
 Localized orbital locator (LOL):  0.9980389945E+00
 Local information entropy:  0.3675919918E+00
 Interaction region indicator (IRI):  0.9502010386E-11
 Reduced density gradient (RDG):  0.1000000000E+03
 Reduced density gradient with promolecular approximation:  0.1000000000E+03
 Sign(lambda2)*rho: -0.3011247137E+03
 Sign(lambda2)*rho with promolecular approximation: -0.2923748437E+03
 Corr. hole for alpha, ref.:   0.00000   0.00000   0.00000 :               NaN
 Source function, ref.:   0.00000   0.00000   0.00000 :  0.1039660123E+05
 Wavefunction value for orbital       1 : -0.2741388497E-05
 Average local ionization energy (ALIE):  0.1789826519E+02
 van der Waals potential (probe atom: C ):  0.1788361384E+73 kcal/mol
 Delta-g (under promolecular approximation):  0.4223584040E-01
 Delta-g (under Hirshfeld partition):  0.7151827314E-01
 User-defined real space function:  0.1000000000E+01
 ESP from nuclear charges:  0.1494941917E+07
 
 Note: Below information are for electron density
 
 Components of gradient in x/y/z are:
 -0.4907015239E-08  0.1138057648E-08  0.5131990388E-09
 Norm of gradient is:  0.5063333587E-08
 
 Components of Laplacian in x/y/z are:
 -0.1499815525E+07 -0.1499793157E+07 -0.1499790486E+07
 Total: -0.4499399168E+07
 
 Hessian matrix:
 -0.1499815525E+07  0.1953253226E+00 -0.1600880940E+02
  0.1953253226E+00 -0.1499793157E+07 -0.7569760172E+01
 -0.1600880940E+02 -0.7569760172E+01 -0.1499790486E+07
 Eigenvalues of Hessian: -0.1499823664E+07 -0.1499796283E+07 -0.1499779220E+07
 Eigenvectors (columns) of Hessian:
 -0.8858114597E+00 -0.2895961247E+00 -0.3625908748E+00
 -0.1064034310E+00  0.8873075277E+00 -0.4487356251E+00
 -0.4516817107E+00  0.3589142459E+00  0.8168011975E+00
 Determinant of Hessian: -0.3373648307E+19
 Ellipticity of electron density:    0.000018
 eta index:   -1.000030
 Stiffness:   -1.000011
 
 Stress tensor:
 -0.3749972613E+06 -0.2588532703E+00  0.3732350330E+01
 -0.2588532703E+00 -0.3750020234E+06  0.2150248668E+01
  0.3732350330E+01  0.2150248668E+01 -0.3750031491E+06
 Eigenvalues of stress tensor: -0.3750060204E+06 -0.3750010418E+06 -0.3749953715E+06
 Eigenvectors (columns) of stress tensor:
  0.3595339448E+00  0.3008524696E+00 -0.8833024024E+00
  0.4600314067E+00 -0.8807181278E+00 -0.1127239292E+00
 -0.8118537106E+00 -0.3658187677E+00 -0.4550496476E+00
 Stress tensor stiffness:    1.000028
 Stress tensor polarizability:    0.999972
 
 ----------------   CP    29,     Type (3,-3)   ----------------
 Corresponding nucleus:    57(O )
 Position (Bohr):       20.369736714265   11.541308988153   -6.728289434605
 Position (Angstrom):   10.779200461283    6.107397700520   -3.560457437152
 Density of all electrons:  0.3010770283E+03
 Density of Alpha electrons:  0.1505385142E+03
 Density of Beta electrons:  0.1505385142E+03
 Spin density of electrons:  0.0000000000E+00
 Lagrangian kinetic energy G(r):  0.7617577341E+02
 G(r) in X,Y,Z:  0.2540073557E+02  0.2457291173E+02  0.2620212610E+02
 Hamiltonian kinetic energy K(r):  0.1124707784E+07
 Potential energy density V(r): -0.1124783959E+07
 Energy density E(r) or H(r): -0.1124707784E+07
 Laplacian of electron density: -0.4498526431E+07
 Electron localization function (ELF):  0.9999961520E+00
 Localized orbital locator (LOL):  0.9980422023E+00
 Local information entropy:  0.3675897451E+00
 Interaction region indicator (IRI):  0.2910527031E-11
 Reduced density gradient (RDG):  0.1000000000E+03
 Reduced density gradient with promolecular approximation:  0.1000000000E+03
 Sign(lambda2)*rho: -0.3010770283E+03
 Sign(lambda2)*rho with promolecular approximation: -0.2923735243E+03
 Corr. hole for alpha, ref.:   0.00000   0.00000   0.00000 :               NaN
 Source function, ref.:   0.00000   0.00000   0.00000 :  0.1469560339E+05
 Wavefunction value for orbital       1 :  0.1009482330E-04
 Average local ionization energy (ALIE):  0.1787623602E+02
 van der Waals potential (probe atom: C ):  0.1344132661E+73 kcal/mol
 Delta-g (under promolecular approximation):  0.4783701829E-01
 Delta-g (under Hirshfeld partition):  0.7733781795E-01
 User-defined real space function:  0.1000000000E+01
 ESP from nuclear charges:  0.1459781583E+07
 
 Note: Below information are for electron density
 
 Components of gradient in x/y/z are:
  0.1356953216E-08  0.4383337582E-09  0.6091738225E-09
 Norm of gradient is:  0.1550661556E-08
 
 Components of Laplacian in x/y/z are:
 -0.1499508021E+07 -0.1499512739E+07 -0.1499505671E+07
 Total: -0.4498526431E+07
 
 Hessian matrix:
 -0.1499508021E+07  0.6530665016E+01  0.1175987953E+01
  0.6530665016E+01 -0.1499512739E+07  0.1939913264E+02
  0.1175987953E+01  0.1939913264E+02 -0.1499505671E+07
 Eigenvalues of Hessian: -0.1499529783E+07 -0.1499508494E+07 -0.1499488154E+07
 Eigenvectors (columns) of Hessian:
 -0.1977195091E+00 -0.9469736308E+00 -0.2532744326E+00
  0.7684427438E+00  0.1068276794E-01 -0.6398293741E+00
 -0.6086072175E+00  0.3211336497E+00 -0.7255828236E+00
 Determinant of Hessian: -0.3371685555E+19
 Ellipticity of electron density:    0.000014
 eta index:   -1.000028
 Stiffness:   -1.000014
 
 Stress tensor:
 -0.3749278068E+06 -0.1384530862E+01 -0.6854612715E+00
 -0.1384530862E+01 -0.3749273305E+06 -0.4709480528E+01
 -0.6854612715E+00 -0.4709480528E+01 -0.3749288221E+06
 Eigenvalues of stress tensor: -0.3749332197E+06 -0.3749275159E+06 -0.3749232237E+06
 Eigenvectors (columns) of stress tensor:
 -0.2554299129E+00  0.9569879721E+00  0.1375848134E+00
 -0.6397371500E+00 -0.6059673145E-01 -0.7662012889E+00
 -0.7249082276E+00 -0.2837288449E+00  0.6276989757E+00
 Stress tensor stiffness:    1.000027
 Stress tensor polarizability:    0.999973
 
 ----------------   CP    30,     Type (3,-3)   ----------------
 Corresponding nucleus:   107(H )
 Position (Bohr):       21.724725011432   10.501807665062  -11.389775334622
 Position (Angstrom):   11.496229389184    5.557317289637   -6.027209544387
 Density of all electrons:  0.4521782572E+00
 Density of Alpha electrons:  0.2260891286E+00
 Density of Beta electrons:  0.2260891286E+00
 Spin density of electrons:  0.0000000000E+00
 Lagrangian kinetic energy G(r):  0.4830459164E-02
 G(r) in X,Y,Z:  0.1516778485E-02  0.1536748980E-02  0.1776931699E-02
 Hamiltonian kinetic energy K(r):  0.6895406625E+01
 Potential energy density V(r): -0.6900237085E+01
 Energy density E(r) or H(r): -0.6895406625E+01
 Laplacian of electron density: -0.2756230467E+02
 Electron localization function (ELF):  0.9999599515E+00
 Localized orbital locator (LOL):  0.9937241932E+00
 Local information entropy:  0.4002342974E-02
 Interaction region indicator (IRI):  0.3494576845E-13
 Reduced density gradient (RDG):  0.1000000000E+03
 Reduced density gradient with promolecular approximation:  0.1000000000E+03
 Sign(lambda2)*rho: -0.4521782572E+00
 Sign(lambda2)*rho with promolecular approximation: -0.2993387450E+00
 Corr. hole for alpha, ref.:   0.00000   0.00000   0.00000 :               NaN
 Source function, ref.:   0.00000   0.00000   0.00000 :  0.8220007007E-01
 Wavefunction value for orbital       1 :  0.4186043657E-06
 Average local ionization energy (ALIE):  0.4219074675E+00
 van der Waals potential (probe atom: C ):  0.5729790445E+28 kcal/mol
 Delta-g (under promolecular approximation):  0.1024810325E+00
 Delta-g (under Hirshfeld partition):  0.1933434597E+00
 User-defined real space function:  0.1000000000E+01
 ESP from nuclear charges:  0.1113297317E+03
 
 Note: Below information are for electron density
 
 Components of gradient in x/y/z are:
  0.1365661056E-13 -0.5122638425E-14  0.5478473578E-15
 Norm of gradient is:  0.1459604649E-13
 
 Components of Laplacian in x/y/z are:
 -0.9258812805E+01 -0.8977847995E+01 -0.9325643865E+01
 Total: -0.2756230467E+02
 
 Hessian matrix:
 -0.9258812805E+01  0.2663702673E+00  0.1200643321E+00
  0.2663702673E+00 -0.8977847995E+01  0.2023951249E+00
  0.1200643321E+00  0.2023951249E+00 -0.9325643865E+01
 Eigenvalues of Hessian: -0.9420457713E+01 -0.9416855867E+01 -0.8724991085E+01
 Eigenvectors (columns) of Hessian:
  0.6323792903E+00 -0.6079341846E+00 -0.4801171319E+00
 -0.6029683895E+00  0.2818674665E-02 -0.7977600995E+00
  0.4863389296E+00  0.7939824194E+00 -0.3647826247E+00
 Determinant of Hessian: -0.7740034911E+03
 Ellipticity of electron density:    0.000382
 eta index:   -1.079710
 Stiffness:   -1.079297
 
 Stress tensor:
 -0.2317736758E+01  0.6658969430E-01  0.3052469505E-01
  0.6658969430E-01 -0.2247535497E+01  0.5060871838E-01
  0.3052469505E-01  0.5060871838E-01 -0.2334964830E+01
 Eigenvalues of stress tensor: -0.2358132618E+01 -0.2357910399E+01 -0.2184194068E+01
 Eigenvectors (columns) of stress tensor:
 -0.1646898860E+00  0.8611518658E+00 -0.4809310819E+00
 -0.3267095406E+00 -0.5076908295E+00 -0.7971893738E+00
  0.9306654165E+00 -0.2583574572E-01 -0.3649580753E+00
 Stress tensor stiffness:    1.079635
 Stress tensor polarizability:    0.926239
 
 ----------------   CP    31,     Type (3,-3)   ----------------
 Corresponding nucleus:     5(C )
 Position (Bohr):       30.288182311530   10.139799534769   -9.694643349362
 Position (Angstrom):   16.027815838937    5.365750836925   -5.130184328315
 Density of all electrons:  0.1220335294E+03
 Density of Alpha electrons:  0.6101676469E+02
 Density of Beta electrons:  0.6101676469E+02
 Spin density of electrons:  0.0000000000E+00
 Lagrangian kinetic energy G(r):  0.8601604929E+01
 G(r) in X,Y,Z:  0.2649082650E+01  0.3060738152E+01  0.2891784127E+01
 Hamiltonian kinetic energy K(r):  0.2419931742E+06
 Potential energy density V(r): -0.2420017758E+06
 Energy density E(r) or H(r): -0.2419931742E+06
 Laplacian of electron density: -0.9679382905E+06
 Electron localization function (ELF):  0.9999990044E+00
 Localized orbital locator (LOL):  0.9990031898E+00
 Local information entropy:  0.2783411049E+00
 Interaction region indicator (IRI):  0.1318203798E-11
 Reduced density gradient (RDG):  0.1000000000E+03
 Reduced density gradient with promolecular approximation:  0.1000000000E+03
 Sign(lambda2)*rho: -0.1220335294E+03
 Sign(lambda2)*rho with promolecular approximation: -0.1213895259E+03
 Corr. hole for alpha, ref.:   0.00000   0.00000   0.00000 :               NaN
 Source function, ref.:   0.00000   0.00000   0.00000 :  0.2307602381E+04
 Wavefunction value for orbital       1 :  0.5519163793E-05
 Average local ionization energy (ALIE):  0.9615303289E+01
 van der Waals potential (probe atom: C ):  0.7318615170E+75 kcal/mol
 Delta-g (under promolecular approximation):  0.4140343440E-01
 Delta-g (under Hirshfeld partition):  0.5110697508E-01
 User-defined real space function:  0.1000000000E+01
 ESP from nuclear charges:  0.1723726154E+07
 
 Note: Below information are for electron density
 
 Components of gradient in x/y/z are:
 -0.1988431642E-09 -0.1630972857E-09 -0.3877004273E-10
 Norm of gradient is:  0.2600816117E-09
 
 Components of Laplacian in x/y/z are:
 -0.3226469188E+06 -0.3226453744E+06 -0.3226459973E+06
 Total: -0.9679382905E+06
 
 Hessian matrix:
 -0.3226469188E+06 -0.1230604681E+01 -0.1410663783E+01
 -0.1230604681E+01 -0.3226453744E+06 -0.5507808925E+00
 -0.1410663783E+01 -0.5507808925E+00 -0.3226459973E+06
 Eigenvalues of Hessian: -0.3226485025E+06 -0.3226451601E+06 -0.3226446278E+06
 Eigenvectors (columns) of Hessian:
 -0.7626810578E+00 -0.2639807166E+00  0.5904504936E+00
 -0.3907768306E+00 -0.5393675312E+00 -0.7459062508E+00
 -0.5153746916E+00  0.7996229408E+00 -0.3082078515E+00
 Determinant of Hessian: -0.3358762123E+17
 Ellipticity of electron density:    0.000010
 eta index:   -1.000012
 Stiffness:   -1.000002
 
 Stress tensor:
 -0.8066702786E+05  0.3435779375E+00  0.3934220422E+00
  0.3435779375E+00 -0.8066746507E+05  0.1442310585E+00
  0.3934220422E+00  0.1442310585E+00 -0.8066728290E+05
 Eigenvalues of stress tensor: -0.8066767489E+05 -0.8066751079E+05 -0.8066659015E+05
 Eigenvectors (columns) of stress tensor:
 -0.5875182259E+00 -0.2621707612E+00  0.7655643841E+00
  0.7451815114E+00 -0.5441165774E+00  0.3855407441E+00
  0.3154787621E+00  0.7969966388E+00  0.5150432103E+00
 Stress tensor stiffness:    1.000013
 Stress tensor polarizability:    0.999987
 
 ----------------   CP    32,     Type (3,-3)   ----------------
 Corresponding nucleus:    49(O )
 Position (Bohr):       36.735330790188   10.328419453686   -6.646334410791
 Position (Angstrom):   19.439499889151    5.465564199538   -3.517088706231
 Density of all electrons:  0.3012466058E+03
 Density of Alpha electrons:  0.1506233029E+03
 Density of Beta electrons:  0.1506233029E+03
 Spin density of electrons:  0.0000000000E+00
 Lagrangian kinetic energy G(r):  0.7596688915E+02
 G(r) in X,Y,Z:  0.2649734915E+02  0.2153606073E+02  0.2793347927E+02
 Hamiltonian kinetic energy K(r):  0.1125394917E+07
 Potential energy density V(r): -0.1125470884E+07
 Energy density E(r) or H(r): -0.1125394917E+07
 Laplacian of electron density: -0.4501275800E+07
 Electron localization function (ELF):  0.9999961802E+00
 Localized orbital locator (LOL):  0.9980493882E+00
 Local information entropy:  0.3675976943E+00
 Interaction region indicator (IRI):  0.6003591186E-11
 Reduced density gradient (RDG):  0.1000000000E+03
 Reduced density gradient with promolecular approximation:  0.1000000000E+03
 Sign(lambda2)*rho: -0.3012466058E+03
 Sign(lambda2)*rho with promolecular approximation: -0.2923736118E+03
 Corr. hole for alpha, ref.:   0.00000   0.00000   0.00000 :               NaN
 Source function, ref.:   0.00000   0.00000   0.00000 :  0.9247656851E+04
 Wavefunction value for orbital       1 : -0.1806843370E-05
 Average local ionization energy (ALIE):  0.1788853092E+02
 van der Waals potential (probe atom: C ):  0.1148340682E+73 kcal/mol
 Delta-g (under promolecular approximation):  0.4225390908E-01
 Delta-g (under Hirshfeld partition):  0.7137124493E-01
 User-defined real space function:  0.1000000000E+01
 ESP from nuclear charges:  0.1440759586E+07
 
 Note: Below information are for electron density
 
 Components of gradient in x/y/z are:
 -0.3139171811E-08 -0.6168270339E-09  0.9320011429E-10
 Norm of gradient is:  0.3200556438E-08
 
 Components of Laplacian in x/y/z are:
 -0.1500420554E+07 -0.1500440827E+07 -0.1500414420E+07
 Total: -0.4501275800E+07
 
 Hessian matrix:
 -0.1500420554E+07 -0.1167287723E+02  0.1197565470E+02
 -0.1167287723E+02 -0.1500440827E+07  0.2395643228E+01
  0.1197565470E+02  0.2395643228E+01 -0.1500414420E+07
 Eigenvalues of Hessian: -0.1500447831E+07 -0.1500423708E+07 -0.1500404261E+07
 Eigenvectors (columns) of Hessian:
  0.4660451525E+00 -0.5926028347E+00 -0.6569808187E+00
  0.8547890291E+00  0.4932131094E+00  0.1614823350E+00
 -0.2283366629E+00  0.6368380556E+00 -0.7364099805E+00
 Determinant of Hessian: -0.3377871364E+19
 Ellipticity of electron density:    0.000016
 eta index:   -1.000029
 Stiffness:   -1.000013
 
 Stress tensor:
 -0.3751581332E+06  0.2542436920E+01 -0.3229996694E+01
  0.2542436920E+01 -0.3751532788E+06 -0.2509310556E+00
 -0.3229996694E+01 -0.2509310556E+00 -0.3751594719E+06
 Eigenvalues of stress tensor: -0.3751623381E+06 -0.3751567010E+06 -0.3751518448E+06
 Eigenvectors (columns) of stress tensor:
  0.6617408633E+00  0.5905045305E+00 -0.4619560901E+00
 -0.1654584326E+00 -0.4859453690E+00 -0.8581844822E+00
  0.7312472474E+00 -0.6443302708E+00  0.2238659539E+00
 Stress tensor stiffness:    1.000028
 Stress tensor polarizability:    0.999972
 
 ----------------   CP    33,     Type (3,-3)   ----------------
 Corresponding nucleus:    66(O )
 Position (Bohr):       36.636666720916   12.466318104023    0.843097798058
 Position (Angstrom):   19.387289112157    6.596891444516    0.446148141295
 Density of all electrons:  0.3010779350E+03
 Density of Alpha electrons:  0.1505389675E+03
 Density of Beta electrons:  0.1505389675E+03
 Spin density of electrons:  0.0000000000E+00
 Lagrangian kinetic energy G(r):  0.7615451423E+02
 G(r) in X,Y,Z:  0.2952606037E+02  0.2398215099E+02  0.2264630287E+02
 Hamiltonian kinetic energy K(r):  0.1124711607E+07
 Potential energy density V(r): -0.1124787761E+07
 Energy density E(r) or H(r): -0.1124711607E+07
 Laplacian of electron density: -0.4498541810E+07
 Electron localization function (ELF):  0.9999961542E+00
 Localized orbital locator (LOL):  0.9980427574E+00
 Local information entropy:  0.3675897879E+00
 Interaction region indicator (IRI):  0.5832029466E-11
 Reduced density gradient (RDG):  0.1000000000E+03
 Reduced density gradient with promolecular approximation:  0.1000000000E+03
 Sign(lambda2)*rho: -0.3010779350E+03
 Sign(lambda2)*rho with promolecular approximation: -0.2923736266E+03
 Corr. hole for alpha, ref.:   0.00000   0.00000   0.00000 :               NaN
 Source function, ref.:   0.00000   0.00000   0.00000 :  0.9248111370E+04
 Wavefunction value for orbital       1 : -0.6224735200E-05
 Average local ionization energy (ALIE):  0.1787220664E+02
 van der Waals potential (probe atom: C ):  0.1509555329E+73 kcal/mol
 Delta-g (under promolecular approximation):  0.4761093332E-01
 Delta-g (under Hirshfeld partition):  0.7694514327E-01
 User-defined real space function:  0.1000000000E+01
 ESP from nuclear charges:  0.1473965599E+07
 
 Note: Below information are for electron density
 
 Components of gradient in x/y/z are:
 -0.3013940431E-08 -0.7543077274E-09 -0.4190159331E-10
 Norm of gradient is:  0.3107180846E-08
 
 Components of Laplacian in x/y/z are:
 -0.1499497497E+07 -0.1499519538E+07 -0.1499524775E+07
 Total: -0.4498541810E+07
 
 Hessian matrix:
 -0.1499497497E+07 -0.3577781816E+01 -0.1125673275E+02
 -0.3577781816E+01 -0.1499519538E+07 -0.8740616950E+01
 -0.1125673275E+02 -0.8740616950E+01 -0.1499524775E+07
 Eigenvalues of Hessian: -0.1499534695E+07 -0.1499513670E+07 -0.1499493444E+07
 Eigenvectors (columns) of Hessian:
  0.2920438108E+00 -0.1625257239E+00  0.9424944571E+00
  0.5285598613E+00  0.8487171462E+00 -0.1742638108E-01
  0.7970789707E+00 -0.5032540062E+00 -0.3337671638E+00
 Determinant of Hessian: -0.3371720134E+19
 Ellipticity of electron density:    0.000014
 eta index:   -1.000028
 Stiffness:   -1.000013
 
 Stress tensor:
 -0.3749334264E+06  0.7177542051E+00  0.2839156398E+01
  0.7177542051E+00 -0.3749278487E+06  0.1629220816E+01
  0.2839156398E+01  0.1629220816E+01 -0.3749264864E+06
 Eigenvalues of stress tensor: -0.3749344425E+06 -0.3749287949E+06 -0.3749245240E+06
 Eigenvectors (columns) of stress tensor:
 -0.9429543591E+00 -0.1395822665E+00  0.3022480232E+00
  0.2054041753E-01  0.8817428561E+00  0.4712829584E+00
  0.3322877787E+00 -0.4506066206E+00  0.8285761918E+00
 Stress tensor stiffness:    1.000026
 Stress tensor polarizability:    0.999974
 
 ----------------   CP    34,     Type (3,-3)   ----------------
 Corresponding nucleus:    45(C )
 Position (Bohr):       35.771880896645   12.230481507158   -1.685354101968
 Position (Angstrom):   18.929664161641    6.472092091959   -0.891850983063
 Density of all electrons:  0.1220014784E+03
 Density of Alpha electrons:  0.6100073922E+02
 Density of Beta electrons:  0.6100073922E+02
 Spin density of electrons:  0.0000000000E+00
 Lagrangian kinetic energy G(r):  0.8647347874E+01
 G(r) in X,Y,Z:  0.3090963812E+01  0.3136230424E+01  0.2420153637E+01
 Hamiltonian kinetic energy K(r):  0.2419218283E+06
 Potential energy density V(r): -0.2419304756E+06
 Energy density E(r) or H(r): -0.2419218283E+06
 Laplacian of electron density: -0.9676527237E+06
 Electron localization function (ELF):  0.9999989929E+00
 Localized orbital locator (LOL):  0.9989974557E+00
 Local information entropy:  0.2783056148E+00
 Interaction region indicator (IRI):  0.8614074621E-12
 Reduced density gradient (RDG):  0.1000000000E+03
 Reduced density gradient with promolecular approximation:  0.1000000000E+03
 Sign(lambda2)*rho: -0.1220014784E+03
 Sign(lambda2)*rho with promolecular approximation: -0.1213906590E+03
 Corr. hole for alpha, ref.:   0.00000   0.00000   0.00000 :               NaN
 Source function, ref.:   0.00000   0.00000   0.00000 :  0.2034839598E+04
 Wavefunction value for orbital       1 :  0.1418538325E-05
 Average local ionization energy (ALIE):  0.9606833901E+01
 van der Waals potential (probe atom: C ):  0.7139369211E+76 kcal/mol
 Delta-g (under promolecular approximation):  0.4292846203E-01
 Delta-g (under Hirshfeld partition):  0.5266126459E-01
 User-defined real space function:  0.1000000000E+01
 ESP from nuclear charges:  0.2084010448E+07
 
 Note: Below information are for electron density
 
 Components of gradient in x/y/z are:
  0.7539716074E-10  0.1514986192E-09  0.1522126869E-10
 Norm of gradient is:  0.1699065934E-09
 
 Components of Laplacian in x/y/z are:
 -0.3225501232E+06 -0.3225499191E+06 -0.3225526814E+06
 Total: -0.9676527237E+06
 
 Hessian matrix:
 -0.3225501232E+06 -0.2724149808E+00 -0.8148424818E+00
 -0.2724149808E+00 -0.3225499191E+06 -0.3023475982E+00
 -0.8148424818E+00 -0.3023475982E+00 -0.3225526814E+06
 Eigenvalues of Hessian: -0.3225529632E+06 -0.3225500560E+06 -0.3225497045E+06
 Eigenvectors (columns) of Hessian:
  0.2844069453E+00  0.6642467302E+00  0.6912951402E+00
  0.1199231916E+00  0.6907599064E+00 -0.7130702489E+00
  0.9511735476E+00 -0.2857044508E+00 -0.1167983270E+00
 Determinant of Hessian: -0.3355790235E+17
 Ellipticity of electron density:    0.000009
 eta index:   -1.000010
 Stiffness:   -1.000001
 
 Stress tensor:
 -0.8064371272E+05  0.8002326571E-01  0.2102215187E+00
  0.8002326571E-01 -0.8064375223E+05  0.7443010104E-01
  0.2102215187E+00  0.7443010104E-01 -0.8064301067E+05
 Eigenvalues of stress tensor: -0.8064382397E+05 -0.8064370986E+05 -0.8064294180E+05
 Eigenvectors (columns) of stress tensor:
 -0.7242617993E+00  0.6334353947E+00  0.2724049318E+00
  0.6780720233E+00  0.7260008576E+00  0.1146345761E+00
  0.1251526161E+00 -0.2677356076E+00  0.9553295071E+00
 Stress tensor stiffness:    1.000011
 Stress tensor polarizability:    0.999989
 
 ----------------   CP    35,     Type (3,-3)   ----------------
 Corresponding nucleus:    13(O )
 Position (Bohr):       24.991060105511   11.395117076917   -9.443184885535
 Position (Angstrom):   13.224699484144    6.030036272676   -4.997118239769
 Density of all electrons:  0.3011358513E+03
 Density of Alpha electrons:  0.1505679256E+03
 Density of Beta electrons:  0.1505679256E+03
 Spin density of electrons:  0.0000000000E+00
 Lagrangian kinetic energy G(r):  0.7634199422E+02
 G(r) in X,Y,Z:  0.2410752078E+02  0.2357082540E+02  0.2866364804E+02
 Hamiltonian kinetic energy K(r):  0.1124970387E+07
 Potential energy density V(r): -0.1125046729E+07
 Energy density E(r) or H(r): -0.1124970387E+07
 Laplacian of electron density: -0.4499576181E+07
 Electron localization function (ELF):  0.9999961377E+00
 Localized orbital locator (LOL):  0.9980385761E+00
 Local information entropy:  0.3675925152E+00
 Interaction region indicator (IRI):  0.3956207789E-11
 Reduced density gradient (RDG):  0.1000000000E+03
 Reduced density gradient with promolecular approximation:  0.1000000000E+03
 Sign(lambda2)*rho: -0.3011358513E+03
 Sign(lambda2)*rho with promolecular approximation: -0.2923750477E+03
 Corr. hole for alpha, ref.:   0.00000   0.00000   0.00000 :               NaN
 Source function, ref.:   0.00000   0.00000   0.00000 :  0.1232820255E+05
 Wavefunction value for orbital       1 : -0.2863736102E-05
 Average local ionization energy (ALIE):  0.1790056517E+02
 van der Waals potential (probe atom: C ):  0.2070408940E+73 kcal/mol
 Delta-g (under promolecular approximation):  0.4215410893E-01
 Delta-g (under Hirshfeld partition):  0.7136519216E-01
 User-defined real space function:  0.1000000000E+01
 ESP from nuclear charges:  0.1513298333E+07
 
 Note: Below information are for electron density
 
 Components of gradient in x/y/z are:
 -0.1880798628E-08  0.9508682730E-09  0.5546141324E-10
 Norm of gradient is:  0.2108229096E-08
 
 Components of Laplacian in x/y/z are:
 -0.1499864385E+07 -0.1499866289E+07 -0.1499845507E+07
 Total: -0.4499576181E+07
 
 Hessian matrix:
 -0.1499864385E+07  0.1569660071E+02 -0.1058374300E+02
  0.1569660071E+02 -0.1499866289E+07 -0.1143117617E+01
 -0.1058374300E+02 -0.1143117617E+01 -0.1499845507E+07
 Eigenvalues of Hessian: -0.1499882256E+07 -0.1499855707E+07 -0.1499838218E+07
 Eigenvectors (columns) of Hessian:
 -0.7076389769E+00  0.4850459820E+00 -0.5137873819E+00
  0.6825803400E+00  0.6571663535E+00 -0.3197130952E+00
 -0.1825682280E+00  0.5769426134E+00  0.7961193773E+00
 Determinant of Hessian: -0.3374046495E+19
 Ellipticity of electron density:    0.000018
 eta index:   -1.000029
 Stiffness:   -1.000012
 
 Stress tensor:
 -0.3750143112E+06 -0.3496087719E+01  0.2803992177E+01
 -0.3496087719E+01 -0.3750137139E+06  0.6108511370E+00
  0.2803992177E+01  0.6108511370E+00 -0.3750187040E+06
 Eigenvalues of stress tensor: -0.3750207880E+06 -0.3750157115E+06 -0.3750102296E+06
 Eigenvectors (columns) of stress tensor:
 -0.5177685813E+00  0.4777222772E+00  0.7097162264E+00
 -0.3242463511E+00  0.6581033220E+00 -0.6795324285E+00
  0.7916943855E+00  0.5819634382E+00  0.1858455182E+00
 Stress tensor stiffness:    1.000028
 Stress tensor polarizability:    0.999972
 
 ----------------   CP    36,     Type (3,-3)   ----------------
 Corresponding nucleus:    54(C )
 Position (Bohr):       32.585897599754   10.044728881384  -11.363994517474
 Position (Angstrom):   17.243714406609    5.315441613728   -6.013566923474
 Density of all electrons:  0.1220159105E+03
 Density of Alpha electrons:  0.6100795527E+02
 Density of Beta electrons:  0.6100795527E+02
 Spin density of electrons:  0.0000000000E+00
 Lagrangian kinetic energy G(r):  0.8668426434E+01
 G(r) in X,Y,Z:  0.3185044568E+01  0.2830466404E+01  0.2652915462E+01
 Hamiltonian kinetic energy K(r):  0.2419458351E+06
 Potential energy density V(r): -0.2419545036E+06
 Energy density E(r) or H(r): -0.2419458351E+06
 Laplacian of electron density: -0.9677486669E+06
 Electron localization function (ELF):  0.9999989884E+00
 Localized orbital locator (LOL):  0.9989952123E+00
 Local information entropy:  0.2783215967E+00
 Interaction region indicator (IRI):  0.4488730662E-11
 Reduced density gradient (RDG):  0.1000000000E+03
 Reduced density gradient with promolecular approximation:  0.1000000000E+03
 Sign(lambda2)*rho: -0.1220159105E+03
 Sign(lambda2)*rho with promolecular approximation: -0.1213892250E+03
 Corr. hole for alpha, ref.:   0.00000   0.00000   0.00000 :               NaN
 Source function, ref.:   0.00000   0.00000   0.00000 :  0.2142604544E+04
 Wavefunction value for orbital       1 :  0.4745565678E-08
 Average local ionization energy (ALIE):  0.9599044356E+01
 van der Waals potential (probe atom: C ):  0.7395915758E+75 kcal/mol
 Delta-g (under promolecular approximation):  0.4322009406E-01
 Delta-g (under Hirshfeld partition):  0.5258356537E-01
 User-defined real space function:  0.1000000000E+01
 ESP from nuclear charges:  0.1725231037E+07
 
 Note: Below information are for electron density
 
 Components of gradient in x/y/z are:
  0.8448198807E-09  0.2067940263E-09 -0.1661352167E-09
 Norm of gradient is:  0.8854859177E-09
 
 Components of Laplacian in x/y/z are:
 -0.3225817546E+06 -0.3225831160E+06 -0.3225837962E+06
 Total: -0.9677486669E+06
 
 Hessian matrix:
 -0.3225817546E+06  0.4551312443E+00  0.3018141268E-01
  0.4551312443E+00 -0.3225831160E+06  0.1755816035E+01
  0.3018141268E-01  0.1755816035E+01 -0.3225837962E+06
 Eigenvalues of Hessian: -0.3225852650E+06 -0.3225820717E+06 -0.3225813302E+06
 Eigenvectors (columns) of Hessian:
  0.7647537139E-01  0.7357953332E+00 -0.6728720125E+00
 -0.6405148017E+00 -0.4809314656E+00 -0.5987033608E+00
  0.7641284620E+00 -0.4767705455E+00 -0.4345083895E+00
 Determinant of Hessian: -0.3356788518E+17
 Ellipticity of electron density:    0.000010
 eta index:   -1.000012
 Stiffness:   -1.000002
 
 Stress tensor:
 -0.8065180875E+05 -0.1337387574E+00 -0.9781132756E-02
 -0.1337387574E+00 -0.8065143993E+05 -0.4839589178E+00
 -0.9781132756E-02 -0.4839589178E+00 -0.8065125489E+05
 Eigenvalues of stress tensor: -0.8065193729E+05 -0.8065171796E+05 -0.8065084832E+05
 Eigenvectors (columns) of stress tensor:
 -0.6636067012E+00 -0.7436133092E+00  0.8164185519E-01
 -0.6056801241E+00  0.4700226569E+00 -0.6420516251E+00
 -0.4390646119E+00  0.4755186099E+00  0.7623019862E+00
 Stress tensor stiffness:    1.000014
 Stress tensor polarizability:    0.999986
 
 ----------------   CP    37,     Type (3,-3)   ----------------
 Corresponding nucleus:   138(H )
 Position (Bohr):       34.249928967114   10.533125463525  -10.305216796143
 Position (Angstrom):   18.124281884443    5.573889954879   -5.453285881934
 Density of all electrons:  0.4529220540E+00
 Density of Alpha electrons:  0.2264610270E+00
 Density of Beta electrons:  0.2264610270E+00
 Spin density of electrons:  0.0000000000E+00
 Lagrangian kinetic energy G(r):  0.5064993691E-02
 G(r) in X,Y,Z:  0.1674062217E-02  0.1640579239E-02  0.1750352235E-02
 Hamiltonian kinetic energy K(r):  0.6918087300E+01
 Potential energy density V(r): -0.6923152293E+01
 Energy density E(r) or H(r): -0.6918087300E+01
 Laplacian of electron density: -0.2765208922E+02
 Electron localization function (ELF):  0.9999562172E+00
 Localized orbital locator (LOL):  0.9934393646E+00
 Local information entropy:  0.4008052787E-02
 Interaction region indicator (IRI):  0.1105940245E-13
 Reduced density gradient (RDG):  0.1000000000E+03
 Reduced density gradient with promolecular approximation:  0.1000000000E+03
 Sign(lambda2)*rho: -0.4529220540E+00
 Sign(lambda2)*rho with promolecular approximation: -0.2991711532E+00
 Corr. hole for alpha, ref.:   0.00000   0.00000   0.00000 :               NaN
 Source function, ref.:   0.00000   0.00000   0.00000 :  0.5901727500E-01
 Wavefunction value for orbital       1 :  0.2964529817E-07
 Average local ionization energy (ALIE):  0.4061552885E+00
 van der Waals potential (probe atom: C ):  0.4521931906E+28 kcal/mol
 Delta-g (under promolecular approximation):  0.1038119935E+00
 Delta-g (under Hirshfeld partition):  0.1969504909E+00
 User-defined real space function:  0.1000000000E+01
 ESP from nuclear charges:  0.1141633886E+03
 
 Note: Below information are for electron density
 
 Components of gradient in x/y/z are:
  0.7619772868E-15 -0.1938119804E-14  0.4132545001E-14
 Norm of gradient is:  0.4627617739E-14
 
 Components of Laplacian in x/y/z are:
 -0.8974485593E+01 -0.9416227835E+01 -0.9261375795E+01
 Total: -0.2765208922E+02
 
 Hessian matrix:
 -0.8974485593E+01  0.1361280003E+00  0.3038386081E+00
  0.1361280003E+00 -0.9416227835E+01  0.8993558141E-01
  0.3038386081E+00  0.8993558141E-01 -0.9261375795E+01
 Eigenvalues of Hessian: -0.9457965457E+01 -0.9451684081E+01 -0.8742439685E+01
 Eigenvectors (columns) of Hessian:
  0.1611895588E+00 -0.5485993324E+00 -0.8204003282E+00
  0.7792576695E+00  0.5808510178E+00 -0.2353074152E+00
 -0.6056198566E+00  0.6013741494E+00 -0.5211273566E+00
 Determinant of Hessian: -0.7815190440E+03
 Ellipticity of electron density:    0.000665
 eta index:   -1.081845
 Stiffness:   -1.081127
 
 Stress tensor:
 -0.2246969523E+01  0.3439957469E-01  0.7590214931E-01
  0.3439957469E-01 -0.2357338117E+01  0.2203614151E-01
  0.7590214931E-01  0.2203614151E-01 -0.2318844653E+01
 Eigenvalues of stress tensor: -0.2367352717E+01 -0.2366787082E+01 -0.2189012494E+01
 Eigenvectors (columns) of stress tensor:
 -0.4422822573E-01 -0.5692554573E+00 -0.8209702117E+00
 -0.8816960124E+00  0.4086408003E+00 -0.2358491850E+00
  0.4697403599E+00  0.7134149709E+00 -0.5199837243E+00
 Stress tensor stiffness:    1.081471
 Stress tensor polarizability:    0.924667
 
 ----------------   CP    38,     Type (3,-3)   ----------------
 Corresponding nucleus:   148(H )
 Position (Bohr):       13.929978443518   13.734801595550   -8.214689517160
 Position (Angstrom):    7.371427140680    7.268144000639   -4.347026487125
 Density of all electrons:  0.4520242127E+00
 Density of Alpha electrons:  0.2260121064E+00
 Density of Beta electrons:  0.2260121064E+00
 Spin density of electrons:  0.0000000000E+00
 Lagrangian kinetic energy G(r):  0.4471940671E-02
 G(r) in X,Y,Z:  0.1281418432E-02  0.1155465507E-02  0.2035056732E-02
 Hamiltonian kinetic energy K(r):  0.6905009929E+01
 Potential energy density V(r): -0.6909481869E+01
 Energy density E(r) or H(r): -0.6905009929E+01
 Laplacian of electron density: -0.2760215195E+02
 Electron localization function (ELF):  0.9999656251E+00
 Localized orbital locator (LOL):  0.9941839957E+00
 Local information entropy:  0.4001160260E-02
 Interaction region indicator (IRI):  0.2172700074E-13
 Reduced density gradient (RDG):  0.1000000000E+03
 Reduced density gradient with promolecular approximation:  0.1000000000E+03
 Sign(lambda2)*rho: -0.4520242127E+00
 Sign(lambda2)*rho with promolecular approximation: -0.2987578544E+00
 Corr. hole for alpha, ref.:   0.00000   0.00000   0.00000 :               NaN
 Source function, ref.:   0.00000   0.00000   0.00000 :  0.1035248734E+00
 Wavefunction value for orbital       1 :  0.4569186579E-06
 Average local ionization energy (ALIE):  0.4077566981E+00
 van der Waals potential (probe atom: C ):  0.6789362232E+28 kcal/mol
 Delta-g (under promolecular approximation):  0.1022386102E+00
 Delta-g (under Hirshfeld partition):  0.1922068666E+00
 User-defined real space function:  0.1000000000E+01
 ESP from nuclear charges:  0.9727182709E+02
 
 Note: Below information are for electron density
 
 Components of gradient in x/y/z are:
  0.1474081274E-14  0.7408136604E-14 -0.5023759186E-14
 Norm of gradient is:  0.9071469556E-14
 
 Components of Laplacian in x/y/z are:
 -0.9351095253E+01 -0.8827388288E+01 -0.9423668411E+01
 Total: -0.2760215195E+02
 
 Hessian matrix:
 -0.9351095253E+01  0.2188169393E+00 -0.2006616805E-02
  0.2188169393E+00 -0.8827388288E+01 -0.3561290874E-03
 -0.2006616805E-02 -0.3561290874E-03 -0.9423668411E+01
 Eigenvalues of Hessian: -0.9430916505E+01 -0.9423240139E+01 -0.8747995308E+01
 Eigenvectors (columns) of Hessian:
  0.9134636652E+00  0.2219362687E+00 -0.3410695310E+00
 -0.3310484066E+00 -0.8208320572E-01 -0.9400368609E+00
  0.2366243538E+00 -0.9716000412E+00  0.1508377819E-02
 Determinant of Hessian: -0.7774325143E+03
 Ellipticity of electron density:    0.000815
 eta index:   -1.078066
 Stiffness:   -1.077189
 
 Stress tensor:
 -0.2340336650E+01  0.5480828858E-01 -0.3095103098E-03
  0.5480828858E-01 -0.2209158003E+01 -0.1458540242E-03
 -0.3095103098E-03 -0.1458540242E-03 -0.2359987216E+01
 Eigenvalues of stress tensor: -0.2360372912E+01 -0.2359836580E+01 -0.2189272378E+01
 Eigenvectors (columns) of stress tensor:
  0.7970724440E+00 -0.4983490028E+00  0.3410627367E+00
 -0.2883894902E+00  0.1820914961E+00  0.9400394614E+00
  0.5305723522E+00  0.8476384597E+00 -0.1421498999E-02
 Stress tensor stiffness:    1.078154
 Stress tensor polarizability:    0.927511
 
 ----------------   CP    39,     Type (3,-3)   ----------------
 Corresponding nucleus:   131(H )
 Position (Bohr):       33.936947119927   13.105524595394   -1.891440280097
 Position (Angstrom):   17.958659023485    6.935144952811   -1.000907092011
 Density of all electrons:  0.4530785297E+00
 Density of Alpha electrons:  0.2265392649E+00
 Density of Beta electrons:  0.2265392649E+00
 Spin density of electrons:  0.0000000000E+00
 Lagrangian kinetic energy G(r):  0.4845758432E-02
 G(r) in X,Y,Z:  0.1617972188E-02  0.1757180702E-02  0.1470605541E-02
 Hamiltonian kinetic energy K(r):  0.6901784472E+01
 Potential energy density V(r): -0.6906630230E+01
 Energy density E(r) or H(r): -0.6901784472E+01
 Laplacian of electron density: -0.2758775485E+02
 Electron localization function (ELF):  0.9999599642E+00
 Localized orbital locator (LOL):  0.9937251457E+00
 Local information entropy:  0.4009253802E-02
 Interaction region indicator (IRI):  0.7290823872E-13
 Reduced density gradient (RDG):  0.1000000000E+03
 Reduced density gradient with promolecular approximation:  0.1000000000E+03
 Sign(lambda2)*rho: -0.4530785297E+00
 Sign(lambda2)*rho with promolecular approximation: -0.2990333330E+00
 Corr. hole for alpha, ref.:   0.00000   0.00000   0.00000 :               NaN
 Source function, ref.:   0.00000   0.00000   0.00000 :  0.6026470896E-01
 Wavefunction value for orbital       1 : -0.1124543387E-05
 Average local ionization energy (ALIE):  0.4015871409E+00
 van der Waals potential (probe atom: C ):  0.6377375778E+28 kcal/mol
 Delta-g (under promolecular approximation):  0.1017096934E+00
 Delta-g (under Hirshfeld partition):  0.1919163019E+00
 User-defined real space function:  0.1000000000E+01
 ESP from nuclear charges:  0.1173485317E+03
 
 Note: Below information are for electron density
 
 Components of gradient in x/y/z are:
  0.3046521369E-13 -0.1724315135E-14 -0.5427516075E-15
 Norm of gradient is:  0.3051879891E-13
 
 Components of Laplacian in x/y/z are:
 -0.8869103197E+01 -0.9297877588E+01 -0.9420774068E+01
 Total: -0.2758775485E+02
 
 Hessian matrix:
 -0.8869103197E+01 -0.2623843629E+00  0.6173288475E-01
 -0.2623843629E+00 -0.9297877588E+01 -0.3019293993E-01
  0.6173288475E-01 -0.3019293993E-01 -0.9420774068E+01
 Eigenvalues of Hessian: -0.9427810222E+01 -0.9422199836E+01 -0.8737744795E+01
 Eigenvectors (columns) of Hessian:
 -0.2597652341E-01 -0.4373059122E+00 -0.8989375726E+00
  0.1762017639E+00 -0.8871649308E+00  0.4264871909E+00
  0.9840112594E+00  0.1473157314E+00 -0.1000995337E+00
 Determinant of Hessian: -0.7761800909E+03
 Ellipticity of electron density:    0.000595
 eta index:   -1.078975
 Stiffness:   -1.078333
 
 Stress tensor:
 -0.2220511744E+01 -0.6590693737E-01  0.1552117188E-01
 -0.6590693737E-01 -0.2327983759E+01 -0.7470156494E-02
  0.1552117188E-01 -0.7470156494E-02 -0.2358134728E+01
 Eigenvalues of stress tensor: -0.2359886349E+01 -0.2359271612E+01 -0.2187472269E+01
 Eigenvectors (columns) of stress tensor:
 -0.2713119674E-01 -0.4376934878E+00 -0.8987148096E+00
  0.1744281967E+00 -0.8873259547E+00  0.4268810774E+00
  0.9842960441E+00  0.1451794091E+00 -0.1004203008E+00
 Stress tensor stiffness:    1.078819
 Stress tensor polarizability:    0.926940
 
 ----------------   CP    40,     Type (3,-3)   ----------------
 Corresponding nucleus:    11(C )
 Position (Bohr):       22.687537500254   12.140593710049  -10.648346302593
 Position (Angstrom):   12.005727816642    6.424525518190   -5.634862197135
 Density of all electrons:  0.1220476931E+03
 Density of Alpha electrons:  0.6102384655E+02
 Density of Beta electrons:  0.6102384655E+02
 Spin density of electrons:  0.0000000000E+00
 Lagrangian kinetic energy G(r):  0.8562427556E+01
 G(r) in X,Y,Z:  0.2466739555E+01  0.3138215453E+01  0.2957472548E+01
 Hamiltonian kinetic energy K(r):  0.2420240900E+06
 Potential energy density V(r): -0.2420326524E+06
 Energy density E(r) or H(r): -0.2420240900E+06
 Laplacian of electron density: -0.9680621103E+06
 Electron localization function (ELF):  0.9999990138E+00
 Localized orbital locator (LOL):  0.9990079171E+00
 Local information entropy:  0.2783567853E+00
 Interaction region indicator (IRI):  0.2509665080E-11
 Reduced density gradient (RDG):  0.1000000000E+03
 Reduced density gradient with promolecular approximation:  0.1000000000E+03
 Sign(lambda2)*rho: -0.1220476931E+03
 Sign(lambda2)*rho with promolecular approximation: -0.1213891485E+03
 Corr. hole for alpha, ref.:   0.00000   0.00000   0.00000 :               NaN
 Source function, ref.:   0.00000   0.00000   0.00000 :  0.2766310177E+04
 Wavefunction value for orbital       1 :  0.6596423945E-05
 Average local ionization energy (ALIE):  0.9618081845E+01
 van der Waals potential (probe atom: C ):  0.3605594521E+75 kcal/mol
 Delta-g (under promolecular approximation):  0.4160487010E-01
 Delta-g (under Hirshfeld partition):  0.5116023909E-01
 User-defined real space function:  0.1000000000E+01
 ESP from nuclear charges:  0.1624980441E+07
 
 Note: Below information are for electron density
 
 Components of gradient in x/y/z are:
  0.3799094581E-09 -0.2283784273E-09 -0.2208055405E-09
 Norm of gradient is:  0.4952201421E-09
 
 Components of Laplacian in x/y/z are:
 -0.3226888425E+06 -0.3226863048E+06 -0.3226869631E+06
 Total: -0.9680621103E+06
 
 Hessian matrix:
 -0.3226888425E+06  0.9338240456E+00 -0.1282743608E+01
  0.9338240456E+00 -0.3226863048E+06  0.5534350490E+00
 -0.1282743608E+01  0.5534350490E+00 -0.3226869631E+06
 Eigenvalues of Hessian: -0.3226898262E+06 -0.3226863257E+06 -0.3226859585E+06
 Eigenvectors (columns) of Hessian:
 -0.8497373180E+00  0.4986491384E+00  0.1711593620E+00
  0.2941008285E+00  0.1789035764E+00  0.9388813626E+00
 -0.4375513605E+00 -0.8481406411E+00  0.2986741699E+00
 Determinant of Hessian: -0.3360051258E+17
 Ellipticity of electron density:    0.000011
 eta index:   -1.000012
 Stiffness:   -1.000001
 
 Stress tensor:
 -0.8067714410E+05 -0.2541699969E+00  0.3392725679E+00
 -0.2541699969E+00 -0.8067785262E+05 -0.1539030817E+00
  0.3392725679E+00 -0.1539030817E+00 -0.8067765572E+05
 Eigenvalues of stress tensor: -0.8067794762E+05 -0.8067782044E+05 -0.8067688437E+05
 Eigenvectors (columns) of stress tensor:
 -0.1729352030E+00 -0.4934515338E+00 -0.8524077659E+00
 -0.9398624058E+00 -0.1761298187E+00  0.2926379077E+00
 -0.2945370497E+00  0.8517534096E+00 -0.4333174997E+00
 Stress tensor stiffness:    1.000013
 Stress tensor polarizability:    0.999987
 
 ----------------   CP    41,     Type (3,-3)   ----------------
 Corresponding nucleus:   105(H )
 Position (Bohr):       17.542904885803   12.862975001723  -10.452797641222
 Position (Angstrom):    9.283305478606    6.806793235327   -5.531382301915
 Density of all electrons:  0.4523052998E+00
 Density of Alpha electrons:  0.2261526499E+00
 Density of Beta electrons:  0.2261526499E+00
 Spin density of electrons:  0.0000000000E+00
 Lagrangian kinetic energy G(r):  0.4720630771E-02
 G(r) in X,Y,Z:  0.1549874461E-02  0.1595247665E-02  0.1575508645E-02
 Hamiltonian kinetic energy K(r):  0.6899611392E+01
 Potential energy density V(r): -0.6904332023E+01
 Energy density E(r) or H(r): -0.6899611392E+01
 Laplacian of electron density: -0.2757956305E+02
 Electron localization function (ELF):  0.9999617840E+00
 Localized orbital locator (LOL):  0.9938688623E+00
 Local information entropy:  0.4003318328E-02
 Interaction region indicator (IRI):  0.3269306658E-13
 Reduced density gradient (RDG):  0.1000000000E+03
 Reduced density gradient with promolecular approximation:  0.1000000000E+03
 Sign(lambda2)*rho: -0.4523052998E+00
 Sign(lambda2)*rho with promolecular approximation: -0.2993184518E+00
 Corr. hole for alpha, ref.:   0.00000   0.00000   0.00000 :               NaN
 Source function, ref.:   0.00000   0.00000   0.00000 :  0.9093697563E-01
 Wavefunction value for orbital       1 : -0.7606465531E-07
 Average local ionization energy (ALIE):  0.4181845894E+00
 van der Waals potential (probe atom: C ):  0.5816922913E+28 kcal/mol
 Delta-g (under promolecular approximation):  0.1024562973E+00
 Delta-g (under Hirshfeld partition):  0.1932234193E+00
 User-defined real space function:  0.1000000000E+01
 ESP from nuclear charges:  0.1068724777E+03
 
 Note: Below information are for electron density
 
 Components of gradient in x/y/z are:
 -0.1168943414E-13 -0.2075596639E-14 -0.6754796375E-14
 Norm of gradient is:  0.1365936477E-13
 
 Components of Laplacian in x/y/z are:
 -0.9219629166E+01 -0.9019415480E+01 -0.9340518401E+01
 Total: -0.2757956305E+02
 
 Hessian matrix:
 -0.9219629166E+01  0.2873903680E+00  0.1330797511E+00
  0.2873903680E+00 -0.9019415480E+01  0.1831272369E+00
  0.1330797511E+00  0.1831272369E+00 -0.9340518401E+01
 Eigenvalues of Hessian: -0.9426510033E+01 -0.9421940279E+01 -0.8731112734E+01
 Eigenvectors (columns) of Hessian:
 -0.6803997561E+00 -0.4910606521E+00  0.5439812569E+00
  0.1584703203E+00  0.6261394296E+00  0.7634373401E+00
  0.7155021520E+00 -0.6056474640E+00  0.3482065764E+00
 Determinant of Hessian: -0.7754626358E+03
 Ellipticity of electron density:    0.000485
 eta index:   -1.079646
 Stiffness:   -1.079123
 
 Stress tensor:
 -0.2308007040E+01  0.7206105634E-01  0.3302809520E-01
  0.7206105634E-01 -0.2258044365E+01  0.4617801468E-01
  0.3302809520E-01  0.4617801468E-01 -0.2338280617E+01
 Eigenvalues of stress tensor: -0.2359480035E+01 -0.2359211325E+01 -0.2185640663E+01
 Eigenvectors (columns) of stress tensor:
 -0.6202044562E+00 -0.5654604551E+00  0.5436919222E+00
  0.8562201176E-01  0.6401562592E+00  0.7634584697E+00
  0.7797533608E+00 -0.5200523412E+00  0.3486119029E+00
 Stress tensor stiffness:    1.079537
 Stress tensor polarizability:    0.926323
 
 ----------------   CP    42,     Type (3,-3)   ----------------
 Corresponding nucleus:   140(H )
 Position (Bohr):       33.850469649808    9.469993090301  -16.180016601665
 Position (Angstrom):   17.912897117042    5.011304530796   -8.562096057633
 Density of all electrons:  0.4519353850E+00
 Density of Alpha electrons:  0.2259676925E+00
 Density of Beta electrons:  0.2259676925E+00
 Spin density of electrons:  0.0000000000E+00
 Lagrangian kinetic energy G(r):  0.4522665826E-02
 G(r) in X,Y,Z:  0.1609393516E-02  0.1308237691E-02  0.1605034620E-02
 Hamiltonian kinetic energy K(r):  0.6906518324E+01
 Potential energy density V(r): -0.6911040990E+01
 Energy density E(r) or H(r): -0.6906518324E+01
 Laplacian of electron density: -0.2760798263E+02
 Electron localization function (ELF):  0.9999648196E+00
 Localized orbital locator (LOL):  0.9941164974E+00
 Local information entropy:  0.4000478236E-02
 Interaction region indicator (IRI):  0.5165888153E-13
 Reduced density gradient (RDG):  0.1000000000E+03
 Reduced density gradient with promolecular approximation:  0.1000000000E+03
 Sign(lambda2)*rho: -0.4519353850E+00
 Sign(lambda2)*rho with promolecular approximation: -0.2987023498E+00
 Corr. hole for alpha, ref.:   0.00000   0.00000   0.00000 :               NaN
 Source function, ref.:   0.00000   0.00000   0.00000 :  0.5677620179E-01
 Wavefunction value for orbital       1 :  0.1372221451E-06
 Average local ionization energy (ALIE):  0.4043012661E+00
 van der Waals potential (probe atom: C ):  0.7651933200E+28 kcal/mol
 Delta-g (under promolecular approximation):  0.1016049905E+00
 Delta-g (under Hirshfeld partition):  0.1906104891E+00
 User-defined real space function:  0.1000000000E+01
 ESP from nuclear charges:  0.1014893062E+03
 
 Note: Below information are for electron density
 
 Components of gradient in x/y/z are:
 -0.1898134427E-13  0.6257147578E-14  0.8097038665E-14
 Norm of gradient is:  0.2156398297E-13
 
 Components of Laplacian in x/y/z are:
 -0.9420050216E+01 -0.8872429868E+01 -0.9315502548E+01
 Total: -0.2760798263E+02
 
 Hessian matrix:
 -0.9420050216E+01  0.6310651754E-01  0.3205431339E-01
  0.6310651754E-01 -0.8872429868E+01  0.2460654180E+00
  0.3205431339E-01  0.2460654180E+00 -0.9315502548E+01
 Eigenvalues of Hessian: -0.9430121455E+01 -0.9422511627E+01 -0.8755349550E+01
 Eigenvectors (columns) of Hessian:
  0.8105772332E+00 -0.5760042130E+00  0.1057529939E+00
  0.1571892261E+00  0.3879430159E+00  0.9081804686E+00
 -0.5641419115E+00 -0.7195271802E+00  0.4049994330E+00
 Determinant of Hessian: -0.7779603408E+03
 Ellipticity of electron density:    0.000808
 eta index:   -1.077070
 Stiffness:   -1.076201
 
 Stress tensor:
 -0.2358231341E+01  0.1615241284E-01  0.7361693479E-02
  0.1615241284E-01 -0.2220723942E+01  0.6194860712E-01
  0.7361693479E-02  0.6194860712E-01 -0.2332085706E+01
 Eigenvalues of stress tensor: -0.2360164328E+01 -0.2359653019E+01 -0.2191223643E+01
 Eigenvectors (columns) of stress tensor:
 -0.9482015989E+00  0.2995722548E+00  0.1056891293E+00
 -0.3063460729E-01 -0.4173823695E+00  0.9082144452E+00
  0.3161886284E+00  0.8579326441E+00  0.4049399085E+00
 Stress tensor stiffness:    1.077099
 Stress tensor polarizability:    0.928420
 
 ----------------   CP    43,     Type (3,-3)   ----------------
 Corresponding nucleus:   103(H )
 Position (Bohr):       29.794030592904   12.077442272095   -9.317384218909
 Position (Angstrom):   15.766322010711    6.391107216389   -4.930547393874
 Density of all electrons:  0.4551415272E+00
 Density of Alpha electrons:  0.2275707636E+00
 Density of Beta electrons:  0.2275707636E+00
 Spin density of electrons:  0.0000000000E+00
 Lagrangian kinetic energy G(r):  0.4978831813E-02
 G(r) in X,Y,Z:  0.1610109448E-02  0.1606730040E-02  0.1761992326E-02
 Hamiltonian kinetic energy K(r):  0.6939728873E+01
 Potential energy density V(r): -0.6944707705E+01
 Energy density E(r) or H(r): -0.6939728873E+01
 Laplacian of electron density: -0.2773900017E+02
 Electron localization function (ELF):  0.9999583750E+00
 Localized orbital locator (LOL):  0.9936022491E+00
 Local information entropy:  0.4025082230E-02
 Interaction region indicator (IRI):  0.2191155259E-13
 Reduced density gradient (RDG):  0.1000000000E+03
 Reduced density gradient with promolecular approximation:  0.1000000000E+03
 Sign(lambda2)*rho: -0.4551415272E+00
 Sign(lambda2)*rho with promolecular approximation: -0.2994910847E+00
 Corr. hole for alpha, ref.:   0.00000   0.00000   0.00000 :               NaN
 Source function, ref.:   0.00000   0.00000   0.00000 :  0.6594800366E-01
 Wavefunction value for orbital       1 : -0.1525237285E-05
 Average local ionization energy (ALIE):  0.4143228616E+00
 van der Waals potential (probe atom: C ):  0.5347195912E+28 kcal/mol
 Delta-g (under promolecular approximation):  0.1033259353E+00
 Delta-g (under Hirshfeld partition):  0.1962190541E+00
 User-defined real space function:  0.1000000000E+01
 ESP from nuclear charges:  0.1226991070E+03
 
 Note: Below information are for electron density
 
 Components of gradient in x/y/z are:
  0.8683592040E-14  0.3067858467E-14 -0.3924811864E-15
 Norm of gradient is:  0.9217948132E-14
 
 Components of Laplacian in x/y/z are:
 -0.9442362879E+01 -0.8839453214E+01 -0.9457184073E+01
 Total: -0.2773900017E+02
 
 Hessian matrix:
 -0.9442362879E+01 -0.1599820577E+00 -0.3348225351E-01
 -0.1599820577E+00 -0.8839453214E+01  0.1223039629E+00
 -0.3348225351E-01  0.1223039629E+00 -0.9457184073E+01
 Eigenvalues of Hessian: -0.9484464888E+01 -0.9478497116E+01 -0.8776038162E+01
 Eigenvectors (columns) of Hessian:
  0.7899489748E+00 -0.5650129119E+00  0.2382037503E+00
  0.8067473547E-01 -0.2893304440E+00 -0.9538236112E+00
  0.6078422528E+00  0.7726890083E+00 -0.1829740204E+00
 Determinant of Hessian: -0.7889524305E+03
 Ellipticity of electron density:    0.000630
 eta index:   -1.080723
 Stiffness:   -1.080043
 
 Stress tensor:
 -0.2363810939E+01 -0.4002447292E-01 -0.7904818925E-02
 -0.4002447292E-01 -0.2213076763E+01  0.3085312867E-01
 -0.7904818925E-02  0.3085312867E-01 -0.2367820003E+01
 Eigenvalues of stress tensor: -0.2373982181E+01 -0.2373561110E+01 -0.2197164413E+01
 Eigenvectors (columns) of stress tensor:
 -0.7294150779E+00  0.6414121108E+00  0.2377901349E+00
 -0.5062973161E-01  0.2960376113E+00 -0.9538335090E+00
 -0.6821951879E+00 -0.7077797940E+00 -0.1834597743E+00
 Stress tensor stiffness:    1.080475
 Stress tensor polarizability:    0.925518
 
 ----------------   CP    44,     Type (3,-3)   ----------------
 Corresponding nucleus:    10(C )
 Position (Bohr):       21.055531501967   13.336666712685   -8.595413232749
 Position (Angstrom):   11.142107434291    7.057460093762   -4.548496801065
 Density of all electrons:  0.1220025372E+03
 Density of Alpha electrons:  0.6100126860E+02
 Density of Beta electrons:  0.6100126860E+02
 Spin density of electrons:  0.0000000000E+00
 Lagrangian kinetic energy G(r):  0.8633303584E+01
 G(r) in X,Y,Z:  0.3094796547E+01  0.2809670012E+01  0.2728837025E+01
 Hamiltonian kinetic energy K(r):  0.2419279119E+06
 Potential energy density V(r): -0.2419365452E+06
 Energy density E(r) or H(r): -0.2419279119E+06
 Laplacian of electron density: -0.9676771142E+06
 Electron localization function (ELF):  0.9999989962E+00
 Localized orbital locator (LOL):  0.9989990968E+00
 Local information entropy:  0.2783067873E+00
 Interaction region indicator (IRI):  0.2929516750E-11
 Reduced density gradient (RDG):  0.1000000000E+03
 Reduced density gradient with promolecular approximation:  0.1000000000E+03
 Sign(lambda2)*rho: -0.1220025372E+03
 Sign(lambda2)*rho with promolecular approximation: -0.1213906447E+03
 Corr. hole for alpha, ref.:   0.00000   0.00000   0.00000 :               NaN
 Source function, ref.:   0.00000   0.00000   0.00000 :  0.2920802593E+04
 Wavefunction value for orbital       1 :  0.1304089418E-04
 Average local ionization energy (ALIE):  0.9611969676E+01
 van der Waals potential (probe atom: C ):  0.9835135496E+76 kcal/mol
 Delta-g (under promolecular approximation):  0.4288263806E-01
 Delta-g (under Hirshfeld partition):  0.5256101841E-01
 User-defined real space function:  0.1000000000E+01
 ESP from nuclear charges:  0.2140392518E+07
 
 Note: Below information are for electron density
 
 Components of gradient in x/y/z are:
  0.5163166561E-09  0.1436171182E-09  0.2160585044E-09
 Norm of gradient is:  0.5778321931E-09
 
 Components of Laplacian in x/y/z are:
 -0.3225581888E+06 -0.3225593258E+06 -0.3225595997E+06
 Total: -0.9676771142E+06
 
 Hessian matrix:
 -0.3225581888E+06 -0.3017868498E+00  0.6125346856E+00
 -0.3017868498E+00 -0.3225593258E+06  0.1445421451E+01
  0.6125346856E+00  0.1445421451E+01 -0.3225595997E+06
 Eigenvalues of Hessian: -0.3225610649E+06 -0.3225582094E+06 -0.3225578399E+06
 Eigenvectors (columns) of Hessian:
  0.2232709798E+00  0.7135283808E+00 -0.6640988777E+00
  0.6456633149E+00 -0.6186609177E+00 -0.4476355132E+00
 -0.7302526641E+00 -0.3288402632E+00 -0.5988281289E+00
 Determinant of Hessian: -0.3356043998E+17
 Ellipticity of electron density:    0.000009
 eta index:   -1.000010
 Stiffness:   -1.000001
 
 Stress tensor:
 -0.8064573679E+05  0.7138369081E-01 -0.1719042083E+00
  0.7138369081E-01 -0.8064545079E+05 -0.3880245619E+00
 -0.1719042083E+00 -0.3880245619E+00 -0.8064535759E+05
 Eigenvalues of stress tensor: -0.8064584607E+05 -0.8064572648E+05 -0.8064497262E+05
 Eigenvectors (columns) of stress tensor:
 -0.6380576634E+00 -0.7361904542E+00 -0.2256236541E+00
 -0.4776295862E+00  0.6082533031E+00 -0.6339541763E+00
 -0.6039473459E+00  0.2967347879E+00  0.7397270233E+00
 Stress tensor stiffness:    1.000011
 Stress tensor polarizability:    0.999989
 
 ----------------   CP    45,     Type (3,-3)   ----------------
 Corresponding nucleus:    67(H )
 Position (Bohr):       36.796367824254   14.236480413981    1.183037286083
 Position (Angstrom):   19.471799296600    7.533620998546    0.626036371444
 Density of all electrons:  0.4060038079E+00
 Density of Alpha electrons:  0.2030019040E+00
 Density of Beta electrons:  0.2030019040E+00
 Spin density of electrons:  0.0000000000E+00
 Lagrangian kinetic energy G(r):  0.2246670967E-01
 G(r) in X,Y,Z:  0.7409855083E-02  0.9741357434E-02  0.5315497151E-02
 Hamiltonian kinetic energy K(r):  0.5894957159E+01
 Potential energy density V(r): -0.5917423868E+01
 Energy density E(r) or H(r): -0.5894957159E+01
 Laplacian of electron density: -0.2348996180E+02
 Electron localization function (ELF):  0.9987649310E+00
 Localized orbital locator (LOL):  0.9660439177E+00
 Local information entropy:  0.3644970316E-02
 Interaction region indicator (IRI):  0.1491019050E-13
 Reduced density gradient (RDG):  0.1000000000E+03
 Reduced density gradient with promolecular approximation:  0.1000000000E+03
 Sign(lambda2)*rho: -0.4060038079E+00
 Sign(lambda2)*rho with promolecular approximation: -0.2940960828E+00
 Corr. hole for alpha, ref.:   0.00000   0.00000   0.00000 :               NaN
 Source function, ref.:   0.00000   0.00000   0.00000 :  0.4735674038E-01
 Wavefunction value for orbital       1 :  0.3506292065E-06
 Average local ionization energy (ALIE):  0.5516218056E+00
 van der Waals potential (probe atom: C ):  0.1984344497E+26 kcal/mol
 Delta-g (under promolecular approximation):  0.2158863117E+00
 Delta-g (under Hirshfeld partition):  0.3280321971E+00
 User-defined real space function:  0.1000000000E+01
 ESP from nuclear charges:  0.9433460874E+02
 
 Note: Below information are for electron density
 
 Components of gradient in x/y/z are:
  0.3344546862E-14  0.4406197629E-14 -0.1474514955E-16
 Norm of gradient is:  0.5531797960E-14
 
 Components of Laplacian in x/y/z are:
 -0.8261687432E+01 -0.7004769894E+01 -0.8223504470E+01
 Total: -0.2348996180E+02
 
 Hessian matrix:
 -0.8261687432E+01  0.1265205377E+00  0.2284744339E-01
  0.1265205377E+00 -0.7004769894E+01  0.2773739190E+00
  0.2284744339E-01  0.2773739190E+00 -0.8223504470E+01
 Eigenvalues of Hessian: -0.8285426365E+01 -0.8272341913E+01 -0.6932193518E+01
 Eigenvectors (columns) of Hessian:
  0.3654222878E+00  0.9258577546E+00 -0.9619755641E-01
 -0.2313820189E+00 -0.9753323984E-02 -0.9728140799E+00
  0.9016257056E+00 -0.3777463315E+00 -0.2106627545E+00
 Determinant of Hessian: -0.4751317104E+03
 Ellipticity of electron density:    0.001582
 eta index:   -1.195210
 Stiffness:   -1.193322
 
 Stress tensor:
 -0.2080241568E+01  0.3108056421E-01  0.7488084220E-02
  0.3108056421E-01 -0.1770675188E+01  0.6964579421E-01
  0.7488084220E-02  0.6964579421E-01 -0.2066507112E+01
 Eigenvalues of stress tensor: -0.2083540995E+01 -0.2081896651E+01 -0.1751986222E+01
 Eigenvectors (columns) of stress tensor:
 -0.9371203610E+00  0.3352783243E+00  0.9692200123E-01
  0.1548053003E-01 -0.2375031922E+00  0.9712633973E+00
  0.3486628489E+00  0.9116911094E+00  0.2173787911E+00
 Stress tensor stiffness:    1.189245
 Stress tensor polarizability:    0.840870
 
 ----------------   CP    46,     Type (3,-3)   ----------------
 Corresponding nucleus:   132(H )
 Position (Bohr):       39.482995410889   12.934205185774   -3.055836157541
 Position (Angstrom):   20.893501389630    6.844486625455   -1.617078854824
 Density of all electrons:  0.4526266332E+00
 Density of Alpha electrons:  0.2263133166E+00
 Density of Beta electrons:  0.2263133166E+00
 Spin density of electrons:  0.0000000000E+00
 Lagrangian kinetic energy G(r):  0.4870559583E-02
 G(r) in X,Y,Z:  0.1583703389E-02  0.1408536211E-02  0.1878319982E-02
 Hamiltonian kinetic energy K(r):  0.6906117236E+01
 Potential energy density V(r): -0.6910987795E+01
 Energy density E(r) or H(r): -0.6906117236E+01
 Laplacian of electron density: -0.2760498670E+02
 Electron localization function (ELF):  0.9999594195E+00
 Localized orbital locator (LOL):  0.9936828013E+00
 Local information entropy:  0.4005785138E-02
 Interaction region indicator (IRI):  0.6697727420E-13
 Reduced density gradient (RDG):  0.1000000000E+03
 Reduced density gradient with promolecular approximation:  0.1000000000E+03
 Sign(lambda2)*rho: -0.4526266332E+00
 Sign(lambda2)*rho with promolecular approximation: -0.2994757918E+00
 Corr. hole for alpha, ref.:   0.00000   0.00000   0.00000 :               NaN
 Source function, ref.:   0.00000   0.00000   0.00000 :  0.5273033422E-01
 Wavefunction value for orbital       1 :  0.1215681929E-05
 Average local ionization energy (ALIE):  0.4194882544E+00
 van der Waals potential (probe atom: C ):  0.5960671970E+28 kcal/mol
 Delta-g (under promolecular approximation):  0.1026031035E+00
 Delta-g (under Hirshfeld partition):  0.1935399660E+00
 User-defined real space function:  0.1000000000E+01
 ESP from nuclear charges:  0.1101514619E+03
 
 Note: Below information are for electron density
 
 Components of gradient in x/y/z are:
 -0.2685590465E-13 -0.7785222120E-14  0.1566021618E-14
 Norm of gradient is:  0.2800538737E-13
 
 Components of Laplacian in x/y/z are:
 -0.8837983590E+01 -0.9365946995E+01 -0.9401056119E+01
 Total: -0.2760498670E+02
 
 Hessian matrix:
 -0.8837983590E+01 -0.2007300272E+00  0.1333875945E+00
 -0.2007300272E+00 -0.9365946995E+01 -0.4564023957E-01
  0.1333875945E+00 -0.4564023957E-01 -0.9401056119E+01
 Eigenvalues of Hessian: -0.9433750688E+01 -0.9430978426E+01 -0.8740257590E+01
 Eigenvectors (columns) of Hessian:
 -0.2637904640E+00 -0.2676179767E+00 -0.9267120425E+00
 -0.9364901583E+00 -0.1591104247E+00  0.3125220889E+00
 -0.2310860758E+00  0.9502970542E+00 -0.2086497886E+00
 Determinant of Hessian: -0.7776163408E+03
 Ellipticity of electron density:    0.000294
 eta index:   -1.079345
 Stiffness:   -1.079028
 
 Stress tensor:
 -0.2212663304E+01 -0.5035584426E-01  0.3352223069E-01
 -0.5035584426E-01 -0.2344303821E+01 -0.1120440617E-01
  0.3352223069E-01 -0.1120440617E-01 -0.2354020670E+01
 Eigenvalues of stress tensor: -0.2361620501E+01 -0.2361285660E+01 -0.2188081633E+01
 Eigenvectors (columns) of stress tensor:
 -0.3230745011E+00  0.1932467079E+00  0.9264332554E+00
 -0.3781594461E+00  0.8710187621E+00 -0.3135629912E+00
  0.8675357630E+00  0.4516436937E+00  0.2083258839E+00
 Stress tensor stiffness:    1.079311
 Stress tensor polarizability:    0.926517
 
 ----------------   CP    47,     Type (3,-3)   ----------------
 Corresponding nucleus:   142(H )
 Position (Bohr):       23.506835298702   11.645455012048  -16.015553438943
 Position (Angstrom):   12.439281540523    6.162509402972   -8.475065899888
 Density of all electrons:  0.4507773522E+00
 Density of Alpha electrons:  0.2253886761E+00
 Density of Beta electrons:  0.2253886761E+00
 Spin density of electrons:  0.0000000000E+00
 Lagrangian kinetic energy G(r):  0.4659221176E-02
 G(r) in X,Y,Z:  0.1748982562E-02  0.1536953729E-02  0.1373284885E-02
 Hamiltonian kinetic energy K(r):  0.6883931612E+01
 Potential energy density V(r): -0.6888590833E+01
 Energy density E(r) or H(r): -0.6883931612E+01
 Laplacian of electron density: -0.2751708956E+02
 Electron localization function (ELF):  0.9999623474E+00
 Localized orbital locator (LOL):  0.9939141191E+00
 Local information entropy:  0.3991584918E-02
 Interaction region indicator (IRI):  0.3876355702E-12
 Reduced density gradient (RDG):  0.1000000000E+03
 Reduced density gradient with promolecular approximation:  0.1000000000E+03
 Sign(lambda2)*rho: -0.4507773522E+00
 Sign(lambda2)*rho with promolecular approximation: -0.2987434369E+00
 Corr. hole for alpha, ref.:   0.00000   0.00000   0.00000 :               NaN
 Source function, ref.:   0.00000   0.00000   0.00000 :  0.7124410274E-01
 Wavefunction value for orbital       1 :  0.1605623078E-05
 Average local ionization energy (ALIE):  0.4048790412E+00
 van der Waals potential (probe atom: C ):  0.8323057110E+28 kcal/mol
 Delta-g (under promolecular approximation):  0.1004696512E+00
 Delta-g (under Hirshfeld partition):  0.1878664990E+00
 User-defined real space function:  0.1000000000E+01
 ESP from nuclear charges:  0.1081561536E+03
 
 Note: Below information are for electron density
 
 Components of gradient in x/y/z are:
  0.1032121437E-12  0.1041858657E-12  0.6728992363E-13
 Norm of gradient is:  0.1613548110E-12
 
 Components of Laplacian in x/y/z are:
 -0.9181840926E+01 -0.9120264890E+01 -0.9214983745E+01
 Total: -0.2751708956E+02
 
 Hessian matrix:
 -0.9181840926E+01  0.2385580162E+00  0.1946448366E+00
  0.2385580162E+00 -0.9120264890E+01  0.2246114431E+00
  0.1946448366E+00  0.2246114431E+00 -0.9214983745E+01
 Eigenvalues of Hessian: -0.9397261903E+01 -0.9391006794E+01 -0.8728820864E+01
 Eigenvectors (columns) of Hessian:
 -0.9805979308E-01  0.8212317798E+00 -0.5621055425E+00
 -0.5744853947E+00 -0.5079253219E+00 -0.6418554344E+00
  0.8126197193E+00 -0.2599812134E+00 -0.5215927151E+00
 Determinant of Hessian: -0.7703162624E+03
 Ellipticity of electron density:    0.000666
 eta index:   -1.076579
 Stiffness:   -1.075862
 
 Stress tensor:
 -0.2298958197E+01  0.6011125174E-01  0.4877174640E-01
  0.6011125174E-01 -0.2283140130E+01  0.5598537484E-01
  0.4877174640E-01  0.5598537484E-01 -0.2306492506E+01
 Eigenvalues of stress tensor: -0.2352014597E+01 -0.2351545262E+01 -0.2185030974E+01
 Eigenvectors (columns) of stress tensor:
 -0.1099566294E+00 -0.8197952996E+00 -0.5620010733E+00
  0.6829598105E+00  0.3484893576E+00 -0.6419665606E+00
 -0.7221325619E+00  0.4544126257E+00 -0.5215685273E+00
 Stress tensor stiffness:    1.076422
 Stress tensor polarizability:    0.929004
 
 ----------------   CP    48,     Type (3,-3)   ----------------
 Corresponding nucleus:   143(H )
 Position (Bohr):       26.259143454121   11.926034311890  -14.203451186538
 Position (Angstrom):   13.895740293753    6.310985574300   -7.516142684089
 Density of all electrons:  0.4530906772E+00
 Density of Alpha electrons:  0.2265453386E+00
 Density of Beta electrons:  0.2265453386E+00
 Spin density of electrons:  0.0000000000E+00
 Lagrangian kinetic energy G(r):  0.4899051774E-02
 G(r) in X,Y,Z:  0.1438304230E-02  0.1669844162E-02  0.1790903382E-02
 Hamiltonian kinetic energy K(r):  0.6924962750E+01
 Potential energy density V(r): -0.6929861801E+01
 Energy density E(r) or H(r): -0.6924962750E+01
 Laplacian of electron density: -0.2768025479E+02
 Electron localization function (ELF):  0.9999590843E+00
 Localized orbital locator (LOL):  0.9936568546E+00
 Local information entropy:  0.4009347036E-02
 Interaction region indicator (IRI):  0.4126515856E-13
 Reduced density gradient (RDG):  0.1000000000E+03
 Reduced density gradient with promolecular approximation:  0.1000000000E+03
 Sign(lambda2)*rho: -0.4530906772E+00
 Sign(lambda2)*rho with promolecular approximation: -0.2991404695E+00
 Corr. hole for alpha, ref.:   0.00000   0.00000   0.00000 :               NaN
 Source function, ref.:   0.00000   0.00000   0.00000 :  0.6851768505E-01
 Wavefunction value for orbital       1 :  0.4480699922E-06
 Average local ionization energy (ALIE):  0.4064344002E+00
 van der Waals potential (probe atom: C ):  0.5968890150E+28 kcal/mol
 Delta-g (under promolecular approximation):  0.1025716457E+00
 Delta-g (under Hirshfeld partition):  0.1937129039E+00
 User-defined real space function:  0.1000000000E+01
 ESP from nuclear charges:  0.1144456130E+03
 
 Note: Below information are for electron density
 
 Components of gradient in x/y/z are:
  0.1487373592E-13  0.6171712447E-14 -0.6250208684E-14
 Norm of gradient is:  0.1727377097E-13
 
 Components of Laplacian in x/y/z are:
 -0.9034975470E+01 -0.9279557630E+01 -0.9365721692E+01
 Total: -0.2768025479E+02
 
 Hessian matrix:
 -0.9034975470E+01 -0.2760945117E+00  0.1964429376E+00
 -0.2760945117E+00 -0.9279557630E+01 -0.1246817077E+00
  0.1964429376E+00 -0.1246817077E+00 -0.9365721692E+01
 Eigenvalues of Hessian: -0.9460534597E+01 -0.9454551685E+01 -0.8765168509E+01
 Eigenvectors (columns) of Hessian:
  0.6227463328E+00 -0.1399152116E-01  0.7822986912E+00
  0.6501731772E+00  0.5654773770E+00 -0.5074546046E+00
 -0.4352721501E+00  0.8246451197E+00  0.3612458746E+00
 Determinant of Hessian: -0.7840014905E+03
 Ellipticity of electron density:    0.000633
 eta index:   -1.079333
 Stiffness:   -1.078650
 
 Stress tensor:
 -0.2261620476E+01 -0.6895070862E-01  0.4886452218E-01
 -0.6895070862E-01 -0.2323229096E+01 -0.3152851221E-01
  0.4886452218E-01 -0.3152851221E-01 -0.2345012230E+01
 Eigenvalues of stress tensor: -0.2367974988E+01 -0.2367441241E+01 -0.2194445572E+01
 Eigenvectors (columns) of stress tensor:
 -0.6008861517E+00 -0.1616347654E+00 -0.7828218413E+00
 -0.7667442175E+00  0.3933465703E+00  0.5073280798E+00
  0.2259184313E+00  0.9050705377E+00 -0.3602890286E+00
 Stress tensor stiffness:    1.079077
 Stress tensor polarizability:    0.926718
 
 ----------------   CP    49,     Type (3,-3)   ----------------
 Corresponding nucleus:    46(C )
 Position (Bohr):       37.586336454000   13.553782946094   -3.481343441923
 Position (Angstrom):   19.889832692790    7.172353056599   -1.842247612793
 Density of all electrons:  0.1220494301E+03
 Density of Alpha electrons:  0.6102471503E+02
 Density of Beta electrons:  0.6102471503E+02
 Spin density of electrons:  0.0000000000E+00
 Lagrangian kinetic energy G(r):  0.8581538459E+01
 G(r) in X,Y,Z:  0.3220834433E+01  0.2254560946E+01  0.3106143080E+01
 Hamiltonian kinetic energy K(r):  0.2420261767E+06
 Potential energy density V(r): -0.2420347583E+06
 Energy density E(r) or H(r): -0.2420261767E+06
 Laplacian of electron density: -0.9680703808E+06
 Electron localization function (ELF):  0.9999990095E+00
 Localized orbital locator (LOL):  0.9990057286E+00
 Local information entropy:  0.2783587081E+00
 Interaction region indicator (IRI):  0.5416386618E-11
 Reduced density gradient (RDG):  0.1000000000E+03
 Reduced density gradient with promolecular approximation:  0.1000000000E+03
 Sign(lambda2)*rho: -0.1220494301E+03
 Sign(lambda2)*rho with promolecular approximation: -0.1213892221E+03
 Corr. hole for alpha, ref.:   0.00000   0.00000   0.00000 :               NaN
 Source function, ref.:   0.00000   0.00000   0.00000 :  0.1920785096E+04
 Wavefunction value for orbital       1 :  0.2393488832E-06
 Average local ionization energy (ALIE):  0.9613606150E+01
 van der Waals potential (probe atom: C ):  0.3169858172E+75 kcal/mol
 Delta-g (under promolecular approximation):  0.4193950686E-01
 Delta-g (under Hirshfeld partition):  0.5160899981E-01
 User-defined real space function:  0.1000000000E+01
 ESP from nuclear charges:  0.1607631640E+07
 
 Note: Below information are for electron density
 
 Components of gradient in x/y/z are:
 -0.1051661758E-08 -0.1861237275E-09 -0.4138020482E-10
 Norm of gradient is:  0.1068806257E-08
 
 Components of Laplacian in x/y/z are:
 -0.3226887701E+06 -0.3226924413E+06 -0.3226891695E+06
 Total: -0.9680703808E+06
 
 Hessian matrix:
 -0.3226887701E+06  0.2729168066E+00  0.1206024320E+00
  0.2729168066E+00 -0.3226924413E+06 -0.6771138433E+00
  0.1206024320E+00 -0.6771138433E+00 -0.3226891695E+06
 Eigenvalues of Hessian: -0.3226925980E+06 -0.3226890489E+06 -0.3226887339E+06
 Eigenvectors (columns) of Hessian:
  0.7587440720E-01 -0.2100858643E+00  0.9747343248E+00
 -0.9777123218E+00 -0.2075932462E+00  0.3136335257E-01
 -0.1957592656E+00  0.9553894357E+00  0.2211545526E+00
 Determinant of Hessian: -0.3360137377E+17
 Ellipticity of electron density:    0.000011
 eta index:   -1.000012
 Stiffness:   -1.000001
 
 Stress tensor:
 -0.8067863419E+05 -0.7125840948E-01 -0.3619505092E-01
 -0.7125840948E-01 -0.8067761944E+05  0.1745001275E+00
 -0.3619505092E-01  0.1745001275E+00 -0.8067850465E+05
 Eigenvalues of stress tensor: -0.8067864440E+05 -0.8067853319E+05 -0.8067758069E+05
 Eigenvectors (columns) of stress tensor:
  0.9764307170E+00 -0.2032160562E+00  0.7270687263E-01
  0.3153327353E-01 -0.1989346322E+00 -0.9795053164E+00
  0.2135151224E+00  0.9587117641E+00 -0.1878378181E+00
 Stress tensor stiffness:    1.000013
 Stress tensor polarizability:    0.999987
 
 ----------------   CP    50,     Type (3,-3)   ----------------
 Corresponding nucleus:    47(C )
 Position (Bohr):       37.004940547645   12.998135984003   -6.248595713714
 Position (Angstrom):   19.582171228634    6.878317346953   -3.306614451844
 Density of all electrons:  0.1220269717E+03
 Density of Alpha electrons:  0.6101348583E+02
 Density of Beta electrons:  0.6101348583E+02
 Spin density of electrons:  0.0000000000E+00
 Lagrangian kinetic energy G(r):  0.8627166708E+01
 G(r) in X,Y,Z:  0.3224395759E+01  0.2301568672E+01  0.3101202278E+01
 Hamiltonian kinetic energy K(r):  0.2419796151E+06
 Potential energy density V(r): -0.2419882423E+06
 Energy density E(r) or H(r): -0.2419796151E+06
 Laplacian of electron density: -0.9678839517E+06
 Electron localization function (ELF):  0.9999989983E+00
 Localized orbital locator (LOL):  0.9990001410E+00
 Local information entropy:  0.2783338443E+00
 Interaction region indicator (IRI):  0.2015451900E-11
 Reduced density gradient (RDG):  0.1000000000E+03
 Reduced density gradient with promolecular approximation:  0.1000000000E+03
 Sign(lambda2)*rho: -0.1220269717E+03
 Sign(lambda2)*rho with promolecular approximation: -0.1213897550E+03
 Corr. hole for alpha, ref.:   0.00000   0.00000   0.00000 :               NaN
 Source function, ref.:   0.00000   0.00000   0.00000 :  0.1939312168E+04
 Wavefunction value for orbital       1 :  0.5982139090E-05
 Average local ionization energy (ALIE):  0.9611533253E+01
 van der Waals potential (probe atom: C ):  0.7259863991E+75 kcal/mol
 Delta-g (under promolecular approximation):  0.4180519625E-01
 Delta-g (under Hirshfeld partition):  0.5151838941E-01
 User-defined real space function:  0.1000000000E+01
 ESP from nuclear charges:  0.1722567867E+07
 
 Note: Below information are for electron density
 
 Components of gradient in x/y/z are:
 -0.3045044217E-09  0.2477735239E-09  0.6317518730E-10
 Norm of gradient is:  0.3976251580E-09
 
 Components of Laplacian in x/y/z are:
 -0.3226266770E+06 -0.3226301680E+06 -0.3226271067E+06
 Total: -0.9678839517E+06
 
 Hessian matrix:
 -0.3226266770E+06 -0.5274082015E+00 -0.4530332479E-01
 -0.5274082015E+00 -0.3226301680E+06 -0.5093650365E+00
 -0.4530332479E-01 -0.5093650365E+00 -0.3226271067E+06
 Eigenvalues of Hessian: -0.3226303269E+06 -0.3226270278E+06 -0.3226265971E+06
 Eigenvectors (columns) of Hessian:
 -0.1431547865E+00 -0.9026434522E-01  0.9855754944E+00
 -0.9772336197E+00 -0.1446707579E+00 -0.1551928618E+00
 -0.1565923358E+00  0.9853541088E+00  0.6749904134E-01
 Determinant of Hessian: -0.3358196485E+17
 Ellipticity of electron density:    0.000010
 eta index:   -1.000012
 Stiffness:   -1.000001
 
 Stress tensor:
 -0.8066311804E+05  0.1513895297E+00  0.1290126488E-01
  0.1513895297E+00 -0.8066214513E+05  0.1422807466E+00
  0.1290126488E-01  0.1422807466E+00 -0.8066297908E+05
 Eigenvalues of stress tensor: -0.8066314158E+05 -0.8066300166E+05 -0.8066209901E+05
 Eigenvectors (columns) of stress tensor:
 -0.9855320597E+00 -0.8429871040E-01  0.1470383854E+00
  0.1583576333E+00 -0.1487667037E+00  0.9761103052E+00
 -0.6041042403E-01  0.9852726502E+00  0.1599637001E+00
 Stress tensor stiffness:    1.000013
 Stress tensor polarizability:    0.999987
 
 ----------------   CP    51,     Type (3,-3)   ----------------
 Corresponding nucleus:    55(O )
 Position (Bohr):       32.261031607477   11.749108647418  -13.426505785925
 Position (Angstrom):   17.071802726898    6.217360544637   -7.105000883969
 Density of all electrons:  0.3011254820E+03
 Density of Alpha electrons:  0.1505627410E+03
 Density of Beta electrons:  0.1505627410E+03
 Spin density of electrons:  0.0000000000E+00
 Lagrangian kinetic energy G(r):  0.7610940244E+02
 G(r) in X,Y,Z:  0.2700050374E+02  0.2695692920E+02  0.2215196950E+02
 Hamiltonian kinetic energy K(r):  0.1124895269E+07
 Potential energy density V(r): -0.1124971378E+07
 Energy density E(r) or H(r): -0.1124895269E+07
 Laplacian of electron density: -0.4499276638E+07
 Electron localization function (ELF):  0.9999961608E+00
 Localized orbital locator (LOL):  0.9980444283E+00
 Local information entropy:  0.3675920279E+00
 Interaction region indicator (IRI):  0.8227007608E-11
 Reduced density gradient (RDG):  0.1000000000E+03
 Reduced density gradient with promolecular approximation:  0.1000000000E+03
 Sign(lambda2)*rho: -0.3011254820E+03
 Sign(lambda2)*rho with promolecular approximation: -0.2923735400E+03
 Corr. hole for alpha, ref.:   0.00000   0.00000   0.00000 :               NaN
 Source function, ref.:   0.00000   0.00000   0.00000 :  0.9712012659E+04
 Wavefunction value for orbital       1 :  0.1918444878E-06
 Average local ionization energy (ALIE):  0.1789190090E+02
 van der Waals potential (probe atom: C ):  0.1122120522E+73 kcal/mol
 Delta-g (under promolecular approximation):  0.4287250416E-01
 Delta-g (under Hirshfeld partition):  0.7230041763E-01
 User-defined real space function:  0.1000000000E+01
 ESP from nuclear charges:  0.1437989540E+07
 
 Note: Below information are for electron density
 
 Components of gradient in x/y/z are:
  0.4373423845E-08 -0.1908411207E-09 -0.2358689910E-09
 Norm of gradient is:  0.4383935520E-08
 
 Components of Laplacian in x/y/z are:
 -0.1499751822E+07 -0.1499752183E+07 -0.1499772633E+07
 Total: -0.4499276638E+07
 
 Hessian matrix:
 -0.1499751822E+07  0.7081047664E+01  0.1357348431E+02
  0.7081047664E+01 -0.1499752183E+07  0.1224788181E+02
  0.1357348431E+02  0.1224788181E+02 -0.1499772633E+07
 Eigenvalues of Hessian: -0.1499781723E+07 -0.1499759073E+07 -0.1499735842E+07
 Eigenvectors (columns) of Hessian:
 -0.3377065439E+00  0.6801804538E+00  0.6506218874E+00
 -0.2902844199E+00 -0.7327993313E+00  0.6154186345E+00
  0.8953710101E+00  0.1896550287E-01  0.4449169180E+00
 Determinant of Hessian: -0.3373372696E+19
 Ellipticity of electron density:    0.000015
 eta index:   -1.000031
 Stiffness:   -1.000015
 
 Stress tensor:
 -0.3749919566E+06 -0.2191497981E+01 -0.3232048966E+01
 -0.2191497981E+01 -0.3749919596E+06 -0.2995661516E+01
 -0.3232048966E+01 -0.2995661516E+01 -0.3749874622E+06
 Eigenvalues of stress tensor: -0.3749963359E+06 -0.3749897708E+06 -0.3749852716E+06
 Eigenvectors (columns) of stress tensor:
 -0.6411566705E+00 -0.6891199785E+00 -0.3376859178E+00
 -0.6254498799E+00  0.7242151386E+00 -0.2903874666E+00
 -0.4446690585E+00 -0.2502175549E-01  0.8953453748E+00
 Stress tensor stiffness:    1.000030
 Stress tensor polarizability:    0.999970
 
 ----------------   CP    52,     Type (3,-3)   ----------------
 Corresponding nucleus:     9(C )
 Position (Bohr):       18.663880631889   14.413097730233   -9.741483823232
 Position (Angstrom):    9.876500297409    7.627082857357   -5.154971239635
 Density of all electrons:  0.1220371487E+03
 Density of Alpha electrons:  0.6101857434E+02
 Density of Beta electrons:  0.6101857434E+02
 Spin density of electrons:  0.0000000000E+00
 Lagrangian kinetic energy G(r):  0.8625312484E+01
 G(r) in X,Y,Z:  0.2955242495E+01  0.2958944782E+01  0.2711125207E+01
 Hamiltonian kinetic energy K(r):  0.2419951938E+06
 Potential energy density V(r): -0.2420038191E+06
 Energy density E(r) or H(r): -0.2419951938E+06
 Laplacian of electron density: -0.9679462739E+06
 Electron localization function (ELF):  0.9999989990E+00
 Localized orbital locator (LOL):  0.9990004945E+00
 Local information entropy:  0.2783451119E+00
 Interaction region indicator (IRI):  0.2269428729E-11
 Reduced density gradient (RDG):  0.1000000000E+03
 Reduced density gradient with promolecular approximation:  0.1000000000E+03
 Sign(lambda2)*rho: -0.1220371487E+03
 Sign(lambda2)*rho with promolecular approximation: -0.1213897918E+03
 Corr. hole for alpha, ref.:   0.00000   0.00000   0.00000 :               NaN
 Source function, ref.:   0.00000   0.00000   0.00000 :  0.3018974575E+04
 Wavefunction value for orbital       1 :  0.1075423076E-04
 Average local ionization energy (ALIE):  0.9612714079E+01
 van der Waals potential (probe atom: C ):  0.1803515931E+76 kcal/mol
 Delta-g (under promolecular approximation):  0.4194427443E-01
 Delta-g (under Hirshfeld partition):  0.5141767726E-01
 User-defined real space function:  0.1000000000E+01
 ESP from nuclear charges:  0.1858259904E+07
 
 Note: Below information are for electron density
 
 Components of gradient in x/y/z are:
 -0.3572974971E-09  0.2364007878E-09 -0.1302065122E-09
 Norm of gradient is:  0.4477728998E-09
 
 Components of Laplacian in x/y/z are:
 -0.3226484717E+06 -0.3226484357E+06 -0.3226493665E+06
 Total: -0.9679462739E+06
 
 Hessian matrix:
 -0.3226484717E+06  0.9395021103E+00  0.1245386090E+01
  0.9395021103E+00 -0.3226484357E+06 -0.1018446288E+01
  0.1245386090E+01 -0.1018446288E+01 -0.3226493665E+06
 Eigenvalues of Hessian: -0.3226509853E+06 -0.3226478128E+06 -0.3226474759E+06
 Eigenvectors (columns) of Hessian:
 -0.5268084694E+00 -0.2549390972E+00  0.8108507220E+00
  0.4755424416E+00  0.7022879062E+00  0.5297651206E+00
  0.7045084974E+00 -0.6646786844E+00  0.2487368562E+00
 Determinant of Hessian: -0.3358845231E+17
 Ellipticity of electron density:    0.000010
 eta index:   -1.000011
 Stiffness:   -1.000001
 
 Stress tensor:
 -0.8066802841E+05 -0.2622577583E+00 -0.3349766277E+00
 -0.2622577583E+00 -0.8066802680E+05  0.2674779542E+00
 -0.3349766277E+00  0.2674779542E+00 -0.8066776389E+05
 Eigenvalues of stress tensor: -0.8066830161E+05 -0.8066818004E+05 -0.8066733746E+05
 Eigenvectors (columns) of stress tensor:
 -0.8064188272E+00  0.2755129705E+00  0.5232411282E+00
 -0.5440446480E+00 -0.6924212402E+00 -0.4738863230E+00
 -0.2317414424E+00  0.6668173882E+00 -0.7082728815E+00
 Stress tensor stiffness:    1.000012
 Stress tensor polarizability:    0.999988
 
 ----------------   CP    53,     Type (3,-3)   ----------------
 Corresponding nucleus:   167(H )
 Position (Bohr):       37.178868859904   16.688347976177    5.643771221919
 Position (Angstrom):   19.674210127813    8.831093436612    2.986555114190
 Density of all electrons:  0.4533120947E+00
 Density of Alpha electrons:  0.2266560473E+00
 Density of Beta electrons:  0.2266560473E+00
 Spin density of electrons:  0.0000000000E+00
 Lagrangian kinetic energy G(r):  0.4171410170E-02
 G(r) in X,Y,Z:  0.1596760076E-02  0.1560114605E-02  0.1014535488E-02
 Hamiltonian kinetic energy K(r):  0.6916876258E+01
 Potential energy density V(r): -0.6921047668E+01
 Energy density E(r) or H(r): -0.6916876258E+01
 Laplacian of electron density: -0.2765081939E+02
 Electron localization function (ELF):  0.9999703628E+00
 Localized orbital locator (LOL):  0.9945982664E+00
 Local information entropy:  0.4011046391E-02
 Interaction region indicator (IRI):  0.4983567149E-13
 Reduced density gradient (RDG):  0.1000000000E+03
 Reduced density gradient with promolecular approximation:  0.1000000000E+03
 Sign(lambda2)*rho: -0.4533120947E+00
 Sign(lambda2)*rho with promolecular approximation: -0.2988590850E+00
 Corr. hole for alpha, ref.:   0.00000   0.00000   0.00000 :               NaN
 Source function, ref.:   0.00000   0.00000   0.00000 :  0.5348330389E-01
 Wavefunction value for orbital       1 : -0.3806951173E-06
 Average local ionization energy (ALIE):  0.4127688957E+00
 van der Waals potential (probe atom: C ):  0.5183820664E+28 kcal/mol
 Delta-g (under promolecular approximation):  0.1042726662E+00
 Delta-g (under Hirshfeld partition):  0.1971740300E+00
 User-defined real space function:  0.1000000000E+01
 ESP from nuclear charges:  0.9646426525E+02
 
 Note: Below information are for electron density
 
 Components of gradient in x/y/z are:
  0.1664250335E-13  0.1252990767E-13  0.1302126809E-14
 Norm of gradient is:  0.2087263850E-13
 
 Components of Laplacian in x/y/z are:
 -0.9263270585E+01 -0.9166016652E+01 -0.9221532154E+01
 Total: -0.2765081939E+02
 
 Hessian matrix:
 -0.9263270585E+01  0.2268119260E+00 -0.2092604025E+00
  0.2268119260E+00 -0.9166016652E+01 -0.2560785218E+00
 -0.2092604025E+00 -0.2560785218E+00 -0.9221532154E+01
 Eigenvalues of Hessian: -0.9453991069E+01 -0.9446329662E+01 -0.8750498661E+01
 Eigenvectors (columns) of Hessian:
  0.5034346620E+00 -0.6933131971E+00  0.5156261745E+00
  0.3179206964E+00  0.7035390333E+00  0.6355778940E+00
  0.8034176821E+00  0.1560437098E+00 -0.5746045499E+00
 Determinant of Hessian: -0.7814678004E+03
 Ellipticity of electron density:    0.000811
 eta index:   -1.080395
 Stiffness:   -1.079519
 
 Stress tensor:
 -0.2319011166E+01  0.5764961281E-01 -0.5234815455E-01
  0.5764961281E-01 -0.2294624392E+01 -0.6453145675E-01
 -0.5234815455E-01 -0.6453145675E-01 -0.2307412110E+01
 Eigenvalues of stress tensor: -0.2365918298E+01 -0.2365739467E+01 -0.2189389903E+01
 Eigenvectors (columns) of stress tensor:
  0.4649935695E+00 -0.7201293589E+00  0.5149705688E+00
  0.3572115127E+00  0.6848419933E+00  0.6351309939E+00
  0.8100499463E+00  0.1113784121E+00 -0.5756856207E+00
 Stress tensor stiffness:    1.080629
 Stress tensor polarizability:    0.925387
 
 ----------------   CP    54,     Type (3,-3)   ----------------
 Corresponding nucleus:    56(C )
 Position (Bohr):       34.077100265787   11.327544247686  -15.365444750262
 Position (Angstrom):   18.032824874311    5.994278271371   -8.131043197228
 Density of all electrons:  0.1219956550E+03
 Density of Alpha electrons:  0.6099782748E+02
 Density of Beta electrons:  0.6099782748E+02
 Spin density of electrons:  0.0000000000E+00
 Lagrangian kinetic energy G(r):  0.8668358590E+01
 G(r) in X,Y,Z:  0.2781005930E+01  0.3193312060E+01  0.2694040600E+01
 Hamiltonian kinetic energy K(r):  0.2418969441E+06
 Potential energy density V(r): -0.2419056125E+06
 Energy density E(r) or H(r): -0.2418969441E+06
 Laplacian of electron density: -0.9675531030E+06
 Electron localization function (ELF):  0.9999989878E+00
 Localized orbital locator (LOL):  0.9989949424E+00
 Local information entropy:  0.2782991654E+00
 Interaction region indicator (IRI):  0.1940917177E-11
 Reduced density gradient (RDG):  0.1000000000E+03
 Reduced density gradient with promolecular approximation:  0.1000000000E+03
 Sign(lambda2)*rho: -0.1219956550E+03
 Sign(lambda2)*rho with promolecular approximation: -0.1213878149E+03
 Corr. hole for alpha, ref.:   0.00000   0.00000   0.00000 :               NaN
 Source function, ref.:   0.00000   0.00000   0.00000 :  0.1971225101E+04
 Wavefunction value for orbital       1 :  0.1666919322E-05
 Average local ionization energy (ALIE):  0.9593765473E+01
 van der Waals potential (probe atom: C ):  0.3460650697E+75 kcal/mol
 Delta-g (under promolecular approximation):  0.4398229223E-01
 Delta-g (under Hirshfeld partition):  0.5259151801E-01
 User-defined real space function:  0.1000000000E+01
 ESP from nuclear charges:  0.1619421335E+07
 
 Note: Below information are for electron density
 
 Components of gradient in x/y/z are:
  0.1840065322E-09 -0.2747495981E-09  0.1928716076E-09
 Norm of gradient is:  0.3828122288E-09
 
 Components of Laplacian in x/y/z are:
 -0.3225181082E+06 -0.3225165477E+06 -0.3225184471E+06
 Total: -0.9675531030E+06
 
 Hessian matrix:
 -0.3225181082E+06  0.3280642986E+00  0.1820519222E+01
  0.3280642986E+00 -0.3225165477E+06 -0.4684226352E+00
  0.1820519222E+01 -0.4684226352E+00 -0.3225184471E+06
 Eigenvalues of Hessian: -0.3225201943E+06 -0.3225165267E+06 -0.3225163820E+06
 Eigenvectors (columns) of Hessian:
 -0.6633104065E+00 -0.5809437497E+00  0.4717241400E+00
  0.1537516925E+00 -0.7227048929E+00 -0.6738383003E+00
  0.7323794929E+00 -0.3744355719E+00  0.5686987611E+00
 Determinant of Hessian: -0.3354753897E+17
 Ellipticity of electron density:    0.000011
 eta index:   -1.000012
 Stiffness:   -1.000000
 
 Stress tensor:
 -0.8063508906E+05 -0.9097433640E-01 -0.5050206804E+00
 -0.9097433640E-01 -0.8063552355E+05  0.1320967856E+00
 -0.5050206804E+00  0.1320967856E+00 -0.8063499987E+05
 Eigenvalues of stress tensor: -0.8063557187E+05 -0.8063552810E+05 -0.8063451250E+05
 Eigenvectors (columns) of stress tensor:
  0.4687884083E+00 -0.5817780371E+00 -0.6646591185E+00
 -0.6749828233E+00 -0.7213062416E+00  0.1552916422E+00
  0.5697680375E+00 -0.3758345665E+00  0.7308301868E+00
 Stress tensor stiffness:    1.000013
 Stress tensor polarizability:    0.999987
 
 ----------------   CP    55,     Type (3,-3)   ----------------
 Corresponding nucleus:   106(H )
 Position (Bohr):       22.132543707533   14.858577151957   -7.754796025574
 Position (Angstrom):   11.712037749341    7.862820415259   -4.103661331935
 Density of all electrons:  0.4529191076E+00
 Density of Alpha electrons:  0.2264595538E+00
 Density of Beta electrons:  0.2264595538E+00
 Spin density of electrons:  0.0000000000E+00
 Lagrangian kinetic energy G(r):  0.4811205152E-02
 G(r) in X,Y,Z:  0.1724001002E-02  0.1619924397E-02  0.1467279753E-02
 Hamiltonian kinetic energy K(r):  0.6901988233E+01
 Potential energy density V(r): -0.6906799438E+01
 Energy density E(r) or H(r): -0.6901988233E+01
 Laplacian of electron density: -0.2758870811E+02
 Electron localization function (ELF):  0.9999604857E+00
 Localized orbital locator (LOL):  0.9937659779E+00
 Local information entropy:  0.4008030171E-02
 Interaction region indicator (IRI):  0.1786309311E-13
 Reduced density gradient (RDG):  0.1000000000E+03
 Reduced density gradient with promolecular approximation:  0.1000000000E+03
 Sign(lambda2)*rho: -0.4529191076E+00
 Sign(lambda2)*rho with promolecular approximation: -0.2989684244E+00
 Corr. hole for alpha, ref.:   0.00000   0.00000   0.00000 :               NaN
 Source function, ref.:   0.00000   0.00000   0.00000 :  0.7907894799E-01
 Wavefunction value for orbital       1 : -0.4049449423E-05
 Average local ionization energy (ALIE):  0.4036286142E+00
 van der Waals potential (probe atom: C ):  0.6584609172E+28 kcal/mol
 Delta-g (under promolecular approximation):  0.1012815369E+00
 Delta-g (under Hirshfeld partition):  0.1910187420E+00
 User-defined real space function:  0.1000000000E+01
 ESP from nuclear charges:  0.1210393904E+03
 
 Note: Below information are for electron density
 
 Components of gradient in x/y/z are:
 -0.5579304380E-14 -0.4831746982E-14  0.1180262485E-14
 Norm of gradient is:  0.7474452207E-14
 
 Components of Laplacian in x/y/z are:
 -0.9233601215E+01 -0.9044846176E+01 -0.9310260723E+01
 Total: -0.2758870811E+02
 
 Hessian matrix:
 -0.9233601215E+01  0.2660418527E+00  0.1485703008E+00
  0.2660418527E+00 -0.9044846176E+01  0.2121973670E+00
  0.1485703008E+00  0.2121973670E+00 -0.9310260723E+01
 Eigenvalues of Hessian: -0.9427948250E+01 -0.9421363142E+01 -0.8739396721E+01
 Eigenvectors (columns) of Hessian:
 -0.1136967893E+00  0.8435780441E+00 -0.5248324719E+00
 -0.4198049637E+00 -0.5195740550E+00 -0.7441818284E+00
  0.9004647869E+00 -0.1357161923E+00 -0.4132121521E+00
 Determinant of Hessian: -0.7762692593E+03
 Ellipticity of electron density:    0.000699
 eta index:   -1.078787
 Stiffness:   -1.078034
 
 Stress tensor:
 -0.2311848306E+01  0.6684162205E-01  0.3718599611E-01
  0.6684162205E-01 -0.2264451393E+01  0.5288220165E-01
  0.3718599611E-01  0.5288220165E-01 -0.2330499740E+01
 Eigenvalues of stress tensor: -0.2359833191E+01 -0.2359046772E+01 -0.2187919476E+01
 Eigenvectors (columns) of stress tensor:
 -0.9992677259E-01  0.8450796686E+00 -0.5252189961E+00
 -0.4279842474E+00 -0.5130398310E+00 -0.7440561913E+00
  0.8982450245E+00 -0.1504343230E+00 -0.4129472005E+00
 Stress tensor stiffness:    1.078574
 Stress tensor polarizability:    0.927150
 
 ----------------   CP    56,     Type (3,-3)   ----------------
 Corresponding nucleus:    63(C )
 Position (Bohr):       14.607695739725   15.656586218790   -8.215994715463
 Position (Angstrom):    7.730059689267    8.285108627522   -4.347717168322
 Density of all electrons:  0.1219987545E+03
 Density of Alpha electrons:  0.6099937724E+02
 Density of Beta electrons:  0.6099937724E+02
 Spin density of electrons:  0.0000000000E+00
 Lagrangian kinetic energy G(r):  0.8664941029E+01
 G(r) in X,Y,Z:  0.2220986432E+01  0.3223218726E+01  0.3220735871E+01
 Hamiltonian kinetic energy K(r):  0.2419028907E+06
 Potential energy density V(r): -0.2419115556E+06
 Energy density E(r) or H(r): -0.2419028907E+06
 Laplacian of electron density: -0.9675769030E+06
 Electron localization function (ELF):  0.9999989887E+00
 Localized orbital locator (LOL):  0.9989953807E+00
 Local information entropy:  0.2783025981E+00
 Interaction region indicator (IRI):  0.1756144116E-11
 Reduced density gradient (RDG):  0.1000000000E+03
 Reduced density gradient with promolecular approximation:  0.1000000000E+03
 Sign(lambda2)*rho: -0.1219987545E+03
 Sign(lambda2)*rho with promolecular approximation: -0.1213876014E+03
 Corr. hole for alpha, ref.:   0.00000   0.00000   0.00000 :               NaN
 Source function, ref.:   0.00000   0.00000   0.00000 :  0.3357191669E+04
 Wavefunction value for orbital       1 :  0.4633983264E-05
 Average local ionization energy (ALIE):  0.9596933977E+01
 van der Waals potential (probe atom: C ):  0.2290790676E+75 kcal/mol
 Delta-g (under promolecular approximation):  0.4343041210E-01
 Delta-g (under Hirshfeld partition):  0.5204489624E-01
 User-defined real space function:  0.1000000000E+01
 ESP from nuclear charges:  0.1564689149E+07
 
 Note: Below information are for electron density
 
 Components of gradient in x/y/z are:
 -0.1835159524E-09  0.2303836046E-09 -0.1822729953E-09
 Norm of gradient is:  0.3463786293E-09
 
 Components of Laplacian in x/y/z are:
 -0.3225281631E+06 -0.3225243645E+06 -0.3225243754E+06
 Total: -0.9675769030E+06
 
 Hessian matrix:
 -0.3225281631E+06 -0.1238283980E+00 -0.4371308459E+00
 -0.1238283980E+00 -0.3225243645E+06  0.7935563050E-01
 -0.4371308459E+00  0.7935563050E-01 -0.3225243754E+06
 Eigenvalues of Hessian: -0.3225282163E+06 -0.3225244379E+06 -0.3225242488E+06
 Eigenvectors (columns) of Hessian:
  0.9932188472E+00  0.4897379187E-01  0.1054414017E+00
  0.2961424433E-01  0.7704561669E+00 -0.6368047514E+00
  0.1124247215E+00 -0.6356090485E+00 -0.7637812641E+00
 Determinant of Hessian: -0.3355001465E+17
 Ellipticity of electron density:    0.000012
 eta index:   -1.000012
 Stiffness:   -1.000001
 
 Stress tensor:
 -0.8063648275E+05  0.3636435758E-01  0.1244604727E+00
  0.3636435758E-01 -0.8063753757E+05 -0.2177239310E-01
  0.1244604727E+00 -0.2177239310E-01 -0.8063753531E+05
 Eigenvalues of stress tensor: -0.8063757065E+05 -0.8063751780E+05 -0.8063646718E+05
 Eigenvectors (columns) of stress tensor:
 -0.1091774820E+00  0.4798193135E-01 -0.9928635413E+00
  0.6274099568E+00  0.7780561598E+00 -0.3139041846E-01
  0.7709974213E+00 -0.6263595984E+00 -0.1150505539E+00
 Stress tensor stiffness:    1.000014
 Stress tensor polarizability:    0.999986
 
 ----------------   CP    57,     Type (3,-3)   ----------------
 Corresponding nucleus:   153(H )
 Position (Bohr):       40.786310965791   12.792872904045   -7.603724727658
 Position (Angstrom):   21.583186279900    6.769696802799   -4.023717843856
 Density of all electrons:  0.4511492244E+00
 Density of Alpha electrons:  0.2255746122E+00
 Density of Beta electrons:  0.2255746122E+00
 Spin density of electrons:  0.0000000000E+00
 Lagrangian kinetic energy G(r):  0.4680361447E-02
 G(r) in X,Y,Z:  0.1582018493E-02  0.1747886876E-02  0.1350456078E-02
 Hamiltonian kinetic energy K(r):  0.6892088758E+01
 Potential energy density V(r): -0.6896769120E+01
 Energy density E(r) or H(r): -0.6892088758E+01
 Laplacian of electron density: -0.2754963359E+02
 Electron localization function (ELF):  0.9999621100E+00
 Localized orbital locator (LOL):  0.9938950193E+00
 Local information entropy:  0.3994441157E-02
 Interaction region indicator (IRI):  0.3356759938E-12
 Reduced density gradient (RDG):  0.1000000000E+03
 Reduced density gradient with promolecular approximation:  0.1000000000E+03
 Sign(lambda2)*rho: -0.4511492244E+00
 Sign(lambda2)*rho with promolecular approximation: -0.2987737190E+00
 Corr. hole for alpha, ref.:   0.00000   0.00000   0.00000 :               NaN
 Source function, ref.:   0.00000   0.00000   0.00000 :  0.5049525696E-01
 Wavefunction value for orbital       1 : -0.6089101702E-08
 Average local ionization energy (ALIE):  0.4024226897E+00
 van der Waals potential (probe atom: C ):  0.8761515026E+28 kcal/mol
 Delta-g (under promolecular approximation):  0.1002548901E+00
 Delta-g (under Hirshfeld partition):  0.1874469749E+00
 User-defined real space function:  0.1000000000E+01
 ESP from nuclear charges:  0.1078345723E+03
 
 Note: Below information are for electron density
 
 Components of gradient in x/y/z are:
 -0.1082784036E-12  0.8518099420E-13 -0.2406061461E-13
 Norm of gradient is:  0.1398532361E-12
 
 Components of Laplacian in x/y/z are:
 -0.8955732222E+01 -0.9204761003E+01 -0.9389140362E+01
 Total: -0.2754963359E+02
 
 Hessian matrix:
 -0.8955732222E+01 -0.2957909963E+00  0.8868400931E-01
 -0.2957909963E+00 -0.9204761003E+01 -0.6065522336E-01
  0.8868400931E-01 -0.6065522336E-01 -0.9389140362E+01
 Eigenvalues of Hessian: -0.9407305138E+01 -0.9400833152E+01 -0.8741495297E+01
 Eigenvectors (columns) of Hessian:
 -0.5114504067E-02 -0.5700008504E+00 -0.8216281838E+00
  0.2800136487E+00 -0.7895855615E+00  0.5460283854E+00
  0.9599823948E+00  0.2272744412E+00 -0.1636463564E+00
 Determinant of Hessian: -0.7730673014E+03
 Ellipticity of electron density:    0.000688
 eta index:   -1.076167
 Stiffness:   -1.075426
 
 Stress tensor:
 -0.2242097092E+01 -0.7439150611E-01  0.2222844592E-01
 -0.7439150611E-01 -0.2304686025E+01 -0.1500172321E-01
  0.2222844592E-01 -0.1500172321E-01 -0.2349986003E+01
 Eigenvalues of stress tensor: -0.2354521683E+01 -0.2354007722E+01 -0.2188239715E+01
 Eigenvectors (columns) of stress tensor:
  0.1074609219E+00 -0.5597431896E+00 -0.8216688579E+00
  0.4302200787E+00 -0.7188896573E+00  0.5459929894E+00
  0.8963051011E+00  0.4121713507E+00 -0.1635602137E+00
 Stress tensor stiffness:    1.075989
 Stress tensor polarizability:    0.929378
 
 ----------------   CP    58,     Type (3,-3)   ----------------
 Corresponding nucleus:   141(H )
 Position (Bohr):       35.977587621465   11.510131949414  -14.651131826352
 Position (Angstrom):   19.038519472545    6.090899522117   -7.753045076441
 Density of all electrons:  0.4530684752E+00
 Density of Alpha electrons:  0.2265342376E+00
 Density of Beta electrons:  0.2265342376E+00
 Spin density of electrons:  0.0000000000E+00
 Lagrangian kinetic energy G(r):  0.4608335096E-02
 G(r) in X,Y,Z:  0.1252089620E-02  0.2025729446E-02  0.1330516029E-02
 Hamiltonian kinetic energy K(r):  0.6929196656E+01
 Potential energy density V(r): -0.6933804991E+01
 Energy density E(r) or H(r): -0.6929196656E+01
 Laplacian of electron density: -0.2769835328E+02
 Electron localization function (ELF):  0.9999637808E+00
 Localized orbital locator (LOL):  0.9940305345E+00
 Local information entropy:  0.4009176632E-02
 Interaction region indicator (IRI):  0.2824477540E-13
 Reduced density gradient (RDG):  0.1000000000E+03
 Reduced density gradient with promolecular approximation:  0.1000000000E+03
 Sign(lambda2)*rho: -0.4530684752E+00
 Sign(lambda2)*rho with promolecular approximation: -0.2987890501E+00
 Corr. hole for alpha, ref.:   0.00000   0.00000   0.00000 :               NaN
 Source function, ref.:   0.00000   0.00000   0.00000 :  0.5440267499E-01
 Wavefunction value for orbital       1 :  0.6896036205E-06
 Average local ionization energy (ALIE):  0.4037042004E+00
 van der Waals potential (probe atom: C ):  0.7039432328E+28 kcal/mol
 Delta-g (under promolecular approximation):  0.1020991992E+00
 Delta-g (under Hirshfeld partition):  0.1922628914E+00
 User-defined real space function:  0.1000000000E+01
 ESP from nuclear charges:  0.1054440838E+03
 
 Note: Below information are for electron density
 
 Components of gradient in x/y/z are:
 -0.8709612892E-14  0.5064091507E-14 -0.6186674437E-14
 Norm of gradient is:  0.1182274588E-13
 
 Components of Laplacian in x/y/z are:
 -0.8866087473E+01 -0.9450461372E+01 -0.9381804439E+01
 Total: -0.2769835328E+02
 
 Hessian matrix:
 -0.8866087473E+01  0.5730045268E-01  0.2191267424E+00
  0.5730045268E-01 -0.9450461372E+01  0.1874958385E-01
  0.2191267424E+00  0.1874958385E-01 -0.9381804439E+01
 Eigenvalues of Hessian: -0.9462990550E+01 -0.9455222046E+01 -0.8780140687E+01
 Eigenvectors (columns) of Hessian:
 -0.3542347241E+00  0.1967226979E-01  0.9349496040E+00
  0.2892133961E+00  0.9530692902E+00  0.8952396044E-01
  0.8893106160E+00 -0.3021124456E+00  0.3432997210E+00
 Determinant of Hessian: -0.7856002509E+03
 Ellipticity of electron density:    0.000822
 eta index:   -1.077772
 Stiffness:   -1.076887
 
 Stress tensor:
 -0.2219026047E+01  0.1431567731E-01  0.5483887528E-01
  0.1431567731E-01 -0.2366666802E+01  0.4978326347E-02
  0.5483887528E-01  0.4978326347E-02 -0.2348112142E+01
 Eigenvalues of stress tensor: -0.2368433419E+01 -0.2367854366E+01 -0.2197517206E+01
 Eigenvectors (columns) of stress tensor:
 -0.3351405686E+00  0.1164952206E+00  0.9349383204E+00
  0.5398770010E+00  0.8370006879E+00  0.8923380666E-01
  0.7721487053E+00 -0.5346575652E+00  0.3434059768E+00
 Stress tensor stiffness:    1.077777
 Stress tensor polarizability:    0.927836
 
 ----------------   CP    59,     Type (3,-3)   ----------------
 Corresponding nucleus:    62(O )
 Position (Bohr):       17.280332936373   15.722728978048   -7.839832781197
 Position (Angstrom):    9.144358386745    8.320109868387   -4.148660845100
 Density of all electrons:  0.3011425724E+03
 Density of Alpha electrons:  0.1505712862E+03
 Density of Beta electrons:  0.1505712862E+03
 Spin density of electrons:  0.0000000000E+00
 Lagrangian kinetic energy G(r):  0.7609739151E+02
 G(r) in X,Y,Z:  0.2092143711E+02  0.2875511430E+02  0.2642084010E+02
 Hamiltonian kinetic energy K(r):  0.1124978940E+07
 Potential energy density V(r): -0.1125055038E+07
 Energy density E(r) or H(r): -0.1124978940E+07
 Laplacian of electron density: -0.4499611371E+07
 Electron localization function (ELF):  0.9999961627E+00
 Localized orbital locator (LOL):  0.9980449208E+00
 Local information entropy:  0.3675928309E+00
 Interaction region indicator (IRI):  0.4111693942E-11
 Reduced density gradient (RDG):  0.1000000000E+03
 Reduced density gradient with promolecular approximation:  0.1000000000E+03
 Sign(lambda2)*rho: -0.3011425724E+03
 Sign(lambda2)*rho with promolecular approximation: -0.2923736286E+03
 Corr. hole for alpha, ref.:   0.00000   0.00000   0.00000 :               NaN
 Source function, ref.:   0.00000   0.00000   0.00000 :  0.1453020336E+05
 Wavefunction value for orbital       1 : -0.5938157897E-06
 Average local ionization energy (ALIE):  0.1789673065E+02
 van der Waals potential (probe atom: C ):  0.1167752483E+73 kcal/mol
 Delta-g (under promolecular approximation):  0.4232775186E-01
 Delta-g (under Hirshfeld partition):  0.7149538160E-01
 User-defined real space function:  0.1000000000E+01
 ESP from nuclear charges:  0.1442769890E+07
 
 Note: Below information are for electron density
 
 Components of gradient in x/y/z are:
  0.1800236182E-08  0.1228954938E-08 -0.2234155083E-09
 Norm of gradient is:  0.2191140123E-08
 
 Components of Laplacian in x/y/z are:
 -0.1499888850E+07 -0.1499856978E+07 -0.1499865544E+07
 Total: -0.4499611371E+07
 
 Hessian matrix:
 -0.1499888850E+07  0.6683632214E+01  0.6772243840E+01
  0.6683632214E+01 -0.1499856978E+07 -0.1262200793E+02
  0.6772243840E+01 -0.1262200793E+02 -0.1499865544E+07
 Eigenvalues of Hessian: -0.1499893555E+07 -0.1499869943E+07 -0.1499847873E+07
 Eigenvectors (columns) of Hessian:
 -0.8956446356E+00 -0.4430169544E+00  0.3945459129E-01
  0.2822653815E+00 -0.4976089816E+00  0.8201899511E+00
  0.3437250952E+00 -0.7457353952E+00 -0.5707291646E+00
 Determinant of Hessian: -0.3374125660E+19
 Ellipticity of electron density:    0.000016
 eta index:   -1.000030
 Stiffness:   -1.000015
 
 Stress tensor:
 -0.3750140554E+06 -0.1444197131E+01 -0.1301241213E+01
 -0.1444197131E+01 -0.3750217546E+06  0.3361936009E+01
 -0.1301241213E+01  0.3361936009E+01 -0.3750192276E+06
 Eigenvalues of stress tensor: -0.3750241035E+06 -0.3750178380E+06 -0.3750130961E+06
 Eigenvectors (columns) of stress tensor:
 -0.4669577606E-01 -0.4441116376E+00 -0.8947537973E+00
 -0.8281537767E+00 -0.4836471389E+00  0.2832786035E+00
  0.5585524386E+00 -0.7542216507E+00  0.3452084515E+00
 Stress tensor stiffness:    1.000029
 Stress tensor polarizability:    0.999971
 
 ----------------   CP    60,     Type (3,-3)   ----------------
 Corresponding nucleus:    59(C )
 Position (Bohr):       24.659700087385   12.953200504070  -14.940545117276
 Position (Angstrom):   13.049351313947    6.854538515011   -7.906195994530
 Density of all electrons:  0.1220087347E+03
 Density of Alpha electrons:  0.6100436737E+02
 Density of Beta electrons:  0.6100436737E+02
 Spin density of electrons:  0.0000000000E+00
 Lagrangian kinetic energy G(r):  0.8661074731E+01
 G(r) in X,Y,Z:  0.3145535838E+01  0.2672854526E+01  0.2842684367E+01
 Hamiltonian kinetic energy K(r):  0.2419288307E+06
 Potential energy density V(r): -0.2419374918E+06
 Energy density E(r) or H(r): -0.2419288307E+06
 Laplacian of electron density: -0.9676806787E+06
 Electron localization function (ELF):  0.9999989899E+00
 Localized orbital locator (LOL):  0.9989959653E+00
 Local information entropy:  0.2783136506E+00
 Interaction region indicator (IRI):  0.2127025735E-11
 Reduced density gradient (RDG):  0.1000000000E+03
 Reduced density gradient with promolecular approximation:  0.1000000000E+03
 Sign(lambda2)*rho: -0.1220087347E+03
 Sign(lambda2)*rho with promolecular approximation: -0.1213895931E+03
 Corr. hole for alpha, ref.:   0.00000   0.00000   0.00000 :               NaN
 Source function, ref.:   0.00000   0.00000   0.00000 :  0.2436219418E+04
 Wavefunction value for orbital       1 :  0.5653789875E-05
 Average local ionization energy (ALIE):  0.9599568486E+01
 van der Waals potential (probe atom: C ):  0.1896200634E+76 kcal/mol
 Delta-g (under promolecular approximation):  0.4377594603E-01
 Delta-g (under Hirshfeld partition):  0.5315982391E-01
 User-defined real space function:  0.1000000000E+01
 ESP from nuclear charges:  0.1866036140E+07
 
 Note: Below information are for electron density
 
 Components of gradient in x/y/z are:
 -0.2814413425E-09  0.1716577713E-09  0.2595419296E-09
 Norm of gradient is:  0.4195683889E-09
 
 Components of Laplacian in x/y/z are:
 -0.3225592498E+06 -0.3225610323E+06 -0.3225603966E+06
 Total: -0.9676806787E+06
 
 Hessian matrix:
 -0.3225592498E+06 -0.8019797484E+00  0.8085014822E+00
 -0.8019797484E+00 -0.3225610323E+06  0.1310945125E+01
  0.8085014822E+00  0.1310945125E+01 -0.3225603966E+06
 Eigenvalues of Hessian: -0.3225624618E+06 -0.3225593967E+06 -0.3225588202E+06
 Eigenvectors (columns) of Hessian:
  0.3324604140E+00  0.2169208966E+00  0.9178319006E+00
  0.7319336325E+00 -0.6730725807E+00 -0.1060493221E+00
 -0.5947631720E+00 -0.7070492385E+00  0.3825416887E+00
 Determinant of Hessian: -0.3356081084E+17
 Ellipticity of electron density:    0.000010
 eta index:   -1.000011
 Stiffness:   -1.000002
 
 Stress tensor:
 -0.8064610352E+05  0.2164699777E+00 -0.2253118407E+00
  0.2164699777E+00 -0.8064560378E+05 -0.3551914455E+00
 -0.2253118407E+00 -0.3551914455E+00 -0.8064578452E+05
 Eigenvalues of stress tensor: -0.8064622281E+05 -0.8064604977E+05 -0.8064521924E+05
 Eigenvectors (columns) of stress tensor:
  0.9142572944E+00  0.2338834191E+00  0.3308052991E+00
 -0.9352587196E-01 -0.6726340979E+00  0.7340410626E+00
  0.3941909574E+00 -0.7020412499E+00 -0.5930864798E+00
 Stress tensor stiffness:    1.000012
 Stress tensor polarizability:    0.999988
 
 ----------------   CP    61,     Type (3,-3)   ----------------
 Corresponding nucleus:   133(H )
 Position (Bohr):       35.270166684145   13.935914410302   -6.754720211018
 Position (Angstrom):   18.664168434000    7.374568319026   -3.574444001697
 Density of all electrons:  0.4549326001E+00
 Density of Alpha electrons:  0.2274663000E+00
 Density of Beta electrons:  0.2274663000E+00
 Spin density of electrons:  0.0000000000E+00
 Lagrangian kinetic energy G(r):  0.5023885416E-02
 G(r) in X,Y,Z:  0.1696756619E-02  0.1437932176E-02  0.1889196621E-02
 Hamiltonian kinetic energy K(r):  0.6932722992E+01
 Potential energy density V(r): -0.6937746877E+01
 Energy density E(r) or H(r): -0.6932722992E+01
 Laplacian of electron density: -0.2771079643E+02
 Electron localization function (ELF):  0.9999575549E+00
 Localized orbital locator (LOL):  0.9935398195E+00
 Local information entropy:  0.4023479730E-02
 Interaction region indicator (IRI):  0.2401220862E-13
 Reduced density gradient (RDG):  0.1000000000E+03
 Reduced density gradient with promolecular approximation:  0.1000000000E+03
 Sign(lambda2)*rho: -0.4549326001E+00
 Sign(lambda2)*rho with promolecular approximation: -0.2994659650E+00
 Corr. hole for alpha, ref.:   0.00000   0.00000   0.00000 :               NaN
 Source function, ref.:   0.00000   0.00000   0.00000 :  0.5724643467E-01
 Wavefunction value for orbital       1 :  0.1653479508E-05
 Average local ionization energy (ALIE):  0.4106371476E+00
 van der Waals potential (probe atom: C ):  0.5702805498E+28 kcal/mol
 Delta-g (under promolecular approximation):  0.1031240341E+00
 Delta-g (under Hirshfeld partition):  0.1954894556E+00
 User-defined real space function:  0.1000000000E+01
 ESP from nuclear charges:  0.1219821970E+03
 
 Note: Below information are for electron density
 
 Components of gradient in x/y/z are:
  0.9933026623E-14 -0.6763253152E-15 -0.1678778644E-14
 Norm of gradient is:  0.1009657029E-13
 
 Components of Laplacian in x/y/z are:
 -0.8964989501E+01 -0.9321493863E+01 -0.9424313063E+01
 Total: -0.2771079643E+02
 
 Hessian matrix:
 -0.8964989501E+01 -0.2769843108E+00  0.1482946872E+00
 -0.2769843108E+00 -0.9321493863E+01 -0.8314112250E-01
  0.1482946872E+00 -0.8314112250E-01 -0.9424313063E+01
 Eigenvalues of Hessian: -0.9473357419E+01 -0.9467730868E+01 -0.8769708139E+01
 Eigenvectors (columns) of Hessian:
 -0.3678092907E+00 -0.3786680061E+00 -0.8493096413E+00
 -0.8619214535E+00 -0.2039638806E+00  0.4642091591E+00
 -0.3490096470E+00  0.9027786420E+00 -0.2513622680E+00
 Determinant of Hessian: -0.7865656332E+03
 Ellipticity of electron density:    0.000594
 eta index:   -1.080236
 Stiffness:   -1.079595
 
 Stress tensor:
 -0.2244640888E+01 -0.6924359962E-01  0.3727507542E-01
 -0.6924359962E-01 -0.2333249330E+01 -0.2055448098E-01
  0.3727507542E-01 -0.2055448098E-01 -0.2359856659E+01
 Eigenvalues of stress tensor: -0.2371203440E+01 -0.2370840424E+01 -0.2195703014E+01
 Eigenvectors (columns) of stress tensor:
 -0.3581100948E+00 -0.3884802927E+00 -0.8490230987E+00
 -0.8556704926E+00 -0.2273162600E+00  0.4649250757E+00
 -0.3736109850E+00  0.8929783761E+00 -0.2510068760E+00
 Stress tensor stiffness:    1.079929
 Stress tensor polarizability:    0.925987
 
 ----------------   CP    62,     Type (3,-3)   ----------------
 Corresponding nucleus:   147(H )
 Position (Bohr):       13.776558964408   16.664171830830   -6.665990538471
 Position (Angstrom):    7.290241048626    8.818299971447   -3.527490281054
 Density of all electrons:  0.4533085176E+00
 Density of Alpha electrons:  0.2266542588E+00
 Density of Beta electrons:  0.2266542588E+00
 Spin density of electrons:  0.0000000000E+00
 Lagrangian kinetic energy G(r):  0.4174356056E-02
 G(r) in X,Y,Z:  0.1076304377E-02  0.1769004627E-02  0.1329047052E-02
 Hamiltonian kinetic energy K(r):  0.6916294518E+01
 Potential energy density V(r): -0.6920468874E+01
 Energy density E(r) or H(r): -0.6916294518E+01
 Laplacian of electron density: -0.2764848065E+02
 Electron localization function (ELF):  0.9999703202E+00
 Localized orbital locator (LOL):  0.9945944016E+00
 Local information entropy:  0.4011018939E-02
 Interaction region indicator (IRI):  0.4127591713E-13
 Reduced density gradient (RDG):  0.1000000000E+03
 Reduced density gradient with promolecular approximation:  0.1000000000E+03
 Sign(lambda2)*rho: -0.4533085176E+00
 Sign(lambda2)*rho with promolecular approximation: -0.2988847215E+00
 Corr. hole for alpha, ref.:   0.00000   0.00000   0.00000 :               NaN
 Source function, ref.:   0.00000   0.00000   0.00000 :  0.9724310523E-01
 Wavefunction value for orbital       1 :  0.1125616203E-05
 Average local ionization energy (ALIE):  0.4134283813E+00
 van der Waals potential (probe atom: C ):  0.5044743413E+28 kcal/mol
 Delta-g (under promolecular approximation):  0.1044745518E+00
 Delta-g (under Hirshfeld partition):  0.1976275506E+00
 User-defined real space function:  0.1000000000E+01
 ESP from nuclear charges:  0.9723599816E+02
 
 Note: Below information are for electron density
 
 Components of gradient in x/y/z are:
 -0.6221152066E-14  0.1606809304E-13  0.1402957611E-14
 Norm of gradient is:  0.1728741267E-13
 
 Components of Laplacian in x/y/z are:
 -0.9331146656E+01 -0.9275427587E+01 -0.9041906406E+01
 Total: -0.2764848065E+02
 
 Hessian matrix:
 -0.9331146656E+01 -0.1452705664E+00 -0.2244764781E+00
 -0.1452705664E+00 -0.9275427587E+01  0.2629529727E+00
 -0.2244764781E+00  0.2629529727E+00 -0.9041906406E+01
 Eigenvalues of Hessian: -0.9453841811E+01 -0.9446343104E+01 -0.8748295732E+01
 Eigenvectors (columns) of Hessian:
 -0.9068431633E+00  0.6143788089E-01 -0.4169662623E+00
 -0.1699381180E+00  0.8520344977E+00  0.4951345784E+00
 -0.3856896591E+00 -0.5198678692E+00  0.7622210214E+00
 Determinant of Hessian: -0.7812598440E+03
 Ellipticity of electron density:    0.000794
 eta index:   -1.080650
 Stiffness:   -1.079792
 
 Stress tensor:
 -0.2334939273E+01 -0.3661658678E-01 -0.5641838323E-01
 -0.3661658678E-01 -0.2322394906E+01  0.6668668693E-01
 -0.5641838323E-01  0.6668668693E-01 -0.2263134695E+01
 Eigenvalues of stress tensor: -0.2365910321E+01 -0.2365728549E+01 -0.2188830004E+01
 Eigenvectors (columns) of stress tensor:
  0.8849851208E+00 -0.2048074299E+00 -0.4181569713E+00
  0.3291231647E-01 -0.8683043318E+00  0.4949387506E+00
  0.4644546430E+00  0.4517759445E+00  0.7616957270E+00
 Stress tensor stiffness:    1.080902
 Stress tensor polarizability:    0.925153
 
 ----------------   CP    63,     Type (3,-3)   ----------------
 Corresponding nucleus:    12(C )
 Position (Bohr):       23.155012817619   14.022608033708  -12.781631801697
 Position (Angstrom):   12.253105101251    7.420444608863   -6.763748267611
 Density of all electrons:  0.1220307167E+03
 Density of Alpha electrons:  0.6101535834E+02
 Density of Beta electrons:  0.6101535834E+02
 Spin density of electrons:  0.0000000000E+00
 Lagrangian kinetic energy G(r):  0.8634914677E+01
 G(r) in X,Y,Z:  0.2465848045E+01  0.3125864328E+01  0.3043202304E+01
 Hamiltonian kinetic energy K(r):  0.2419846294E+06
 Potential energy density V(r): -0.2419932643E+06
 Energy density E(r) or H(r): -0.2419846294E+06
 Laplacian of electron density: -0.9679039780E+06
 Electron localization function (ELF):  0.9999989966E+00
 Localized orbital locator (LOL):  0.9989992951E+00
 Local information entropy:  0.2783379908E+00
 Interaction region indicator (IRI):  0.2828133506E-11
 Reduced density gradient (RDG):  0.1000000000E+03
 Reduced density gradient with promolecular approximation:  0.1000000000E+03
 Sign(lambda2)*rho: -0.1220307167E+03
 Sign(lambda2)*rho with promolecular approximation: -0.1213897197E+03
 Corr. hole for alpha, ref.:   0.00000   0.00000   0.00000 :               NaN
 Source function, ref.:   0.00000   0.00000   0.00000 :  0.2572942337E+04
 Wavefunction value for orbital       1 :  0.1882881688E-05
 Average local ionization energy (ALIE):  0.9611309433E+01
 van der Waals potential (probe atom: C ):  0.5830705631E+75 kcal/mol
 Delta-g (under promolecular approximation):  0.4186522038E-01
 Delta-g (under Hirshfeld partition):  0.5169112241E-01
 User-defined real space function:  0.1000000000E+01
 ESP from nuclear charges:  0.1691386825E+07
 
 Note: Below information are for electron density
 
 Components of gradient in x/y/z are:
 -0.4529369657E-09  0.2274763433E-09 -0.2333248872E-09
 Norm of gradient is:  0.5579765987E-09
 
 Components of Laplacian in x/y/z are:
 -0.3226362297E+06 -0.3226337154E+06 -0.3226340329E+06
 Total: -0.9679039780E+06
 
 Hessian matrix:
 -0.3226362297E+06  0.1093527506E+01 -0.9976390606E+00
  0.1093527506E+01 -0.3226337154E+06  0.6180163849E+00
 -0.9976390606E+00  0.6180163849E+00 -0.3226340329E+06
 Eigenvalues of Hessian: -0.3226370761E+06 -0.3226337106E+06 -0.3226331914E+06
 Eigenvectors (columns) of Hessian:
 -0.8677765811E+00  0.4665706402E+00  0.1711012651E+00
  0.3476716653E+00  0.3239697418E+00  0.8798681831E+00
 -0.3550890288E+00 -0.8230160655E+00  0.4433467464E+00
 Determinant of Hessian: -0.3358404941E+17
 Ellipticity of electron density:    0.000010
 eta index:   -1.000012
 Stiffness:   -1.000002
 
 Stress tensor:
 -0.8066398912E+05 -0.3055885787E+00  0.2770129073E+00
 -0.3055885787E+00 -0.8066468059E+05 -0.1798839644E+00
  0.2770129073E+00 -0.1798839644E+00 -0.8066459463E+05
 Eigenvalues of stress tensor: -0.8066483390E+05 -0.8066468096E+05 -0.8066374948E+05
 Eigenvectors (columns) of stress tensor:
  0.1614924010E+00  0.4763516137E+00 -0.8642970234E+00
  0.8695268355E+00  0.3455201291E+00  0.3529007265E+00
  0.4667368496E+00 -0.8085202413E+00 -0.3584016360E+00
 Stress tensor stiffness:    1.000013
 Stress tensor polarizability:    0.999987
 
 ----------------   CP    64,     Type (3,-3)   ----------------
 Corresponding nucleus:   192(O )
 Position (Bohr):       29.673180892344   16.214077099329   -3.470178081549
 Position (Angstrom):   15.702371103231    8.580120096789   -1.836339158531
 Density of all electrons:  0.3013606909E+03
 Density of Alpha electrons:  0.1506803454E+03
 Density of Beta electrons:  0.1506803454E+03
 Spin density of electrons:  0.0000000000E+00
 Lagrangian kinetic energy G(r):  0.7592364941E+02
 G(r) in X,Y,Z:  0.2904346624E+02  0.2315638099E+02  0.2372380217E+02
 Hamiltonian kinetic energy K(r):  0.1125826333E+07
 Potential energy density V(r): -0.1125902257E+07
 Energy density E(r) or H(r): -0.1125826333E+07
 Laplacian of electron density: -0.4503001637E+07
 Electron localization function (ELF):  0.9999961894E+00
 Localized orbital locator (LOL):  0.9980517238E+00
 Local information entropy:  0.3676029792E+00
 Interaction region indicator (IRI):  0.5679163407E-11
 Reduced density gradient (RDG):  0.1000000000E+03
 Reduced density gradient with promolecular approximation:  0.1000000000E+03
 Sign(lambda2)*rho: -0.3013606909E+03
 Sign(lambda2)*rho with promolecular approximation: -0.2923726725E+03
 Corr. hole for alpha, ref.:   0.00000   0.00000   0.00000 :               NaN
 Source function, ref.:   0.00000   0.00000   0.00000 :  0.1054190930E+05
 Wavefunction value for orbital       1 :  0.2343575747E-04
 Average local ionization energy (ALIE):  0.1784753545E+02
 van der Waals potential (probe atom: C ):  0.1065089536E+73 kcal/mol
 Delta-g (under promolecular approximation):  0.5865577540E-01
 Delta-g (under Hirshfeld partition):  0.9567182009E-01
 User-defined real space function:  0.1000000000E+01
 ESP from nuclear charges:  0.1431761396E+07
 
 Note: Below information are for electron density
 
 Components of gradient in x/y/z are:
  0.2628044934E-08  0.1495409574E-08 -0.1764681734E-09
 Norm of gradient is:  0.3028862986E-08
 
 Components of Laplacian in x/y/z are:
 -0.1500985882E+07 -0.1501008815E+07 -0.1501006940E+07
 Total: -0.4503001637E+07
 
 Hessian matrix:
 -0.1500985882E+07 -0.1558693822E+00 -0.6498750184E+01
 -0.1558693822E+00 -0.1501008815E+07  0.1228558314E+01
 -0.6498750184E+01  0.1228558314E+01 -0.1501006940E+07
 Eigenvalues of Hessian: -0.1501009944E+07 -0.1501007665E+07 -0.1500984028E+07
 Eigenvectors (columns) of Hessian:
  0.1784305363E+00 -0.2086061701E+00 -0.9615851546E+00
 -0.7133189301E+00 -0.7005649446E+00  0.1961790977E-01
  0.6777452676E+00 -0.6824164595E+00  0.2738049088E+00
 Determinant of Hessian: -0.3381758189E+19
 Ellipticity of electron density:    0.000002
 eta index:   -1.000017
 Stiffness:   -1.000016
 
 Stress tensor:
 -0.3753045575E+06 -0.2617801245E-01  0.1651662646E+01
 -0.2617801245E-01 -0.3752985166E+06 -0.5656323225E+00
  0.1651662646E+01 -0.5656323225E+00 -0.3752991825E+06
 Eigenvalues of stress tensor: -0.3753050270E+06 -0.3752991752E+06 -0.3752980544E+06
 Eigenvectors (columns) of stress tensor:
  0.9616141898E+00  0.2225083695E+00 -0.1605869715E+00
 -0.1991125142E-01  0.6402557810E+00  0.7679036899E+00
 -0.2736817348E+00  0.7352295971E+00 -0.6201094642E+00
 Stress tensor stiffness:    1.000019
 Stress tensor polarizability:    0.999981
 
 ----------------   CP    65,     Type (3,-3)   ----------------
 Corresponding nucleus:    68(C )
 Position (Bohr):       39.104374583731   13.916858790150   -7.933074623760
 Position (Angstrom):   20.693143876325    7.364484519102   -4.198002303287
 Density of all electrons:  0.1220138103E+03
 Density of Alpha electrons:  0.6100690515E+02
 Density of Beta electrons:  0.6100690515E+02
 Spin density of electrons:  0.0000000000E+00
 Lagrangian kinetic energy G(r):  0.8655030563E+01
 G(r) in X,Y,Z:  0.3039646886E+01  0.3247937738E+01  0.2367445939E+01
 Hamiltonian kinetic energy K(r):  0.2419408019E+06
 Potential energy density V(r): -0.2419494569E+06
 Energy density E(r) or H(r): -0.2419408019E+06
 Laplacian of electron density: -0.9677285874E+06
 Electron localization function (ELF):  0.9999989914E+00
 Localized orbital locator (LOL):  0.9989967347E+00
 Local information entropy:  0.2783192711E+00
 Interaction region indicator (IRI):  0.9004944786E-12
 Reduced density gradient (RDG):  0.1000000000E+03
 Reduced density gradient with promolecular approximation:  0.1000000000E+03
 Sign(lambda2)*rho: -0.1220138103E+03
 Sign(lambda2)*rho with promolecular approximation: -0.1213896466E+03
 Corr. hole for alpha, ref.:   0.00000   0.00000   0.00000 :               NaN
 Source function, ref.:   0.00000   0.00000   0.00000 :  0.1822349133E+04
 Wavefunction value for orbital       1 :  0.1612008055E-05
 Average local ionization energy (ALIE):  0.9598056950E+01
 van der Waals potential (probe atom: C ):  0.1805498163E+76 kcal/mol
 Delta-g (under promolecular approximation):  0.4387994138E-01
 Delta-g (under Hirshfeld partition):  0.5319335010E-01
 User-defined real space function:  0.1000000000E+01
 ESP from nuclear charges:  0.1858429414E+07
 
 Note: Below information are for electron density
 
 Components of gradient in x/y/z are:
  0.1483903000E-09  0.4977085410E-10 -0.8401025708E-10
 Norm of gradient is:  0.1776359827E-09
 
 Components of Laplacian in x/y/z are:
 -0.3225755901E+06 -0.3225748199E+06 -0.3225781773E+06
 Total: -0.9677285874E+06
 
 Hessian matrix:
 -0.3225755901E+06 -0.8736418452E-01 -0.7413419163E+00
 -0.8736418452E-01 -0.3225748199E+06 -0.1401135984E+00
 -0.7413419163E+00 -0.1401135984E+00 -0.3225781773E+06
 Eigenvalues of Hessian: -0.3225783817E+06 -0.3225753968E+06 -0.3225748089E+06
 Eigenvectors (columns) of Hessian:
  0.2577110110E+00  0.9619224754E+00  0.9105045969E-01
  0.4428979548E-01  0.8237400321E-01 -0.9956168629E+00
  0.9652064281E+00 -0.2606140345E+00  0.2137466206E-01
 Determinant of Hessian: -0.3356579576E+17
 Ellipticity of electron density:    0.000009
 eta index:   -1.000011
 Stiffness:   -1.000002
 
 Stress tensor:
 -0.8064997683E+05  0.2996499831E-01  0.2033504593E+00
  0.2996499831E-01 -0.8065020084E+05  0.3928219025E-01
  0.2033504593E+00  0.3928219025E-01 -0.8064927923E+05
 Eigenvalues of stress tensor: -0.8065020499E+05 -0.8065002977E+05 -0.8064922214E+05
 Eigenvectors (columns) of stress tensor:
 -0.1154844664E+00  0.9582385322E+00  0.2616147040E+00
  0.9931676224E+00  0.1069431749E+00  0.4670365150E-01
 -0.1677533140E-01 -0.2652207998E+00  0.9640417603E+00
 Stress tensor stiffness:    1.000012
 Stress tensor polarizability:    0.999988
 
 ----------------   CP    66,     Type (3,-3)   ----------------
 Corresponding nucleus:   149(H )
 Position (Bohr):       14.064034422637   16.558847553447   -9.960846500724
 Position (Angstrom):    7.442366509815    8.762564764101   -5.271052969486
 Density of all electrons:  0.4533376405E+00
 Density of Alpha electrons:  0.2266688202E+00
 Density of Beta electrons:  0.2266688202E+00
 Spin density of electrons:  0.0000000000E+00
 Lagrangian kinetic energy G(r):  0.4533973893E-02
 G(r) in X,Y,Z:  0.1290948863E-02  0.1871424425E-02  0.1371600605E-02
 Hamiltonian kinetic energy K(r):  0.6930841098E+01
 Potential energy density V(r): -0.6935375072E+01
 Energy density E(r) or H(r): -0.6930841098E+01
 Laplacian of electron density: -0.2770522850E+02
 Electron localization function (ELF):  0.9999650071E+00
 Localized orbital locator (LOL):  0.9941320706E+00
 Local information entropy:  0.4011242444E-02
 Interaction region indicator (IRI):  0.3407286163E-13
 Reduced density gradient (RDG):  0.1000000000E+03
 Reduced density gradient with promolecular approximation:  0.1000000000E+03
 Sign(lambda2)*rho: -0.4533376405E+00
 Sign(lambda2)*rho with promolecular approximation: -0.2987646936E+00
 Corr. hole for alpha, ref.:   0.00000   0.00000   0.00000 :               NaN
 Source function, ref.:   0.00000   0.00000   0.00000 :  0.9224728789E-01
 Wavefunction value for orbital       1 :  0.7532823129E-06
 Average local ionization energy (ALIE):  0.4071705979E+00
 van der Waals potential (probe atom: C ):  0.7023664033E+28 kcal/mol
 Delta-g (under promolecular approximation):  0.1021104419E+00
 Delta-g (under Hirshfeld partition):  0.1924356254E+00
 User-defined real space function:  0.1000000000E+01
 ESP from nuclear charges:  0.1001624132E+03
 
 Note: Below information are for electron density
 
 Components of gradient in x/y/z are:
  0.7259817747E-15 -0.1415534356E-13 -0.1666635580E-14
 Norm of gradient is:  0.1427159680E-13
 
 Components of Laplacian in x/y/z are:
 -0.9412469989E+01 -0.9325920110E+01 -0.8966838397E+01
 Total: -0.2770522850E+02
 
 Hessian matrix:
 -0.9412469989E+01 -0.8485254904E-01  0.1603996756E+00
 -0.8485254904E-01 -0.9325920110E+01 -0.2545176267E+00
  0.1603996756E+00 -0.2545176267E+00 -0.8966838397E+01
 Eigenvalues of Hessian: -0.9465041976E+01 -0.9457554922E+01 -0.8782631598E+01
 Eigenvectors (columns) of Hessian:
 -0.9417953890E+00 -0.1907405057E+00  0.2768384092E+00
 -0.3011929401E+00  0.8445352440E+00 -0.4427674722E+00
  0.1493461019E+00  0.5003781381E+00  0.8528290923E+00
 Determinant of Hessian: -0.7861874055E+03
 Ellipticity of electron density:    0.000792
 eta index:   -1.077700
 Stiffness:   -1.076848
 
 Stress tensor:
 -0.2355699395E+01 -0.2113884782E-01  0.4027022169E-01
 -0.2113884782E-01 -0.2335222876E+01 -0.6435587895E-01
  0.4027022169E-01 -0.6435587895E-01 -0.2244452800E+01
 Eigenvalues of stress tensor: -0.2368950625E+01 -0.2368450592E+01 -0.2197973855E+01
 Eigenvectors (columns) of stress tensor:
 -0.8190439381E+00 -0.5023963506E+00  0.2770648560E+00
 -0.5728814437E+00  0.6898794509E+00 -0.4425756373E+00
 -0.3120703434E-01  0.5212142075E+00  0.8528551289E+00
 Stress tensor stiffness:    1.077788
 Stress tensor polarizability:    0.927826
 
 ----------------   CP    67,     Type (3,-3)   ----------------
 Corresponding nucleus:   166(H )
 Position (Bohr):       40.218459280471   17.550178685477    4.639860594794
 Position (Angstrom):   21.282692108855    9.287154607630    2.455308488532
 Density of all electrons:  0.4526633941E+00
 Density of Alpha electrons:  0.2263316970E+00
 Density of Beta electrons:  0.2263316970E+00
 Spin density of electrons:  0.0000000000E+00
 Lagrangian kinetic energy G(r):  0.4490650814E-02
 G(r) in X,Y,Z:  0.1187910041E-02  0.2005817010E-02  0.1296923763E-02
 Hamiltonian kinetic energy K(r):  0.6918967304E+01
 Potential energy density V(r): -0.6923457955E+01
 Energy density E(r) or H(r): -0.6918967304E+01
 Laplacian of electron density: -0.2765790661E+02
 Electron localization function (ELF):  0.9999655004E+00
 Localized orbital locator (LOL):  0.9941734622E+00
 Local information entropy:  0.4006067327E-02
 Interaction region indicator (IRI):  0.4156859969E-13
 Reduced density gradient (RDG):  0.1000000000E+03
 Reduced density gradient with promolecular approximation:  0.1000000000E+03
 Sign(lambda2)*rho: -0.4526633941E+00
 Sign(lambda2)*rho with promolecular approximation: -0.2987342302E+00
 Corr. hole for alpha, ref.:   0.00000   0.00000   0.00000 :               NaN
 Source function, ref.:   0.00000   0.00000   0.00000 :  0.4987921411E-01
 Wavefunction value for orbital       1 : -0.6924360832E-07
 Average local ionization energy (ALIE):  0.4063106628E+00
 van der Waals potential (probe atom: C ):  0.7091277164E+28 kcal/mol
 Delta-g (under promolecular approximation):  0.1020194179E+00
 Delta-g (under Hirshfeld partition):  0.1919407495E+00
 User-defined real space function:  0.1000000000E+01
 ESP from nuclear charges:  0.9706494478E+02
 
 Note: Below information are for electron density
 
 Components of gradient in x/y/z are:
  0.1308371814E-13 -0.1117942544E-13  0.2448779027E-14
 Norm of gradient is:  0.1738274294E-13
 
 Components of Laplacian in x/y/z are:
 -0.8802619800E+01 -0.9411631810E+01 -0.9443655004E+01
 Total: -0.2765790661E+02
 
 Hessian matrix:
 -0.8802619800E+01 -0.1388937834E+00  0.5400957589E-01
 -0.1388937834E+00 -0.9411631810E+01 -0.1394630035E-01
  0.5400957589E-01 -0.1394630035E-01 -0.9443655004E+01
 Eigenvalues of Hessian: -0.9448905509E+01 -0.9441159578E+01 -0.8767841527E+01
 Eigenvectors (columns) of Hessian:
 -0.1512249958E-01  0.2267614437E+00 -0.9738329208E+00
  0.3004733095E+00  0.9299586192E+00  0.2118791090E+00
  0.9536703310E+00 -0.2894066589E+00 -0.8219906027E-01
 Determinant of Hessian: -0.7821670846E+03
 Ellipticity of electron density:    0.000820
 eta index:   -1.077677
 Stiffness:   -1.076794
 
 Stress tensor:
 -0.2203030770E+01 -0.3509141469E-01  0.1359658353E-01
 -0.3509141469E-01 -0.2356919586E+01 -0.3221049523E-02
  0.1359658353E-01 -0.3221049523E-02 -0.2363507598E+01
 Eigenvalues of stress tensor: -0.2364868753E+01 -0.2364335777E+01 -0.2194253426E+01
 Eigenvectors (columns) of stress tensor:
  0.6994531433E-01 -0.2160989599E+00 -0.9738628715E+00
  0.6241047681E+00 -0.7521097929E+00  0.2117170232E+00
  0.7782036311E+00  0.6226010753E+00 -0.8226183538E-01
 Stress tensor stiffness:    1.077756
 Stress tensor polarizability:    0.927854
 
 ----------------   CP    68,     Type (3,-3)   ----------------
 Corresponding nucleus:    14(O )
 Position (Bohr):       20.756120601672   14.842416919580  -13.764257408333
 Position (Angstrom):   10.983666009159    7.854268788563   -7.283731345493
 Density of all electrons:  0.3012547505E+03
 Density of Alpha electrons:  0.1506273752E+03
 Density of Beta electrons:  0.1506273752E+03
 Spin density of electrons:  0.0000000000E+00
 Lagrangian kinetic energy G(r):  0.7594080623E+02
 G(r) in X,Y,Z:  0.2213017099E+02  0.2816961852E+02  0.2564101673E+02
 Hamiltonian kinetic energy K(r):  0.1125432419E+07
 Potential energy density V(r): -0.1125508360E+07
 Energy density E(r) or H(r): -0.1125432419E+07
 Laplacian of electron density: -0.4501425914E+07
 Electron localization function (ELF):  0.9999961832E+00
 Localized orbital locator (LOL):  0.9980501443E+00
 Local information entropy:  0.3675980733E+00
 Interaction region indicator (IRI):  0.3838071985E-11
 Reduced density gradient (RDG):  0.1000000000E+03
 Reduced density gradient with promolecular approximation:  0.1000000000E+03
 Sign(lambda2)*rho: -0.3012547505E+03
 Sign(lambda2)*rho with promolecular approximation: -0.2923735143E+03
 Corr. hole for alpha, ref.:   0.00000   0.00000   0.00000 :               NaN
 Source function, ref.:   0.00000   0.00000   0.00000 :  0.1235530995E+05
 Wavefunction value for orbital       1 : -0.8687890337E-05
 Average local ionization energy (ALIE):  0.1789095212E+02
 van der Waals potential (probe atom: C ):  0.1066427297E+73 kcal/mol
 Delta-g (under promolecular approximation):  0.4275488219E-01
 Delta-g (under Hirshfeld partition):  0.7214631241E-01
 User-defined real space function:  0.1000000000E+01
 ESP from nuclear charges:  0.1431902748E+07
 
 Note: Below information are for electron density
 
 Components of gradient in x/y/z are:
 -0.1280477280E-08 -0.9963723180E-09 -0.1246758474E-08
 Norm of gradient is:  0.2046163863E-08
 
 Components of Laplacian in x/y/z are:
 -0.1500488767E+07 -0.1500464290E+07 -0.1500472856E+07
 Total: -0.4501425914E+07
 
 Hessian matrix:
 -0.1500488767E+07  0.1645824180E+02  0.1005297988E+01
  0.1645824180E+02 -0.1500464290E+07 -0.7089487056E+01
  0.1005297988E+01 -0.7089487056E+01 -0.1500472856E+07
 Eigenvalues of Hessian: -0.1500497731E+07 -0.1500474051E+07 -0.1500454131E+07
 Eigenvectors (columns) of Hessian:
 -0.8700639500E+00  0.2860630389E+00  0.4014432222E+00
  0.4636767067E+00  0.1985297347E+00  0.8634754520E+00
  0.1673099954E+00  0.9374187337E+00 -0.3053743329E+00
 Determinant of Hessian: -0.3378209322E+19
 Ellipticity of electron density:    0.000016
 eta index:   -1.000029
 Stiffness:   -1.000013
 
 Stress tensor:
 -0.3751664521E+06 -0.3922659680E+01  0.1673657599E-01
 -0.3922659680E+01 -0.3751724118E+06  0.1843374005E+01
  0.1673657599E-01  0.1843374005E+01 -0.3751694961E+06
 Eigenvalues of stress tensor: -0.3751748756E+06 -0.3751691120E+06 -0.3751643724E+06
 Eigenvectors (columns) of stress tensor:
 -0.4034962508E+00  0.2792934220E+00  0.8713127797E+00
 -0.8651880533E+00  0.1933974555E+00 -0.4626521983E+00
  0.2977253901E+00  0.9405278351E+00 -0.1636061839E+00
 Stress tensor stiffness:    1.000028
 Stress tensor polarizability:    0.999972
 
 ----------------   CP    69,     Type (3,-3)   ----------------
 Corresponding nucleus:    69(O )
 Position (Bohr):       38.360608796455   13.764533921677  -10.499895684275
 Position (Angstrom):   20.299559971449    7.283877670053   -5.556305512977
 Density of all electrons:  0.3011268734E+03
 Density of Alpha electrons:  0.1505634367E+03
 Density of Beta electrons:  0.1505634367E+03
 Spin density of electrons:  0.0000000000E+00
 Lagrangian kinetic energy G(r):  0.7614487398E+02
 G(r) in X,Y,Z:  0.2603933290E+02  0.2968677017E+02  0.2041877092E+02
 Hamiltonian kinetic energy K(r):  0.1124899371E+07
 Potential energy density V(r): -0.1124975516E+07
 Energy density E(r) or H(r): -0.1124899371E+07
 Laplacian of electron density: -0.4499292903E+07
 Electron localization function (ELF):  0.9999961572E+00
 Localized orbital locator (LOL):  0.9980435337E+00
 Local information entropy:  0.3675920933E+00
 Interaction region indicator (IRI):  0.2461192643E-11
 Reduced density gradient (RDG):  0.1000000000E+03
 Reduced density gradient with promolecular approximation:  0.1000000000E+03
 Sign(lambda2)*rho: -0.3011268734E+03
 Sign(lambda2)*rho with promolecular approximation: -0.2923728457E+03
 Corr. hole for alpha, ref.:   0.00000   0.00000   0.00000 :               NaN
 Source function, ref.:   0.00000   0.00000   0.00000 :  0.8507361720E+04
 Wavefunction value for orbital       1 : -0.7213498513E-06
 Average local ionization energy (ALIE):  0.1788274607E+02
 van der Waals potential (probe atom: C ):  0.7013581767E+72 kcal/mol
 Delta-g (under promolecular approximation):  0.4399964360E-01
 Delta-g (under Hirshfeld partition):  0.7413462390E-01
 User-defined real space function:  0.1000000000E+01
 ESP from nuclear charges:  0.1382762547E+07
 
 Note: Below information are for electron density
 
 Components of gradient in x/y/z are:
  0.1163003471E-08  0.5009397341E-09 -0.3413629379E-09
 Norm of gradient is:  0.1311505374E-08
 
 Components of Laplacian in x/y/z are:
 -0.1499760767E+07 -0.1499747127E+07 -0.1499785009E+07
 Total: -0.4499292903E+07
 
 Hessian matrix:
 -0.1499760767E+07 -0.1053810542E+02  0.4522783584E+01
 -0.1053810542E+02 -0.1499747127E+07  0.6660021668E+01
  0.4522783584E+01  0.6660021668E+01 -0.1499785009E+07
 Eigenvalues of Hessian: -0.1499787716E+07 -0.1499764117E+07 -0.1499741070E+07
 Eigenvectors (columns) of Hessian:
 -0.2439725678E+00  0.8568367657E+00  0.4542115621E+00
 -0.2183840605E+00  0.4077933365E+00 -0.8865737402E+00
  0.9448734245E+00  0.3154922372E+00 -0.8762910462E-01
 Determinant of Hessian: -0.3373409281E+19
 Ellipticity of electron density:    0.000016
 eta index:   -1.000031
 Stiffness:   -1.000015
 
 Stress tensor:
 -0.3749922704E+06  0.2906613021E+01 -0.8029919546E+00
  0.2906613021E+01 -0.3749961554E+06 -0.1472014267E+01
 -0.8029919546E+00 -0.1472014267E+01 -0.3749870898E+06
 Eigenvalues of stress tensor: -0.3749977900E+06 -0.3749911825E+06 -0.3749865430E+06
 Eigenvectors (columns) of stress tensor:
 -0.4540980669E+00  0.8570928581E+00 -0.2432833292E+00
  0.8866059324E+00  0.4077731851E+00 -0.2182909761E+00
  0.8789121856E-01  0.3148219532E+00  0.9450726276E+00
 Stress tensor stiffness:    1.000030
 Stress tensor polarizability:    0.999970
 
 ----------------   CP    70,     Type (3,-3)   ----------------
 Corresponding nucleus:    79(C )
 Position (Bohr):       38.231817017493   17.983468232386    4.492111630272
 Position (Angstrom):   20.231406297071    9.516441561577    2.377123103572
 Density of all electrons:  0.1220014642E+03
 Density of Alpha electrons:  0.6100073212E+02
 Density of Beta electrons:  0.6100073212E+02
 Spin density of electrons:  0.0000000000E+00
 Lagrangian kinetic energy G(r):  0.8659174813E+01
 G(r) in X,Y,Z:  0.3115729498E+01  0.3239547365E+01  0.2303897949E+01
 Hamiltonian kinetic energy K(r):  0.2419067430E+06
 Potential energy density V(r): -0.2419154021E+06
 Energy density E(r) or H(r): -0.2419067430E+06
 Laplacian of electron density: -0.9675923352E+06
 Electron localization function (ELF):  0.9999989901E+00
 Localized orbital locator (LOL):  0.9989960857E+00
 Local information entropy:  0.2783055991E+00
 Interaction region indicator (IRI):  0.1267918360E-11
 Reduced density gradient (RDG):  0.1000000000E+03
 Reduced density gradient with promolecular approximation:  0.1000000000E+03
 Sign(lambda2)*rho: -0.1220014642E+03
 Sign(lambda2)*rho with promolecular approximation: -0.1213875466E+03
 Corr. hole for alpha, ref.:   0.00000   0.00000   0.00000 :               NaN
 Source function, ref.:   0.00000   0.00000   0.00000 :  0.1812229323E+04
 Wavefunction value for orbital       1 : -0.4783109902E-06
 Average local ionization energy (ALIE):  0.9595765152E+01
 van der Waals potential (probe atom: C ):  0.1951912017E+75 kcal/mol
 Delta-g (under promolecular approximation):  0.4350645880E-01
 Delta-g (under Hirshfeld partition):  0.5212815267E-01
 User-defined real space function:  0.1000000000E+01
 ESP from nuclear charges:  0.1543953706E+07
 
 Note: Below information are for electron density
 
 Components of gradient in x/y/z are:
 -0.1778534264E-09  0.1182291764E-09 -0.1301307950E-09
 Norm of gradient is:  0.2500879911E-09
 
 Components of Laplacian in x/y/z are:
 -0.3225299081E+06 -0.3225294409E+06 -0.3225329862E+06
 Total: -0.9675923352E+06
 
 Hessian matrix:
 -0.3225299081E+06 -0.5715155492E-01 -0.1203890105E+01
 -0.5715155492E-01 -0.3225294409E+06 -0.3940115812E+00
 -0.1203890105E+01 -0.3940115812E+00 -0.3225329862E+06
 Eigenvalues of Hessian: -0.3225334394E+06 -0.3225295346E+06 -0.3225293612E+06
 Eigenvectors (columns) of Hessian:
  0.3225619039E+00  0.8406397331E+00 -0.4350616706E+00
  0.9739014558E-01 -0.4866651625E+00 -0.8681429486E+00
  0.9415248152E+00 -0.2376591229E+00  0.2388496674E+00
 Determinant of Hessian: -0.3355161998E+17
 Ellipticity of electron density:    0.000012
 eta index:   -1.000013
 Stiffness:   -1.000001
 
 Stress tensor:
 -0.8063870848E+05  0.1769640719E-01  0.3359375916E+00
  0.1769640719E-01 -0.8063883933E+05  0.1121441741E+00
  0.3359375916E+00  0.1121441741E+00 -0.8063785434E+05
 Eigenvalues of stress tensor: -0.8063886135E+05 -0.8063881399E+05 -0.8063772681E+05
 Eigenvectors (columns) of stress tensor:
  0.4225427150E+00  0.8465410366E+00  0.3237683236E+00
  0.8744433993E+00 -0.4747115357E+00  0.9998849536E-01
 -0.2383409226E+00 -0.2408676632E+00  0.9408381229E+00
 Stress tensor stiffness:    1.000014
 Stress tensor polarizability:    0.999986
 
 ----------------   CP    71,     Type (3,-3)   ----------------
 Corresponding nucleus:   139(H )
 Position (Bohr):       33.760392972877   12.728681070948  -16.797082566529
 Position (Angstrom):   17.865230592376    6.735727947598   -8.888633303863
 Density of all electrons:  0.4539241006E+00
 Density of Alpha electrons:  0.2269620503E+00
 Density of Beta electrons:  0.2269620503E+00
 Spin density of electrons:  0.0000000000E+00
 Lagrangian kinetic energy G(r):  0.4207864568E-02
 G(r) in X,Y,Z:  0.1600442498E-02  0.1454952776E-02  0.1152469294E-02
 Hamiltonian kinetic energy K(r):  0.6930073103E+01
 Potential energy density V(r): -0.6934280967E+01
 Energy density E(r) or H(r): -0.6930073103E+01
 Laplacian of electron density: -0.2770346095E+02
 Electron localization function (ELF):  0.9999699791E+00
 Localized orbital locator (LOL):  0.9945634890E+00
 Local information entropy:  0.4015742808E-02
 Interaction region indicator (IRI):  0.4432244840E-13
 Reduced density gradient (RDG):  0.1000000000E+03
 Reduced density gradient with promolecular approximation:  0.1000000000E+03
 Sign(lambda2)*rho: -0.4539241006E+00
 Sign(lambda2)*rho with promolecular approximation: -0.2988995381E+00
 Corr. hole for alpha, ref.:   0.00000   0.00000   0.00000 :               NaN
 Source function, ref.:   0.00000   0.00000   0.00000 :  0.5539324372E-01
 Wavefunction value for orbital       1 :  0.1232245476E-06
 Average local ionization energy (ALIE):  0.4115420107E+00
 van der Waals potential (probe atom: C ):  0.5444686464E+28 kcal/mol
 Delta-g (under promolecular approximation):  0.1042363688E+00
 Delta-g (under Hirshfeld partition):  0.1971567048E+00
 User-defined real space function:  0.1000000000E+01
 ESP from nuclear charges:  0.1037081353E+03
 
 Note: Below information are for electron density
 
 Components of gradient in x/y/z are:
  0.1028951230E-13  0.2715275921E-14  0.1524409939E-13
 Norm of gradient is:  0.1859110951E-13
 
 Components of Laplacian in x/y/z are:
 -0.9451632414E+01 -0.9136332554E+01 -0.9115495985E+01
 Total: -0.2770346095E+02
 
 Hessian matrix:
 -0.9451632414E+01 -0.6972866423E-01  0.7738593832E-01
 -0.6972866423E-01 -0.9136332554E+01 -0.3401452854E+00
  0.7738593832E-01 -0.3401452854E+00 -0.9115495985E+01
 Eigenvalues of Hessian: -0.9470704708E+01 -0.9463037926E+01 -0.8769718319E+01
 Eigenvectors (columns) of Hessian:
  0.7561820297E+00 -0.6367220914E+00  0.1509096293E+00
 -0.3824431939E+00 -0.6171716272E+00 -0.6876309955E+00
 -0.5309669871E+00 -0.4622598413E+00  0.7102041240E+00
 Determinant of Hessian: -0.7859565191E+03
 Ellipticity of electron density:    0.000810
 eta index:   -1.079933
 Stiffness:   -1.079058
 
 Stress tensor:
 -0.2366108989E+01 -0.1802660819E-01  0.1880676625E-01
 -0.1802660819E-01 -0.2286993044E+01 -0.8586526599E-01
  0.1880676625E-01 -0.8586526599E-01 -0.2281178935E+01
 Eigenvalues of stress tensor: -0.2370142060E+01 -0.2369915592E+01 -0.2194223315E+01
 Eigenvectors (columns) of stress tensor:
  0.7818290733E+00 -0.6052182060E+00  0.1498473334E+00
 -0.3577944860E+00 -0.6323306369E+00 -0.6871252225E+00
 -0.5106137542E+00 -0.4835999263E+00  0.7109182128E+00
 Stress tensor stiffness:    1.080174
 Stress tensor polarizability:    0.925777
 
 ----------------   CP    72,     Type (3,-3)   ----------------
 Corresponding nucleus:   144(H )
 Position (Bohr):       25.877585374917   12.886231183793  -19.789663935428
 Position (Angstrom):   13.693828453603    6.819099876891  -10.472239166057
 Density of all electrons:  0.4520547740E+00
 Density of Alpha electrons:  0.2260273870E+00
 Density of Beta electrons:  0.2260273870E+00
 Spin density of electrons:  0.0000000000E+00
 Lagrangian kinetic energy G(r):  0.4555285336E-02
 G(r) in X,Y,Z:  0.1337077578E-02  0.1728501394E-02  0.1489706364E-02
 Hamiltonian kinetic energy K(r):  0.6912228969E+01
 Potential energy density V(r): -0.6916784254E+01
 Energy density E(r) or H(r): -0.6912228969E+01
 Laplacian of electron density: -0.2763069473E+02
 Electron localization function (ELF):  0.9999643429E+00
 Localized orbital locator (LOL):  0.9940769070E+00
 Local information entropy:  0.4001394906E-02
 Interaction region indicator (IRI):  0.3817392948E-12
 Reduced density gradient (RDG):  0.1000000000E+03
 Reduced density gradient with promolecular approximation:  0.1000000000E+03
 Sign(lambda2)*rho: -0.4520547740E+00
 Sign(lambda2)*rho with promolecular approximation: -0.2986362912E+00
 Corr. hole for alpha, ref.:   0.00000   0.00000   0.00000 :               NaN
 Source function, ref.:   0.00000   0.00000   0.00000 :  0.6276251667E-01
 Wavefunction value for orbital       1 :  0.1324357533E-06
 Average local ionization energy (ALIE):  0.4006969182E+00
 van der Waals potential (probe atom: C ):  0.8553745686E+28 kcal/mol
 Delta-g (under promolecular approximation):  0.1009531093E+00
 Delta-g (under Hirshfeld partition):  0.1891211066E+00
 User-defined real space function:  0.1000000000E+01
 ESP from nuclear charges:  0.1009776583E+03
 
 Note: Below information are for electron density
 
 Components of gradient in x/y/z are:
  0.8027649726E-13  0.8840627883E-13  0.1055796076E-12
 Norm of gradient is:  0.1593958584E-12
 
 Components of Laplacian in x/y/z are:
 -0.9249320437E+01 -0.9192840544E+01 -0.9188533754E+01
 Total: -0.2763069473E+02
 
 Hessian matrix:
 -0.9249320437E+01  0.2088666372E+00  0.2140492232E+00
  0.2088666372E+00 -0.9192840544E+01  0.2375339193E+00
  0.2140492232E+00  0.2375339193E+00 -0.9188533754E+01
 Eigenvalues of Hessian: -0.9435480320E+01 -0.9427701966E+01 -0.8767512449E+01
 Eigenvectors (columns) of Hessian:
 -0.8203653930E+00  0.2210743872E+00  0.5273772249E+00
  0.1724272637E+00 -0.7836900273E+00  0.5967401276E+00
  0.5452242298E+00  0.5804791611E+00  0.6047929255E+00
 Determinant of Hessian: -0.7799131612E+03
 Ellipticity of electron density:    0.000825
 eta index:   -1.076187
 Stiffness:   -1.075300
 
 Stress tensor:
 -0.2315004264E+01  0.5260266611E-01  0.5329670665E-01
  0.5260266611E-01 -0.2301667139E+01  0.6003722373E-01
  0.5329670665E-01  0.6003722373E-01 -0.2300112851E+01
 Eigenvalues of stress tensor: -0.2361486670E+01 -0.2360932199E+01 -0.2194365385E+01
 Eigenvectors (columns) of stress tensor:
  0.8495886775E+00 -0.7970624992E-02  0.5273855783E+00
 -0.3637952434E+00  0.7151286114E+00  0.5968618684E+00
 -0.3819058785E+00 -0.6989474503E+00  0.6046654958E+00
 Stress tensor stiffness:    1.076159
 Stress tensor polarizability:    0.929230
 
 ----------------   CP    73,     Type (3,-3)   ----------------
 Corresponding nucleus:   145(H )
 Position (Bohr):       28.617624987027   13.085912126952  -17.927340585483
 Position (Angstrom):   15.143794973303    6.924766481462   -9.486740089934
 Density of all electrons:  0.4523223871E+00
 Density of Alpha electrons:  0.2261611936E+00
 Density of Beta electrons:  0.2261611936E+00
 Spin density of electrons:  0.0000000000E+00
 Lagrangian kinetic energy G(r):  0.4569378169E-02
 G(r) in X,Y,Z:  0.1474035097E-02  0.1808784761E-02  0.1286558312E-02
 Hamiltonian kinetic energy K(r):  0.6916030407E+01
 Potential energy density V(r): -0.6920599786E+01
 Energy density E(r) or H(r): -0.6916030407E+01
 Laplacian of electron density: -0.2764584412E+02
 Electron localization function (ELF):  0.9999641931E+00
 Localized orbital locator (LOL):  0.9940645141E+00
 Local information entropy:  0.4003449510E-02
 Interaction region indicator (IRI):  0.3830670666E-12
 Reduced density gradient (RDG):  0.1000000000E+03
 Reduced density gradient with promolecular approximation:  0.1000000000E+03
 Sign(lambda2)*rho: -0.4523223871E+00
 Sign(lambda2)*rho with promolecular approximation: -0.2986704729E+00
 Corr. hole for alpha, ref.:   0.00000   0.00000   0.00000 :               NaN
 Source function, ref.:   0.00000   0.00000   0.00000 :  0.6074624487E-01
 Wavefunction value for orbital       1 : -0.1002482173E-05
 Average local ionization energy (ALIE):  0.4009036692E+00
 van der Waals potential (probe atom: C ):  0.8112510160E+28 kcal/mol
 Delta-g (under promolecular approximation):  0.1012056575E+00
 Delta-g (under Hirshfeld partition):  0.1898657705E+00
 User-defined real space function:  0.1000000000E+01
 ESP from nuclear charges:  0.1063682065E+03
 
 Note: Below information are for electron density
 
 Components of gradient in x/y/z are:
 -0.1262922059E-12  0.8615417407E-13 -0.4738310438E-13
 Norm of gradient is:  0.1600544331E-12
 
 Components of Laplacian in x/y/z are:
 -0.8997625420E+01 -0.9268828273E+01 -0.9379390425E+01
 Total: -0.2764584412E+02
 
 Hessian matrix:
 -0.8997625420E+01 -0.2684541853E+00  0.1656731292E+00
 -0.2684541853E+00 -0.9268828273E+01 -0.1025908048E+00
  0.1656731292E+00 -0.1025908048E+00 -0.9379390425E+01
 Eigenvalues of Hessian: -0.9441754303E+01 -0.9433947302E+01 -0.8770142512E+01
 Eigenvectors (columns) of Hessian:
 -0.2224528043E+00 -0.5409512405E+00 -0.8111020313E+00
  0.2183638907E+00 -0.8384569446E+00  0.4993066825E+00
  0.9501747003E+00  0.6604322362E-01 -0.3046413162E+00
 Determinant of Hessian: -0.7811830139E+03
 Ellipticity of electron density:    0.000828
 eta index:   -1.076579
 Stiffness:   -1.075689
 
 Stress tensor:
 -0.2252354425E+01 -0.6780505172E-01  0.4143243702E-01
 -0.6780505172E-01 -0.2320824638E+01 -0.2570922850E-01
  0.4143243702E-01 -0.2570922850E-01 -0.2347420723E+01
 Eigenvalues of stress tensor: -0.2363079487E+01 -0.2362490311E+01 -0.2195029988E+01
 Eigenvectors (columns) of stress tensor:
 -0.8373808985E-01 -0.5790334998E+00 -0.8109920705E+00
  0.4164410213E+00 -0.7597088232E+00  0.4994190422E+00
  0.9052981874E+00  0.2959099695E+00 -0.3047498677E+00
 Stress tensor stiffness:    1.076559
 Stress tensor polarizability:    0.928885
 
 ----------------   CP    74,     Type (3,-3)   ----------------
 Corresponding nucleus:   195(O )
 Position (Bohr):       21.023056492970   18.384471631154   -1.930186838712
 Position (Angstrom):   11.124922399606    9.728643421699   -1.021410887831
 Density of all electrons:  0.3016472967E+03
 Density of Alpha electrons:  0.1508236484E+03
 Density of Beta electrons:  0.1508236484E+03
 Spin density of electrons:  0.0000000000E+00
 Lagrangian kinetic energy G(r):  0.7485376063E+02
 G(r) in X,Y,Z:  0.2255445547E+02  0.2520535541E+02  0.2709394975E+02
 Hamiltonian kinetic energy K(r):  0.1126949314E+07
 Potential energy density V(r): -0.1127024168E+07
 Energy density E(r) or H(r): -0.1126949314E+07
 Laplacian of electron density: -0.4507497841E+07
 Electron localization function (ELF):  0.9999963078E+00
 Localized orbital locator (LOL):  0.9980821605E+00
 Local information entropy:  0.3676160323E+00
 Interaction region indicator (IRI):  0.3494440126E-11
 Reduced density gradient (RDG):  0.1000000000E+03
 Reduced density gradient with promolecular approximation:  0.1000000000E+03
 Sign(lambda2)*rho: -0.3016472967E+03
 Sign(lambda2)*rho with promolecular approximation: -0.2923654590E+03
 Corr. hole for alpha, ref.:   0.00000   0.00000   0.00000 :               NaN
 Source function, ref.:   0.00000   0.00000   0.00000 :  0.1281313379E+05
 Wavefunction value for orbital       1 : -0.1722566898E-03
 Average local ionization energy (ALIE):  0.1783335975E+02
 van der Waals potential (probe atom: C ):  0.1969106794E+73 kcal/mol
 Delta-g (under promolecular approximation):  0.4845471001E-01
 Delta-g (under Hirshfeld partition):  0.7256969901E-01
 User-defined real space function:  0.1000000000E+01
 ESP from nuclear charges:  0.1506976776E+07
 
 Note: Below information are for electron density
 
 Components of gradient in x/y/z are:
 -0.1681861761E-08 -0.7915810230E-09 -0.1591833332E-09
 Norm of gradient is:  0.1865636308E-08
 
 Components of Laplacian in x/y/z are:
 -0.1502508497E+07 -0.1502498290E+07 -0.1502491053E+07
 Total: -0.4507497841E+07
 
 Hessian matrix:
 -0.1502508497E+07 -0.1175439363E+02  0.1738931183E+01
 -0.1175439363E+02 -0.1502498290E+07 -0.1870260153E+01
  0.1738931183E+01 -0.1870260153E+01 -0.1502491053E+07
 Eigenvalues of Hessian: -0.1502516216E+07 -0.1502493341E+07 -0.1502488285E+07
 Eigenvectors (columns) of Hessian:
 -0.8369416220E+00  0.3579560357E+00 -0.4140002390E+00
 -0.5470224341E+00 -0.5708779964E+00  0.6122620107E+00
  0.1718074480E-01 -0.7388949788E+00 -0.6736015382E+00
 Determinant of Hessian: -0.3391898267E+19
 Ellipticity of electron density:    0.000015
 eta index:   -1.000019
 Stiffness:   -1.000003
 
 Stress tensor:
 -0.3756722333E+06  0.3176898156E+01 -0.4360744616E+00
  0.3176898156E+01 -0.3756749833E+06  0.4565777317E+00
 -0.4360744616E+00  0.4565777317E+00 -0.3756769512E+06
 Eigenvalues of stress tensor: -0.3756776352E+06 -0.3756763879E+06 -0.3756701447E+06
 Eigenvectors (columns) of stress tensor:
  0.4145268209E+00 -0.3582957135E+00  0.8365355321E+00
 -0.6124666972E+00  0.5700530114E+00  0.5476532744E+00
  0.6730914199E+00  0.7393671252E+00 -0.1685807035E-01
 Stress tensor stiffness:    1.000020
 Stress tensor polarizability:    0.999980
 
 ----------------   CP    75,     Type (3,-3)   ----------------
 Corresponding nucleus:   124(H )
 Position (Bohr):       40.883746617856   16.215465093423   -1.425457470409
 Position (Angstrom):   21.634747006502    8.580854591633   -0.754319608452
 Density of all electrons:  0.4571436266E+00
 Density of Alpha electrons:  0.2285718133E+00
 Density of Beta electrons:  0.2285718133E+00
 Spin density of electrons:  0.0000000000E+00
 Lagrangian kinetic energy G(r):  0.4190268042E-02
 G(r) in X,Y,Z:  0.1399747958E-02  0.1392092946E-02  0.1398427138E-02
 Hamiltonian kinetic energy K(r):  0.6954246577E+01
 Potential energy density V(r): -0.6958436845E+01
 Energy density E(r) or H(r): -0.6954246577E+01
 Laplacian of electron density: -0.2780022524E+02
 Electron localization function (ELF):  0.9999709222E+00
 Localized orbital locator (LOL):  0.9946491593E+00
 Local information entropy:  0.4040432922E-02
 Interaction region indicator (IRI):  0.2534440948E-13
 Reduced density gradient (RDG):  0.1000000000E+03
 Reduced density gradient with promolecular approximation:  0.1000000000E+03
 Sign(lambda2)*rho: -0.4571436266E+00
 Sign(lambda2)*rho with promolecular approximation: -0.2987015118E+00
 Corr. hole for alpha, ref.:   0.00000   0.00000   0.00000 :               NaN
 Source function, ref.:   0.00000   0.00000   0.00000 :  0.5027300680E-01
 Wavefunction value for orbital       1 :  0.1037404708E-05
 Average local ionization energy (ALIE):  0.4262321542E+00
 van der Waals potential (probe atom: C ):  0.4020041226E+28 kcal/mol
 Delta-g (under promolecular approximation):  0.1036099370E+00
 Delta-g (under Hirshfeld partition):  0.1987254466E+00
 User-defined real space function:  0.1000000000E+01
 ESP from nuclear charges:  0.1067702118E+03
 
 Note: Below information are for electron density
 
 Components of gradient in x/y/z are:
  0.1275889117E-14  0.1062279605E-13  0.5585809593E-15
 Norm of gradient is:  0.1071371558E-13
 
 Components of Laplacian in x/y/z are:
 -0.9150770927E+01 -0.9213369946E+01 -0.9436084363E+01
 Total: -0.2780022524E+02
 
 Hessian matrix:
 -0.9150770927E+01 -0.3297764144E+00  0.1651114045E+00
 -0.3297764144E+00 -0.9213369946E+01 -0.1481553691E+00
  0.1651114045E+00 -0.1481553691E+00 -0.9436084363E+01
 Eigenvalues of Hessian: -0.9513944528E+01 -0.9510045944E+01 -0.8776234764E+01
 Eigenvectors (columns) of Hessian:
  0.7107267976E+00  0.5081640366E-01  0.7016303245E+00
  0.5940632162E+00  0.4908352234E+00 -0.6373144268E+00
 -0.3767709042E+00  0.8697692088E+00  0.3186615903E+00
 Determinant of Hessian: -0.7940566040E+03
 Ellipticity of electron density:    0.000410
 eta index:   -1.084058
 Stiffness:   -1.083613
 
 Stress tensor:
 -0.2290492228E+01 -0.8221491395E-01  0.4126395449E-01
 -0.8221491395E-01 -0.2306126673E+01 -0.3741248244E-01
  0.4126395449E-01 -0.3741248244E-01 -0.2361817945E+01
 Eigenvalues of stress tensor: -0.2380917490E+01 -0.2380608635E+01 -0.2196910720E+01
 Eigenvectors (columns) of stress tensor:
 -0.7115843745E+00 -0.4720014789E-01 -0.7010134264E+00
 -0.6548028160E+00  0.4062676878E+00  0.6373223972E+00
  0.2547173924E+00  0.9125342251E+00 -0.3200005283E+00
 Stress tensor stiffness:    1.083757
 Stress tensor polarizability:    0.922716
 
 ----------------   CP    76,     Type (3,-3)   ----------------
 Corresponding nucleus:    48(O )
 Position (Bohr):       37.353073216117   16.207518729783   -3.015314625560
 Position (Angstrom):   19.766395103160    8.576649557085   -1.595635783549
 Density of all electrons:  0.3011287948E+03
 Density of Alpha electrons:  0.1505643974E+03
 Density of Beta electrons:  0.1505643974E+03
 Spin density of electrons:  0.0000000000E+00
 Lagrangian kinetic energy G(r):  0.7640057121E+02
 G(r) in X,Y,Z:  0.2557551026E+02  0.2150331036E+02  0.2932175059E+02
 Hamiltonian kinetic energy K(r):  0.1124936489E+07
 Potential energy density V(r): -0.1125012889E+07
 Energy density E(r) or H(r): -0.1124936489E+07
 Laplacian of electron density: -0.4499440353E+07
 Electron localization function (ELF):  0.9999961315E+00
 Localized orbital locator (LOL):  0.9980369975E+00
 Local information entropy:  0.3675921836E+00
 Interaction region indicator (IRI):  0.1915264270E-11
 Reduced density gradient (RDG):  0.1000000000E+03
 Reduced density gradient with promolecular approximation:  0.1000000000E+03
 Sign(lambda2)*rho: -0.3011287948E+03
 Sign(lambda2)*rho with promolecular approximation: -0.2923752868E+03
 Corr. hole for alpha, ref.:   0.00000   0.00000   0.00000 :               NaN
 Source function, ref.:   0.00000   0.00000   0.00000 :  0.8769547915E+04
 Wavefunction value for orbital       1 :  0.3820325257E-05
 Average local ionization energy (ALIE):  0.1789785124E+02
 van der Waals potential (probe atom: C ):  0.2068616174E+73 kcal/mol
 Delta-g (under promolecular approximation):  0.4255709604E-01
 Delta-g (under Hirshfeld partition):  0.7208115047E-01
 User-defined real space function:  0.1000000000E+01
 ESP from nuclear charges:  0.1513188005E+07
 
 Note: Below information are for electron density
 
 Components of gradient in x/y/z are:
  0.5854907670E-09 -0.8209846136E-09  0.1575193309E-09
 Norm of gradient is:  0.1020601545E-08
 
 Components of Laplacian in x/y/z are:
 -0.1499812256E+07 -0.1499829846E+07 -0.1499798250E+07
 Total: -0.4499440353E+07
 
 Hessian matrix:
 -0.1499812256E+07 -0.7830522504E+01 -0.8395624283E+01
 -0.7830522504E+01 -0.1499829846E+07 -0.1022707027E+02
 -0.8395624283E+01 -0.1022707027E+02 -0.1499798250E+07
 Eigenvalues of Hessian: -0.1499836961E+07 -0.1499810211E+07 -0.1499793181E+07
 Eigenvectors (columns) of Hessian:
  0.3819090980E+00  0.8632039454E+00 -0.3301884153E+00
  0.8697253081E+00 -0.4565237601E+00 -0.1875205189E+00
  0.3126073086E+00  0.2155574290E+00  0.9251008947E+00
 Determinant of Hessian: -0.3373740950E+19
 Ellipticity of electron density:    0.000018
 eta index:   -1.000029
 Stiffness:   -1.000011
 
 Stress tensor:
 -0.3750042150E+06  0.1511954332E+01  0.2133735293E+01
  0.1511954332E+01 -0.3750004682E+06  0.2390563548E+01
  0.2133735293E+01  0.2390563548E+01 -0.3750082061E+06
 Eigenvalues of stress tensor: -0.3750094450E+06 -0.3750044874E+06 -0.3749989569E+06
 Eigenvectors (columns) of stress tensor:
 -0.3224661340E+00  0.8680764546E+00  0.3774372285E+00
 -0.1924976813E+00 -0.4505437140E+00  0.8717539816E+00
  0.9268010763E+00  0.2084553449E+00  0.3123877944E+00
 Stress tensor stiffness:    1.000028
 Stress tensor polarizability:    0.999972
 
 ----------------   CP    77,     Type (3,-3)   ----------------
 Corresponding nucleus:    78(O )
 Position (Bohr):       37.351041600962   17.654129805874    1.960945216906
 Position (Angstrom):   19.765320018719    9.342163171592    1.037687520616
 Density of all electrons:  0.3011024622E+03
 Density of Alpha electrons:  0.1505512311E+03
 Density of Beta electrons:  0.1505512311E+03
 Spin density of electrons:  0.0000000000E+00
 Lagrangian kinetic energy G(r):  0.7618121219E+02
 G(r) in X,Y,Z:  0.2815496016E+02  0.2761333962E+02  0.2041291242E+02
 Hamiltonian kinetic energy K(r):  0.1124816691E+07
 Potential energy density V(r): -0.1124892872E+07
 Energy density E(r) or H(r): -0.1124816691E+07
 Laplacian of electron density: -0.4498962038E+07
 Electron localization function (ELF):  0.9999961525E+00
 Localized orbital locator (LOL):  0.9980423378E+00
 Local information entropy:  0.3675909445E+00
 Interaction region indicator (IRI):  0.3890132835E-11
 Reduced density gradient (RDG):  0.1000000000E+03
 Reduced density gradient with promolecular approximation:  0.1000000000E+03
 Sign(lambda2)*rho: -0.3011024622E+03
 Sign(lambda2)*rho with promolecular approximation: -0.2923745115E+03
 Corr. hole for alpha, ref.:   0.00000   0.00000   0.00000 :               NaN
 Source function, ref.:   0.00000   0.00000   0.00000 :  0.8656183702E+04
 Wavefunction value for orbital       1 : -0.2758547547E-05
 Average local ionization energy (ALIE):  0.1789998027E+02
 van der Waals potential (probe atom: C ):  0.1835946298E+73 kcal/mol
 Delta-g (under promolecular approximation):  0.4184243654E-01
 Delta-g (under Hirshfeld partition):  0.7073436105E-01
 User-defined real space function:  0.1000000000E+01
 ESP from nuclear charges:  0.1498206998E+07
 
 Note: Below information are for electron density
 
 Components of gradient in x/y/z are:
  0.1848493580E-08 -0.9372547183E-09 -0.3133437954E-10
 Norm of gradient is:  0.2072765488E-08
 
 Components of Laplacian in x/y/z are:
 -0.1499642309E+07 -0.1499644919E+07 -0.1499674809E+07
 Total: -0.4498962038E+07
 
 Hessian matrix:
 -0.1499642309E+07 -0.1169829915E+02  0.7092540138E-01
 -0.1169829915E+02 -0.1499644919E+07  0.8098974370E+01
  0.7092540138E-01  0.8098974370E+01 -0.1499674809E+07
 Eigenvalues of Hessian: -0.1499677142E+07 -0.1499653732E+07 -0.1499631164E+07
 Eigenvectors (columns) of Hessian:
 -0.9421026237E-01 -0.6897535383E+00 -0.7178889071E+00
 -0.2747156282E+00 -0.6750874528E+00  0.6846811335E+00
  0.9568990282E+00 -0.2617192913E+00  0.1258859105E+00
 Determinant of Hessian: -0.3372665123E+19
 Ellipticity of electron density:    0.000016
 eta index:   -1.000031
 Stiffness:   -1.000015
 
 Stress tensor:
 -0.3749668872E+06  0.3232095624E+01  0.1361734484E+00
  0.3232095624E+01 -0.3749664565E+06 -0.1830594900E+01
  0.1361734484E+00 -0.1830594900E+01 -0.3749595282E+06
 Eigenvalues of stress tensor: -0.3749700876E+06 -0.3749637731E+06 -0.3749590111E+06
 Eigenvectors (columns) of stress tensor:
 -0.7073145474E+00  0.7001787437E+00 -0.9724123513E-01
  0.6949184458E+00  0.6634983029E+00 -0.2772333957E+00
  0.1295935362E+00  0.2636659418E+00  0.9558691263E+00
 Stress tensor stiffness:    1.000030
 Stress tensor polarizability:    0.999970
 
 ----------------   CP    78,     Type (3,-3)   ----------------
 Corresponding nucleus:   213(H )
 Position (Bohr):       27.720094942896   15.923288117771   -8.711848684048
 Position (Angstrom):   14.668842527848    8.426241194567   -4.610111788433
 Density of all electrons:  0.4534017337E+00
 Density of Alpha electrons:  0.2267008669E+00
 Density of Beta electrons:  0.2267008669E+00
 Spin density of electrons:  0.0000000000E+00
 Lagrangian kinetic energy G(r):  0.5322822501E-02
 G(r) in X,Y,Z:  0.1737925024E-02  0.1625720046E-02  0.1959177431E-02
 Hamiltonian kinetic energy K(r):  0.6927354658E+01
 Potential energy density V(r): -0.6932677481E+01
 Energy density E(r) or H(r): -0.6927354658E+01
 Laplacian of electron density: -0.2768812734E+02
 Electron localization function (ELF):  0.9999518261E+00
 Localized orbital locator (LOL):  0.9931197683E+00
 Local information entropy:  0.4011734325E-02
 Interaction region indicator (IRI):  0.3275353080E-13
 Reduced density gradient (RDG):  0.1000000000E+03
 Reduced density gradient with promolecular approximation:  0.1000000000E+03
 Sign(lambda2)*rho: -0.4534017337E+00
 Sign(lambda2)*rho with promolecular approximation: -0.3003135133E+00
 Corr. hole for alpha, ref.:   0.00000   0.00000   0.00000 :               NaN
 Source function, ref.:   0.00000   0.00000   0.00000 :  0.6649852369E-01
 Wavefunction value for orbital       1 :  0.8104902480E-06
 Average local ionization energy (ALIE):  0.3998998322E+00
 van der Waals potential (probe atom: C ):  0.7289879307E+28 kcal/mol
 Delta-g (under promolecular approximation):  0.1043849489E+00
 Delta-g (under Hirshfeld partition):  0.1958549649E+00
 User-defined real space function:  0.1000000000E+01
 ESP from nuclear charges:  0.1280259860E+03
 
 Note: Below information are for electron density
 
 Components of gradient in x/y/z are:
 -0.1176923142E-13  0.1336604438E-14  0.6925883478E-14
 Norm of gradient is:  0.1372112173E-13
 
 Components of Laplacian in x/y/z are:
 -0.9308031775E+01 -0.9104653202E+01 -0.9275442366E+01
 Total: -0.2768812734E+02
 
 Hessian matrix:
 -0.9308031775E+01  0.2266144732E+00 -0.1604545722E+00
  0.2266144732E+00 -0.9104653202E+01 -0.2452324149E+00
 -0.1604545722E+00 -0.2452324149E+00 -0.9275442366E+01
 Eigenvalues of Hessian: -0.9455028645E+01 -0.9449688395E+01 -0.8783410303E+01
 Eigenvectors (columns) of Hessian:
  0.8809838496E+00  0.7097792666E-01 -0.4677922517E+00
 -0.4266760682E+00  0.5464739213E+00 -0.7206342944E+00
  0.2044871380E+00  0.8344629335E+00  0.5117192815E+00
 Determinant of Hessian: -0.7847720144E+03
 Ellipticity of electron density:    0.000565
 eta index:   -1.076464
 Stiffness:   -1.075856
 
 Stress tensor:
 -0.2330483794E+01  0.5721753703E-01 -0.4043664072E-01
  0.5721753703E-01 -0.2279414741E+01 -0.6212395328E-01
 -0.4043664072E-01 -0.6212395328E-01 -0.2322778946E+01
 Eigenvalues of stress tensor: -0.2367618098E+01 -0.2366868214E+01 -0.2198191170E+01
 Eigenvectors (columns) of stress tensor:
  0.8673430415E+00  0.1693133259E+00 -0.4680267577E+00
 -0.4855132479E+00  0.4947342561E+00 -0.7207738216E+00
  0.1095122568E+00  0.8523913500E+00  0.5113081772E+00
 Stress tensor stiffness:    1.077076
 Stress tensor polarizability:    0.928440
 
 ----------------   CP    79,     Type (3,-3)   ----------------
 Corresponding nucleus:     8(C )
 Position (Bohr):       19.271772081267   16.149741294490  -11.975089881404
 Position (Angstrom):   10.198182599123    8.546075055023   -6.336944663754
 Density of all electrons:  0.1220505958E+03
 Density of Alpha electrons:  0.6102529790E+02
 Density of Beta electrons:  0.6102529790E+02
 Spin density of electrons:  0.0000000000E+00
 Lagrangian kinetic energy G(r):  0.8355693299E+01
 G(r) in X,Y,Z:  0.2853157305E+01  0.2590133010E+01  0.2912402984E+01
 Hamiltonian kinetic energy K(r):  0.2420395118E+06
 Potential energy density V(r): -0.2420478675E+06
 Energy density E(r) or H(r): -0.2420395118E+06
 Laplacian of electron density: -0.9681246244E+06
 Electron localization function (ELF):  0.9999990609E+00
 Localized orbital locator (LOL):  0.9990318855E+00
 Local information entropy:  0.2783599986E+00
 Interaction region indicator (IRI):  0.3011152173E-11
 Reduced density gradient (RDG):  0.1000000000E+03
 Reduced density gradient with promolecular approximation:  0.1000000000E+03
 Sign(lambda2)*rho: -0.1220505958E+03
 Sign(lambda2)*rho with promolecular approximation: -0.1213861181E+03
 Corr. hole for alpha, ref.:   0.00000   0.00000   0.00000 :               NaN
 Source function, ref.:   0.00000   0.00000   0.00000 :  0.2766288231E+04
 Wavefunction value for orbital       1 : -0.1207794317E-06
 Average local ionization energy (ALIE):  0.9662441168E+01
 van der Waals potential (probe atom: C ):  0.6626617936E+74 kcal/mol
 Delta-g (under promolecular approximation):  0.4739071749E-01
 Delta-g (under Hirshfeld partition):  0.5448441696E-01
 User-defined real space function:  0.1000000000E+01
 ESP from nuclear charges:  0.1411053219E+07
 
 Note: Below information are for electron density
 
 Components of gradient in x/y/z are:
  0.5679292592E-09  0.1717347375E-09  0.3205215260E-10
 Norm of gradient is:  0.5941917233E-09
 
 Components of Laplacian in x/y/z are:
 -0.3227079267E+06 -0.3227089782E+06 -0.3227077195E+06
 Total: -0.9681246244E+06
 
 Hessian matrix:
 -0.3227079267E+06 -0.6269795165E+00  0.9048612700E+00
 -0.6269795165E+00 -0.3227089782E+06 -0.1876398647E+01
  0.9048612700E+00 -0.1876398647E+01 -0.3227077195E+06
 Eigenvalues of Hessian: -0.3227103282E+06 -0.3227084962E+06 -0.3227058000E+06
 Eigenvectors (columns) of Hessian:
  0.9269502398E-02 -0.8880444396E+00  0.4596641704E+00
 -0.8102435927E+00 -0.2760658072E+00 -0.5170038594E+00
 -0.5860199629E+00  0.3676475803E+00  0.7220913099E+00
 Determinant of Hessian: -0.3360702241E+17
 Ellipticity of electron density:    0.000006
 eta index:   -1.000014
 Stiffness:   -1.000008
 
 Stress tensor:
 -0.8068268798E+05  0.1896072052E+00 -0.2658960270E+00
  0.1896072052E+00 -0.8068242482E+05  0.4953221390E+00
 -0.2658960270E+00  0.4953221390E+00 -0.8068275468E+05
 Eigenvalues of stress tensor: -0.8068328920E+05 -0.8068251060E+05 -0.8068206768E+05
 Eigenvectors (columns) of stress tensor:
 -0.4773153555E+00  0.8787258967E+00  0.3293918064E-02
  0.5133760463E+00  0.2818992009E+00 -0.8105417174E+00
 -0.7131725503E+00 -0.3851929893E+00 -0.5856716439E+00
 Stress tensor stiffness:    1.000015
 Stress tensor polarizability:    0.999985
 
 ----------------   CP    80,     Type (3,-3)   ----------------
 Corresponding nucleus:   108(H )
 Position (Bohr):       24.151129691313   15.629021731681  -12.034083201102
 Position (Angstrom):   12.780227450206    8.270522129114   -6.368162584134
 Density of all electrons:  0.4560815764E+00
 Density of Alpha electrons:  0.2280407882E+00
 Density of Beta electrons:  0.2280407882E+00
 Spin density of electrons:  0.0000000000E+00
 Lagrangian kinetic energy G(r):  0.5098516615E-02
 G(r) in X,Y,Z:  0.1586300216E-02  0.1645320620E-02  0.1866895779E-02
 Hamiltonian kinetic energy K(r):  0.6955816538E+01
 Potential energy density V(r): -0.6960915055E+01
 Energy density E(r) or H(r): -0.6955816538E+01
 Laplacian of electron density: -0.2780287209E+02
 Electron localization function (ELF):  0.9999566531E+00
 Localized orbital locator (LOL):  0.9934718031E+00
 Local information entropy:  0.4032291152E-02
 Interaction region indicator (IRI):  0.2343736660E-13
 Reduced density gradient (RDG):  0.1000000000E+03
 Reduced density gradient with promolecular approximation:  0.1000000000E+03
 Sign(lambda2)*rho: -0.4560815764E+00
 Sign(lambda2)*rho with promolecular approximation: -0.2997286606E+00
 Corr. hole for alpha, ref.:   0.00000   0.00000   0.00000 :               NaN
 Source function, ref.:   0.00000   0.00000   0.00000 :  0.7095217074E-01
 Wavefunction value for orbital       1 : -0.2535425099E-05
 Average local ionization energy (ALIE):  0.4122257447E+00
 van der Waals potential (probe atom: C ):  0.5055155006E+28 kcal/mol
 Delta-g (under promolecular approximation):  0.1040220025E+00
 Delta-g (under Hirshfeld partition):  0.1980091649E+00
 User-defined real space function:  0.1000000000E+01
 ESP from nuclear charges:  0.1222488413E+03
 
 Note: Below information are for electron density
 
 Components of gradient in x/y/z are:
 -0.9833713704E-14 -0.2443791697E-15  0.9471590179E-15
 Norm of gradient is:  0.9882244512E-14
 
 Components of Laplacian in x/y/z are:
 -0.9330989248E+01 -0.9062680474E+01 -0.9409202365E+01
 Total: -0.2780287209E+02
 
 Hessian matrix:
 -0.9330989248E+01  0.2787810633E+00  0.1259912448E+00
  0.2787810633E+00 -0.9062680474E+01  0.2044857760E+00
  0.1259912448E+00  0.2044857760E+00 -0.9409202365E+01
 Eigenvalues of Hessian: -0.9507161366E+01 -0.9501979949E+01 -0.8793730772E+01
 Eigenvectors (columns) of Hessian:
  0.6834072329E+00 -0.5367591801E+00 -0.4948172760E+00
 -0.6118493786E+00 -0.5138488598E-01 -0.7893034469E+00
  0.3982397417E+00  0.8421693274E+00 -0.3635325735E+00
 Determinant of Hessian: -0.7943979963E+03
 Ellipticity of electron density:    0.000545
 eta index:   -1.081129
 Stiffness:   -1.080540
 
 Stress tensor:
 -0.2335919912E+01  0.6960500525E-01  0.3196667880E-01
  0.6960500525E-01 -0.2268960760E+01  0.5106038367E-01
  0.3196667880E-01  0.5106038367E-01 -0.2356034383E+01
 Eigenvalues of stress tensor: -0.2379736855E+01 -0.2379488500E+01 -0.2201689700E+01
 Eigenvectors (columns) of stress tensor:
  0.6468969591E+00 -0.5795648846E+00 -0.4956095931E+00
 -0.6145699752E+00 -0.1145154905E-01 -0.7887791881E+00
  0.4514732216E+00  0.8148456336E+00 -0.3635911490E+00
 Stress tensor stiffness:    1.080868
 Stress tensor polarizability:    0.925182
 
 ----------------   CP    81,     Type (3,-3)   ----------------
 Corresponding nucleus:   212(H )
 Position (Bohr):       31.982405724507   15.854927684459   -8.074411901560
 Position (Angstrom):   16.924360259263    8.390066411131   -4.272794769750
 Density of all electrons:  0.4512988559E+00
 Density of Alpha electrons:  0.2256494280E+00
 Density of Beta electrons:  0.2256494280E+00
 Spin density of electrons:  0.0000000000E+00
 Lagrangian kinetic energy G(r):  0.5113654743E-02
 G(r) in X,Y,Z:  0.2012512248E-02  0.1431397460E-02  0.1669745035E-02
 Hamiltonian kinetic energy K(r):  0.6891014606E+01
 Potential energy density V(r): -0.6896128260E+01
 Energy density E(r) or H(r): -0.6891014606E+01
 Laplacian of electron density: -0.2754360380E+02
 Electron localization function (ELF):  0.9999548364E+00
 Localized orbital locator (LOL):  0.9933372658E+00
 Local information entropy:  0.3995590330E-02
 Interaction region indicator (IRI):  0.4376331515E-13
 Reduced density gradient (RDG):  0.1000000000E+03
 Reduced density gradient with promolecular approximation:  0.1000000000E+03
 Sign(lambda2)*rho: -0.4512988559E+00
 Sign(lambda2)*rho with promolecular approximation: -0.2999788031E+00
 Corr. hole for alpha, ref.:   0.00000   0.00000   0.00000 :               NaN
 Source function, ref.:   0.00000   0.00000   0.00000 :  0.5988909985E-01
 Wavefunction value for orbital       1 :  0.5479727954E-05
 Average local ionization energy (ALIE):  0.4207870883E+00
 van der Waals potential (probe atom: C ):  0.5401810445E+28 kcal/mol
 Delta-g (under promolecular approximation):  0.1044337786E+00
 Delta-g (under Hirshfeld partition):  0.1955783512E+00
 User-defined real space function:  0.1000000000E+01
 ESP from nuclear charges:  0.1265361570E+03
 
 Note: Below information are for electron density
 
 Components of gradient in x/y/z are:
  0.1673964786E-13  0.7086345399E-14 -0.1503137892E-14
 Norm of gradient is:  0.1823983347E-13
 
 Components of Laplacian in x/y/z are:
 -0.9341192882E+01 -0.8843198092E+01 -0.9359212830E+01
 Total: -0.2754360380E+02
 
 Hessian matrix:
 -0.9341192882E+01 -0.2008075354E+00  0.6103394289E-01
 -0.2008075354E+00 -0.8843198092E+01 -0.1779510453E+00
  0.6103394289E-01 -0.1779510453E+00 -0.9359212830E+01
 Eigenvalues of Hessian: -0.9415172732E+01 -0.9411237421E+01 -0.8717193652E+01
 Eigenvectors (columns) of Hessian:
  0.3523799287E+00 -0.8798874660E+00 -0.3187890103E+00
  0.3885878755E+00 -0.1723206793E+00  0.9051547086E+00
  0.8513682217E+00  0.4428358959E+00 -0.2811912525E+00
 Determinant of Hessian: -0.7724168080E+03
 Ellipticity of electron density:    0.000418
 eta index:   -1.080069
 Stiffness:   -1.079618
 
 Stress tensor:
 -0.2339323245E+01 -0.5061603183E-01  0.1544724633E-01
 -0.5061603183E-01 -0.2213662318E+01 -0.4430295564E-01
  0.1544724633E-01 -0.4430295564E-01 -0.2343142698E+01
 Eigenvalues of stress tensor: -0.2357236870E+01 -0.2356753538E+01 -0.2182137852E+01
 Eigenvectors (columns) of stress tensor:
 -0.8476808353E+00 -0.4238246668E+00 -0.3190765633E+00
 -0.4046894175E+00  0.1277083808E+00  0.9054927083E+00
 -0.3430213941E+00  0.8966957239E+00 -0.2797733044E+00
 Stress tensor stiffness:    1.080242
 Stress tensor polarizability:    0.925719
 
 ----------------   CP    82,     Type (3,-3)   ----------------
 Corresponding nucleus:   156(H )
 Position (Bohr):       41.977517829388   13.904987319542  -12.005342783794
 Position (Angstrom):   22.213545805587    7.358202407397   -6.352953810262
 Density of all electrons:  0.4518483120E+00
 Density of Alpha electrons:  0.2259241560E+00
 Density of Beta electrons:  0.2259241560E+00
 Spin density of electrons:  0.0000000000E+00
 Lagrangian kinetic energy G(r):  0.4561378954E-02
 G(r) in X,Y,Z:  0.1313021124E-02  0.1568801884E-02  0.1679555946E-02
 Hamiltonian kinetic energy K(r):  0.6908863500E+01
 Potential energy density V(r): -0.6913424879E+01
 Energy density E(r) or H(r): -0.6908863500E+01
 Laplacian of electron density: -0.2761720848E+02
 Electron localization function (ELF):  0.9999641931E+00
 Localized orbital locator (LOL):  0.9940645401E+00
 Local information entropy:  0.3999809664E-02
 Interaction region indicator (IRI):  0.3628757984E-12
 Reduced density gradient (RDG):  0.1000000000E+03
 Reduced density gradient with promolecular approximation:  0.1000000000E+03
 Sign(lambda2)*rho: -0.4518483120E+00
 Sign(lambda2)*rho with promolecular approximation: -0.2986197558E+00
 Corr. hole for alpha, ref.:   0.00000   0.00000   0.00000 :               NaN
 Source function, ref.:   0.00000   0.00000   0.00000 :  0.4796260657E-01
 Wavefunction value for orbital       1 :  0.4649094028E-06
 Average local ionization energy (ALIE):  0.4004520815E+00
 van der Waals potential (probe atom: C ):  0.8659624410E+28 kcal/mol
 Delta-g (under promolecular approximation):  0.1008515578E+00
 Delta-g (under Hirshfeld partition):  0.1888177399E+00
 User-defined real space function:  0.1000000000E+01
 ESP from nuclear charges:  0.1007152711E+03
 
 Note: Below information are for electron density
 
 Components of gradient in x/y/z are:
 -0.1359916953E-12  0.6486738230E-13 -0.1528204646E-13
 Norm of gradient is:  0.1514432548E-12
 
 Components of Laplacian in x/y/z are:
 -0.8911046495E+01 -0.9282287569E+01 -0.9423874421E+01
 Total: -0.2761720848E+02
 
 Hessian matrix:
 -0.8911046495E+01 -0.2740485609E+00  0.3317248111E-01
 -0.2740485609E+00 -0.9282287569E+01 -0.1336763813E-01
  0.3317248111E-01 -0.1336763813E-01 -0.9423874421E+01
 Eigenvalues of Hessian: -0.9430572753E+01 -0.9422880167E+01 -0.8763755565E+01
 Eigenvectors (columns) of Hessian:
  0.3984965249E+00  0.2506225352E+00 -0.8822634892E+00
  0.6810946487E+00  0.5633773665E+00  0.4676708484E+00
 -0.6142561348E+00  0.7872701492E+00 -0.5380625517E-01
 Determinant of Hessian: -0.7787749863E+03
 Ellipticity of electron density:    0.000816
 eta index:   -1.076088
 Stiffness:   -1.075210
 
 Stress tensor:
 -0.2230387666E+01 -0.6880731413E-01  0.8023901848E-02
 -0.6880731413E-01 -0.2323709496E+01 -0.4026125662E-02
  0.8023901848E-02 -0.4026125662E-02 -0.2359327717E+01
 Eigenvalues of stress tensor: -0.2360272769E+01 -0.2359725632E+01 -0.2193426477E+01
 Eigenvectors (columns) of stress tensor:
  0.4482772977E+00  0.1436785977E+00  0.8822720244E+00
  0.7995960548E+00  0.3767867373E+00 -0.4676300929E+00
 -0.3996168334E+00  0.9150891843E+00  0.5402010054E-01
 Stress tensor stiffness:    1.076067
 Stress tensor polarizability:    0.929311
 
 ----------------   CP    83,     Type (3,-3)   ----------------
 Corresponding nucleus:   104(H )
 Position (Bohr):       17.571748225073   16.671632398891  -12.957944254559
 Position (Angstrom):    9.298568716434    8.822247934045   -6.857048799664
 Density of all electrons:  0.4576714947E+00
 Density of Alpha electrons:  0.2288357474E+00
 Density of Beta electrons:  0.2288357474E+00
 Spin density of electrons:  0.0000000000E+00
 Lagrangian kinetic energy G(r):  0.4213461186E-02
 G(r) in X,Y,Z:  0.1385532955E-02  0.1373698741E-02  0.1454229491E-02
 Hamiltonian kinetic energy K(r):  0.6970085674E+01
 Potential energy density V(r): -0.6974299135E+01
 Energy density E(r) or H(r): -0.6970085674E+01
 Laplacian of electron density: -0.2786348885E+02
 Electron localization function (ELF):  0.9999707130E+00
 Localized orbital locator (LOL):  0.9946299848E+00
 Local information entropy:  0.4044478527E-02
 Interaction region indicator (IRI):  0.3130431586E-13
 Reduced density gradient (RDG):  0.1000000000E+03
 Reduced density gradient with promolecular approximation:  0.1000000000E+03
 Sign(lambda2)*rho: -0.4576714947E+00
 Sign(lambda2)*rho with promolecular approximation: -0.2987605796E+00
 Corr. hole for alpha, ref.:   0.00000   0.00000   0.00000 :               NaN
 Source function, ref.:   0.00000   0.00000   0.00000 :  0.8071645050E-01
 Wavefunction value for orbital       1 : -0.1886470944E-05
 Average local ionization energy (ALIE):  0.4288483167E+00
 van der Waals potential (probe atom: C ):  0.4027279930E+28 kcal/mol
 Delta-g (under promolecular approximation):  0.1037435556E+00
 Delta-g (under Hirshfeld partition):  0.1991912381E+00
 User-defined real space function:  0.1000000000E+01
 ESP from nuclear charges:  0.1076484881E+03
 
 Note: Below information are for electron density
 
 Components of gradient in x/y/z are:
  0.1213265599E-13  0.5204170428E-14 -0.1129521823E-14
 Norm of gradient is:  0.1324992644E-13
 
 Components of Laplacian in x/y/z are:
 -0.9014984823E+01 -0.9487276019E+01 -0.9361228010E+01
 Total: -0.2786348885E+02
 
 Hessian matrix:
 -0.9014984823E+01 -0.1543296800E+00  0.2980831402E+00
 -0.1543296800E+00 -0.9487276019E+01 -0.9125826546E-01
  0.2980831402E+00 -0.9125826546E-01 -0.9361228010E+01
 Eigenvalues of Hessian: -0.9535414788E+01 -0.9531230038E+01 -0.8796844026E+01
 Eigenvectors (columns) of Hessian:
 -0.1358807190E+00 -0.5277021437E+00 -0.8384908335E+00
  0.7628157229E+00 -0.5957726243E+00  0.2513307643E+00
  0.6321776674E+00  0.6054629863E+00 -0.4834935047E+00
 Determinant of Hessian: -0.7994944120E+03
 Ellipticity of electron density:    0.000439
 eta index:   -1.083959
 Stiffness:   -1.083483
 
 Stress tensor:
 -0.2256517272E+01 -0.3882041724E-01  0.7446631862E-01
 -0.3882041724E-01 -0.2374566402E+01 -0.2244383575E-01
  0.7446631862E-01 -0.2244383575E-01 -0.2343215461E+01
 Eigenvalues of stress tensor: -0.2386266946E+01 -0.2385985759E+01 -0.2202046431E+01
 Eigenvectors (columns) of stress tensor:
 -0.7236049002E-03  0.5441822329E+00 -0.8389667298E+00
  0.8862213864E+00  0.3890100808E+00  0.2515607506E+00
  0.4632614064E+00 -0.7433282279E+00 -0.4825474225E+00
 Stress tensor stiffness:    1.083659
 Stress tensor polarizability:    0.922800
 
 ----------------   CP    84,     Type (3,-3)   ----------------
 Corresponding nucleus:    61(C )
 Position (Bohr):       26.966725338160   14.106943615506  -18.564174464288
 Position (Angstrom):   14.270176501635    7.465073076819   -9.823738065728
 Density of all electrons:  0.1219915785E+03
 Density of Alpha electrons:  0.6099578923E+02
 Density of Beta electrons:  0.6099578923E+02
 Spin density of electrons:  0.0000000000E+00
 Lagrangian kinetic energy G(r):  0.8661769714E+01
 G(r) in X,Y,Z:  0.2899826941E+01  0.3129144239E+01  0.2632798535E+01
 Hamiltonian kinetic energy K(r):  0.2418873636E+06
 Potential energy density V(r): -0.2418960254E+06
 Energy density E(r) or H(r): -0.2418873636E+06
 Laplacian of electron density: -0.9675148074E+06
 Electron localization function (ELF):  0.9999989892E+00
 Localized orbital locator (LOL):  0.9989956497E+00
 Local information entropy:  0.2782946505E+00
 Interaction region indicator (IRI):  0.2326205287E-11
 Reduced density gradient (RDG):  0.1000000000E+03
 Reduced density gradient with promolecular approximation:  0.1000000000E+03
 Sign(lambda2)*rho: -0.1219915785E+03
 Sign(lambda2)*rho with promolecular approximation: -0.1213880959E+03
 Corr. hole for alpha, ref.:   0.00000   0.00000   0.00000 :               NaN
 Source function, ref.:   0.00000   0.00000   0.00000 :  0.2159745309E+04
 Wavefunction value for orbital       1 : -0.4992111007E-06
 Average local ionization energy (ALIE):  0.9591757076E+01
 van der Waals potential (probe atom: C ):  0.6554490077E+75 kcal/mol
 Delta-g (under promolecular approximation):  0.4428141145E-01
 Delta-g (under Hirshfeld partition):  0.5286632385E-01
 User-defined real space function:  0.1000000000E+01
 ESP from nuclear charges:  0.1707945001E+07
 
 Note: Below information are for electron density
 
 Components of gradient in x/y/z are:
 -0.1025903806E-09  0.2236425489E-09  0.3872266952E-09
 Norm of gradient is:  0.4587867580E-09
 
 Components of Laplacian in x/y/z are:
 -0.3225048851E+06 -0.3225040189E+06 -0.3225059034E+06
 Total: -0.9675148074E+06
 
 Hessian matrix:
 -0.3225048851E+06  0.6136533516E+00  0.1476646470E+01
  0.6136533516E+00 -0.3225040189E+06 -0.9018206344E+00
  0.1476646470E+01 -0.9018206344E+00 -0.3225059034E+06
 Eigenvalues of Hessian: -0.3225073168E+06 -0.3225038352E+06 -0.3225036554E+06
 Eigenvectors (columns) of Hessian:
 -0.5494230948E+00 -0.8319744941E+00  0.7715376922E-01
  0.3139662525E+00 -0.1199980495E+00  0.9418203971E+00
  0.7743122466E+00 -0.5416815571E+00 -0.3271416138E+00
 Determinant of Hessian: -0.3354355571E+17
 Ellipticity of electron density:    0.000011
 eta index:   -1.000011
 Stiffness:   -1.000001
 
 Stress tensor:
 -0.8063202093E+05 -0.1702896638E+00 -0.4056855691E+00
 -0.1702896638E+00 -0.8063226301E+05  0.2519625049E+00
 -0.4056855691E+00  0.2519625049E+00 -0.8063174145E+05
 Eigenvalues of stress tensor: -0.8063236529E+05 -0.8063230931E+05 -0.8063135078E+05
 Eigenvectors (columns) of stress tensor:
 -0.7518967477E-01 -0.8325600966E+00 -0.5488079795E+00
 -0.9406262758E+00 -0.1234767850E+00  0.3161893308E+00
  0.3310116647E+00 -0.5399973788E+00  0.7738437237E+00
 Stress tensor stiffness:    1.000013
 Stress tensor polarizability:    0.999987
 
 ----------------   CP    85,     Type (3,-3)   ----------------
 Corresponding nucleus:    60(O )
 Position (Bohr):       25.500077920948   14.973484418979  -16.494725307878
 Position (Angstrom):   13.494060112016    7.923626722335   -8.728632733034
 Density of all electrons:  0.3011298084E+03
 Density of Alpha electrons:  0.1505649042E+03
 Density of Beta electrons:  0.1505649042E+03
 Spin density of electrons:  0.0000000000E+00
 Lagrangian kinetic energy G(r):  0.7612592351E+02
 G(r) in X,Y,Z:  0.2788988088E+02  0.2471301250E+02  0.2352303013E+02
 Hamiltonian kinetic energy K(r):  0.1124910291E+07
 Potential energy density V(r): -0.1124986416E+07
 Energy density E(r) or H(r): -0.1124910291E+07
 Laplacian of electron density: -0.4499336658E+07
 Electron localization function (ELF):  0.9999961593E+00
 Localized orbital locator (LOL):  0.9980440513E+00
 Local information entropy:  0.3675922313E+00
 Interaction region indicator (IRI):  0.4211830756E-11
 Reduced density gradient (RDG):  0.1000000000E+03
 Reduced density gradient with promolecular approximation:  0.1000000000E+03
 Sign(lambda2)*rho: -0.3011298084E+03
 Sign(lambda2)*rho with promolecular approximation: -0.2923729099E+03
 Corr. hole for alpha, ref.:   0.00000   0.00000   0.00000 :               NaN
 Source function, ref.:   0.00000   0.00000   0.00000 :  0.1057413705E+05
 Wavefunction value for orbital       1 :  0.1124413776E-05
 Average local ionization energy (ALIE):  0.1788409411E+02
 van der Waals potential (probe atom: C ):  0.7695090230E+72 kcal/mol
 Delta-g (under promolecular approximation):  0.4357528238E-01
 Delta-g (under Hirshfeld partition):  0.7343596786E-01
 User-defined real space function:  0.1000000000E+01
 ESP from nuclear charges:  0.1393489655E+07
 
 Note: Below information are for electron density
 
 Components of gradient in x/y/z are:
 -0.6262759200E-09  0.6997611379E-09 -0.2038489377E-08
 Norm of gradient is:  0.2244398833E-08
 
 Components of Laplacian in x/y/z are:
 -0.1499769257E+07 -0.1499780327E+07 -0.1499787075E+07
 Total: -0.4499336658E+07
 
 Hessian matrix:
 -0.1499769257E+07 -0.1998256778E+01  0.2060733954E+02
 -0.1998256778E+01 -0.1499780327E+07  0.5818993157E+01
  0.2060733954E+02  0.5818993157E+01 -0.1499787075E+07
 Eigenvalues of Hessian: -0.1499802241E+07 -0.1499778799E+07 -0.1499755618E+07
 Eigenvectors (columns) of Hessian:
  0.5226096257E+00  0.1976060263E+00 -0.8293557967E+00
  0.2629958257E+00 -0.9626949750E+00 -0.6365202810E-01
 -0.8109946823E+00 -0.1848519500E+00 -0.5550832207E+00
 Determinant of Hessian: -0.3373507701E+19
 Ellipticity of electron density:    0.000016
 eta index:   -1.000031
 Stiffness:   -1.000015
 
 Stress tensor:
 -0.3749980940E+06  0.2791240545E+00 -0.5006669434E+01
  0.2791240545E+00 -0.3749945077E+06 -0.1231403233E+01
 -0.5006669434E+01 -0.1231403233E+01 -0.3749938148E+06
 Eigenvalues of stress tensor: -0.3750014283E+06 -0.3749948027E+06 -0.3749901854E+06
 Eigenvectors (columns) of stress tensor:
 -0.8288469287E+00 -0.2000947354E+00 -0.5224699663E+00
 -0.6543651107E-01  0.9621185145E+00 -0.2646620998E+00
 -0.5556355207E+00  0.1851757568E+00  0.8105424771E+00
 Stress tensor stiffness:    1.000030
 Stress tensor polarizability:    0.999970
 
 ----------------   CP    86,     Type (3,-3)   ----------------
 Corresponding nucleus:   191(O )
 Position (Bohr):       24.946298635734   18.373620492922   -4.440218418125
 Position (Angstrom):   13.201012734411    9.722901246635   -2.349662398303
 Density of all electrons:  0.3017878656E+03
 Density of Alpha electrons:  0.1508939328E+03
 Density of Beta electrons:  0.1508939328E+03
 Spin density of electrons:  0.0000000000E+00
 Lagrangian kinetic energy G(r):  0.7406718454E+02
 G(r) in X,Y,Z:  0.2073855486E+02  0.2678435261E+02  0.2654427707E+02
 Hamiltonian kinetic energy K(r):  0.1127556150E+07
 Potential energy density V(r): -0.1127630217E+07
 Energy density E(r) or H(r): -0.1127556150E+07
 Laplacian of electron density: -0.4509928331E+07
 Electron localization function (ELF):  0.9999963906E+00
 Localized orbital locator (LOL):  0.9981037454E+00
 Local information entropy:  0.3676223175E+00
 Interaction region indicator (IRI):  0.4880622325E-11
 Reduced density gradient (RDG):  0.1000000000E+03
 Reduced density gradient with promolecular approximation:  0.1000000000E+03
 Sign(lambda2)*rho: -0.3017878656E+03
 Sign(lambda2)*rho with promolecular approximation: -0.2923638471E+03
 Corr. hole for alpha, ref.:   0.00000   0.00000   0.00000 :               NaN
 Source function, ref.:   0.00000   0.00000   0.00000 :  0.1146648287E+05
 Wavefunction value for orbital       1 : -0.5812416265E-04
 Average local ionization energy (ALIE):  0.1789733034E+02
 van der Waals potential (probe atom: C ):  0.4189720055E+72 kcal/mol
 Delta-g (under promolecular approximation):  0.4088779557E-01
 Delta-g (under Hirshfeld partition):  0.5817351136E-01
 User-defined real space function:  0.1000000000E+01
 ESP from nuclear charges:  0.1324666343E+07
 
 Note: Below information are for electron density
 
 Components of gradient in x/y/z are:
  0.2444924929E-08  0.7080189768E-09 -0.5636415779E-09
 Norm of gradient is:  0.2607036749E-08
 
 Components of Laplacian in x/y/z are:
 -0.1503325351E+07 -0.1503300429E+07 -0.1503302551E+07
 Total: -0.4509928331E+07
 
 Hessian matrix:
 -0.1503325351E+07 -0.1239526003E+02  0.1787697961E+02
 -0.1239526003E+02 -0.1503300429E+07 -0.8382350859E+01
  0.1787697961E+02 -0.8382350859E+01 -0.1503302551E+07
 Eigenvalues of Hessian: -0.1503336608E+07 -0.1503309313E+07 -0.1503282409E+07
 Eigenvectors (columns) of Hessian:
 -0.8862310226E+00 -0.1177798710E+00 -0.4480206207E+00
 -0.2076920982E+00 -0.7634650165E+00  0.6115432617E+00
  0.4140755571E+00 -0.6350189529E+00 -0.6521444337E+00
 Determinant of Hessian: -0.3397388066E+19
 Ellipticity of electron density:    0.000018
 eta index:   -1.000036
 Stiffness:   -1.000018
 
 Stress tensor:
 -0.3758728148E+06  0.3546522002E+01 -0.4179810435E+01
  0.3546522002E+01 -0.3758786760E+06  0.2258180668E+01
 -0.4179810435E+01  0.2258180668E+01 -0.3758787264E+06
 Eigenvalues of stress tensor: -0.3758837080E+06 -0.3758764598E+06 -0.3758700493E+06
 Eigenvectors (columns) of stress tensor:
  0.4491094963E+00 -0.4049597320E-01 -0.8925585339E+00
 -0.6096442638E+00 -0.7441839197E+00 -0.2729911450E+00
  0.6531726663E+00 -0.6667461059E+00  0.3589082031E+00
 Stress tensor stiffness:    1.000036
 Stress tensor polarizability:    0.999964
 
 ----------------   CP    87,     Type (3,-3)   ----------------
 Corresponding nucleus:   194(O )
 Position (Bohr):       25.039448978229   19.657546242463    0.272806876995
 Position (Angstrom):   13.250305772847   10.402325493783    0.144363182284
 Density of all electrons:  0.3016562696E+03
 Density of Alpha electrons:  0.1508281348E+03
 Density of Beta electrons:  0.1508281348E+03
 Spin density of electrons:  0.0000000000E+00
 Lagrangian kinetic energy G(r):  0.7482622464E+02
 G(r) in X,Y,Z:  0.2462423459E+02  0.2759945006E+02  0.2260253998E+02
 Hamiltonian kinetic energy K(r):  0.1126977445E+07
 Potential energy density V(r): -0.1127052272E+07
 Energy density E(r) or H(r): -0.1126977445E+07
 Laplacian of electron density: -0.4507610476E+07
 Electron localization function (ELF):  0.9999963108E+00
 Localized orbital locator (LOL):  0.9980829595E+00
 Local information entropy:  0.3676164358E+00
 Interaction region indicator (IRI):  0.3229436193E-11
 Reduced density gradient (RDG):  0.1000000000E+03
 Reduced density gradient with promolecular approximation:  0.1000000000E+03
 Sign(lambda2)*rho: -0.3016562696E+03
 Sign(lambda2)*rho with promolecular approximation: -0.2923655797E+03
 Corr. hole for alpha, ref.:   0.00000   0.00000   0.00000 :               NaN
 Source function, ref.:   0.00000   0.00000   0.00000 :  0.1126760441E+05
 Wavefunction value for orbital       1 : -0.1979585819E-03
 Average local ionization energy (ALIE):  0.1783149236E+02
 van der Waals potential (probe atom: C ):  0.2167656283E+73 kcal/mol
 Delta-g (under promolecular approximation):  0.4810517255E-01
 Delta-g (under Hirshfeld partition):  0.7200776944E-01
 User-defined real space function:  0.1000000000E+01
 ESP from nuclear charges:  0.1519089245E+07
 
 Note: Below information are for electron density
 
 Components of gradient in x/y/z are:
 -0.1720893206E-08 -0.1059365928E-09 -0.1435473962E-10
 Norm of gradient is:  0.1724210557E-08
 
 Components of Laplacian in x/y/z are:
 -0.1502538076E+07 -0.1502526511E+07 -0.1502545889E+07
 Total: -0.4507610476E+07
 
 Hessian matrix:
 -0.1502538076E+07  0.2941070175E+01 -0.1080803166E+02
  0.2941070175E+01 -0.1502526511E+07  0.1026328974E+01
 -0.1080803166E+02  0.1026328974E+01 -0.1502545889E+07
 Eigenvalues of Hessian: -0.1502553712E+07 -0.1502531160E+07 -0.1502525605E+07
 Eigenvectors (columns) of Hessian:
  0.5779438637E+00 -0.7450125477E+00  0.3330723558E+00
 -0.9307952254E-01  0.3452966514E+00  0.9338663850E+00
  0.8107509438E+00  0.5707245626E+00 -0.1302166686E+00
 Determinant of Hessian: -0.3392152548E+19
 Ellipticity of electron density:    0.000015
 eta index:   -1.000019
 Stiffness:   -1.000004
 
 Stress tensor:
 -0.3756837676E+06 -0.7614640118E+00  0.2945232581E+01
 -0.7614640118E+00 -0.3756868266E+06 -0.2996212161E+00
  0.2945232581E+01 -0.2996212161E+00 -0.3756816774E+06
 Eigenvalues of stress tensor: -0.3756870562E+06 -0.3756856824E+06 -0.3756795329E+06
 Eigenvectors (columns) of stress tensor:
 -0.3329069484E+00 -0.7436591147E+00  0.5797793416E+00
 -0.9339185475E+00  0.3449664223E+00 -0.9377800417E-01
  0.1302655376E+00  0.5726860297E+00  0.8093587592E+00
 Stress tensor stiffness:    1.000020
 Stress tensor polarizability:    0.999980
 
 ----------------   CP    88,     Type (3,-3)   ----------------
 Corresponding nucleus:   154(H )
 Position (Bohr):       39.537293850035   15.846822424733   -7.436669006114
 Position (Angstrom):   20.922234886214    8.385777292395   -3.935315763064
 Density of all electrons:  0.4532193330E+00
 Density of Alpha electrons:  0.2266096665E+00
 Density of Beta electrons:  0.2266096665E+00
 Spin density of electrons:  0.0000000000E+00
 Lagrangian kinetic energy G(r):  0.4876613196E-02
 G(r) in X,Y,Z:  0.1887659202E-02  0.1512351643E-02  0.1476602351E-02
 Hamiltonian kinetic energy K(r):  0.6926182808E+01
 Potential energy density V(r): -0.6931059421E+01
 Energy density E(r) or H(r): -0.6926182808E+01
 Laplacian of electron density: -0.2768522478E+02
 Electron localization function (ELF):  0.9999594958E+00
 Localized orbital locator (LOL):  0.9936886923E+00
 Local information entropy:  0.4010334471E-02
 Interaction region indicator (IRI):  0.5580190065E-13
 Reduced density gradient (RDG):  0.1000000000E+03
 Reduced density gradient with promolecular approximation:  0.1000000000E+03
 Sign(lambda2)*rho: -0.4532193330E+00
 Sign(lambda2)*rho with promolecular approximation: -0.2992097313E+00
 Corr. hole for alpha, ref.:   0.00000   0.00000   0.00000 :               NaN
 Source function, ref.:   0.00000   0.00000   0.00000 :  0.5095198626E-01
 Wavefunction value for orbital       1 :  0.4851922715E-06
 Average local ionization energy (ALIE):  0.4055110420E+00
 van der Waals potential (probe atom: C ):  0.6100106212E+28 kcal/mol
 Delta-g (under promolecular approximation):  0.1025934705E+00
 Delta-g (under Hirshfeld partition):  0.1936914693E+00
 User-defined real space function:  0.1000000000E+01
 ESP from nuclear charges:  0.1141776237E+03
 
 Note: Below information are for electron density
 
 Components of gradient in x/y/z are:
 -0.2229640084E-13  0.5597518976E-14 -0.4185454067E-14
 Norm of gradient is:  0.2336620925E-13
 
 Components of Laplacian in x/y/z are:
 -0.9424202303E+01 -0.8842466714E+01 -0.9418555763E+01
 Total: -0.2768522478E+02
 
 Hessian matrix:
 -0.9424202303E+01  0.1406488971E+00  0.3526476670E-01
  0.1406488971E+00 -0.8842466714E+01  0.1624309342E+00
  0.3526476670E-01  0.1624309342E+00 -0.9418555763E+01
 Eigenvalues of Hessian: -0.9461650541E+01 -0.9455777209E+01 -0.8767797030E+01
 Eigenvectors (columns) of Hessian:
  0.2712227467E+00  0.9380379200E+00 -0.2156921009E+00
 -0.3014071977E+00 -0.1300491625E+00 -0.9445850499E+00
  0.9141071725E+00 -0.3212041034E+00 -0.2474590897E+00
 Determinant of Hessian: -0.7844307725E+03
 Ellipticity of electron density:    0.000621
 eta index:   -1.079137
 Stiffness:   -1.078467
 
 Stress tensor:
 -0.2359825894E+01  0.3532241313E-01  0.8989592412E-02
  0.3532241313E-01 -0.2213641382E+01  0.4035458528E-01
  0.8989592412E-02  0.4035458528E-01 -0.2357592145E+01
 Eigenvalues of stress tensor: -0.2368265600E+01 -0.2367754940E+01 -0.2195038882E+01
 Eigenvectors (columns) of stress tensor:
 -0.4973587675E+00 -0.8402350290E+00 -0.2159614604E+00
  0.3236834439E+00  0.5123409450E-01 -0.9447772731E+00
 -0.8048995493E+00  0.5397964094E+00 -0.2464884418E+00
 Stress tensor stiffness:    1.078917
 Stress tensor polarizability:    0.926855
 
 ----------------   CP    89,     Type (3,-3)   ----------------
 Corresponding nucleus:    36(C )
 Position (Bohr):       39.462089668930   17.520403644361   -2.064486857257
 Position (Angstrom):   20.882438547408    9.271398334418   -1.092479397069
 Density of all electrons:  0.1220562068E+03
 Density of Alpha electrons:  0.6102810338E+02
 Density of Beta electrons:  0.6102810338E+02
 Spin density of electrons:  0.0000000000E+00
 Lagrangian kinetic energy G(r):  0.8338771996E+01
 G(r) in X,Y,Z:  0.2707404723E+01  0.2926541474E+01  0.2704825799E+01
 Hamiltonian kinetic energy K(r):  0.2420513294E+06
 Potential energy density V(r): -0.2420596681E+06
 Energy density E(r) or H(r): -0.2420513294E+06
 Laplacian of electron density: -0.9681719623E+06
 Electron localization function (ELF):  0.9999990649E+00
 Localized orbital locator (LOL):  0.9990339181E+00
 Local information entropy:  0.2783662097E+00
 Interaction region indicator (IRI):  0.4372428765E-11
 Reduced density gradient (RDG):  0.1000000000E+03
 Reduced density gradient with promolecular approximation:  0.1000000000E+03
 Sign(lambda2)*rho: -0.1220562068E+03
 Sign(lambda2)*rho with promolecular approximation: -0.1213861502E+03
 Corr. hole for alpha, ref.:   0.00000   0.00000   0.00000 :               NaN
 Source function, ref.:   0.00000   0.00000   0.00000 :  0.1782370733E+04
 Wavefunction value for orbital       1 : -0.8627577677E-06
 Average local ionization energy (ALIE):  0.9662061429E+01
 van der Waals potential (probe atom: C ):  0.6567330857E+74 kcal/mol
 Delta-g (under promolecular approximation):  0.4705547209E-01
 Delta-g (under Hirshfeld partition):  0.5412853893E-01
 User-defined real space function:  0.1000000000E+01
 ESP from nuclear charges:  0.1409995973E+07
 
 Note: Below information are for electron density
 
 Components of gradient in x/y/z are:
 -0.8574167487E-09  0.9659362199E-10  0.5254630064E-11
 Norm of gradient is:  0.8628565465E-09
 
 Components of Laplacian in x/y/z are:
 -0.3227242902E+06 -0.3227234586E+06 -0.3227242135E+06
 Total: -0.9681719623E+06
 
 Hessian matrix:
 -0.3227242902E+06 -0.2102443235E+01 -0.5500497337E-01
 -0.2102443235E+01 -0.3227234586E+06  0.5169941524E+00
 -0.5500497337E-01  0.5169941524E+00 -0.3227242135E+06
 Eigenvalues of Hessian: -0.3227260628E+06 -0.3227242426E+06 -0.3227216569E+06
 Eigenvectors (columns) of Hessian:
 -0.7531276251E+00  0.2278938507E+00 -0.6171411290E+00
 -0.6390495792E+00 -0.3062184303E-01  0.7685557482E+00
  0.1562511301E+00  0.9732043442E+00  0.1686976253E+00
 Determinant of Hessian: -0.3361195246E+17
 Ellipticity of electron density:    0.000006
 eta index:   -1.000014
 Stiffness:   -1.000008
 
 Stress tensor:
 -0.8068648737E+05  0.5692520268E+00  0.1985741943E-01
  0.5692520268E+00 -0.8068671774E+05 -0.1323347703E+00
  0.1985741943E-01 -0.1323347703E+00 -0.8068646302E+05
 Eigenvalues of stress tensor: -0.8068720136E+05 -0.8068645563E+05 -0.8068601114E+05
 Eigenvectors (columns) of stress tensor:
 -0.6185209371E+00 -0.2167745308E+00  0.7552752168E+00
  0.7703864156E+00  0.2196039052E-01  0.6371989578E+00
  0.1547146439E+00 -0.9759746636E+00 -0.1534171925E+00
 Stress tensor stiffness:    1.000015
 Stress tensor polarizability:    0.999985
 
 ----------------   CP    90,     Type (3,-3)   ----------------
 Corresponding nucleus:   216(H )
 Position (Bohr):       32.801317863559   15.499670144109  -12.710445905328
 Position (Angstrom):   17.357709900981    8.202072216776   -6.726078313515
 Density of all electrons:  0.4214337329E+00
 Density of Alpha electrons:  0.2107168664E+00
 Density of Beta electrons:  0.2107168664E+00
 Spin density of electrons:  0.0000000000E+00
 Lagrangian kinetic energy G(r):  0.1205160783E-01
 G(r) in X,Y,Z:  0.4052380207E-02  0.4614629176E-02  0.3384598445E-02
 Hamiltonian kinetic energy K(r):  0.6241008142E+01
 Potential energy density V(r): -0.6253059749E+01
 Energy density E(r) or H(r): -0.6241008142E+01
 Laplacian of electron density: -0.2491582613E+02
 Electron localization function (ELF):  0.9996856315E+00
 Localized orbital locator (LOL):  0.9825899548E+00
 Local information entropy:  0.3765045074E-02
 Interaction region indicator (IRI):  0.2193164626E-13
 Reduced density gradient (RDG):  0.1000000000E+03
 Reduced density gradient with promolecular approximation:  0.1000000000E+03
 Sign(lambda2)*rho: -0.4214337329E+00
 Sign(lambda2)*rho with promolecular approximation: -0.3012532131E+00
 Corr. hole for alpha, ref.:   0.00000   0.00000   0.00000 :               NaN
 Source function, ref.:   0.00000   0.00000   0.00000 :  0.5157854747E-01
 Wavefunction value for orbital       1 :  0.2737747966E-05
 Average local ionization energy (ALIE):  0.5288406013E+00
 van der Waals potential (probe atom: C ):  0.9072894302E+26 kcal/mol
 Delta-g (under promolecular approximation):  0.1625135599E+00
 Delta-g (under Hirshfeld partition):  0.2827611508E+00
 User-defined real space function:  0.1000000000E+01
 ESP from nuclear charges:  0.1074647735E+03
 
 Note: Below information are for electron density
 
 Components of gradient in x/y/z are:
  0.7779801109E-14 -0.2305447500E-14 -0.2455501080E-14
 Norm of gradient is:  0.8477610455E-14
 
 Components of Laplacian in x/y/z are:
 -0.8531538075E+01 -0.7711050425E+01 -0.8673237634E+01
 Total: -0.2491582613E+02
 
 Hessian matrix:
 -0.8531538075E+01  0.3654595805E+00  0.2326316201E-01
  0.3654595805E+00 -0.7711050425E+01  0.4553509246E-01
  0.2326316201E-01  0.4553509246E-01 -0.8673237634E+01
 Eigenvalues of Hessian: -0.8679186313E+01 -0.8667105339E+01 -0.7569534483E+01
 Eigenvectors (columns) of Hessian:
  0.5243421150E+00  0.7736429468E+00 -0.3557273356E+00
 -0.1585838640E+00 -0.3217295939E+00 -0.9334566013E+00
 -0.8366101269E+00  0.5458632240E+00 -0.4600908786E-01
 Determinant of Hessian: -0.5694062870E+03
 Ellipticity of electron density:    0.001394
 eta index:   -1.146594
 Stiffness:   -1.144998
 
 Stress tensor:
 -0.2140989279E+01  0.9230341509E-01  0.3736016823E-02
  0.9230341509E-01 -0.1936991865E+01  0.1242348313E-01
  0.3736016823E-02  0.1242348313E-01 -0.2175078606E+01
 Eigenvalues of stress tensor: -0.2177191982E+01 -0.2175050631E+01 -0.1900817136E+01
 Eigenvectors (columns) of stress tensor:
 -0.7726320614E+00 -0.5236150087E+00 -0.3589805293E+00
  0.3251081490E+00  0.1593471527E+00 -0.9321551246E+00
 -0.5452929389E+00  0.8369204309E+00 -0.4711478720E-01
 Stress tensor stiffness:    1.145398
 Stress tensor polarizability:    0.873059
 
 ----------------   CP    91,     Type (3,-3)   ----------------
 Corresponding nucleus:   205(C )
 Position (Bohr):       29.392408173644   18.124683764057   -4.722943082802
 Position (Angstrom):   15.553792579052    9.591169602763   -2.499273847811
 Density of all electrons:  0.1221505277E+03
 Density of Alpha electrons:  0.6107526387E+02
 Density of Beta electrons:  0.6107526387E+02
 Spin density of electrons:  0.0000000000E+00
 Lagrangian kinetic energy G(r):  0.8550214852E+01
 G(r) in X,Y,Z:  0.2887931724E+01  0.2920905349E+01  0.2741377778E+01
 Hamiltonian kinetic energy K(r):  0.2422453302E+06
 Potential energy density V(r): -0.2422538805E+06
 Energy density E(r) or H(r): -0.2422453302E+06
 Laplacian of electron density: -0.9689471201E+06
 Electron localization function (ELF):  0.9999990194E+00
 Localized orbital locator (LOL):  0.9990107190E+00
 Local information entropy:  0.2784705737E+00
 Interaction region indicator (IRI):  0.2211010775E-11
 Reduced density gradient (RDG):  0.1000000000E+03
 Reduced density gradient with promolecular approximation:  0.1000000000E+03
 Sign(lambda2)*rho: -0.1221505277E+03
 Sign(lambda2)*rho with promolecular approximation: -0.1213932720E+03
 Corr. hole for alpha, ref.:   0.00000   0.00000   0.00000 :               NaN
 Source function, ref.:   0.00000   0.00000   0.00000 :  0.2212337619E+04
 Wavefunction value for orbital       1 :  0.3051366355E-04
 Average local ionization energy (ALIE):  0.9669410281E+01
 van der Waals potential (probe atom: C ):  0.9368084092E+80 kcal/mol
 Delta-g (under promolecular approximation):  0.5084672381E-01
 Delta-g (under Hirshfeld partition):  0.6142748223E-01
 User-defined real space function:  0.1000000000E+01
 ESP from nuclear charges:  0.4592601713E+07
 
 Note: Below information are for electron density
 
 Components of gradient in x/y/z are:
 -0.3962244977E-09  0.1716657927E-09  0.6509492945E-10
 Norm of gradient is:  0.4366925083E-09
 
 Components of Laplacian in x/y/z are:
 -0.3229821999E+06 -0.3229822228E+06 -0.3229826974E+06
 Total: -0.9689471201E+06
 
 Hessian matrix:
 -0.3229821999E+06 -0.2375004746E+00 -0.2065471083E+00
 -0.2375004746E+00 -0.3229822228E+06 -0.1257472757E+01
 -0.2065471083E+00 -0.1257472757E+01 -0.3229826974E+06
 Eigenvalues of Hessian: -0.3229838001E+06 -0.3229821422E+06 -0.3229811778E+06
 Eigenvectors (columns) of Hessian:
 -0.1906452988E+00  0.9802928232E+00  0.5177210488E-01
 -0.6293280422E+00 -0.8157413297E-01 -0.7728466058E+00
 -0.7533927166E+00 -0.1799212095E+00  0.6324774882E+00
 Determinant of Hessian: -0.3369275039E+17
 Ellipticity of electron density:    0.000005
 eta index:   -1.000008
 Stiffness:   -1.000003
 
 Stress tensor:
 -0.8075132583E+05  0.1276208482E+00  0.8080036817E-01
  0.1276208482E+00 -0.8075139751E+05  0.5120118343E+00
  0.8080036817E-01  0.5120118343E+00 -0.8075115711E+05
 Eigenvalues of stress tensor: -0.8075180860E+05 -0.8075135404E+05 -0.8075071781E+05
 Eigenvectors (columns) of stress tensor:
 -0.1068944986E+00  0.9675096705E+00  0.2291257376E+00
  0.7881352780E+00 -0.5803734541E-01  0.6127597001E+00
 -0.6061487851E+00 -0.2460827178E+00  0.7563246302E+00
 Stress tensor stiffness:    1.000014
 Stress tensor polarizability:    0.999986
 
 ----------------   CP    92,     Type (3,-3)   ----------------
 Corresponding nucleus:    70(C )
 Position (Bohr):       40.178467616578   14.868637320307  -12.128014845699
 Position (Angstrom):   21.261529431697    7.868144027088   -6.417869069837
 Density of all electrons:  0.1219922851E+03
 Density of Alpha electrons:  0.6099614257E+02
 Density of Beta electrons:  0.6099614257E+02
 Spin density of electrons:  0.0000000000E+00
 Lagrangian kinetic energy G(r):  0.8659899937E+01
 G(r) in X,Y,Z:  0.2776204906E+01  0.3017569111E+01  0.2866125920E+01
 Hamiltonian kinetic energy K(r):  0.2418886413E+06
 Potential energy density V(r): -0.2418973012E+06
 Energy density E(r) or H(r): -0.2418886413E+06
 Laplacian of electron density: -0.9675199257E+06
 Electron localization function (ELF):  0.9999989897E+00
 Localized orbital locator (LOL):  0.9989958759E+00
 Local information entropy:  0.2782954332E+00
 Interaction region indicator (IRI):  0.4691506555E-11
 Reduced density gradient (RDG):  0.1000000000E+03
 Reduced density gradient with promolecular approximation:  0.1000000000E+03
 Sign(lambda2)*rho: -0.1219922851E+03
 Sign(lambda2)*rho with promolecular approximation: -0.1213880913E+03
 Corr. hole for alpha, ref.:   0.00000   0.00000   0.00000 :               NaN
 Source function, ref.:   0.00000   0.00000   0.00000 :  0.1729204122E+04
 Wavefunction value for orbital       1 :  0.1076439948E-06
 Average local ionization energy (ALIE):  0.9591454976E+01
 van der Waals potential (probe atom: C ):  0.6607865999E+75 kcal/mol
 Delta-g (under promolecular approximation):  0.4438097437E-01
 Delta-g (under Hirshfeld partition):  0.5298093362E-01
 User-defined real space function:  0.1000000000E+01
 ESP from nuclear charges:  0.1709099594E+07
 
 Note: Below information are for electron density
 
 Components of gradient in x/y/z are:
 -0.9251100996E-09  0.1198992294E-11 -0.1821248707E-10
 Norm of gradient is:  0.9252901322E-09
 
 Components of Laplacian in x/y/z are:
 -0.3225070591E+06 -0.3225061394E+06 -0.3225067272E+06
 Total: -0.9675199257E+06
 
 Hessian matrix:
 -0.3225070591E+06 -0.9406884935E+00  0.1504981363E+01
 -0.9406884935E+00 -0.3225061394E+06  0.9168342150E+00
  0.1504981363E+01  0.9168342150E+00 -0.3225067272E+06
 Eigenvalues of Hessian: -0.3225090079E+06 -0.3225055534E+06 -0.3225053644E+06
 Eigenvectors (columns) of Hessian:
  0.6730480413E+00  0.4836641181E+00 -0.5595313708E+00
  0.4161424016E+00 -0.8730684783E+00 -0.2541199202E+00
 -0.6114178896E+00 -0.6180981389E-01 -0.7888901769E+00
 Determinant of Hessian: -0.3354408807E+17
 Ellipticity of electron density:    0.000011
 eta index:   -1.000011
 Stiffness:   -1.000001
 
 Stress tensor:
 -0.8063231719E+05  0.2587828453E+00 -0.4160576245E+00
  0.2587828453E+00 -0.8063256999E+05 -0.2528383168E+00
 -0.4160576245E+00 -0.2528383168E+00 -0.8063241405E+05
 Eigenvalues of stress tensor: -0.8063278889E+05 -0.8063273122E+05 -0.8063178112E+05
 Eigenvectors (columns) of stress tensor:
  0.5584315599E+00 -0.4831622017E+00  0.6743207544E+00
  0.2525220067E+00  0.8733064889E+00  0.4166154253E+00
  0.7901815165E+00  0.6237037178E-01 -0.6096909936E+00
 Stress tensor stiffness:    1.000012
 Stress tensor polarizability:    0.999988
 
 ----------------   CP    93,     Type (3,-3)   ----------------
 Corresponding nucleus:   168(H )
 Position (Bohr):       37.903369176042   19.882858348852    5.137640271692
 Position (Angstrom):   20.057599184405   10.521555525825    2.718722149597
 Density of all electrons:  0.4537176751E+00
 Density of Alpha electrons:  0.2268588375E+00
 Density of Beta electrons:  0.2268588375E+00
 Spin density of electrons:  0.0000000000E+00
 Lagrangian kinetic energy G(r):  0.4479957863E-02
 G(r) in X,Y,Z:  0.1921613901E-02  0.1202055172E-02  0.1356288790E-02
 Hamiltonian kinetic energy K(r):  0.6930280171E+01
 Potential energy density V(r): -0.6934760129E+01
 Energy density E(r) or H(r): -0.6930280171E+01
 Laplacian of electron density: -0.2770320085E+02
 Electron localization function (ELF):  0.9999659294E+00
 Localized orbital locator (LOL):  0.9942096190E+00
 Local information entropy:  0.4014158846E-02
 Interaction region indicator (IRI):  0.1555092164E-13
 Reduced density gradient (RDG):  0.1000000000E+03
 Reduced density gradient with promolecular approximation:  0.1000000000E+03
 Sign(lambda2)*rho: -0.4537176751E+00
 Sign(lambda2)*rho with promolecular approximation: -0.2988254145E+00
 Corr. hole for alpha, ref.:   0.00000   0.00000   0.00000 :               NaN
 Source function, ref.:   0.00000   0.00000   0.00000 :  0.5113894888E-01
 Wavefunction value for orbital       1 : -0.3877408852E-06
 Average local ionization energy (ALIE):  0.4053204268E+00
 van der Waals potential (probe atom: C ):  0.5897629739E+28 kcal/mol
 Delta-g (under promolecular approximation):  0.1031698960E+00
 Delta-g (under Hirshfeld partition):  0.1950788207E+00
 User-defined real space function:  0.1000000000E+01
 ESP from nuclear charges:  0.9840490492E+02
 
 Note: Below information are for electron density
 
 Components of gradient in x/y/z are:
 -0.5076885093E-14 -0.2653259557E-14 -0.3112961278E-14
 Norm of gradient is:  0.6519591738E-14
 
 Components of Laplacian in x/y/z are:
 -0.9445103960E+01 -0.8863538224E+01 -0.9394558669E+01
 Total: -0.2770320085E+02
 
 Hessian matrix:
 -0.9445103960E+01 -0.1021520315E+00 -0.3922257729E-01
 -0.1021520315E+00 -0.8863538224E+01  0.2095906846E+00
 -0.3922257729E-01  0.2095906846E+00 -0.9394558669E+01
 Eigenvalues of Hessian: -0.9469252221E+01 -0.9460962450E+01 -0.8772986181E+01
 Eigenvectors (columns) of Hessian:
  0.4772548773E+00  0.8639631445E+00  0.1606096729E+00
 -0.2143961442E+00  0.2917212882E+00 -0.9321657489E+00
  0.8522101123E+00 -0.4104465555E+00 -0.3244557745E+00
 Determinant of Hessian: -0.7859563888E+03
 Ellipticity of electron density:    0.000876
 eta index:   -1.079365
 Stiffness:   -1.078420
 
 Stress tensor:
 -0.2365119218E+01 -0.2592985881E-01 -0.9338148763E-02
 -0.2592985881E-01 -0.2218288666E+01  0.5265436807E-01
 -0.9338148763E-02  0.5265436807E-01 -0.2351352245E+01
 Eigenvalues of stress tensor: -0.2369931272E+01 -0.2369332500E+01 -0.2195496357E+01
 Eigenvectors (columns) of stress tensor:
 -0.6555798048E+00 -0.7379008419E+00  0.1603666644E+00
  0.1452068127E+00 -0.3315963050E+00 -0.9321796351E+00
 -0.7410331309E+00  0.5878318110E+00 -0.3245360703E+00
 Stress tensor stiffness:    1.079451
 Stress tensor polarizability:    0.926397
 
 ----------------   CP    94,     Type (3,-3)   ----------------
 Corresponding nucleus:   155(H )
 Position (Bohr):       39.468868240321   14.709925113559  -14.021521844824
 Position (Angstrom):   20.886025612911    7.784157144185   -7.419869822460
 Density of all electrons:  0.4542937438E+00
 Density of Alpha electrons:  0.2271468719E+00
 Density of Beta electrons:  0.2271468719E+00
 Spin density of electrons:  0.0000000000E+00
 Lagrangian kinetic energy G(r):  0.4226662825E-02
 G(r) in X,Y,Z:  0.1444407707E-02  0.1896124986E-02  0.8861301314E-03
 Hamiltonian kinetic energy K(r):  0.6934774598E+01
 Potential energy density V(r): -0.6939001261E+01
 Energy density E(r) or H(r): -0.6934774598E+01
 Laplacian of electron density: -0.2772219174E+02
 Electron localization function (ELF):  0.9999697929E+00
 Localized orbital locator (LOL):  0.9945466973E+00
 Local information entropy:  0.4018578911E-02
 Interaction region indicator (IRI):  0.1923799448E-13
 Reduced density gradient (RDG):  0.1000000000E+03
 Reduced density gradient with promolecular approximation:  0.1000000000E+03
 Sign(lambda2)*rho: -0.4542937438E+00
 Sign(lambda2)*rho with promolecular approximation: -0.2989611646E+00
 Corr. hole for alpha, ref.:   0.00000   0.00000   0.00000 :               NaN
 Source function, ref.:   0.00000   0.00000   0.00000 :  0.4969343386E-01
 Wavefunction value for orbital       1 : -0.1482592080E-06
 Average local ionization energy (ALIE):  0.4080992525E+00
 van der Waals potential (probe atom: C ):  0.5618479077E+28 kcal/mol
 Delta-g (under promolecular approximation):  0.1041932575E+00
 Delta-g (under Hirshfeld partition):  0.1970888017E+00
 User-defined real space function:  0.1000000000E+01
 ESP from nuclear charges:  0.1024005885E+03
 
 Note: Below information are for electron density
 
 Components of gradient in x/y/z are:
 -0.1719110965E-14  0.5092280764E-14 -0.6028706180E-14
 Norm of gradient is:  0.8076630739E-14
 
 Components of Laplacian in x/y/z are:
 -0.9391637232E+01 -0.9466377381E+01 -0.8864177127E+01
 Total: -0.2772219174E+02
 
 Hessian matrix:
 -0.9391637232E+01  0.1499567091E-01  0.2255108804E+00
  0.1499567091E-01 -0.9466377381E+01  0.4985859270E-01
  0.2255108804E+00  0.4985859270E-01 -0.8864177127E+01
 Eigenvalues of Hessian: -0.9476540297E+01 -0.9468661144E+01 -0.8776990299E+01
 Eigenvectors (columns) of Hessian:
 -0.8234597574E+00 -0.4503669908E+00  0.3450849194E+00
 -0.4540539766E+00  0.8877976440E+00  0.7516867445E-01
  0.3402190682E+00  0.9478880148E-01  0.9355565556E+00
 Determinant of Hessian: -0.7875606463E+03
 Ellipticity of electron density:    0.000832
 eta index:   -1.079703
 Stiffness:   -1.078805
 
 Stress tensor:
 -0.2350798123E+01  0.4374795446E-02  0.5649551447E-01
  0.4374795446E-02 -0.2370386595E+01  0.1226126377E-01
  0.5649551447E-01  0.1226126377E-01 -0.2217816542E+01
 Eigenvalues of stress tensor: -0.2371616686E+01 -0.2371300653E+01 -0.2196083922E+01
 Eigenvectors (columns) of stress tensor:
 -0.8368496078E+00 -0.4259192378E+00  0.3439121064E+00
 -0.4278481120E+00  0.9007769421E+00  0.7447747080E-01
  0.3415094831E+00  0.8481570318E-01  0.9360435724E+00
 Stress tensor stiffness:    1.079930
 Stress tensor polarizability:    0.925986
 
 ----------------   CP    95,     Type (3,-3)   ----------------
 Corresponding nucleus:   190(S )
 Position (Bohr):       23.347001790702   19.948791419569   -1.945162004080
 Position (Angstrom):   12.354701290551   10.556445804293   -1.029335404074
 Density of all electrons:  0.2570147110E+04
 Density of Alpha electrons:  0.1285073555E+04
 Density of Beta electrons:  0.1285073555E+04
 Spin density of electrons:  0.0000000000E+00
 Lagrangian kinetic energy G(r):  0.9641509245E+04
 G(r) in X,Y,Z:  0.3215360836E+04  0.3215461674E+04  0.3210686735E+04
 Hamiltonian kinetic energy K(r):  0.2868166793E+08
 Potential energy density V(r): -0.2869130944E+08
 Energy density E(r) or H(r): -0.2868166793E+08
 Laplacian of electron density: -0.1146881057E+09
 Electron localization function (ELF):  0.9999515152E+00
 Localized orbital locator (LOL):  0.9930848835E+00
 Local information entropy: -0.3330729328E+01
 Interaction region indicator (IRI):  0.3641785183E-11
 Reduced density gradient (RDG):  0.1000000000E+03
 Reduced density gradient with promolecular approximation:  0.1000000000E+03
 Sign(lambda2)*rho: -0.2570147110E+04
 Sign(lambda2)*rho with promolecular approximation: -0.2661177257E+04
 Corr. hole for alpha, ref.:   0.00000   0.00000   0.00000 :               NaN
 Source function, ref.:   0.00000   0.00000   0.00000 :  0.2966024308E+06
 Wavefunction value for orbital       1 : -0.3444782768E+02
 Average local ionization energy (ALIE):  0.8205492573E+02
 van der Waals potential (probe atom: C ):  0.1111187533+106 kcal/mol
 Delta-g (under promolecular approximation):  0.2602961771E-01
 Delta-g (under Hirshfeld partition):  0.1461657103E+00
 User-defined real space function:  0.1000000000E+01
 ESP from nuclear charges:  0.1412664597E+10
 
 Note: Below information are for electron density
 
 Components of gradient in x/y/z are:
  0.1595119836E-07 -0.1236481806E-07 -0.3730543208E-08
 Norm of gradient is:  0.2052428823E-07
 
 Components of Laplacian in x/y/z are:
 -0.3822936243E+08 -0.3822936200E+08 -0.3822938125E+08
 Total: -0.1146881057E+09
 
 Hessian matrix:
 -0.3822936243E+08  0.1357038808E+02  0.2014574020E+02
  0.1357038808E+02 -0.3822936200E+08 -0.1865983177E+02
  0.2014574020E+02 -0.1865983177E+02 -0.3822938125E+08
 Eigenvalues of Hessian: -0.3822940611E+08 -0.3822935107E+08 -0.3822934851E+08
 Eigenvectors (columns) of Hessian:
 -0.4857491864E+00 -0.3583958471E+00  0.7972453479E+00
  0.4630653790E+00  0.6680635422E+00  0.5824616368E+00
  0.7413623829E+00 -0.6521069853E+00  0.1585506133E+00
 Determinant of Hessian: -0.5587163420E+23
 Ellipticity of electron density:    0.000001
 eta index:   -1.000002
 Stiffness:   -1.000000
 
 Stress tensor:
 -0.9563771328E+07 -0.3340787652E+01 -0.4957664548E+01
 -0.3340787652E+01 -0.9563771423E+07  0.4598601399E+01
 -0.4957664548E+01  0.4598601399E+01 -0.9563766687E+07
 Eigenvalues of stress tensor: -0.9563774751E+07 -0.9563774121E+07 -0.9563760567E+07
 Eigenvectors (columns) of stress tensor:
 -0.7978824073E+00 -0.3574417872E+00 -0.4854060496E+00
 -0.5814807795E+00  0.6686859312E+00  0.4633996423E+00
 -0.1589457999E+00 -0.6519927102E+00  0.7413782695E+00
 Stress tensor stiffness:    1.000001
 Stress tensor polarizability:    0.999999
 
 ----------------   CP    96,     Type (3,-3)   ----------------
 Corresponding nucleus:   214(H )
 Position (Bohr):       28.767289340659   16.688974585489  -11.677031000759
 Position (Angstrom):   15.222993938530    8.831425023980   -6.179218696610
 Density of all electrons:  0.4511931924E+00
 Density of Alpha electrons:  0.2255965962E+00
 Density of Beta electrons:  0.2255965962E+00
 Spin density of electrons:  0.0000000000E+00
 Lagrangian kinetic energy G(r):  0.5126800844E-02
 G(r) in X,Y,Z:  0.1925543336E-02  0.1956744218E-02  0.1244513291E-02
 Hamiltonian kinetic energy K(r):  0.6884815321E+01
 Potential energy density V(r): -0.6889942121E+01
 Energy density E(r) or H(r): -0.6884815321E+01
 Laplacian of electron density: -0.2751875408E+02
 Electron localization function (ELF):  0.9999545689E+00
 Localized orbital locator (LOL):  0.9933176618E+00
 Local information entropy:  0.3994778838E-02
 Interaction region indicator (IRI):  0.1764658948E-13
 Reduced density gradient (RDG):  0.1000000000E+03
 Reduced density gradient with promolecular approximation:  0.1000000000E+03
 Sign(lambda2)*rho: -0.4511931924E+00
 Sign(lambda2)*rho with promolecular approximation: -0.3001989986E+00
 Corr. hole for alpha, ref.:   0.00000   0.00000   0.00000 :               NaN
 Source function, ref.:   0.00000   0.00000   0.00000 :  0.6212731904E-01
 Wavefunction value for orbital       1 : -0.7172125779E-05
 Average local ionization energy (ALIE):  0.4057614554E+00
 van der Waals potential (probe atom: C ):  0.6317407106E+28 kcal/mol
 Delta-g (under promolecular approximation):  0.1051088852E+00
 Delta-g (under Hirshfeld partition):  0.1967647214E+00
 User-defined real space function:  0.1000000000E+01
 ESP from nuclear charges:  0.1247202418E+03
 
 Note: Below information are for electron density
 
 Components of gradient in x/y/z are:
 -0.2583003256E-14 -0.5532466846E-14  0.4096983169E-14
 Norm of gradient is:  0.7352915497E-14
 
 Components of Laplacian in x/y/z are:
 -0.9396896164E+01 -0.9318783473E+01 -0.8803074442E+01
 Total: -0.2751875408E+02
 
 Hessian matrix:
 -0.9396896164E+01 -0.9434034494E-02 -0.2839661122E-01
 -0.9434034494E-02 -0.9318783473E+01  0.2172352928E+00
 -0.2839661122E-01  0.2172352928E+00 -0.8803074442E+01
 Eigenvalues of Hessian: -0.9399036349E+01 -0.9397280004E+01 -0.8722437726E+01
 Eigenvectors (columns) of Hessian:
  0.7318521912E+00 -0.6800217735E+00 -0.4430302254E-01
 -0.6282939161E+00 -0.6984991298E+00  0.3425576166E+00
  0.2638922607E+00  0.2228662228E+00  0.9384516618E+00
 Determinant of Hessian: -0.7704125948E+03
 Ellipticity of electron density:    0.000187
 eta index:   -1.077570
 Stiffness:   -1.077369
 
 Stress tensor:
 -0.2353075128E+01 -0.2559799191E-02 -0.7058123110E-02
 -0.2559799191E-02 -0.2333609357E+01  0.5501480757E-01
 -0.7058123110E-02  0.5501480757E-01 -0.2203257637E+01
 Eigenvalues of stress tensor: -0.2353725502E+01 -0.2353405000E+01 -0.2182811619E+01
 Eigenvectors (columns) of stress tensor:
  0.6108655617E-01 -0.9971598390E+00 -0.4405324317E-01
 -0.9365106276E+00 -0.7252694383E-01  0.3430563902E+00
  0.3452771018E+00 -0.2030019697E-01  0.9382812078E+00
 Stress tensor stiffness:    1.078300
 Stress tensor polarizability:    0.927386
 
 ----------------   CP    97,     Type (3,-3)   ----------------
 Corresponding nucleus:   204(C )
 Position (Bohr):       28.662944862329   17.380022111800   -9.773021923068
 Position (Angstrom):   15.167777218514    9.197111626555   -5.171660483343
 Density of all electrons:  0.1219651310E+03
 Density of Alpha electrons:  0.6098256550E+02
 Density of Beta electrons:  0.6098256550E+02
 Spin density of electrons:  0.0000000000E+00
 Lagrangian kinetic energy G(r):  0.8860563590E+01
 G(r) in X,Y,Z:  0.2822216145E+01  0.2974983482E+01  0.3063363964E+01
 Hamiltonian kinetic energy K(r):  0.2418392484E+06
 Potential energy density V(r): -0.2418481090E+06
 Energy density E(r) or H(r): -0.2418392484E+06
 Laplacian of electron density: -0.9673215515E+06
 Electron localization function (ELF):  0.9999989416E+00
 Localized orbital locator (LOL):  0.9989722518E+00
 Local information entropy:  0.2782653552E+00
 Interaction region indicator (IRI):  0.3252977844E-11
 Reduced density gradient (RDG):  0.1000000000E+03
 Reduced density gradient with promolecular approximation:  0.1000000000E+03
 Sign(lambda2)*rho: -0.1219651310E+03
 Sign(lambda2)*rho with promolecular approximation: -0.1213948534E+03
 Corr. hole for alpha, ref.:   0.00000   0.00000   0.00000 :               NaN
 Source function, ref.:   0.00000   0.00000   0.00000 :  0.2204620981E+04
 Wavefunction value for orbital       1 :  0.2857064155E-05
 Average local ionization energy (ALIE):  0.9560848585E+01
 van der Waals potential (probe atom: C ):  0.1476388652E+82 kcal/mol
 Delta-g (under promolecular approximation):  0.3633376770E-01
 Delta-g (under Hirshfeld partition):  0.4960508490E-01
 User-defined real space function:  0.1000000000E+01
 ESP from nuclear charges:  0.5779002737E+07
 
 Note: Below information are for electron density
 
 Components of gradient in x/y/z are:
  0.2643371494E-09  0.5533588865E-09  0.1879770783E-09
 Norm of gradient is:  0.6414168440E-09
 
 Components of Laplacian in x/y/z are:
 -0.3224409921E+06 -0.3224404306E+06 -0.3224401288E+06
 Total: -0.9673215515E+06
 
 Hessian matrix:
 -0.3224409921E+06  0.7471353876E-01 -0.3570222280E+00
  0.7471353876E-01 -0.3224404306E+06 -0.1111636210E+00
 -0.3570222280E+00 -0.1111636210E+00 -0.3224401288E+06
 Eigenvalues of Hessian: -0.3224411222E+06 -0.3224404652E+06 -0.3224399641E+06
 Eigenvectors (columns) of Hessian:
 -0.9416797958E+00 -0.4594831148E-01 -0.3333585381E+00
  0.4819394381E-01  0.9620070802E+00 -0.2687372720E+00
 -0.3330412978E+00  0.2691303221E+00  0.9036882005E+00
 Determinant of Hessian: -0.3352345929E+17
 Ellipticity of electron density:    0.000002
 eta index:   -1.000004
 Stiffness:   -1.000002
 
 Stress tensor:
 -0.8061589247E+05 -0.2942887353E-01  0.1033899813E+00
 -0.2942887353E-01 -0.8061605761E+05  0.2157923157E-01
  0.1033899813E+00  0.2157923157E-01 -0.8061615894E+05
 Eigenvalues of stress tensor: -0.8061620067E+05 -0.8061605345E+05 -0.8061585488E+05
 Eigenvectors (columns) of stress tensor:
  0.3288552214E+00 -0.3069917024E-01 -0.9438812448E+00
  0.2066422022E+00 -0.9729120959E+00  0.1036390560E+00
 -0.9214951132E+00 -0.2291279438E+00 -0.3136034785E+00
 Stress tensor stiffness:    1.000004
 Stress tensor polarizability:    0.999996
 
 ----------------   CP    98,     Type (3,-3)   ----------------
 Corresponding nucleus:    72(H )
 Position (Bohr):       17.922048602295   19.448310190853   -7.542275453761
 Position (Angstrom):    9.483939693031   10.291602543572   -3.991200288483
 Density of all electrons:  0.4092739029E+00
 Density of Alpha electrons:  0.2046369514E+00
 Density of Beta electrons:  0.2046369514E+00
 Spin density of electrons:  0.0000000000E+00
 Lagrangian kinetic energy G(r):  0.2121370417E-01
 G(r) in X,Y,Z:  0.6414578802E-02  0.7934767493E-02  0.6864357879E-02
 Hamiltonian kinetic energy K(r):  0.5945517613E+01
 Potential energy density V(r): -0.5966731317E+01
 Energy density E(r) or H(r): -0.5945517613E+01
 Laplacian of electron density: -0.2369721563E+02
 Electron localization function (ELF):  0.9989276767E+00
 Localized orbital locator (LOL):  0.9682899738E+00
 Local information entropy:  0.3670474611E-02
 Interaction region indicator (IRI):  0.3589150564E-13
 Reduced density gradient (RDG):  0.1000000000E+03
 Reduced density gradient with promolecular approximation:  0.1000000000E+03
 Sign(lambda2)*rho: -0.4092739029E+00
 Sign(lambda2)*rho with promolecular approximation: -0.2941615339E+00
 Corr. hole for alpha, ref.:   0.00000   0.00000   0.00000 :               NaN
 Source function, ref.:   0.00000   0.00000   0.00000 :  0.6856996725E-01
 Wavefunction value for orbital       1 : -0.2985103963E-06
 Average local ionization energy (ALIE):  0.5555652696E+00
 van der Waals potential (probe atom: C ):  0.1844462761E+26 kcal/mol
 Delta-g (under promolecular approximation):  0.2183949455E+00
 Delta-g (under Hirshfeld partition):  0.3346802129E+00
 User-defined real space function:  0.1000000000E+01
 ESP from nuclear charges:  0.9826197467E+02
 
 Note: Below information are for electron density
 
 Components of gradient in x/y/z are:
 -0.1042005024E-13 -0.8371775495E-14  0.1345278056E-14
 Norm of gradient is:  0.1343405542E-13
 
 Components of Laplacian in x/y/z are:
 -0.8338736167E+01 -0.7009585093E+01 -0.8348894375E+01
 Total: -0.2369721563E+02
 
 Hessian matrix:
 -0.8338736167E+01 -0.1492647516E+00  0.1254311326E-01
 -0.1492647516E+00 -0.7009585093E+01 -0.5905690397E-01
  0.1254311326E-01 -0.5905690397E-01 -0.8348894375E+01
 Eigenvalues of Hessian: -0.8359659283E+01 -0.8347184618E+01 -0.6990371735E+01
 Eigenvectors (columns) of Hessian:
  0.8041460984E+00  0.5841035824E+00 -0.1103270476E+00
  0.6305091226E-01  0.1007406875E+00  0.9929128342E+00
 -0.5910783661E+00  0.8054032027E+00 -0.4418196706E-01
 Determinant of Hessian: -0.4877854789E+03
 Ellipticity of electron density:    0.001494
 eta index:   -1.195882
 Stiffness:   -1.194097
 
 Stress tensor:
 -0.2097513199E+01 -0.3570364852E-01  0.1011407601E-02
 -0.3570364852E-01 -0.1768265808E+01 -0.1681940699E-01
  0.1011407601E-02 -0.1681940699E-01 -0.2100952310E+01
 Eigenvalues of stress tensor: -0.2102384091E+01 -0.2100748405E+01 -0.1763598821E+01
 Eigenvectors (columns) of stress tensor:
 -0.5939529908E+00 -0.7974412640E+00 -0.1063356716E+00
 -0.1036302680E+00 -0.5523718923E-01  0.9930808731E+00
 -0.7977973503E+00  0.6008629489E+00 -0.4983075816E-01
 Stress tensor stiffness:    1.192099
 Stress tensor polarizability:    0.838857
 
 ----------------   CP    99,     Type (3,-3)   ----------------
 Corresponding nucleus:    37(C )
 Position (Bohr):       38.613967090851   19.188882893793    0.134774790319
 Position (Angstrom):   20.433631407037   10.154319530082    0.071319747641
 Density of all electrons:  0.1220347200E+03
 Density of Alpha electrons:  0.6101736002E+02
 Density of Beta electrons:  0.6101736002E+02
 Spin density of electrons:  0.0000000000E+00
 Lagrangian kinetic energy G(r):  0.8629316114E+01
 G(r) in X,Y,Z:  0.2989846541E+01  0.2875435126E+01  0.2764034447E+01
 Hamiltonian kinetic energy K(r):  0.2419890686E+06
 Potential energy density V(r): -0.2419976979E+06
 Energy density E(r) or H(r): -0.2419890686E+06
 Laplacian of electron density: -0.9679217572E+06
 Electron localization function (ELF):  0.9999989980E+00
 Localized orbital locator (LOL):  0.9989999979E+00
 Local information entropy:  0.2783424231E+00
 Interaction region indicator (IRI):  0.3853274035E-11
 Reduced density gradient (RDG):  0.1000000000E+03
 Reduced density gradient with promolecular approximation:  0.1000000000E+03
 Sign(lambda2)*rho: -0.1220347200E+03
 Sign(lambda2)*rho with promolecular approximation: -0.1213897260E+03
 Corr. hole for alpha, ref.:   0.00000   0.00000   0.00000 :               NaN
 Source function, ref.:   0.00000   0.00000   0.00000 :  0.1786319649E+04
 Wavefunction value for orbital       1 :  0.1635455014E-05
 Average local ionization energy (ALIE):  0.9613276185E+01
 van der Waals potential (probe atom: C ):  0.1383819913E+76 kcal/mol
 Delta-g (under promolecular approximation):  0.4162735365E-01
 Delta-g (under Hirshfeld partition):  0.5112099441E-01
 User-defined real space function:  0.1000000000E+01
 ESP from nuclear charges:  0.1817690539E+07
 
 Note: Below information are for electron density
 
 Components of gradient in x/y/z are:
  0.6959700039E-09  0.3059537068E-09  0.3468808574E-11
 Norm of gradient is:  0.7602591332E-09
 
 Components of Laplacian in x/y/z are:
 -0.3226401559E+06 -0.3226405690E+06 -0.3226410324E+06
 Total: -0.9679217572E+06
 
 Hessian matrix:
 -0.3226401559E+06 -0.7861638241E+00  0.1220847958E+01
 -0.7861638241E+00 -0.3226405690E+06  0.1292195076E+01
  0.1220847958E+01  0.1292195076E+01 -0.3226410324E+06
 Eigenvalues of Hessian: -0.3226428786E+06 -0.3226396053E+06 -0.3226392733E+06
 Eigenvectors (columns) of Hessian:
  0.4688722901E+00  0.5206167647E+00 -0.7135243233E+00
  0.5474139508E+00 -0.8052529347E+00 -0.2278281757E+00
 -0.6931787230E+00 -0.2837708503E+00 -0.6625536676E+00
 Determinant of Hessian: -0.3358590014E+17
 Ellipticity of electron density:    0.000010
 eta index:   -1.000011
 Stiffness:   -1.000001
 
 Stress tensor:
 -0.8066601866E+05  0.2061327423E+00 -0.3420978405E+00
  0.2061327423E+00 -0.8066589312E+05 -0.3464950774E+00
 -0.3420978405E+00 -0.3464950774E+00 -0.8066578616E+05
 Eigenvalues of stress tensor: -0.8066627118E+05 -0.8066614860E+05 -0.8066527817E+05
 Eigenvectors (columns) of stress tensor:
  0.7211715913E+00 -0.5073400437E+00  0.4717177291E+00
  0.2114180080E+00  0.8096266571E+00  0.5475464382E+00
  0.6597074820E+00  0.2951453136E+00 -0.6911405661E+00
 Stress tensor stiffness:    1.000012
 Stress tensor polarizability:    0.999988
 
 ----------------   CP   100,     Type (3,-3)   ----------------
 Corresponding nucleus:    20(O )
 Position (Bohr):       20.521449544612   18.309801205350  -11.061957957873
 Position (Angstrom):   10.859483433704    9.689129534036   -5.853736059274
 Density of all electrons:  0.3011199957E+03
 Density of Alpha electrons:  0.1505599978E+03
 Density of Beta electrons:  0.1505599978E+03
 Spin density of electrons:  0.0000000000E+00
 Lagrangian kinetic energy G(r):  0.7648298476E+02
 G(r) in X,Y,Z:  0.2750336743E+02  0.1987909328E+02  0.2910052405E+02
 Hamiltonian kinetic energy K(r):  0.1124908300E+07
 Potential energy density V(r): -0.1124984783E+07
 Energy density E(r) or H(r): -0.1124908300E+07
 Laplacian of electron density: -0.4499327267E+07
 Electron localization function (ELF):  0.9999961227E+00
 Localized orbital locator (LOL):  0.9980347887E+00
 Local information entropy:  0.3675917699E+00
 Interaction region indicator (IRI):  0.3737832678E-11
 Reduced density gradient (RDG):  0.1000000000E+03
 Reduced density gradient with promolecular approximation:  0.1000000000E+03
 Sign(lambda2)*rho: -0.3011199957E+03
 Sign(lambda2)*rho with promolecular approximation: -0.2923755044E+03
 Corr. hole for alpha, ref.:   0.00000   0.00000   0.00000 :               NaN
 Source function, ref.:   0.00000   0.00000   0.00000 :  0.1207830888E+05
 Wavefunction value for orbital       1 : -0.2500960917E-05
 Average local ionization energy (ALIE):  0.1789993972E+02
 van der Waals potential (probe atom: C ):  0.2131864559E+73 kcal/mol
 Delta-g (under promolecular approximation):  0.4254026373E-01
 Delta-g (under Hirshfeld partition):  0.7213058319E-01
 User-defined real space function:  0.1000000000E+01
 ESP from nuclear charges:  0.1516991629E+07
 
 Note: Below information are for electron density
 
 Components of gradient in x/y/z are:
 -0.1439176778E-08  0.9190028738E-09 -0.1025302954E-08
 Norm of gradient is:  0.1991743514E-08
 
 Components of Laplacian in x/y/z are:
 -0.1499767022E+07 -0.1499799287E+07 -0.1499760958E+07
 Total: -0.4499327267E+07
 
 Hessian matrix:
 -0.1499767022E+07 -0.1527677290E+01 -0.7907503682E+01
 -0.1527677290E+01 -0.1499799287E+07 -0.7444639185E+00
 -0.7907503682E+01 -0.7444639185E+00 -0.1499760958E+07
 Eigenvalues of Hessian: -0.1499799393E+07 -0.1499772354E+07 -0.1499755520E+07
 Eigenvectors (columns) of Hessian:
  0.5456505023E-01  0.8218866872E+00 -0.5670316823E+00
  0.9980425204E+00 -0.6227117976E-01  0.5781663910E-02
  0.3055785922E-01  0.5662372061E+00  0.8236756908E+00
 Determinant of Hessian: -0.3373486577E+19
 Ellipticity of electron density:    0.000018
 eta index:   -1.000029
 Stiffness:   -1.000011
 
 Stress tensor:
 -0.3749967623E+06  0.3034372912E+00  0.2316973240E+01
  0.3034372912E+00 -0.3749895799E+06  0.1234428106E+00
  0.2316973240E+01  0.1234428106E+00 -0.3749984407E+06
 Eigenvalues of stress tensor: -0.3750000663E+06 -0.3749951555E+06 -0.3749895611E+06
 Eigenvectors (columns) of stress tensor:
 -0.5745750210E+00  0.8168740224E+00 -0.5079740964E-01
  0.6991857662E-02 -0.5716396185E-01 -0.9983403204E+00
  0.8184220544E+00  0.5739765788E+00 -0.2713351769E-01
 Stress tensor stiffness:    1.000028
 Stress tensor polarizability:    0.999972
 
 ----------------   CP   101,     Type (3,-3)   ----------------
 Corresponding nucleus:   203(C )
 Position (Bohr):       31.334767416354   17.697670751502   -8.644458717152
 Position (Angstrom):   16.581644825680    9.365204047760   -4.574450553709
 Density of all electrons:  0.1220016686E+03
 Density of Alpha electrons:  0.6100083428E+02
 Density of Beta electrons:  0.6100083428E+02
 Spin density of electrons:  0.0000000000E+00
 Lagrangian kinetic energy G(r):  0.8645766186E+01
 G(r) in X,Y,Z:  0.2997934677E+01  0.2994498402E+01  0.2653333107E+01
 Hamiltonian kinetic energy K(r):  0.2419264510E+06
 Potential energy density V(r): -0.2419350967E+06
 Energy density E(r) or H(r): -0.2419264510E+06
 Laplacian of electron density: -0.9676712207E+06
 Electron localization function (ELF):  0.9999989933E+00
 Localized orbital locator (LOL):  0.9989976415E+00
 Local information entropy:  0.2783058253E+00
 Interaction region indicator (IRI):  0.2818472970E-11
 Reduced density gradient (RDG):  0.1000000000E+03
 Reduced density gradient with promolecular approximation:  0.1000000000E+03
 Sign(lambda2)*rho: -0.1220016686E+03
 Sign(lambda2)*rho with promolecular approximation: -0.1213923909E+03
 Corr. hole for alpha, ref.:   0.00000   0.00000   0.00000 :               NaN
 Source function, ref.:   0.00000   0.00000   0.00000 :  0.2080602348E+04
 Wavefunction value for orbital       1 : -0.2729715856E-05
 Average local ionization energy (ALIE):  0.9607171067E+01
 van der Waals potential (probe atom: C ):  0.2463548863E+78 kcal/mol
 Delta-g (under promolecular approximation):  0.3994791880E-01
 Delta-g (under Hirshfeld partition):  0.4984138767E-01
 User-defined real space function:  0.1000000000E+01
 ESP from nuclear charges:  0.2799346101E+07
 
 Note: Below information are for electron density
 
 Components of gradient in x/y/z are:
 -0.4811626098E-09  0.2319313630E-09  0.1540876871E-09
 Norm of gradient is:  0.5559250214E-09
 
 Components of Laplacian in x/y/z are:
 -0.3225566220E+06 -0.3225566497E+06 -0.3225579491E+06
 Total: -0.9676712207E+06
 
 Hessian matrix:
 -0.3225566220E+06 -0.3839907325E-01  0.2391631507E+00
 -0.3839907325E-01 -0.3225566497E+06 -0.1111351491E+01
  0.2391631507E+00 -0.1111351491E+01 -0.3225579491E+06
 Eigenvalues of Hessian: -0.3225586047E+06 -0.3225566407E+06 -0.3225559754E+06
 Eigenvectors (columns) of Hessian:
 -0.9498635402E-01  0.9676030363E+00 -0.2339272465E+00
  0.4905414920E+00  0.2499743386E+00  0.8347945104E+00
  0.8662255117E+00 -0.3545693364E-01 -0.4983935881E+00
 Determinant of Hessian: -0.3355982680E+17
 Ellipticity of electron density:    0.000006
 eta index:   -1.000008
 Stiffness:   -1.000002
 
 Stress tensor:
 -0.8064515136E+05  0.3400043422E-01 -0.5152202148E-01
  0.3400043422E-01 -0.8064515141E+05  0.3023020011E+00
 -0.5152202148E-01  0.3023020011E+00 -0.8064479395E+05
 Eigenvalues of stress tensor: -0.8064534003E+05 -0.8064513668E+05 -0.8064462002E+05
 Eigenvectors (columns) of stress tensor:
  0.2816377294E+00 -0.9580630501E+00 -0.5287136660E-01
 -0.8279674852E+00 -0.2705024667E+00  0.4912211914E+00
  0.4849227080E+00  0.9457064855E-01  0.8694287548E+00
 Stress tensor stiffness:    1.000009
 Stress tensor polarizability:    0.999991
 
 ----------------   CP   102,     Type (3,-3)   ----------------
 Corresponding nucleus:   198(N )
 Position (Bohr):       27.219405850562   19.524976401683   -4.987081449954
 Position (Angstrom):   14.403889270437   10.332172555189   -2.639049852233
 Density of all electrons:  0.1981332947E+03
 Density of Alpha electrons:  0.9906664737E+02
 Density of Beta electrons:  0.9906664737E+02
 Spin density of electrons:  0.0000000000E+00
 Lagrangian kinetic energy G(r):  0.2831247489E+02
 G(r) in X,Y,Z:  0.7452454188E+01  0.1028256370E+02  0.1057745700E+02
 Hamiltonian kinetic energy K(r):  0.5530151227E+06
 Potential energy density V(r): -0.5530434352E+06
 Energy density E(r) or H(r): -0.5530151227E+06
 Laplacian of electron density: -0.2211947241E+07
 Electron localization function (ELF):  0.9999978557E+00
 Localized orbital locator (LOL):  0.9985377847E+00
 Local information entropy:  0.3392094369E+00
 Interaction region indicator (IRI):  0.3360542961E-11
 Reduced density gradient (RDG):  0.1000000000E+03
 Reduced density gradient with promolecular approximation:  0.1000000000E+03
 Sign(lambda2)*rho: -0.1981332947E+03
 Sign(lambda2)*rho with promolecular approximation: -0.1931596027E+03
 Corr. hole for alpha, ref.:   0.00000   0.00000   0.00000 :               NaN
 Source function, ref.:   0.00000   0.00000   0.00000 :  0.5197383399E+04
 Wavefunction value for orbital       1 : -0.9270239708E-05
 Average local ionization energy (ALIE):  0.1350672610E+02
 van der Waals potential (probe atom: C ):  0.5152920595E+74 kcal/mol
 Delta-g (under promolecular approximation):  0.4848162415E-01
 Delta-g (under Hirshfeld partition):  0.6803410377E-01
 User-defined real space function:  0.1000000000E+01
 ESP from nuclear charges:  0.1682790740E+07
 
 Note: Below information are for electron density
 
 Components of gradient in x/y/z are:
  0.9836078618E-09  0.5455582652E-09 -0.1081154055E-09
 Norm of gradient is:  0.1129958932E-08
 
 Components of Laplacian in x/y/z are:
 -0.7373239400E+06 -0.7373121705E+06 -0.7373111305E+06
 Total: -0.2211947241E+07
 
 Hessian matrix:
 -0.7373239400E+06 -0.2603973780E+01  0.2158181681E+01
 -0.2603973780E+01 -0.7373121705E+06  0.7605147412E+01
  0.2158181681E+01  0.7605147412E+01 -0.7373111305E+06
 Eigenvalues of Hessian: -0.7373257121E+06 -0.7373175034E+06 -0.7373040255E+06
 Eigenvectors (columns) of Hessian:
 -0.8856044188E+00 -0.4643229603E+00 -0.1044040069E-01
 -0.3449512414E+00  0.6425417241E+00  0.6842139825E+00
  0.3109878688E+00 -0.6095443554E+00  0.7292065717E+00
 Determinant of Hessian: -0.4008302853E+18
 Ellipticity of electron density:    0.000011
 eta index:   -1.000029
 Stiffness:   -1.000018
 
 Stress tensor:
 -0.1843458899E+06  0.7712490343E+00 -0.4901722570E+00
  0.7712490343E+00 -0.1843486077E+06 -0.1709031207E+01
 -0.4901722570E+00 -0.1709031207E+01 -0.1843489375E+06
 Eigenvalues of stress tensor: -0.1843504952E+06 -0.1843475436E+06 -0.1843453964E+06
 Eigenvectors (columns) of stress tensor:
 -0.3559558235E-01 -0.4762470917E+00  0.8785907251E+00
  0.6787384722E+00  0.6337579710E+00  0.3710322365E+00
  0.7335168989E+00 -0.6095404349E+00 -0.3006882393E+00
 Stress tensor stiffness:    1.000028
 Stress tensor polarizability:    0.999972
 
 ----------------   CP   103,     Type (3,-3)   ----------------
 Corresponding nucleus:   146(H )
 Position (Bohr):       27.556544486301   15.742380557399  -19.609345164798
 Position (Angstrom):   14.582295353385    8.330509036338  -10.376818581942
 Density of all electrons:  0.4539825027E+00
 Density of Alpha electrons:  0.2269912514E+00
 Density of Beta electrons:  0.2269912514E+00
 Spin density of electrons:  0.0000000000E+00
 Lagrangian kinetic energy G(r):  0.4189276663E-02
 G(r) in X,Y,Z:  0.1736471994E-02  0.1128236996E-02  0.1324567673E-02
 Hamiltonian kinetic energy K(r):  0.6927731514E+01
 Potential energy density V(r): -0.6931920790E+01
 Energy density E(r) or H(r): -0.6927731514E+01
 Laplacian of electron density: -0.2769416895E+02
 Electron localization function (ELF):  0.9999702558E+00
 Localized orbital locator (LOL):  0.9945885285E+00
 Local information entropy:  0.4016190925E-02
 Interaction region indicator (IRI):  0.2440770154E-13
 Reduced density gradient (RDG):  0.1000000000E+03
 Reduced density gradient with promolecular approximation:  0.1000000000E+03
 Sign(lambda2)*rho: -0.4539825027E+00
 Sign(lambda2)*rho with promolecular approximation: -0.2989054839E+00
 Corr. hole for alpha, ref.:   0.00000   0.00000   0.00000 :               NaN
 Source function, ref.:   0.00000   0.00000   0.00000 :  0.5907500547E-01
 Wavefunction value for orbital       1 :  0.9245925064E-07
 Average local ionization energy (ALIE):  0.4082606053E+00
 van der Waals potential (probe atom: C ):  0.5594754193E+28 kcal/mol
 Delta-g (under promolecular approximation):  0.1041144442E+00
 Delta-g (under Hirshfeld partition):  0.1968445376E+00
 User-defined real space function:  0.1000000000E+01
 ESP from nuclear charges:  0.1026629965E+03
 
 Note: Below information are for electron density
 
 Components of gradient in x/y/z are:
 -0.7624977039E-14 -0.6820932708E-14  0.4215378047E-15
 Norm of gradient is:  0.1023929158E-13
 
 Components of Laplacian in x/y/z are:
 -0.9401430666E+01 -0.9016437300E+01 -0.9276300981E+01
 Total: -0.2769416895E+02
 
 Hessian matrix:
 -0.9401430666E+01  0.1652362954E+00 -0.1030201454E+00
  0.1652362954E+00 -0.9016437300E+01 -0.2910814905E+00
 -0.1030201454E+00 -0.2910814905E+00 -0.9276300981E+01
 Eigenvalues of Hessian: -0.9467061888E+01 -0.9459322685E+01 -0.8767784375E+01
 Eigenvectors (columns) of Hessian:
  0.4773423072E+00 -0.8281784135E+00 -0.2937087626E+00
 -0.5935682520E+00 -0.5743440501E-01 -0.8027315985E+00
 -0.6479359937E+00 -0.5575139501E+00  0.5189962846E+00
 Determinant of Hessian: -0.7851725674E+03
 Ellipticity of electron density:    0.000818
 eta index:   -1.079755
 Stiffness:   -1.078873
 
 Stress tensor:
 -0.2353830611E+01  0.4143822784E-01 -0.2673218588E-01
  0.4143822784E-01 -0.2256365799E+01 -0.7315232810E-01
 -0.2673218588E-01 -0.7315232810E-01 -0.2321724381E+01
 Eigenvalues of stress tensor: -0.2369226957E+01 -0.2368957931E+01 -0.2193735903E+01
 Eigenvectors (columns) of stress tensor:
  0.4586770211E+00 -0.8384271472E+00 -0.2943727385E+00
 -0.5957511965E+00 -0.4435340210E-01 -0.8019434441E+00
 -0.6593147216E+00 -0.5432059413E+00  0.5198378625E+00
 Stress tensor stiffness:    1.079996
 Stress tensor polarizability:    0.925929
 
 ----------------   CP   104,     Type (3,-3)   ----------------
 Corresponding nucleus:   125(H )
 Position (Bohr):       40.297229454291   19.984388862834    0.963975148206
 Position (Angstrom):   21.324375489740   10.575283160036    0.510113680307
 Density of all electrons:  0.4525284860E+00
 Density of Alpha electrons:  0.2262642430E+00
 Density of Beta electrons:  0.2262642430E+00
 Spin density of electrons:  0.0000000000E+00
 Lagrangian kinetic energy G(r):  0.4711121363E-02
 G(r) in X,Y,Z:  0.1512115705E-02  0.1712595455E-02  0.1486410203E-02
 Hamiltonian kinetic energy K(r):  0.6898641029E+01
 Potential energy density V(r): -0.6903352150E+01
 Energy density E(r) or H(r): -0.6898641029E+01
 Laplacian of electron density: -0.2757571963E+02
 Electron localization function (ELF):  0.9999620000E+00
 Localized orbital locator (LOL):  0.9938861356E+00
 Local information entropy:  0.4005031711E-02
 Interaction region indicator (IRI):  0.6377518347E-13
 Reduced density gradient (RDG):  0.1000000000E+03
 Reduced density gradient with promolecular approximation:  0.1000000000E+03
 Sign(lambda2)*rho: -0.4525284860E+00
 Sign(lambda2)*rho with promolecular approximation: -0.2994628452E+00
 Corr. hole for alpha, ref.:   0.00000   0.00000   0.00000 :               NaN
 Source function, ref.:   0.00000   0.00000   0.00000 :  0.4877455450E-01
 Wavefunction value for orbital       1 :  0.1444527943E-06
 Average local ionization energy (ALIE):  0.4205093218E+00
 van der Waals potential (probe atom: C ):  0.5352095186E+28 kcal/mol
 Delta-g (under promolecular approximation):  0.1031083237E+00
 Delta-g (under Hirshfeld partition):  0.1947532462E+00
 User-defined real space function:  0.1000000000E+01
 ESP from nuclear charges:  0.1061967559E+03
 
 Note: Below information are for electron density
 
 Components of gradient in x/y/z are:
 -0.2581528741E-13  0.6581540868E-14  0.1008308020E-14
 Norm of gradient is:  0.2666012808E-13
 
 Components of Laplacian in x/y/z are:
 -0.8946853554E+01 -0.9315745612E+01 -0.9313120465E+01
 Total: -0.2757571963E+02
 
 Hessian matrix:
 -0.8946853554E+01  0.2264431671E+00  0.2321449379E+00
  0.2264431671E+00 -0.9315745612E+01  0.1121542829E+00
  0.2321449379E+00  0.1121542829E+00 -0.9313120465E+01
 Eigenvalues of Hessian: -0.9426971385E+01 -0.9422719788E+01 -0.8726028458E+01
 Eigenvectors (columns) of Hessian:
 -0.1684610877E+00  0.5370384324E+00 -0.8265655352E+00
 -0.5085021402E+00 -0.7657033341E+00 -0.3938578138E+00
  0.8444207691E+00 -0.3539606280E+00 -0.4020764088E+00
 Determinant of Hessian: -0.7751131237E+03
 Ellipticity of electron density:    0.000451
 eta index:   -1.080328
 Stiffness:   -1.079841
 
 Stress tensor:
 -0.2239737620E+01  0.5707198797E-01  0.5813900383E-01
  0.5707198797E-01 -0.2332361594E+01  0.2787579614E-01
  0.5813900383E-01  0.2787579614E-01 -0.2331252937E+01
 Eigenvalues of stress tensor: -0.2359691867E+01 -0.2359392130E+01 -0.2184268153E+01
 Eigenvectors (columns) of stress tensor:
 -0.5911250672E-01  0.5596818008E+00 -0.8265966328E+00
  0.7706351965E+00 -0.5007535025E+00 -0.3941666193E+00
 -0.6345290423E+00 -0.6603046354E+00 -0.4017096998E+00
 Stress tensor stiffness:    1.080312
 Stress tensor polarizability:    0.925658
 
 ----------------   CP   105,     Type (3,-3)   ----------------
 Corresponding nucleus:   199(N )
 Position (Bohr):       33.475112360158   17.256919312496  -12.643470401959
 Position (Angstrom):   17.714266593413    9.131968430565   -6.690636403443
 Density of all electrons:  0.1979468848E+03
 Density of Alpha electrons:  0.9897344241E+02
 Density of Beta electrons:  0.9897344241E+02
 Spin density of electrons:  0.0000000000E+00
 Lagrangian kinetic energy G(r):  0.2911344166E+02
 G(r) in X,Y,Z:  0.1016039170E+02  0.9472603283E+01  0.9480446682E+01
 Hamiltonian kinetic energy K(r):  0.5524380727E+06
 Potential energy density V(r): -0.5524671862E+06
 Energy density E(r) or H(r): -0.5524380727E+06
 Laplacian of electron density: -0.2209635837E+07
 Electron localization function (ELF):  0.9999977255E+00
 Localized orbital locator (LOL):  0.9984941235E+00
 Local information entropy:  0.3391089862E+00
 Interaction region indicator (IRI):  0.3023252349E-11
 Reduced density gradient (RDG):  0.1000000000E+03
 Reduced density gradient with promolecular approximation:  0.1000000000E+03
 Sign(lambda2)*rho: -0.1979468848E+03
 Sign(lambda2)*rho with promolecular approximation: -0.1931693685E+03
 Corr. hole for alpha, ref.:   0.00000   0.00000   0.00000 :               NaN
 Source function, ref.:   0.00000   0.00000   0.00000 :  0.4426129091E+04
 Wavefunction value for orbital       1 :  0.2429145665E-05
 Average local ionization energy (ALIE):  0.1344948051E+02
 van der Waals potential (probe atom: C ):  0.1018080139E+79 kcal/mol
 Delta-g (under promolecular approximation):  0.5350002799E-01
 Delta-g (under Hirshfeld partition):  0.7944885459E-01
 User-defined real space function:  0.1000000000E+01
 ESP from nuclear charges:  0.3837019708E+07
 
 Note: Below information are for electron density
 
 Components of gradient in x/y/z are:
 -0.6795023433E-09 -0.4991570351E-09  0.5659943625E-09
 Norm of gradient is:  0.1015495346E-08
 
 Components of Laplacian in x/y/z are:
 -0.7365432884E+06 -0.7365463654E+06 -0.7365461834E+06
 Total: -0.2209635837E+07
 
 Hessian matrix:
 -0.7365432884E+06 -0.2791469045E+01  0.4137589068E+01
 -0.2791469045E+01 -0.7365463654E+06 -0.2632679918E+01
  0.4137589068E+01 -0.2632679918E+01 -0.7365461834E+06
 Eigenvalues of Hessian: -0.7365493281E+06 -0.7365480008E+06 -0.7365385082E+06
 Eigenvectors (columns) of Hessian:
 -0.4076035918E+00 -0.5605311456E+00 -0.7208773452E+00
  0.3612059373E+00 -0.8240168204E+00  0.4364934714E+00
  0.8386832434E+00  0.8246887045E-01 -0.5383393935E+00
 Determinant of Hessian: -0.3995750391E+18
 Ellipticity of electron density:    0.000002
 eta index:   -1.000015
 Stiffness:   -1.000013
 
 Stress tensor:
 -0.1841561429E+06  0.5511665299E+00 -0.8509054986E+00
  0.5511665299E+00 -0.1841555365E+06  0.5343839009E+00
 -0.8509054986E+00  0.5343839009E+00 -0.1841555067E+06
 Eigenvalues of stress tensor: -0.1841571015E+06 -0.1841552121E+06 -0.1841548725E+06
 Eigenvectors (columns) of stress tensor:
 -0.7244368056E+00  0.5441575944E+00  0.4231829712E+00
  0.4371424349E+00  0.8373153301E+00 -0.3283436151E+00
 -0.5330082610E+00 -0.5287296517E-01 -0.8444564188E+00
 Stress tensor stiffness:    1.000012
 Stress tensor polarizability:    0.999988
 
 ----------------   CP   106,     Type (3,-3)   ----------------
 Corresponding nucleus:   197(N )
 Position (Bohr):       31.276083184197   19.267495140682   -6.314916536763
 Position (Angstrom):   16.550590467384   10.195919339633   -3.341709920009
 Density of all electrons:  0.1982731296E+03
 Density of Alpha electrons:  0.9913656480E+02
 Density of Beta electrons:  0.9913656480E+02
 Spin density of electrons:  0.0000000000E+00
 Lagrangian kinetic energy G(r):  0.2785348870E+02
 G(r) in X,Y,Z:  0.1100081612E+02  0.8189486887E+01  0.8663185688E+01
 Hamiltonian kinetic energy K(r):  0.5534434019E+06
 Potential energy density V(r): -0.5534712554E+06
 Energy density E(r) or H(r): -0.5534434019E+06
 Laplacian of electron density: -0.2213662194E+07
 Electron localization function (ELF):  0.9999979295E+00
 Localized orbital locator (LOL):  0.9985631434E+00
 Local information entropy:  0.3392846546E+00
 Interaction region indicator (IRI):  0.2694003667E-11
 Reduced density gradient (RDG):  0.1000000000E+03
 Reduced density gradient with promolecular approximation:  0.1000000000E+03
 Sign(lambda2)*rho: -0.1982731296E+03
 Sign(lambda2)*rho with promolecular approximation: -0.1931551710E+03
 Corr. hole for alpha, ref.:   0.00000   0.00000   0.00000 :               NaN
 Source function, ref.:   0.00000   0.00000   0.00000 :  0.4726092618E+04
 Wavefunction value for orbital       1 : -0.1460386785E-04
 Average local ionization energy (ALIE):  0.1343773099E+02
 van der Waals potential (probe atom: C ):  0.3984991565E+72 kcal/mol
 Delta-g (under promolecular approximation):  0.4851665181E-01
 Delta-g (under Hirshfeld partition):  0.7365944281E-01
 User-defined real space function:  0.1000000000E+01
 ESP from nuclear charges:  0.1122206091E+07
 
 Note: Below information are for electron density
 
 Components of gradient in x/y/z are:
 -0.2197975135E-09 -0.8724002631E-09  0.1114770221E-09
 Norm of gradient is:  0.9065430450E-09
 
 Components of Laplacian in x/y/z are:
 -0.7378799178E+06 -0.7378921619E+06 -0.7378901139E+06
 Total: -0.2213662194E+07
 
 Hessian matrix:
 -0.7378799178E+06  0.1812312732E+00  0.5695736371E+01
  0.1812312732E+00 -0.7378921619E+06 -0.1674290888E+00
  0.5695736371E+01 -0.1674290888E+00 -0.7378901139E+06
 Eigenvalues of Hessian: -0.7378927478E+06 -0.7378920747E+06 -0.7378773711E+06
 Eigenvectors (columns) of Hessian:
 -0.3825962435E+00 -0.1418334127E+00 -0.9129640724E+00
  0.3613313910E+00 -0.9324143310E+00 -0.6568195248E-02
  0.8503291953E+00  0.3323955450E+00 -0.4079870847E+00
 Determinant of Hessian: -0.4017633158E+18
 Ellipticity of electron density:    0.000001
 eta index:   -1.000021
 Stiffness:   -1.000020
 
 Stress tensor:
 -0.1844919811E+06 -0.3787267584E-02 -0.1173530960E+01
 -0.3787267584E-02 -0.1844894195E+06  0.5004718826E-01
 -0.1173530960E+01  0.5004718826E-01 -0.1844898549E+06
 Eigenvalues of stress tensor: -0.1844925015E+06 -0.1844894405E+06 -0.1844893134E+06
 Eigenvectors (columns) of stress tensor:
 -0.9141138227E+00  0.1697726246E+00  0.3682026278E+00
  0.5460021440E-02  0.9131880583E+00 -0.4075018508E+00
 -0.4054209015E+00 -0.3704926803E+00 -0.8356847889E+00
 Stress tensor stiffness:    1.000017
 Stress tensor polarizability:    0.999983
 
 ----------------   CP   107,     Type (3,-3)   ----------------
 Corresponding nucleus:   157(H )
 Position (Bohr):       40.466941178997   16.843308801484  -11.685661543806
 Position (Angstrom):   21.414183066877    8.913095173947   -6.183785783308
 Density of all electrons:  0.4520744050E+00
 Density of Alpha electrons:  0.2260372025E+00
 Density of Beta electrons:  0.2260372025E+00
 Spin density of electrons:  0.0000000000E+00
 Lagrangian kinetic energy G(r):  0.4576878385E-02
 G(r) in X,Y,Z:  0.1685740957E-02  0.1312435663E-02  0.1578701765E-02
 Hamiltonian kinetic energy K(r):  0.6915519199E+01
 Potential energy density V(r): -0.6920096078E+01
 Energy density E(r) or H(r): -0.6915519199E+01
 Laplacian of electron density: -0.2764376928E+02
 Electron localization function (ELF):  0.9999640100E+00
 Localized orbital locator (LOL):  0.9940494255E+00
 Local information entropy:  0.4001545630E-02
 Interaction region indicator (IRI):  0.3505952653E-12
 Reduced density gradient (RDG):  0.1000000000E+03
 Reduced density gradient with promolecular approximation:  0.1000000000E+03
 Sign(lambda2)*rho: -0.4520744050E+00
 Sign(lambda2)*rho with promolecular approximation: -0.2986492509E+00
 Corr. hole for alpha, ref.:   0.00000   0.00000   0.00000 :               NaN
 Source function, ref.:   0.00000   0.00000   0.00000 :  0.4849345968E-01
 Wavefunction value for orbital       1 :  0.1735865515E-06
 Average local ionization energy (ALIE):  0.4004761759E+00
 van der Waals potential (probe atom: C ):  0.8362185749E+28 kcal/mol
 Delta-g (under promolecular approximation):  0.1010096284E+00
 Delta-g (under Hirshfeld partition):  0.1893111615E+00
 User-defined real space function:  0.1000000000E+01
 ESP from nuclear charges:  0.1069337613E+03
 
 Note: Below information are for electron density
 
 Components of gradient in x/y/z are:
 -0.2441102875E-13 -0.1390385203E-12 -0.3879362109E-13
 Norm of gradient is:  0.1463986116E-12
 
 Components of Laplacian in x/y/z are:
 -0.9422778069E+01 -0.8813808731E+01 -0.9407182483E+01
 Total: -0.2764376928E+02
 
 Hessian matrix:
 -0.9422778069E+01  0.9240862423E-01  0.2394115355E-01
  0.9240862423E-01 -0.8813808731E+01  0.1342845404E+00
  0.2394115355E-01  0.1342845404E+00 -0.9407182483E+01
 Eigenvalues of Hessian: -0.9440326849E+01 -0.9432563818E+01 -0.8770878616E+01
 Eigenvectors (columns) of Hessian:
 -0.7252073143E+00 -0.6731381349E+00  0.1447736256E+00
 -0.4035739598E-01  0.2514600187E+00  0.9670259250E+00
  0.6873468061E+00 -0.6954515874E+00  0.2095267470E+00
 Determinant of Hessian: -0.7810159152E+03
 Ellipticity of electron density:    0.000823
 eta index:   -1.076326
 Stiffness:   -1.075441
 
 Stress tensor:
 -0.2359065999E+01  0.2338088638E-01  0.5305927720E-02
  0.2338088638E-01 -0.2206077054E+01  0.3382475104E-01
  0.5305927720E-02  0.3382475104E-01 -0.2354953024E+01
 Eigenvalues of stress tensor: -0.2362703881E+01 -0.2362148248E+01 -0.2195243948E+01
 Eigenvectors (columns) of stress tensor:
 -0.8666061237E+00  0.4775212279E+00  0.1448009091E+00
  0.2170565219E-01 -0.2538373285E+00  0.9670033481E+00
  0.4985205022E+00  0.8411540213E+00  0.2096120736E+00
 Stress tensor stiffness:    1.076283
 Stress tensor polarizability:    0.929124
 
 ----------------   CP   108,     Type (3,-3)   ----------------
 Corresponding nucleus:    42(O )
 Position (Bohr):       40.646187399077   18.996038860847   -3.944439568547
 Position (Angstrom):   21.509036081684   10.052270862588   -2.087307529459
 Density of all electrons:  0.3012514012E+03
 Density of Alpha electrons:  0.1506257006E+03
 Density of Beta electrons:  0.1506257006E+03
 Spin density of electrons:  0.0000000000E+00
 Lagrangian kinetic energy G(r):  0.7593354230E+02
 G(r) in X,Y,Z:  0.2577743922E+02  0.2449789097E+02  0.2565821211E+02
 Hamiltonian kinetic energy K(r):  0.1125415027E+07
 Potential energy density V(r): -0.1125490961E+07
 Energy density E(r) or H(r): -0.1125415027E+07
 Laplacian of electron density: -0.4501356374E+07
 Electron localization function (ELF):  0.9999961838E+00
 Localized orbital locator (LOL):  0.9980502944E+00
 Local information entropy:  0.3675979175E+00
 Interaction region indicator (IRI):  0.2054487633E-11
 Reduced density gradient (RDG):  0.1000000000E+03
 Reduced density gradient with promolecular approximation:  0.1000000000E+03
 Sign(lambda2)*rho: -0.3012514012E+03
 Sign(lambda2)*rho with promolecular approximation: -0.2923735276E+03
 Corr. hole for alpha, ref.:   0.00000   0.00000   0.00000 :               NaN
 Source function, ref.:   0.00000   0.00000   0.00000 :  0.7953235043E+04
 Wavefunction value for orbital       1 :  0.2843453960E-06
 Average local ionization energy (ALIE):  0.1788899271E+02
 van der Waals potential (probe atom: C ):  0.1126409730E+73 kcal/mol
 Delta-g (under promolecular approximation):  0.4252476687E-01
 Delta-g (under Hirshfeld partition):  0.7176814246E-01
 User-defined real space function:  0.1000000000E+01
 ESP from nuclear charges:  0.1438446126E+07
 
 Note: Below information are for electron density
 
 Components of gradient in x/y/z are:
  0.1072629097E-08  0.2147135802E-09 -0.5481926024E-10
 Norm of gradient is:  0.1095280901E-08
 
 Components of Laplacian in x/y/z are:
 -0.1500449153E+07 -0.1500456045E+07 -0.1500451176E+07
 Total: -0.4501356374E+07
 
 Hessian matrix:
 -0.1500449153E+07  0.5791739786E+01  0.2566004295E+01
  0.5791739786E+01 -0.1500456045E+07  0.2048090983E+02
  0.2566004295E+01  0.2048090983E+02 -0.1500451176E+07
 Eigenvalues of Hessian: -0.1500474517E+07 -0.1500450732E+07 -0.1500431126E+07
 Eigenvectors (columns) of Hessian:
 -0.1063026478E+00  0.9457540174E+00 -0.3070001396E+00
  0.7531562521E+00 -0.1249963086E+00 -0.6458572464E+00
 -0.6491959696E+00 -0.2998754099E+00 -0.6990131126E+00
 Determinant of Hessian: -0.3378052761E+19
 Ellipticity of electron density:    0.000016
 eta index:   -1.000029
 Stiffness:   -1.000013
 
 Stress tensor:
 -0.3751638431E+06 -0.1537255473E+01 -0.8925132091E+00
 -0.1537255473E+01 -0.3751630071E+06 -0.4887657411E+01
 -0.8925132091E+00 -0.4887657411E+01 -0.3751641105E+06
 Eigenvalues of stress tensor: -0.3751690310E+06 -0.3751633507E+06 -0.3751585789E+06
 Eigenvectors (columns) of stress tensor:
 -0.3112474499E+00  0.9439200689E+00  0.1101813437E+00
 -0.6454061238E+00 -0.1248538363E+00 -0.7535664900E+00
 -0.6975499697E+00 -0.3056573623E+00  0.6480722310E+00
 Stress tensor stiffness:    1.000028
 Stress tensor polarizability:    0.999972
 
 ----------------   CP   109,     Type (3,-3)   ----------------
 Corresponding nucleus:   211(H )
 Position (Bohr):       25.099657712919   19.272940926587   -9.916303456650
 Position (Angstrom):   13.282166863142   10.198801125430   -5.247481805658
 Density of all electrons:  0.4526222367E+00
 Density of Alpha electrons:  0.2263111183E+00
 Density of Beta electrons:  0.2263111183E+00
 Spin density of electrons:  0.0000000000E+00
 Lagrangian kinetic energy G(r):  0.5220873783E-02
 G(r) in X,Y,Z:  0.1286158706E-02  0.1913778273E-02  0.2020936803E-02
 Hamiltonian kinetic energy K(r):  0.6914632484E+01
 Potential energy density V(r): -0.6919853358E+01
 Energy density E(r) or H(r): -0.6914632484E+01
 Laplacian of electron density: -0.2763764644E+02
 Electron localization function (ELF):  0.9999533837E+00
 Localized orbital locator (LOL):  0.9932314043E+00
 Local information entropy:  0.4005751389E-02
 Interaction region indicator (IRI):  0.4189581299E-13
 Reduced density gradient (RDG):  0.1000000000E+03
 Reduced density gradient with promolecular approximation:  0.1000000000E+03
 Sign(lambda2)*rho: -0.4526222367E+00
 Sign(lambda2)*rho with promolecular approximation: -0.3002730588E+00
 Corr. hole for alpha, ref.:   0.00000   0.00000   0.00000 :               NaN
 Source function, ref.:   0.00000   0.00000   0.00000 :  0.6631928497E-01
 Wavefunction value for orbital       1 :  0.1174053281E-04
 Average local ionization energy (ALIE):  0.3988373736E+00
 van der Waals potential (probe atom: C ):  0.6217803244E+28 kcal/mol
 Delta-g (under promolecular approximation):  0.1051807077E+00
 Delta-g (under Hirshfeld partition):  0.1975509849E+00
 User-defined real space function:  0.1000000000E+01
 ESP from nuclear charges:  0.1267770575E+03
 
 Note: Below information are for electron density
 
 Components of gradient in x/y/z are:
  0.1333481936E-13 -0.9792080341E-14  0.5759498781E-14
 Norm of gradient is:  0.1751782152E-13
 
 Components of Laplacian in x/y/z are:
 -0.8809437076E+01 -0.9399780057E+01 -0.9428429307E+01
 Total: -0.2763764644E+02
 
 Hessian matrix:
 -0.8809437076E+01  0.1598530827E+00  0.8040514991E-01
  0.1598530827E+00 -0.9399780057E+01  0.1939391675E-01
  0.8040514991E-01  0.1939391675E-01 -0.9428429307E+01
 Eigenvalues of Hessian: -0.9440715038E+01 -0.9438213769E+01 -0.8758717632E+01
 Eigenvectors (columns) of Hessian:
 -0.2726306350E+00 -0.6454307482E-02  0.9620971254E+00
  0.8698512456E+00 -0.4289656037E+00  0.2436130567E+00
  0.4111342207E+00  0.9032977653E+00  0.1225634523E+00
 Determinant of Hessian: -0.7804322798E+03
 Ellipticity of electron density:    0.000265
 eta index:   -1.077865
 Stiffness:   -1.077579
 
 Stress tensor:
 -0.2204931586E+01  0.4025472955E-01  0.2024403061E-01
  0.4025472955E-01 -0.2353772571E+01  0.5066336584E-02
  0.2024403061E-01  0.5066336584E-02 -0.2361149200E+01
 Eigenvalues of stress tensor: -0.2363974602E+01 -0.2363713759E+01 -0.2192164996E+01
 Eigenvectors (columns) of stress tensor:
 -0.2654171403E+00 -0.6217899030E-01  0.9621265586E+00
  0.9392974473E+00 -0.2417212168E+00  0.2434977593E+00
  0.2174259576E+00  0.9683514995E+00  0.1225615210E+00
 Stress tensor stiffness:    1.078374
 Stress tensor polarizability:    0.927322
 
 ----------------   CP   110,     Type (3,-3)   ----------------
 Corresponding nucleus:   126(H )
 Position (Bohr):       35.200961391532   20.529224592629   -1.508038540639
 Position (Angstrom):   18.627546570275   10.863597811929   -0.798019628869
 Density of all electrons:  0.4529761534E+00
 Density of Alpha electrons:  0.2264880767E+00
 Density of Beta electrons:  0.2264880767E+00
 Spin density of electrons:  0.0000000000E+00
 Lagrangian kinetic energy G(r):  0.4788596180E-02
 G(r) in X,Y,Z:  0.1505803214E-02  0.1716450806E-02  0.1566342160E-02
 Hamiltonian kinetic energy K(r):  0.6904599723E+01
 Potential energy density V(r): -0.6909388319E+01
 Energy density E(r) or H(r): -0.6904599723E+01
 Laplacian of electron density: -0.2759924451E+02
 Electron localization function (ELF):  0.9999608718E+00
 Localized orbital locator (LOL):  0.9937963854E+00
 Local information entropy:  0.4008468029E-02
 Interaction region indicator (IRI):  0.3346231856E-13
 Reduced density gradient (RDG):  0.1000000000E+03
 Reduced density gradient with promolecular approximation:  0.1000000000E+03
 Sign(lambda2)*rho: -0.4529761534E+00
 Sign(lambda2)*rho with promolecular approximation: -0.2989844366E+00
 Corr. hole for alpha, ref.:   0.00000   0.00000   0.00000 :               NaN
 Source function, ref.:   0.00000   0.00000   0.00000 :  0.5385961981E-01
 Wavefunction value for orbital       1 : -0.4048772530E-07
 Average local ionization energy (ALIE):  0.4023056670E+00
 van der Waals potential (probe atom: C ):  0.7026445306E+28 kcal/mol
 Delta-g (under promolecular approximation):  0.1010726121E+00
 Delta-g (under Hirshfeld partition):  0.1904093631E+00
 User-defined real space function:  0.1000000000E+01
 ESP from nuclear charges:  0.1198183299E+03
 
 Note: Below information are for electron density
 
 Components of gradient in x/y/z are:
  0.1383311868E-13 -0.2017483403E-14 -0.8213915659E-15
 Norm of gradient is:  0.1400357439E-13
 
 Components of Laplacian in x/y/z are:
 -0.8935565447E+01 -0.9322558745E+01 -0.9341120315E+01
 Total: -0.2759924451E+02
 
 Hessian matrix:
 -0.8935565447E+01  0.2254186647E+00  0.2072392117E+00
  0.2254186647E+00 -0.9322558745E+01  0.9170164819E-01
  0.2072392117E+00  0.9170164819E-01 -0.9341120315E+01
 Eigenvalues of Hessian: -0.9429807073E+01 -0.9423696664E+01 -0.8745740769E+01
 Eigenvectors (columns) of Hessian:
 -0.5135331545E+00 -0.1179086169E+00  0.8499301485E+00
  0.4600324240E+00  0.7982994894E+00  0.3887005198E+00
  0.7243299442E+00 -0.5906060306E+00  0.3557114682E+00
 Determinant of Hessian: -0.7771783720E+03
 Ellipticity of electron density:    0.000648
 eta index:   -1.078217
 Stiffness:   -1.077518
 
 Stress tensor:
 -0.2236902968E+01  0.5633332054E-01  0.5174789906E-01
  0.5633332054E-01 -0.2334072588E+01  0.2330485253E-01
  0.5174789906E-01  0.2330485253E-01 -0.2338412763E+01
 Eigenvalues of stress tensor: -0.2360307193E+01 -0.2359608777E+01 -0.2189472349E+01
 Eigenvectors (columns) of stress tensor:
 -0.5119852387E+00 -0.1247997743E+00  0.8498800690E+00
  0.4486853323E+00  0.8048370186E+00  0.3884827487E+00
  0.7324975003E+00 -0.5802261540E+00  0.3560688449E+00
 Stress tensor stiffness:    1.078026
 Stress tensor polarizability:    0.927622
 
 ----------------   CP   111,     Type (3,-3)   ----------------
 Corresponding nucleus:    71(O )
 Position (Bohr):       17.686089896395   21.237150104416   -7.596480757275
 Position (Angstrom):    9.359075723154   11.238215859783   -4.019884499813
 Density of all electrons:  0.3010847702E+03
 Density of Alpha electrons:  0.1505423851E+03
 Density of Beta electrons:  0.1505423851E+03
 Spin density of electrons:  0.0000000000E+00
 Lagrangian kinetic energy G(r):  0.7617130450E+02
 G(r) in X,Y,Z:  0.2611618119E+02  0.2260362772E+02  0.2745149559E+02
 Hamiltonian kinetic energy K(r):  0.1124745682E+07
 Potential energy density V(r): -0.1124821853E+07
 Energy density E(r) or H(r): -0.1124745682E+07
 Laplacian of electron density: -0.4498678044E+07
 Electron localization function (ELF):  0.9999961528E+00
 Localized orbital locator (LOL):  0.9980424006E+00
 Local information entropy:  0.3675901105E+00
 Interaction region indicator (IRI):  0.4331965175E-11
 Reduced density gradient (RDG):  0.1000000000E+03
 Reduced density gradient with promolecular approximation:  0.1000000000E+03
 Sign(lambda2)*rho: -0.3010847702E+03
 Sign(lambda2)*rho with promolecular approximation: -0.2923734825E+03
 Corr. hole for alpha, ref.:   0.00000   0.00000   0.00000 :               NaN
 Source function, ref.:   0.00000   0.00000   0.00000 :  0.1249009543E+05
 Wavefunction value for orbital       1 : -0.1597416168E-05
 Average local ionization energy (ALIE):  0.1787646366E+02
 van der Waals potential (probe atom: C ):  0.1329198061E+73 kcal/mol
 Delta-g (under promolecular approximation):  0.4784646549E-01
 Delta-g (under Hirshfeld partition):  0.7730980744E-01
 User-defined real space function:  0.1000000000E+01
 ESP from nuclear charges:  0.1458424163E+07
 
 Note: Below information are for electron density
 
 Components of gradient in x/y/z are:
 -0.1298845476E-09  0.2298264745E-08  0.1677511463E-09
 Norm of gradient is:  0.2308036239E-08
 
 Components of Laplacian in x/y/z are:
 -0.1499555934E+07 -0.1499571107E+07 -0.1499551003E+07
 Total: -0.4498678044E+07
 
 Hessian matrix:
 -0.1499555934E+07 -0.5965121731E+01  0.1432452520E+02
 -0.5965121731E+01 -0.1499571107E+07  0.9139393895E+01
  0.1432452520E+02  0.9139393895E+01 -0.1499551003E+07
 Eigenvalues of Hessian: -0.1499580258E+07 -0.1499559195E+07 -0.1499538590E+07
 Eigenvectors (columns) of Hessian:
  0.4581219392E+00  0.6459851728E+00  0.6105959755E+00
  0.7596270093E+00 -0.6412485323E+00  0.1084763871E+00
 -0.4616179108E+00 -0.4141297820E+00  0.7844778060E+00
 Determinant of Hessian: -0.3372026471E+19
 Ellipticity of electron density:    0.000014
 eta index:   -1.000028
 Stiffness:   -1.000014
 
 Stress tensor:
 -0.3749412158E+06  0.1133316263E+01 -0.3790291439E+01
  0.1133316263E+01 -0.3749379840E+06 -0.1965265401E+01
 -0.3790291439E+01 -0.1965265401E+01 -0.3749426537E+06
 Eigenvalues of stress tensor: -0.3749458781E+06 -0.3749401042E+06 -0.3749358711E+06
 Eigenvectors (columns) of stress tensor:
  0.6113030881E+00 -0.6157775101E+00 -0.4971182883E+00
  0.1074356193E+00  0.6869095036E+00 -0.7187579019E+00
  0.7840702279E+00  0.3859707138E+00  0.4860663389E+00
 Stress tensor stiffness:    1.000027
 Stress tensor polarizability:    0.999973
 
 ----------------   CP   112,     Type (3,-3)   ----------------
 Corresponding nucleus:   206(C )
 Position (Bohr):       33.322816626685   18.645349243651  -10.516755249628
 Position (Angstrom):   17.633675161941    9.866693909068   -5.565227210747
 Density of all electrons:  0.1221612531E+03
 Density of Alpha electrons:  0.6108062653E+02
 Density of Beta electrons:  0.6108062653E+02
 Spin density of electrons:  0.0000000000E+00
 Lagrangian kinetic energy G(r):  0.8541171675E+01
 G(r) in X,Y,Z:  0.2777660689E+01  0.2888167795E+01  0.2875343191E+01
 Hamiltonian kinetic energy K(r):  0.2422596374E+06
 Potential energy density V(r): -0.2422681785E+06
 Energy density E(r) or H(r): -0.2422596374E+06
 Laplacian of electron density: -0.9690043848E+06
 Electron localization function (ELF):  0.9999990217E+00
 Localized orbital locator (LOL):  0.9990119087E+00
 Local information entropy:  0.2784824356E+00
 Interaction region indicator (IRI):  0.3797521500E-11
 Reduced density gradient (RDG):  0.1000000000E+03
 Reduced density gradient with promolecular approximation:  0.1000000000E+03
 Sign(lambda2)*rho: -0.1221612531E+03
 Sign(lambda2)*rho with promolecular approximation: -0.1213936615E+03
 Corr. hole for alpha, ref.:   0.00000   0.00000   0.00000 :               NaN
 Source function, ref.:   0.00000   0.00000   0.00000 :  0.1946934260E+04
 Wavefunction value for orbital       1 :  0.3234438455E-06
 Average local ionization energy (ALIE):  0.9646018989E+01
 van der Waals potential (probe atom: C ):  0.4055756733E+81 kcal/mol
 Delta-g (under promolecular approximation):  0.6369055043E-01
 Delta-g (under Hirshfeld partition):  0.7690772271E-01
 User-defined real space function:  0.1000000000E+01
 ESP from nuclear charges:  0.5189107437E+07
 
 Note: Below information are for electron density
 
 Components of gradient in x/y/z are:
  0.7312732642E-09  0.1032807173E-10  0.1667430083E-09
 Norm of gradient is:  0.7501136492E-09
 
 Components of Laplacian in x/y/z are:
 -0.3230016633E+06 -0.3230013940E+06 -0.3230013275E+06
 Total: -0.9690043848E+06
 
 Hessian matrix:
 -0.3230016633E+06  0.1314396941E+01 -0.1233313590E+01
  0.1314396941E+01 -0.3230013940E+06  0.5786315024E+00
 -0.1233313590E+01  0.5786315024E+00 -0.3230013275E+06
 Eigenvalues of Hessian: -0.3230036095E+06 -0.3230007812E+06 -0.3229999941E+06
 Eigenvectors (columns) of Hessian:
 -0.6794803731E+00 -0.2919381305E-02 -0.7336878763E+00
  0.5343997402E+00  0.6832103869E+00 -0.4976348912E+00
 -0.5027159638E+00  0.7302157520E+00  0.4626679320E+00
 Determinant of Hessian: -0.3369872446E+17
 Ellipticity of electron density:    0.000009
 eta index:   -1.000011
 Stiffness:   -1.000002
 
 Stress tensor:
 -0.8075597115E+05 -0.4816289430E+00  0.3639814652E+00
 -0.4816289430E+00 -0.8075612483E+05 -0.2383344704E+00
  0.3639814652E+00 -0.2383344704E+00 -0.8075608256E+05
 Eigenvalues of stress tensor: -0.8075654667E+05 -0.8075631550E+05 -0.8075531637E+05
 Eigenvectors (columns) of stress tensor:
 -0.6990417106E+00 -0.2315871530E+00 -0.6765412607E+00
 -0.6880027557E+00  0.4757101872E+00  0.5480438176E+00
  0.1949176623E+00  0.8485677394E+00 -0.4918738625E+00
 Stress tensor stiffness:    1.000015
 Stress tensor polarizability:    0.999985
 
 ----------------   CP   113,     Type (3,-3)   ----------------
 Corresponding nucleus:   215(H )
 Position (Bohr):       34.932866312536   17.600932206426  -13.759849376716
 Position (Angstrom):   18.485676764115    9.314012214289   -7.281398715616
 Density of all electrons:  0.4344239007E+00
 Density of Alpha electrons:  0.2172119504E+00
 Density of Beta electrons:  0.2172119504E+00
 Spin density of electrons:  0.0000000000E+00
 Lagrangian kinetic energy G(r):  0.1005888758E-01
 G(r) in X,Y,Z:  0.3547996352E-02  0.3281896955E-02  0.3228994278E-02
 Hamiltonian kinetic energy K(r):  0.6423826369E+01
 Potential energy density V(r): -0.6433885257E+01
 Energy density E(r) or H(r): -0.6423826369E+01
 Laplacian of electron density: -0.2565506993E+02
 Electron localization function (ELF):  0.9998019868E+00
 Localized orbital locator (LOL):  0.9861357866E+00
 Local information entropy:  0.3865618603E-02
 Interaction region indicator (IRI):  0.7008825238E-13
 Reduced density gradient (RDG):  0.1000000000E+03
 Reduced density gradient with promolecular approximation:  0.1000000000E+03
 Sign(lambda2)*rho: -0.4344239007E+00
 Sign(lambda2)*rho with promolecular approximation: -0.3020862072E+00
 Corr. hole for alpha, ref.:   0.00000   0.00000   0.00000 :               NaN
 Source function, ref.:   0.00000   0.00000   0.00000 :  0.4923465620E-01
 Wavefunction value for orbital       1 : -0.2530749729E-05
 Average local ionization energy (ALIE):  0.5288251952E+00
 van der Waals potential (probe atom: C ):  0.9355071727E+26 kcal/mol
 Delta-g (under promolecular approximation):  0.1679424958E+00
 Delta-g (under Hirshfeld partition):  0.2999472644E+00
 User-defined real space function:  0.1000000000E+01
 ESP from nuclear charges:  0.1020981712E+03
 
 Note: Below information are for electron density
 
 Components of gradient in x/y/z are:
 -0.2701137924E-13  0.2060851489E-14 -0.7129713486E-14
 Norm of gradient is:  0.2801239961E-13
 
 Components of Laplacian in x/y/z are:
 -0.8246988068E+01 -0.8890886052E+01 -0.8517195806E+01
 Total: -0.2565506993E+02
 
 Hessian matrix:
 -0.8246988068E+01  0.1589451501E+00 -0.5238950436E+00
  0.1589451501E+00 -0.8890886052E+01 -0.1309903299E+00
 -0.5238950436E+00 -0.1309903299E+00 -0.8517195806E+01
 Eigenvalues of Hessian: -0.8933414335E+01 -0.8919528492E+01 -0.7802127099E+01
 Eigenvectors (columns) of Hessian:
 -0.1858507861E+00  0.6026203293E+00 -0.7760851912E+00
 -0.8457825140E+00 -0.5001292784E+00 -0.1858027018E+00
 -0.5001114120E+00  0.6218677059E+00  0.6026351566E+00
 Determinant of Hessian: -0.6216878720E+03
 Ellipticity of electron density:    0.001557
 eta index:   -1.144997
 Stiffness:   -1.143218
 
 Stress tensor:
 -0.2068843010E+01  0.4169157967E-01 -0.1337069878E+00
  0.4169157967E-01 -0.2229285307E+01 -0.3171610834E-01
 -0.1337069878E+00 -0.3171610834E-01 -0.2135756940E+01
 Eigenvalues of stress tensor: -0.2240471766E+01 -0.2238927200E+01 -0.1954486291E+01
 Eigenvectors (columns) of stress tensor:
  0.6120585917E+00  0.1593436053E+00  0.7745927290E+00
 -0.4625717245E+00  0.8665839769E+00  0.1872421179E+00
  0.6414138134E+00  0.4729078414E+00 -0.6041080148E+00
 Stress tensor stiffness:    1.146323
 Stress tensor polarizability:    0.872355
 
 ----------------   CP   114,     Type (3,-3)   ----------------
 Corresponding nucleus:   202(C )
 Position (Bohr):       27.049616917268   19.773593087539   -9.673686375365
 Position (Angstrom):   14.314040836275   10.463734839595   -5.119094375266
 Density of all electrons:  0.1219622986E+03
 Density of Alpha electrons:  0.6098114929E+02
 Density of Beta electrons:  0.6098114929E+02
 Spin density of electrons:  0.0000000000E+00
 Lagrangian kinetic energy G(r):  0.8883077584E+01
 G(r) in X,Y,Z:  0.3032649193E+01  0.2930064983E+01  0.2920363408E+01
 Hamiltonian kinetic energy K(r):  0.2418374612E+06
 Potential energy density V(r): -0.2418463443E+06
 Energy density E(r) or H(r): -0.2418374612E+06
 Laplacian of electron density: -0.9673143127E+06
 Electron localization function (ELF):  0.9999989361E+00
 Localized orbital locator (LOL):  0.9989696033E+00
 Local information entropy:  0.2782622174E+00
 Interaction region indicator (IRI):  0.2093601987E-11
 Reduced density gradient (RDG):  0.1000000000E+03
 Reduced density gradient with promolecular approximation:  0.1000000000E+03
 Sign(lambda2)*rho: -0.1219622986E+03
 Sign(lambda2)*rho with promolecular approximation: -0.1213954157E+03
 Corr. hole for alpha, ref.:   0.00000   0.00000   0.00000 :               NaN
 Source function, ref.:   0.00000   0.00000   0.00000 :  0.2207217238E+04
 Wavefunction value for orbital       1 : -0.1347091565E-04
 Average local ionization energy (ALIE):  0.9555123425E+01
 van der Waals potential (probe atom: C ):  0.6238103004E+82 kcal/mol
 Delta-g (under promolecular approximation):  0.3790780703E-01
 Delta-g (under Hirshfeld partition):  0.5171941135E-01
 User-defined real space function:  0.1000000000E+01
 ESP from nuclear charges:  0.6516381548E+07
 
 Note: Below information are for electron density
 
 Components of gradient in x/y/z are:
 -0.2818489886E-09 -0.2704382274E-09  0.1335297289E-09
 Norm of gradient is:  0.4128024657E-09
 
 Components of Laplacian in x/y/z are:
 -0.3224378567E+06 -0.3224382023E+06 -0.3224382537E+06
 Total: -0.9673143127E+06
 
 Hessian matrix:
 -0.3224378567E+06  0.3333568285E+00 -0.3802071271E-01
  0.3333568285E+00 -0.3224382023E+06 -0.2334690469E+00
 -0.3802071271E-01 -0.2334690469E+00 -0.3224382537E+06
 Eigenvalues of Hessian: -0.3224385330E+06 -0.3224381652E+06 -0.3224376145E+06
 Eigenvectors (columns) of Hessian:
 -0.3347595619E+00 -0.5029135741E+00  0.7968776397E+00
  0.7449260086E+00  0.3766600157E+00  0.5506473229E+00
  0.5770799576E+00 -0.7779493361E+00 -0.2485428596E+00
 Determinant of Hessian: -0.3352270669E+17
 Ellipticity of electron density:    0.000001
 eta index:   -1.000003
 Stiffness:   -1.000002
 
 Stress tensor:
 -0.8061552948E+05 -0.1025261102E+00  0.8200002394E-02
 -0.1025261102E+00 -0.8061541071E+05  0.8101047868E-01
  0.8200002394E-02  0.8101047868E-01 -0.8061540414E+05
 Eigenvalues of stress tensor: -0.8061560117E+05 -0.8061543900E+05 -0.8061530415E+05
 Eigenvectors (columns) of stress tensor:
 -0.8017780221E+00 -0.5049663749E+00 -0.3196262872E+00
 -0.5402541854E+00  0.3837875028E+00  0.7488875535E+00
  0.2554944585E+00 -0.7731210209E+00  0.5805225824E+00
 Stress tensor stiffness:    1.000004
 Stress tensor polarizability:    0.999996
 
 ----------------   CP   115,     Type (3,-3)   ----------------
 Corresponding nucleus:   159(H )
 Position (Bohr):       21.054448358816   18.821501676290  -16.090844120042
 Position (Angstrom):   11.141534259619    9.959909762065   -8.514908012519
 Density of all electrons:  0.4530805183E+00
 Density of Alpha electrons:  0.2265402592E+00
 Density of Beta electrons:  0.2265402592E+00
 Spin density of electrons:  0.0000000000E+00
 Lagrangian kinetic energy G(r):  0.4950284238E-02
 G(r) in X,Y,Z:  0.1618101860E-02  0.1614809601E-02  0.1717372777E-02
 Hamiltonian kinetic energy K(r):  0.6924094122E+01
 Potential energy density V(r): -0.6929044407E+01
 Energy density E(r) or H(r): -0.6924094122E+01
 Laplacian of electron density: -0.2767657535E+02
 Electron localization function (ELF):  0.9999582228E+00
 Localized orbital locator (LOL):  0.9935907076E+00
 Local information entropy:  0.4009269065E-02
 Interaction region indicator (IRI):  0.3587161033E-13
 Reduced density gradient (RDG):  0.1000000000E+03
 Reduced density gradient with promolecular approximation:  0.1000000000E+03
 Sign(lambda2)*rho: -0.4530805183E+00
 Sign(lambda2)*rho with promolecular approximation: -0.2991449842E+00
 Corr. hole for alpha, ref.:   0.00000   0.00000   0.00000 :               NaN
 Source function, ref.:   0.00000   0.00000   0.00000 :  0.6776059227E-01
 Wavefunction value for orbital       1 : -0.7470847247E-06
 Average local ionization energy (ALIE):  0.4056566094E+00
 van der Waals potential (probe atom: C ):  0.5935432039E+28 kcal/mol
 Delta-g (under promolecular approximation):  0.1025674182E+00
 Delta-g (under Hirshfeld partition):  0.1937277058E+00
 User-defined real space function:  0.1000000000E+01
 ESP from nuclear charges:  0.1115570589E+03
 
 Note: Below information are for electron density
 
 Components of gradient in x/y/z are:
  0.1491645349E-13  0.4705437429E-15  0.1657528281E-14
 Norm of gradient is:  0.1501563838E-13
 
 Components of Laplacian in x/y/z are:
 -0.9457639789E+01 -0.8768042502E+01 -0.9450893061E+01
 Total: -0.2767657535E+02
 
 Hessian matrix:
 -0.9457639789E+01 -0.2727336171E-02  0.2926054573E-02
 -0.2727336171E-02 -0.8768042502E+01 -0.5454107647E-01
  0.2926054573E-02 -0.5454107647E-01 -0.9450893061E+01
 Eigenvalues of Hessian: -0.9459398977E+01 -0.9453475313E+01 -0.8763701062E+01
 Eigenvectors (columns) of Hessian:
  0.8397192318E+00  0.5430041769E+00  0.4251550672E-02
 -0.3941328279E-01  0.6875503265E-01 -0.9968547229E+00
 -0.5415885938E+00  0.8369105146E+00  0.7913650038E-01
 Determinant of Hessian: -0.7836869101E+03
 Ellipticity of electron density:    0.000627
 eta index:   -1.079384
 Stiffness:   -1.078708
 
 Stress tensor:
 -0.2367646151E+01 -0.7382814208E-03  0.2012644599E-03
 -0.7382814208E-03 -0.2195240245E+01 -0.1345164935E-01
  0.2012644599E-03 -0.1345164935E-01 -0.2366158011E+01
 Eigenvalues of stress tensor: -0.2367691907E+01 -0.2367167713E+01 -0.2194184787E+01
 Eigenvectors (columns) of stress tensor:
  0.9585978282E+00  0.2847304395E+00  0.4333655199E-02
 -0.1806365963E-01  0.7598836678E-01 -0.9969450699E+00
 -0.2841899153E+00  0.9555910971E+00  0.7798555711E-01
 Stress tensor stiffness:    1.079076
 Stress tensor polarizability:    0.926719
 
 ----------------   CP   116,     Type (3,-3)   ----------------
 Corresponding nucleus:    38(C )
 Position (Bohr):       36.938786324196   21.323457960236   -0.775822033771
 Position (Angstrom):   19.547163921180   11.283888010205   -0.410547339988
 Density of all electrons:  0.1220087269E+03
 Density of Alpha electrons:  0.6100436345E+02
 Density of Beta electrons:  0.6100436345E+02
 Spin density of electrons:  0.0000000000E+00
 Lagrangian kinetic energy G(r):  0.8637158902E+01
 G(r) in X,Y,Z:  0.3134585333E+01  0.2833107269E+01  0.2669466300E+01
 Hamiltonian kinetic energy K(r):  0.2419379615E+06
 Potential energy density V(r): -0.2419465987E+06
 Energy density E(r) or H(r): -0.2419379615E+06
 Laplacian of electron density: -0.9677172975E+06
 Electron localization function (ELF):  0.9999989955E+00
 Localized orbital locator (LOL):  0.9989987348E+00
 Local information entropy:  0.2783136419E+00
 Interaction region indicator (IRI):  0.4781584875E-11
 Reduced density gradient (RDG):  0.1000000000E+03
 Reduced density gradient with promolecular approximation:  0.1000000000E+03
 Sign(lambda2)*rho: -0.1220087269E+03
 Sign(lambda2)*rho with promolecular approximation: -0.1213905424E+03
 Corr. hole for alpha, ref.:   0.00000   0.00000   0.00000 :               NaN
 Source function, ref.:   0.00000   0.00000   0.00000 :  0.1805223187E+04
 Wavefunction value for orbital       1 :  0.3497440518E-06
 Average local ionization energy (ALIE):  0.9608535477E+01
 van der Waals potential (probe atom: C ):  0.5828797261E+76 kcal/mol
 Delta-g (under promolecular approximation):  0.4281028154E-01
 Delta-g (under Hirshfeld partition):  0.5246634339E-01
 User-defined real space function:  0.1000000000E+01
 ESP from nuclear charges:  0.2049087357E+07
 
 Note: Below information are for electron density
 
 Components of gradient in x/y/z are:
  0.9429103609E-09  0.1887512369E-10  0.1349376166E-10
 Norm of gradient is:  0.9431957912E-09
 
 Components of Laplacian in x/y/z are:
 -0.3225714614E+06 -0.3225726125E+06 -0.3225732237E+06
 Total: -0.9677172975E+06
 
 Hessian matrix:
 -0.3225714614E+06  0.4304382596E+00  0.6002747790E+00
  0.4304382596E+00 -0.3225726125E+06 -0.1372533034E+01
  0.6002747790E+00 -0.1372533034E+01 -0.3225732237E+06
 Eigenvalues of Hessian: -0.3225745031E+06 -0.3225715182E+06 -0.3225712762E+06
 Eigenvectors (columns) of Hessian:
 -0.2356940257E+00  0.1562287505E+00  0.9591876270E+00
  0.6054996035E+00  0.7956140095E+00  0.1919838831E-01
  0.7601437735E+00 -0.5853126733E+00  0.2821179153E+00
 Determinant of Hessian: -0.3356462100E+17
 Ellipticity of electron density:    0.000009
 eta index:   -1.000010
 Stiffness:   -1.000001
 
 Stress tensor:
 -0.8064913451E+05 -0.1209692491E+00 -0.1690619998E+00
 -0.1209692491E+00 -0.8064881934E+05  0.3572066913E+00
 -0.1690619998E+00  0.3572066913E+00 -0.8064864485E+05
 Eigenvalues of stress tensor: -0.8064918786E+05 -0.8064909889E+05 -0.8064831195E+05
 Eigenvectors (columns) of stress tensor:
 -0.9646384642E+00  0.9764029489E-01 -0.2448244395E+00
 -0.7046249457E-01  0.7995191522E+00  0.5964932205E+00
 -0.2539836022E+00 -0.5926512448E+00  0.7643669484E+00
 Stress tensor stiffness:    1.000011
 Stress tensor polarizability:    0.999989
 
 ----------------   CP   117,     Type (3,-3)   ----------------
 Corresponding nucleus:   128(H )
 Position (Bohr):       37.360633838319   20.036824295564   -5.781603154125
 Position (Angstrom):   19.770396012130   10.603030796080   -3.059492631648
 Density of all electrons:  0.4527151713E+00
 Density of Alpha electrons:  0.2263575856E+00
 Density of Beta electrons:  0.2263575856E+00
 Spin density of electrons:  0.0000000000E+00
 Lagrangian kinetic energy G(r):  0.4926966533E-02
 G(r) in X,Y,Z:  0.1565196936E-02  0.1492369700E-02  0.1869399897E-02
 Hamiltonian kinetic energy K(r):  0.6906126125E+01
 Potential energy density V(r): -0.6911053092E+01
 Energy density E(r) or H(r): -0.6906126125E+01
 Laplacian of electron density: -0.2760479664E+02
 Electron localization function (ELF):  0.9999585032E+00
 Localized orbital locator (LOL):  0.9936121774E+00
 Local information entropy:  0.4006464780E-02
 Interaction region indicator (IRI):  0.5046191853E-13
 Reduced density gradient (RDG):  0.1000000000E+03
 Reduced density gradient with promolecular approximation:  0.1000000000E+03
 Sign(lambda2)*rho: -0.4527151713E+00
 Sign(lambda2)*rho with promolecular approximation: -0.2992929143E+00
 Corr. hole for alpha, ref.:   0.00000   0.00000   0.00000 :               NaN
 Source function, ref.:   0.00000   0.00000   0.00000 :  0.5134095416E-01
 Wavefunction value for orbital       1 : -0.1784121527E-05
 Average local ionization energy (ALIE):  0.4092146421E+00
 van der Waals potential (probe atom: C ):  0.4963988924E+28 kcal/mol
 Delta-g (under promolecular approximation):  0.1029866440E+00
 Delta-g (under Hirshfeld partition):  0.1950339569E+00
 User-defined real space function:  0.1000000000E+01
 ESP from nuclear charges:  0.1209192801E+03
 
 Note: Below information are for electron density
 
 Components of gradient in x/y/z are:
  0.1870595692E-13 -0.9515825627E-14  0.2220012368E-14
 Norm of gradient is:  0.2110431749E-13
 
 Components of Laplacian in x/y/z are:
 -0.8964780431E+01 -0.9310871566E+01 -0.9329144639E+01
 Total: -0.2760479664E+02
 
 Hessian matrix:
 -0.8964780431E+01  0.2467124152E+00  0.2220200919E+00
  0.2467124152E+00 -0.9310871566E+01  0.1165187695E+00
  0.2220200919E+00  0.1165187695E+00 -0.9329144639E+01
 Eigenvalues of Hessian: -0.9439324796E+01 -0.9434157406E+01 -0.8731314433E+01
 Eigenvectors (columns) of Hessian:
 -0.3969141228E+00 -0.4165029238E+00  0.8179147227E+00
  0.9043949941E+00 -0.2541552698E-01  0.4259386642E+00
 -0.1566169653E+00  0.9087790521E+00  0.3867709409E+00
 Determinant of Hessian: -0.7775416759E+03
 Ellipticity of electron density:    0.000548
 eta index:   -1.081089
 Stiffness:   -1.080497
 
 Stress tensor:
 -0.2244325502E+01  0.6156396695E-01  0.5582661149E-01
  0.6156396695E-01 -0.2330702631E+01  0.2908118348E-01
  0.5582661149E-01  0.2908118348E-01 -0.2336024959E+01
 Eigenvalues of stress tensor: -0.2362722074E+01 -0.2362415422E+01 -0.2185915596E+01
 Eigenvectors (columns) of stress tensor:
 -0.4099425204E+00 -0.4032242414E+00  0.8181426166E+00
  0.9032691214E+00 -0.5487535324E-01  0.4255509253E+00
 -0.1266965840E+00  0.9134543813E+00  0.3867157469E+00
 Stress tensor stiffness:    1.080884
 Stress tensor polarizability:    0.925168
 
 ----------------   CP   118,     Type (3,-3)   ----------------
 Corresponding nucleus:   196(O )
 Position (Bohr):       23.050807417491   22.587781757373   -2.850543893813
 Position (Angstrom):   12.197961978250   11.952939350852   -1.508442867284
 Density of all electrons:  0.3016618176E+03
 Density of Alpha electrons:  0.1508309088E+03
 Density of Beta electrons:  0.1508309088E+03
 Spin density of electrons:  0.0000000000E+00
 Lagrangian kinetic energy G(r):  0.7481103030E+02
 G(r) in X,Y,Z:  0.2718116759E+02  0.2125436371E+02  0.2637549899E+02
 Hamiltonian kinetic energy K(r):  0.1127003472E+07
 Potential energy density V(r): -0.1127078283E+07
 Energy density E(r) or H(r): -0.1127003472E+07
 Laplacian of electron density: -0.4507714643E+07
 Electron localization function (ELF):  0.9999963126E+00
 Localized orbital locator (LOL):  0.9980834066E+00
 Local information entropy:  0.3676166851E+00
 Interaction region indicator (IRI):  0.5561096909E-11
 Reduced density gradient (RDG):  0.1000000000E+03
 Reduced density gradient with promolecular approximation:  0.1000000000E+03
 Sign(lambda2)*rho: -0.3016618176E+03
 Sign(lambda2)*rho with promolecular approximation: -0.2923656418E+03
 Corr. hole for alpha, ref.:   0.00000   0.00000   0.00000 :               NaN
 Source function, ref.:   0.00000   0.00000   0.00000 :  0.1107183221E+05
 Wavefunction value for orbital       1 : -0.2096168451E-03
 Average local ionization energy (ALIE):  0.1783173732E+02
 van der Waals potential (probe atom: C ):  0.2239405660E+73 kcal/mol
 Delta-g (under promolecular approximation):  0.4808485631E-01
 Delta-g (under Hirshfeld partition):  0.7199384795E-01
 User-defined real space function:  0.1000000000E+01
 ESP from nuclear charges:  0.1523221043E+07
 
 Note: Below information are for electron density
 
 Components of gradient in x/y/z are:
 -0.2049467152E-08 -0.2141531397E-08 -0.1714873799E-09
 Norm of gradient is:  0.2969154804E-08
 
 Components of Laplacian in x/y/z are:
 -0.1502562892E+07 -0.1502585723E+07 -0.1502566029E+07
 Total: -0.4507714643E+07
 
 Hessian matrix:
 -0.1502562892E+07  0.3914089362E+01  0.1537051383E+01
  0.3914089362E+01 -0.1502585723E+07  0.7364229153E+01
  0.1537051383E+01  0.7364229153E+01 -0.1502566029E+07
 Eigenvalues of Hessian: -0.1502588583E+07 -0.1502565758E+07 -0.1502560303E+07
 Eigenvectors (columns) of Hessian:
 -0.1260957037E+00 -0.6261777319E+00 -0.7694162213E+00
  0.9455239255E+00  0.1588010205E+00 -0.2841949019E+00
 -0.3001406002E+00  0.7633372020E+00 -0.5720419007E+00
 Determinant of Hessian: -0.3392387722E+19
 Ellipticity of electron density:    0.000015
 eta index:   -1.000019
 Stiffness:   -1.000004
 
 Stress tensor:
 -0.3756950852E+06 -0.1025139195E+01 -0.3587762583E+00
 -0.1025139195E+01 -0.3756889395E+06 -0.1991508029E+01
 -0.3587762583E+00 -0.1991508029E+01 -0.3756942583E+06
 Eigenvalues of stress tensor: -0.3756957299E+06 -0.3756943844E+06 -0.3756881687E+06
 Eigenvectors (columns) of stress tensor:
  0.7696769080E+00 -0.6261882877E+00 -0.1244414947E+00
  0.2839050741E+00  0.1611188492E+00  0.9452188240E+00
  0.5718350865E+00  0.7628426736E+00 -0.3017874899E+00
 Stress tensor stiffness:    1.000020
 Stress tensor polarizability:    0.999980
 
 ----------------   CP   119,     Type (3,-3)   ----------------
 Corresponding nucleus:   112(H )
 Position (Bohr):       17.706382395986   20.642303337004  -12.441260396555
 Position (Angstrom):    9.369814051490   10.923436506490   -6.583631476767
 Density of all electrons:  0.4516605315E+00
 Density of Alpha electrons:  0.2258302658E+00
 Density of Beta electrons:  0.2258302658E+00
 Spin density of electrons:  0.0000000000E+00
 Lagrangian kinetic energy G(r):  0.4785112643E-02
 G(r) in X,Y,Z:  0.1508113412E-02  0.1427354009E-02  0.1849645222E-02
 Hamiltonian kinetic energy K(r):  0.6886564405E+01
 Potential energy density V(r): -0.6891349517E+01
 Energy density E(r) or H(r): -0.6886564405E+01
 Laplacian of electron density: -0.2752711717E+02
 Electron localization function (ELF):  0.9999605480E+00
 Localized orbital locator (LOL):  0.9937709335E+00
 Local information entropy:  0.3998367766E-02
 Interaction region indicator (IRI):  0.6389381473E-14
 Reduced density gradient (RDG):  0.1000000000E+03
 Reduced density gradient with promolecular approximation:  0.1000000000E+03
 Sign(lambda2)*rho: -0.4516605315E+00
 Sign(lambda2)*rho with promolecular approximation: -0.2992530635E+00
 Corr. hole for alpha, ref.:   0.00000   0.00000   0.00000 :               NaN
 Source function, ref.:   0.00000   0.00000   0.00000 :  0.7324594837E-01
 Wavefunction value for orbital       1 :  0.2106894852E-06
 Average local ionization energy (ALIE):  0.4211920135E+00
 van der Waals potential (probe atom: C ):  0.5746985860E+28 kcal/mol
 Delta-g (under promolecular approximation):  0.1023151198E+00
 Delta-g (under Hirshfeld partition):  0.1928575668E+00
 User-defined real space function:  0.1000000000E+01
 ESP from nuclear charges:  0.1107324491E+03
 
 Note: Below information are for electron density
 
 Components of gradient in x/y/z are:
  0.1723447773E-14  0.7667477764E-15 -0.1883042333E-14
 Norm of gradient is:  0.2665337279E-14
 
 Components of Laplacian in x/y/z are:
 -0.8802127749E+01 -0.9405956164E+01 -0.9319033255E+01
 Total: -0.2752711717E+02
 
 Hessian matrix:
 -0.8802127749E+01  0.3372212807E-01  0.2280028378E+00
  0.3372212807E-01 -0.9405956164E+01  0.1379036983E-01
  0.2280028378E+00  0.1379036983E-01 -0.9319033255E+01
 Eigenvalues of Hessian: -0.9408192665E+01 -0.9404910209E+01 -0.8714014294E+01
 Eigenvectors (columns) of Hessian:
 -0.6364806947E-01 -0.3513754987E+00 -0.9340686175E+00
 -0.9487636150E+00  0.3115844628E+00 -0.5256163478E-01
  0.3095101390E+00  0.8828648716E+00 -0.3532040379E+00
 Determinant of Hessian: -0.7710439327E+03
 Ellipticity of electron density:    0.000349
 eta index:   -1.079662
 Stiffness:   -1.079286
 
 Stress tensor:
 -0.2203548164E+01  0.8331689710E-02  0.5728881109E-01
  0.8331689710E-02 -0.2354343749E+01  0.3229852646E-02
  0.5728881109E-01  0.3229852646E-02 -0.2333457604E+01
 Eigenvalues of stress tensor: -0.2355129413E+01 -0.2354788005E+01 -0.2181432099E+01
 Eigenvectors (columns) of stress tensor:
 -0.3334783801E+00  0.1270795994E+00 -0.9341535984E+00
 -0.2261158693E+00 -0.9727323582E+00 -0.5160787757E-01
  0.9152397411E+00 -0.1940168415E+00 -0.3531199252E+00
 Stress tensor stiffness:    1.079625
 Stress tensor polarizability:    0.926247
 
 ----------------   CP   120,     Type (3,-3)   ----------------
 Corresponding nucleus:    18(C )
 Position (Bohr):       19.609731298555   20.767209359168  -11.716523842081
 Position (Angstrom):   10.377022915126   10.989533926923   -6.200117408231
 Density of all electrons:  0.1220496491E+03
 Density of Alpha electrons:  0.6102482453E+02
 Density of Beta electrons:  0.6102482453E+02
 Spin density of electrons:  0.0000000000E+00
 Lagrangian kinetic energy G(r):  0.8566008521E+01
 G(r) in X,Y,Z:  0.3106322318E+01  0.2364168807E+01  0.3095517396E+01
 Hamiltonian kinetic energy K(r):  0.2420286746E+06
 Potential energy density V(r): -0.2420372406E+06
 Energy density E(r) or H(r): -0.2420286746E+06
 Laplacian of electron density: -0.9680804345E+06
 Electron localization function (ELF):  0.9999990130E+00
 Localized orbital locator (LOL):  0.9990075291E+00
 Local information entropy:  0.2783589505E+00
 Interaction region indicator (IRI):  0.2510224917E-11
 Reduced density gradient (RDG):  0.1000000000E+03
 Reduced density gradient with promolecular approximation:  0.1000000000E+03
 Sign(lambda2)*rho: -0.1220496491E+03
 Sign(lambda2)*rho with promolecular approximation: -0.1213890762E+03
 Corr. hole for alpha, ref.:   0.00000   0.00000   0.00000 :               NaN
 Source function, ref.:   0.00000   0.00000   0.00000 :  0.2495360950E+04
 Wavefunction value for orbital       1 : -0.3624453129E-05
 Average local ionization energy (ALIE):  0.9616707414E+01
 van der Waals potential (probe atom: C ):  0.2983152475E+75 kcal/mol
 Delta-g (under promolecular approximation):  0.4211841044E-01
 Delta-g (under Hirshfeld partition):  0.5181102931E-01
 User-defined real space function:  0.1000000000E+01
 ESP from nuclear charges:  0.1599520839E+07
 
 Note: Below information are for electron density
 
 Components of gradient in x/y/z are:
 -0.1488134616E-09  0.4191875180E-09  0.2179390834E-09
 Norm of gradient is:  0.4953393440E-09
 
 Components of Laplacian in x/y/z are:
 -0.3226925305E+06 -0.3226953585E+06 -0.3226925455E+06
 Total: -0.9680804345E+06
 
 Hessian matrix:
 -0.3226925305E+06  0.1139869988E+01 -0.1472072339E+00
  0.1139869988E+01 -0.3226953585E+06  0.8091629658E+00
 -0.1472072339E+00  0.8091629658E+00 -0.3226925455E+06
 Eigenvalues of Hessian: -0.3226959544E+06 -0.3226924093E+06 -0.3226920708E+06
 Eigenvectors (columns) of Hessian:
 -0.3162119740E+00  0.4591824646E+00  0.8301574861E+00
  0.9198831296E+00 -0.6559065955E-01  0.3866689711E+00
 -0.2320021882E+00 -0.8859172250E+00  0.4016536507E+00
 Determinant of Hessian: -0.3360242067E+17
 Ellipticity of electron density:    0.000011
 eta index:   -1.000012
 Stiffness:   -1.000001
 
 Stress tensor:
 -0.8067934526E+05 -0.3164650368E+00  0.2895743064E-01
 -0.3164650368E+00 -0.8067856797E+05 -0.2151786168E+00
  0.2895743064E-01 -0.2151786168E+00 -0.8067932741E+05
 Eigenvalues of stress tensor: -0.8067947689E+05 -0.8067935743E+05 -0.8067840632E+05
 Eigenvectors (columns) of stress tensor:
 -0.8368602929E+00 -0.4459942744E+00 -0.3174176387E+00
 -0.3837877886E+00  0.6453731807E-01  0.9211633231E+00
 -0.3903482848E+00  0.8927060220E+00 -0.2251758752E+00
 Stress tensor stiffness:    1.000013
 Stress tensor polarizability:    0.999987
 
 ----------------   CP   121,     Type (3,-3)   ----------------
 Corresponding nucleus:   200(C )
 Position (Bohr):       27.427899924974   21.197752510661   -7.205006885154
 Position (Angstrom):   14.514219583225   11.217367551003   -3.812725448023
 Density of all electrons:  0.1220148657E+03
 Density of Alpha electrons:  0.6100743286E+02
 Density of Beta electrons:  0.6100743286E+02
 Spin density of electrons:  0.0000000000E+00
 Lagrangian kinetic energy G(r):  0.8721715722E+01
 G(r) in X,Y,Z:  0.3153852435E+01  0.2908624172E+01  0.2659239114E+01
 Hamiltonian kinetic energy K(r):  0.2419487894E+06
 Potential energy density V(r): -0.2419575111E+06
 Energy density E(r) or H(r): -0.2419487894E+06
 Laplacian of electron density: -0.9677602706E+06
 Electron localization function (ELF):  0.9999989759E+00
 Localized orbital locator (LOL):  0.9989890272E+00
 Local information entropy:  0.2783204398E+00
 Interaction region indicator (IRI):  0.2691360594E-11
 Reduced density gradient (RDG):  0.1000000000E+03
 Reduced density gradient with promolecular approximation:  0.1000000000E+03
 Sign(lambda2)*rho: -0.1220148657E+03
 Sign(lambda2)*rho with promolecular approximation: -0.1213926190E+03
 Corr. hole for alpha, ref.:   0.00000   0.00000   0.00000 :               NaN
 Source function, ref.:   0.00000   0.00000   0.00000 :  0.2175142407E+04
 Wavefunction value for orbital       1 :  0.2414810099E-05
 Average local ionization energy (ALIE):  0.9596168409E+01
 van der Waals potential (probe atom: C ):  0.6769796825E+76 kcal/mol
 Delta-g (under promolecular approximation):  0.4455848349E-01
 Delta-g (under Hirshfeld partition):  0.5571037408E-01
 User-defined real space function:  0.1000000000E+01
 ESP from nuclear charges:  0.2074814038E+07
 
 Note: Below information are for electron density
 
 Components of gradient in x/y/z are:
 -0.9191103434E-10  0.5213510179E-09  0.4021694089E-10
 Norm of gradient is:  0.5309161181E-09
 
 Components of Laplacian in x/y/z are:
 -0.3225858138E+06 -0.3225867810E+06 -0.3225876758E+06
 Total: -0.9677602706E+06
 
 Hessian matrix:
 -0.3225858138E+06 -0.4385675223E+00  0.4283012263E+00
 -0.4385675223E+00 -0.3225867810E+06  0.1390071388E+01
  0.4283012263E+00  0.1390071388E+01 -0.3225876758E+06
 Eigenvalues of Hessian: -0.3225888107E+06 -0.3225858371E+06 -0.3225856228E+06
 Eigenvectors (columns) of Hessian:
 -0.1979162316E+00  0.5556517735E+00  0.8075148741E+00
 -0.5826183408E+00  0.5958142000E+00 -0.5527760017E+00
  0.7882797944E+00  0.5798763193E+00 -0.2058116131E+00
 Determinant of Hessian: -0.3356909268E+17
 Ellipticity of electron density:    0.000009
 eta index:   -1.000010
 Stiffness:   -1.000001
 
 Stress tensor:
 -0.8065276116E+05  0.1648954238E+00 -0.1166436843E+00
  0.1648954238E+00 -0.8065251250E+05 -0.3818646605E+00
 -0.1166436843E+00 -0.3818646605E+00 -0.8065223743E+05
 Eigenvalues of stress tensor: -0.8065285997E+05 -0.8065272562E+05 -0.8065192549E+05
 Eigenvectors (columns) of stress tensor:
 -0.7493434357E+00  0.6233923101E+00 -0.2233079556E+00
  0.6177339069E+00  0.5366276722E+00 -0.5748352473E+00
  0.2385146444E+00  0.5686939151E+00  0.7872089909E+00
 Stress tensor stiffness:    1.000012
 Stress tensor polarizability:    0.999988
 
 ----------------   CP   122,     Type (3,-3)   ----------------
 Corresponding nucleus:   111(H )
 Position (Bohr):       21.410408806564   22.028896495472   -8.372666291925
 Position (Angstrom):   11.329900416551   11.657190006745   -4.430624196183
 Density of all electrons:  0.4542824485E+00
 Density of Alpha electrons:  0.2271412243E+00
 Density of Beta electrons:  0.2271412243E+00
 Spin density of electrons:  0.0000000000E+00
 Lagrangian kinetic energy G(r):  0.4879691736E-02
 G(r) in X,Y,Z:  0.1500904811E-02  0.1814176355E-02  0.1564610570E-02
 Hamiltonian kinetic energy K(r):  0.6921780663E+01
 Potential energy density V(r): -0.6926660354E+01
 Energy density E(r) or H(r): -0.6921780663E+01
 Laplacian of electron density: -0.2766760388E+02
 Electron localization function (ELF):  0.9999597603E+00
 Localized orbital locator (LOL):  0.9937091909E+00
 Local information entropy:  0.4018492253E-02
 Interaction region indicator (IRI):  0.4619537855E-13
 Reduced density gradient (RDG):  0.1000000000E+03
 Reduced density gradient with promolecular approximation:  0.1000000000E+03
 Sign(lambda2)*rho: -0.4542824485E+00
 Sign(lambda2)*rho with promolecular approximation: -0.2991743897E+00
 Corr. hole for alpha, ref.:   0.00000   0.00000   0.00000 :               NaN
 Source function, ref.:   0.00000   0.00000   0.00000 :  0.6914964397E-01
 Wavefunction value for orbital       1 : -0.1966762061E-04
 Average local ionization energy (ALIE):  0.4029192052E+00
 van der Waals potential (probe atom: C ):  0.6115417891E+28 kcal/mol
 Delta-g (under promolecular approximation):  0.1021714304E+00
 Delta-g (under Hirshfeld partition):  0.1933561695E+00
 User-defined real space function:  0.1000000000E+01
 ESP from nuclear charges:  0.1217544741E+03
 
 Note: Below information are for electron density
 
 Components of gradient in x/y/z are:
  0.1506954284E-13 -0.1105062222E-13  0.5186714773E-14
 Norm of gradient is:  0.1939353972E-13
 
 Components of Laplacian in x/y/z are:
 -0.8892042996E+01 -0.9445180837E+01 -0.9330380051E+01
 Total: -0.2766760388E+02
 
 Hessian matrix:
 -0.8892042996E+01 -0.5907168870E-01  0.2656045318E+00
 -0.5907168870E-01 -0.9445180837E+01 -0.2546548059E-01
  0.2656045318E+00 -0.2546548059E-01 -0.9330380051E+01
 Eigenvalues of Hessian: -0.9456443999E+01 -0.9450343442E+01 -0.8760816442E+01
 Eigenvectors (columns) of Hessian:
 -0.4263471001E+00 -0.8326947472E-01  0.9007187934E+00
 -0.3775298763E+00  0.9212616383E+00 -0.9353173919E-01
  0.8220093325E+00  0.3799252405E+00  0.4242139424E+00
 Determinant of Hessian: -0.7829247600E+03
 Ellipticity of electron density:    0.000646
 eta index:   -1.079402
 Stiffness:   -1.078706
 
 Stress tensor:
 -0.2226012559E+01 -0.1473069353E-01  0.6632086217E-01
 -0.1473069353E-01 -0.2364923562E+01 -0.6645401183E-02
  0.6632086217E-01 -0.6645401183E-02 -0.2335724234E+01
 Eigenvalues of stress tensor: -0.2367046984E+01 -0.2366333606E+01 -0.2193279764E+01
 Eigenvectors (columns) of stress tensor:
 -0.4246152761E+00 -0.9003700999E-01  0.9008857886E+00
 -0.3928314966E+00  0.9148219877E+00 -0.9372377611E-01
  0.8157115192E+00  0.3936928596E+00  0.4238167643E+00
 Stress tensor stiffness:    1.079227
 Stress tensor polarizability:    0.926589
 
 ----------------   CP   123,     Type (3,-3)   ----------------
 Corresponding nucleus:   160(H )
 Position (Bohr):       22.855592058928   18.621125179874  -20.283281427010
 Position (Angstrom):   12.094658459280    9.853875086561  -10.733450293506
 Density of all electrons:  0.4524238094E+00
 Density of Alpha electrons:  0.2262119047E+00
 Density of Beta electrons:  0.2262119047E+00
 Spin density of electrons:  0.0000000000E+00
 Lagrangian kinetic energy G(r):  0.4562728500E-02
 G(r) in X,Y,Z:  0.2022219569E-02  0.1247637892E-02  0.1292871040E-02
 Hamiltonian kinetic energy K(r):  0.6919468369E+01
 Potential energy density V(r): -0.6924031097E+01
 Energy density E(r) or H(r): -0.6919468369E+01
 Laplacian of electron density: -0.2765962256E+02
 Electron localization function (ELF):  0.9999643237E+00
 Localized orbital locator (LOL):  0.9940753018E+00
 Local information entropy:  0.4004228133E-02
 Interaction region indicator (IRI):  0.4061818191E-12
 Reduced density gradient (RDG):  0.1000000000E+03
 Reduced density gradient with promolecular approximation:  0.1000000000E+03
 Sign(lambda2)*rho: -0.4524238094E+00
 Sign(lambda2)*rho with promolecular approximation: -0.2986730887E+00
 Corr. hole for alpha, ref.:   0.00000   0.00000   0.00000 :               NaN
 Source function, ref.:   0.00000   0.00000   0.00000 :  0.6150926065E-01
 Wavefunction value for orbital       1 :  0.1172579464E-06
 Average local ionization energy (ALIE):  0.4005655117E+00
 van der Waals potential (probe atom: C ):  0.8184580501E+28 kcal/mol
 Delta-g (under promolecular approximation):  0.1011843722E+00
 Delta-g (under Hirshfeld partition):  0.1898393045E+00
 User-defined real space function:  0.1000000000E+01
 ESP from nuclear charges:  0.1020281355E+03
 
 Note: Below information are for electron density
 
 Components of gradient in x/y/z are:
  0.2610758831E-15  0.1688909429E-12 -0.1709569986E-13
 Norm of gradient is:  0.1697541802E-12
 
 Components of Laplacian in x/y/z are:
 -0.9438613513E+01 -0.8774944746E+01 -0.9446064301E+01
 Total: -0.2765962256E+02
 
 Hessian matrix:
 -0.9438613513E+01 -0.6337561293E-02 -0.1290227593E-02
 -0.6337561293E-02 -0.8774944746E+01 -0.2886282508E-02
 -0.1290227593E-02 -0.2886282508E-02 -0.9446064301E+01
 Eigenvalues of Hessian: -0.9446304173E+01 -0.9438446459E+01 -0.8774871928E+01
 Eigenvectors (columns) of Hessian:
 -0.1701313279E+00  0.9853752236E+00  0.9539391023E-02
 -0.5842432702E-02  0.8671710519E-02 -0.9999453322E+00
 -0.9854040782E+00 -0.1701777604E+00  0.4281658804E-02
 Determinant of Hessian: -0.7823538587E+03
 Ellipticity of electron density:    0.000833
 eta index:   -1.076518
 Stiffness:   -1.075622
 
 Stress tensor:
 -0.2363697817E+01 -0.1570897403E-02 -0.2149655476E-03
 -0.1570897403E-02 -0.2196231462E+01 -0.7280993937E-03
 -0.2149655476E-03 -0.7280993937E-03 -0.2364101817E+01
 Eigenvalues of stress tensor: -0.2364204868E+01 -0.2363612641E+01 -0.2196213588E+01
 Eigenvectors (columns) of stress tensor:
  0.4106801765E+00  0.9117312835E+00 -0.9373324731E-02
  0.7792770802E-02  0.6770074608E-02  0.9999467180E+00
  0.9117461628E+00 -0.4107313388E+00 -0.4324577491E-02
 Stress tensor stiffness:    1.076491
 Stress tensor polarizability:    0.928944
 
 ----------------   CP   124,     Type (3,-3)   ----------------
 Corresponding nucleus:    40(C )
 Position (Bohr):       39.028561261622   20.912533898977   -5.003639836776
 Position (Angstrom):   20.653025193982   11.066436361575   -2.647812173188
 Density of all electrons:  0.1220295607E+03
 Density of Alpha electrons:  0.6101478033E+02
 Density of Beta electrons:  0.6101478033E+02
 Spin density of electrons:  0.0000000000E+00
 Lagrangian kinetic energy G(r):  0.8630253234E+01
 G(r) in X,Y,Z:  0.2933802547E+01  0.2697397001E+01  0.2999053687E+01
 Hamiltonian kinetic energy K(r):  0.2419832559E+06
 Potential energy density V(r): -0.2419918862E+06
 Energy density E(r) or H(r): -0.2419832559E+06
 Laplacian of electron density: -0.9678985026E+06
 Electron localization function (ELF):  0.9999989976E+00
 Localized orbital locator (LOL):  0.9989998190E+00
 Local information entropy:  0.2783367109E+00
 Interaction region indicator (IRI):  0.2489686306E-11
 Reduced density gradient (RDG):  0.1000000000E+03
 Reduced density gradient with promolecular approximation:  0.1000000000E+03
 Sign(lambda2)*rho: -0.1220295607E+03
 Sign(lambda2)*rho with promolecular approximation: -0.1213896802E+03
 Corr. hole for alpha, ref.:   0.00000   0.00000   0.00000 :               NaN
 Source function, ref.:   0.00000   0.00000   0.00000 :  0.1728519059E+04
 Wavefunction value for orbital       1 :  0.2306789505E-06
 Average local ionization energy (ALIE):  0.9608894144E+01
 van der Waals potential (probe atom: C ):  0.5915740358E+75 kcal/mol
 Delta-g (under promolecular approximation):  0.4151218135E-01
 Delta-g (under Hirshfeld partition):  0.5123813012E-01
 User-defined real space function:  0.1000000000E+01
 ESP from nuclear charges:  0.1693427889E+07
 
 Note: Below information are for electron density
 
 Components of gradient in x/y/z are:
  0.4175466639E-09 -0.2544163769E-09  0.4692668476E-10
 Norm of gradient is:  0.4911975398E-09
 
 Components of Laplacian in x/y/z are:
 -0.3226326233E+06 -0.3226335067E+06 -0.3226323726E+06
 Total: -0.9678985026E+06
 
 Hessian matrix:
 -0.3226326233E+06  0.1677305438E+01 -0.6547242888E+00
  0.1677305438E+01 -0.3226335067E+06  0.9593980549E+00
 -0.6547242888E+00  0.9593980549E+00 -0.3226323726E+06
 Eigenvalues of Hessian: -0.3226352646E+06 -0.3226319143E+06 -0.3226313237E+06
 Eigenvectors (columns) of Hessian:
 -0.5615478603E+00  0.3103847058E+00  0.7670236861E+00
  0.7389706824E+00 -0.2289324270E+00  0.6336499620E+00
 -0.3722718511E+00 -0.9226327971E+00  0.1008086833E+00
 Determinant of Hessian: -0.3358347946E+17
 Ellipticity of electron density:    0.000010
 eta index:   -1.000012
 Stiffness:   -1.000002
 
 Stress tensor:
 -0.8066402343E+05 -0.4713442456E+00  0.1779588019E+00
 -0.4713442456E+00 -0.8066377147E+05 -0.2605699737E+00
[truncated: 1,494,927 more chars]
