# Supplementary material for: Avibactam–Cyclodextrin Inclusion Complexes: Computational and Thermodynamic Insights for Drug Delivery, Detection, and Environmental Scavenging
Source: Molecules. 2025 Aug 18;30(16):3401. doi: 10.3390/molecules30163401 (PMC12388632; doi:10.3390/molecules30163401)
Supplement: Supplementary file 1 [file molecules-30-03401-s001.zip › DFT inputs - optimized structure - NCI/NCI/DM-bCD/CPs.pdb]

REMARK   C=(3,-3) N=(3,-1) O=(3,+1) F=(3,+3)
HETATM    1  C   CPS A   1      12.212   1.937  -3.429  1.00  0.00          C 
HETATM    2  C   CPS A   1      17.328   2.651   0.458  1.00  0.00          C 
HETATM    3  C   CPS A   1      18.991   2.663  -0.104  1.00  0.00          C 
HETATM    4  C   CPS A   1      17.665   2.530  -1.251  1.00  0.00          C 
HETATM    5  C   CPS A   1      10.898   2.967  -2.884  1.00  0.00          C 
HETATM    6  C   CPS A   1      17.982   2.983  -0.325  1.00  0.00          C 
HETATM    7  C   CPS A   1      11.738   2.897  -3.547  1.00  0.00          C 
HETATM    8  C   CPS A   1      11.394   3.005  -4.563  1.00  0.00          C 
HETATM    9  C   CPS A   1      14.225   3.595  -1.542  1.00  0.00          C 
HETATM   10  C   CPS A   1      14.125   2.947  -4.181  1.00  0.00          C 
HETATM   11  C   CPS A   1      15.092   3.730  -1.896  1.00  0.00          C 
HETATM   12  C   CPS A   1      12.637   3.949  -3.182  1.00  0.00          C 
HETATM   13  C   CPS A   1      17.894   4.400  -0.362  1.00  0.00          C 
HETATM   14  C   CPS A   1      13.846   3.961  -3.936  1.00  0.00          C 
HETATM   15  C   CPS A   1      16.626   3.658  -3.963  1.00  0.00          C 
HETATM   16  C   CPS A   1      18.463   3.816  -3.015  1.00  0.00          C 
HETATM   17  C   CPS A   1      14.922   4.550  -3.043  1.00  0.00          C 
HETATM   18  C   CPS A   1      19.785   4.543  -1.135  1.00  0.00          C 
HETATM   19  C   CPS A   1      13.061   4.211  -5.925  1.00  0.00          C 
HETATM   20  C   CPS A   1      18.812   5.007  -1.246  1.00  0.00          C 
HETATM   21  C   CPS A   1      16.243   4.652  -3.787  1.00  0.00          C 
HETATM   22  C   CPS A   1      18.435   4.851  -2.728  1.00  0.00          C 
HETATM   23  C   CPS A   1      13.714   4.728  -5.245  1.00  0.00          C 
HETATM   24  C   CPS A   1      11.550   5.575  -3.374  1.00  0.00          C 
HETATM   25  C   CPS A   1      14.626   5.549  -2.750  1.00  0.00          C 
HETATM   26  C   CPS A   1      17.363   4.306  -6.386  1.00  0.00          C 
HETATM   27  C   CPS A   1      14.967   4.748  -5.881  1.00  0.00          C 
HETATM   28  C   CPS A   1      17.155   5.389  -2.966  1.00  0.00          C 
HETATM   29  C   CPS A   1      10.779   6.107  -3.560  1.00  0.00          C 
HETATM   30  C   CPS A   1      11.496   5.557  -6.027  1.00  0.00          C 
HETATM   31  C   CPS A   1      16.028   5.366  -5.130  1.00  0.00          C 
HETATM   32  C   CPS A   1      19.439   5.466  -3.517  1.00  0.00          C 
HETATM   33  C   CPS A   1      19.387   6.597   0.446  1.00  0.00          C 
HETATM   34  C   CPS A   1      18.930   6.472  -0.892  1.00  0.00          C 
HETATM   35  C   CPS A   1      13.225   6.030  -4.997  1.00  0.00          C 
HETATM   36  C   CPS A   1      17.244   5.315  -6.014  1.00  0.00          C 
HETATM   37  C   CPS A   1      18.124   5.574  -5.453  1.00  0.00          C 
HETATM   38  C   CPS A   1       7.371   7.268  -4.347  1.00  0.00          C 
HETATM   39  C   CPS A   1      17.959   6.935  -1.001  1.00  0.00          C 
HETATM   40  C   CPS A   1      12.006   6.425  -5.635  1.00  0.00          C 
HETATM   41  C   CPS A   1       9.283   6.807  -5.531  1.00  0.00          C 
HETATM   42  C   CPS A   1      17.913   5.011  -8.562  1.00  0.00          C 
HETATM   43  C   CPS A   1      15.766   6.391  -4.931  1.00  0.00          C 
HETATM   44  C   CPS A   1      11.142   7.057  -4.548  1.00  0.00          C 
HETATM   45  C   CPS A   1      19.472   7.534   0.626  1.00  0.00          C 
HETATM   46  C   CPS A   1      20.894   6.844  -1.617  1.00  0.00          C 
HETATM   47  C   CPS A   1      12.439   6.163  -8.475  1.00  0.00          C 
HETATM   48  C   CPS A   1      13.896   6.311  -7.516  1.00  0.00          C 
HETATM   49  C   CPS A   1      19.890   7.172  -1.842  1.00  0.00          C 
HETATM   50  C   CPS A   1      19.582   6.878  -3.307  1.00  0.00          C 
HETATM   51  C   CPS A   1      17.072   6.217  -7.105  1.00  0.00          C 
HETATM   52  C   CPS A   1       9.877   7.627  -5.155  1.00  0.00          C 
HETATM   53  C   CPS A   1      19.674   8.831   2.987  1.00  0.00          C 
HETATM   54  C   CPS A   1      18.033   5.994  -8.131  1.00  0.00          C 
HETATM   55  C   CPS A   1      11.712   7.863  -4.104  1.00  0.00          C 
HETATM   56  C   CPS A   1       7.730   8.285  -4.348  1.00  0.00          C 
HETATM   57  C   CPS A   1      21.583   6.770  -4.024  1.00  0.00          C 
HETATM   58  C   CPS A   1      19.039   6.091  -7.753  1.00  0.00          C 
HETATM   59  C   CPS A   1       9.144   8.320  -4.149  1.00  0.00          C 
HETATM   60  C   CPS A   1      13.049   6.855  -7.906  1.00  0.00          C 
HETATM   61  C   CPS A   1      18.664   7.375  -3.574  1.00  0.00          C 
HETATM   62  C   CPS A   1       7.290   8.818  -3.527  1.00  0.00          C 
HETATM   63  C   CPS A   1      12.253   7.420  -6.764  1.00  0.00          C 
HETATM   64  C   CPS A   1      15.702   8.580  -1.836  1.00  0.00          C 
HETATM   65  C   CPS A   1      20.693   7.364  -4.198  1.00  0.00          C 
HETATM   66  C   CPS A   1       7.442   8.763  -5.271  1.00  0.00          C 
HETATM   67  C   CPS A   1      21.283   9.287   2.455  1.00  0.00          C 
HETATM   68  C   CPS A   1      10.984   7.854  -7.284  1.00  0.00          C 
HETATM   69  C   CPS A   1      20.300   7.284  -5.556  1.00  0.00          C 
HETATM   70  C   CPS A   1      20.231   9.516   2.377  1.00  0.00          C 
HETATM   71  C   CPS A   1      17.865   6.736  -8.889  1.00  0.00          C 
HETATM   72  C   CPS A   1      13.694   6.819 -10.472  1.00  0.00          C 
HETATM   73  C   CPS A   1      15.144   6.925  -9.487  1.00  0.00          C 
HETATM   74  C   CPS A   1      11.125   9.729  -1.021  1.00  0.00          C 
HETATM   75  C   CPS A   1      21.635   8.581  -0.754  1.00  0.00          C 
HETATM   76  C   CPS A   1      19.766   8.577  -1.596  1.00  0.00          C 
HETATM   77  C   CPS A   1      19.765   9.342   1.038  1.00  0.00          C 
HETATM   78  C   CPS A   1      14.669   8.426  -4.610  1.00  0.00          C 
HETATM   79  C   CPS A   1      10.198   8.546  -6.337  1.00  0.00          C 
HETATM   80  C   CPS A   1      12.780   8.271  -6.368  1.00  0.00          C 
HETATM   81  C   CPS A   1      16.924   8.390  -4.273  1.00  0.00          C 
HETATM   82  C   CPS A   1      22.214   7.358  -6.353  1.00  0.00          C 
HETATM   83  C   CPS A   1       9.299   8.822  -6.857  1.00  0.00          C 
HETATM   84  C   CPS A   1      14.270   7.465  -9.824  1.00  0.00          C 
HETATM   85  C   CPS A   1      13.494   7.924  -8.729  1.00  0.00          C 
HETATM   86  C   CPS A   1      13.201   9.723  -2.350  1.00  0.00          C 
HETATM   87  C   CPS A   1      13.250  10.402   0.144  1.00  0.00          C 
HETATM   88  C   CPS A   1      20.922   8.386  -3.935  1.00  0.00          C 
HETATM   89  C   CPS A   1      20.882   9.271  -1.092  1.00  0.00          C 
HETATM   90  C   CPS A   1      17.358   8.202  -6.726  1.00  0.00          C 
HETATM   91  C   CPS A   1      15.554   9.591  -2.499  1.00  0.00          C 
HETATM   92  C   CPS A   1      21.262   7.868  -6.418  1.00  0.00          C 
HETATM   93  C   CPS A   1      20.058  10.522   2.719  1.00  0.00          C 
HETATM   94  C   CPS A   1      20.886   7.784  -7.420  1.00  0.00          C 
HETATM   95  C   CPS A   1      12.355  10.556  -1.029  1.00  0.00          C 
HETATM   96  C   CPS A   1      15.223   8.831  -6.179  1.00  0.00          C 
HETATM   97  C   CPS A   1      15.168   9.197  -5.172  1.00  0.00          C 
HETATM   98  C   CPS A   1       9.484  10.292  -3.991  1.00  0.00          C 
HETATM   99  C   CPS A   1      20.434  10.154   0.071  1.00  0.00          C 
HETATM  100  C   CPS A   1      10.859   9.689  -5.854  1.00  0.00          C 
HETATM  101  C   CPS A   1      16.582   9.365  -4.574  1.00  0.00          C 
HETATM  102  C   CPS A   1      14.404  10.332  -2.639  1.00  0.00          C 
HETATM  103  C   CPS A   1      14.582   8.331 -10.377  1.00  0.00          C 
HETATM  104  C   CPS A   1      21.324  10.575   0.510  1.00  0.00          C 
HETATM  105  C   CPS A   1      17.714   9.132  -6.691  1.00  0.00          C 
HETATM  106  C   CPS A   1      16.551  10.196  -3.342  1.00  0.00          C 
HETATM  107  C   CPS A   1      21.414   8.913  -6.184  1.00  0.00          C 
HETATM  108  C   CPS A   1      21.509  10.052  -2.087  1.00  0.00          C 
HETATM  109  C   CPS A   1      13.282  10.199  -5.247  1.00  0.00          C 
HETATM  110  C   CPS A   1      18.628  10.864  -0.798  1.00  0.00          C 
HETATM  111  C   CPS A   1       9.359  11.238  -4.020  1.00  0.00          C 
HETATM  112  C   CPS A   1      17.634   9.867  -5.565  1.00  0.00          C 
HETATM  113  C   CPS A   1      18.486   9.314  -7.281  1.00  0.00          C 
HETATM  114  C   CPS A   1      14.314  10.464  -5.119  1.00  0.00          C 
HETATM  115  C   CPS A   1      11.142   9.960  -8.515  1.00  0.00          C 
HETATM  116  C   CPS A   1      19.547  11.284  -0.411  1.00  0.00          C 
HETATM  117  C   CPS A   1      19.770  10.603  -3.059  1.00  0.00          C 
HETATM  118  C   CPS A   1      12.198  11.953  -1.508  1.00  0.00          C 
HETATM  119  C   CPS A   1       9.370  10.923  -6.584  1.00  0.00          C 
HETATM  120  C   CPS A   1      10.377  10.990  -6.200  1.00  0.00          C 
HETATM  121  C   CPS A   1      14.514  11.217  -3.813  1.00  0.00          C 
HETATM  122  C   CPS A   1      11.330  11.657  -4.431  1.00  0.00          C 
HETATM  123  C   CPS A   1      12.095   9.854 -10.733  1.00  0.00          C 
HETATM  124  C   CPS A   1      20.653  11.066  -2.648  1.00  0.00          C 
HETATM  125  C   CPS A   1      19.269  12.147   0.682  1.00  0.00          C 
HETATM  126  C   CPS A   1      10.355  11.760  -4.886  1.00  0.00          C 
HETATM  127  C   CPS A   1      15.982  11.532  -3.651  1.00  0.00          C 
HETATM  128  C   CPS A   1      14.572  11.133  -5.921  1.00  0.00          C 
HETATM  129  C   CPS A   1      18.344  10.854  -5.365  1.00  0.00          C 
HETATM  130  C   CPS A   1      11.133  11.035  -8.600  1.00  0.00          C 
HETATM  131  C   CPS A   1      13.862  12.060  -3.705  1.00  0.00          C 
HETATM  132  C   CPS A   1      21.704  10.949  -4.483  1.00  0.00          C 
HETATM  133  C   CPS A   1      20.239  12.029  -1.542  1.00  0.00          C 
HETATM  134  C   CPS A   1      12.307  11.529  -6.903  1.00  0.00          C 
HETATM  135  C   CPS A   1      16.168  12.188  -2.822  1.00  0.00          C 
HETATM  136  C   CPS A   1      11.289  11.646  -7.234  1.00  0.00          C 
HETATM  137  C   CPS A   1      10.177  11.331  -9.016  1.00  0.00          C 
HETATM  138  C   CPS A   1      18.923  12.960   0.321  1.00  0.00          C 
HETATM  139  C   CPS A   1      16.432  11.935  -4.530  1.00  0.00          C 
HETATM  140  C   CPS A   1       8.543  13.400  -2.910  1.00  0.00          C 
HETATM  141  C   CPS A   1      21.377  11.717  -3.793  1.00  0.00          C 
HETATM  142  C   CPS A   1      12.086  10.935 -10.746  1.00  0.00          C 
HETATM  143  C   CPS A   1      21.113  12.524  -1.151  1.00  0.00          C 
HETATM  144  C   CPS A   1      12.196  11.468  -9.436  1.00  0.00          C 
HETATM  145  C   CPS A   1      15.212  11.369  -8.669  1.00  0.00          C 
HETATM  146  C   CPS A   1      11.178  11.267 -11.231  1.00  0.00          C 
HETATM  147  C   CPS A   1      10.103  13.233  -5.125  1.00  0.00          C 
HETATM  148  C   CPS A   1      19.301  12.996  -2.019  1.00  0.00          C 
HETATM  149  C   CPS A   1      12.932  11.287 -11.305  1.00  0.00          C 
HETATM  150  C   CPS A   1       9.112  13.370  -5.529  1.00  0.00          C 
HETATM  151  C   CPS A   1      20.682  12.356  -4.317  1.00  0.00          C 
HETATM  152  C   CPS A   1      16.948  11.626  -8.681  1.00  0.00          C 
HETATM  153  C   CPS A   1      22.484  12.471  -3.324  1.00  0.00          C 
HETATM  154  C   CPS A   1       9.012  14.299  -3.266  1.00  0.00          C 
HETATM  155  C   CPS A   1      10.243  14.007  -3.932  1.00  0.00          C 
HETATM  156  C   CPS A   1      10.982  13.044  -7.358  1.00  0.00          C 
HETATM  157  C   CPS A   1      15.993  12.115  -8.692  1.00  0.00          C 
HETATM  158  C   CPS A   1      23.544  12.436  -5.106  1.00  0.00          C 
HETATM  159  C   CPS A   1       9.259  14.929  -2.433  1.00  0.00          C 
HETATM  160  C   CPS A   1      13.879  12.998  -7.554  1.00  0.00          C 
HETATM  161  C   CPS A   1      12.390  13.720  -5.615  1.00  0.00          C 
HETATM  162  C   CPS A   1      11.090  13.773  -6.156  1.00  0.00          C 
HETATM  163  C   CPS A   1      16.993  14.318  -1.812  1.00  0.00          C 
HETATM  164  C   CPS A   1      18.027  13.608  -4.050  1.00  0.00          C 
HETATM  165  C   CPS A   1       8.335  14.824  -3.922  1.00  0.00          C 
HETATM  166  C   CPS A   1      15.937  12.951  -7.546  1.00  0.00          C 
HETATM  167  C   CPS A   1      14.964  13.705  -5.374  1.00  0.00          C 
HETATM  168  C   CPS A   1      19.645  15.195   1.754  1.00  0.00          C 
HETATM  169  C   CPS A   1      23.151  13.138  -4.383  1.00  0.00          C 
HETATM  170  C   CPS A   1      18.777  14.934  -0.050  1.00  0.00          C 
HETATM  171  C   CPS A   1      15.897  12.688  -9.604  1.00  0.00          C 
HETATM  172  C   CPS A   1      19.748  14.319  -2.218  1.00  0.00          C 
HETATM  173  C   CPS A   1      20.776  14.415  -1.921  1.00  0.00          C 
HETATM  174  C   CPS A   1      20.796  15.111   0.437  1.00  0.00          C 
HETATM  175  C   CPS A   1      14.716  13.671  -7.471  1.00  0.00          C 
HETATM  176  C   CPS A   1      23.964  13.690  -3.952  1.00  0.00          C 
HETATM  177  C   CPS A   1      19.833  15.488   0.740  1.00  0.00          C 
HETATM  178  C   CPS A   1      13.499  15.036  -3.718  1.00  0.00          C 
HETATM  179  C   CPS A   1      14.640  14.381  -6.147  1.00  0.00          C 
HETATM  180  C   CPS A   1      10.829  14.783  -6.415  1.00  0.00          C 
HETATM  181  C   CPS A   1      22.488  13.823  -4.893  1.00  0.00          C 
HETATM  182  C   CPS A   1      17.439  15.291  -1.971  1.00  0.00          C 
HETATM  183  C   CPS A   1      18.857  15.274  -1.432  1.00  0.00          C 
HETATM  184  C   CPS A   1      18.404  14.609  -4.168  1.00  0.00          C 
HETATM  185  C   CPS A   1      11.351  15.521  -4.121  1.00  0.00          C 
HETATM  186  C   CPS A   1      19.714  14.688  -3.575  1.00  0.00          C 
HETATM  187  C   CPS A   1      13.232  14.859  -5.816  1.00  0.00          C 
HETATM  188  C   CPS A   1      19.366  14.187  -5.997  1.00  0.00          C 
HETATM  189  C   CPS A   1      16.807  16.132  -0.373  1.00  0.00          C 
HETATM  190  C   CPS A   1      17.669  14.567  -6.153  1.00  0.00          C 
HETATM  191  C   CPS A   1      16.093  15.397  -3.923  1.00  0.00          C 
HETATM  192  C   CPS A   1      14.646  14.389  -8.280  1.00  0.00          C 
HETATM  193  C   CPS A   1      13.226  15.690  -4.535  1.00  0.00          C 
HETATM  194  C   CPS A   1      18.577  14.840  -5.644  1.00  0.00          C 
HETATM  195  C   CPS A   1      17.437  15.573  -3.464  1.00  0.00          C 
HETATM  196  C   CPS A   1      16.682  16.289  -1.297  1.00  0.00          C 
HETATM  197  C   CPS A   1      19.833  16.564   0.670  1.00  0.00          C 
HETATM  198  C   CPS A   1      12.856  15.459  -6.631  1.00  0.00          C 
HETATM  199  C   CPS A   1      11.943  16.251  -4.303  1.00  0.00          C 
HETATM  200  C   CPS A   1      19.272  16.266  -1.534  1.00  0.00          C 
HETATM  201  C   CPS A   1      15.529  15.505  -6.197  1.00  0.00          C 
HETATM  202  C   CPS A   1      15.632  16.214  -4.975  1.00  0.00          C 
HETATM  203  C   CPS A   1      17.751  16.590  -3.632  1.00  0.00          C 
HETATM  204  C   CPS A   1      14.253  16.800  -4.634  1.00  0.00          C 
HETATM  205  C   CPS A   1      18.906  16.197  -5.905  1.00  0.00          C 
HETATM  206  C   CPS A   1      14.237  17.543  -3.433  1.00  0.00          C 
HETATM  207  C   CPS A   1      19.869  15.844  -7.705  1.00  0.00          C 
HETATM  208  C   CPS A   1      16.339  16.997  -5.174  1.00  0.00          C 
HETATM  209  C   CPS A   1      18.158  16.214  -7.837  1.00  0.00          C 
HETATM  210  C   CPS A   1      13.987  17.446  -5.462  1.00  0.00          C 
HETATM  211  C   CPS A   1      19.065  16.438  -7.293  1.00  0.00          C 
HETATM  212  C   CPS A   1      14.901  18.797  -3.522  1.00  0.00          C 
HETATM  213  C   CPS A   1      15.970  18.687  -3.622  1.00  0.00          C 
HETATM  214  C   CPS A   1      14.696  19.323  -2.609  1.00  0.00          C 
HETATM  215  C   CPS A   1      19.299  17.479  -7.413  1.00  0.00          C 
HETATM  216  C   CPS A   1      14.531  19.376  -4.356  1.00  0.00          C 
HETATM  217  N   CPS A   1      12.052   2.271  -3.469  1.00  0.00          N 
HETATM  218  N   CPS A   1      17.553   2.768   0.188  1.00  0.00          N 
HETATM  219  N   CPS A   1      18.642   2.778  -0.181  1.00  0.00          N 
HETATM  220  N   CPS A   1      17.776   2.691  -0.931  1.00  0.00          N 
HETATM  221  N   CPS A   1      11.188   2.946  -3.111  1.00  0.00          N 
HETATM  222  N   CPS A   1      11.516   2.971  -4.212  1.00  0.00          N 
HETATM  223  N   CPS A   1      16.521   3.188  -1.365  1.00  0.00          N 
HETATM  224  N   CPS A   1      12.070   3.267  -3.428  1.00  0.00          N 
HETATM  225  N   CPS A   1      17.965   3.490  -0.350  1.00  0.00          N 
HETATM  226  N   CPS A   1      14.384   3.622  -1.609  1.00  0.00          N 
HETATM  227  O   CPS A   1      16.570   3.548  -1.200  1.00  0.00          O 
HETATM  228  N   CPS A   1      14.028   3.292  -4.097  1.00  0.00          N 
HETATM  229  N   CPS A   1      16.476   4.131  -1.153  1.00  0.00          N 
HETATM  230  N   CPS A   1      13.403   3.947  -3.673  1.00  0.00          N 
HETATM  231  N   CPS A   1      14.972   4.248  -2.624  1.00  0.00          N 
HETATM  232  O   CPS A   1      16.597   4.402  -1.528  1.00  0.00          O 
HETATM  233  N   CPS A   1      14.389   4.261  -3.486  1.00  0.00          N 
HETATM  234  N   CPS A   1      16.499   3.997  -3.902  1.00  0.00          N 
HETATM  235  N   CPS A   1      18.451   4.163  -2.920  1.00  0.00          N 
HETATM  236  N   CPS A   1      18.484   4.773  -0.933  1.00  0.00          N 
HETATM  237  N   CPS A   1      13.778   4.350  -4.575  1.00  0.00          N 
HETATM  238  N   CPS A   1      11.946   4.993  -3.329  1.00  0.00          N 
HETATM  239  N   CPS A   1      19.450   4.700  -1.173  1.00  0.00          N 
HETATM  240  N   CPS A   1      15.582   4.600  -3.413  1.00  0.00          N 
HETATM  241  N   CPS A   1      13.278   4.386  -5.698  1.00  0.00          N 
HETATM  242  O   CPS A   1      14.966   4.658  -4.487  1.00  0.00          O 
HETATM  243  N   CPS A   1      18.617   4.939  -1.969  1.00  0.00          N 
HETATM  244  N   CPS A   1      14.727   5.207  -2.850  1.00  0.00          N 
HETATM  245  N   CPS A   1      16.589   4.908  -3.493  1.00  0.00          N 
HETATM  246  O   CPS A   1      12.398   5.324  -3.923  1.00  0.00          O 
HETATM  247  N   CPS A   1      14.179   4.751  -5.460  1.00  0.00          N 
HETATM  248  N   CPS A   1      17.971   5.037  -2.827  1.00  0.00          N 
HETATM  249  N   CPS A   1      11.412   5.674  -3.410  1.00  0.00          N 
HETATM  250  N   CPS A   1      16.135   5.008  -4.460  1.00  0.00          N 
HETATM  251  N   CPS A   1      18.797   5.099  -3.012  1.00  0.00          N 
HETATM  252  N   CPS A   1      13.527   5.201  -5.166  1.00  0.00          N 
HETATM  253  N   CPS A   1      18.870   5.742  -1.064  1.00  0.00          N 
HETATM  254  N   CPS A   1      17.320   4.655  -6.260  1.00  0.00          N 
HETATM  255  N   CPS A   1      15.629   5.138  -5.389  1.00  0.00          N 
HETATM  256  O   CPS A   1      17.977   5.453  -4.317  1.00  0.00          O 
HETATM  257  N   CPS A   1      16.640   5.340  -5.581  1.00  0.00          N 
HETATM  258  N   CPS A   1      11.673   5.851  -5.893  1.00  0.00          N 
HETATM  259  O   CPS A   1      19.188   5.983  -2.240  1.00  0.00          O 
HETATM  260  N   CPS A   1      19.100   6.528  -0.405  1.00  0.00          N 
HETATM  261  N   CPS A   1      18.626   5.514  -4.675  1.00  0.00          N 
HETATM  262  N   CPS A   1      17.825   5.489  -5.644  1.00  0.00          N 
HETATM  263  N   CPS A   1      11.020   6.704  -4.191  1.00  0.00          N 
HETATM  264  N   CPS A   1      18.292   6.777  -0.963  1.00  0.00          N 
HETATM  265  N   CPS A   1      12.447   6.267  -5.415  1.00  0.00          N 
HETATM  266  N   CPS A   1      14.311   5.696  -6.825  1.00  0.00          N 
HETATM  267  O   CPS A   1      13.908   5.849  -6.480  1.00  0.00          O 
HETATM  268  N   CPS A   1      15.854   6.041  -4.998  1.00  0.00          N 
HETATM  269  O   CPS A   1      15.683   6.761  -2.490  1.00  0.00          O 
HETATM  270  N   CPS A   1      15.130   6.884  -2.400  1.00  0.00          N 
HETATM  271  N   CPS A   1      17.190   5.635  -6.414  1.00  0.00          N 
HETATM  272  N   CPS A   1      19.403   6.816  -1.365  1.00  0.00          N 
HETATM  273  N   CPS A   1      11.569   6.744  -5.088  1.00  0.00          N 
HETATM  274  N   CPS A   1      19.455   7.364   0.590  1.00  0.00          N 
HETATM  275  N   CPS A   1      19.521   6.361  -3.368  1.00  0.00          N 
HETATM  276  O   CPS A   1      16.788   7.069  -2.153  1.00  0.00          O 
HETATM  277  N   CPS A   1      16.528   7.038  -2.420  1.00  0.00          N 
HETATM  278  N   CPS A   1       9.484   7.088  -5.403  1.00  0.00          N 
HETATM  279  N   CPS A   1       7.500   7.618  -4.347  1.00  0.00          N 
HETATM  280  N   CPS A   1      17.952   5.351  -8.410  1.00  0.00          N 
HETATM  281  O   CPS A   1      19.165   6.160  -5.157  1.00  0.00          O 
HETATM  282  N   CPS A   1      20.552   6.960  -1.694  1.00  0.00          N 
HETATM  283  N   CPS A   1      10.513   7.343  -4.847  1.00  0.00          N 
HETATM  284  N   CPS A   1      19.057   6.265  -5.497  1.00  0.00          N 
HETATM  285  N   CPS A   1      12.134   6.922  -6.202  1.00  0.00          N 
HETATM  286  N   CPS A   1      19.734   7.025  -2.576  1.00  0.00          N 
HETATM  287  N   CPS A   1      17.050   7.667  -1.402  1.00  0.00          N 
HETATM  288  O   CPS A   1      16.970   7.013  -3.951  1.00  0.00          O 
HETATM  289  N   CPS A   1      11.517   7.586  -4.256  1.00  0.00          N 
HETATM  290  O   CPS A   1      16.764   7.321  -3.058  1.00  0.00          O 
HETATM  291  N   CPS A   1      12.649   6.404  -8.280  1.00  0.00          N 
HETATM  292  O   CPS A   1      14.610   7.125  -4.871  1.00  0.00          O 
HETATM  293  N   CPS A   1      13.607   6.499  -7.650  1.00  0.00          N 
HETATM  294  O   CPS A   1      19.052   6.264  -6.326  1.00  0.00          O 
HETATM  295  N   CPS A   1      17.696   6.062  -7.756  1.00  0.00          N 
HETATM  296  N   CPS A   1      19.592   8.175   0.761  1.00  0.00          N 
HETATM  297  N   CPS A   1       9.598   7.878  -4.798  1.00  0.00          N 
HETATM  298  N   CPS A   1      14.097   7.403  -4.841  1.00  0.00          N 
HETATM  299  N   CPS A   1      18.977   7.203  -3.482  1.00  0.00          N 
HETATM  300  O   CPS A   1      11.077   7.473  -5.939  1.00  0.00          O 
HETATM  301  N   CPS A   1      18.689   6.058  -7.880  1.00  0.00          N 
HETATM  302  O   CPS A   1      15.367   6.420  -8.019  1.00  0.00          O 
HETATM  303  N   CPS A   1       8.238   8.288  -4.291  1.00  0.00          N 
HETATM  304  N   CPS A   1      19.864   7.681  -1.750  1.00  0.00          N 
HETATM  305  N   CPS A   1      20.142   7.116  -3.762  1.00  0.00          N 
HETATM  306  N   CPS A   1       7.444   8.636  -3.809  1.00  0.00          N 
HETATM  307  N   CPS A   1      15.351   7.422  -4.878  1.00  0.00          N 
HETATM  308  O   CPS A   1      19.663   8.243  -0.108  1.00  0.00          O 
HETATM  309  N   CPS A   1      21.274   6.974  -4.086  1.00  0.00          N 
HETATM  310  N   CPS A   1      16.262   7.434  -4.663  1.00  0.00          N 
HETATM  311  N   CPS A   1      12.650   7.136  -7.345  1.00  0.00          N 
HETATM  312  N   CPS A   1      19.865   9.066   2.774  1.00  0.00          N 
HETATM  313  N   CPS A   1      19.550   6.573  -6.788  1.00  0.00          N 
HETATM  314  O   CPS A   1      15.994   7.555  -4.749  1.00  0.00          O 
HETATM  315  N   CPS A   1      15.946   6.574  -8.447  1.00  0.00          N 
HETATM  316  O   CPS A   1      13.717   7.724  -5.373  1.00  0.00          O 
HETATM  317  N   CPS A   1      10.043   8.084  -5.731  1.00  0.00          N 
HETATM  318  N   CPS A   1       7.547   8.597  -4.952  1.00  0.00          N 
HETATM  319  N   CPS A   1      11.783   7.581  -6.938  1.00  0.00          N 
HETATM  320  F   CPS A   1      17.981   7.318  -5.240  1.00  0.00          F 
HETATM  321  O   CPS A   1      10.817   8.822  -2.900  1.00  0.00          O 
HETATM  322  O   CPS A   1      16.274   6.624  -8.757  1.00  0.00          O 
HETATM  323  N   CPS A   1      17.921   6.481  -8.625  1.00  0.00          N 
HETATM  324  O   CPS A   1      16.601   7.520  -5.623  1.00  0.00          O 
HETATM  325  N   CPS A   1      13.216   7.232  -8.212  1.00  0.00          N 
HETATM  326  N   CPS A   1      20.563   7.341  -4.691  1.00  0.00          N 
HETATM  327  N   CPS A   1      12.356   8.674  -3.375  1.00  0.00          N 
HETATM  328  O   CPS A   1      16.217   7.538  -5.898  1.00  0.00          O 
HETATM  329  F   CPS A   1      16.409   7.561  -5.737  1.00  0.00          F 
HETATM  330  N   CPS A   1      17.819   7.910  -3.929  1.00  0.00          N 
HETATM  331  O   CPS A   1      18.612   7.187  -6.356  1.00  0.00          O 
HETATM  332  N   CPS A   1      16.415   6.720  -9.057  1.00  0.00          N 
HETATM  333  O   CPS A   1      19.881   6.850  -7.219  1.00  0.00          O 
HETATM  334  N   CPS A   1      20.919   9.366   2.424  1.00  0.00          N 
HETATM  335  O   CPS A   1      13.147   8.554  -4.078  1.00  0.00          O 
HETATM  336  N   CPS A   1      12.599   7.981  -6.502  1.00  0.00          N 
HETATM  337  F   CPS A   1      17.838   8.490  -2.418  1.00  0.00          F 
HETATM  338  N   CPS A   1      19.923   6.902  -7.438  1.00  0.00          N 
HETATM  339  N   CPS A   1      20.077   9.465   1.894  1.00  0.00          N 
HETATM  340  N   CPS A   1      10.504   8.293  -6.670  1.00  0.00          N 
HETATM  341  N   CPS A   1      17.270   7.472  -6.851  1.00  0.00          N 
HETATM  342  F   CPS A   1      13.072   8.692  -4.207  1.00  0.00          F 
HETATM  343  O   CPS A   1      17.821   8.802  -2.010  1.00  0.00          O 
HETATM  344  N   CPS A   1      13.891   7.044 -10.244  1.00  0.00          N 
HETATM  345  N   CPS A   1      14.839   7.112  -9.600  1.00  0.00          N 
HETATM  346  N   CPS A   1      21.382   8.810  -0.869  1.00  0.00          N 
HETATM  347  N   CPS A   1      20.842   8.037  -4.028  1.00  0.00          N 
HETATM  348  O   CPS A   1      18.546   8.143  -4.956  1.00  0.00          O 
HETATM  349  N   CPS A   1       9.601   8.732  -6.683  1.00  0.00          N 
HETATM  350  N   CPS A   1      15.603   9.248  -2.274  1.00  0.00          N 
HETATM  351  N   CPS A   1      14.846   8.699  -4.804  1.00  0.00          N 
HETATM  352  O   CPS A   1      12.608   9.123  -4.258  1.00  0.00          O 
HETATM  353  N   CPS A   1      20.488   9.009  -1.280  1.00  0.00          N 
HETATM  354  N   CPS A   1      20.928   7.664  -6.097  1.00  0.00          N 
HETATM  355  N   CPS A   1       9.369   9.582  -4.076  1.00  0.00          N 
HETATM  356  O   CPS A   1      18.178   8.876  -2.863  1.00  0.00          O 
HETATM  357  N   CPS A   1      13.795   8.581  -5.929  1.00  0.00          N 
HETATM  358  N   CPS A   1      13.991   7.613  -9.427  1.00  0.00          N 
HETATM  359  N   CPS A   1      20.117  10.176   2.597  1.00  0.00          N 
HETATM  360  N   CPS A   1      21.881   7.534  -6.372  1.00  0.00          N 
HETATM  361  N   CPS A   1      10.431   8.967  -6.173  1.00  0.00          N 
HETATM  362  N   CPS A   1      16.807   8.724  -4.377  1.00  0.00          N 
HETATM  363  N   CPS A   1      11.872  10.229  -1.029  1.00  0.00          N 
HETATM  364  F   CPS A   1      11.194   9.691  -3.467  1.00  0.00          F 
HETATM  365  O   CPS A   1      20.781   8.820  -2.873  1.00  0.00          O 
HETATM  366  O   CPS A   1       9.862   9.635  -4.692  1.00  0.00          O 
HETATM  367  O   CPS A   1      13.597   8.892  -5.827  1.00  0.00          O 
HETATM  368  N   CPS A   1      19.022   8.224  -6.043  1.00  0.00          N 
HETATM  369  N   CPS A   1      20.199   9.864   0.433  1.00  0.00          N 
HETATM  370  N   CPS A   1      12.763  10.191  -1.633  1.00  0.00          N 
HETATM  371  N   CPS A   1      12.710  10.493  -0.570  1.00  0.00          N 
HETATM  372  N   CPS A   1      21.014   7.812  -7.072  1.00  0.00          N 
HETATM  373  N   CPS A   1      20.643   9.719  -0.509  1.00  0.00          N 
HETATM  374  N   CPS A   1      17.442   8.425  -6.716  1.00  0.00          N 
HETATM  375  N   CPS A   1      13.108   9.181  -5.828  1.00  0.00          N 
HETATM  376  N   CPS A   1      15.103   9.861  -2.559  1.00  0.00          N 
HETATM  377  N   CPS A   1      15.206   8.961  -5.827  1.00  0.00          N 
HETATM  378  N   CPS A   1      13.848  10.054  -2.500  1.00  0.00          N 
HETATM  379  N   CPS A   1      21.149   9.032  -3.153  1.00  0.00          N 
HETATM  380  O   CPS A   1      12.571   9.367  -5.805  1.00  0.00          O 
HETATM  381  N   CPS A   1      10.327  10.534  -2.538  1.00  0.00          N 
HETATM  382  N   CPS A   1      21.092   9.568  -1.463  1.00  0.00          N 
HETATM  383  F   CPS A   1      19.103   9.145  -3.991  1.00  0.00          F 
HETATM  384  N   CPS A   1      15.857   9.288  -4.886  1.00  0.00          N 
HETATM  385  N   CPS A   1      15.969   9.848  -2.861  1.00  0.00          N 
HETATM  386  N   CPS A   1      14.473   8.033 -10.184  1.00  0.00          N 
HETATM  387  N   CPS A   1      11.091   9.131  -7.991  1.00  0.00          N 
HETATM  388  N   CPS A   1       9.464  10.464  -3.998  1.00  0.00          N 
HETATM  389  N   CPS A   1      16.560   9.713  -4.070  1.00  0.00          N 
HETATM  390  N   CPS A   1      21.359   8.549  -6.262  1.00  0.00          N 
HETATM  391  N   CPS A   1      21.020  10.430   0.363  1.00  0.00          N 
HETATM  392  O   CPS A   1      10.973   9.528  -7.459  1.00  0.00          O 
HETATM  393  O   CPS A   1      19.617   9.326  -4.550  1.00  0.00          O 
HETATM  394  N   CPS A   1      12.295  11.104  -1.222  1.00  0.00          N 
HETATM  395  N   CPS A   1      12.304   9.977  -5.519  1.00  0.00          N 
HETATM  396  N   CPS A   1      14.747   9.839  -5.141  1.00  0.00          N 
HETATM  397  N   CPS A   1      17.093   9.622  -5.060  1.00  0.00          N 
HETATM  398  O   CPS A   1      10.681  11.096  -2.574  1.00  0.00          O 
HETATM  399  N   CPS A   1      19.987  10.720  -0.167  1.00  0.00          N 
HETATM  400  N   CPS A   1      17.863  10.561  -1.917  1.00  0.00          N 
HETATM  401  N   CPS A   1      12.657   9.025  -9.837  1.00  0.00          N 
HETATM  402  O   CPS A   1      15.380  10.563  -3.199  1.00  0.00          O 
HETATM  403  O   CPS A   1      12.268   9.264  -9.310  1.00  0.00          O 
HETATM  404  O   CPS A   1      15.479  10.280  -4.266  1.00  0.00          O 
HETATM  405  N   CPS A   1      17.671   9.585  -5.982  1.00  0.00          N 
HETATM  406  N   CPS A   1      13.644  10.290  -5.201  1.00  0.00          N 
HETATM  407  O   CPS A   1      18.356  10.558  -2.317  1.00  0.00          O 
HETATM  408  N   CPS A   1      18.296   9.269  -7.135  1.00  0.00          N 
HETATM  409  O   CPS A   1      21.384   9.558  -4.780  1.00  0.00          O 
HETATM  410  N   CPS A   1      10.539  10.513  -6.088  1.00  0.00          N 
HETATM  411  N   CPS A   1      18.943  11.009  -0.665  1.00  0.00          N 
HETATM  412  O   CPS A   1      20.538  10.655  -1.275  1.00  0.00          O 
HETATM  413  F   CPS A   1      20.193   9.712  -5.019  1.00  0.00          F 
HETATM  414  N   CPS A   1      14.464  10.866  -3.362  1.00  0.00          N 
HETATM  415  O   CPS A   1      14.760   9.744  -7.839  1.00  0.00          O 
HETATM  416  O   CPS A   1      12.339  10.559  -5.981  1.00  0.00          O 
HETATM  417  N   CPS A   1      14.410  10.825  -4.476  1.00  0.00          N 
HETATM  418  N   CPS A   1      17.876  10.202  -5.501  1.00  0.00          N 
HETATM  419  N   CPS A   1      20.956  10.693  -2.429  1.00  0.00          N 
HETATM  420  F   CPS A   1      13.812  10.099  -7.723  1.00  0.00          F 
HETATM  421  N   CPS A   1       9.714  10.943  -6.453  1.00  0.00          N 
HETATM  422  N   CPS A   1      16.205  10.983  -3.532  1.00  0.00          N 
HETATM  423  N   CPS A   1      21.543   9.905  -5.292  1.00  0.00          N 
HETATM  424  N   CPS A   1      14.456   9.830  -8.675  1.00  0.00          N 
HETATM  425  N   CPS A   1      19.445  11.609  -0.020  1.00  0.00          N 
HETATM  426  N   CPS A   1      20.070  10.759  -2.918  1.00  0.00          N 
HETATM  427  N   CPS A   1      11.141  10.328  -8.544  1.00  0.00          N 
HETATM  428  O   CPS A   1      20.367  10.093  -5.438  1.00  0.00          O 
HETATM  429  N   CPS A   1       9.994  11.559  -4.575  1.00  0.00          N 
HETATM  430  N   CPS A   1      11.660  11.757  -3.173  1.00  0.00          N 
HETATM  431  O   CPS A   1      14.043  10.019  -8.790  1.00  0.00          O 
HETATM  432  O   CPS A   1      12.640  11.406  -4.368  1.00  0.00          O 
HETATM  433  N   CPS A   1      19.166  10.732  -4.020  1.00  0.00          N 
HETATM  434  N   CPS A   1      10.366  11.383  -5.538  1.00  0.00          N 
HETATM  435  O   CPS A   1      12.385  11.739  -3.457  1.00  0.00          O 
HETATM  436  N   CPS A   1      14.484  10.899  -5.637  1.00  0.00          N 
HETATM  437  N   CPS A   1      12.892  10.962  -6.133  1.00  0.00          N 
HETATM  438  N   CPS A   1      15.255  11.386  -3.733  1.00  0.00          N 
HETATM  439  N   CPS A   1      10.996  11.692  -4.587  1.00  0.00          N 
HETATM  440  O   CPS A   1      17.067  10.965  -4.627  1.00  0.00          O 
HETATM  441  N   CPS A   1      19.891  11.654  -0.972  1.00  0.00          N 
HETATM  442  N   CPS A   1      12.592  11.732  -4.125  1.00  0.00          N 
HETATM  443  N   CPS A   1      10.834  11.319  -6.719  1.00  0.00          N 
HETATM  444  N   CPS A   1      14.084  11.772  -3.741  1.00  0.00          N 
HETATM  445  O   CPS A   1      17.971  11.639  -2.642  1.00  0.00          O 
HETATM  446  N   CPS A   1       8.965  12.536  -3.433  1.00  0.00          N 
HETATM  447  N   CPS A   1      20.445  11.548  -2.098  1.00  0.00          N 
HETATM  448  N   CPS A   1      12.091  10.230 -10.734  1.00  0.00          N 
HETATM  449  N   CPS A   1      17.109  10.531  -7.816  1.00  0.00          N 
HETATM  450  N   CPS A   1      16.102  11.959  -3.106  1.00  0.00          N 
HETATM  451  N   CPS A   1      17.196  11.390  -4.785  1.00  0.00          N 
HETATM  452  O   CPS A   1      11.230  12.589  -2.998  1.00  0.00          O 
HETATM  453  N   CPS A   1      21.031  11.399  -3.216  1.00  0.00          N 
HETATM  454  O   CPS A   1       9.261  12.691  -3.658  1.00  0.00          O 
HETATM  455  F   CPS A   1      12.825  11.873  -5.121  1.00  0.00          F 
HETATM  456  N   CPS A   1      11.211  11.344  -7.927  1.00  0.00          N 
HETATM  457  F   CPS A   1      18.153  11.802  -3.282  1.00  0.00          F 
HETATM  458  N   CPS A   1      16.277  11.794  -4.232  1.00  0.00          N 
HETATM  459  N   CPS A   1      10.509  11.231  -8.874  1.00  0.00          N 
HETATM  460  N   CPS A   1      11.960  11.570  -7.015  1.00  0.00          N 
HETATM  461  O   CPS A   1      19.668  11.360  -4.468  1.00  0.00          O 
HETATM  462  N   CPS A   1      11.199  12.827  -2.782  1.00  0.00          N 
HETATM  463  N   CPS A   1      21.594  11.214  -4.243  1.00  0.00          N 
HETATM  464  N   CPS A   1      18.986  12.811   0.383  1.00  0.00          N 
HETATM  465  O   CPS A   1      12.656  12.256  -4.417  1.00  0.00          O 
HETATM  466  N   CPS A   1      11.511  11.185  -8.912  1.00  0.00          N 
HETATM  467  N   CPS A   1      10.226  12.495  -5.001  1.00  0.00          N 
HETATM  468  N   CPS A   1      19.688  11.516  -4.668  1.00  0.00          N 
HETATM  469  N   CPS A   1      20.814  12.358  -1.285  1.00  0.00          N 
HETATM  470  N   CPS A   1      19.915  12.389  -1.716  1.00  0.00          N 
HETATM  471  O   CPS A   1      17.031  11.319  -6.971  1.00  0.00          O 
HETATM  472  O   CPS A   1      13.465  12.230  -5.419  1.00  0.00          O 
HETATM  473  O   CPS A   1      13.673  11.884  -6.688  1.00  0.00          O 
HETATM  474  O   CPS A   1      10.690  12.394  -6.150  1.00  0.00          O 
HETATM  475  N   CPS A   1      12.111  11.117 -10.273  1.00  0.00          N 
HETATM  476  O   CPS A   1      18.845  12.126  -3.887  1.00  0.00          O 
HETATM  477  N   CPS A   1      11.175  12.158  -7.262  1.00  0.00          N 
HETATM  478  N   CPS A   1      15.151  11.897  -6.560  1.00  0.00          N 
HETATM  479  F   CPS A   1      18.912  12.173  -3.957  1.00  0.00          F 
HETATM  480  N   CPS A   1      11.492  11.153 -11.059  1.00  0.00          N 
HETATM  481  N   CPS A   1      13.900  11.458  -8.959  1.00  0.00          N 
HETATM  482  N   CPS A   1      13.253  12.740  -4.556  1.00  0.00          N 
HETATM  483  N   CPS A   1      21.778  11.992  -3.637  1.00  0.00          N 
HETATM  484  F   CPS A   1      13.775  12.441  -5.465  1.00  0.00          F 
HETATM  485  N   CPS A   1       8.707  13.707  -3.035  1.00  0.00          N 
HETATM  486  O   CPS A   1      14.782  12.405  -5.274  1.00  0.00          O 
HETATM  487  N   CPS A   1      12.640  11.166 -11.110  1.00  0.00          N 
HETATM  488  N   CPS A   1      14.759  12.419  -5.688  1.00  0.00          N 
HETATM  489  N   CPS A   1      20.921  12.140  -4.136  1.00  0.00          N 
HETATM  490  O   CPS A   1      14.859  12.714  -4.671  1.00  0.00          O 
HETATM  491  N   CPS A   1      14.734  12.742  -4.662  1.00  0.00          N 
HETATM  492  O   CPS A   1      14.778  12.425  -5.935  1.00  0.00          O 
HETATM  493  N   CPS A   1      15.481  11.630  -8.674  1.00  0.00          N 
HETATM  494  O   CPS A   1      19.063  12.402  -4.357  1.00  0.00          O 
HETATM  495  N   CPS A   1      18.887  13.670   0.166  1.00  0.00          N 
HETATM  496  N   CPS A   1      13.050  12.342  -7.244  1.00  0.00          N 
HETATM  497  O   CPS A   1      19.045  13.466  -0.579  1.00  0.00          O 
HETATM  498  N   CPS A   1      16.603  13.266  -2.386  1.00  0.00          N 
HETATM  499  O   CPS A   1      13.795  11.901  -8.616  1.00  0.00          O 
HETATM  500  O   CPS A   1      13.807  12.969  -4.766  1.00  0.00          O 
HETATM  501  N   CPS A   1       9.449  13.325  -5.390  1.00  0.00          N 
HETATM  502  N   CPS A   1      17.216  12.808  -4.122  1.00  0.00          N 
HETATM  503  N   CPS A   1      15.522  12.808  -4.865  1.00  0.00          N 
HETATM  504  N   CPS A   1      10.140  13.514  -4.688  1.00  0.00          N 
HETATM  505  O   CPS A   1      13.024  12.234  -8.143  1.00  0.00          O 
HETATM  506  O   CPS A   1      12.887  12.669  -6.930  1.00  0.00          O 
HETATM  507  N   CPS A   1      16.619  11.796  -8.683  1.00  0.00          N 
HETATM  508  N   CPS A   1      13.157  12.311  -8.332  1.00  0.00          N 
HETATM  509  O   CPS A   1      17.010  13.354  -2.971  1.00  0.00          O 
HETATM  510  N   CPS A   1       9.442  14.187  -3.516  1.00  0.00          N 
HETATM  511  N   CPS A   1      10.601  13.493  -5.629  1.00  0.00          N 
HETATM  512  O   CPS A   1      20.147  13.082  -3.474  1.00  0.00          O 
HETATM  513  O   CPS A   1      16.173  13.487  -4.180  1.00  0.00          O 
HETATM  514  N   CPS A   1       9.177  14.712  -2.721  1.00  0.00          N 
HETATM  515  N   CPS A   1      15.958  12.419  -8.287  1.00  0.00          N 
HETATM  516  N   CPS A   1      11.061  13.487  -6.586  1.00  0.00          N 
HETATM  517  N   CPS A   1       8.573  14.641  -3.698  1.00  0.00          N 
HETATM  518  N   CPS A   1      22.902  12.893  -4.016  1.00  0.00          N 
HETATM  519  N   CPS A   1      19.599  13.835  -2.146  1.00  0.00          N 
HETATM  520  N   CPS A   1      11.566  13.765  -5.969  1.00  0.00          N 
HETATM  521  N   CPS A   1      23.405  12.677  -4.853  1.00  0.00          N 
HETATM  522  N   CPS A   1      20.294  13.308  -3.951  1.00  0.00          N 
HETATM  523  N   CPS A   1      15.930  12.492  -9.285  1.00  0.00          N 
HETATM  524  N   CPS A   1      14.168  13.227  -7.524  1.00  0.00          N 
HETATM  525  N   CPS A   1      17.146  14.652  -1.866  1.00  0.00          N 
HETATM  526  N   CPS A   1      18.156  13.949  -4.089  1.00  0.00          N 
HETATM  527  N   CPS A   1      14.854  13.938  -5.637  1.00  0.00          N 
HETATM  528  N   CPS A   1      19.707  15.294   1.405  1.00  0.00          N 
HETATM  529  N   CPS A   1      15.153  13.406  -7.510  1.00  0.00          N 
HETATM  530  O   CPS A   1      11.521  14.633  -4.703  1.00  0.00          O 
HETATM  531  N   CPS A   1      20.433  14.381  -2.020  1.00  0.00          N 
HETATM  532  N   CPS A   1      10.954  14.985  -4.071  1.00  0.00          N 
HETATM  533  N   CPS A   1      23.682  13.498  -4.099  1.00  0.00          N 
HETATM  534  N   CPS A   1      10.919  14.447  -6.329  1.00  0.00          N 
HETATM  535  N   CPS A   1      19.462  15.298   0.444  1.00  0.00          N 
HETATM  536  N   CPS A   1      20.460  15.240   0.538  1.00  0.00          N 
HETATM  537  N   CPS A   1      19.714  14.446  -2.715  1.00  0.00          N 
HETATM  538  N   CPS A   1      12.916  14.455  -5.754  1.00  0.00          N 
HETATM  539  N   CPS A   1      22.715  13.584  -4.714  1.00  0.00          N 
HETATM  540  N   CPS A   1      19.290  14.793  -1.817  1.00  0.00          N 
HETATM  541  N   CPS A   1      14.685  14.027  -6.817  1.00  0.00          N 
HETATM  542  N   CPS A   1      18.842  15.156  -0.929  1.00  0.00          N 
HETATM  543  N   CPS A   1      16.947  13.921  -6.758  1.00  0.00          N 
HETATM  544  N   CPS A   1      18.142  15.280  -1.704  1.00  0.00          N 
HETATM  545  N   CPS A   1      13.939  14.617  -5.983  1.00  0.00          N 
HETATM  546  O   CPS A   1      18.582  14.971  -2.802  1.00  0.00          O 
HETATM  547  N   CPS A   1      13.404  15.259  -3.999  1.00  0.00          N 
HETATM  548  N   CPS A   1      18.876  14.639  -3.934  1.00  0.00          N 
HETATM  549  O   CPS A   1      16.609  14.193  -6.684  1.00  0.00          O 
HETATM  550  N   CPS A   1      14.673  14.141  -8.000  1.00  0.00          N 
HETATM  551  N   CPS A   1      11.461  15.652  -4.154  1.00  0.00          N 
HETATM  552  N   CPS A   1      17.168  15.653  -1.715  1.00  0.00          N 
HETATM  553  N   CPS A   1      17.436  15.434  -2.717  1.00  0.00          N 
HETATM  554  N   CPS A   1      14.958  14.798  -6.151  1.00  0.00          N 
HETATM  555  N   CPS A   1      17.922  15.091  -3.818  1.00  0.00          N 
HETATM  556  N   CPS A   1      13.231  15.279  -5.171  1.00  0.00          N 
HETATM  557  N   CPS A   1      18.496  14.741  -4.913  1.00  0.00          N 
HETATM  558  N   CPS A   1      19.096  14.415  -5.874  1.00  0.00          N 
HETATM  559  N   CPS A   1      16.786  16.158  -0.544  1.00  0.00          N 
HETATM  560  N   CPS A   1      19.830  16.192   0.691  1.00  0.00          N 
HETATM  561  N   CPS A   1      17.977  14.662  -5.980  1.00  0.00          N 
HETATM  562  N   CPS A   1      16.953  15.520  -3.645  1.00  0.00          N 
HETATM  563  N   CPS A   1      12.982  15.252  -6.353  1.00  0.00          N 
HETATM  564  O   CPS A   1      16.906  15.113  -5.289  1.00  0.00          O 
HETATM  565  N   CPS A   1      19.132  15.927  -1.497  1.00  0.00          N 
HETATM  566  N   CPS A   1      12.753  15.885  -4.452  1.00  0.00          N 
HETATM  567  N   CPS A   1      16.823  14.966  -6.134  1.00  0.00          N 
HETATM  568  O   CPS A   1      14.397  15.578  -5.381  1.00  0.00          O 
HETATM  569  N   CPS A   1      15.813  15.920  -4.598  1.00  0.00          N 
HETATM  570  N   CPS A   1      18.697  15.326  -5.751  1.00  0.00          N 
HETATM  571  N   CPS A   1      13.735  16.245  -4.581  1.00  0.00          N 
HETATM  572  N   CPS A   1      15.583  15.936  -5.413  1.00  0.00          N 
HETATM  573  N   CPS A   1      17.642  16.245  -3.576  1.00  0.00          N 
HETATM  574  N   CPS A   1      14.929  16.503  -4.791  1.00  0.00          N 
HETATM  575  O   CPS A   1      17.487  16.450  -5.107  1.00  0.00          O 
HETATM  576  N   CPS A   1      14.258  17.078  -4.206  1.00  0.00          N 
HETATM  577  N   CPS A   1      16.104  16.734  -5.106  1.00  0.00          N 
HETATM  578  N   CPS A   1      17.415  16.559  -5.415  1.00  0.00          N 
HETATM  579  N   CPS A   1      14.079  17.226  -5.177  1.00  0.00          N 
HETATM  580  N   CPS A   1      19.590  16.049  -7.558  1.00  0.00          N 
HETATM  581  N   CPS A   1      19.005  16.336  -6.800  1.00  0.00          N 
HETATM  582  N   CPS A   1      18.472  16.290  -7.645  1.00  0.00          N 
HETATM  583  N   CPS A   1      14.667  18.345  -3.508  1.00  0.00          N 
HETATM  584  N   CPS A   1      19.218  17.119  -7.369  1.00  0.00          N 
HETATM  585  N   CPS A   1      15.598  18.721  -3.588  1.00  0.00          N 
HETATM  586  N   CPS A   1      14.765  19.139  -2.923  1.00  0.00          N 
HETATM  587  N   CPS A   1      14.657  19.171  -4.068  1.00  0.00          N 
