# Supplementary material for: Avibactam–Cyclodextrin Inclusion Complexes: Computational and Thermodynamic Insights for Drug Delivery, Detection, and Environmental Scavenging
Source: Molecules. 2025 Aug 18;30(16):3401. doi: 10.3390/molecules30163401 (PMC12388632; doi:10.3390/molecules30163401)
Supplement: Supplementary file 1 [file molecules-30-03401-s001.zip › DFT inputs - optimized structure - NCI/NCI/DM-bCD/func1.cub]

 Generated by Multiwfn
 Totally      1771250 grid points
  216   12.266265    2.139261  -22.876402
  125    0.278513    0.000000    0.000000
  130    0.000000    0.278513    0.000000
  109    0.000000    0.000000    0.278513
    6    6.000000   25.915463    8.934278   -9.911984
    6    6.000000   26.165943    7.485393   -7.437927
    6    6.000000   28.197999    8.598168   -5.750384
    6    6.000000   30.695537    8.790261   -7.156769
    6    6.000000   30.288185   10.139802   -9.694642
    8    8.000000   32.418347   10.182999   -5.605084
    8    8.000000   28.284208    8.971626  -11.114136
    6    6.000000   19.271768   16.149740  -11.975089
    6    6.000000   18.663882   14.413096   -9.741486
    6    6.000000   21.055533   13.336669   -8.595415
    6    6.000000   22.687534   12.140594  -10.648348
    6    6.000000   23.155016   14.022608  -12.781631
    8    8.000000   24.991063   11.395120   -9.443182
    8    8.000000   20.756119   14.842416  -13.764263
    6    6.000000   20.957359   26.028126  -11.633602
    6    6.000000   19.091859   25.007398   -9.684303
    6    6.000000   19.568994   22.224023   -9.232329
    6    6.000000   19.609730   20.767213  -11.716525
    6    6.000000   21.333306   22.007325  -13.669860
    8    8.000000   20.521454   18.309801  -11.061955
    8    8.000000   20.753187   24.649164  -13.904276
    6    6.000000   29.540921   30.639288   -9.402190
    6    6.000000   26.933796   31.746939   -8.756758
    6    6.000000   24.993119   29.648921   -8.570790
    6    6.000000   25.005100   28.080249  -10.990320
    6    6.000000   27.665607   27.176753  -11.615739
    8    8.000000   23.414332   25.927122  -10.611549
    8    8.000000   29.346493   29.300178  -11.710887
    6    6.000000   37.317925   27.059415   -4.190467
    6    6.000000   35.635218   28.862873   -2.706903
    6    6.000000   32.954447   28.895660   -3.724348
    6    6.000000   32.952014   29.428154   -6.546361
    6    6.000000   34.777933   27.607902   -7.877210
    8    8.000000   30.410502   29.096464   -7.413533
    8    8.000000   37.253402   27.755484   -6.756189
    6    6.000000   39.462092   17.520403   -2.064483
    6    6.000000   38.613969   19.188885    0.134773
    6    6.000000   36.938786   21.323456   -0.775824
    6    6.000000   38.245441   22.730855   -2.913235
    6    6.000000   39.028559   20.912536   -5.003642
    8    8.000000   36.474272   24.559214   -3.814494
    8    8.000000   40.646193   18.996038   -3.944441
    6    6.000000   34.837279    9.167398   -5.154797
    6    6.000000   35.548912    9.460965   -2.354978
    6    6.000000   35.771879   12.230482   -1.685357
    6    6.000000   37.586337   13.553779   -3.481344
    6    6.000000   37.004941   12.998139   -6.248596
    8    8.000000   37.353069   16.207521   -3.015315
    8    8.000000   36.735334   10.328417   -6.646338
    8    8.000000   23.880147    7.462076   -6.012895
    6    6.000000   22.180879    5.475370   -6.703461
    8    8.000000   28.520356    7.048174   -3.582015
    1    1.000000   26.845973    6.787551   -2.897177
    6    6.000000   32.585899   10.044727  -11.363992
    8    8.000000   32.261027   11.749112  -13.426506
    6    6.000000   34.077103   11.327544  -15.365447
    8    8.000000   20.369732   11.541308   -6.728287
    1    1.000000   21.856736   10.512225   -6.368038
    6    6.000000   24.659699   12.953198  -14.940544
    8    8.000000   25.500077   14.973490  -16.494724
    6    6.000000   26.966727   14.106943  -18.564177
    8    8.000000   17.280335   15.722731   -7.839828
    6    6.000000   14.607692   15.656586   -8.215995
    8    8.000000   33.814803    8.314683   -0.684193
    6    6.000000   33.981463    5.636367   -0.614115
    8    8.000000   36.636668   12.466314    0.843101
    1    1.000000   36.800154   14.274601    1.191605
    6    6.000000   39.104376   13.916859   -7.933072
    8    8.000000   38.360604   13.764532  -10.499898
    6    6.000000   40.178470   14.868639  -12.128017
    8    8.000000   17.686086   21.237153   -7.596478
    1    1.000000   17.926218   19.409088   -7.540258
    6    6.000000   21.038169   20.853793  -16.252233
    8    8.000000   23.046318   21.670574  -17.831533
    6    6.000000   22.838938   20.663973  -20.307621
    8    8.000000   19.356811   26.468834   -7.430492
    6    6.000000   17.031109   27.021277   -6.171996
    8    8.000000   37.351038   17.654127    1.960944
    6    6.000000   38.231818   17.983469    4.492115
    8    8.000000   36.413665   22.955218    1.288096
    1    1.000000   35.745350   24.525284    0.592153
    6    6.000000   40.396583   22.142592   -7.168456
    8    8.000000   42.487882   23.566050   -6.281975
    6    6.000000   43.748595   24.827214   -8.282411
    8    8.000000   22.569635   30.709782   -8.130827
    1    1.000000   21.425555   29.301909   -7.779326
    6    6.000000   27.809083   25.835030  -14.117709
    8    8.000000   30.116603   24.473537  -14.260393
    6    6.000000   30.222930   22.894257  -16.424996
    8    8.000000   26.904854   33.151699   -6.487268
    6    6.000000   28.159397   35.521157   -6.655189
    8    8.000000   35.484306   28.220337   -0.093831
    6    6.000000   37.478504   29.268166    1.398967
    8    8.000000   31.523559   30.781702   -2.450517
    1    1.000000   31.765829   30.478905   -0.664816
    6    6.000000   35.106048   28.042702  -10.665885
    8    8.000000   35.726397   30.607170  -11.158190
    6    6.000000   36.027142   31.063981  -13.781155
    1    1.000000   24.667028    7.944537  -11.213036
    1    1.000000   26.699511    5.545771   -7.906381
    1    1.000000   27.633229   10.508415   -5.190134
    1    1.000000   31.427736    6.889578   -7.493447
    1    1.000000   29.788096   12.100924   -9.312944
    1    1.000000   17.550634   16.677932  -12.970198
    1    1.000000   17.529619   12.844289  -10.461293
    1    1.000000   22.145213   14.876553   -7.744697
    1    1.000000   21.712922   10.482298  -11.398689
    1    1.000000   24.163322   15.648615  -12.025167
    1    1.000000   20.457325   27.959787  -12.129632
    1    1.000000   17.196394   25.268761  -10.458188
    1    1.000000   21.432299   22.026624   -8.362247
    1    1.000000   17.683501   20.641049  -12.449860
    1    1.000000   23.279549   21.783319  -13.037931
    1    1.000000   30.893413   32.138791   -9.781857
    1    1.000000   26.424703   32.983085  -10.340815
    1    1.000000   25.514636   28.399068   -7.007376
    1    1.000000   24.286682   29.227056  -12.549602
    1    1.000000   28.285622   25.883466  -10.137222
    1    1.000000   39.285833   27.243592   -3.624054
    1    1.000000   36.427735   30.760442   -2.901276
    1    1.000000   32.102391   27.035592   -3.421430
    1    1.000000   33.552442   31.373380   -6.867502
    1    1.000000   34.056813   25.691595   -7.651297
    1    1.000000   40.901481   16.199435   -1.417434
    1    1.000000   40.317589   19.994080    0.973865
    1    1.000000   35.180452   20.519901   -1.516511
    1    1.000000   39.917127   23.677135   -2.166725
    1    1.000000   37.340409   20.026201   -5.791195
    1    1.000000   34.890291    7.186248   -5.704745
    1    1.000000   37.410240    8.574053   -2.142741
    1    1.000000   33.915130   13.115883   -1.893785
    1    1.000000   39.505594   12.926539   -3.050739
    1    1.000000   35.249341   13.947221   -6.760909
    1    1.000000   21.524342    5.679990   -8.645475
    1    1.000000   20.575305    5.608654   -5.434555
    1    1.000000   23.088466    3.639261   -6.477767
    1    1.000000   32.813464    8.115462  -12.074998
    1    1.000000   34.270421   10.539071  -10.292246
    1    1.000000   33.756665   12.745594  -16.814534
    1    1.000000   33.847902    9.448292  -16.189692
    1    1.000000   36.000071   11.512311  -14.642830
    1    1.000000   23.493467   11.630267  -16.027956
    1    1.000000   26.278270   11.913704  -14.194652
    1    1.000000   25.865064   12.872120  -19.803973
    1    1.000000   28.636916   13.074064  -17.920052
    1    1.000000   27.563736   15.762094  -19.622050
    1    1.000000   13.766265   16.676424   -6.647119
    1    1.000000   13.921769   13.712102   -8.214618
    1    1.000000   14.057377   16.569528   -9.981365
    1    1.000000   35.909985    5.024668   -0.191485
    1    1.000000   33.374363    4.770599   -2.383886
    1    1.000000   32.729463    5.001574    0.883670
    1    1.000000   40.805703   12.779918   -7.599912
    1    1.000000   39.542515   15.869842   -7.430671
    1    1.000000   39.460373   14.708067  -14.044450
    1    1.000000   41.998365   13.893886  -12.004060
    1    1.000000   40.470331   16.866253  -11.680677
    1    1.000000   19.210426   21.419554  -17.047551
    1    1.000000   21.054629   18.797166  -16.088946
    1    1.000000   22.855848   18.597362  -20.283143
    1    1.000000   24.457600   21.337113  -21.376402
    1    1.000000   21.102772   21.298152  -21.234774
    1    1.000000   17.503088   28.226612   -4.579189
    1    1.000000   16.133113   25.302360   -5.491658
    1    1.000000   15.735742   28.024979   -7.425352
    1    1.000000   40.241876   17.545054    4.641821
    1    1.000000   37.166123   16.672659    5.657944
    1    1.000000   37.899400   19.905638    5.145505
    1    1.000000   39.066922   23.363490   -8.168961
    1    1.000000   41.020875   20.673584   -8.486125
    1    1.000000   42.481008   26.137573   -9.257152
    1    1.000000   44.499463   23.485190   -9.665480
    1    1.000000   45.304400   25.883596   -7.458293
    1    1.000000   27.675337   27.207106  -15.663997
    1    1.000000   26.207736   24.547438  -14.277293
    1    1.000000   30.039237   23.988837  -18.169586
    1    1.000000   28.728799   21.466948  -16.381406
    1    1.000000   32.049565   21.958187  -16.404813
    1    1.000000   30.203481   35.311318   -6.847254
    1    1.000000   27.765927   36.527130   -4.909526
    1    1.000000   27.450691   36.627603   -8.249912
    1    1.000000   37.119024   28.707887    3.339007
    1    1.000000   37.478363   31.325027    1.265638
    1    1.000000   39.319623   28.547389    0.818816
    1    1.000000   33.368241   27.522192  -11.639150
    1    1.000000   36.614302   26.795100  -11.340053
    1    1.000000   36.474865   33.054557  -14.010923
    1    1.000000   34.293351   30.634933  -14.822143
    1    1.000000   37.565243   29.928189  -14.569938
   16   16.000000   23.347002   19.948791   -1.945162
    8    8.000000   24.946295   18.373616   -4.440220
    8    8.000000   29.673182   16.214073   -3.470175
    8    8.000000   34.665451   20.510674  -10.137705
    8    8.000000   25.039452   19.657546    0.272811
    8    8.000000   21.023052   18.384469   -1.930187
    8    8.000000   23.050807   22.587787   -2.850546
    7    7.000000   31.276089   19.267496   -6.314914
    7    7.000000   27.219408   19.524980   -4.987080
    7    7.000000   33.475111   17.256920  -12.643471
    6    6.000000   27.427900   21.197755   -7.205009
    6    6.000000   30.201641   21.792852   -6.899999
    6    6.000000   27.049616   19.773593   -9.673687
    6    6.000000   31.334767   17.697669   -8.644460
    6    6.000000   28.662944   17.380021   -9.773022
    6    6.000000   29.392408   18.124682   -4.722943
    6    6.000000   33.322816   18.645349  -10.516754
    1    1.000000   26.180455   22.809435   -6.998689
    1    1.000000   31.063266   22.562968   -8.580899
    1    1.000000   30.557382   23.047525   -5.314318
    1    1.000000   27.543617   21.053470  -11.206437
    1    1.000000   25.076263   19.267015   -9.919275
    1    1.000000   31.990239   15.832663   -8.067468
    1    1.000000   27.708822   15.905958   -8.699668
    1    1.000000   28.768318   16.680686  -11.699833
    1    1.000000   34.959607   17.607380  -13.780667
    1    1.000000   32.788942   15.467418  -12.712100
  2.75600E-027  6.01614E-027  1.27924E-026  2.65848E-026  5.43017E-026  1.10045E-025
  2.24586E-025  4.71611E-025  1.04543E-024  2.49907E-024  6.48188E-024  1.80182E-023
  5.24701E-023  1.56460E-022  4.69473E-022  1.40096E-021  4.12632E-021  1.19365E-020
  3.38010E-020  9.34759E-020  2.52021E-019  6.61564E-019  1.68916E-018  4.19170E-018
  1.01034E-017  2.36424E-017  5.36914E-017  1.18299E-016  2.52826E-016  5.24035E-016
  1.05330E-015  2.05288E-015  3.87967E-015  7.10994E-015  1.26365E-014  2.17855E-014
  3.64445E-014  5.91875E-014  9.33835E-014  1.43280E-013  2.14076E-013  3.12046E-013
  4.44808E-013  6.21905E-013  8.55859E-013  1.16382E-012  1.56978E-012  2.10700E-012
  2.82004E-012  3.76530E-012  5.00887E-012  6.62046E-012  8.66298E-012  1.11780E-011
  1.41690E-011  1.75856E-011  2.13125E-011 -2.51674E-011 -2.89109E-011 -3.22687E-011
 -3.49637E-011 -3.67535E-011 -3.74660E-011 -3.70253E-011 -3.54646E-011 -3.29205E-011
 -2.96123E-011 -2.58100E-011  2.17970E-011  1.78357E-011  1.41404E-011  1.08620E-011
  8.08414E-012  5.82947E-012  4.07284E-012  2.75700E-012  1.80820E-012  1.14902E-012
  7.07410E-013  4.21969E-013  2.43867E-013  1.36547E-013  7.40742E-014  3.89317E-014
  1.98238E-014  9.77945E-015  4.67392E-015  2.16413E-015  9.70767E-016  4.21865E-016
  1.77605E-016  7.24358E-017  2.86197E-017  1.09543E-017  4.06175E-018  1.45895E-018
  5.07652E-019  1.71114E-019  5.58719E-020  1.76721E-020  5.41459E-021  1.60703E-021
  4.62015E-022  1.28665E-022  3.47087E-023  9.06946E-024  2.29556E-024  5.62805E-025
  1.33655E-025
  8.06272E-027  1.75888E-026  3.73608E-026  7.74988E-026  1.57756E-025  3.17631E-025
  6.40421E-025  1.31610E-024  2.81711E-024  6.40826E-024  1.56467E-023  4.07986E-023
  1.11753E-022  3.15327E-022  9.01378E-022  2.57900E-021  7.32566E-021  2.05446E-020
  5.66658E-020  1.53274E-019  4.05663E-019  1.04865E-018  2.64380E-018  6.49280E-018
  1.55172E-017  3.60598E-017  8.14292E-017  1.78591E-016  3.80260E-016  7.85790E-016
  1.57556E-015  3.06472E-015  5.78279E-015  1.05843E-014  1.87931E-014  3.23751E-014
  5.41291E-014  8.78730E-014  1.38606E-013  2.12634E-013  3.17681E-013  4.63064E-013
  6.60091E-013  9.22897E-013  1.26997E-012  1.72657E-012  2.32788E-012  3.12260E-012
  4.17583E-012  5.56988E-012  7.40103E-012  9.77077E-012  1.27705E-011  1.64602E-011
  2.08444E-011  2.58487E-011  3.13039E-011 -3.69432E-011 -4.24164E-011 -4.73225E-011
 -5.12566E-011 -5.38649E-011 -5.48960E-011 -5.42400E-011 -5.19456E-011 -4.82132E-011
 -4.33640E-011 -3.77931E-011  3.19152E-011  2.61140E-011  2.07030E-011  1.59028E-011
  1.18357E-011  8.53473E-012  5.96295E-012  4.03651E-012  2.64742E-012  1.68233E-012
  1.03578E-012  6.17856E-013  3.57084E-013  1.99946E-013  1.08470E-013  5.70113E-014
  2.90308E-014  1.43219E-014  6.84511E-015  3.16954E-015  1.42181E-015  6.17894E-016
  2.60141E-016  1.06101E-016  4.19223E-017  1.60464E-017  5.95001E-018  2.13726E-018
  7.43695E-019  2.50683E-019  8.18549E-020  2.58911E-020  7.93302E-021  2.35454E-021
  6.76938E-022  1.88523E-022  5.08570E-023  1.32893E-023  3.36372E-024  8.24702E-025
  1.95855E-025
  2.28518E-026  4.98285E-026  1.05769E-025  2.19158E-025  4.45254E-025  8.93355E-025
  1.78971E-024  3.63613E-024  7.63605E-024  1.68784E-023  3.96677E-023  9.88837E-023
  2.58085E-022  6.93490E-022  1.88980E-021  5.16470E-021  1.40493E-020  3.78512E-020
  1.00649E-019  2.63457E-019  6.77397E-019  1.70763E-018  4.21336E-018  1.01600E-017
  2.39112E-017  5.48592E-017  1.22573E-016  2.66484E-016  5.63337E-016  1.15727E-015
  2.30927E-015  4.47436E-015  8.41586E-015  1.53642E-014  2.72240E-014  4.68224E-014
  7.81832E-014  1.26796E-013  1.99850E-013  3.06418E-013  4.57612E-013  6.66839E-013
  9.50354E-013  1.32843E-012  1.82753E-012  2.48364E-012  3.34678E-012  4.48598E-012
  5.99340E-012  7.98532E-012  1.05976E-011  1.39734E-011  1.82411E-011  2.34850E-011
  2.97101E-011  3.68101E-011 -4.45447E-011 -5.25354E-011 -6.02860E-011 -6.72287E-011
 -7.27908E-011 -7.64715E-011 -7.79158E-011 -7.69689E-011 -7.37008E-011 -6.83962E-011
 -6.15106E-011 -5.36040E-011 -4.52641E-011 -3.70348E-011  2.93600E-011  2.25521E-011
  1.67842E-011  1.21031E-011  8.45604E-012  5.72421E-012  3.75438E-012  2.38579E-012
  1.46892E-012  8.76250E-013  5.06433E-013  2.83580E-013  1.53846E-013  8.08627E-014
  4.11773E-014  2.03148E-014  9.70969E-015  4.49608E-015  2.01694E-015  8.76552E-016
  3.69049E-016  1.50525E-016  5.94765E-017  2.27663E-017  8.44195E-018  3.03245E-018
  1.05522E-018  3.55700E-019  1.16149E-019  3.67392E-020  1.12571E-020  3.34122E-021
  9.60634E-022  2.67536E-022  7.21735E-023  1.88599E-023  4.77379E-024  1.17044E-024
  2.77968E-025
  6.27449E-026  1.36771E-025  2.90194E-025  6.00911E-025  1.21963E-024  2.44293E-024
  4.87960E-024  9.86223E-024  2.05284E-023  4.47469E-023  1.03098E-022  2.50521E-022
  6.34337E-022  1.64744E-021  4.32627E-021  1.13680E-020  2.96861E-020  7.67212E-020
  1.95735E-019  4.92139E-019  1.21790E-018  2.96294E-018  7.07786E-018  1.65807E-017
  3.80427E-017  8.53782E-017  1.87197E-016  4.00523E-016  8.35387E-016  1.69701E-015
  3.35492E-015  6.45065E-015  1.20567E-014  2.18978E-014  3.86379E-014  6.62267E-014
  1.10280E-013  1.78457E-013  2.80784E-013  4.29911E-013  6.41337E-013  9.33750E-013
  1.32978E-012  1.85760E-012  2.55385E-012  3.46820E-012  4.66951E-012  6.25254E-012
  8.34355E-012  1.11017E-011  1.47126E-011  1.93717E-011  2.52538E-011 -3.24730E-011
 -4.10350E-011 -5.07923E-011 -6.14141E-011 -7.23806E-011 -8.30107E-011 -9.25258E-011
 -1.00141E-010 -1.05170E-010 -1.07127E-010 -1.05802E-010 -1.01291E-010 -9.39872E-011
 -8.45154E-011 -7.36450E-011 -6.21826E-011 -5.08746E-011 -4.03301E-011 -3.09776E-011
  2.30544E-011  1.66243E-011  1.16149E-011  7.86259E-012  5.15694E-012  3.27712E-012
  2.01773E-012  1.20366E-012  6.95675E-013  3.89556E-013  2.11345E-013  1.11087E-013
  5.65700E-014  2.79095E-014  1.33400E-014  6.17728E-015  2.77120E-015  1.20438E-015
  5.07088E-016  2.06833E-016  8.17275E-017  3.12842E-017  1.16008E-017  4.16725E-018
  1.45014E-018  4.88833E-019  1.59625E-019  5.04925E-020  1.54716E-020  4.59220E-021
  1.32033E-021  3.67719E-022  9.92018E-023  2.59232E-023  6.56178E-024  1.60885E-024
  3.82092E-025
  1.66896E-025  3.63716E-025  7.71525E-025  1.59715E-024  3.24046E-024  6.48752E-024
  1.29487E-023  2.61366E-023  5.42727E-023  1.17788E-022  2.69445E-022  6.47766E-022
  1.61650E-021  4.12133E-021  1.05832E-020  2.70878E-020  6.86446E-020  1.71567E-019
  4.22059E-019  1.02095E-018  2.42749E-018  5.67208E-018  1.30218E-017  2.93630E-017
  6.49979E-017  1.41141E-016  3.00384E-016  6.25941E-016  1.27573E-015  2.54036E-015
  4.93739E-015  9.35758E-015  1.72798E-014  3.10695E-014  5.43652E-014  9.25448E-014
  1.53237E-013  2.46828E-013  3.86899E-013  5.90574E-013  8.78813E-013  1.27686E-012
  1.81524E-012  2.53185E-012  3.47581E-012  4.71347E-012  6.33650E-012  8.47081E-012
  1.12838E-011  1.49863E-011  1.98238E-011  2.60544E-011 -3.39088E-011 -4.35363E-011
 -5.49425E-011 -6.79297E-011 -8.20566E-011 -9.66317E-011 -1.10750E-010 -1.23377E-010
 -1.33471E-010 -1.40122E-010 -1.42686E-010 -1.40886E-010 -1.34853E-010 -1.25108E-010
 -1.12485E-010 -9.80069E-011 -8.27460E-011 -6.76940E-011 -5.36608E-011 -4.12156E-011
 -3.06730E-011  2.21177E-011  1.54528E-011  1.04606E-011  6.86097E-012  4.36003E-012
  2.68452E-012  1.60145E-012  9.25600E-013  5.18318E-013  2.81207E-013  1.47812E-013
  7.52735E-014  3.71380E-014  1.77515E-014  8.22027E-015  3.68781E-015  1.60279E-015
  6.74848E-016  2.75266E-016  1.08771E-016  4.16371E-017  1.54402E-017  5.54658E-018
  1.93016E-018  6.50662E-019  2.12474E-019  6.72110E-020  2.05948E-020  6.11298E-021
  1.75761E-021  4.89514E-022  1.32062E-022  3.45107E-023  8.73563E-024  2.14188E-024
  5.08692E-025
  4.30044E-025  9.37068E-025  1.98754E-024  4.11439E-024  8.34878E-024  1.67211E-023
  3.34009E-023  6.75089E-023  1.40436E-022  3.05342E-022  6.99135E-022  1.67912E-021
  4.17475E-021  1.05710E-020  2.68694E-020  6.78357E-020  1.68949E-019  4.13443E-019
  9.92047E-019  2.33195E-018  5.36919E-018  1.21117E-017  2.67792E-017  5.80623E-017
  1.23499E-016  2.57758E-016  5.27891E-016  1.06063E-015  2.08968E-015  4.03464E-015
  7.62770E-015  1.41079E-014  2.55046E-014  4.50279E-014  7.75741E-014  1.30331E-013
  2.13442E-013  3.40662E-013  5.29924E-013  8.03782E-013  1.18978E-012  1.72102E-012
  2.43739E-012  3.38822E-012  4.63719E-012  6.26993E-012  8.40437E-012  1.12021E-011
  1.48777E-011  1.97008E-011  2.59857E-011 -3.40619E-011 -4.42236E-011 -5.66602E-011
 -7.13759E-011 -8.81141E-011 -1.06305E-010 -1.25059E-010 -1.43210E-010 -1.59429E-010
 -1.72376E-010 -1.80884E-010 -1.84127E-010 -1.81750E-010 -1.73925E-010 -1.61325E-010
 -1.45025E-010 -1.26343E-010 -1.06659E-010 -8.72501E-011 -6.91587E-011 -5.31166E-011
 -3.95285E-011  2.85026E-011  1.99134E-011  1.34801E-011  8.84137E-012  5.61857E-012
  3.45944E-012  2.06375E-012  1.19282E-012  6.67966E-013  3.62404E-013  1.90496E-013
  9.70122E-014  4.78644E-014  2.28791E-014  1.05950E-014  4.75327E-015  2.06591E-015
  8.69863E-016  3.54820E-016  1.40209E-016  5.36729E-017  1.99039E-017  7.15022E-018
  2.48827E-018  8.38820E-019  2.73923E-019  8.66506E-020  2.65520E-020  7.88135E-021
  2.26610E-021  6.31145E-022  1.70274E-022  4.44972E-023  1.12637E-023  2.76178E-024
  6.55927E-025
  1.07344E-024  2.33890E-024  4.96107E-024  1.02721E-023  2.08552E-023  4.18155E-023
  8.36962E-023  1.69723E-022  3.54756E-022  7.75894E-022  1.78732E-021  4.31385E-021
  1.07559E-020  2.72434E-020  6.90829E-020  1.73532E-019  4.28850E-019  1.03839E-018
  2.45784E-018  5.68088E-018  1.28172E-017  2.82325E-017  6.07394E-017  1.27712E-016
  2.62637E-016  5.28654E-016  1.04229E-015  2.01409E-015  3.81615E-015  7.09141E-015
  1.29241E-014  2.30956E-014  4.04516E-014  6.94012E-014  1.16557E-013  1.91495E-013
  3.07585E-013  4.82802E-013  7.40423E-013  1.10955E-012  1.62553E-012  2.33062E-012
  3.27540E-012  4.52200E-012  6.15001E-012  8.26587E-012  1.10156E-011  1.45986E-011
  1.92798E-011  2.53917E-011  3.33217E-011 -4.34760E-011 -5.62167E-011 -7.17755E-011
 -9.01545E-011 -1.11031E-010 -1.33696E-010 -1.57038E-010 -1.79607E-010 -1.99751E-010
 -2.15803E-010 -2.26312E-010 -2.30254E-010 -2.27190E-010 -2.17338E-010 -2.01542E-010
 -1.81141E-010 -1.57780E-010 -1.33180E-010 -1.08934E-010 -8.63394E-011 -6.63079E-011
 -4.93430E-011  3.55781E-011  2.48562E-011  1.68257E-011  1.10356E-011  7.01298E-012
  4.31802E-012  2.57595E-012  1.48888E-012  8.33769E-013  4.52367E-013  2.37788E-013
  1.21099E-013  5.97495E-014  2.85607E-014  1.32263E-014  5.93391E-015  2.57910E-015
  1.08597E-015  4.42981E-016  1.75051E-016  6.70118E-017  2.48509E-017  8.92758E-018
  3.10685E-018  1.04737E-018  3.42033E-019  1.08198E-019  3.31554E-020  9.84159E-021
  2.82977E-021  7.88150E-022  2.12635E-022  5.55683E-023  1.40664E-023  3.44903E-024
  8.19162E-025
  2.59562E-024  5.65560E-024  1.19982E-023  2.48540E-023  5.05073E-023  1.01447E-022
  2.03674E-022  4.15054E-022  8.73679E-022  1.92770E-021  4.48224E-021  1.09098E-020
  2.73788E-020  6.96370E-020  1.76924E-019  4.44366E-019  1.09590E-018  2.64303E-018
  6.21887E-018  1.42580E-017  3.18346E-017  6.92136E-017  1.46562E-016  3.02394E-016
  6.08280E-016  1.19377E-015  2.28760E-015  4.28400E-015  7.84703E-015  1.40703E-014
  2.47147E-014  4.25516E-014  7.18382E-014  1.18948E-013  1.93163E-013  3.07594E-013
  4.80178E-013  7.34627E-013  1.10121E-012  1.61732E-012  2.32784E-012  3.28571E-012
  4.55347E-012  6.20673E-012  8.34097E-012  1.10825E-011  1.46033E-011  1.91382E-011
  2.49985E-011  3.25761E-011  4.23281E-011  5.47344E-011  7.02231E-011  8.90670E-011
 -1.11265E-010 -1.36427E-010 -1.63699E-010 -1.91747E-010 -2.18830E-010 -2.42960E-010
 -2.62137E-010 -2.74618E-010 -2.79175E-010 -2.75286E-010 -2.63217E-010 -2.43990E-010
 -2.19224E-010 -1.90905E-010 -1.61110E-010 -1.31759E-010 -1.04417E-010 -8.01840E-011
 -5.96646E-011 -4.30180E-011 -3.00527E-011 -2.03428E-011  1.33422E-011  8.47864E-012
  5.22042E-012  3.11429E-012  1.80004E-012  1.00803E-012  5.46917E-013  2.87493E-013
  1.46414E-013  7.22411E-014  3.45324E-014  1.59921E-014  7.17488E-015  3.11854E-015
  1.31313E-015  5.35653E-016  2.11676E-016  8.10340E-017  3.00516E-017  1.07961E-017
  3.75718E-018  1.26663E-018  4.13643E-019  1.30854E-019  4.00984E-020  1.19027E-020
  3.42246E-021  9.53243E-022  2.57180E-022  6.72102E-023  1.70136E-023  4.17175E-024
  9.90826E-025
  6.07990E-024  1.32487E-023  2.81152E-023  5.82788E-023  1.18586E-022  2.38752E-022
  4.81281E-022  9.87010E-022  2.09626E-021  4.67612E-021  1.09987E-020  2.70522E-020
  6.84605E-020  1.75188E-019  4.46885E-019  1.12498E-018  2.77681E-018  6.69397E-018
  1.57238E-017  3.59427E-017  7.99010E-017  1.72692E-016  3.62890E-016  7.41567E-016
  1.47420E-015  2.85237E-015  5.37485E-015  9.87071E-015  1.76808E-014  3.09176E-014
  5.28274E-014  8.82801E-014  1.44411E-013  2.31431E-013  3.63598E-013  5.60315E-013
  8.47264E-013  1.25743E-012  1.83189E-012  2.62017E-012  3.68032E-012  5.07904E-012
  6.89262E-012  9.21003E-012  1.21398E-011  1.58218E-011  2.04438E-011  2.62610E-011
  3.36135E-011  4.29317E-011  5.47215E-011  6.95172E-011  8.77982E-011  1.09870E-010
  1.35729E-010  1.64925E-010  1.96478E-010 -2.28850E-010 -2.60034E-010 -2.87735E-010
 -3.09641E-010 -3.23738E-010 -3.28606E-010 -3.23646E-010 -3.09175E-010 -2.86389E-010
 -2.57180E-010 -2.23862E-010 -1.88861E-010 -1.54415E-010 -1.22347E-010 -9.39383E-011
 -6.98907E-011 -5.03863E-011 -3.51978E-011 -2.38242E-011  1.56249E-011  9.92900E-012
  6.11332E-012  3.64692E-012  2.10789E-012  1.18042E-012  6.40455E-013  3.36664E-013
  1.71458E-013  8.45987E-014  4.04401E-014  1.87283E-014  8.40260E-015  3.65222E-015
  1.53788E-015  6.27343E-016  2.47914E-016  9.49083E-017  3.51975E-017  1.26450E-017
  4.40071E-018  1.48360E-018  4.84507E-019  1.53274E-019  4.69695E-020  1.39425E-020
  4.00906E-021  1.11664E-021  3.01268E-022  7.87332E-023  1.99308E-023  4.88712E-024
  1.16075E-024
  1.37957E-023  3.00670E-023  6.38334E-023  1.32436E-022  2.69935E-022  5.45093E-022
  1.10431E-021  2.28218E-021  4.89847E-021  1.10659E-020  2.63684E-020  6.56111E-020
  1.67585E-019  4.31799E-019  1.10685E-018  2.79565E-018  6.91539E-018  1.66908E-017
  3.92210E-017  8.96185E-017  1.98986E-016  4.29193E-016  8.99197E-016  1.83007E-015
  3.61894E-015  6.95575E-015  1.30000E-014  2.36381E-014  4.18438E-014  7.21634E-014
  1.21348E-013  1.99145E-013  3.19261E-013  5.00486E-013  7.67949E-013  1.15444E-012
  1.70164E-012  2.46116E-012  3.49496E-012  4.87517E-012  6.68299E-012  9.00713E-012
  1.19426E-011  1.55913E-011  2.00666E-011  2.55032E-011  3.20744E-011  4.00137E-011
  4.96360E-011  6.13499E-011  7.56480E-011  9.30632E-011  1.14083E-010  1.39025E-010
  1.67883E-010  2.00181E-010  2.34863E-010  2.70267E-010  3.04204E-010  3.34158E-010
 -3.57588E-010 -3.72270E-010 -3.76637E-010 -3.70031E-010 -3.52819E-010 -3.26346E-010
 -2.92739E-010 -2.54601E-010 -2.14655E-010 -1.75418E-010 -1.38936E-010 -1.06644E-010
 -7.93255E-011 -5.71782E-011 -3.99370E-011 -2.70293E-011  1.77256E-011  1.12632E-011
  6.93451E-012  4.13668E-012  2.39092E-012  1.33890E-012  7.26436E-013  3.81861E-013
  1.94476E-013  9.59568E-014  4.58699E-014  2.12431E-014  9.53103E-015  4.14275E-015
  1.74446E-015  7.11622E-016  2.81223E-016  1.07662E-016  3.99279E-017  1.43447E-017
  4.99230E-018  1.68307E-018  5.49658E-019  1.73887E-019  5.32870E-020  1.58181E-020
  4.54842E-021  1.26689E-021  3.41809E-022  8.93295E-023  2.26135E-023  5.54499E-024
  1.31702E-024
  3.03240E-023  6.61051E-023  1.40423E-022  2.91668E-022  5.95727E-022  1.20735E-021
  2.46060E-021  5.13091E-021  1.11463E-020  2.55349E-020  6.17011E-020  1.55403E-019
  4.00737E-019  1.03984E-018  2.67904E-018  6.79139E-018  1.68434E-017  4.07291E-017
  9.58302E-017  2.19139E-016  4.86720E-016  1.04964E-015  2.19767E-015  4.46744E-015
  8.81856E-015  1.69079E-014  3.14981E-014  5.70392E-014  1.00459E-013  1.72188E-013
  2.87432E-013  4.67678E-013  7.42395E-013  1.15088E-012  1.74413E-012  2.58664E-012
  3.75785E-012  5.35291E-012  7.48233E-012  1.02699E-011  1.38486E-011  1.83538E-011
  2.39154E-011  3.06500E-011  3.86562E-011  4.80169E-011  5.88119E-011  7.11406E-011
  8.51522E-011  1.01073E-010  1.19221E-010  1.39979E-010  1.63735E-010  1.90762E-010
  2.21066E-010  2.54223E-010  2.89247E-010  3.24536E-010  3.57934E-010  3.86921E-010
  4.08913E-010  4.21629E-010  4.23451E-010 -4.13703E-010 -3.92790E-010 -3.62152E-010
 -3.24068E-010 -2.81329E-010 -2.36859E-010 -1.93357E-010 -1.53021E-010 -1.17383E-010
 -8.72730E-011 -6.28844E-011 -4.39106E-011 -2.97124E-011 -1.94821E-011  1.23778E-011
  7.62006E-012  4.54532E-012  2.62697E-012  1.47104E-012  7.98108E-013  4.19529E-013
  2.13658E-013  1.05421E-013  5.03940E-014  2.33384E-014  1.04712E-014  4.55143E-015
  1.91657E-015  7.81839E-016  3.08976E-016  1.18288E-016  4.38694E-017  1.57609E-017
  5.48527E-018  1.84929E-018  6.03951E-019  1.91065E-019  5.85522E-020  1.73813E-020
  4.99798E-021  1.39212E-021  3.75603E-022  9.81624E-023  2.48499E-023  6.09344E-024
  1.44730E-024
  6.45682E-023  1.40801E-022  2.99312E-022  6.22552E-022  1.27474E-021  2.59465E-021
  5.32472E-021  1.12174E-020  2.46964E-020  5.74353E-020  1.40819E-019  3.59065E-019
  9.34717E-019  2.44222E-018  6.32343E-018  1.60880E-017  4.00078E-017  9.69425E-017
  2.28460E-016  5.23085E-016  1.16292E-015  2.50967E-015  5.25691E-015  1.06883E-014
  2.10966E-014  4.04337E-014  7.52731E-014  1.36168E-013  2.39481E-013  4.09712E-013
  6.82345E-013  1.10711E-012  1.75158E-012  2.70486E-012  4.08119E-012  6.02311E-012
  8.70369E-012  1.23270E-011  1.71260E-011  2.33556E-011  3.12799E-011  4.11522E-011
  5.31876E-011  6.75303E-011  8.42224E-011  1.03181E-010  1.24193E-010  1.46938E-010
  1.71040E-010  1.96135E-010  2.21946E-010  2.48338E-010  2.75322E-010  3.02992E-010
  3.31394E-010  3.60360E-010  3.89321E-010  4.17193E-010  4.42362E-010  4.62796E-010
  4.76306E-010  4.80886E-010  4.75077E-010  4.58273E-010  4.30885E-010  3.94337E-010
 -3.50887E-010 -3.03317E-010 -2.54551E-010 -2.07296E-010 -1.63752E-010 -1.25441E-010
 -9.31667E-011 -6.70779E-011 -4.68107E-011 -3.16604E-011 -2.07521E-011  1.31813E-011
  8.11308E-012  4.83868E-012  2.79620E-012  1.56567E-012  8.49395E-013  4.46467E-013
  2.27370E-013  1.12184E-013  5.36260E-014  2.48349E-014  1.11426E-014  4.84327E-015
  2.03946E-015  8.31980E-016  3.28794E-016  1.25876E-016  4.66840E-017  1.67723E-017
  5.83733E-018  1.96801E-018  6.42730E-019  2.03336E-019  6.23133E-020  1.84980E-020
  5.31915E-021  1.48160E-021  3.99749E-022  1.04474E-022  2.64480E-023  6.48539E-024
  1.54041E-024
  1.33182E-022  2.90544E-022  6.18176E-022  1.28792E-021  2.64499E-021  5.41079E-021
  1.11927E-020  2.38513E-020  5.32815E-020  1.25898E-019  3.13293E-019  8.08642E-019
  2.12440E-018  5.58720E-018  1.45344E-017  3.71050E-017  9.25125E-017  2.24624E-016
  5.30245E-016  1.21576E-015  2.70615E-015  5.84626E-015  1.22573E-014  2.49420E-014
  4.92663E-014  9.44835E-014  1.75991E-013  3.18518E-013  5.60404E-013  9.59080E-013
  1.59771E-012  2.59288E-012  4.10299E-012  6.33698E-012  9.56284E-012  1.41151E-011
  2.03999E-011  2.88966E-011  4.01509E-011  5.47575E-011  7.33250E-011  9.64199E-011
  1.24487E-010  1.57752E-010  1.96111E-010  2.39044E-010  2.85557E-010  3.34201E-010
  3.83168E-010  4.30475E-010  4.74211E-010  5.12788E-010  5.45147E-010  5.70864E-010
  5.90102E-010  6.03431E-010  6.11552E-010  6.14993E-010  6.13881E-010  6.07843E-010
  5.96091E-010  5.77651E-010  5.51695E-010  5.17865E-010  4.76521E-010  4.28826E-010
  3.76656E-010  3.22377E-010  2.68513E-010 -2.17421E-010 -1.71010E-010 -1.30576E-010
 -9.67434E-011 -6.95248E-011 -4.84510E-011 -3.27355E-011 -2.14399E-011  1.36100E-011
  8.37318E-012  4.99210E-012  2.88411E-012  1.61458E-012  8.75799E-013  4.60295E-013
  2.34392E-013  1.15642E-013  5.52764E-014  2.55984E-014  1.14849E-014  4.99198E-015
  2.10206E-015  8.57513E-016  3.38884E-016  1.29740E-016  4.81171E-017  1.72873E-017
  6.01660E-018  2.02847E-018  6.62482E-019  2.09587E-019  6.42295E-020  1.90670E-020
  5.48284E-021  1.52721E-021  4.12060E-022  1.07693E-022  2.72631E-023  6.68533E-024
  1.58792E-024
  2.66113E-022  5.80843E-022  1.23715E-021  2.58262E-021  5.32241E-021  1.09513E-020
  2.28589E-020  4.93338E-020  1.11942E-019  2.68896E-019  6.79165E-019  1.77389E-018
  4.70088E-018  1.24395E-017  3.25006E-017  8.32335E-017  2.08023E-016  5.06061E-016
  1.19653E-015  2.74733E-015  6.12306E-015  1.32437E-014  2.77985E-014  5.66286E-014
  1.11978E-013  2.14993E-013  4.00924E-013  7.26502E-013  1.27990E-012  2.19358E-012
  3.66005E-012  5.95031E-012  9.43449E-012  1.46038E-011  2.20926E-011  3.26989E-011
  4.74000E-011  6.73581E-011  9.39070E-011  1.28509E-010  1.72664E-010  2.27764E-010
  2.94877E-010  3.74476E-010  4.66141E-010  5.68278E-010  6.77941E-010  7.90824E-010
  9.01477E-010  1.00378E-009  1.09162E-009  1.15967E-009  1.20408E-009  1.22307E-009
  1.21708E-009  1.18859E-009  1.14159E-009  1.08083E-009  1.01103E-009  9.36231E-010
  8.59404E-010  7.82364E-010  7.05988E-010  6.30591E-010  5.56340E-010  4.83590E-010
  4.13057E-010  3.45808E-010  2.83112E-010  2.26219E-010  1.76136E-010 -1.33457E-010
 -9.83035E-011 -7.03363E-011 -4.88546E-011 -3.29263E-011 -2.15245E-011  1.36446E-011
  8.38556E-012  4.99550E-012  2.88435E-012  1.61398E-012  8.75174E-013  4.59848E-013
  2.34119E-013  1.15490E-013  5.51977E-014  2.55598E-014  1.14669E-014  4.98392E-015
  2.09860E-015  8.56082E-016  3.38313E-016  1.29520E-016  4.80353E-017  1.72579E-017
  6.00638E-018  2.02503E-018  6.61362E-019  2.09234E-019  6.41219E-020  1.90352E-020
  5.47374E-021  1.52469E-021  4.11384E-022  1.07517E-022  2.72188E-023  6.67455E-024
  1.58537E-024
  5.15102E-022  1.12503E-021  2.39934E-021  5.02054E-021  1.03888E-020  2.15186E-020
  4.53741E-020  9.92942E-020  2.29060E-019  5.59546E-019  1.43414E-018  3.78847E-018
  1.01215E-017  2.69351E-017  7.06519E-017  1.81458E-016  4.54509E-016  1.10766E-015
  2.62294E-015  6.03067E-015  1.34578E-014  2.91439E-014  6.12471E-014  1.24921E-013
  2.47338E-013  4.75527E-013  8.88085E-013  1.61188E-012  2.84483E-012  4.88554E-012
  8.17034E-012  1.33174E-011 -2.11773E-011 -3.28891E-011  4.99382E-011  7.42138E-011
  1.08056E-010  1.54278E-010  2.16145E-010  2.97273E-010  4.01403E-010  5.32036E-010
  6.91875E-010  8.82128E-010  1.10172E-009  1.34654E-009  1.60896E-009  1.87773E-009
  2.13851E-009  2.37503E-009  2.57084E-009  2.71136E-009  2.78587E-009  2.78918E-009
  2.72229E-009  2.59233E-009  2.41130E-009  2.19431E-009  1.95736E-009  1.71532E-009
  1.48041E-009  1.26131E-009  1.06310E-009  8.87728E-010  7.34863E-010  6.02837E-010
  4.89443E-010  3.92501E-010  3.10133E-010  2.40820E-010  1.83307E-010  1.36461E-010
  9.91580E-011  7.02141E-011 -4.83865E-011 -3.24169E-011 -2.10965E-011  1.33282E-011
  8.17035E-012  4.85803E-012  2.80096E-012  1.56563E-012  8.48274E-013  4.45442E-013
  2.26680E-013  1.11782E-013  5.34115E-014  2.47279E-014  1.10920E-014  4.82044E-015
  2.02959E-015  8.27878E-016  3.27152E-016  1.25243E-016  4.64480E-017  1.66873E-017
  5.80774E-018  1.95805E-018  6.39484E-019  2.02312E-019  6.20008E-020  1.84057E-020
  5.29273E-021  1.47428E-021  3.97785E-022  1.03964E-022  2.63195E-023  6.45405E-024
  1.53301E-024
  9.65927E-022  2.11139E-021  4.51000E-021  9.46349E-021  1.96756E-020  4.10669E-020
  8.75806E-020  1.94560E-019  4.56643E-019  1.13447E-018  2.94928E-018  7.87437E-018
  2.11952E-017  5.66928E-017  1.49236E-016  3.84274E-016  9.64414E-016  2.35413E-015
  5.58243E-015  1.28517E-014  2.87148E-014  6.22601E-014  1.31005E-013  2.67550E-013
  5.30471E-013  1.02141E-012  1.91076E-012  3.47450E-012  6.14508E-012  1.05784E-011
  1.77388E-011 -2.90030E-011 -4.62818E-011 -7.21595E-011 -1.10044E-010  1.64322E-010
  2.40490E-010  3.45239E-010  4.86422E-010  6.72824E-010  9.13638E-010  1.21755E-009
  1.59140E-009  2.03841E-009  2.55624E-009  3.13508E-009  3.75642E-009 -4.39271E-009
 -5.00863E-009 -5.56387E-009 -6.01741E-009 -6.33260E-009 -6.48231E-009 -6.45301E-009
  6.24693E-009  5.88193E-009  5.38886E-009  4.80714E-009  4.17936E-009  3.54592E-009
  2.94080E-009  2.38888E-009  1.90512E-009  1.49534E-009  1.15805E-009  8.86828E-010
  6.72623E-010  5.05655E-010  3.76697E-010  2.77764E-010  2.02333E-010  1.45250E-010
  1.02494E-010  7.09104E-011  4.79890E-011  3.17048E-011  2.04141E-011  1.27930E-011
  7.79447E-012  4.61323E-012  2.65063E-012  1.47776E-012  7.99102E-013  4.19008E-013
  2.12994E-013  1.04946E-013  5.01140E-014  2.31903E-014  1.03986E-014  4.51791E-015
  1.90183E-015  7.75647E-016  3.06477E-016  1.17317E-016  4.35059E-017  1.56296E-017
  5.43942E-018  1.83382E-018  5.98903E-019  1.89472E-019  5.80652E-020  1.72372E-020
  4.95674E-021  1.38069E-021  3.72534E-022  9.73645E-023  2.46490E-023  6.04445E-024
  1.43573E-024
  1.75493E-021  3.84006E-021  8.21839E-021  1.73032E-020  3.61768E-020  7.61722E-020
  1.64510E-019  3.71407E-019  8.87358E-019  2.24159E-018  5.90675E-018  1.59262E-017
  4.31566E-017  1.15957E-016  3.06190E-016  7.90195E-016  1.98662E-015  4.85636E-015
  1.15310E-014  2.65785E-014  5.94556E-014  1.29069E-013  2.71924E-013  5.56094E-013
  1.10418E-012  2.12953E-012  3.99090E-012  7.27185E-012  1.28910E-011 -2.22499E-011
 -3.74234E-011 -6.13973E-011 -9.83556E-011 -1.54016E-010 -2.36004E-010  3.54252E-010
  5.21356E-010  7.52827E-010  1.06706E-009  1.48486E-009  2.02818E-009  2.71805E-009
  3.57128E-009  4.59632E-009  5.78850E-009 -7.12556E-009 -8.56445E-009 -1.00406E-008
 -1.14707E-008 -1.27594E-008 -1.38091E-008 -1.45323E-008 -1.48638E-008 -1.47706E-008
 -1.42572E-008 -1.33656E-008 -1.21694E-008 -1.07634E-008  9.25061E-009  7.72978E-009
  6.28447E-009  4.97654E-009  3.84352E-009  2.90009E-009  2.14221E-009  1.55275E-009
  1.10722E-009  7.78698E-010  5.41376E-010  3.72708E-010  2.54310E-010  1.71965E-010
  1.15115E-010  7.61439E-011  4.96489E-011  3.18294E-011  2.00114E-011  1.23093E-011
  7.39284E-012  4.32776E-012  2.46598E-012  1.36619E-012  7.35276E-013  3.84170E-013
  1.94764E-013  9.57711E-014  4.56641E-014  2.11073E-014  9.45652E-015  4.10597E-015
  1.72759E-015  7.04327E-016  2.78220E-016  1.06479E-016  3.94803E-017  1.41817E-017
  4.93507E-018  1.66368E-018  5.43307E-019  1.71877E-019  5.26717E-020  1.56358E-020
  4.49617E-021  1.25239E-021  3.37914E-022  8.83161E-023  2.23582E-023  5.48272E-024
  1.30230E-024
  3.08977E-021  6.77021E-021  1.45251E-020  3.07082E-020  6.46326E-020  1.37469E-019
  3.01085E-019  6.91531E-019  1.68231E-018  4.31895E-018  1.15243E-017  3.13469E-017
  8.54402E-017  2.30452E-016  6.10106E-016  1.57750E-015  3.97188E-015  9.72180E-015
  2.31105E-014  5.33294E-014  1.19433E-013  2.59581E-013  5.47586E-013  1.12139E-012
  2.23004E-012  4.30823E-012  8.08961E-012  1.47726E-011 -2.62537E-011 -4.54442E-011
 -7.66857E-011 -1.26280E-010 -2.03142E-010 -3.19585E-010  4.92222E-010  7.42933E-010
  1.09979E-009  1.59774E-009  2.27862E-009  3.19019E-009  4.38336E-009  5.90729E-009
  7.80203E-009  1.00888E-008  1.27590E-008 -1.57638E-008 -1.90067E-008 -2.23417E-008
 -2.55792E-008 -2.85016E-008 -3.08854E-008 -3.25298E-008 -3.32841E-008 -3.30710E-008
 -3.18991E-008 -2.98630E-008 -2.71302E-008 -2.39175E-008 -2.04616E-008 -1.69897E-008
 -1.36953E-008 -1.07221E-008  8.15753E-009  6.03618E-009  4.34862E-009  3.05434E-009
  2.09507E-009  1.40632E-009  9.25967E-010  5.99580E-010  3.82793E-010  2.41529E-010
  1.50887E-010  9.34204E-011  5.73255E-011  3.48296E-011  2.09151E-011  1.23841E-011
  7.21153E-012  4.11935E-012  2.30265E-012  1.25696E-012  6.68875E-013  3.46484E-013
  1.74519E-013  8.53970E-014  4.05680E-014  1.86999E-014  8.36057E-015  3.62445E-015
  1.52321E-015  6.20452E-016  2.44925E-016  9.36891E-017  3.47250E-017  1.24699E-017
  4.33846E-018  1.46231E-018  4.77486E-019  1.51039E-019  4.62827E-020  1.37385E-020
  3.95041E-021  1.10034E-021  2.96882E-022  7.75908E-023  1.96428E-023  4.81680E-024
  1.14412E-024
  5.27354E-021  1.15772E-020  2.49186E-020  5.29578E-020  1.12367E-019  2.41826E-019
  5.37966E-019  1.25818E-018  3.11635E-018  8.12316E-018  2.19194E-017  6.00705E-017
  1.64512E-016  4.45072E-016  1.18068E-015  3.05728E-015  7.70685E-015  1.88838E-014
  4.49361E-014  1.03802E-013  2.32724E-013  5.06407E-013  1.06964E-012  2.19363E-012
  4.36936E-012  8.45652E-012  1.59117E-011 -2.91254E-011 -5.19014E-011 -9.01173E-011
 -1.52606E-010 -2.52302E-010 -4.07683E-010  6.44544E-010  9.98070E-010  1.51512E-009
  2.25647E-009  3.29849E-009  4.73352E-009  6.66772E-009  9.21526E-009  1.24874E-008
  1.65761E-008  2.15323E-008 -2.73414E-008 -3.38997E-008 -4.09979E-008 -4.83160E-008
 -5.54373E-008 -6.18810E-008 -6.71529E-008 -7.08067E-008 -7.25068E-008 -7.20784E-008
 -6.95368E-008 -6.50877E-008 -5.90983E-008 -5.20459E-008 -4.44531E-008 -3.68228E-008
 -2.95835E-008 -2.30545E-008 -1.74311E-008 -1.27907E-008 -9.11283E-009  6.30771E-009
  4.24522E-009  2.78100E-009  1.77566E-009  1.10690E-009  6.75040E-010  4.03680E-010
  2.37327E-010  1.37528E-010  7.87442E-011  4.46323E-011  2.50704E-011  1.39576E-011
  7.69518E-012  4.19406E-012  2.25452E-012  1.19220E-012  6.18575E-013  3.14144E-013
  1.55825E-013  7.53594E-014  3.54813E-014  1.62450E-014  7.22603E-015  3.12060E-015
  1.30767E-015  5.31499E-016  2.09468E-016  8.00271E-017  2.96336E-017  1.06341E-017
  3.69778E-018  1.24586E-018  4.06684E-019  1.28613E-019  3.94036E-020  1.16949E-020
  3.36244E-021  9.36490E-022  2.52659E-022  6.60300E-023  1.67155E-023  4.09885E-024
  9.73572E-025
  8.73157E-021  1.92217E-020  4.15559E-020  8.89210E-020  1.90585E-019  4.15895E-019
  9.41352E-019  2.24342E-018  5.65428E-018  1.49419E-017  4.06990E-017  1.12186E-016
  3.08286E-016  8.35707E-016  2.21975E-015  5.75318E-015  1.45143E-014  3.55919E-014
  8.47661E-014  1.95990E-013  4.39860E-013  9.58244E-013  2.02667E-012  4.16245E-012
  8.30491E-012  1.61044E-011 -3.03689E-011 -5.57291E-011 -9.95976E-011 -1.73507E-010
 -2.94929E-010  4.89674E-010  7.94988E-010  1.26341E-009  1.96737E-009  3.00438E-009
  4.50212E-009  6.62254E-009  9.56303E-009  1.35523E-008  1.88378E-008  2.56631E-008
  3.42317E-008  4.46606E-008 -5.69276E-008 -7.08193E-008 -8.58952E-008 -1.01477E-007
 -1.16676E-007 -1.30466E-007 -1.41785E-007 -1.49676E-007 -1.53414E-007 -1.52617E-007
 -1.47311E-007 -1.37927E-007 -1.25246E-007 -1.10283E-007 -9.41550E-008 -7.79350E-008
 -6.25407E-008 -4.86560E-008 -3.67007E-008 -2.68423E-008 -1.90389E-008 -1.30991E-008
 -8.74513E-009 -5.66776E-009  3.56815E-009  2.18380E-009  1.30069E-009  7.54922E-010
  4.27679E-010  2.36967E-010  1.28710E-010  6.87065E-011  3.61393E-011  1.87765E-011
  9.65503E-012  4.91946E-012  2.48432E-012  1.24249E-012  6.14419E-013  2.99738E-013
  1.43883E-013  6.77853E-014  3.12650E-014  1.40878E-014  6.19003E-015  2.64827E-015
  1.10188E-015  4.45452E-016  1.74843E-016  6.65939E-017  2.46023E-017  8.81314E-018
  3.06051E-018  1.03011E-018  3.36001E-019  1.06198E-019  3.25216E-020  9.64905E-021
  2.77351E-021  7.72307E-022  2.08331E-022  5.44387E-023  1.37799E-023  3.37876E-024
  8.02488E-025
  1.40431E-020  3.10433E-020  6.75388E-020  1.45862E-019  3.16676E-019  7.02617E-019
  1.62112E-018  3.93806E-018  1.00866E-017  2.69605E-017  7.39409E-017  2.04543E-016
  5.62978E-016  1.52708E-015  4.05708E-015  1.05170E-014  2.65396E-014  6.51067E-014
  1.55149E-013  3.58993E-013  8.06441E-013  1.75881E-012  3.72472E-012  7.66168E-012
  1.53137E-011 -2.97562E-011 -5.62451E-011 -1.03494E-010 -1.85539E-010 -3.24373E-010
  5.53591E-010  9.23282E-010  1.50644E-009  2.40709E-009  3.77014E-009  5.79261E-009
  8.73489E-009  1.29300E-008  1.87868E-008  2.67821E-008  3.74355E-008  5.12614E-008
  6.86951E-008 -8.99950E-008 -1.15132E-007 -1.43680E-007 -1.74742E-007 -2.06924E-007
 -2.38390E-007 -2.67011E-007 -2.90587E-007 -3.07119E-007 -3.15092E-007 -3.13698E-007
 -3.02976E-007 -2.83806E-007 -2.57794E-007 -2.27038E-007 -1.93843E-007 -1.60432E-007
 -1.28706E-007 -1.00082E-007 -7.54324E-008 -5.51075E-008 -3.90240E-008 -2.67890E-008
 -1.78294E-008 -1.15066E-008 -7.20277E-009 -4.37459E-009 -2.57905E-009  1.47682E-009
  8.22029E-010  4.45226E-010  2.34947E-010  1.20992E-010  6.09232E-011  3.00627E-011
  1.45740E-011  6.95910E-012  3.28106E-012  1.53048E-012  7.07220E-013  3.23851E-013
  1.46867E-013  6.58613E-014  2.91426E-014  1.26918E-014  5.42622E-015  2.27187E-015
  9.29469E-016  3.70892E-016  1.44131E-016  5.44792E-017  2.00101E-017  7.13654E-018
  2.46998E-018  8.29234E-019  2.69954E-019  8.51962E-020  2.60607E-020  7.72537E-021
  2.21908E-021  6.17603E-022  1.66532E-022  4.35028E-023  1.10090E-023  2.69885E-024
  6.40906E-025
  2.19902E-020  4.89270E-020  1.07446E-019  2.35059E-019  5.18961E-019  1.17467E-018
  2.76777E-018  6.85082E-018  1.77906E-017  4.79366E-017  1.31917E-016  3.65110E-016
  1.00404E-015  2.71991E-015  7.21744E-015  1.86927E-014  4.71463E-014  1.15641E-013
  2.75624E-013  6.38072E-013  1.43447E-012  3.13176E-012  6.64092E-012  1.36817E-011
 -2.73968E-011 -5.33508E-011 -1.01098E-010 -1.86569E-010 -3.35588E-010 -5.88932E-010
  1.00941E-009  1.69153E-009  2.77440E-009  4.45822E-009  7.02471E-009  1.08604E-008
  1.64805E-008  2.45490E-008  3.58867E-008  5.14561E-008  7.23126E-008  9.95077E-008
  1.33940E-007 -1.76160E-007 -2.26140E-007 -2.83061E-007 -3.45148E-007 -4.09624E-007
 -4.72816E-007 -5.30445E-007 -5.78076E-007 -6.11668E-007 -6.28143E-007 -6.25849E-007
 -6.04827E-007 -5.66829E-007 -5.15062E-007 -4.53731E-007 -3.87460E-007 -3.20711E-007
 -2.57297E-007 -2.00065E-007 -1.50768E-007 -1.10115E-007 -7.79433E-008 -5.34702E-008
 -3.55518E-008 -2.29115E-008 -1.43130E-008 -8.66855E-009 -5.09080E-009 -2.89973E-009
 -1.60254E-009 -8.59684E-010 -4.47922E-010  2.26848E-010  1.11780E-010  5.36583E-011
  2.51317E-011  1.15062E-011  5.16075E-012  2.27305E-012  9.85623E-013  4.21756E-013
  1.78457E-013  7.47674E-014  3.10316E-014  1.27526E-014  5.18217E-015  2.07808E-015
  8.20368E-016  3.18019E-016  1.20766E-016  4.48267E-017  1.62335E-017  5.72656E-018
  1.96532E-018  6.55536E-019  2.12345E-019  6.67590E-020  2.03608E-020  6.02201E-021
  1.72676E-021  4.79928E-022  1.29272E-022  3.37414E-023  8.53318E-024  2.09082E-024
  4.96314E-025
  3.36660E-020  7.56759E-020  1.68531E-019  3.75462E-019  8.47337E-019  1.96422E-018
  4.73285E-018  1.19187E-017  3.12656E-017  8.45326E-017  2.32342E-016  6.40764E-016
  1.75460E-015  4.73431E-015  1.25217E-014  3.23508E-014  8.14576E-014  1.99603E-013
  4.75547E-013  1.10099E-012  2.47644E-012  5.41142E-012  1.14892E-011 -2.37077E-011
 -4.75652E-011 -9.28387E-011 -1.76401E-010 -3.26551E-010 -5.89479E-010  1.03869E-009
  1.78837E-009  3.01198E-009  4.96721E-009  8.02868E-009  1.27284E-008  1.98026E-008
  3.02406E-008  4.53263E-008  6.66555E-008  9.61110E-008  1.35767E-007  1.87705E-007
 -2.53719E-007 -3.34938E-007 -4.31377E-007 -5.41507E-007 -6.61937E-007 -7.87305E-007
 -9.10481E-007 -1.02312E-006 -1.11653E-006 -1.18278E-006 -1.21579E-006 -1.21225E-006
 -1.17220E-006 -1.09902E-006 -9.98941E-007 -8.80169E-007 -7.51717E-007 -6.22278E-007
 -4.99275E-007 -3.88247E-007 -2.92603E-007 -2.13718E-007 -1.51282E-007 -1.03779E-007
 -6.89943E-008 -4.44528E-008 -2.77575E-008 -1.67989E-008 -9.85444E-009 -5.60378E-009
 -3.08953E-009 -1.65178E-009 -8.56586E-010 -4.31023E-010 -2.10540E-010 -9.98906E-011
  4.60674E-011  2.06706E-011  9.03485E-012  3.85240E-012  1.60528E-012  6.55031E-013
  2.62334E-013  1.03361E-013  4.01573E-014  1.54145E-014  5.85394E-015  2.20080E-015
  8.18843E-016  3.01173E-016  1.09307E-016  3.90601E-017  1.37100E-017  4.71569E-018
  1.58607E-018  5.20658E-019  1.66552E-019  5.18502E-020  1.56928E-020  4.61364E-021
  1.31674E-021  3.64627E-022  9.79320E-023  2.55033E-023  6.43820E-024  1.57525E-024
  3.73503E-025
  5.07438E-020  1.15913E-019  2.63568E-019  6.02198E-019  1.39764E-018  3.33009E-018
  8.20730E-018  2.09655E-017  5.52751E-017  1.49076E-016  4.06872E-016  1.11224E-015
  3.01916E-015  8.08435E-015  2.12502E-014  5.46433E-014  1.37123E-013  3.35247E-013
  7.97657E-013  1.84572E-012  4.15189E-012  9.07821E-012 -1.92957E-011 -3.98780E-011
 -8.01669E-011 -1.56850E-010 -2.98882E-010 -5.55129E-010 -1.00593E-009  1.78013E-009
  3.07970E-009  5.21420E-009  8.64795E-009  1.40622E-008  2.24330E-008  3.51220E-008
  5.39725E-008  8.13907E-008  1.20385E-007  1.74522E-007  2.47751E-007  3.44060E-007
 -4.66927E-007 -6.18593E-007 -7.99227E-007 -1.00609E-006 -1.23293E-006 -1.46971E-006
 -1.70300E-006 -1.91698E-006 -2.09510E-006 -2.22212E-006 -2.28634E-006 -2.28133E-006
 -2.20705E-006 -2.06985E-006 -1.88162E-006 -1.65793E-006 -1.41591E-006 -1.17203E-006
 -9.40318E-007 -7.31215E-007 -5.51117E-007 -4.02590E-007 -2.85031E-007 -1.95578E-007
 -1.30058E-007 -8.38190E-008 -5.23518E-008 -3.16893E-008 -1.85908E-008 -1.05709E-008
 -5.82620E-009 -3.11285E-009 -1.61245E-009 -8.09923E-010 -3.94567E-010 -1.86481E-010
 -8.55344E-011 -3.80915E-011  1.64795E-011  6.93107E-012  2.83650E-012  1.13077E-012
  4.39703E-013  1.67044E-013  6.21147E-014  2.26533E-014  8.12024E-015  2.86688E-015
  9.98715E-016  3.43754E-016  1.16984E-016  3.93586E-017  1.30808E-017  4.28820E-018
  1.38400E-018  4.38834E-019  1.36405E-019  4.14802E-020  1.23180E-020  3.56652E-021
  1.00549E-021  2.75720E-022  7.34747E-023  1.90144E-023  4.77597E-024  1.16383E-024
  2.75050E-025
  7.61423E-020  1.78223E-019  4.17414E-019  9.85907E-019  2.36637E-018  5.80681E-018
  1.46136E-017  3.76979E-017  9.92948E-017  2.65388E-016  7.14553E-016  1.92424E-015
  5.14919E-015  1.36174E-014  3.54320E-014  9.03926E-014  2.25504E-013  5.49043E-013
  1.30280E-012  3.00988E-012  6.76650E-012  1.47978E-011 -3.14792E-011 -6.51509E-011
 -1.31233E-010 -2.57406E-010 -4.91975E-010 -9.17000E-010  1.66839E-009  2.96594E-009
  5.15711E-009  8.77940E-009  1.46464E-008  2.39624E-008  3.84670E-008  6.06054E-008
  9.37089E-008  1.42151E-007  2.11429E-007  3.08090E-007  4.39425E-007 -6.12843E-007
 -8.34888E-007 -1.10991E-006 -1.43853E-006 -1.81608E-006 -2.23143E-006 -2.66644E-006
 -3.09654E-006 -3.49249E-006 -3.82346E-006 -4.06091E-006 -4.18265E-006 -4.17642E-006
 -4.04190E-006 -3.79093E-006 -3.44563E-006 -3.03504E-006 -2.59096E-006 -2.14382E-006
 -1.71940E-006 -1.33673E-006 -1.00739E-006 -7.35931E-007 -5.21130E-007 -3.57694E-007
 -2.37966E-007 -1.53442E-007 -9.58939E-008 -5.80833E-008 -3.40980E-008 -1.94016E-008
 -1.07003E-008 -5.72042E-009 -2.96463E-009 -1.48960E-009 -7.25730E-010 -3.42893E-010
 -1.57145E-010 -6.98727E-011  3.01512E-011  1.26313E-011  5.13962E-012  2.03233E-012
  7.81502E-013  2.92480E-013  1.06641E-013  3.79249E-014  1.31733E-014  4.47615E-015
  1.49036E-015  4.87100E-016  1.56542E-016  4.95438E-017  1.54601E-017  4.75998E-018
  1.44619E-018  4.33385E-019  1.27973E-019  3.71833E-020  1.06128E-020  2.97024E-021
  8.13691E-022  2.17827E-022  5.68985E-023  1.44830E-023  3.58844E-024  8.64649E-025
  2.02456E-025
  1.15563E-019  2.79962E-019  6.81547E-019  1.67497E-018  4.16905E-018  1.05250E-017
  2.69431E-017  6.98210E-017  1.82680E-016  4.80989E-016  1.26972E-015  3.34715E-015
  8.77525E-015  2.27881E-014  5.83959E-014  1.47170E-013  3.63727E-013  8.79507E-013
  2.07695E-012  4.78362E-012  1.07358E-011 -2.34650E-011 -4.99359E-011 -1.03472E-010
 -2.08816E-010 -4.10617E-010 -7.87264E-010  1.47284E-009  2.69111E-009  4.80695E-009
  8.40220E-009  1.43850E-008  2.41418E-008  3.97421E-008  6.41978E-008  1.01772E-007
  1.58306E-007  2.41511E-007  3.61122E-007  5.28795E-007  7.57586E-007 -1.06088E-006
 -1.45067E-006 -1.93525E-006 -2.51645E-006 -3.18686E-006 -3.92748E-006 -4.70661E-006
 -5.48052E-006 -6.19646E-006 -6.79806E-006 -7.23251E-006 -7.45840E-006 -7.45248E-006
 -7.21382E-006 -6.76410E-006 -6.14410E-006 -5.40721E-006 -4.61145E-006 -3.81186E-006
 -3.05454E-006 -2.37309E-006 -1.78761E-006 -1.30564E-006 -9.24597E-007 -6.34800E-007
 -4.22522E-007 -2.72623E-007 -1.70512E-007 -1.03376E-007 -6.07500E-008 -3.46056E-008
 -1.91087E-008 -1.02288E-008 -5.30831E-009 -2.67092E-009 -1.30312E-009 -6.16562E-010
 -2.82945E-010 -1.25960E-010 -5.44069E-011  2.28069E-011  9.28078E-012  3.66734E-012
  1.40776E-012  5.25180E-013  1.90510E-013  6.72396E-014  2.31067E-014  7.73774E-015
  2.52732E-015  8.05998E-016  2.51265E-016  7.66628E-017  2.29209E-017  6.72353E-018
  1.93711E-018  5.48643E-019  1.52850E-019  4.18987E-020  1.12991E-020  2.99636E-021
  7.80735E-022  1.99673E-022  5.00629E-023  1.22894E-023  2.94987E-024  6.91491E-025
  1.58118E-025
  1.80819E-019  4.57496E-019  1.16454E-018  2.98343E-018  7.68534E-018  1.98721E-017
  5.14780E-017  1.33379E-016  3.45244E-016  8.92028E-016  2.29878E-015  5.90215E-015
  1.50733E-014  3.82065E-014  9.58601E-014  2.37387E-013  5.78567E-013  1.38418E-012
  3.24343E-012  7.43038E-012  1.66199E-011 -3.62629E-011 -7.71399E-011 -1.59953E-010
 -3.23327E-010 -6.37349E-010 -1.22585E-009  2.30215E-009  4.22501E-009  7.58427E-009
  1.33286E-008  2.29512E-008  3.87508E-008  6.41844E-008  1.04319E-007  1.66369E-007
  2.60274E-007  3.99217E-007  5.99927E-007  8.82535E-007 -1.26976E-006 -1.78514E-006
 -2.45021E-006 -3.28061E-006 -4.28132E-006 -5.44168E-006 -6.73096E-006 -8.09569E-006
 -9.46011E-006 -1.07307E-005 -1.18058E-005 -1.25882E-005 -1.30009E-005 -1.29999E-005
 -1.25827E-005 -1.17890E-005 -1.06940E-005 -9.39505E-006 -7.99703E-006 -6.59780E-006
 -5.27785E-006 -4.09456E-006 -3.08114E-006 -2.24897E-006 -1.59224E-006 -1.09332E-006
 -7.28041E-007 -4.70092E-007 -2.94301E-007 -1.78631E-007 -1.05115E-007 -5.99671E-008
 -3.31677E-008 -1.77865E-008 -9.24848E-009 -4.66327E-009 -2.28032E-009 -1.08153E-009
 -4.97596E-010 -2.22115E-010 -9.62099E-011 -4.04468E-011  1.65069E-011  6.54142E-012
  2.51779E-012  9.41542E-013  3.42198E-013  1.20919E-013  4.15593E-014  1.38993E-014
  4.52566E-015  1.43538E-015  4.43710E-016  1.33765E-016  3.93530E-017  1.13057E-017
  3.17393E-018  8.71303E-019  2.34041E-019  6.15495E-020  1.58557E-020  4.00264E-021
  9.90423E-022  2.40245E-022  5.71243E-023  1.33113E-023  3.03869E-024  6.79189E-025
  1.48545E-025
  2.96600E-019  7.86743E-019  2.09286E-018  5.56536E-018  1.47437E-017  3.87961E-017
  1.01186E-016  2.61302E-016  6.68086E-016  1.69237E-015  4.25213E-015  1.06076E-014
  2.62895E-014  6.47169E-014  1.58075E-013  3.82403E-013  9.14042E-013  2.15317E-012
  4.98616E-012  1.13256E-011 -2.51862E-011 -5.47607E-011 -1.16297E-010 -2.41118E-010
 -4.87948E-010 -9.63962E-010  1.85976E-009  3.50608E-009  6.46352E-009  1.16612E-008
  2.06058E-008  3.56879E-008  6.06156E-008  1.01004E-007  1.65135E-007  2.64862E-007
  4.16598E-007  6.42211E-007  9.69589E-007  1.43251E-006 -2.06944E-006 -2.92086E-006
 -4.02480E-006 -5.41066E-006 -7.09122E-006 -9.05394E-006 -1.12524E-005 -1.35999E-005
 -1.59683E-005 -1.81943E-005 -2.00946E-005 -2.14910E-005 -2.22386E-005 -2.22538E-005
 -2.15303E-005 -2.01417E-005 -1.82271E-005 -1.59653E-005 -1.35450E-005 -1.11386E-005
 -8.88346E-006 -6.87433E-006 -5.16279E-006 -3.76340E-006 -2.66254E-006 -1.82797E-006
 -1.21765E-006 -7.86815E-007 -4.93124E-007 -2.99724E-007 -1.76660E-007 -1.00971E-007
 -5.59626E-008 -3.00793E-008 -1.56795E-008 -7.92753E-009 -3.88803E-009 -1.84998E-009
 -8.54103E-010 -3.82678E-010 -1.66423E-010 -7.02638E-011  2.88060E-011  1.14700E-011
  4.43686E-012  1.66775E-012  6.09321E-013  2.16440E-013  7.47708E-014  2.51277E-014
  8.21725E-015  2.61566E-015  8.10667E-016  2.44699E-016  7.19562E-017  2.06189E-017
  5.75885E-018  1.56812E-018  4.16387E-019  1.07840E-019  2.72473E-020  6.71751E-021
  1.61628E-021  3.79601E-022  8.70385E-023  1.94866E-023  4.26049E-024  9.09761E-025
  1.89745E-025
  5.13517E-019  1.42236E-018  3.92606E-018  1.07444E-017  2.90356E-017  7.72628E-017
  2.02114E-016  5.19521E-016  1.31288E-015  3.26627E-015  8.01555E-015  1.94460E-014
  4.67362E-014  1.11453E-013  2.63917E-013  6.20404E-013  1.44605E-012  3.33541E-012
  7.59516E-012  1.70327E-011 -3.75320E-011 -8.11080E-011 -1.71646E-010 -3.55365E-010
 -7.19351E-010  1.42348E-009  2.75397E-009  5.21111E-009  9.64941E-009  1.74962E-008
  3.10840E-008  5.41408E-008  9.24889E-008  1.54998E-007  2.54819E-007  4.10867E-007
  6.49443E-007  1.00575E-006  1.52493E-006 -2.26211E-006 -3.28082E-006 -4.64929E-006
 -6.43404E-006 -8.69038E-006 -1.14498E-005 -1.47045E-005 -1.83912E-005 -2.23758E-005
 -2.64466E-005 -3.03198E-005 -3.36655E-005 -3.61523E-005 -3.75052E-005 -3.75616E-005
 -3.63074E-005 -3.38810E-005 -3.05443E-005 -2.66285E-005 -2.24756E-005 -1.83872E-005
 -1.45945E-005 -1.12473E-005 -8.41949E-006 -6.12305E-006 -4.32579E-006 -2.96811E-006
 -1.97737E-006 -1.27866E-006 -8.02355E-007 -4.88469E-007 -2.88475E-007 -1.65254E-007
 -9.18251E-008 -4.94943E-008 -2.58800E-008 -1.31291E-008 -6.46280E-009 -3.08735E-009
 -1.43153E-009 -6.44377E-010 -2.81636E-010 -1.19546E-010 -4.92909E-011  1.97462E-011
  7.68748E-012  2.90915E-012  1.07036E-012  3.82981E-013  1.33290E-013  4.51318E-014
  1.48701E-014  4.76831E-015  1.48833E-015  4.52237E-016  1.33785E-016  3.85345E-017
  1.08070E-017  2.95108E-018  7.84638E-019  2.03121E-019  5.11941E-020  1.25614E-020
  3.00046E-021  6.97665E-022  1.57905E-022  3.47876E-023  7.45985E-024  1.55711E-024
  3.16382E-025
  9.31958E-019  2.66877E-018  7.56460E-018  2.11066E-017  5.77585E-017  1.54671E-016
  4.04884E-016  1.03594E-015  2.59255E-015  6.35537E-015  1.52922E-014  3.62085E-014
  8.46002E-014  1.95580E-013  4.48386E-013  1.02092E-012  2.30957E-012  5.18788E-012
  1.15528E-011  2.54497E-011  5.53267E-011 -1.18423E-010 -2.49067E-010 -5.13918E-010
 -1.03918E-009  2.05792E-009  3.99015E-009  7.57529E-009  1.40855E-008  2.56615E-008
  4.58257E-008  8.02450E-008  1.37821E-007  2.32183E-007  3.83627E-007  6.21464E-007
  9.86606E-007  1.53408E-006  2.33489E-006 -3.47662E-006 -5.06192E-006 -7.20399E-006
 -1.00183E-005 -1.36094E-005 -1.80513E-005 -2.33613E-005 -2.94673E-005 -3.61742E-005
 -4.31393E-005 -4.98720E-005 -5.57731E-005 -6.02187E-005 -6.26776E-005 -6.28288E-005
 -6.06401E-005 -5.63783E-005 -5.05452E-005 -4.37648E-005 -3.66618E-005 -2.97655E-005
 -2.34579E-005 -1.79660E-005 -1.33817E-005 -9.69587E-006 -6.83345E-006 -4.68303E-006
 -3.11924E-006 -2.01837E-006 -1.26823E-006 -7.73559E-007 -4.57918E-007 -2.63042E-007
 -1.46616E-007 -7.92989E-008 -4.16209E-008 -2.12013E-008 -1.04828E-008 -5.03186E-009
 -2.34525E-009 -1.06155E-009 -4.66734E-010 -1.99373E-010 -8.27602E-011  3.33909E-011
  1.30971E-011  4.99521E-012  1.85288E-012  6.68550E-013  2.34684E-013  8.01595E-014
  2.66439E-014  8.61883E-015  2.71349E-015  8.31466E-016  2.47966E-016  7.19700E-017
  2.03278E-017  5.58681E-018  1.49390E-018  3.88599E-019  9.83192E-020  2.41915E-020
  5.78769E-021  1.34616E-021  3.04346E-022  6.68745E-023  1.42797E-023  2.96273E-024
  5.97232E-025
  1.74375E-018  5.10275E-018  1.47066E-017  4.15159E-017  1.14427E-016  3.07403E-016
  8.04351E-016  2.05001E-015  5.09248E-015  1.23453E-014  2.92584E-014  6.79496E-014
  1.55064E-013  3.48781E-013  7.75645E-013  1.71023E-012  3.74655E-012  8.16324E-012
  1.76892E-011  3.80772E-011  8.12613E-011  1.71531E-010  3.57278E-010  7.32729E-010
  1.47709E-009  2.92314E-009  5.67447E-009  1.08008E-008  2.01549E-008  3.68749E-008
  6.61560E-008  1.16400E-007  2.00867E-007  3.39940E-007  5.64070E-007  9.17374E-007
  1.46165E-006  2.28043E-006 -3.48236E-006 -5.20317E-006 -7.60534E-006 -1.08743E-005
 -1.52096E-005 -2.08085E-005 -2.78377E-005 -3.63884E-005 -4.64135E-005 -5.76520E-005
 -6.95622E-005 -8.12967E-005 -9.17587E-005 -9.97600E-005 -1.04259E-004 -1.04614E-004
 -1.00754E-004 -9.32020E-005 -8.29354E-005 -7.11464E-005 -5.89883E-005 -4.73913E-005
 -3.69787E-005 -2.80735E-005 -2.07598E-005 -1.49602E-005 -1.05051E-005 -7.18464E-006
 -4.78254E-006 -3.09632E-006 -1.94843E-006 -1.19109E-006 -7.07071E-007 -4.07511E-007
 -2.27995E-007 -1.23826E-007 -6.52871E-008 -3.34205E-008 -1.66124E-008 -8.01959E-009
 -3.76058E-009 -1.71325E-009 -7.58467E-010 -3.26354E-010 -1.36509E-010 -5.55185E-011
  2.19581E-011  8.44711E-012  3.16110E-012  1.15091E-012  4.07718E-013  1.40548E-013
  4.71469E-014  1.53904E-014  4.88880E-015  1.51109E-015  4.54437E-016  1.32956E-016
  3.78385E-017  1.04734E-017  2.81897E-018  7.37686E-019  1.87649E-019  4.63911E-020
  1.11443E-020  2.60090E-021  5.89614E-022  1.29811E-022  2.77514E-023  5.76007E-024
  1.16060E-024
  3.30175E-018  9.77494E-018  2.84299E-017  8.07646E-017  2.23435E-016  6.01081E-016
  1.57153E-015  3.99334E-015  9.86737E-015  2.37318E-014  5.56336E-014  1.27361E-013
  2.85411E-013  6.27894E-013  1.36050E-012  2.91334E-012  6.18561E-012  1.30566E-011
  2.74452E-011  5.74765E-011  1.19830E-010  2.48270E-010  5.09978E-010  1.03598E-009
  2.07638E-009  4.09799E-009  7.95235E-009  1.51576E-008  2.83588E-008  5.20599E-008
  9.37528E-008  1.65602E-007  2.86868E-007  4.87228E-007  8.11123E-007  1.32308E-006
  2.11377E-006 -3.30640E-006 -5.06279E-006 -7.58835E-006 -1.11356E-005 -1.60045E-005
 -2.25380E-005 -3.11053E-005 -4.20641E-005 -5.56867E-005 -7.20390E-005 -9.08202E-005
 -1.11197E-004 -1.31710E-004 -1.50345E-004 -1.64825E-004 -1.73096E-004 -1.73870E-004
 -1.66993E-004 -1.53500E-004 -1.35311E-004 -1.14721E-004 -9.38703E-005 -7.43954E-005
 -5.72952E-005 -4.29909E-005 -3.14825E-005 -2.25183E-005 -1.57310E-005 -1.07264E-005
 -7.13209E-006 -4.61937E-006 -2.91160E-006 -1.78453E-006 -1.06293E-006 -6.15048E-007
 -3.45662E-007 -1.88669E-007 -1.00014E-007 -5.14963E-008 -2.57572E-008 -1.25170E-008
 -5.91087E-009 -2.71290E-009 -1.21038E-009 -5.25046E-010 -2.21477E-010 -9.08622E-011
 -3.62593E-011  1.40763E-011  5.31653E-012  1.95374E-012  6.98584E-013  2.43045E-013
  8.22733E-014  2.70965E-014  8.68184E-015  2.70589E-015  8.20258E-016  2.41808E-016
  6.93101E-017  1.93132E-017  5.23076E-018  1.37672E-018  3.52059E-019  8.74564E-020
  2.11007E-020  4.94369E-021  1.12456E-021  2.48326E-022  5.32233E-023  1.10704E-023
  2.23434E-024
  6.23156E-018  1.85257E-017  5.40935E-017  1.54117E-016  4.27074E-016  1.14939E-015
  3.00258E-015  7.61333E-015  1.87439E-014  4.48380E-014  1.04325E-013  2.36433E-013
  5.22913E-013  1.13137E-012  2.40168E-012  5.01941E-012  1.03666E-011  2.12362E-011
  4.32879E-011  8.80012E-011  1.78587E-010  3.61619E-010  7.29398E-010  1.46194E-009
  2.90368E-009  5.70010E-009  1.10342E-008  2.10253E-008  3.93831E-008  7.24487E-008
  1.30804E-007  2.31668E-007  4.02346E-007  6.84952E-007  1.14260E-006  1.86702E-006
  2.98751E-006 -4.68078E-006 -7.18151E-006 -1.07936E-005 -1.59024E-005 -2.29873E-005
 -3.26308E-005 -4.55122E-005 -6.23627E-005 -8.38474E-005 -1.10343E-004 -1.41607E-004
 -1.76403E-004 -2.12241E-004 -2.45435E-004 -2.71637E-004 -2.86826E-004 -2.88425E-004
 -2.76113E-004 -2.51932E-004 -2.19646E-004 -1.83653E-004 -1.47920E-004 -1.15307E-004
 -8.73798E-005 -6.46081E-005 -4.67287E-005 -3.31015E-005 -2.29677E-005 -1.55973E-005
 -1.03533E-005 -6.70768E-006 -4.23573E-006 -2.60407E-006 -1.55732E-006 -9.05419E-007
 -5.11593E-007 -2.80887E-007 -1.49849E-007 -7.76818E-008 -3.91352E-008 -1.91628E-008
 -9.12131E-009 -4.22112E-009 -1.89949E-009 -8.31266E-010 -3.53828E-010 -1.46500E-010
 -5.90082E-011  2.31227E-011  8.81512E-012  3.26951E-012  1.17975E-012  4.14123E-013
  1.41405E-013  4.69622E-014  1.51681E-014  4.76378E-015  1.45459E-015  4.31746E-016
  1.24548E-016  3.49133E-017  9.50845E-018  2.51546E-018  6.46300E-019  1.61246E-019
  3.90576E-020  9.18368E-021  2.09584E-021  4.64157E-022  9.97430E-023  2.07949E-023
  4.20572E-024
  1.16056E-017  3.44581E-017  1.00661E-016  2.87003E-016  7.95671E-016  2.14122E-015
  5.58951E-015  1.41516E-014  3.47570E-014  8.28490E-014  1.91805E-013  4.31740E-013
  9.46234E-013  2.02312E-012  4.23024E-012  8.67684E-012  1.75225E-011  3.49812E-011
  6.93229E-011  1.36879E-010  2.70026E-010  5.32887E-010  1.05167E-009  2.07191E-009
  4.06373E-009  7.91031E-009  1.52356E-008  2.89588E-008  5.42038E-008  9.97487E-008
  1.80258E-007  3.19605E-007  5.55621E-007  9.46609E-007  1.57985E-006  2.58224E-006
 -4.13299E-006 -6.47861E-006 -9.95079E-006 -1.49890E-005 -2.21705E-005 -3.22490E-005
 -4.61973E-005 -6.52314E-005 -9.07718E-005 -1.24265E-004 -1.66790E-004 -2.18409E-004
 -2.77381E-004 -3.39527E-004 -3.98198E-004 -4.45228E-004 -4.72851E-004 -4.76009E-004
 -4.54048E-004 -4.10947E-004 -3.53976E-004 -2.91454E-004 -2.30625E-004 -1.76415E-004
 -1.31202E-004 -9.53395E-005 -6.79339E-005 -4.75587E-005 -3.27233E-005 -2.21094E-005
 -1.46441E-005 -9.48991E-006 -6.00564E-006 -3.70567E-006 -2.22670E-006 -1.30192E-006
 -7.40294E-007 -4.09261E-007 -2.19949E-007 -1.14912E-007 -5.83647E-008 -2.88218E-008
 -1.38395E-008 -6.46244E-009 -2.93488E-009 -1.29640E-009 -5.57024E-010 -2.32815E-010
 -9.46582E-011 -3.74383E-011  1.44036E-011  5.39014E-012  1.96187E-012  6.94446E-013
  2.39032E-013  7.99951E-014  2.60255E-014  8.22988E-015  2.52917E-015  7.55226E-016
  2.19088E-016  6.17348E-017  1.68942E-017  4.48919E-018  1.15812E-018  2.90022E-019
  7.04908E-020  1.66265E-020  3.80522E-021  8.44919E-022  1.81995E-022  3.80249E-023
  7.70554E-024
  2.12110E-017  6.26206E-017  1.82540E-016  5.20071E-016  1.44133E-015  3.87733E-015
  1.01152E-014  2.55837E-014  6.27365E-014  1.49202E-013  3.44307E-013  7.71559E-013
  1.68079E-012  3.56466E-012  7.37473E-012  1.49218E-011 -2.96252E-011  5.79401E-011
  1.12126E-010  2.15688E-010  4.14138E-010  7.96106E-010  1.53423E-009  2.96263E-009
  5.72005E-009  1.10070E-008  2.10340E-008  3.97802E-008  7.42369E-008  1.36380E-007
  2.46197E-007  4.36161E-007  7.57592E-007  1.28933E-006  2.14910E-006 -3.50775E-006
 -5.60699E-006 -8.78143E-006 -1.34879E-005 -2.03474E-005 -3.02066E-005 -4.42266E-005
 -6.39915E-005 -9.16036E-005 -1.29680E-004 -1.81106E-004 -2.48361E-004 -3.32332E-004
 -4.30750E-004 -5.36804E-004 -6.38816E-004 -7.21817E-004 -7.71168E-004 -7.77154E-004
 -7.38475E-004 -6.62747E-004 -5.63713E-004 -4.56730E-004 -3.54703E-004 -2.65885E-004
 -1.93732E-004 -1.38083E-004 -9.67430E-005 -6.68173E-005 -4.55301E-005 -3.05807E-005
 -2.02043E-005 -1.30978E-005 -8.31055E-006 -5.15016E-006 -3.11215E-006 -1.83167E-006
 -1.04918E-006 -5.84622E-007 -3.16827E-007 -1.66973E-007 -8.55740E-008 -4.26501E-008
 -2.06729E-008 -9.74553E-009 -4.46838E-009 -1.99272E-009 -8.64366E-010 -3.64668E-010
 -1.49634E-010 -5.97140E-011  2.31739E-011  8.74497E-012  3.20854E-012  1.14444E-012
  3.96787E-013  1.33701E-013  4.37785E-014  1.39273E-014  4.30415E-015  1.29196E-015
  3.76607E-016  1.06595E-016  2.92906E-017  7.81270E-018  2.02254E-018  5.08110E-019
  1.23859E-019  2.92928E-020  6.72055E-021  1.49561E-021  3.22818E-022  6.75759E-023
  1.37179E-023
  3.79705E-017  1.10975E-016  3.22034E-016  9.15650E-016  2.53518E-015  6.81574E-015
  1.77708E-014  4.49142E-014  1.10028E-013  2.61294E-013  6.01747E-013  1.34461E-012
  2.91761E-012  6.15461E-012  1.26415E-011 -2.53365E-011 -4.96892E-011 -9.56962E-011
  1.81770E-010  3.42182E-010  6.41597E-010  1.20347E-009  2.26504E-009  4.28174E-009
  8.12069E-009  1.54086E-008  2.91390E-008  5.46960E-008  1.01527E-007  1.85778E-007
  3.34304E-007  5.90542E-007  1.02279E-006  1.73539E-006 -2.88338E-006 -4.69107E-006
 -7.47587E-006 -1.16800E-005 -1.79168E-005 -2.70422E-005 -4.02692E-005 -5.93396E-005
 -8.67515E-005 -1.25991E-004 -1.81625E-004 -2.58985E-004 -3.63102E-004 -4.96639E-004
 -6.57023E-004 -8.33649E-004 -1.00678E-003 -1.14987E-003 -1.23601E-003 -1.24693E-003
 -1.18011E-003 -1.04986E-003 -8.81570E-004 -7.02762E-004 -5.35587E-004 -3.93315E-004
 -2.80608E-004 -1.96001E-004 -1.34877E-004 -9.18089E-005 -6.19057E-005 -4.13161E-005
 -2.72279E-005 -1.76627E-005 -1.12431E-005 -7.00342E-006 -4.25987E-006 -2.52623E-006
 -1.45911E-006 -8.20272E-007 -4.48656E-007 -2.38706E-007 -1.23526E-007 -6.21695E-008
 -3.04305E-008 -1.44859E-008 -6.70623E-009 -3.01921E-009 -1.32182E-009 -5.62712E-010
 -2.32919E-010 -9.37323E-011 -3.66686E-011  1.39434E-011  5.15300E-012  1.85059E-012
  6.45738E-013  2.18897E-013  7.20769E-014  2.30496E-014  7.15777E-015  2.15814E-015
  6.31695E-016  1.79475E-016  4.94897E-017  1.32429E-017  3.43845E-018  8.66167E-019
  2.11668E-019  5.01744E-020  1.15356E-020  2.57216E-021  5.56184E-022  1.16621E-022
  2.37111E-023
  6.66498E-017  1.91810E-016  5.52516E-016  1.56554E-015  4.32722E-015  1.16230E-014
  3.02862E-014  7.65021E-014  1.87283E-013  4.44353E-013  1.02202E-012  2.27961E-012
  4.93399E-012  1.03719E-011 -2.12025E-011 -4.22224E-011 -8.21027E-011 -1.56386E-010
 -2.92950E-010  5.42284E-010  9.97226E-010  1.83127E-009  3.37257E-009  6.24448E-009
  1.16260E-008  2.17202E-008  4.05688E-008  7.54208E-008  1.38950E-007  2.52719E-007
  4.52382E-007  7.95221E-007  1.37060E-006  2.31402E-006 -3.82528E-006 -6.19204E-006
 -9.82084E-006 -1.52814E-005 -2.33760E-005 -3.52549E-005 -5.26084E-005 -7.79685E-005
 -1.15126E-004 -1.69597E-004 -2.48905E-004 -3.62244E-004 -5.18886E-004 -7.24870E-004
 -9.78107E-004 -1.26320E-003 -1.54844E-003 -1.78845E-003 -1.93503E-003 -1.95426E-003
 -1.84137E-003 -1.62293E-003 -1.34490E-003 -1.05496E-003 -7.89435E-004 -5.68377E-004
 -3.97316E-004 -2.72073E-004 -1.83913E-004 -1.23371E-004 -8.23160E-005 -5.45972E-005
 -3.59016E-005 -2.33184E-005 -1.49022E-005 -9.33853E-006 -5.72280E-006 -3.42274E-006
 -1.99517E-006 -1.13249E-006 -6.25597E-007 -3.36206E-007 -1.75741E-007 -8.93381E-008
 -4.41626E-008 -2.12271E-008 -9.92010E-009 -4.50708E-009 -1.99064E-009 -8.54612E-010
 -3.56601E-010 -1.44606E-010 -5.69810E-011  2.18154E-011  8.11392E-012  2.93142E-012
  1.02860E-012  3.50496E-013  1.15966E-013  3.72505E-014  1.16154E-014  3.51550E-015
  1.03261E-015  2.94330E-016  8.14017E-017  2.18419E-017  5.68539E-018  1.43551E-018
  3.51549E-019  8.34963E-020  1.92317E-020  4.29543E-021  9.30274E-022  1.95349E-022
  3.97738E-023
  1.15175E-016  3.23983E-016  9.22712E-016  2.60011E-015  7.16735E-015  1.92246E-014
  5.00534E-014  1.26362E-013  3.09183E-013  7.33134E-013  1.68486E-012  3.75386E-012
  8.11201E-012  1.70146E-011 -3.46739E-011 -6.87552E-011 -1.32926E-010 -2.51253E-010
 -4.65993E-010  8.51874E-010  1.54309E-009  2.78515E-009  5.03465E-009  9.14827E-009
  1.67327E-008  3.07719E-008  5.67137E-008  1.04282E-007  1.90384E-007  3.43595E-007
  6.10803E-007  1.06665E-006  1.82646E-006  3.06329E-006 -5.02997E-006 -8.08780E-006
 -1.27460E-005 -1.97214E-005 -3.00379E-005 -4.52002E-005 -6.74939E-005 -1.00469E-004
 -1.49634E-004 -2.23277E-004 -3.33084E-004 -4.93855E-004 -7.21339E-004 -1.02734E-003
 -1.41214E-003 -1.85547E-003 -2.30955E-003 -2.69997E-003 -2.94250E-003 -2.97528E-003
 -2.78935E-003 -2.43343E-003 -1.98885E-003 -1.53537E-003 -1.12926E-003 -7.98446E-004
 -5.47903E-004 -3.68476E-004 -2.45029E-004 -1.62170E-004 -1.07168E-004 -7.06968E-005
 -4.64232E-005 -3.02140E-005 -1.94013E-005 -1.22410E-005 -7.56353E-006 -4.56549E-006
 -2.68752E-006 -1.54103E-006 -8.60063E-007 -4.66975E-007 -2.46580E-007 -1.26597E-007
 -6.31858E-008 -3.06542E-008 -1.44540E-008 -6.62317E-009 -2.94904E-009 -1.27582E-009
 -5.36226E-010 -2.18931E-010 -8.68205E-011  3.34383E-011  1.25062E-011  4.54165E-012
  1.60127E-012  5.48059E-013  1.82078E-013  5.87090E-014  1.83707E-014  5.57801E-015
  1.64331E-015  4.69686E-016  1.30228E-016  3.50246E-017  9.13647E-018  2.31146E-018
  5.67109E-019  1.34924E-019  3.11264E-020  6.96248E-021  1.51000E-021  3.17509E-022
  6.47299E-023
  1.97352E-016  5.37050E-016  1.50328E-015  4.19960E-015  1.15263E-014  3.08473E-014
  8.02168E-014  2.02364E-013  4.94887E-013  1.17292E-012  2.69410E-012  5.99816E-012
  1.29490E-011 -2.71216E-011 -5.51604E-011 -1.09072E-010 -2.10056E-010 -3.94957E-010
 -7.27402E-010  1.31775E-009  2.36014E-009  4.20285E-009  7.48284E-009  1.33797E-008
  2.40845E-008  4.36360E-008  7.93614E-008  1.44257E-007  2.60766E-007  4.66514E-007
  8.22670E-007  1.42559E-006  2.42244E-006  4.03145E-006 -6.56788E-006 -1.04783E-005
 -1.63890E-005 -2.51842E-005 -3.81418E-005 -5.71798E-005 -8.52913E-005 -1.27261E-004
 -1.90727E-004 -2.87481E-004 -4.34586E-004 -6.54285E-004 -9.71319E-004 -1.40638E-003
 -1.96538E-003 -2.62512E-003 -3.31850E-003 -3.92948E-003 -4.31638E-003 -4.37009E-003
 -4.07440E-003 -3.51573E-003 -2.83298E-003 -2.15359E-003 -1.55947E-003 -1.08563E-003
 -7.33573E-004 -4.86047E-004 -3.18875E-004 -2.08731E-004 -1.36883E-004 -8.99472E-005
 -5.90489E-005 -3.85438E-005 -2.48857E-005 -1.58172E-005 -9.85846E-006 -6.00774E-006
 -3.57213E-006 -2.06932E-006 -1.16678E-006 -6.39923E-007 -3.41232E-007 -1.76858E-007
 -8.90753E-008 -4.35890E-008 -2.07218E-008 -9.56886E-009 -4.29171E-009 -1.86938E-009
 -7.90716E-010 -3.24758E-010 -1.29502E-010 -5.01334E-011  1.88398E-011  6.87196E-012
  2.43278E-012  8.35802E-013  2.78641E-013  9.01340E-014  2.82878E-014  8.61274E-015
  2.54379E-015  7.28759E-016  2.02497E-016  5.45703E-017  1.42616E-017  3.61429E-018
  8.88176E-019  2.11628E-019  4.88903E-020  1.09505E-020  2.37792E-021  5.00627E-022
  1.02188E-022
  3.38854E-016  8.79819E-016  2.39906E-015  6.61138E-015  1.80193E-014  4.80483E-014
  1.24701E-013  3.14233E-013  7.67939E-013  1.81918E-012  4.17667E-012  9.29435E-012
 -2.00519E-011 -4.19604E-011 -8.52298E-011 -1.68221E-010 -3.23130E-010 -6.05387E-010
 -1.10952E-009  1.99701E-009  3.54707E-009  6.25208E-009  1.09986E-008  1.94075E-008
  3.44588E-008  6.16018E-008  1.10651E-007  1.98894E-007  3.55954E-007  6.31066E-007
  1.10348E-006 -1.89664E-006 -3.19682E-006 -5.27679E-006 -8.52599E-006 -1.34906E-005
 -2.09326E-005 -3.19282E-005  4.80454E-005 -7.16735E-005 -1.06612E-004 -1.59055E-004
 -2.39083E-004 -3.62547E-004 -5.52811E-004 -8.41020E-004 -1.26307E-003 -1.85166E-003
 -2.62241E-003 -3.55296E-003 -4.55589E-003 -5.46113E-003 -6.04519E-003 -6.12838E-003
 -5.68336E-003 -4.85315E-003 -3.85995E-003 -2.89517E-003 -2.07018E-003 -1.42444E-003
 -9.51998E-004 -6.24305E-004 -4.05842E-004 -2.63721E-004 -1.72120E-004 -1.12889E-004
 -7.41843E-005 -4.85982E-005 -3.15581E-005 -2.02068E-005 -1.27025E-005 -7.81318E-006
 -4.69086E-006 -2.74420E-006 -1.56243E-006 -8.65078E-007 -4.65525E-007 -2.43390E-007
 -1.23600E-007 -6.09559E-008 -2.91900E-008 -1.35715E-008 -6.12576E-009 -2.68409E-009
 -1.14158E-009 -4.71260E-010 -1.88811E-010 -7.34137E-011  2.77001E-011  1.01417E-011
  3.60273E-012  1.24170E-012  4.15184E-013  1.34669E-013  4.23716E-014  1.29309E-014
  3.82744E-015  1.09871E-015  3.05862E-016  8.25688E-017  2.16136E-017  5.48578E-018
  1.34998E-018  3.22092E-019  7.45039E-020  1.67077E-020  3.63240E-021  7.65639E-022
  1.56475E-022
  5.90656E-016  1.43930E-015  3.77532E-015  1.01846E-014  2.74457E-014  7.27435E-014
  1.88172E-013  4.73297E-013  1.15541E-012  2.73521E-012  6.27674E-012  1.39617E-011
 -3.01070E-011 -6.29633E-011 -1.27782E-010 -2.51899E-010 -4.83024E-010 -9.02725E-010
 -1.64883E-009  2.95397E-009  5.21489E-009  9.12105E-009  1.58967E-008  2.77535E-008
  4.87174E-008  8.60900E-008  1.52927E-007  2.72056E-007  4.82298E-007  8.47625E-007
 -1.47001E-006 -2.50662E-006 -4.19189E-006 -6.86525E-006 -1.10061E-005 -1.72811E-005
 -2.66156E-005  4.03155E-005  6.02906E-005  8.94700E-005  1.32548E-004  1.97243E-004
  2.96213E-004 -4.49557E-004 -6.87214E-004 -1.04968E-003 -1.58482E-003 -2.33885E-003
 -3.33979E-003 -4.56936E-003 -5.92084E-003 -7.16386E-003 -7.97795E-003 -8.09717E-003
 -7.48014E-003 -6.33890E-003 -4.99516E-003 -3.71335E-003 -2.63528E-003 -1.80229E-003
 -1.19852E-003 -7.82648E-004 -5.06999E-004 -3.28617E-004 -2.14200E-004  1.40524E-004
  9.25244E-005 -6.08347E-005 -3.97115E-005 -2.55954E-005 -1.62129E-005 -1.00558E-005
 -6.09017E-006 -3.59449E-006 -2.06457E-006 -1.15288E-006 -6.25482E-007 -3.29557E-007
 -1.68580E-007 -8.37057E-008 -4.03388E-008 -1.88656E-008 -8.56192E-009 -3.77051E-009
 -1.61116E-009 -6.67985E-010 -2.68700E-010 -1.04862E-010 -3.97014E-011  1.45815E-011
  5.19509E-012  1.79537E-012  6.01814E-013  1.95658E-013  6.16934E-014  1.88653E-014
  5.59434E-015  1.60870E-015  4.48563E-016  1.21275E-016  3.17907E-017  8.07965E-018
  1.99082E-018  4.75563E-019  1.10131E-019  2.47253E-020  5.38159E-021  1.13567E-021
  2.32400E-022
  1.05877E-015  2.38298E-015  5.91681E-015  1.54492E-014  4.08840E-014  1.07286E-013
  2.75995E-013  6.92012E-013  1.68625E-012  3.98748E-012  9.14401E-012  2.03293E-011
 -4.38191E-011 -9.15966E-011 -1.85780E-010 -3.65925E-010 -7.00830E-010 -1.30753E-009
 -2.38242E-009 -4.25395E-009  7.47606E-009  1.29997E-008  2.24933E-008  3.89383E-008
  6.77124E-008  1.18492E-007  2.08459E-007  3.67454E-007  6.45861E-007  1.12607E-006
 -1.93829E-006 -3.28145E-006 -5.44954E-006 -8.86460E-006 -1.41186E-005 -2.20310E-005
 -3.37368E-005  5.08374E-005  7.56734E-005  1.11822E-004  1.64982E-004  2.44453E-004
  3.65407E-004  5.51867E-004  8.39649E-004 -1.27745E-003 -1.92352E-003 -2.83579E-003
 -4.05288E-003 -5.55974E-003 -7.23199E-003 -8.78503E-003 -9.81132E-003 -9.96713E-003
 -9.19766E-003 -7.77588E-003 -6.11215E-003 -4.53665E-003 -3.21951E-003 -2.20516E-003
 -1.47027E-003 -9.63155E-004  6.25911E-004  4.06808E-004  2.65749E-004  1.74665E-004
  1.15231E-004  7.59613E-005 -4.97635E-005 -3.22250E-005 -2.05296E-005 -1.28169E-005
 -7.81776E-006 -4.64831E-006 -2.68971E-006 -1.51290E-006 -8.26553E-007 -4.38386E-007
 -2.25644E-007 -1.12690E-007 -5.45988E-008 -2.56619E-008 -1.17000E-008 -5.17436E-009
 -2.21972E-009 -9.23637E-010 -3.72784E-010 -1.45934E-010 -5.54101E-011  2.04053E-011
  7.28792E-012  2.52441E-012  8.47996E-013  2.76243E-013  8.72641E-014  2.67307E-014
  7.93960E-015  2.28657E-015  6.38485E-016  1.72855E-016  4.53692E-017  1.15446E-017
  2.84786E-018  6.81049E-019  1.57890E-019  3.54863E-020  7.73258E-021  1.63382E-021
  3.34815E-022
  1.96810E-015  4.05046E-015  9.35867E-015  2.32983E-014  5.99286E-014  1.54728E-013
  3.94369E-013  9.83546E-013  2.38914E-012  5.63902E-012  1.29164E-011 -2.86949E-011
 -6.18179E-011 -1.29161E-010 -2.61840E-010 -5.15416E-010 -9.86280E-010 -1.83781E-009
 -3.34270E-009 -5.95377E-009  1.04279E-008  1.80513E-008  3.10574E-008  5.33993E-008
  9.21481E-008  1.59937E-007  2.79057E-007  4.87986E-007  8.51300E-007  1.47393E-006
 -2.52064E-006 -4.24152E-006 -7.00426E-006 -1.13347E-005 -1.79700E-005 -2.79325E-005
 -4.26447E-005 -6.41194E-005  9.52883E-005  1.40575E-004  2.06874E-004  3.05144E-004
  4.52832E-004  6.77033E-004  1.01764E-003  1.52850E-003 -2.27388E-003 -3.31757E-003
 -4.70179E-003 -6.40862E-003 -8.29789E-003 -1.00509E-002 -1.12127E-002 -1.13993E-002
 -1.05471E-002 -8.95707E-003 -7.08498E-003 -5.30056E-003 -3.79730E-003 -2.62894E-003
  1.77309E-003  1.17478E-003  7.71113E-004  5.05001E-004  3.31450E-004  2.18317E-004
  1.44108E-004  9.50055E-005 -6.22759E-005 -4.03940E-005 -2.58084E-005 -1.61776E-005
 -9.91628E-006 -5.92848E-006 -3.45030E-006 -1.95202E-006 -1.07253E-006 -5.71945E-007
 -2.95903E-007 -1.48487E-007 -7.22641E-008 -3.41052E-008 -1.56090E-008 -6.92755E-009
 -2.98153E-009 -1.24439E-009 -5.03650E-010 -1.97678E-010 -7.52385E-011  2.77697E-011
  9.93900E-012  3.44943E-012  1.16085E-012  3.78805E-013  1.19855E-013  3.67694E-014
  1.09368E-014  3.15399E-015  8.81815E-016  2.39019E-016  6.28077E-017  1.59996E-017
  3.95110E-018  9.45879E-019  2.19520E-019  4.93919E-020  1.07754E-020  2.27985E-021
  4.67988E-022
  3.79401E-015  7.14465E-015  1.51640E-014  3.53871E-014  8.72461E-014  2.19532E-013
  5.51086E-013  1.36210E-012  3.29105E-012  7.74279E-012  1.77004E-011 -3.92745E-011
 -8.45419E-011 -1.76536E-010 -3.57701E-010 -7.03732E-010 -1.34571E-009 -2.50519E-009
 -4.55044E-009 -8.08948E-009  1.41312E-008  2.43759E-008  4.17493E-008  7.13872E-008
  1.22408E-007  2.11002E-007  3.65574E-007  6.34915E-007  1.10051E-006  1.89414E-006
 -3.22192E-006 -5.39578E-006 -8.87393E-006 -1.43135E-005 -2.26420E-005 -3.51603E-005
 -5.37009E-005 -8.08789E-005 -1.20494E-004  1.78170E-004  2.62365E-004  3.85915E-004
  5.68261E-004  8.38319E-004  1.23725E-003  1.81933E-003  2.64807E-003  3.78461E-003
 -5.26521E-003 -7.06179E-003 -9.02266E-003 -1.08240E-002 -1.20173E-002 -1.22282E-002
 -1.13903E-002 -9.78782E-003 -7.86359E-003 -5.99023E-003  4.37637E-003  3.09264E-003
  2.12900E-003  1.43758E-003  9.58418E-004  6.34414E-004  4.18611E-004  2.75908E-004
  1.81675E-004 -1.19320E-004 -7.79372E-005 -5.04351E-005 -3.22020E-005 -2.02048E-005
 -1.24137E-005 -7.44635E-006 -4.35089E-006 -2.47209E-006 -1.36421E-006 -7.30612E-007
 -3.79545E-007 -1.91200E-007 -9.33893E-008 -4.42245E-008 -2.03039E-008 -9.03755E-009
 -3.90020E-009 -1.63191E-009 -6.62046E-010 -2.60415E-010 -9.93199E-011  3.67279E-011
  1.31688E-011  4.57805E-012  1.54311E-012  5.04293E-013  1.59785E-013  4.90844E-014
  1.46183E-014  4.22072E-015  1.18142E-015  3.20580E-016  8.43294E-017  2.15044E-017
  5.31594E-018  1.27393E-018  2.95970E-019  6.66699E-020  1.45639E-020  3.08630E-021
  6.34839E-022
  7.52186E-015  1.31118E-014  2.54837E-014  5.49570E-014  1.27772E-013  3.09253E-013
  7.57708E-013  1.84528E-012  4.41854E-012  1.03385E-011  2.35549E-011 -5.21556E-011
 -1.12121E-010 -2.33919E-010 -4.73662E-010 -9.31334E-010 -1.77984E-009 -3.31075E-009
 -6.00714E-009 -1.06629E-008  1.85873E-008  3.19708E-008  5.45545E-008  9.28564E-008
  1.58375E-007  2.71411E-007  4.67417E-007  8.07040E-007  1.39121E-006  2.38272E-006
 -4.03575E-006 -6.73525E-006 -1.10491E-005 -1.77991E-005 -2.81626E-005 -4.38232E-005
 -6.72015E-005 -1.01802E-004 -1.52723E-004 -2.27368E-004 -3.36410E-004  4.95048E-004
  7.24605E-004  1.05440E-003  1.52342E-003  2.18043E-003  3.08007E-003  4.27167E-003
  5.77744E-003  7.55603E-003 -9.45343E-003 -1.11701E-002 -1.23096E-002 -1.25461E-002
 -1.18128E-002 -1.03408E-002  8.51035E-003  6.66292E-003  5.01091E-003  3.64574E-003
  2.58008E-003  1.78446E-003  1.21152E-003  8.10836E-004  5.37016E-004 -3.53097E-004
 -2.30992E-004 -1.50452E-004 -9.74718E-005 -6.26564E-005 -3.98238E-005 -2.49290E-005
 -1.53103E-005 -9.19411E-006 -5.38366E-006 -3.06742E-006 -1.69802E-006 -9.12312E-007
 -4.75447E-007 -2.40247E-007 -1.17688E-007 -5.58836E-008 -2.57225E-008 -1.14770E-008
 -4.96405E-009 -2.08141E-009 -8.46064E-010 -3.33414E-010 -1.27382E-010 -4.71823E-011
  1.69433E-011  5.89885E-012  1.99105E-012  6.51538E-013  2.06697E-013  6.35710E-014
  1.89543E-014  5.47863E-015  1.53514E-015  4.16990E-016  1.09801E-016  2.80276E-017
  6.93546E-018  1.66377E-018  3.86975E-019  8.72800E-020  1.90951E-020  4.05439E-021
  8.36189E-022
  1.51349E-014  2.48609E-014  4.46257E-014  8.84338E-014  1.91094E-013  4.38039E-013
  1.03454E-012  2.46072E-012  5.80563E-012  1.34595E-011  3.04905E-011 -6.72721E-011
 -1.44293E-010 -3.00606E-010 -6.08100E-010 -1.19479E-009 -2.28178E-009 -4.24130E-009
 -7.68832E-009 -1.36295E-008  2.37167E-008  4.06960E-008  6.92259E-008  1.17370E-007
  1.99272E-007  3.39782E-007  5.82125E-007  1.00002E-006  1.71585E-006  2.92683E-006
 -4.94111E-006 -8.22724E-006 -1.34824E-005 -2.17305E-005 -3.44691E-005 -5.38953E-005
 -8.32488E-005 -1.27310E-004 -1.93071E-004 -2.90546E-004 -4.33610E-004 -6.40709E-004
  9.35265E-004  1.34573E-003  1.90527E-003  2.65062E-003  3.61887E-003  4.83894E-003
  6.31392E-003  7.99179E-003  9.72986E-003 -1.12773E-002 -1.23184E-002 -1.25936E-002
  1.20341E-002  1.07962E-002  9.16743E-003  7.43227E-003  5.79371E-003  4.36330E-003
  3.18437E-003  2.25758E-003  1.55902E-003  1.05237E-003 -6.97359E-004 -4.55764E-004
 -2.95049E-004 -1.89785E-004 -1.21440E-004 -7.72337E-005 -4.86907E-005 -3.03149E-005
 -1.85634E-005 -1.11368E-005 -6.52430E-006 -3.72260E-006 -2.06480E-006 -1.11191E-006
 -5.80847E-007 -2.94204E-007 -1.44451E-007 -6.87432E-008 -3.17077E-008 -1.41753E-008
 -6.14259E-009 -2.58010E-009 -1.05052E-009 -4.14636E-010 -1.58649E-010 -5.88467E-011
  2.11605E-011  7.37652E-012  2.49286E-012  8.16701E-013  2.59385E-013  7.98616E-014
  2.38363E-014  6.89674E-015  1.93441E-015  5.25957E-016  1.38628E-016  3.54209E-017
  8.77390E-018  2.10711E-018  4.90693E-019  1.10835E-019  2.42931E-020  5.17088E-021
  1.07022E-021
  3.04876E-014  4.80570E-014  8.09912E-014  1.48348E-013  2.95869E-013  6.33280E-013
  1.42051E-012  3.26037E-012  7.51353E-012  1.71580E-011 -3.84987E-011 -8.44299E-011
 -1.80407E-010 -3.74932E-010 -7.57256E-010 -1.48622E-009 -2.83592E-009 -5.26709E-009
 -9.53917E-009 -1.68912E-008  2.93469E-008  5.02521E-008  8.52491E-008  1.44046E-007
  2.43584E-007  4.13498E-007  7.05174E-007  1.20603E-006  2.06104E-006  3.50385E-006
 -5.90061E-006 -9.81167E-006 -1.60808E-005 -2.59699E-005 -4.13702E-005 -6.51341E-005
 -1.01582E-004 -1.57218E-004 -2.41642E-004 -3.68498E-004 -5.56139E-004 -8.27520E-004
 -1.20886E-003 -1.72696E-003  2.40572E-003  3.26325E-003  4.31008E-003  5.54654E-003
  6.95373E-003  8.47506E-003  9.99450E-003  1.13293E-002  1.22592E-002  1.25964E-002
  1.22656E-002  1.13369E-002  9.98764E-003  8.42581E-003  6.83010E-003  5.32854E-003
  4.00309E-003  2.89838E-003 -2.02683E-003 -1.37408E-003 -9.07765E-004 -5.87924E-004
 -3.75592E-004 -2.37914E-004 -1.49920E-004 -9.40537E-005 -5.86491E-005 -3.62274E-005
 -2.20718E-005 -1.32058E-005 -7.72900E-006 -4.41117E-006 -2.44928E-006 -1.32092E-006
 -6.91217E-007 -3.50739E-007 -1.72520E-007 -8.22458E-008 -3.80003E-008 -1.70162E-008
 -7.38506E-009 -3.10657E-009 -1.26667E-009 -5.00626E-010 -1.91798E-010 -7.12307E-011
  2.56441E-011  8.94966E-012  3.02781E-012  9.93010E-013  3.15704E-013  9.72983E-014
  2.90689E-014  8.41873E-015  2.36353E-015  6.43242E-016  1.69705E-016  4.34048E-017
  1.07631E-017  2.58794E-018  6.03516E-019  1.36558E-019  3.00012E-020  6.40676E-021
  1.33235E-021
  6.07889E-014  9.33281E-014  1.50391E-013  2.58371E-013  4.77509E-013  9.47336E-013
  1.99093E-012  4.34712E-012  9.66983E-012  2.15619E-011 -4.76310E-011 -1.03415E-010
 -2.19562E-010 -4.54447E-010 -9.15447E-010 -1.79356E-009 -3.41814E-009 -6.34207E-009
 -1.14749E-008 -2.02960E-008  3.52121E-008  6.01824E-008  1.01846E-007  1.71566E-007
  2.89074E-007  4.88760E-007  8.30080E-007  1.41401E-006  2.40794E-006  4.08196E-006
  6.86113E-006 -1.14013E-005 -1.87033E-005 -3.02939E-005 -4.85179E-005 -7.70079E-005
 -1.21403E-004 -1.90359E-004 -2.96775E-004 -4.58946E-004 -7.01039E-004 -1.05200E-003
 -1.54206E-003 -2.19633E-003 -3.02683E-003 -4.02647E-003  5.16981E-003  6.42040E-003
  7.73608E-003  9.06401E-003  1.03298E-002  1.14331E-002  1.22563E-002  1.26829E-002
  1.26285E-002  1.20727E-002  1.10717E-002  9.73726E-003  8.20361E-003  6.60808E-003
 -5.08156E-003 -3.73246E-003 -2.62658E-003 -1.77980E-003 -1.16859E-003 -7.48693E-004
 -4.71484E-004 -2.93819E-004 -1.82111E-004 -1.12536E-004 -6.92992E-005 -4.24016E-005
 -2.56658E-005 -1.52953E-005 -8.93406E-006 -5.09583E-006 -2.83031E-006 -1.52775E-006
 -8.00400E-007 -4.06688E-007 -2.00322E-007 -9.56348E-008 -4.42479E-008 -1.98406E-008
 -8.62214E-009 -3.63154E-009 -1.48252E-009 -5.86628E-010 -2.25002E-010 -8.36538E-011
  3.01484E-011  1.05325E-011  3.56686E-012  1.17093E-012  3.72623E-013  1.14947E-013
  3.43733E-014  9.96411E-015  2.79997E-015  7.62740E-016  2.01430E-016  5.15734E-017
  1.28037E-017  3.08282E-018  7.20139E-019  1.63307E-019  3.59869E-020  7.71878E-021
  1.61570E-021
  1.18987E-013  1.79823E-013  2.81417E-013  4.61494E-013  8.00725E-013  1.47680E-012
  2.88701E-012  5.91962E-012  1.25361E-011  2.69754E-011  5.81493E-011 -1.24215E-010
 -2.60946E-010 -5.36431E-010 -1.07587E-009 -2.10184E-009 -3.99795E-009 -7.40741E-009
 -1.33865E-008 -2.36487E-008  4.09713E-008  6.99020E-008  1.18027E-007  1.98266E-007
  3.32948E-007  5.60860E-007  9.48887E-007  1.61047E-006  2.73366E-006  4.62246E-006
  7.75756E-006 -1.28870E-005 -2.11681E-005 -3.43995E-005 -5.54062E-005 -8.86675E-005
 -1.41285E-004 -2.24330E-004 -3.54459E-004 -5.55316E-004 -8.57874E-004 -1.29840E-003
 -1.91262E-003 -2.72495E-003 -3.73406E-003 -4.90164E-003 -6.15653E-003  7.41780E-003
  8.62139E-003  9.72986E-003  1.07249E-002  1.15963E-002 -1.23264E-002  1.28660E-002
  1.31239E-002  1.29971E-002  1.24177E-002  1.13775E-002 -9.93436E-003 -8.21874E-003
 -6.42344E-003 -4.75002E-003 -3.34162E-003 -2.25290E-003 -1.46677E-003 -9.29152E-004
 -5.77096E-004 -3.54095E-004 -2.16000E-004 -1.31499E-004 -7.99490E-005 -4.84318E-005
 -2.91075E-005 -1.72664E-005 -1.00590E-005 -5.73074E-006 -3.18235E-006 -1.71851E-006
 -9.01062E-007 -4.58294E-007 -2.25990E-007 -1.08012E-007 -5.00321E-008 -2.24597E-008
 -9.77123E-009 -4.12002E-009 -1.68373E-009 -6.66935E-010 -2.56063E-010 -9.52954E-011
  3.43771E-011  1.20210E-011  4.07471E-012  1.33886E-012  4.26442E-013  1.31666E-013
  3.94078E-014  1.14338E-014  3.21592E-015  8.76894E-016  2.31817E-016  5.94220E-017
  1.47720E-017  3.56252E-018  8.33943E-019  1.89653E-019  4.19624E-020  9.05427E-021
  1.91225E-021
  2.27381E-013  3.40615E-013  5.23618E-013  8.32532E-013  1.37876E-012  2.39213E-012
  4.36136E-012  8.34190E-012  1.66136E-011  3.40395E-011  7.07679E-011  1.47392E-010
 -3.04405E-010 -6.18795E-010 -1.23205E-009 -2.39562E-009 -4.54260E-009 -8.39853E-009
 -1.51530E-008 -2.67313E-008  4.62429E-008  7.87577E-008  1.32691E-007  2.22304E-007
  3.72138E-007  6.24673E-007  1.05300E-006  1.78093E-006  3.01373E-006  5.08392E-006
  8.51960E-006 -1.41492E-005 -2.32703E-005 -3.79316E-005 -6.14111E-005 -9.90027E-005
 -1.59233E-004 -2.55557E-004 -4.08347E-004 -6.46592E-004 -1.00817E-003 -1.53716E-003
 -2.27593E-003 -3.24971E-003 -4.44373E-003 -5.78439E-003 -7.14701E-003 -8.40131E-003
 -9.46690E-003  1.03363E-002  1.10596E-002  1.17146E-002 -1.23694E-002  1.30313E-002
  1.36129E-002  1.39527E-002  1.38692E-002 -1.32106E-002 -1.19122E-002 -1.00689E-002
 -7.94687E-003 -5.87776E-003 -4.11121E-003 -2.74823E-003 -1.77203E-003 -1.11061E-003
 -6.81571E-004 -4.12687E-004 -2.48285E-004 -1.49161E-004 -8.96357E-005 -5.37934E-005
 -3.21077E-005 -1.89582E-005 -1.10139E-005 -6.26597E-006 -3.47798E-006 -1.87845E-006
 -9.85450E-007 -5.01594E-007 -2.47559E-007 -1.18432E-007 -5.49116E-008 -2.46741E-008
 -1.07450E-008 -4.53494E-009 -1.85504E-009 -7.35476E-010 -2.82636E-010 -1.05279E-010
  3.80122E-011  1.33038E-011  4.51339E-012  1.48427E-012  4.73160E-013  1.46216E-013
  4.38008E-014  1.27198E-014  3.58102E-015  9.77441E-016  2.58689E-016  6.63968E-017
  1.65318E-017  3.99493E-018  9.37673E-019  2.14046E-019  4.76191E-020  1.03587E-020
  2.21454E-021
  4.22731E-013  6.30384E-013  9.59157E-013  1.49598E-012  2.40088E-012  3.98008E-012
  6.84332E-012  1.22432E-011  2.27953E-011  4.39615E-011  8.70013E-011  1.74611E-010
  3.51265E-010  7.01382E-010 -1.37999E-009 -2.66248E-009 -5.02297E-009 -9.25516E-009
 -1.66586E-008 -2.93320E-008  5.06542E-008  8.61109E-008  1.44765E-007  2.41895E-007
  4.03687E-007  6.75307E-007  1.13428E-006  1.91177E-006  3.22525E-006  5.42753E-006
  9.08105E-006 -1.50738E-005 -2.48096E-005 -4.05324E-005 -6.58801E-005 -1.06803E-004
 -1.72988E-004 -2.79824E-004 -4.50703E-004 -7.18931E-004 -1.12801E-003 -1.72857E-003
 -2.56910E-003 -3.67616E-003 -5.02285E-003 -6.50086E-003 -7.93229E-003 -9.14079E-003
 -1.00390E-002 -1.06612E-002  1.11287E-002  1.15941E-002  1.21865E-002  1.29554E-002
  1.38313E-002 -1.46298E-002 -1.50825E-002 -1.48837E-002 -1.38055E-002 -1.18717E-002
 -9.42240E-003 -6.94526E-003 -4.81751E-003 -3.18949E-003 -2.03777E-003 -1.26601E-003
 -7.69882E-004 -4.61540E-004 -2.74758E-004 -1.63353E-004 -9.72452E-005 -5.79091E-005
 -3.43627E-005 -2.02084E-005 -1.17110E-005 -6.65374E-006 -3.69135E-006 -1.99378E-006
 -1.04636E-006 -5.32915E-007 -2.63207E-007 -1.26018E-007 -5.84768E-008 -2.62984E-008
 -1.14621E-008 -4.84172E-009 -1.98222E-009 -7.86561E-010 -3.02521E-010 -1.12780E-010
 -4.07539E-011  1.42750E-011  4.84685E-012  1.59524E-012  5.08957E-013  1.57412E-013
  4.71959E-014  1.37184E-014  3.86600E-015  1.05639E-015  2.79939E-016  7.19602E-017
  1.79514E-017  4.34894E-018  1.02434E-018  2.35009E-019  5.26718E-020  1.15852E-020
  2.51759E-021
  7.62962E-013  1.13550E-012  1.71818E-012  2.64962E-012  4.16888E-012  6.70004E-012
  1.10256E-011  1.86505E-011  3.25658E-011  5.88161E-011  1.09617E-010  2.09320E-010
  4.05370E-010  7.87580E-010  1.52069E-009 -2.89722E-009 -5.42060E-009 -9.93319E-009
 -1.78126E-008 -3.12795E-008  5.38980E-008  9.14314E-008  1.53354E-007  2.55563E-007
  4.25174E-007  7.08792E-007  1.18621E-006  1.99222E-006  3.35020E-006  5.62290E-006
  9.38985E-006 -1.55698E-005 -2.56239E-005 -4.19046E-005 -6.82553E-005 -1.11005E-004
 -1.80504E-004 -2.93235E-004 -4.74239E-004 -7.59066E-004 -1.19399E-003 -1.83269E-003
 -2.72623E-003 -3.90052E-003 -5.31855E-003 -6.84601E-003 -8.26688E-003 -9.37554E-003
 -1.00886E-002 -1.04812E-002  1.07317E-002  1.10417E-002  1.15738E-002  1.24039E-002
  1.34891E-002 -1.46545E-002 -1.55839E-002 -1.58440E-002 -1.50443E-002 -1.31183E-002
 -1.04567E-002 -7.68474E-003 -5.29504E-003 -3.48048E-003 -2.20991E-003 -1.36565E-003
 -8.26091E-004 -4.92330E-004 -2.91181E-004 -1.71957E-004 -1.01724E-004 -6.02528E-005
 -3.56062E-005 -2.08792E-005 -1.20779E-005 -6.85553E-006 -3.80196E-006 -2.05365E-006
 -1.07814E-006 -5.49384E-007 -2.71509E-007 -1.30082E-007 -6.04066E-008 -2.71867E-008
 -1.18583E-008 -5.01299E-009 -2.05394E-009 -8.15656E-010 -3.13956E-010 -1.17134E-010
 -4.23604E-011  1.48493E-011  5.04583E-012  1.66206E-012  5.30711E-013  1.64279E-013
  4.92994E-014  1.43437E-014  4.04657E-015  1.10709E-015  2.93806E-016  7.56631E-017
  1.89202E-017  4.59865E-018  1.08819E-018  2.51354E-019  5.69035E-020  1.27033E-020
  2.82064E-021
  1.33510E-012  1.98607E-012  2.99723E-012  4.59292E-012  7.14096E-012  1.12519E-011
  1.79684E-011  2.91470E-011  4.82417E-011  8.19043E-011  1.43166E-010  2.57540E-010
  4.74261E-010  8.86114E-010  1.66297E-009  3.10629E-009  5.73485E-009 -1.04164E-008
 -1.85691E-008 -3.24748E-008  5.57862E-008  9.43853E-008  1.57895E-007  2.62375E-007
  4.35090E-007  7.22707E-007  1.20489E-006  2.01597E-006  3.37830E-006  5.65290E-006
  9.41681E-006 -1.55860E-005 -2.56201E-005 -4.18735E-005 -6.81997E-005 -1.10948E-004
 -1.80492E-004 -2.93305E-004 -4.74275E-004 -7.58455E-004 -1.19096E-003 -1.82333E-003
 -2.70317E-003 -3.85124E-003 -5.22318E-003 -6.67524E-003 -7.98302E-003 -8.94028E-003
 -9.47651E-003 -9.69096E-003  9.78724E-003  9.98295E-003  1.04481E-002  1.12694E-002
  1.24274E-002 -1.37720E-002 -1.49821E-002 -1.55662E-002 -1.50391E-002 -1.32638E-002
 -1.06323E-002 -7.82478E-003 -5.38759E-003 -3.53737E-003 -2.24446E-003 -1.38644E-003
 -8.38116E-004 -4.98846E-004 -2.94438E-004 -1.73442E-004 -1.02332E-004 -6.04673E-005
 -3.56637E-005 -2.08840E-005 -1.20704E-005 -6.84854E-006 -3.79786E-006 -2.05182E-006
 -1.07758E-006 -5.49360E-007 -2.71650E-007 -1.30230E-007 -6.05154E-008 -2.72543E-008
 -1.18962E-008 -5.03262E-009 -2.06348E-009 -8.20046E-010 -3.15879E-010 -1.17939E-010
 -4.26834E-011  1.49739E-011  5.09210E-012  1.67863E-012  5.36446E-013  1.66200E-013
  4.99226E-014  1.45402E-014  4.10689E-015  1.12519E-015  2.99130E-016  7.72082E-017
  1.93656E-017  4.72708E-018  1.12553E-018  2.62362E-019  6.02017E-020  1.37058E-020
  3.12804E-021
  2.26352E-012  3.36845E-012  5.07851E-012  7.75688E-012  1.19782E-011  1.86480E-011
  2.92107E-011  4.60411E-011  7.32238E-011  1.18127E-010  1.94532E-010  3.28659E-010
  5.70329E-010  1.01273E-009  1.82594E-009  3.31160E-009  5.98880E-009  1.07260E-008
 -1.89419E-008 -3.29165E-008  5.62897E-008  9.48998E-008  1.58249E-007  2.62106E-007
  4.33096E-007  7.16581E-007  1.18973E-006  1.98232E-006  3.30877E-006  5.51668E-006
  9.16093E-006 -1.51207E-005 -2.47936E-005 -4.04269E-005 -6.56823E-005 -1.06561E-004
 -1.72801E-004 -2.79741E-004 -4.50310E-004 -7.16346E-004 -1.11797E-003 -1.69946E-003
 -2.49906E-003 -3.52825E-003 -4.73908E-003 -5.99732E-003 -7.10273E-003 -7.87744E-003
 -8.26816E-003 -8.37425E-003  8.38790E-003  8.51144E-003  8.90167E-003  9.64141E-003
  1.07220E-002 -1.20173E-002 -1.32366E-002 -1.39177E-002 -1.35906E-002 -1.21000E-002
 -9.78333E-003 -7.25904E-003 -5.03705E-003 -3.33105E-003 -2.12701E-003 -1.32098E-003
 -8.02086E-004 -4.79079E-004 -2.83524E-004 -1.67330E-004 -9.88503E-005 -5.84562E-005
 -3.44944E-005 -2.02060E-005 -1.16818E-005 -6.62995E-006 -3.67785E-006 -1.98775E-006
 -1.04439E-006 -5.32705E-007 -2.63557E-007 -1.26424E-007 -5.87829E-008 -2.64910E-008
 -1.15707E-008 -4.89822E-009 -2.00975E-009 -7.99254E-010 -3.08088E-010 -1.15113E-010
 -4.16911E-011  1.46367E-011  4.98125E-012  1.64340E-012  5.25634E-013  1.62999E-013
  4.90106E-014  1.42910E-014  4.04198E-015  1.10925E-015  2.95522E-016  7.64945E-017
  1.92626E-017  4.72867E-018  1.13529E-018  2.67891E-019  6.25761E-020  1.46102E-020
  3.44897E-021
  3.71650E-012  5.53548E-012  8.34584E-012  1.27291E-011  1.95836E-011  3.02743E-011
  4.68637E-011  7.25091E-011  1.12211E-010  1.74298E-010  2.73379E-010  4.36073E-010
  7.11710E-010  1.19143E-009  2.04077E-009  3.55295E-009  6.23283E-009  1.09257E-008
  1.90128E-008  3.27122E-008  5.55566E-008  9.31900E-008  1.54748E-007  2.55293E-007
  4.20103E-007  6.92005E-007  1.14354E-006  1.89626E-006  3.15049E-006  5.23000E-006
  8.64989E-006 -1.42226E-005 -2.32310E-005 -3.77207E-005 -6.09908E-005 -9.83862E-005
 -1.58473E-004 -2.54561E-004 -4.06235E-004 -6.40130E-004 -9.88780E-004 -1.48618E-003
 -2.15837E-003 -3.00667E-003 -3.98434E-003 -4.98047E-003 -5.83945E-003 -6.42798E-003
 -6.70977E-003 -6.76638E-003  6.75364E-003  6.83796E-003  7.14969E-003  7.75708E-003
  8.65051E-003 -9.72205E-003 -1.07328E-002 -1.13145E-002 -1.10994E-002 -9.96191E-003
 -8.15181E-003 -6.14014E-003 -4.33004E-003 -2.90748E-003 -1.88115E-003 -1.18123E-003
 -7.23995E-004 -4.36012E-004 -2.59917E-004 -1.54359E-004 -9.16553E-005 -5.44168E-005
 -3.22047E-005 -1.89038E-005 -1.09446E-005 -6.21783E-006 -3.45182E-006 -1.86673E-006
 -9.81344E-007 -5.00815E-007 -2.47914E-007 -1.18988E-007 -5.53578E-008 -2.49627E-008
 -1.09101E-008 -4.62157E-009 -1.89751E-009 -7.55128E-010 -2.91280E-010 -1.08910E-010
  3.94731E-011  1.38684E-011  4.72344E-012  1.55963E-012  4.99281E-013  1.54978E-013
  4.66506E-014  1.36205E-014  3.85845E-015  1.06101E-015  2.83423E-016  7.36314E-017
  1.86381E-017  4.61000E-018  1.11912E-018  2.68382E-019  6.41528E-020  1.54549E-020
  3.79559E-021
  5.90847E-012  8.81021E-012  1.32909E-011  2.02640E-011  3.11193E-011  4.79173E-011
  7.36538E-011  1.12660E-010  1.71297E-010  2.59284E-010  3.92348E-010  5.97438E-010
  9.22604E-010  1.45487E-009  2.35103E-009  3.88831E-009  6.54453E-009  1.11210E-008
  1.89290E-008  3.20737E-008  5.39021E-008  8.97397E-008  1.48154E-007  2.43172E-007
  3.98151E-007  6.52405E-007  1.07214E-006  1.76782E-006  2.92072E-006  4.82269E-006
  7.93556E-006 -1.29824E-005 -2.10934E-005 -3.40468E-005 -5.46656E-005 -8.74442E-005
 -1.39456E-004 -2.21483E-004 -3.49060E-004 -5.42765E-004 -8.26745E-004 -1.22444E-003
 -1.75063E-003 -2.39925E-003 -3.12929E-003 -3.85801E-003 -4.47749E-003 -4.89897E-003
 -5.10009E-003 -5.13912E-003  5.12845E-003  5.19182E-003  5.42793E-003  5.88630E-003
 -6.55243E-003 -7.33548E-003 -8.05547E-003 -8.45695E-003 -8.29852E-003 -7.50172E-003
 -6.22812E-003 -4.78532E-003 -3.44951E-003 -2.36513E-003 -1.55837E-003 -9.93915E-004
 -6.17624E-004 -3.76662E-004 -2.27146E-004 -1.36289E-004 -8.16289E-005 -4.87978E-005
 -2.90278E-005 -1.71011E-005 -9.92562E-006 -5.64840E-006 -3.13931E-006 -1.69914E-006
 -8.93835E-007 -4.56424E-007 -2.26066E-007 -1.08563E-007 -5.05370E-008 -2.28025E-008
 -9.97214E-009 -4.22694E-009 -1.73662E-009 -6.91566E-010 -2.66946E-010 -9.98817E-011
  3.62274E-011  1.27377E-011  4.34184E-012  1.43487E-012  4.59778E-013  1.42869E-013
  4.30592E-014  1.25909E-014  3.57354E-015  9.85107E-016  2.64037E-016  6.89217E-017
  1.75659E-017  4.38858E-018  1.08109E-018  2.64764E-019  6.51438E-020  1.62893E-020
  4.17986E-021
  9.09429E-012  1.35778E-011  2.05018E-011  3.12664E-011  4.79820E-011  7.37283E-011
 -1.12869E-010 -1.71457E-010 -2.57851E-010  3.83825E-010  5.66787E-010  8.34266E-010
  1.23265E-009  1.84335E-009  2.81113E-009  4.39122E-009  7.02432E-009  1.14519E-008
  1.88905E-008  3.12954E-008  5.17714E-008  8.52389E-008  1.39561E-007  2.27498E-007
  3.70108E-007  6.02527E-007  9.83499E-007  1.61044E-006  2.64240E-006  4.33402E-006
  7.08550E-006  1.15175E-005 -1.85871E-005 -2.97744E-005 -4.73799E-005 -7.49835E-005
 -1.18085E-004 -1.84866E-004 -2.86804E-004 -4.38630E-004 -6.56840E-004 -9.56060E-004
 -1.34296E-003 -1.80829E-003 -2.31949E-003 -2.81957E-003 -3.23969E-003 -3.52578E-003
 -3.66548E-003 -3.69704E-003  3.69507E-003  3.74436E-003  3.91358E-003  4.23504E-003
 -4.69215E-003 -5.21361E-003 -5.67423E-003 -5.91395E-003 -5.79351E-003 -5.27227E-003
 -4.44448E-003 -3.48913E-003 -2.57630E-003 -1.80798E-003 -1.21650E-003 -7.90568E-004
 -4.99852E-004 -3.09869E-004 -1.89746E-004 -1.15421E-004 -6.99386E-005 -4.21979E-005
 -2.52763E-005 -1.49644E-005 -8.71458E-006 -4.97027E-006 -2.76650E-006 -1.49890E-006
 -7.89102E-007 -4.03201E-007 -1.99823E-007 -9.60150E-008 -4.47220E-008 -2.01909E-008
 -8.83549E-009 -3.74754E-009 -1.54068E-009 -6.13952E-010 -2.37152E-010 -8.87984E-011
  3.22317E-011  1.13419E-011  3.86933E-012  1.27991E-012  4.10551E-013  1.27726E-013
  3.85508E-014  1.12929E-014  3.21258E-015  8.88376E-016  2.39150E-016  6.28158E-017
  1.61556E-017  4.09006E-018  1.02695E-018  2.58268E-019  6.57984E-020  1.71600E-020
  4.60952E-021
  1.35521E-011  2.02603E-011  3.06253E-011  4.67347E-011  7.17171E-011  1.10093E-010
 -1.68161E-010 -2.54417E-010 -3.80074E-010 -5.59883E-010  8.13805E-010  1.17057E-009
  1.67498E-009  2.40202E-009  3.48223E-009  5.14471E-009  7.78626E-009  1.20782E-008
  1.91272E-008  3.07174E-008  4.96807E-008  8.04871E-008  1.30226E-007  2.10285E-007
  3.39237E-007  5.47730E-007  8.86510E-007  1.43906E-006  2.34073E-006  3.80677E-006
  6.17267E-006  9.95289E-006 -1.59285E-005 -2.52825E-005 -3.98080E-005 -6.22173E-005
 -9.65565E-005 -1.48663E-004 -2.26473E-004 -3.39794E-004 -4.99041E-004 -7.12494E-004
 -9.82103E-004 -1.29871E-003 -1.63866E-003 -1.96505E-003 -2.23638E-003 -2.42167E-003
 -2.51496E-003 -2.54029E-003  2.54449E-003  2.58183E-003  2.69658E-003  2.90817E-003
 -3.20197E-003 -3.52717E-003 -3.80278E-003 -3.93477E-003 -3.84824E-003 -3.52419E-003
 -3.01395E-003 -2.41469E-003 -1.82452E-003 -1.31032E-003 -9.01210E-004 -5.98011E-004
 -3.85793E-004 -2.43858E-004 -1.52080E-004 -9.40370E-005 -5.77741E-005 -3.52423E-005
 -2.12834E-005 -1.26737E-005 -7.40968E-006 -4.23704E-006 -2.36242E-006 -1.28146E-006
 -6.75209E-007 -3.45246E-007 -1.71207E-007 -8.23142E-008 -3.83636E-008 -1.73309E-008
 -7.58882E-009 -3.22090E-009 -1.32507E-009 -5.28406E-010 -2.04258E-010 -7.65400E-011
  2.78046E-011  9.79242E-012  3.34385E-012  1.10723E-012  3.55584E-013  1.10781E-013
  3.34939E-014  9.83309E-015  2.80549E-015  7.78923E-016  2.10882E-016  5.58482E-017
  1.45366E-017  3.74432E-018  9.63224E-019  2.50208E-019  6.63472E-020  1.80966E-020
  5.08413E-021
  1.95522E-011  2.92701E-011  4.42968E-011  6.76546E-011  1.03856E-010 -1.59382E-010
 -2.43167E-010 -3.67047E-010 -5.46157E-010 -7.99414E-010 -1.15051E-009  1.63034E-009
  2.28271E-009  3.17601E-009  4.42548E-009  6.23181E-009  8.94438E-009  1.31596E-008
  1.98691E-008  3.06794E-008  4.81440E-008  7.62784E-008  1.21397E-007  1.93514E-007
  3.08728E-007  4.93216E-007  7.89758E-007  1.26798E-006  2.03973E-006  3.28141E-006
  5.26535E-006  8.40403E-006  1.33131E-005 -2.09039E-005 -3.25192E-005 -5.01248E-005
 -7.65525E-005 -1.15743E-004 -1.72852E-004 -2.53983E-004 -3.65222E-004 -5.10781E-004
 -6.90374E-004 -8.96557E-004 -1.11341E-003 -1.31818E-003 -1.48684E-003 -1.60243E-003
 -1.66254E-003 -1.68194E-003  1.68877E-003  1.71575E-003  1.78955E-003  1.92114E-003
 -2.09983E-003 -2.29285E-003 -2.45102E-003 -2.52113E-003 -2.46366E-003 -2.26958E-003
 -1.96571E-003 -1.60320E-003 -1.23680E-003 -9.07910E-004 -6.38449E-004 -4.33188E-004
 -2.85738E-004 -1.84574E-004 -1.17472E-004 -7.39608E-005 -4.61309E-005 -2.84762E-005
 -1.73497E-005 -1.03959E-005 -6.10370E-006 -3.50003E-006 -1.95510E-006 -1.06185E-006
 -5.60012E-007 -2.86557E-007 -1.42197E-007 -6.84107E-008 -3.19042E-008 -1.44224E-008
 -6.31955E-009 -2.68409E-009 -1.10504E-009 -4.41001E-010 -1.70608E-010 -6.39845E-011
  2.32645E-011  8.20141E-012  2.80356E-012  9.29455E-013  2.98912E-013  9.32833E-014
  2.82638E-014  8.32074E-015  2.38294E-015  6.65087E-016  1.81418E-016  4.85694E-017
  1.28414E-017  3.38155E-018  8.96266E-019  2.41761E-019  6.69535E-020  1.91000E-020
  5.59233E-021
  2.73118E-011  4.09425E-011  6.20378E-011  9.48417E-011  1.45675E-010 -2.23581E-010
 -3.40945E-010 -5.13985E-010 -7.63016E-010 -1.11252E-009 -1.59136E-009 -2.23391E-009
  3.08388E-009  4.20356E-009  5.69267E-009  7.72288E-009  1.05955E-008  1.48322E-008
  2.13117E-008  3.14706E-008  4.75989E-008  7.32871E-008  1.14127E-007  1.78857E-007
  2.81264E-007  4.43341E-007  7.00407E-007  1.10909E-006  1.75930E-006  2.79128E-006
  4.41929E-006  6.96358E-006  1.08939E-005 -1.68892E-005 -2.59203E-005 -3.93582E-005
 -5.91015E-005 -8.76834E-005 -1.28274E-004 -1.84432E-004 -2.59449E-004 -3.55186E-004
 -4.70569E-004 -6.00224E-004 -7.34075E-004 -8.58696E-004 -9.60649E-004 -1.03097E-003
 -1.06899E-003 -1.08352E-003  1.09079E-003  1.10949E-003  1.15473E-003  1.23236E-003
 -1.33560E-003 -1.44501E-003 -1.53242E-003 -1.56853E-003 -1.53236E-003 -1.41919E-003
 -1.24262E-003 -1.02926E-003 -8.09031E-004 -6.06403E-004 -4.36024E-004 -3.02780E-004
 -2.04464E-004 -1.35133E-004 -8.78529E-005 -5.63529E-005 -3.56941E-005 -2.22999E-005
 -1.37078E-005 -8.26521E-006 -4.87340E-006 -2.80245E-006 -1.56840E-006 -8.52949E-007
 -4.50278E-007 -2.30593E-007 -1.14510E-007 -5.51298E-008 -2.57290E-008 -1.16395E-008
 -5.10410E-009 -2.16960E-009 -8.93978E-010 -3.57087E-010 -1.38274E-010 -5.19097E-011
  1.88944E-011  6.66866E-012  2.28261E-012  7.57884E-013  2.44169E-013  7.63654E-014
  2.32019E-014  6.85548E-015  1.97309E-015  5.54548E-016  1.52778E-016  4.14882E-017
  1.11919E-017  3.02901E-018  8.31578E-019  2.33830E-019  6.76865E-020  2.01384E-020
  6.11130E-021
  3.69396E-011  5.54509E-011  8.41271E-011  1.28744E-010  1.97890E-010 -3.03822E-010
 -4.63258E-010 -6.97926E-010 -1.03469E-009 -1.50513E-009 -2.14487E-009 -2.99326E-009
 -4.09515E-009 -5.50753E-009  7.31515E-009  9.66116E-009  1.28001E-008  1.71827E-008
  2.35828E-008  3.32830E-008  4.83402E-008  7.19724E-008  1.09141E-007  1.67465E-007
  2.58695E-007  4.01122E-007  6.23433E-007  9.70704E-007  1.51332E-006  2.35962E-006
  3.67302E-006  5.69452E-006  8.77147E-006  1.33945E-005 -2.02440E-005 -3.02459E-005
 -4.46284E-005 -6.49549E-005 -9.30815E-005 -1.30965E-004 -1.80242E-004 -2.41557E-004
 -3.13755E-004 -3.93245E-004 -4.73956E-004 -5.48264E-004 -6.08889E-004 -6.51248E-004
 -6.75336E-004 -6.86236E-004  6.92902E-004  7.05505E-004  7.32132E-004  7.75770E-004
 -8.32481E-004 -8.91495E-004 -9.37495E-004 -9.54801E-004 -9.32308E-004 -8.67335E-004
 -7.66604E-004 -6.43782E-004 -5.14882E-004 -3.93765E-004 -2.89475E-004 -2.05779E-004
 -1.42298E-004 -9.62270E-005 -6.38845E-005 -4.17281E-005 -2.68249E-005 -1.69518E-005
 -1.05084E-005 -6.37384E-006 -3.77350E-006 -2.17592E-006 -1.22006E-006 -6.64406E-007
 -3.51116E-007 -1.79974E-007 -8.94495E-008 -4.31008E-008 -2.01325E-008 -9.11595E-009
 -4.00127E-009 -1.70252E-009 -7.02263E-010 -2.80825E-010 -1.08874E-010 -4.09257E-011
  1.49175E-011  5.27331E-012  1.80819E-012  6.01597E-013  1.94290E-013  6.09469E-014
  1.85877E-014  5.51955E-015  1.59937E-015  4.53750E-016  1.26665E-016  3.50357E-017
  9.69105E-018  2.70945E-018  7.73529E-019  2.27016E-019  6.85279E-020  2.11525E-020
  6.60929E-021
  4.83773E-011  7.27189E-011  1.10465E-010  1.69230E-010  2.60328E-010 -3.99874E-010
 -6.09795E-010 -9.18452E-010 -1.36061E-009 -1.97649E-009 -2.81006E-009 -3.90716E-009
 -5.31512E-009 -7.08663E-009 -9.29237E-009  1.20482E-008  1.55644E-008  2.02259E-008
  2.67131E-008  3.61754E-008  5.04732E-008  7.25160E-008  1.06744E-007  1.59847E-007
  2.41873E-007  3.67989E-007  5.61265E-007  8.56968E-007  1.30893E-006  1.99851E-006
  3.04662E-006  4.62893E-006  6.99448E-006  1.04874E-005  1.55715E-005 -2.28553E-005
 -3.31112E-005 -4.72731E-005 -6.63856E-005 -9.14676E-005 -1.23259E-004 -1.61852E-004
 -2.06293E-004 -2.54305E-004 -3.02363E-004 -3.46271E-004 -3.82187E-004 -4.07826E-004
 -4.23353E-004 -4.31565E-004  4.37205E-004  4.45565E-004  4.60780E-004  4.84292E-004
 -5.13950E-004 -5.44085E-004 -5.66726E-004 -5.73764E-004 -5.59426E-004 -5.22193E-004
 -4.65305E-004 -3.95657E-004 -3.21612E-004 -2.50744E-004 -1.88336E-004 -1.36957E-004
 -9.68905E-005 -6.69578E-005 -4.53308E-005 -3.01071E-005 -1.96170E-005 -1.25259E-005
 -7.82417E-006 -4.77149E-006 -2.83551E-006 -1.63934E-006 -9.20927E-007 -5.02232E-007
 -2.65733E-007 -1.36359E-007 -6.78455E-008 -3.27271E-008 -1.53046E-008 -6.93839E-009
 -3.04946E-009 -1.29935E-009 -5.36766E-010 -2.14993E-010 -8.34981E-011  3.14473E-011
  1.14869E-011  4.07022E-012  1.39941E-012  4.67037E-013  1.51386E-013  4.77000E-014
  1.46287E-014  4.37512E-015  1.27980E-015  3.67739E-016  1.04440E-016  2.95619E-017
  8.42374E-018  2.44164E-018  7.25654E-019  2.21745E-019  6.94198E-020  2.20727E-020
  7.05141E-021
  6.13507E-011  9.23443E-011  1.40455E-010  2.15408E-010  3.31643E-010 -5.09705E-010
 -7.77495E-010 -1.17100E-009 -1.73406E-009 -2.51690E-009 -3.57326E-009 -4.95681E-009
 -6.71853E-009 -8.90785E-009 -1.15823E-008  1.48319E-008  1.88255E-008  2.38882E-008
  3.06182E-008  4.00525E-008  5.38918E-008  7.48002E-008  1.06806E-007  1.55862E-007
  2.30650E-007  3.43817E-007  5.13874E-007  7.68104E-007  1.14687E-006  1.70968E-006
  2.54325E-006  3.77150E-006  5.56722E-006  8.16456E-006  1.18711E-005  1.70772E-005
 -2.42575E-005 -3.39569E-005 -4.67456E-005 -6.31295E-005 -8.34041E-005 -1.07463E-004
 -1.34609E-004 -1.63454E-004 -1.92005E-004 -2.17999E-004 -2.39444E-004 -2.55210E-004
 -2.65442E-004 -2.71611E-004  2.76133E-004  2.81657E-004  2.90214E-004  3.02463E-004
 -3.17266E-004 -3.31746E-004 -3.41901E-004 -3.43674E-004 -3.34159E-004 -3.12538E-004
 -2.80355E-004 -2.41032E-004 -1.98842E-004 -1.57809E-004 -1.20910E-004 -8.97780E-005
 -6.48412E-005 -4.56885E-005 -3.14704E-005 -2.12086E-005 -1.39818E-005 -9.00849E-006
 -5.66476E-006 -3.47136E-006 -2.07012E-006 -1.19992E-006 -6.75431E-007 -3.68973E-007
 -1.95527E-007 -1.00486E-007 -5.00748E-008 -2.41949E-008 -1.13346E-008 -5.14841E-009
 -2.26744E-009 -9.68318E-010 -4.01000E-010 -1.61047E-010 -6.27317E-011  2.37033E-011
  8.68963E-012  3.09155E-012  1.06780E-012  3.58238E-013  1.16828E-013  3.70768E-014
  1.14699E-014  3.46733E-015  1.02800E-015  3.00493E-016  8.72216E-017  2.53673E-017
  7.46616E-018  2.24341E-018  6.91594E-019  2.18558E-019  7.03554E-020  2.28477E-020
  7.40852E-021
  7.53432E-011  1.13558E-010  1.72938E-010  2.65518E-010  4.09147E-010 -6.29210E-010
 -9.60132E-010 -1.44622E-009 -2.14127E-009 -3.10644E-009 -4.40625E-009 -6.10320E-009
 -8.25279E-009 -1.09020E-008 -1.40961E-008 -1.79006E-008  2.24455E-008  2.80014E-008
  3.50938E-008  4.46649E-008  5.82862E-008  7.84293E-008  1.08805E-007  1.54796E-007
  2.24028E-007  3.27181E-007  4.79202E-007  7.01120E-007  1.02276E-006  1.48659E-006
  2.15284E-006  3.10585E-006  4.46119E-006  6.37272E-006  9.03832E-006  1.27021E-005
  1.76500E-005  2.41942E-005 -3.26399E-005 -4.32287E-005 -5.60574E-005 -7.09817E-005
 -8.75326E-005 -1.04887E-004 -1.21936E-004 -1.37473E-004 -1.50471E-004 -1.60365E-004
 -1.67238E-004 -1.71828E-004  1.75321E-004  1.78998E-004  1.83819E-004  1.90061E-004
 -1.97131E-004 -2.03601E-004 -2.07517E-004 -2.06908E-004 -2.00365E-004 -1.87484E-004
 -1.69013E-004 -1.46636E-004 -1.22514E-004 -9.87474E-005 -7.69768E-005 -5.81968E-005
 -4.27836E-005 -3.06473E-005 -2.14195E-005 -1.46129E-005 -9.72924E-006 -6.31699E-006
 -3.99568E-006 -2.45951E-006 -1.47181E-006 -8.55543E-007 -4.82777E-007 -2.64347E-007
 -1.40412E-007 -7.23371E-008 -3.61422E-008 -1.75128E-008 -8.22983E-009 -3.75096E-009
 -1.65820E-009  7.11075E-010 -2.95816E-010  1.19402E-010  4.67691E-011  1.77808E-011
  6.56305E-012  2.35275E-012  8.19537E-013  2.77572E-013  9.14971E-014  2.93939E-014
  9.22119E-015  2.83300E-015  8.55900E-016  2.55729E-016  7.61231E-017  2.27720E-017
  6.90585E-018  2.13728E-018  6.76681E-019  2.18563E-019  7.15093E-020  2.34820E-020
  7.66838E-021
  8.96054E-011  1.35233E-010  2.06208E-010  3.16947E-010  4.88828E-010 -7.52235E-010
 -1.14834E-009 -1.73004E-009 -2.56142E-009 -3.71495E-009 -5.26633E-009 -7.28730E-009
 -9.83832E-009 -1.29644E-008 -1.66992E-008 -2.10849E-008 -2.62150E-008  3.23093E-008
  3.98279E-008  4.96299E-008  6.31785E-008  8.27903E-008  1.11928E-007  1.55533E-007
  2.20423E-007  3.15783E-007  4.53846E-007  6.50906E-007  9.28832E-007  1.31727E-006
  1.85669E-006  2.60217E-006  3.62763E-006  5.02991E-006  6.93144E-006  9.48010E-006
  1.28441E-005  1.71996E-005  2.27079E-005 -2.94818E-005 -3.75405E-005 -4.67629E-005
 -5.68522E-005 -6.73316E-005 -7.75921E-005 -8.69932E-005 -9.50021E-005 -1.01328E-004
 -1.06005E-004 -1.09383E-004 -1.12021E-004  1.14514E-004  1.17293E-004  1.20458E-004
 -1.23696E-004 -1.26305E-004 -1.27349E-004 -1.25898E-004 -1.21297E-004 -1.13374E-004
 -1.02508E-004 -8.95403E-005 -7.55635E-005 -6.16709E-005 -4.87560E-005 -3.74073E-005
 -2.79003E-005 -2.02563E-005 -1.43271E-005 -9.87423E-006 -6.62980E-006 -4.33420E-006
 -2.75690E-006 -1.70497E-006 -1.02449E-006 -5.97806E-007 -3.38615E-007 -1.86137E-007
 -9.92828E-008 -5.13812E-008  2.58003E-008  1.25706E-008  5.94336E-009  2.72710E-009
  1.21456E-009  5.25111E-010  2.20431E-010  8.98615E-011  3.55840E-011  1.36912E-011
  5.12012E-012  1.86192E-012  6.58752E-013  2.26927E-013  7.61888E-014  2.49659E-014
  8.00046E-015  2.51425E-015  7.77867E-016  2.38151E-016  7.26219E-017  2.22204E-017
  6.87098E-018  2.15854E-018  6.90159E-019  2.24039E-019  7.34005E-020  2.40808E-020
  7.84807E-021
  1.03206E-010  1.55965E-010  2.38120E-010  3.66399E-010  5.65603E-010 -8.70963E-010
 -1.33018E-009 -2.00450E-009 -2.96793E-009 -4.30391E-009 -6.09895E-009 -8.43373E-009
 -1.13735E-008 -1.49614E-008 -1.92202E-008 -2.41697E-008 -2.98688E-008  3.64894E-008
  4.44301E-008  5.44733E-008  6.79838E-008  8.71427E-008  1.15203E-007  1.56756E-007
  2.17985E-007  3.06939E-007  4.33826E-007  6.11442E-007  8.55834E-007  1.18735E-006
  1.63221E-006  2.22461E-006  3.00916E-006  4.04324E-006  5.39850E-006  7.16040E-006
  9.42445E-006  1.22878E-005  1.58352E-005  2.01189E-005  2.51349E-005 -3.07995E-005
 -3.69351E-005 -4.32734E-005 -4.94843E-005 -5.52292E-005 -6.02303E-005 -6.43331E-005
 -6.75416E-005 -7.00091E-005  7.19842E-005  7.37256E-005  7.54082E-005  7.70499E-005
  7.84768E-005  7.93442E-005  7.92104E-005 -7.76509E-005 -7.43806E-005 -6.93471E-005
 -6.27614E-005 -5.50580E-005 -4.67985E-005 -3.85557E-005 -3.08153E-005 -2.39181E-005
 -1.80472E-005 -1.32480E-005 -9.46531E-006 -6.58276E-006 -4.45541E-006 -2.93368E-006
 -1.87840E-006 -1.16900E-006  7.06850E-007  4.15146E-007  2.36785E-007  1.31143E-007
  7.05297E-008  3.68345E-008  1.86826E-008  9.20396E-009  4.40491E-009  2.04834E-009
  9.25658E-010  4.06606E-010  1.73647E-010  7.21157E-011  2.91319E-011  1.14499E-011
  4.37985E-012  1.63114E-012  5.91681E-013  2.09164E-013  7.21137E-014  2.42734E-014
  7.98848E-015  2.57586E-015  8.16136E-016  2.55078E-016  7.90331E-017  2.44177E-017
  7.56833E-018  2.36565E-018  7.47939E-019  2.39158E-019  7.70816E-020  2.48989E-020
  8.00654E-021
  1.15125E-010  1.74206E-010  2.66302E-010  4.10215E-010  6.33810E-010 -9.76657E-010
 -1.49231E-009 -2.24944E-009 -3.33097E-009 -4.83008E-009 -6.84287E-009 -9.45789E-009
 -1.27444E-008 -1.67436E-008 -2.14677E-008 -2.69156E-008 -3.31134E-008 -4.01872E-008
  4.84761E-008  5.86868E-008  7.20865E-008  9.07235E-008  1.17656E-007  1.57164E-007
  2.14915E-007  2.98067E-007  4.15315E-007  5.76911E-007  7.94754E-007  1.08267E-006
  1.45699E-006  1.93756E-006  2.54907E-006  3.32246E-006  4.29607E-006  5.51553E-006
  7.03176E-006  8.89619E-006  1.11526E-005  1.38259E-005  1.69093E-005  2.03530E-005
  2.40576E-005  2.78783E-005 -3.16409E-005 -3.51697E-005  3.83205E-005  4.10094E-005
  4.32271E-005  4.50311E-005  4.65186E-005  4.77854E-005  4.88843E-005  4.97946E-005
  5.04123E-005  5.05640E-005  5.00453E-005  4.86732E-005  4.63394E-005  4.30499E-005
  3.89358E-005  3.42333E-005  2.92398E-005 -2.42597E-005 -1.95574E-005 -1.53273E-005
 -1.16833E-005 -8.66503E-006  6.25423E-006  4.39325E-006  3.00300E-006  1.99706E-006
  1.29180E-006  8.12603E-007  4.97019E-007  2.95558E-007  1.70877E-007  9.60542E-008
  5.25023E-008  2.79078E-008  1.44284E-008  7.25643E-009  3.55060E-009  1.69051E-009
  7.83291E-010  3.53236E-010  1.55054E-010  6.62526E-011  2.75582E-011  1.11594E-011
  4.39942E-012  1.68863E-012  6.31112E-013  2.29713E-013  8.14535E-014  2.81515E-014
  9.49107E-015  3.12531E-015  1.00701E-015  3.18325E-016  9.90663E-017  3.04886E-017
  9.32760E-018  2.85216E-018  8.75758E-019  2.70795E-019  8.43392E-020  2.63895E-020
  8.25631E-021
  1.24376E-010  1.88453E-010  2.88440E-010  4.44804E-010  6.87873E-010 -1.06069E-009
 -1.62150E-009 -2.44493E-009 -3.62097E-009 -5.25056E-009 -7.43736E-009 -1.02759E-008
 -1.38383E-008 -1.81632E-008 -2.32531E-008 -2.90876E-008 -3.56623E-008 -4.30599E-008
  5.15607E-008  6.17937E-008  7.49226E-008  9.28537E-008  1.18443E-007  1.55670E-007
  2.09738E-007  2.87076E-007  3.95216E-007  5.42563E-007  7.38124E-007  9.91290E-007
  1.31181E-006  1.71011E-006  2.19788E-006  2.78912E-006  3.50097E-006  4.35429E-006
  5.37305E-006  6.58217E-006  8.00335E-006  9.64917E-006  1.15163E-005  1.35794E-005
  1.57886E-005  1.80714E-005  2.03411E-005  2.25110E-005  2.45090E-005  2.62902E-005
  2.78415E-005  2.91756E-005  3.03176E-005  3.12858E-005  3.20753E-005  3.26483E-005
  3.29350E-005  3.28448E-005  3.22858E-005  3.11883E-005  2.95262E-005  2.73306E-005
  2.46908E-005  2.17433E-005  1.86508E-005  1.55780E-005  1.26691E-005  1.00332E-005
  7.73870E-006  5.81410E-006  4.25510E-006  3.03353E-006  2.10654E-006  1.42476E-006
  9.38476E-007  6.01989E-007  3.76029E-007  2.28725E-007  1.35479E-007  7.81438E-008
  4.38923E-008  2.40075E-008  1.27866E-008  6.63119E-009  3.34822E-009  1.64579E-009
  7.87423E-010  3.66646E-010  1.66116E-010  7.32180E-011  3.13892E-011  1.30863E-011
  5.30458E-012  2.09036E-012  8.00722E-013  2.98143E-013  1.07915E-013  3.79799E-014
  1.30025E-014  4.33323E-015  1.40735E-015  4.46184E-016  1.38411E-016  4.21457E-017
  1.26483E-017  3.75938E-018  1.11246E-018  3.29348E-019  9.78925E-020  2.92493E-020
  8.77319E-021
  1.30144E-010  1.97450E-010  3.02586E-010  4.67130E-010  7.23050E-010 -1.11571E-009
 -1.70644E-009 -2.57384E-009 -3.81254E-009 -5.52853E-009 -7.83024E-009 -1.08158E-008
 -1.45585E-008 -1.90939E-008 -2.44154E-008 -3.04860E-008 -3.72740E-008 -4.48217E-008
  5.33517E-008  6.34123E-008  7.60546E-008  9.30275E-008  1.16966E-007  1.51534E-007
  2.01489E-007  2.72619E-007  3.71521E-007  5.05241E-007  6.80790E-007  9.04651E-007
  1.18240E-006  1.51859E-006  1.91699E-006  2.38124E-006  2.91576E-006  3.52658E-006
  4.22182E-006  5.01118E-006  5.90433E-006  6.90802E-006  8.02263E-006  9.23896E-006
  1.05365E-005  1.18845E-005  1.32453E-005  1.45812E-005  1.58597E-005  1.70586E-005
  1.81657E-005  1.91747E-005  2.00778E-005  2.08581E-005  2.14850E-005  2.19148E-005
  2.20953E-005  2.19757E-005  2.15169E-005  2.07005E-005  1.95353E-005  1.80590E-005
  1.63352E-005  1.44465E-005  1.24840E-005  1.05374E-005  8.68568E-006  6.99024E-006
  5.49221E-006  4.21230E-006  3.15320E-006  2.30345E-006  1.64183E-006  1.14161E-006
  7.74213E-007  5.11996E-007  3.30092E-007  2.07423E-007  1.27003E-007  7.57499E-008
  4.39974E-008  2.48776E-008  1.36895E-008  7.32863E-009  3.81569E-009  1.93154E-009
  9.50351E-010  4.54353E-010  2.11016E-010  9.51802E-011  4.16860E-011  1.77241E-011
  7.31466E-012  2.92973E-012  1.13874E-012  4.29507E-013  1.57211E-013  5.58492E-014
  1.92613E-014  6.45173E-015  2.10032E-015  6.65202E-016  2.05269E-016  6.18430E-017
  1.82422E-017  5.28778E-018  1.51294E-018  4.29463E-019  1.21559E-019  3.44546E-020
  9.80306E-021
  1.31897E-010  2.00370E-010  3.07442E-010  4.75147E-010  7.36120E-010 -1.13667E-009
 -1.73937E-009 -2.62438E-009 -3.88813E-009 -5.63847E-009 -7.98542E-009 -1.10279E-008
 -1.48382E-008 -1.94485E-008 -2.48446E-008 -3.09755E-008 -3.77866E-008 -4.52840E-008
  5.36355E-008  6.33066E-008  7.52277E-008  9.09739E-008  1.12935E-007  1.44442E-007
  1.89797E-007  2.54190E-007  3.43432E-007  4.63534E-007 -6.20139E-007 -8.17898E-007
  1.05991E-006  1.34738E-006  1.67964E-006  2.05461E-006  2.46962E-006  2.92248E-006
  3.41246E-006  3.94080E-006  4.51051E-006  5.12531E-006  5.78792E-006  6.49835E-006
  7.25265E-006  8.04291E-006  8.85849E-006  9.68803E-006  1.05213E-005  1.13494E-005
  1.21634E-005  1.29505E-005  1.36902E-005  1.43524E-005  1.48979E-005  1.52831E-005
  1.54666E-005  1.54171E-005  1.51184E-005  1.45724E-005  1.37984E-005  1.28297E-005
  1.17097E-005  1.04874E-005  9.21303E-006  7.93493E-006  6.69659E-006  5.53451E-006
  4.47667E-006  3.54171E-006  2.73899E-006  2.06932E-006  1.52641E-006  1.09869E-006
  7.71236E-007  5.27676E-007  3.51701E-007  2.28230E-007  1.44125E-007  8.85240E-008
  5.28616E-008  3.06759E-008  1.72929E-008  9.46693E-009  5.03142E-009  2.59537E-009
  1.29909E-009  6.30840E-010  2.97147E-010  1.35746E-010  6.01359E-011  2.58313E-011
  1.07579E-011  4.34365E-012  1.70024E-012  6.45193E-013  2.37363E-013  8.46676E-014
  2.92868E-014  9.82633E-015  3.19927E-015  1.01137E-015  3.10705E-016  9.28778E-017
  2.70623E-017  7.70460E-018  2.15006E-018  5.90483E-019  1.60353E-019  4.32782E-020
  1.16638E-020
  1.29472E-010  1.96943E-010  3.02557E-010  4.68107E-010  7.25867E-010 -1.12161E-009
 -1.71721E-009 -2.59182E-009 -3.84067E-009 -5.57009E-009 -7.88827E-009 -1.08919E-008
 -1.46506E-008 -1.91926E-008 -2.44975E-008 -3.05042E-008 -3.71403E-008 -4.43819E-008
 -5.23459E-008  6.14165E-008  7.23982E-008  8.66806E-008  1.06391E-007  1.34502E-007
  1.74857E-007  2.32068E-007  3.11256E-007 -4.17620E-007 -5.55865E-007 -7.29546E-007
 -9.40456E-007 -1.18818E-006  1.47000E-006  1.78117E-006  2.11571E-006  2.46747E-006
  2.83126E-006  3.20391E-006  3.58478E-006  3.97564E-006  4.38000E-006  4.80220E-006
  5.24644E-006  5.71635E-006  6.21492E-006  6.74461E-006  7.30706E-006  7.90172E-006
  8.52353E-006  9.16003E-006  9.78925E-006  1.03797E-005  1.08934E-005  1.12915E-005
  1.15405E-005  1.16184E-005  1.15171E-005  1.12420E-005  1.08084E-005  1.02377E-005
  9.55346E-006  8.77945E-006  7.93934E-006  7.05723E-006  6.15821E-006  5.26804E-006
  4.41202E-006  3.61310E-006  2.88998E-006  2.25555E-006  1.71622E-006  1.27208E-006
  9.17848E-007  6.44260E-007  4.39675E-007  2.91577E-007  1.87811E-007  1.17451E-007
  7.12862E-008  4.19792E-008  2.39791E-008  1.32834E-008  7.13488E-009  3.71538E-009
  1.87546E-009 -9.17609E-010 -4.35129E-010 -1.99968E-010 -8.90555E-011 -3.84328E-011
  1.60721E-011  6.51267E-012  2.55719E-012  9.72944E-013  3.58713E-013  1.28164E-013
  4.43802E-014  1.48965E-014  4.84785E-015  1.53016E-015  4.68667E-016  1.39395E-016
  4.03030E-017  1.13439E-017  3.11458E-018  8.36403E-019  2.20459E-019  5.72786E-020
  1.47409E-020
  1.23099E-010  1.87492E-010  2.88394E-010  4.46680E-010  6.93263E-010 -1.07198E-009
 -1.64206E-009 -2.47926E-009 -3.67466E-009 -5.32982E-009 -7.54790E-009 -1.04206E-008
 -1.40129E-008 -1.83490E-008 -2.34043E-008 -2.91115E-008 -3.53865E-008 -4.21820E-008
 -4.95710E-008  5.78606E-008  6.77302E-008  8.03787E-008  9.76613E-008  1.22185E-007
  1.57330E-007  2.07153E-007  2.76154E-007 -3.68882E-007 -4.89404E-007 -6.40689E-007
 -8.24009E-007 -1.03848E-006 -1.28089E-006  1.54586E-006  1.82650E-006  2.11536E-006
  2.40554E-006  2.69188E-006  2.97170E-006  3.24525E-006  3.51553E-006  3.78788E-006
  4.06936E-006  4.36815E-006  4.69310E-006  5.05303E-006  5.45569E-006  5.90592E-006
  6.40325E-006  6.93955E-006  7.49768E-006  8.05221E-006  8.57246E-006  9.02740E-006
  9.39074E-006  9.64463E-006  9.78045E-006  9.79690E-006  9.69638E-006  9.48150E-006
  9.15350E-006  8.71308E-006  8.16315E-006  7.51217E-006  6.77655E-006  5.98088E-006
  5.15612E-006  4.33601E-006  3.55292E-006  2.83412E-006  2.19922E-006  1.65907E-006
  1.21609E-006  8.65701E-007  5.98247E-007  4.01181E-007  2.60977E-007 -1.64644E-007
 -1.00709E-007 -5.97151E-008 -3.43187E-008 -1.91140E-008 -1.03160E-008 -5.39477E-009
 -2.73348E-009 -1.34190E-009 -6.38222E-010 -2.94077E-010 -1.31274E-010 -5.67698E-011
 -2.37835E-011  9.65279E-012  3.79533E-012  1.44568E-012  5.33494E-013  1.90739E-013
  6.60735E-014  2.21786E-014  7.21468E-015  2.27489E-015  6.95490E-016  2.06245E-016
  5.93603E-017  1.65956E-017  4.51221E-018  1.19509E-018  3.09027E-019  7.82465E-020
  1.94729E-020
  1.13364E-010  1.72889E-010  2.66260E-010  4.12845E-010  6.41325E-010 -9.92361E-010
 -1.52088E-009 -2.29711E-009 -3.40543E-009 -4.93987E-009 -6.99570E-009 -9.65730E-009
 -1.29836E-008 -1.69947E-008 -2.16638E-008 -2.69215E-008 -3.26782E-008 -3.88709E-008
 -4.55368E-008  5.29138E-008  6.15620E-008  7.24942E-008  8.72965E-008  1.08215E-007
  1.38177E-007  1.80720E-007  2.39788E-007 -3.19407E-007 -4.23226E-007 -5.53978E-007
 -7.12948E-007 -8.99530E-007 -1.11101E-006  1.34267E-006  1.58819E-006  1.84046E-006
  2.09251E-006  2.33855E-006  2.57478E-006  2.79999E-006  3.01571E-006  3.22613E-006
  3.43783E-006  3.65939E-006  3.90095E-006  4.17352E-006  4.48789E-006  4.85295E-006
  5.27360E-006  5.74880E-006  6.27043E-006  6.82373E-006  7.38930E-006  7.94621E-006
  8.47497E-006  8.95891E-006  9.38358E-006  9.73422E-006  9.99298E-006  1.01376E-005
  1.01425E-005  9.98376E-006  9.64452E-006  9.12136E-006  8.42778E-006  7.59433E-006
  6.66504E-006  5.69135E-006  4.72503E-006 -3.81178E-006 -2.98671E-006 -2.27216E-006
 -1.67771E-006 -1.20197E-006 -8.35292E-007 -5.62907E-007 -3.67776E-007 -2.32911E-007
 -1.42949E-007 -8.50161E-008 -4.89894E-008 -2.73496E-008 -1.47918E-008 -7.74996E-009
 -3.93342E-009 -1.93386E-009 -9.21001E-010 -4.24883E-010 -1.89868E-010 -8.21879E-011
 -3.44616E-011  1.39970E-011  5.50697E-012  2.09880E-012  7.74850E-013  2.77117E-013
  9.60119E-014  3.22274E-014  1.04809E-014  3.30289E-015  1.00874E-015  2.98649E-016
  8.57386E-017  2.38800E-017  6.45696E-018  1.69657E-018  4.33751E-019  1.08102E-019
  2.63278E-020
  1.01122E-010  1.54419E-010  2.38106E-010  3.69591E-010  5.74646E-010 -8.89805E-010
 -1.36440E-009 -2.06152E-009 -3.05687E-009 -4.43479E-009 -6.28058E-009 -8.66947E-009
 -1.16534E-008 -1.52487E-008 -1.94280E-008 -2.41238E-008 -2.92468E-008 -3.47258E-008
 -4.05713E-008  4.69623E-008  5.43510E-008  6.35762E-008  7.59699E-008  9.34374E-008
  1.18485E-007  1.54173E-007  2.03967E-007  2.71482E-007 -3.60119E-007 -4.72631E-007
 -6.10668E-007  7.74388E-007  9.62216E-007  1.17083E-006  1.39541E-006  1.63015E-006
  1.86893E-006  2.10610E-006  2.33720E-006  2.55948E-006  2.77231E-006  2.97738E-006
  3.17876E-006  3.38301E-006  3.59908E-006  3.83805E-006  4.11243E-006  4.43497E-006
  4.81701E-006  5.26679E-006  5.78814E-006  6.37999E-006  7.03671E-006  7.74883E-006
  8.50333E-006  9.28267E-006  1.00627E-005  1.08099E-005  1.14801E-005  1.20197E-005
  1.23706E-005  1.24799E-005  1.23089E-005  1.18433E-005  1.10974E-005 -1.01137E-005
 -8.95703E-006 -7.70428E-006 -6.43371E-006 -5.21495E-006 -4.10226E-006 -3.13117E-006
 -2.31856E-006 -1.66522E-006 -1.15977E-006 -7.83107E-007 -5.12548E-007 -3.25111E-007
 -1.99825E-007 -1.18996E-007 -6.86509E-008 -3.83671E-008 -2.07707E-008 -1.08921E-008
 -5.53262E-009 -2.72210E-009 -1.29726E-009 -5.98830E-010 -2.67749E-010 -1.15959E-010
 -4.86443E-011  1.97658E-011  7.77953E-012  2.96588E-012  1.09527E-012  3.91797E-013
  1.35765E-013  4.55736E-014  1.48204E-014  4.66932E-015  1.42540E-015  4.21668E-016
  1.20902E-016  3.36077E-017  9.06060E-018  2.37039E-018  6.02223E-019  1.48742E-019
  3.57672E-020
  8.73698E-011  1.33592E-010  2.06244E-010  3.20481E-010  4.98734E-010 -7.72797E-010
 -1.18560E-009 -1.79201E-009 -2.65787E-009 -3.85645E-009 -5.46176E-009 -7.53884E-009
 -1.01322E-008 -1.32545E-008 -1.68800E-008 -2.09458E-008 -2.53679E-008 -3.00738E-008
 -3.50565E-008  4.04476E-008  4.66059E-008  5.42155E-008  6.43794E-008  7.86952E-008
  9.92931E-008  1.28818E-007  1.70338E-007  2.27165E-007  3.02598E-007  3.99595E-007
  5.20417E-007  6.66294E-007  8.37171E-007  1.03159E-006  1.24673E-006  1.47863E-006
  1.72255E-006  1.97338E-006  2.22619E-006  2.47663E-006  2.72142E-006  2.95889E-006
  3.18950E-006  3.41646E-006  3.64638E-006  3.88960E-006  4.16019E-006  4.47537E-006
  4.85426E-006  5.31627E-006  5.87926E-006  6.55780E-006  7.36141E-006  8.29261E-006
  9.34434E-006  1.04965E-005  1.17122E-005  1.29348E-005  1.40879E-005  1.50797E-005
  1.58130E-005  1.61990E-005 -1.61736E-005 -1.57102E-005 -1.48269E-005 -1.35845E-005
 -1.20768E-005 -1.04156E-005 -8.71408E-006 -7.07257E-006 -5.56882E-006 -4.25374E-006
 -3.15186E-006 -2.26511E-006 -1.57854E-006 -1.06654E-006 -6.98494E-007 -4.43336E-007
 -2.72658E-007 -1.62466E-007 -9.37832E-008 -5.24415E-008 -2.84049E-008 -1.49028E-008
 -7.57334E-009 -3.72779E-009 -1.77728E-009 -8.20733E-010 -3.67104E-010 -1.59044E-010
 -6.67410E-011 -2.71277E-011  1.06803E-011  4.07295E-012  1.50450E-012  5.38318E-013
  1.86577E-013  6.26414E-014  2.03733E-014  6.41913E-015  1.95944E-015  5.79514E-016
  1.66081E-016  4.61282E-017  1.24194E-017  3.24230E-018  8.21129E-019  2.01855E-019
  4.82060E-020
  7.31190E-011  1.11947E-010  1.73039E-010  2.69174E-010  4.19262E-010 -6.50106E-010
 -9.97889E-010 -1.50885E-009 -2.23844E-009 -3.24834E-009 -4.60079E-009 -6.35031E-009
 -8.53386E-009 -1.11613E-008 -1.42092E-008 -1.76219E-008 -2.13242E-008 -2.52483E-008
 -2.93775E-008  3.38075E-008  3.88207E-008  4.49692E-008  5.31588E-008  6.47220E-008
  8.14685E-008  1.05699E-007  1.40170E-007  1.87997E-007  2.52501E-007  3.36988E-007
  4.44499E-007  5.77528E-007  7.37766E-007  9.25871E-007  1.14131E-006  1.38226E-006
  1.64562E-006  1.92709E-006  2.22131E-006  2.52229E-006  2.82386E-006  3.12054E-006
  3.40860E-006  3.68741E-006  3.96089E-006  4.23870E-006  4.53706E-006  4.87872E-006
  5.29202E-006  5.80914E-006  6.46342E-006  7.28606E-006  8.30222E-006  9.52626E-006
  1.09563E-005  1.25681E-005  1.43095E-005  1.60970E-005  1.78164E-005  1.93308E-005
 -2.04952E-005 -2.11777E-005 -2.12826E-005 -2.07694E-005 -1.96625E-005 -1.80478E-005
 -1.60584E-005 -1.38514E-005 -1.15849E-005 -9.39729E-006 -7.39451E-006 -5.64495E-006
 -4.18073E-006 -3.00359E-006 -2.09288E-006 -1.41406E-006 -9.26213E-007 -5.88001E-007
 -3.61733E-007 -2.15613E-007 -1.24506E-007 -6.96468E-008 -3.77381E-008 -1.98068E-008
 -1.00692E-008 -4.95809E-009 -2.36469E-009 -1.09237E-009 -4.88774E-010 -2.11829E-010
 -8.89218E-011 -3.61556E-011  1.42395E-011  5.43208E-012  2.00723E-012  7.18443E-013
  2.49092E-013  8.36583E-014  2.72176E-014  8.57821E-015  2.61920E-015  7.74796E-016
  2.22068E-016  6.16748E-017  1.66000E-017  4.33078E-018  1.09544E-018  2.68740E-019
  6.39733E-020
  5.92724E-011  9.08649E-011  1.40624E-010  2.18985E-010  3.41391E-010 -5.29729E-010
 -8.13537E-010 -1.23056E-009 -1.82605E-009 -2.65031E-009 -3.75406E-009 -5.18161E-009
 -6.96281E-009 -9.10509E-009 -1.15883E-008 -1.43654E-008 -1.73723E-008 -2.05494E-008
 -2.38775E-008  2.74269E-008  3.14198E-008  3.63012E-008  4.28140E-008  5.20727E-008
  6.56268E-008  8.55073E-008  1.14246E-007  1.54860E-007  2.10796E-007  2.85819E-007
  3.83858E-007  5.08788E-007  6.64159E-007  8.52876E-007  1.07683E-006  1.33649E-006
  1.63056E-006  1.95565E-006  2.30615E-006  2.67442E-006  3.05138E-006  3.42765E-006
  3.79521E-006  4.14964E-006  4.49241E-006  4.83315E-006  5.19117E-006  5.59599E-006
  6.08656E-006  6.70891E-006  7.51255E-006  8.54547E-006  9.84795E-006  1.14453E-005
  1.33396E-005  1.55012E-005  1.78606E-005  2.03042E-005 -2.26751E-005 -2.47840E-005
 -2.64295E-005 -2.74281E-005 -2.76460E-005 -2.70266E-005 -2.56034E-005 -2.34959E-005
 -2.08871E-005 -1.79920E-005 -1.50238E-005 -1.21664E-005 -9.55845E-006 -7.28694E-006
 -5.39091E-006 -3.86991E-006 -2.69511E-006 -1.82045E-006 -1.19230E-006 -7.56979E-007
 -4.65773E-007 -2.77700E-007 -1.60409E-007 -8.97615E-008 -4.86553E-008 -2.55464E-008
 -1.29921E-008 -6.39986E-009 -3.05353E-009 -1.41116E-009 -6.31669E-010 -2.73872E-010
 -1.15015E-010 -4.67853E-011  1.84340E-011  7.03546E-012  2.60094E-012  9.31412E-013
  3.23098E-013  1.08572E-013  3.53429E-014  1.11455E-014  3.40510E-015  1.00788E-015
  2.89042E-016  8.03189E-017  2.16281E-017  5.64437E-018  1.42783E-018  3.50178E-019
  8.32879E-020
  4.65405E-011  7.14391E-011  1.10695E-010  1.72564E-010  2.69260E-010 -4.18094E-010
 -6.42429E-010 -9.72107E-010 -1.44291E-009 -2.09458E-009 -2.96716E-009 -4.09561E-009
 -5.50331E-009 -7.19582E-009 -9.15664E-009 -1.13477E-008 -1.37169E-008 -1.62154E-008
 -1.88258E-008 -2.16023E-008  2.47220E-008  2.85461E-008  3.36889E-008  4.10932E-008
  5.21075E-008  6.85638E-008  9.28498E-008  1.27968E-007  1.77572E-007  2.45961E-007
  3.38013E-007  4.59028E-007  6.14457E-007  8.09482E-007  1.04846E-006  1.33424E-006
  1.66742E-006  2.04567E-006  2.46331E-006  2.91126E-006  3.37777E-006  3.84983E-006
  4.31555E-006  4.76717E-006  5.20450E-006  5.63807E-006  6.09145E-006  6.60214E-006
  7.22056E-006  8.00708E-006  9.02704E-006  1.03441E-005  1.20120E-005  1.40652E-005
  1.65080E-005  1.93035E-005 -2.23637E-005 -2.55423E-005 -2.86360E-005 -3.13970E-005
 -3.35599E-005 -3.48812E-005 -3.51831E-005 -3.43912E-005 -3.25522E-005 -2.98277E-005
 -2.64628E-005 -2.27422E-005 -1.89442E-005 -1.53050E-005 -1.19984E-005 -9.13033E-006
 -6.74485E-006 -4.83669E-006 -3.36603E-006 -2.27274E-006 -1.48832E-006 -9.44977E-007
 -5.81568E-007 -3.46846E-007 -2.00426E-007 -1.12202E-007 -6.08466E-008 -3.19627E-008
 -1.62631E-008 -8.01520E-009 -3.82622E-009 -1.76917E-009 -7.92351E-010 -3.43729E-010
 -1.44434E-010 -5.87870E-011  2.31772E-011  8.85139E-012  3.27449E-012  1.17345E-012
  4.07367E-013  1.36999E-013  4.46346E-014  1.40884E-014  4.30833E-015  1.27652E-015
  3.66475E-016  1.01949E-016  2.74838E-017  7.18070E-018  1.81845E-018  4.46419E-019
  1.06261E-019
  3.53969E-011  5.44042E-011  8.44022E-011  1.31716E-010  2.05704E-010 -3.19630E-010
 -4.91391E-010 -7.43844E-010 -1.10439E-009 -1.60347E-009 -2.27173E-009 -3.13588E-009
 -4.21376E-009 -5.50947E-009 -7.01017E-009 -8.68637E-009 -1.04979E-008 -1.24071E-008
 -1.44017E-008  1.65262E-008  1.89255E-008  2.18979E-008  2.59600E-008  3.19246E-008
  4.09923E-008  5.48579E-008  7.58309E-008  1.06963E-007  1.52169E-007  2.16315E-007
  3.05240E-007  4.25655E-007  5.84871E-007  7.90307E-007  1.04876E-006  1.36547E-006
  1.74301E-006  2.18032E-006  2.67193E-006  3.20780E-006  3.77406E-006  4.35480E-006
  4.93510E-006  5.50497E-006  6.06371E-006  6.62402E-006  7.21497E-006  7.88288E-006
  8.68995E-006  9.71020E-006  1.10231E-005  1.27052E-005  1.48205E-005  1.74089E-005
 -2.04740E-005 -2.39700E-005 -2.77886E-005 -3.17502E-005 -3.56031E-005 -3.90376E-005
 -4.17197E-005 -4.33405E-005 -4.36749E-005 -4.26306E-005 -4.02726E-005 -3.68130E-005
 -3.25702E-005 -2.79085E-005 -2.31790E-005 -1.86740E-005 -1.46032E-005 -1.10894E-005
 -8.17877E-006 -5.85810E-006 -4.07383E-006 -2.74960E-006 -1.80045E-006 -1.14332E-006
 -7.03857E-007 -4.19960E-007 -2.42800E-007 -1.36001E-007 -7.37977E-008 -3.87905E-008
 -1.97502E-008 -9.74032E-009 -4.65294E-009 -2.15296E-009 -9.64940E-010 -4.18915E-010
 -1.76164E-010 -7.17604E-011  2.83161E-011  1.08237E-011  4.00791E-012  1.43773E-012
  4.99645E-013  1.68224E-013  5.48746E-014  1.73432E-014  5.31110E-015  1.57600E-015
  4.53177E-016  1.26285E-016  3.41063E-017  8.92807E-018  2.26549E-018  5.57313E-019
  1.32932E-019
  2.60769E-011  4.01315E-011  6.23353E-011  9.73824E-011  1.52219E-010 -2.36688E-010
 -3.64069E-010 -5.51324E-010 -8.18786E-010 -1.18904E-009 -1.68480E-009 -2.32591E-009
 -3.12556E-009 -4.08681E-009 -5.20013E-009 -6.44377E-009 -7.78832E-009 -9.20705E-009
 -1.06936E-008  1.22880E-008  1.41126E-008  1.64200E-008  1.96547E-008  2.45347E-008
  3.21555E-008  4.41226E-008  6.27147E-008  9.10705E-008  1.33386E-007  1.95086E-007
  2.82925E-007  4.04943E-007  5.70200E-007  7.88231E-007  1.06818E-006  1.41762E-006
  1.84122E-006  2.33943E-006 -2.90745E-006 -3.53497E-006 -4.20701E-006 -4.90600E-006
 -5.61549E-006 -6.32486E-006  7.03463E-006  7.76131E-006  8.54060E-006  9.42821E-006
  1.04975E-005  1.18340E-005  1.35279E-005  1.56637E-005  1.83096E-005 -2.15052E-005
 -2.52484E-005 -2.94809E-005 -3.40732E-005 -3.88126E-005 -4.34005E-005 -4.74674E-005
 -5.06110E-005 -5.24585E-005 -5.27389E-005 -5.13456E-005 -4.83673E-005 -4.40747E-005
 -3.88661E-005 -3.31912E-005 -2.74764E-005 -2.20695E-005 -1.72131E-005 -1.30432E-005
 -9.60406E-006 -6.87125E-006 -4.77526E-006 -3.22220E-006 -2.11005E-006 -1.34034E-006
 -8.25558E-007 -4.92884E-007 -2.85166E-007 -1.59856E-007 -8.68141E-008 -4.56715E-008
 -2.32742E-008 -1.14887E-008 -5.49328E-009 -2.54423E-009 -1.14143E-009 -4.96045E-010
 -2.08822E-010 -8.51583E-011 -3.36422E-011  1.28754E-011  4.77385E-012  1.71485E-012
  5.96831E-013  2.01262E-013  6.57622E-014  2.08218E-014  6.38874E-015  1.89972E-015
  5.47487E-016  1.52932E-016  4.14094E-017  1.08696E-017  2.76622E-018  6.82600E-019
  1.63345E-019
  1.86081E-011  2.86744E-011  4.45934E-011  6.97395E-011 -1.09106E-010 -1.69769E-010
 -2.61274E-010 -3.95814E-010 -5.88006E-010 -8.54082E-010 -1.21039E-009 -1.67118E-009
 -2.24600E-009 -2.93710E-009 -3.73782E-009 -4.63292E-009 -5.60214E-009 -6.62829E-009
 -7.71113E-009  8.88880E-009  1.02685E-008  1.20698E-008  1.46852E-008  1.87642E-008
  2.53282E-008  3.59258E-008  5.28299E-008  7.92766E-008  1.19725E-007  1.80103E-007
  2.67979E-007  3.92569E-007  5.64495E-007  7.95208E-007  1.09601E-006 -1.47676E-006
 -1.94426E-006 -2.50078E-006 -3.14285E-006 -3.86092E-006 -4.64026E-006 -5.46352E-006
 -6.31484E-006  7.18534E-006  8.07912E-006  9.01846E-006  1.00471E-005  1.12300E-005
  1.26503E-005  1.44017E-005  1.65790E-005  1.92670E-005  2.25291E-005 -2.63950E-005
 -3.08485E-005 -3.58131E-005 -4.11359E-005 -4.65734E-005 -5.17863E-005 -5.63537E-005
 -5.98161E-005 -6.17470E-005 -6.18394E-005 -5.99810E-005 -5.62911E-005 -5.11023E-005
 -4.48941E-005 -3.81992E-005 -3.15139E-005 -2.52349E-005 -1.96309E-005 -1.48447E-005
 -1.09143E-005 -7.80130E-006 -5.41919E-006 -3.65660E-006 -2.39527E-006 -1.52239E-006
 -9.38404E-007 -5.60761E-007 -3.24762E-007 -1.82247E-007 -9.90842E-008 -5.21867E-008
 -2.66260E-008 -1.31592E-008 -6.29991E-009 -2.92159E-009 -1.31247E-009 -5.71164E-010
 -2.40791E-010 -9.83427E-011 -3.89120E-011  1.49170E-011  5.54054E-012  1.99397E-012
  6.95352E-013  2.34981E-013  7.69536E-014  2.44243E-014  7.51352E-015  2.24040E-015
  6.47592E-016  1.81473E-016  4.93053E-017  1.29895E-017  3.31859E-018  8.22293E-019
  1.97635E-019
  1.28620E-011  1.98455E-011  3.09003E-011  4.83763E-011 -7.57504E-011 -1.17949E-010
 -1.81621E-010 -2.75256E-010 -4.09033E-010 -5.94263E-010 -8.42339E-010 -1.16322E-009
 -1.56360E-009 -2.04519E-009 -2.60361E-009 -3.22880E-009 -3.90785E-009 -4.63129E-009
 -5.40428E-009  6.26428E-009  7.30796E-009  8.73113E-009  1.08879E-008  1.43769E-008
  2.01652E-008  2.97592E-008  4.54306E-008  7.04934E-008  1.09617E-007  1.69130E-007
  2.57255E-007  3.84167E-007  5.61787E-007 -8.03193E-007 -1.12161E-006 -1.52900E-006
 -2.03441E-006 -2.64226E-006 -3.35121E-006 -4.15373E-006 -5.03728E-006 -5.98706E-006
 -6.99070E-006  8.04421E-006  9.15828E-006  1.03636E-005  1.17132E-005  1.32817E-005
  1.51594E-005  1.74430E-005  2.02244E-005  2.35775E-005 -2.75477E-005  3.21407E-005
  3.73132E-005 -4.29606E-005 -4.89030E-005 -5.48697E-005 -6.04922E-005 -6.53168E-005
 -6.88493E-005 -7.06333E-005 -7.03466E-005 -6.78860E-005 -6.34081E-005 -5.73068E-005
 -5.01341E-005 -4.24928E-005 -3.49344E-005 -2.78904E-005 -2.16443E-005 -1.63376E-005
 -1.19975E-005 -8.57020E-006 -5.95265E-006 -4.01783E-006 -2.63363E-006 -1.67544E-006
 -1.03390E-006 -6.18607E-007 -3.58750E-007 -2.01609E-007 -1.09774E-007 -5.79058E-008
 -2.95904E-008 -1.46480E-008 -7.02426E-009 -3.26307E-009 -1.46847E-009 -6.40221E-010
 -2.70419E-010 -1.10663E-010 -4.38785E-011  1.68579E-011  6.27600E-012  2.26422E-012
  7.91655E-013  2.68268E-013  8.81145E-014  2.80549E-014  8.65941E-015  2.59135E-015
  7.51905E-016  2.11564E-016  5.77309E-017  1.52795E-017  3.92277E-018  9.77033E-019
  2.36108E-019
  8.61133E-012  1.33041E-011  2.07402E-011  3.25043E-011 -5.09419E-011 -7.93758E-011
 -1.22290E-010 -1.85414E-010 -2.75616E-010 -4.00532E-010 -5.67863E-010 -7.84363E-010
 -1.05462E-009 -1.37994E-009 -1.75766E-009 -2.18165E-009 -2.64451E-009 -3.14265E-009
  3.68532E-009  4.30961E-009  5.10425E-009  6.24687E-009  8.06162E-009  1.11065E-008
  1.63022E-008  2.51140E-008  3.97962E-008  6.36977E-008  1.01612E-007  1.60128E-007
  2.47914E-007 -3.75831E-007 -5.56762E-007 -8.05060E-007 -1.13555E-006 -1.56210E-006
 -2.09600E-006 -2.74428E-006 -3.50857E-006 -4.38493E-006 -5.36519E-006 -6.44009E-006
  7.60426E-006  8.86244E-006  1.02358E-005  1.17665E-005  1.35192E-005  1.55779E-005
  1.80377E-005  2.09925E-005  2.45209E-005 -2.86725E-005 -3.34565E-005 -3.88352E-005
  4.47187E-005  5.09598E-005  5.73444E-005 -6.35797E-005 -6.92855E-005 -7.40044E-005
 -7.72447E-005 -7.85582E-005 -7.76404E-005 -7.44187E-005 -6.90941E-005 -6.21136E-005
 -5.40836E-005 -4.56521E-005 -3.74011E-005 -2.97755E-005 -2.30578E-005 -1.73793E-005
 -1.27525E-005 -9.10792E-006 -6.32832E-006 -4.27472E-006 -2.80516E-006 -1.78704E-006
 -1.10451E-006 -6.61987E-007 -3.84607E-007 -2.16551E-007 -1.18141E-007 -6.24445E-008
 -3.19755E-008 -1.58621E-008 -7.62302E-009 -3.54914E-009 -1.60090E-009 -6.99625E-010
 -2.96245E-010 -1.21547E-010 -4.83249E-011 -1.86192E-011  6.95255E-012  2.51625E-012
  8.82727E-013  3.00191E-013  9.89711E-014  3.16373E-014  9.80646E-015  2.94777E-015
  8.59384E-016  2.43020E-016  6.66663E-017  1.77430E-017  4.58200E-018  1.14825E-018
  2.79269E-019
  5.58456E-012  8.63905E-012  1.34840E-011  2.11547E-011 -3.31834E-011 -5.17414E-011
 -7.97589E-011 -1.20980E-010 -1.79896E-010 -2.61505E-010 -3.70855E-010 -5.12394E-010
 -6.89197E-010 -9.02262E-010 -1.15017E-009 -1.42957E-009 -1.73698E-009 -2.07291E-009
  2.44932E-009  2.90249E-009  3.51437E-009  4.44733E-009  5.99977E-009  8.69270E-009
  1.33998E-008  2.15346E-008  3.53035E-008  5.80280E-008  9.45169E-008 -1.51450E-007
 -2.37702E-007 -3.64498E-007 -5.45310E-007 -7.95352E-007 -1.13067E-006 -1.56680E-006
 -2.11726E-006 -2.79207E-006 -3.59681E-006 -4.53279E-006 -5.59867E-006 -6.79402E-006
  8.12449E-006  9.60803E-006  1.12807E-005  1.32003E-005  1.54460E-005  1.81118E-005
  2.12957E-005  2.50826E-005 -2.95272E-005 -3.46375E-005 -4.03650E-005 -4.66023E-005
  5.31868E-005  5.99071E-005  6.65050E-005  7.26703E-005  7.80347E-005 -8.21775E-005
 -8.46598E-005 -8.50942E-005 -8.32380E-005 -7.90764E-005 -7.28601E-005 -6.50758E-005
 -5.63553E-005 -4.73571E-005 -3.86603E-005 -3.06960E-005 -2.37276E-005 -1.78662E-005
 -1.31062E-005 -9.36401E-006 -6.51220E-006 -4.40489E-006 -2.89549E-006 -1.84819E-006
 -1.14476E-006 -6.87683E-007 -4.00494E-007 -2.26054E-007 -1.23639E-007 -6.55210E-008
 -3.36403E-008 -1.67335E-008 -8.06427E-009 -3.76538E-009 -1.70347E-009 -7.46736E-010
 -3.17200E-010 -1.30576E-010 -5.20942E-011 -2.01441E-011  7.55051E-012  2.74355E-012
  9.66500E-013  3.30129E-013  1.09347E-013  3.51248E-014  1.09434E-014  3.30730E-015
  9.69667E-016  2.75834E-016  7.61375E-017  2.03948E-017  5.30221E-018  1.33799E-018
  3.27753E-019
  3.50804E-012  5.43380E-012  8.49140E-012  1.33360E-011 -2.09374E-011 -3.26697E-011
 -5.03880E-011 -7.64631E-011 -1.13741E-010 -1.65392E-010 -2.34627E-010 -3.24296E-010
 -4.36414E-010 -5.71756E-010 -7.29724E-010 -9.08815E-010 -1.10816E-009 -1.33084E-009
  1.59023E-009  1.92105E-009  2.39866E-009  3.17119E-009  4.51244E-009  6.90563E-009
  1.11712E-008  1.86520E-008  3.14678E-008  5.28397E-008 -8.74726E-008 -1.41955E-007
 -2.25109E-007 -3.48198E-007 -5.24873E-007 -7.70784E-007 -1.10278E-006 -1.53779E-006
 -2.09152E-006 -2.77732E-006 -3.60566E-006 -4.58475E-006 -5.72261E-006  7.03104E-006
  8.53090E-006  1.02582E-005  1.22689E-005  1.46413E-005  1.74726E-005  2.08696E-005
  2.49322E-005  2.97316E-005 -3.52875E-005 -4.15483E-005 -4.83819E-005 -5.55791E-005
  6.28715E-005  6.99550E-005  7.65121E-005  8.22207E-005  8.67528E-005  8.97735E-005
 -9.09591E-005 -9.00464E-005 -8.69058E-005 -8.16099E-005 -7.44639E-005 -6.59740E-005
 -5.67624E-005 -4.74571E-005 -3.85953E-005 -3.05649E-005 -2.35904E-005 -1.77532E-005
 -1.30271E-005 -9.31683E-006 -6.48965E-006 -4.39860E-006 -2.89827E-006 -1.85487E-006
 -1.15217E-006 -6.94203E-007 -4.05544E-007 -2.29633E-007 -1.26006E-007 -6.69968E-008
 -3.45146E-008 -1.72278E-008 -8.33189E-009 -3.90446E-009 -1.77299E-009 -7.80206E-010
 -3.32738E-010 -1.37538E-010 -5.51071E-011 -2.14043E-011  8.06021E-012  2.94299E-012
  1.04202E-012  3.57809E-013  1.19170E-013  3.85010E-014  1.20674E-014  3.66978E-015
  1.08292E-015  3.10121E-016  8.61955E-017  2.32539E-017  6.08978E-018  1.54823E-018
  3.82142E-019
  2.13450E-012  3.31053E-012  5.17961E-012  8.14334E-012  1.27962E-011 -1.99807E-011
 -3.08346E-011 -4.68124E-011 -6.96618E-011 -1.01333E-010 -1.43809E-010 -1.98865E-010
 -2.67799E-010 -3.51214E-010 -4.49014E-010 -5.60854E-010 -6.87425E-010  8.33224E-010
  1.01187E-009  1.25579E-009  1.63340E-009  2.27852E-009  3.43964E-009  5.55896E-009
  9.39409E-009  1.61962E-008  2.79561E-008 -4.77215E-008 -7.99746E-008 -1.31035E-007
 -2.09425E-007 -3.26119E-007 -4.94567E-007 -7.30419E-007 -1.05093E-006 -1.47410E-006
 -2.01774E-006 -2.69882E-006 -3.53352E-006 -4.53841E-006  5.73320E-006  7.14508E-006
  8.81418E-006  1.07992E-005  1.31815E-005  1.60649E-005  1.95701E-005  2.38203E-005
  2.89193E-005 -3.49220E-005 -4.18040E-005 -4.94363E-005 -5.75746E-005 -6.58717E-005
 -7.39128E-005  8.12670E-005  8.75379E-005  9.23962E-005  9.55860E-005  9.69136E-005
  9.62395E-005  9.34927E-005 -8.87101E-005 -8.20812E-005 -7.39663E-005 -6.48691E-005
 -5.53644E-005 -4.60072E-005 -3.72548E-005 -2.94226E-005 -2.26782E-005 -1.70641E-005
 -1.25323E-005 -8.97803E-006 -6.26825E-006 -4.26057E-006 -2.81632E-006 -1.80870E-006
 -1.12762E-006 -6.82012E-007 -3.99989E-007 -2.27398E-007 -1.25290E-007 -6.68936E-008
 -3.46073E-008 -1.73485E-008 -8.42710E-009 -3.96680E-009 -1.80958E-009 -8.00061E-010
 -3.42861E-010 -1.42431E-010 -5.73626E-011 -2.23994E-011  8.48153E-012  3.11454E-012
  1.10928E-012  3.83241E-013  1.28449E-013  4.17698E-014  1.31801E-014  4.03589E-015
  1.19941E-015  3.45971E-016  9.68702E-017  2.63298E-017  6.94766E-018  1.77984E-018
  4.42679E-019
  1.25801E-012  1.95365E-012  3.06034E-012  4.81654E-012  7.57523E-012  1.18369E-011
  1.82774E-011 -2.77616E-011 -4.13297E-011 -6.01451E-011 -8.53970E-011 -1.18165E-010
 -1.59270E-010 -2.09183E-010 -2.68082E-010 -3.36273E-010 -4.15269E-010  5.10093E-010
  6.33776E-010  8.15754E-010  1.11700E-009  1.65653E-009  2.65612E-009  4.51293E-009
  7.91213E-009  1.39928E-008 -2.45787E-008 -4.24784E-008 -7.18461E-008 -1.18575E-007
 -1.90672E-007 -2.98533E-007 -4.55056E-007 -6.75509E-007 -9.77166E-007 -1.37878E-006
 -1.90015E-006 -2.56202E-006 -3.38684E-006  4.40072E-006  5.63689E-006  7.14049E-006
  8.97431E-006  1.12240E-005  1.40009E-005  1.74403E-005  2.16923E-005  2.69024E-005
 -3.31826E-005 -4.05725E-005 -4.89980E-005 -5.82363E-005 -6.79036E-005 -7.74757E-005
 -8.63476E-005 -9.39224E-005  9.97027E-005  1.03356E-004  1.04730E-004  1.03831E-004
  1.00772E-004  9.57378E-005  8.89826E-005  8.08356E-005 -7.17105E-005 -6.20854E-005
 -5.24529E-005 -4.32576E-005 -3.48440E-005 -2.74305E-005 -2.11131E-005 -1.58885E-005
 -1.16849E-005 -8.39085E-006 -5.87671E-006 -4.00929E-006 -2.66117E-006 -1.71663E-006
 -1.07519E-006 -6.53420E-007 -3.85097E-007 -2.20022E-007 -1.21837E-007 -6.53822E-008
 -3.40001E-008 -1.71333E-008 -8.36677E-009 -3.95965E-009 -1.81624E-009 -8.07509E-010
 -3.48035E-010 -1.45428E-010 -5.89213E-011 -2.31497E-011  8.82098E-012  3.26016E-012
  1.16885E-012  4.06561E-013  1.37210E-013  4.49347E-014  1.42808E-014  4.40491E-015
  1.31876E-015  3.83234E-016  1.08108E-016  2.96049E-017  7.87030E-018  2.03119E-018
  5.08907E-019
  7.18169E-013  1.11674E-012  1.75146E-012  2.75945E-012  4.34379E-012  6.79241E-012
  1.04944E-011  1.59481E-011 -2.37536E-011 -3.45845E-011 -4.91340E-011 -6.80426E-011
 -9.18261E-011 -1.20846E-010 -1.55408E-010 -1.96126E-010  2.44830E-010  3.06475E-010
  3.92924E-010  5.30128E-010  7.71265E-010  1.22001E-009  2.07022E-009  3.67073E-009
  6.62655E-009 -1.19488E-008 -2.12643E-008 -3.70913E-008 -6.31746E-008 -1.04859E-007
 -1.69458E-007 -2.66566E-007 -4.08242E-007 -6.09047E-007 -8.85934E-007 -1.25812E-006
 -1.74718E-006 -2.37760E-006 -3.17839E-006  4.18584E-006  5.44775E-006  7.02892E-006
  9.01702E-006  1.15276E-005  1.47061E-005  1.87241E-005  2.37672E-005  3.00104E-005
 -3.75808E-005 -4.65071E-005 -5.66638E-005 -6.77236E-005 -7.91385E-005 -9.01712E-005
 -9.99842E-005 -1.07776E-004 -1.12925E-004  1.15098E-004  1.14281E-004  1.10727E-004
  1.04862E-004  9.71855E-005  8.82011E-005  7.83940E-005  6.82256E-005 -5.81275E-005
 -4.84827E-005 -3.95977E-005 -3.16813E-005 -2.48388E-005 -1.90844E-005 -1.43644E-005
 -1.05828E-005 -7.62251E-006 -5.35983E-006 -3.67373E-006 -2.45102E-006 -1.58975E-006
 -1.00141E-006 -6.12148E-007 -3.62921E-007 -2.08599E-007 -1.16212E-007 -6.27439E-008
 -3.28283E-008 -1.66449E-008 -8.17886E-009 -3.89503E-009 -1.79794E-009 -8.04509E-010
 -3.49001E-010 -1.46795E-010 -5.98742E-011 -2.36843E-011  9.08708E-012  3.38205E-012
  1.22117E-012  4.27811E-013  1.45429E-013  4.79744E-014  1.53588E-014  4.77225E-015
  1.43922E-015  4.21298E-016  1.19706E-016  3.30155E-017  8.83879E-018  2.29687E-018
  5.79345E-019
  3.97122E-013  6.18320E-013  9.70919E-013  1.53132E-012  2.41268E-012  3.77550E-012
  5.83682E-012  8.87486E-012  1.32255E-011  1.92671E-011 -2.73932E-011 -3.79760E-011
 -5.13370E-011 -6.77526E-011 -8.75591E-011  1.11468E-010  1.41310E-010  1.81607E-010
  2.42715E-010  3.46855E-010  5.39278E-010  9.08207E-010  1.61907E-009  2.97073E-009
  5.48373E-009 -1.00317E-008 -1.80267E-008 -3.16643E-008 -5.42269E-008 -9.04294E-008
 -1.46778E-007 -2.31900E-007 -3.56815E-007 -5.35124E-007 -7.83183E-007 -1.12038E-006
 -1.56977E-006 -2.15940E-006  2.92466E-006  3.91202E-006  5.18404E-006  6.82551E-006
  8.94974E-006  1.17034E-005  1.52682E-005  1.98553E-005  2.56907E-005 -3.29858E-005
 -4.18907E-005 -5.24302E-005 -6.44307E-005 -7.74551E-005 -9.07760E-005 -1.03416E-004
 -1.14271E-004 -1.22305E-004 -1.26755E-004 -1.27290E-004  1.24054E-004  1.17592E-004
  1.08682E-004  9.81687E-005  8.68272E-005  7.53004E-005  6.40875E-005  5.35580E-005
  4.39683E-005 -3.54726E-005 -2.81337E-005 -2.19372E-005 -1.68123E-005 -1.26538E-005
 -9.34124E-006 -6.75244E-006 -4.77077E-006 -3.28842E-006 -2.20760E-006 -1.44131E-006
 -9.14108E-007 -5.62670E-007 -3.35931E-007 -1.94448E-007 -1.09093E-007 -5.93149E-008
 -3.12524E-008 -1.59573E-008 -7.89603E-009 -3.78678E-009 -1.76029E-009 -7.93230E-010
 -3.46551E-010 -1.46804E-010 -6.03069E-011 -2.40272E-011  9.28525E-012  3.48085E-012
  1.26596E-012  4.46720E-013  1.52955E-013  5.08201E-014  1.63860E-014  5.12735E-015
  1.55707E-015  4.58911E-016  1.31266E-016  3.64400E-017  9.81743E-018  2.56684E-018
  6.51275E-019
  2.12704E-013  3.31610E-013  5.21341E-013  8.23127E-013  1.29805E-012  2.03279E-012
  3.14465E-012  4.78424E-012  7.13385E-012  1.04001E-011  1.48006E-011  2.05483E-011
 -2.78429E-011 -3.68932E-011 -4.80147E-011  6.18927E-011  8.01840E-011  1.06791E-010
  1.50421E-010  2.29553E-010  3.81692E-010  6.80011E-010  1.26206E-009  2.37717E-009
 -4.46114E-009 -8.24817E-009 -1.49297E-008 -2.63671E-008 -4.53585E-008 -7.59522E-008
 -1.23787E-007 -1.96440E-007 -3.03763E-007 -4.58232E-007 -6.75381E-007 -9.74478E-007
 -1.37971E-006  1.92221E-006  2.64319E-006  3.59854E-006  4.86468E-006  6.54536E-006
  8.77835E-006  1.17405E-005  1.56490E-005  2.07554E-005 -2.73282E-005 -3.56194E-005
 -4.58084E-005 -5.79238E-005 -7.17508E-005 -8.67460E-005 -1.02000E-004 -1.16285E-004
 -1.28219E-004 -1.36514E-004 -1.40262E-004 -1.39137E-004 -1.33457E-004 -1.24068E-004
  1.12118E-004  9.88010E-005  8.51571E-005  7.19761E-005  5.97828E-005  4.88753E-005
  3.93790E-005  3.12963E-005 -2.45472E-005 -1.90023E-005 -1.45094E-005 -1.09142E-005
 -8.07312E-006 -5.85913E-006 -4.16236E-006 -2.88780E-006 -1.95265E-006 -1.28460E-006
 -8.21128E-007 -5.09465E-007 -3.06596E-007 -1.78879E-007 -1.01149E-007 -5.54258E-008
 -2.94292E-008 -1.51414E-008 -7.54918E-009  3.64768E-009  1.70830E-009 -7.75518E-010
 -3.41313E-010 -1.45647E-010 -6.02681E-011 -2.41858E-011  9.41386E-012  3.55426E-012
  1.30179E-012  4.62570E-013  1.59472E-013  5.33438E-014  1.73137E-014  5.45276E-015
  1.66635E-015  4.94130E-016  1.42179E-016  3.96956E-017  1.07534E-017  2.82640E-018
  7.20747E-019
  1.10352E-013  1.72265E-013  2.71154E-013  4.28571E-013  6.76459E-013  1.06018E-012
  1.64117E-012  2.49847E-012  3.72814E-012  5.43988E-012  7.75135E-012  1.07827E-011
  1.46585E-011  1.95343E-011  2.56805E-011  3.36952E-011  4.49814E-011  6.27573E-011
  9.41008E-011  1.53933E-010  2.72498E-010  5.08864E-010  9.74317E-010 -1.87116E-009
 -3.55413E-009 -6.62297E-009 -1.20549E-008 -2.13843E-008 -3.69319E-008 -6.20834E-008
 -1.01607E-007 -1.62008E-007 -2.51926E-007 -3.82615E-007 -5.68618E-007 -8.28802E-007
  1.18804E-006  1.67984E-006  2.35023E-006  3.26309E-006  4.50672E-006  6.20127E-006
  8.50584E-006  1.16239E-005  1.58044E-005 -2.13357E-005 -2.85266E-005 -3.76690E-005
 -4.89737E-005 -6.24788E-005 -7.79370E-005 -9.47115E-005 -1.11725E-004 -1.27516E-004
 -1.40437E-004 -1.48966E-004 -1.52058E-004 -1.49398E-004 -1.41473E-004 -1.29419E-004
 -1.14728E-004  9.89096E-005  8.32404E-005  6.86311E-005  5.56184E-005  4.44273E-005
  3.50612E-005  2.73855E-005  2.11938E-005  1.62558E-005 -1.23488E-005 -9.27572E-006
 -6.87274E-006 -5.00864E-006 -3.57937E-006 -2.50121E-006  1.70476E-006  1.13099E-006
  7.29191E-007  4.56361E-007  2.77015E-007  1.63002E-007  9.29463E-008  5.13510E-008
  2.74863E-008  1.42541E-008  7.16222E-009  3.48723E-009 -1.64546E-009 -7.52534E-010
 -3.33616E-010 -1.43386E-010 -5.97524E-011 -2.41458E-011  9.46254E-012  3.59661E-012
  1.32596E-012  4.74185E-013  1.64501E-013  5.53613E-014  1.80748E-014  5.72504E-015
  1.75922E-015  5.24440E-016  1.51669E-016  4.25513E-017  1.15805E-017  3.05722E-018
  7.82867E-019
  5.54544E-014  8.66797E-014  1.36604E-013  2.16140E-013  3.41472E-013  5.35597E-013
  8.29714E-013  1.26406E-012  1.88777E-012  2.75762E-012  3.93598E-012  5.49019E-012
  7.49850E-012  1.00748E-011  1.34373E-011  1.80754E-011  2.51188E-011  3.71216E-011
  5.96541E-011  1.04418E-010  1.95123E-010  3.78132E-010  7.40978E-010 -1.44319E-009
 -2.76538E-009 -5.18364E-009 -9.47714E-009 -1.68759E-008 -2.92542E-008 -4.93724E-008
 -8.11695E-008 -1.30116E-007 -2.03654E-007 -3.11784E-007 -4.67932E-007  6.90284E-007
  1.00387E-006  1.44370E-006  2.05922E-006  2.92022E-006  4.12399E-006  5.80316E-006
  8.13318E-006  1.13380E-005 -1.56912E-005 -2.15102E-005 -2.91362E-005 -3.88937E-005
 -5.10211E-005 -6.55666E-005 -8.22601E-005 -1.00392E-004 -1.18750E-004 -1.35684E-004
 -1.49334E-004 -1.57990E-004 -1.60500E-004 -1.56569E-004 -1.46828E-004 -1.32656E-004
 -1.15820E-004 -9.80825E-005  8.08957E-005  6.52559E-005  5.16976E-005  4.03798E-005
  3.12044E-005  2.39268E-005  1.82415E-005  1.38398E-005  1.04445E-005  7.82588E-006
  5.80474E-006  4.24691E-006  3.05327E-006  2.14945E-006  1.47718E-006  9.88607E-007
  6.43106E-007  4.06091E-007  2.48681E-007  1.47598E-007  8.48743E-008  4.72774E-008
  2.55085E-008  1.33315E-008  6.74949E-009 -3.31058E-009 -1.57338E-009 -7.24630E-010
 -3.23452E-010 -1.39950E-010 -5.87018E-011 -2.38725E-011  9.41351E-012  3.59957E-012
  1.33483E-012  4.80068E-013  1.67456E-013  5.66543E-014  1.85912E-014  5.91740E-015
  1.82684E-015  5.47031E-016  1.58875E-016  4.47531E-017  1.22264E-017  3.23938E-018
  8.32334E-019
  2.69925E-014  4.22464E-014  6.66595E-014  1.05586E-013  1.66968E-013  2.62106E-013
  4.06358E-013  6.19601E-013  9.26288E-013  1.35510E-012  1.93861E-012  2.71457E-012
  3.73248E-012  5.07442E-012  6.90883E-012  9.61682E-012  1.40719E-011  2.22325E-011
  3.83487E-011  7.13339E-011  1.39249E-010 -2.77457E-010 -5.52855E-010 -1.08767E-009
 -2.09755E-009 -3.94980E-009 -7.24844E-009 -1.29532E-008 -2.25387E-008 -3.82018E-008
 -6.31265E-008 -1.01827E-007 -1.60608E-007 -2.48234E-007  3.76927E-007  5.63918E-007
  8.33826E-007  1.22214E-006  1.78007E-006  2.58081E-006  3.72703E-006  5.35894E-006
  7.66187E-006  1.08720E-005 -1.52777E-005 -2.12135E-005 -2.90394E-005 -3.90999E-005
 -5.16492E-005 -6.67413E-005 -8.40920E-005 -1.02945E-004 -1.22006E-004 -1.39510E-004
 -1.53464E-004 -1.62051E-004 -1.64064E-004 -1.59235E-004 -1.48298E-004 -1.32792E-004
 -1.14660E-004 -9.58159E-005 -7.78127E-005  6.16871E-005  4.79597E-005  3.67372E-005
  2.78498E-005  2.09786E-005  1.57526E-005  1.18125E-005  8.84679E-006  6.60545E-006
  4.90053E-006  3.59702E-006  2.60031E-006  1.84346E-006  1.27699E-006  8.61844E-007
  5.65472E-007  3.60132E-007  2.22395E-007  1.33080E-007  7.71354E-008  4.32977E-008
  2.35354E-008 -1.23890E-008 -6.31602E-009 -3.11889E-009 -1.49197E-009 -6.91498E-010
 -3.10562E-010 -1.35173E-010 -5.70260E-011 -2.33207E-011  9.24569E-012  3.55387E-012
  1.32452E-012  4.78671E-013  1.67746E-013  5.70057E-014  1.87864E-014  6.00385E-015
  1.86071E-015  5.59221E-016  1.62981E-016  4.60608E-017  1.26226E-017  3.35413E-018
  8.64179E-019
  1.27262E-014  1.99440E-014  3.15075E-014  4.99609E-014  7.90818E-014  1.24252E-013
  1.92803E-013  2.94274E-013  4.40517E-013  6.45732E-013  9.26795E-013  1.30500E-012
  1.81194E-012  2.50584E-012  3.51192E-012  5.11579E-012  7.96939E-012  1.35271E-011
  2.49366E-011  4.87924E-011  9.84613E-011 -2.00147E-010 -4.03513E-010 -7.99530E-010
 -1.54922E-009 -2.92802E-009 -5.39146E-009 -9.66870E-009 -1.68916E-008 -2.87692E-008
 -4.78236E-008 -7.77148E-008 -1.23708E-007 -1.93377E-007  2.97682E-007  4.52652E-007
  6.81916E-007  1.02038E-006  1.51924E-006  2.25239E-006  3.32395E-006  4.87621E-006
  7.09714E-006 -1.02258E-005 -1.45534E-005 -2.04170E-005 -2.81791E-005 -3.81854E-005
 -5.06903E-005 -6.57453E-005 -8.30582E-005 -1.01859E-004 -1.20832E-004 -1.38186E-004
 -1.51907E-004 -1.60167E-004 -1.61769E-004 -1.56475E-004 -1.45071E-004 -1.29153E-004
 -1.10715E-004 -9.17067E-005 -7.36964E-005 -5.77145E-005 -4.42580E-005  3.33995E-005
  2.49312E-005  1.84989E-005  1.37022E-005  1.01611E-005  7.55031E-006  5.61359E-006
  4.16146E-006  3.06115E-006  2.22265E-006  1.58507E-006  1.10553E-006  7.51614E-007
  4.96865E-007  3.18820E-007  1.98339E-007  1.19539E-007 -6.97698E-008 -3.94269E-008
 -2.15705E-008 -1.14258E-008 -5.86022E-009 -2.91070E-009 -1.40024E-009 -6.52514E-010
 -2.94595E-010 -1.28875E-010 -5.46356E-011 -2.24488E-011  8.94051E-012  3.45161E-012
  1.29181E-012  4.68729E-013  1.64894E-013  5.62423E-014  1.85996E-014  5.96392E-015
  1.85416E-015  5.58913E-016  1.63350E-016  4.62873E-017  1.27163E-017  3.38693E-018
  8.74539E-019
  5.81170E-015  9.11975E-015  1.44250E-014  2.28987E-014  3.62819E-014  5.70593E-014
  8.86290E-014  1.35442E-013  2.03110E-013  2.98563E-013  4.30541E-013  6.11227E-013
  8.60940E-013  1.22031E-012  1.77963E-012  2.74598E-012  4.59084E-012  8.36263E-012
  1.63257E-011  3.32204E-011 -6.86582E-011 -1.41501E-010 -2.87565E-010 -5.72628E-010
 -1.11354E-009 -2.11117E-009 -3.89992E-009 -7.01987E-009 -1.23195E-008 -2.11004E-008
 -3.53238E-008 -5.79110E-008 -9.31971E-008  1.47636E-007  2.30901E-007  3.57601E-007
  5.49846E-007  8.40936E-007  1.28035E-006  1.94000E-006  2.92155E-006  4.36400E-006
 -6.45063E-006 -9.41381E-006 -1.35356E-005 -1.91406E-005 -2.65759E-005 -3.61695E-005
 -4.81584E-005 -6.25812E-005 -7.91448E-005 -9.70967E-005 -1.15164E-004 -1.31626E-004
 -1.44556E-004 -1.52218E-004 -1.53487E-004 -1.48163E-004 -1.37021E-004 -1.21610E-004
 -1.03850E-004 -8.56118E-005 -6.83969E-005 -5.31855E-005 -4.04439E-005 -3.02289E-005
  2.23276E-005  1.63866E-005  1.20103E-005  8.82453E-006  6.51089E-006  4.81946E-006
  3.56687E-006  2.62594E-006  1.91198E-006  1.36924E-006  9.59883E-007  6.56266E-007
  4.36383E-007  2.81674E-007 -1.76263E-007 -1.06848E-007 -6.27133E-008 -3.56328E-008
 -1.95979E-008 -1.04340E-008 -5.37804E-009 -2.68400E-009 -1.29715E-009 -6.07180E-010
 -2.75312E-010 -1.20942E-010 -5.14781E-011 -2.12332E-011  8.48786E-012  3.28855E-012
  1.23500E-012  4.49579E-013  1.58651E-013  5.42737E-014  1.79993E-014  5.78689E-015
  1.80368E-015  5.45000E-016  1.59643E-016  4.53331E-017  1.24790E-017  3.32994E-018
  8.61328E-019
  2.57070E-015  4.03922E-015  6.39680E-015  1.01659E-014  1.61243E-014  2.53848E-014
  3.94773E-014  6.04269E-014  9.08419E-014  1.34082E-013  1.94724E-013  2.79874E-013
  4.02680E-013  5.91072E-013  9.08468E-013  1.50078E-012  2.69940E-012  5.23909E-012
  1.07036E-011  2.24055E-011 -4.70614E-011 -9.78642E-011 -1.99910E-010 -3.99421E-010
 -7.78849E-010 -1.48074E-009 -2.74428E-009 -4.95990E-009 -8.74971E-009 -1.50860E-008
 -2.54683E-008 -4.21941E-008  6.87844E-008  1.10659E-007  1.76207E-007  2.78452E-007
  4.37542E-007  6.84294E-007  1.06495E-006  1.64709E-006  2.52645E-006 -3.83386E-006
 -5.74142E-006 -8.46635E-006 -1.22707E-005 -1.74534E-005 -2.43308E-005 -3.31964E-005
 -4.42551E-005 -5.75247E-005 -7.27174E-005 -8.91276E-005 -1.05582E-004 -1.20512E-004
 -1.32173E-004 -1.39007E-004 -1.40015E-004 -1.35030E-004 -1.24772E-004 -1.10646E-004
 -9.43947E-005 -7.77169E-005 -6.19772E-005 -4.80715E-005 -3.64294E-005 -2.71073E-005
 -1.99130E-005  1.45235E-005  1.05746E-005  7.72024E-006  5.66510E-006  4.17669E-006
  3.08424E-006  2.26950E-006  1.65413E-006  1.18717E-006  8.34764E-007  5.72763E-007
 -3.82348E-007 -2.47806E-007 -1.55717E-007 -9.47875E-008 -5.58655E-008 -3.18718E-008
 -1.75997E-008 -9.40697E-009 -4.86723E-009 -2.43814E-009 -1.18261E-009 -5.55516E-010
 -2.52748E-010 -1.11397E-010 -4.75672E-011 -1.96807E-011  7.89060E-012  3.06588E-012
  1.15452E-012  4.21385E-013  1.49073E-013  5.11187E-014  1.69913E-014  5.47455E-015
  1.70979E-015  5.17623E-016  1.51898E-016  4.32072E-017  1.19128E-017  3.18362E-018
  8.24638E-019
  1.10139E-015  1.73282E-015  2.74762E-015  4.37163E-015  6.94173E-015  1.09419E-014
  1.70429E-014  2.61465E-014  3.94522E-014  5.85987E-014  8.60360E-014  1.26011E-013
  1.87071E-013  2.88160E-013  4.72844E-013  8.41393E-013  1.62079E-012  3.31258E-012
  6.99509E-012  1.49203E-011 -3.16524E-011 -6.61620E-011 -1.35544E-010 -2.71381E-010
 -5.30281E-010 -1.01077E-009 -1.87974E-009 -3.41306E-009 -6.05765E-009 -1.05269E-008
 -1.79500E-008  3.01090E-008  4.98238E-008  8.15746E-008  1.32498E-007  2.13937E-007
  3.43753E-007  5.49607E-007  8.73323E-007  1.37628E-006 -2.14553E-006 -3.29990E-006
 -4.99518E-006 -7.42690E-006 -1.08289E-005 -1.54651E-005 -2.16097E-005 -2.95111E-005
 -3.93326E-005 -5.10683E-005 -6.44426E-005 -7.88199E-005 -9.31683E-005 -1.06127E-004
 -1.16200E-004 -1.22060E-004 -1.22865E-004 -1.18486E-004 -1.09541E-004 -9.72367E-005
 -8.30676E-005 -6.84953E-005 -5.47040E-005 -4.24809E-005 -3.22146E-005 -2.39698E-005
 -1.75917E-005 -1.28064E-005  9.29910E-006  6.76678E-006  4.94838E-006  3.63683E-006
  2.67900E-006  1.96826E-006 -1.43370E-006 -1.02925E-006 -7.24439E-007 -4.97839E-007
 -3.32991E-007 -2.16310E-007 -1.36264E-007 -8.31658E-008 -4.91500E-008 -2.81187E-008
 -1.55709E-008 -8.34604E-009 -4.33040E-009 -2.17524E-009 -1.05798E-009 -4.98305E-010
 -2.27314E-010 -1.00444E-010 -4.29970E-011 -1.78328E-011  7.16644E-012  2.79078E-012
  1.05321E-012  3.85205E-013  1.36545E-013  4.69116E-014  1.56211E-014  5.04172E-015
  1.57718E-015  4.78211E-016  1.40537E-016  4.00302E-017  1.10511E-017  2.95692E-018
  7.66788E-019
  4.57052E-016  7.20025E-016  1.14314E-015  1.82103E-015  2.89533E-015  4.57083E-015
  7.13492E-015  1.09839E-014  1.66703E-014  2.50114E-014  3.73654E-014  5.63350E-014
  8.75035E-014  1.43576E-013  2.53937E-013  4.86030E-013  9.91782E-013  2.10534E-012
  4.54249E-012  9.79447E-012 -2.08801E-011 -4.37340E-011 -8.96849E-011 -1.79735E-010
 -3.51735E-010 -6.72095E-010 -1.25456E-009 -2.28995E-009 -4.09342E-009 -7.18003E-009
  1.23878E-008  2.10806E-008  3.54840E-008  5.92381E-008  9.82881E-008  1.62271E-007
  2.66585E-007  4.35308E-007  7.05069E-007  1.12978E-006 -1.78595E-006 -2.77784E-006
 -4.24158E-006 -6.34692E-006 -9.29477E-006 -1.33085E-005 -1.86153E-005 -2.54140E-005
 -3.38244E-005 -4.38185E-005 -5.51406E-005 -6.72400E-005 -7.92479E-005 -9.00385E-005
 -9.83910E-005 -1.03231E-004 -1.03883E-004 -1.00248E-004 -9.28289E-005 -8.26043E-005
 -7.07909E-005 -5.85875E-005 -4.69773E-005 -3.66274E-005 -2.78811E-005 -2.08139E-005
 -1.53148E-005 -1.11668E-005  8.11272E-006  5.90004E-006  4.30802E-006  3.15944E-006
  2.32187E-006  1.70211E-006 -1.23761E-006 -8.87358E-007 -6.24144E-007 -4.28858E-007
 -2.86949E-007 -1.86539E-007 -1.17635E-007 -7.18907E-008 -4.25512E-008 -2.43844E-008
 -1.35272E-008 -7.26418E-009 -3.77634E-009 -1.90065E-009 -9.26255E-010 -4.37129E-010
 -1.99799E-010 -8.84574E-011 -3.79384E-011 -1.57642E-011  6.34666E-012  2.47591E-012
  9.35977E-013  3.42892E-013  1.21739E-013  4.18881E-014  1.39686E-014  4.51458E-015
  1.41413E-015  4.29308E-016  1.26314E-016  3.60192E-017  9.95427E-018  2.66607E-018
  6.92009E-019
  1.83707E-016  2.89789E-016  4.60683E-016  7.34875E-016  1.17027E-015  1.85149E-015
  2.89985E-015  4.48947E-015  6.88035E-015  1.04973E-014  1.61268E-014  2.54054E-014
  4.19969E-014  7.43542E-014  1.42013E-013  2.89545E-013  6.16640E-013  1.34113E-012
  2.92721E-012  6.33829E-012  1.35206E-011 -2.82986E-011 -5.79846E-011 -1.16186E-010
 -2.27581E-010 -4.35883E-010 -8.16940E-010 -1.50022E-009 -2.70419E-009  4.79525E-009
  8.38702E-009  1.45087E-008  2.48893E-008  4.24313E-008  7.19770E-008  1.21505E-007
  2.03915E-007  3.39534E-007  5.59431E-007 -9.09439E-007 -1.45459E-006 -2.28335E-006
 -3.51071E-006 -5.27897E-006 -7.75467E-006 -1.11198E-005 -1.55547E-005 -2.12105E-005
 -2.81673E-005 -3.63808E-005 -4.56225E-005 -5.54323E-005 -6.51081E-005 -7.37585E-005
 -8.04303E-005 -8.42933E-005 -8.48290E-005 -8.19623E-005 -7.60812E-005 -6.79406E-005
 -5.84851E-005 -4.86558E-005 -3.92368E-005 -3.07742E-005 -2.35638E-005 -1.76890E-005
 -1.30798E-005 -9.57544E-006  6.97614E-006  5.08070E-006  3.70985E-006  2.71751E-006
  1.99299E-006  1.45738E-006 -1.05700E-006 -7.56142E-007 -5.30865E-007 -3.64267E-007
 -2.43516E-007 -1.58236E-007 -9.97830E-008 -6.09986E-008 -3.61251E-008 -2.07184E-008
 -1.15048E-008 -6.18511E-009 -3.21937E-009 -1.62247E-009 -7.91778E-010 -3.74197E-010
 -1.71282E-010 -7.59423E-011 -3.26181E-011  1.35729E-011  5.47221E-012  2.13773E-012
  8.09227E-013  2.96846E-013  1.05524E-013  3.63533E-014  1.21371E-014  3.92704E-015
  1.23141E-015  3.74217E-016  1.10211E-016  3.14563E-017  8.70081E-018  2.33227E-018
  6.05836E-019
  7.15186E-017  1.12971E-016  1.79852E-016  2.87377E-016  4.58660E-016  7.28136E-016
  1.14696E-015  1.79329E-015  2.79531E-015  4.38709E-015  7.04597E-015  1.18255E-014
  2.11429E-014  4.05949E-014  8.30379E-014  1.77531E-013  3.88432E-013  8.55138E-013
  1.87251E-012  4.04920E-012  8.61046E-012  1.79612E-011 -3.67052E-011 -7.34448E-011
 -1.43895E-010 -2.76201E-010 -5.19939E-010 -9.61411E-010  1.74976E-009  3.14204E-009
  5.58152E-009  9.83346E-009  1.72182E-008  3.00029E-008  5.20384E-008  8.97562E-008
  1.53651E-007  2.60367E-007 -4.35434E-007 -7.16576E-007 -1.15731E-006 -1.83027E-006
 -2.82945E-006 -4.27027E-006 -6.28618E-006 -9.02033E-006 -1.26106E-005 -1.71664E-005
 -2.27360E-005 -2.92664E-005 -3.65611E-005 -4.42494E-005 -5.17844E-005 -5.84869E-005
 -6.36420E-005 -6.66331E-005 -6.70775E-005 -6.49189E-005 -6.04420E-005 -5.42039E-005
 -4.69080E-005 -3.92646E-005 -3.18772E-005 -2.51785E-005 -1.94162E-005 -1.46753E-005
 -1.09197E-005 -8.03733E-006  5.88011E-006  4.29403E-006  3.13883E-006  2.29820E-006
  1.68265E-006 -1.22740E-006 -8.87686E-007 -6.33241E-007 -4.43452E-007 -3.03636E-007
 -2.02644E-007 -1.31516E-007 -8.28672E-008 -5.06361E-008 -2.99849E-008 -1.71997E-008
 -9.55462E-009 -5.13963E-009 -2.67712E-009 -1.35032E-009 -6.59584E-010 -3.12033E-010
 -1.42977E-010 -6.34612E-011  2.72873E-011  1.13673E-011  4.58802E-012  1.79428E-012
  6.79946E-013  2.49685E-013  8.88500E-014  3.06394E-014  1.02392E-014  3.31602E-015
  1.04073E-015  3.16538E-016  9.32996E-017  2.66498E-017  7.37672E-018  1.97871E-018
  5.14331E-019
  2.69689E-017  4.26639E-017  6.80408E-017  1.08974E-016  1.74551E-016  2.78778E-016
  4.43732E-016  7.06347E-016  1.13445E-015  1.86582E-015  3.20289E-015  5.83780E-015
  1.13747E-014  2.35121E-014  5.06584E-014  1.11581E-013  2.47324E-013  5.45769E-013
  1.19099E-012  2.56007E-012  5.40816E-012  1.12140E-011  2.28104E-011  4.55135E-011
 -8.91157E-011 -1.71375E-010 -3.24119E-010 -6.03965E-010  1.11130E-009  2.02407E-009
  3.65802E-009  6.57317E-009  1.17589E-008  2.09473E-008  3.71248E-008  6.53339E-008
  1.13866E-007 -1.95936E-007 -3.31872E-007 -5.51751E-007 -8.98221E-007 -1.42904E-006
 -2.21863E-006 -3.35769E-006 -4.94983E-006 -7.10415E-006 -9.92254E-006 -1.34810E-005
 -1.78049E-005 -2.28399E-005 -2.84238E-005 -3.42677E-005 -3.99596E-005 -4.49993E-005
 -4.88683E-005 -5.11240E-005 -5.14930E-005 -4.99332E-005 -4.66448E-005 -4.20233E-005
 -3.65741E-005 -3.08152E-005 -2.51965E-005 -2.00508E-005 -1.55788E-005 -1.18614E-005
 -8.88632E-006 -6.57999E-006  4.83720E-006  3.54431E-006  2.59523E-006  1.90034E-006
  1.38955E-006 -1.01129E-006 -7.29323E-007 -5.18724E-007 -3.62227E-007 -2.47397E-007
 -1.64761E-007 -1.06750E-007 -6.71769E-008 -4.10121E-008 -2.42725E-008 -1.39193E-008
 -7.73219E-009 -4.16008E-009 -2.16767E-009 -1.09390E-009 -5.34653E-010 -2.53105E-010
 -1.16064E-010 -5.15570E-011  2.21873E-011  9.25070E-012  3.73699E-012  1.46274E-012
  5.54788E-013  2.03900E-013  7.26186E-014  2.50626E-014  8.38219E-015  2.71672E-015
  8.53273E-016  2.59708E-016  7.66012E-017  2.18944E-017  6.06420E-018  1.62761E-018
  4.23307E-019
  9.85168E-018  1.56133E-017  2.49621E-017  4.01336E-017  6.47050E-017  1.04524E-016
  1.69680E-016  2.79107E-016  4.71753E-016  8.33743E-016  1.56327E-015  3.12209E-015
  6.58031E-015  1.43825E-014  3.20114E-014  7.15195E-014  1.58870E-013  3.48863E-013
  7.54865E-013  1.60674E-012  3.36151E-012  6.91062E-012  1.39618E-011  2.77338E-011
  5.42095E-011  1.04393E-010  1.98389E-010  3.72809E-010  6.94326E-010  1.28447E-009
  2.36481E-009  4.33805E-009  7.93048E-009  1.44345E-008  2.61061E-008  4.67887E-008
 -8.28406E-008 -1.44436E-007 -2.47262E-007 -4.14551E-007 -6.79231E-007 -1.08581E-006
 -1.69140E-006 -2.56513E-006 -3.78511E-006 -5.43210E-006 -7.57925E-006 -1.02776E-005
 -1.35377E-005 -1.73098E-005 -2.14650E-005 -2.57853E-005 -2.99695E-005 -3.36596E-005
 -3.64902E-005 -3.81526E-005 -3.84560E-005 -3.73694E-005 -3.50282E-005 -3.17046E-005
 -2.77504E-005 -2.35330E-005 -1.93782E-005 -1.55346E-005 -1.21598E-005 -9.32551E-006
 -7.03402E-006 -5.23994E-006  3.87120E-006  2.84666E-006  2.08859E-006  1.53002E-006
  1.11769E-006 -8.11813E-007 -5.83921E-007 -4.14107E-007 -2.88348E-007 -1.96422E-007
 -1.30515E-007 -8.44014E-008 -5.30330E-008 -3.23401E-008 -1.91245E-008 -1.09614E-008
 -6.08740E-009 -3.27494E-009 -1.70665E-009 -8.61471E-010 -4.21210E-010 -1.99496E-010
 -9.15309E-011 -4.06839E-011  1.75195E-011  7.30949E-012  2.95487E-012  1.15742E-012
  4.39303E-013  1.61571E-013  5.75837E-014  1.98874E-014  6.65583E-015  2.15861E-015
  6.78412E-016  2.06613E-016  6.09768E-017  1.74384E-017  4.83262E-018  1.29773E-018
  3.37679E-019
  3.48745E-018  5.54139E-018  8.89621E-018  1.44059E-017  2.35222E-017  3.88475E-017
  6.54306E-017  1.13936E-016  2.08422E-016  4.05134E-016  8.36803E-016  1.81432E-015
  4.05392E-015  9.17226E-015  2.07402E-014  4.64770E-014  1.02728E-013  2.23427E-013
  4.77716E-013  1.00400E-012  2.07483E-012  4.21873E-012  8.44711E-012  1.66740E-011
  3.24922E-011  6.26127E-011  1.19551E-010  2.26671E-010  4.27671E-010  8.04387E-010
  1.50978E-009  2.82793E-009  5.28029E-009  9.80745E-009  1.80681E-008 -3.29080E-008
 -5.90589E-008 -1.04116E-007 -1.79814E-007 -3.03540E-007 -4.99931E-007 -8.02233E-007
 -1.25296E-006 -1.90326E-006 -2.81036E-006 -4.03247E-006 -5.62082E-006 -7.60876E-006
 -9.99869E-006 -1.27483E-005 -1.57594E-005 -1.88723E-005 -2.18727E-005 -2.45105E-005
 -2.65345E-005 -2.77340E-005 -2.79787E-005 -2.72458E-005 -2.56242E-005 -2.32961E-005
 -2.05005E-005 -1.74913E-005 -1.44986E-005 -1.17031E-005 -9.22456E-006 -7.12262E-006
 -5.40688E-006 -4.05094E-006  3.00707E-006  2.21905E-006  1.63154E-006  1.19598E-006
  8.73090E-007 -6.33080E-007 -4.54293E-007 -3.21319E-007 -2.23134E-007 -1.51612E-007
 -1.00513E-007 -6.48746E-008 -4.06991E-008 -2.47879E-008 -1.46448E-008 -8.38830E-009
 -4.65647E-009 -2.50459E-009 -1.30515E-009 -6.58876E-010 -3.22227E-010 -1.52665E-010
 -7.00728E-011 -3.11608E-011  1.34255E-011  5.60451E-012  2.26694E-012  8.88489E-013
  3.37431E-013  1.24179E-013  4.42838E-014  1.53032E-014  5.12460E-015  1.66295E-015
  5.22925E-016  1.59345E-016  4.70510E-017  1.34626E-017  3.73261E-018  1.00280E-018
  2.61050E-019
  1.19734E-018  1.91092E-018  3.09202E-018  5.07872E-018  8.50347E-018  1.46451E-017
  2.63045E-017  4.99945E-017  1.01327E-016  2.17931E-016  4.89535E-016  1.12597E-015
  2.60654E-015  5.99941E-015  1.36278E-014  3.04285E-014  6.66676E-014  1.43274E-013
  3.02162E-013  6.25961E-013  1.27540E-012  2.55972E-012  5.06916E-012  9.92469E-012
  1.92517E-011  3.70856E-011  7.11164E-011  1.36062E-010  2.60180E-010  4.97735E-010
  9.52445E-010  1.82058E-009  3.46776E-009  6.56094E-009  1.22859E-008 -2.26892E-008
 -4.11867E-008 -7.32766E-008 -1.27465E-007 -2.16366E-007 -3.57844E-007 -5.75976E-007
 -9.01461E-007 -1.37106E-006 -2.02554E-006 -2.90584E-006 -4.04704E-006 -5.47051E-006
 -7.17479E-006 -9.12646E-006 -1.12533E-005 -1.34419E-005 -1.55432E-005 -1.73867E-005
 -1.88030E-005 -1.96509E-005 -1.98431E-005 -1.93628E-005 -1.82669E-005 -1.66748E-005
 -1.47455E-005 -1.26504E-005 -1.05485E-005 -8.56756E-006 -6.79549E-006 -5.27936E-006
 -4.03099E-006 -3.03596E-006  2.26360E-006  1.67599E-006  1.23482E-006  9.05869E-007
  6.61026E-007 -4.78654E-007 -3.42784E-007 -2.41877E-007 -1.67556E-007 -1.13582E-007
 -7.51403E-008 -4.84089E-008 -3.03226E-008 -1.84452E-008 -1.08870E-008 -6.23153E-009
 -3.45755E-009 -1.85919E-009 -9.68718E-010 -4.89047E-010 -2.39204E-010 -1.13357E-010
 -5.20470E-011  2.31536E-011  9.97992E-012  4.16806E-012  1.68674E-012  6.61428E-013
  2.51328E-013  9.25406E-014  3.30186E-014  1.14162E-014  3.82494E-015  1.24184E-015
  3.90695E-016  1.19109E-016  3.51866E-017  1.00724E-017  2.79385E-018  7.50900E-019
  1.95553E-019
  3.99474E-019  6.42991E-019  1.05701E-018  1.78631E-018  3.13736E-018  5.81076E-018
  1.14971E-017  2.43802E-017  5.48297E-017  1.28190E-016  3.05034E-016  7.26369E-016
  1.71143E-015  3.96320E-015  8.98883E-015  1.99392E-014  4.32507E-014  9.18029E-014
  1.90915E-013  3.89649E-013  7.82065E-013  1.54731E-012  3.02581E-012  5.86581E-012
  1.13086E-011  2.17506E-011  4.18582E-011  8.07840E-011  1.56539E-010  3.04503E-010
  5.93637E-010  1.15653E-009  2.24320E-009  4.31398E-009 -8.19272E-009 -1.53079E-008
 -2.80519E-008 -5.02831E-008 -8.79785E-008 -1.50006E-007 -2.48923E-007 -4.01633E-007
 -6.29647E-007 -9.58616E-007 -1.41682E-006 -2.03231E-006 -2.82864E-006 -3.81933E-006
 -5.00163E-006 -6.35063E-006 -7.81513E-006 -9.31683E-006 -1.07547E-005 -1.20146E-005
 -1.29845E-005 -1.35713E-005 -1.37174E-005 -1.34107E-005 -1.26869E-005 -1.16228E-005
 -1.03219E-005 -8.89803E-006 -7.45816E-006 -6.09047E-006 -4.85738E-006 -3.79416E-006
 -2.91198E-006 -2.20349E-006  1.64950E-006  1.22507E-006  9.04393E-007  6.64029E-007
 -4.84450E-007 -3.50416E-007 -2.50525E-007 -1.76418E-007 -1.21948E-007 -8.24930E-008
 -5.44684E-008 -3.50319E-008 -2.19120E-008 -1.33135E-008 -7.85092E-009 -4.49062E-009
 -2.49041E-009 -1.33873E-009 -6.97431E-010 -3.52084E-010 -1.72228E-010 -8.16327E-011
 -3.74906E-011  1.66833E-011  7.19367E-012  3.00561E-012  1.21684E-012  4.77379E-013
  1.81477E-013  6.68524E-014  2.38643E-014  8.25497E-015  2.76707E-015  8.98788E-016
  2.82895E-016  8.62819E-017  2.54998E-017  7.30244E-018  2.02633E-018  5.44821E-019
  1.41936E-019
  1.30087E-019  2.13040E-019  3.61566E-019  6.45034E-019  1.22947E-018  2.53234E-018
  5.62490E-018  1.32498E-017  3.23121E-017  7.97729E-017  1.96117E-016  4.75094E-016
  1.12726E-015  2.61154E-015  5.89962E-015  1.29936E-014  2.79166E-014  5.85764E-014
  1.20230E-013  2.41909E-013  4.78373E-013  9.32653E-013  1.79933E-012  3.44936E-012
  6.59968E-012  1.26569E-011  2.44185E-011  4.74984E-011  9.31959E-011  1.84156E-010
  3.65261E-010  7.23953E-010  1.42681E-009 -2.78280E-009 -5.34790E-009 -1.00898E-008
 -1.86332E-008 -3.36033E-008 -5.90706E-008 -1.01077E-007 -1.68179E-007 -2.71882E-007
 -4.26808E-007 -6.50340E-007 -9.61548E-007 -1.37919E-006 -1.91876E-006 -2.58871E-006
 -3.38635E-006 -4.29401E-006 -5.27667E-006 -6.28177E-006 -7.24238E-006 -8.08380E-006
 -8.73316E-006 -9.13024E-006 -9.23745E-006 -9.04630E-006 -8.57882E-006 -7.88347E-006
 -7.02668E-006 -6.08221E-006 -5.12063E-006 -4.20108E-006 -3.36646E-006 -2.64201E-006
 -2.03692E-006 -1.54776E-006  1.16279E-006  8.66020E-007  6.40537E-007  4.70723E-007
 -3.43412E-007 -2.48200E-007 -1.77205E-007 -1.24575E-007 -8.59544E-008 -5.80394E-008
 -3.82576E-008 -2.45689E-008 -1.53479E-008 -9.31539E-009 -5.48866E-009 -3.13745E-009
 -1.73919E-009 -9.34641E-010 -4.86842E-010 -2.45765E-010 -1.20229E-010 -5.69951E-011
 -2.61815E-011  1.16541E-011  5.02675E-012  2.10100E-012  8.50938E-013  3.33967E-013
  1.27012E-013  4.68086E-014  1.67164E-014  5.78493E-015  1.93993E-015  6.30385E-016
  1.98496E-016  6.05649E-017  1.79063E-017  5.12981E-018  1.42397E-018  3.82998E-019
  9.98121E-020
  4.17407E-020  7.07899E-020  1.27628E-019  2.49416E-019  5.33679E-019  1.24050E-018
  3.05953E-018  7.78504E-018  1.99634E-017  5.07711E-017  1.26820E-016  3.09447E-016
  7.35511E-016  1.70083E-015  3.82537E-015  8.37104E-015  1.78377E-014  3.70599E-014
  7.52025E-014  1.49389E-013  2.91376E-013  5.60095E-013  1.06595E-012  2.01934E-012
  3.83016E-012  7.31476E-012  1.41287E-011  2.76648E-011  5.48885E-011  1.10003E-010
  2.21556E-010 -4.45781E-010  8.90688E-010 -1.75783E-009 -3.41146E-009 -6.48755E-009
 -1.20561E-008 -2.18485E-008 -3.85515E-008 -6.61550E-008 -1.10308E-007 -1.78606E-007
 -2.80685E-007 -4.27983E-007 -6.33000E-007 -9.07959E-007 -1.26283E-006 -1.70286E-006
 -2.22588E-006 -2.81995E-006 -3.46191E-006 -4.11745E-006 -4.74335E-006 -5.29173E-006
 -5.71614E-006 -5.97826E-006 -6.05404E-006 -5.93767E-006 -5.64249E-006 -5.19862E-006
 -4.64780E-006 -4.03694E-006 -3.41142E-006 -2.80988E-006 -2.26081E-006 -1.78154E-006
 -1.37896E-006 -1.05166E-006 -7.92620E-007  5.91841E-007  4.38525E-007  3.22569E-007
 -2.35359E-007 -1.70011E-007 -1.21252E-007 -8.51230E-008 -5.86440E-008 -3.95379E-008
 -2.60246E-008 -1.66914E-008 -1.04154E-008 -6.31578E-009 -3.71856E-009 -2.12445E-009
 -1.17718E-009 -6.32462E-010 -3.29400E-010 -1.66283E-010 -8.13524E-011 -3.85712E-011
  1.77220E-011  7.89062E-012  3.40450E-012  1.42344E-012  5.76724E-013  2.26432E-013
  8.61491E-014  3.17617E-014  1.13474E-014  3.92846E-015  1.31790E-015  4.28422E-016
  1.34954E-016  4.11922E-017  1.21831E-017  3.49144E-018  9.69508E-019  2.60849E-019
  6.80006E-020
  1.34484E-020  2.43646E-020  4.85559E-020  1.07500E-019  2.60769E-019  6.72184E-019
  1.78294E-018  4.74873E-018  1.25038E-017  3.22564E-017  8.11279E-017  1.98432E-016
  4.71450E-016  1.08763E-015  2.43672E-015  5.30430E-015  1.12285E-014  2.31427E-014
  4.65212E-014  9.14194E-014  1.76172E-013  3.34315E-013  6.28075E-013  1.17580E-012
  2.20948E-012  4.19732E-012  8.10549E-012  1.59509E-011  3.19456E-011  6.48039E-011
 -1.32248E-010 -2.69498E-010 -5.44659E-010 -1.08544E-009 -2.12348E-009 -4.06415E-009
 -7.59072E-009 -1.38099E-008 -2.44407E-008 -4.20361E-008 -7.02115E-008 -1.13825E-007
 -1.79038E-007 -2.73150E-007 -4.04123E-007 -5.79705E-007 -8.06170E-007 -1.08673E-006
 -1.41984E-006 -1.79775E-006 -2.20565E-006 -2.62179E-006 -3.01896E-006 -3.36718E-006
 -3.63746E-006 -3.80592E-006 -3.85748E-006 -3.78827E-006 -3.60624E-006 -3.32975E-006
 -2.98452E-006 -2.59970E-006 -2.20378E-006 -1.82125E-006 -1.47047E-006 -1.16283E-006
 -9.03175E-007 -6.91046E-007 -5.22332E-007  3.90936E-007  2.90155E-007 -2.13639E-007
 -1.55922E-007 -1.12593E-007 -8.02390E-008 -5.62695E-008 -3.87184E-008 -2.60713E-008
 -1.71401E-008 -1.09813E-008 -6.84589E-009 -4.14808E-009 -2.44078E-009 -1.39380E-009
 -7.72074E-010 -4.14728E-010 -2.15981E-010 -1.09029E-010 -5.33462E-011 -2.52967E-011
  1.16254E-011  5.17746E-012  2.23454E-012  9.34574E-013  3.78784E-013  1.48771E-013
  5.66228E-014  2.08837E-014  7.46385E-015  2.58496E-015  8.67514E-016  2.82114E-016
  8.88983E-017  2.71442E-017  8.03095E-018  2.30228E-018  6.39504E-019  1.72114E-019
  4.48815E-020
  4.49658E-021  9.07806E-021  2.06771E-020  5.21259E-020  1.40037E-019  3.86554E-019
  1.06860E-018  2.91342E-018  7.76786E-018  2.01642E-017  5.08462E-017  1.24414E-016
  2.95285E-016  6.79775E-016  1.51830E-015  3.29183E-015  6.93337E-015  1.42024E-014
  2.83384E-014  5.52031E-014  1.05317E-013  1.97642E-013  3.67002E-013  6.79377E-013
  1.26465E-012  2.38787E-012  4.60419E-012  9.09080E-012  1.83418E-011  3.75795E-011
  7.75265E-011 -1.59649E-010 -3.25679E-010 -6.54185E-010 -1.28807E-009 -2.47793E-009
 -4.64674E-009 -8.48023E-009 -1.50441E-008 -2.59216E-008 -4.33547E-008 -7.03561E-008
 -1.10743E-007 -1.69036E-007 -2.50156E-007 -3.58880E-007 -4.99055E-007 -6.72615E-007
 -8.78550E-007 -1.11202E-006 -1.36384E-006 -1.62065E-006 -1.86575E-006 -2.08086E-006
 -2.24830E-006 -2.35351E-006 -2.38726E-006 -2.34706E-006 -2.23757E-006 -2.06973E-006
 -1.85906E-006 -1.62323E-006 -1.37965E-006 -1.14341E-006 -9.25944E-007 -7.34469E-007
 -5.72200E-007 -4.39075E-007 -3.32742E-007  2.49579E-007  1.85538E-007 -1.36748E-007
 -9.98443E-008 -7.20900E-008 -5.13474E-008 -3.59796E-008 -2.47335E-008 -1.66379E-008
 -1.09278E-008 -6.99504E-009 -4.35751E-009 -2.63866E-009 -1.55186E-009 -8.85859E-010
 -4.90589E-010 -2.63489E-010 -1.37213E-010 -6.92696E-011 -3.38962E-011  1.60763E-011
  7.38965E-012  3.29190E-012  1.42116E-012  5.94576E-013  2.41063E-013  9.47125E-014
  3.60607E-014  1.33048E-014  4.75685E-015  1.64803E-015  5.53277E-016  1.79988E-016
  5.67362E-017  1.73296E-017  5.12884E-018  1.47078E-018  4.08661E-019  1.10018E-019
  2.86970E-020
  1.63085E-021  3.79464E-021  9.88915E-021  2.75936E-020  7.91069E-020  2.26748E-019
  6.39912E-019  1.76377E-018  4.72852E-018  1.23051E-017  3.10527E-017  7.59606E-017
  1.80100E-016  4.13927E-016  9.22444E-016  1.99415E-015  4.18471E-015  8.53284E-015
  1.69303E-014  3.27562E-014  6.19906E-014  1.15265E-013  2.11889E-013  3.88271E-013
  7.16234E-013  1.34362E-012  2.58388E-012  5.11041E-012  1.03668E-011  2.14059E-011
  4.45442E-011 -9.25017E-011 -1.90117E-010 -3.84300E-010 -7.60568E-010 -1.46913E-009
 -2.76381E-009 -5.05639E-009 -8.98710E-009 -1.55074E-008 -2.59646E-008 -4.21690E-008
 -6.64134E-008 -1.01411E-007 -1.50114E-007 -2.15381E-007 -2.99509E-007 -4.03639E-007
 -5.27148E-007 -6.67114E-007 -8.18040E-007 -9.71937E-007 -1.11887E-006 -1.24796E-006
 -1.34870E-006 -1.41247E-006 -1.43373E-006 -1.41095E-006 -1.34678E-006 -1.24763E-006
 -1.12262E-006 -9.82179E-007 -8.36658E-007 -6.95081E-007 -5.64338E-007 -4.48840E-007
 -3.50619E-007 -2.69745E-007 -2.04905E-007 -1.54003E-007 -1.14665E-007 -8.46000E-008
 -6.18016E-008 -4.46250E-008 -3.17753E-008 -2.22528E-008 -1.52865E-008 -1.02752E-008
 -6.74373E-009 -4.31383E-009 -2.68569E-009 -1.62551E-009 -9.55644E-010 -5.45372E-010
 -3.01977E-010 -1.62176E-010 -8.44546E-011 -4.26387E-011 -2.08676E-011  9.89897E-012
  4.55122E-012  2.02799E-012  8.75770E-013  3.66513E-013  1.48646E-013  5.84223E-014
  2.22513E-014  8.21257E-015  2.93726E-015  1.01798E-015  3.41872E-016  1.11252E-016
  3.50807E-017  1.07185E-017  3.17322E-018  9.10242E-019  2.52988E-019  6.81270E-020
  1.77750E-020
  6.64068E-022  1.77812E-021  5.13325E-021  1.52503E-020  4.52718E-020  1.32185E-019
  3.76619E-019  1.04305E-018  2.80269E-018  7.30005E-018  1.84241E-017  4.50510E-017
  1.06730E-016  2.45017E-016  5.45178E-016  1.17619E-015  2.46184E-015  5.00331E-015
  9.88619E-015  1.90294E-014  3.57879E-014  6.60518E-014  1.20406E-013  2.18687E-013
  4.00042E-013  7.45557E-013  1.42882E-012  2.82666E-012  5.75469E-012  1.19514E-011
  2.50366E-011 -5.23340E-011 -1.08196E-010 -2.19797E-010 -4.36768E-010 -8.46401E-010
 -1.59632E-009 -2.92619E-009 -5.20873E-009 -8.99798E-009 -1.50785E-008 -2.45042E-008
 -3.86099E-008 -5.89744E-008 -8.73136E-008 -1.25289E-007 -1.74233E-007 -2.34802E-007
 -3.06629E-007 -3.88013E-007 -4.75762E-007 -5.65247E-007 -6.50720E-007 -7.25894E-007
 -7.84708E-007 -8.22163E-007 -8.35056E-007 -8.22465E-007 -7.85880E-007 -7.28945E-007
 -6.56877E-007 -5.75680E-007 -4.91323E-007 -4.09041E-007 -3.32852E-007 -2.65359E-007
 -2.07790E-007 -1.60237E-007 -1.21986E-007 -9.18567E-008 -6.84969E-008 -5.05915E-008
 -3.69812E-008 -2.67090E-008 -1.90162E-008 -1.33129E-008 -9.14088E-009 -6.14095E-009
 -4.02819E-009 -2.57545E-009 -1.60272E-009 -9.69708E-010 -5.69946E-010 -3.25204E-010
 -1.80052E-010 -9.66956E-011 -5.03579E-011 -2.54272E-011  1.24463E-011  5.90538E-012
  2.71577E-012  1.21046E-012  5.22880E-013  2.18896E-013  8.88063E-014  3.49151E-014
  1.33026E-014  4.91142E-015  1.75718E-015  6.09198E-016  2.04657E-016  6.66210E-017
  2.10139E-017  6.42252E-018  1.90195E-018  5.45734E-019  1.51720E-019  4.08676E-020
  1.06655E-020
  3.02741E-022  9.00448E-022  2.76580E-021  8.49326E-021  2.56425E-020  7.55084E-020
  2.16041E-019  5.99536E-019  1.61240E-018  4.20099E-018  1.06020E-017  2.59162E-017
  6.13663E-017  1.40772E-016  3.12912E-016  6.74185E-016  1.40863E-015  2.85623E-015
  5.62699E-015  1.07902E-014  2.01965E-014  3.70596E-014  6.70970E-014  1.20952E-013
  2.19605E-013  4.06693E-013  7.76315E-013  1.53443E-012  3.13024E-012  6.52729E-012
  1.37419E-011 -2.88692E-011 -5.99571E-011 -1.22275E-010 -2.43754E-010 -4.73567E-010
 -8.94936E-010 -1.64302E-009 -2.92811E-009 -5.06277E-009 -8.48967E-009 -1.38034E-008
 -2.17568E-008 -3.32402E-008 -4.92207E-008 -7.06344E-008 -9.82304E-008 -1.32379E-007
 -1.72869E-007 -2.18745E-007 -2.68210E-007 -3.18663E-007 -3.66878E-007 -4.09327E-007
 -4.42610E-007 -4.63919E-007 -4.71450E-007 -4.64670E-007 -4.44392E-007 -4.12638E-007
 -3.72312E-007 -3.26767E-007 -2.79345E-007 -2.32990E-007 -1.89972E-007 -1.51772E-007
 -1.19104E-007 -9.20456E-008 -7.02151E-008 -5.29679E-008 -3.95564E-008 -2.92487E-008
 -2.13956E-008 -1.54584E-008 -1.10069E-008 -7.70469E-009 -5.28872E-009 -3.55179E-009
 -2.32897E-009 -1.48855E-009 -9.26063E-010 -5.60178E-010 -3.29194E-010 -1.87818E-010
 -1.03986E-010 -5.58473E-011 -2.90877E-011  1.46895E-011  7.19172E-012  3.41304E-012
  1.57000E-012  6.99971E-013  3.02457E-013  1.26659E-013  5.14023E-014  2.02160E-014
  7.70482E-015  2.84562E-015  1.01842E-015  3.53193E-016  1.18691E-016  3.86490E-017
  1.21945E-017  3.72813E-018  1.10436E-018  3.16965E-019  8.81431E-020  2.37484E-020
  6.19929E-021
  1.48828E-022  4.71496E-022  1.49592E-021  4.66739E-021  1.42007E-020  4.19724E-020
  1.20305E-019  3.34137E-019  8.98956E-019  2.34240E-018  5.91121E-018  1.44474E-017
  3.42000E-017  7.84206E-017  1.74210E-016  3.75028E-016  7.82674E-016  1.58454E-015
  3.11520E-015  5.95733E-015  1.11113E-014  2.02979E-014  3.65505E-014  6.54775E-014
  1.18109E-013  2.17438E-013  4.13309E-013  8.15513E-013  1.66493E-012  3.48088E-012
  7.35443E-012  1.55084E-011 -3.23210E-011 -6.61132E-011 -1.32123E-010 -2.57202E-010
 -4.86817E-010 -8.94839E-010 -1.59621E-009 -2.76182E-009 -4.63364E-009 -7.53668E-009
 -1.18824E-008 -1.81572E-008 -2.68893E-008 -3.85899E-008 -5.36677E-008 -7.23242E-008
 -9.44450E-008 -1.19507E-007 -1.46533E-007 -1.74104E-007 -2.00465E-007 -2.23695E-007
 -2.41943E-007 -2.53679E-007 -2.57918E-007 -2.54362E-007 -2.43446E-007 -2.26257E-007
 -2.04367E-007 -1.79593E-007 -1.53752E-007 -1.28447E-007 -1.04918E-007 -8.39809E-008
 -6.60358E-008 -5.11349E-008 -3.90815E-008 -2.95325E-008 -2.20872E-008 -1.63504E-008
 -1.19702E-008 -8.65284E-009 -6.16262E-009 -4.31393E-009 -2.96093E-009 -1.98816E-009
 -1.30341E-009 -8.32910E-010 -5.18093E-010 -3.13361E-010 -1.84139E-010 -1.05059E-010
 -5.81689E-011 -3.12439E-011  1.62756E-011  8.22085E-012  4.02569E-012  1.91099E-012
  8.79299E-013  3.92143E-013  1.69497E-013  7.10022E-014  2.88244E-014  1.13400E-014
  4.32337E-015  1.59727E-015  5.71834E-016  1.98377E-016  6.66854E-017  2.17211E-017
  6.85546E-018  2.09646E-018  6.21189E-019  1.78337E-019  4.96054E-020  1.33685E-020
  3.49053E-021
  7.55168E-023  2.47238E-022  7.96707E-022  2.50390E-021  7.64422E-021  2.26299E-020
  6.49133E-020  1.80358E-019  4.85319E-019  1.26470E-018  3.19162E-018  7.80026E-018
  1.84630E-017  4.23275E-017  9.40001E-017  2.02260E-016  4.21812E-016  8.53105E-016
  1.67483E-015  3.19668E-015  5.94686E-015  1.08269E-014  1.94129E-014  3.45996E-014
  6.20622E-014  1.13640E-013  2.15093E-013  4.23429E-013  8.64305E-013  1.80971E-012
  3.83289E-012  8.10462E-012  1.69351E-011 -3.47211E-011 -6.95215E-011 -1.35547E-010
 -2.56871E-010 -4.72615E-010 -8.43661E-010 -1.46052E-009 -2.45135E-009 -3.98828E-009
 -6.28914E-009 -9.61143E-009 -1.42347E-008 -2.04294E-008 -2.84117E-008 -3.82880E-008
 -4.99977E-008 -6.32648E-008 -7.75722E-008 -9.21716E-008 -1.06136E-007 -1.18451E-007
 -1.28141E-007 -1.34397E-007 -1.36698E-007 -1.34883E-007 -1.29177E-007 -1.20151E-007
 -1.08629E-007 -9.55659E-008 -8.19197E-008 -6.85358E-008 -5.60713E-008 -4.49601E-008
 -3.54176E-008 -2.74765E-008 -2.10375E-008 -1.59237E-008 -1.19265E-008 -8.83920E-009
 -6.47704E-009 -4.68495E-009 -3.33795E-009 -2.33708E-009 -1.60420E-009 -1.07715E-009
 -7.06133E-010 -4.51209E-010 -2.80654E-010 -1.69748E-010 -9.97518E-011 -5.69166E-011
 -3.15172E-011  1.69313E-011  8.82155E-012  4.45679E-012  2.18300E-012  1.03655E-012
  4.77084E-013  2.12831E-013  9.20214E-014  3.85600E-014  1.56591E-014  6.16255E-015
  2.35023E-015  8.68568E-016  3.11052E-016  1.07941E-016  3.62959E-017  1.18260E-017
  3.73349E-018  1.14205E-018  3.38483E-019  9.71997E-020  2.70433E-020  7.28980E-021
  1.90381E-021
  3.83336E-023  1.27502E-022  4.13801E-022  1.30470E-021  3.98904E-021  1.18175E-020
  3.39101E-020  9.42367E-020  2.53614E-019  6.60969E-019  1.66819E-018  4.07729E-018
  9.65109E-018  2.21251E-017  4.91293E-017  1.05687E-016  2.20322E-016  4.45318E-016
  8.73443E-016  1.66488E-015  3.09143E-015  5.61399E-015  1.00325E-014  1.78070E-014
  3.17893E-014  5.79270E-014  1.09191E-013  2.14385E-013  4.37225E-013  9.16057E-013
  1.94321E-012  4.11688E-012  8.61920E-012  1.77024E-011 -3.54979E-011 -6.92943E-011
 -1.31443E-010 -2.42021E-010 -4.32271E-010 -7.48644E-010 -1.25691E-009 -2.04536E-009
 -3.22576E-009 -4.93015E-009 -7.30188E-009 -1.04795E-008 -1.45738E-008 -1.96394E-008
 -2.56450E-008 -3.24493E-008 -3.97875E-008 -4.72769E-008 -5.44429E-008 -6.07670E-008
 -6.57496E-008 -6.89769E-008 -7.01810E-008 -6.92793E-008 -6.63853E-008 -6.17885E-008
 -5.59090E-008 -4.92337E-008 -4.22514E-008 -3.53943E-008 -2.89994E-008 -2.32899E-008
 -1.83778E-008 -1.42820E-008 -1.09538E-008 -8.30450E-009 -6.22882E-009 -4.62206E-009
 -3.39016E-009 -2.45395E-009 -1.74930E-009 -1.22520E-009 -8.41169E-010 -5.64881E-010
 -3.70342E-010 -2.36659E-010 -1.47213E-010 -8.90468E-011 -5.23338E-011 -2.98649E-011
  1.65404E-011  8.88744E-012  4.63160E-012  2.34055E-012  1.14675E-012  5.44670E-013
  2.50766E-013  1.11904E-013  4.83990E-014  2.02873E-014  8.24126E-015  3.24436E-015
  1.23770E-015  4.57560E-016  1.63912E-016  5.68978E-017  1.91379E-017  6.23730E-018
  1.96968E-018  6.02671E-019  1.78667E-019  5.13192E-020  1.42816E-020  3.85063E-021
  1.00585E-021
  1.91284E-023  6.40883E-023  2.08658E-022  6.58826E-022  2.01565E-021  5.97335E-021
  1.71441E-020  4.76515E-020  1.28261E-019  3.34325E-019  8.43909E-019  2.06292E-018
  4.88356E-018  1.11964E-017  2.48625E-017  5.34807E-017  1.11469E-016  2.25224E-016
  4.41494E-016  8.40774E-016  1.55911E-015  2.82596E-015  5.03711E-015  8.91064E-015
  1.58437E-014  2.87472E-014  5.39773E-014  1.05684E-013  2.15250E-013  4.50988E-013
  9.57532E-013  2.03131E-012  4.25883E-012  8.75843E-012  1.75829E-011 -3.43550E-011
 -6.52158E-011 -1.20148E-010 -2.14687E-010 -3.71928E-010 -6.24567E-010 -1.01650E-009
 -1.60325E-009 -2.45044E-009 -3.62926E-009 -5.20851E-009 -7.24315E-009 -9.76022E-009
 -1.27442E-008 -1.61250E-008 -1.97712E-008 -2.34929E-008 -2.70549E-008 -3.02001E-008
 -3.26808E-008 -3.42918E-008 -3.49001E-008 -3.44644E-008 -3.30402E-008 -3.07704E-008
 -2.78623E-008 -2.45568E-008 -2.10955E-008 -1.76926E-008 -1.45153E-008 -1.16745E-008
 -9.22679E-009 -7.18220E-009 -5.51753E-009 -4.18962E-009 -3.14695E-009 -2.33810E-009
 -1.71672E-009 -1.24366E-009 -8.87102E-010 -6.21610E-010 -4.26917E-010 -2.86766E-010
 -1.88044E-010 -1.20186E-010 -7.47738E-011 -4.52372E-011 -2.65913E-011  1.51778E-011
  8.40795E-012  4.51884E-012  2.35557E-012  1.19071E-012  5.83559E-013  2.77256E-013
  1.27689E-013  5.69991E-014  2.46604E-014  1.03402E-014  4.20184E-015  1.65468E-015
  6.31449E-016  2.33509E-016  8.36755E-017  2.90544E-017  9.77540E-018  3.18682E-018
  1.00664E-018  3.08084E-019  9.13570E-020  2.62471E-020  7.30599E-021  1.97028E-021
  5.14780E-022
  9.30175E-024  3.12676E-023  1.01946E-022  3.22094E-022  9.85759E-022  2.92188E-021
  8.38749E-021  2.33166E-020  6.27710E-020  1.63648E-019  4.13159E-019  1.01014E-018
  2.39172E-018  5.48424E-018  1.21795E-017  2.62002E-017  5.46065E-017  1.10315E-016
  2.16170E-016  4.11427E-016  7.62223E-016  1.37962E-015  2.45418E-015  4.32974E-015
  7.67273E-015  1.38694E-014  2.59481E-014  5.06622E-014  1.03021E-013  2.15755E-013
  4.58275E-013  9.73021E-013  2.04208E-012  4.20372E-012  8.44638E-012  1.65151E-011
 -3.13683E-011 -5.78154E-011 -1.03341E-010 -1.79071E-010 -3.00753E-010 -4.89523E-010
 -7.72120E-010 -1.18012E-009 -1.74777E-009 -2.50818E-009 -3.48775E-009 -4.69945E-009
 -6.13583E-009 -7.76308E-009 -9.51807E-009 -1.13095E-008 -1.30244E-008 -1.45393E-008
 -1.57351E-008 -1.65133E-008 -1.68101E-008 -1.66052E-008 -1.59254E-008 -1.48388E-008
 -1.34449E-008 -1.18588E-008 -1.01966E-008 -8.56088E-009 -7.03201E-009 -5.66351E-009
 -4.48270E-009 -3.49479E-009 -2.68902E-009 -2.04499E-009 -1.53826E-009 -1.14435E-009
 -8.41151E-010 -6.09920E-010 -4.35373E-010 -3.05250E-010 -2.09739E-010 -1.40936E-010
 -9.24454E-011 -5.91012E-011 -3.67790E-011 -2.22562E-011  1.30859E-011  7.47109E-012
  4.13984E-012  2.22558E-012  1.16049E-012  5.86789E-013  2.87672E-013  1.36720E-013
  6.29863E-014  2.81257E-014  1.21725E-014  5.10563E-015  2.07538E-015  8.17542E-016
  3.12083E-016  1.15443E-016  4.13801E-017  1.43724E-017  4.83698E-018  1.57730E-018
  4.98360E-019  1.52563E-019  4.52508E-020  1.30037E-020  3.62042E-021  9.76564E-022
  2.55201E-022
  4.39033E-024  1.47800E-023  4.82207E-023  1.52401E-022  4.66513E-022  1.38302E-021
  3.97072E-021  1.10403E-020  2.97272E-020  7.75159E-020  1.95743E-019  4.78677E-019
  1.13360E-018  2.59984E-018  5.77470E-018  1.24239E-017  2.58954E-017  5.23114E-017
  1.02490E-016  1.94993E-016  3.61015E-016  6.52759E-016  1.15938E-015  2.04097E-015
  3.60663E-015  6.49809E-015  1.21173E-014  2.35940E-014  4.78943E-014  1.00232E-013
  2.12910E-013  4.52287E-013  9.49876E-013  1.95676E-012  3.93419E-012  7.69665E-012
  1.46251E-011 -2.69646E-011 -4.82087E-011 -8.35500E-011 -1.40337E-010 -2.28430E-010
 -3.60299E-010 -5.50668E-010 -8.15502E-010 -1.17022E-009 -1.62711E-009 -2.19221E-009
 -2.86201E-009 -3.62075E-009 -4.43901E-009 -5.27428E-009 -6.07394E-009 -6.78053E-009
 -7.33867E-009 -7.70251E-009 -7.84229E-009 -7.74866E-009 -7.43390E-009 -6.92971E-009
 -6.28216E-009 -5.54483E-009 -4.77151E-009 -4.00996E-009 -3.29753E-009 -2.65916E-009
 -2.10768E-009 -1.64563E-009 -1.26814E-009 -9.65879E-010 -7.27588E-010 -5.41984E-010
 -3.98844E-010 -2.89488E-010 -2.06812E-010 -1.45099E-010 -9.97534E-011 -6.70612E-011
 -4.40055E-011 -2.81430E-011 -1.75192E-011  1.06048E-011  6.23714E-012  3.56204E-012
  1.97439E-012  1.06177E-012  5.53816E-013  2.80123E-013  1.37375E-013  6.53113E-014
  3.00986E-014  1.34446E-014  5.82057E-015  2.44218E-015  9.93040E-016  3.91305E-016
  1.49420E-016  5.52888E-017  1.98238E-017  6.88729E-018  2.31852E-018  7.56251E-019
  2.39003E-019  7.31839E-020  2.17117E-020  6.24065E-021  1.73787E-021  4.68864E-022
  1.22550E-022
  2.00775E-024  6.76378E-024  2.20747E-023  6.97811E-023  2.13641E-022  6.33459E-022
  1.81900E-021  5.05851E-021  1.36233E-020  3.55312E-020  8.97429E-020  2.19508E-019
  5.19949E-019  1.19272E-018  2.64976E-018  5.70173E-018  1.18857E-017  2.40114E-017
  4.70414E-017  8.94794E-017  1.65591E-016  2.99180E-016  5.30740E-016  9.32678E-016
  1.64427E-015  2.95410E-015  5.49234E-015  1.06667E-014  2.16139E-014  4.51922E-014
  9.59785E-014  2.03940E-013  4.28503E-013  8.83173E-013  1.77652E-012  3.47691E-012
  6.60891E-012  1.21879E-011 -2.17938E-011 -3.77744E-011 -6.34518E-011 -1.03283E-010
 -1.62902E-010 -2.48958E-010 -3.68661E-010 -5.28968E-010 -7.35420E-010 -9.90730E-010
 -1.29330E-009 -1.63601E-009 -2.00558E-009 -2.38280E-009 -2.74396E-009 -3.06314E-009
 -3.31538E-009 -3.48001E-009 -3.54363E-009 -3.50202E-009 -3.36069E-009 -3.13392E-009
 -2.84243E-009 -2.51032E-009 -2.16180E-009 -1.81838E-009 -1.49687E-009 -1.20853E-009
 -9.59158E-010 -7.49960E-010 -5.78790E-010 -4.41493E-010 -3.33053E-010 -2.48427E-010
 -1.83037E-010 -1.32992E-010 -9.50963E-011 -6.67702E-011 -4.59331E-011 -3.08964E-011
 -2.02839E-011  1.29777E-011  8.08187E-012  4.89394E-012  2.87936E-012  1.64498E-012
  9.12105E-013  4.90671E-013  2.56021E-013  1.29541E-013  6.35502E-014  3.02236E-014
  1.39332E-014  6.22584E-015  2.69625E-015  1.13166E-015  4.60301E-016  1.81437E-016
  6.93029E-017  2.56512E-017  9.19986E-018  3.19714E-018  1.07657E-018  3.51242E-019
  1.11033E-019  3.40068E-020  1.00912E-020  2.90116E-021  8.08070E-022  2.18054E-022
  5.70050E-023
  8.88962E-025  2.99585E-024  9.77950E-024  3.09193E-023  9.46769E-023  2.80769E-022
  8.06379E-022  2.24290E-021  6.04167E-021  1.57607E-020  3.98161E-020  9.74103E-020
  2.30787E-019  5.29524E-019  1.17664E-018  2.53235E-018  5.27969E-018  1.06671E-017
  2.08987E-017  3.97481E-017  7.35368E-017  1.32788E-016  2.35343E-016  4.12986E-016
  7.26644E-016  1.30229E-015  2.41483E-015  4.67860E-015  9.46348E-015  1.97673E-014
  4.19667E-014  8.91789E-014  1.87429E-013  3.86440E-013  7.77601E-013  1.52233E-012
  2.89432E-012  5.33850E-012  9.54709E-012  1.65486E-011 -2.77979E-011 -4.52465E-011
 -7.13606E-011 -1.09050E-010 -1.61467E-010 -2.31654E-010 -3.22029E-010 -4.33774E-010
 -5.66183E-010 -7.16136E-010 -8.77817E-010 -1.04284E-009 -1.20082E-009 -1.34046E-009
 -1.45084E-009 -1.52294E-009 -1.55092E-009 -1.53295E-009 -1.47141E-009 -1.37256E-009
 -1.24541E-009 -1.10048E-009 -9.48325E-010 -7.98320E-010 -6.57802E-010 -5.31685E-010
 -4.22509E-010 -3.30813E-010 -2.55681E-010 -1.95319E-010 -1.47559E-010 -1.10216E-010
 -8.13080E-011 -5.91433E-011 -4.23317E-011 -2.97475E-011 -2.04789E-011  1.37835E-011
  9.05399E-012  5.79563E-012  3.61084E-012  2.18744E-012  1.28750E-012  7.35831E-013
  4.08154E-013  2.19649E-013  1.14650E-013  5.80313E-014  2.84790E-014  1.35489E-014
  6.24827E-015  2.79289E-015  1.20993E-015  5.07991E-016  2.06691E-016  8.14964E-017
  3.11383E-017  1.15286E-017  4.13591E-018  1.43770E-018  4.84239E-019  1.58028E-019
  4.99668E-020  1.53072E-020  4.54326E-021  1.30644E-021  3.63959E-022  9.82315E-023
  2.56849E-023
  3.80982E-025  1.28422E-024  4.19281E-024  1.32582E-023  4.06036E-023  1.20432E-022
  3.45945E-022  9.62408E-022  2.59294E-021  6.76548E-021  1.70952E-020  4.18325E-020
  9.91326E-020  2.27502E-019  5.05632E-019  1.08843E-018  2.26966E-018  4.58626E-018
  8.98587E-018  1.70901E-017  3.16123E-017  5.70602E-017  1.01056E-016  1.77132E-016
  3.11149E-016  5.56462E-016  1.02942E-015  1.99005E-015  4.01848E-015  8.38512E-015
  1.77938E-014  3.78094E-014  7.94766E-014  1.63903E-013  3.29888E-013  6.45965E-013
  1.22834E-012  2.26589E-012  4.05246E-012  7.02453E-012  1.17994E-011 -1.92049E-011
 -3.02867E-011 -4.62784E-011 -6.85155E-011 -9.82857E-011 -1.36612E-010 -1.83993E-010
 -2.40125E-010 -3.03684E-010 -3.72203E-010 -4.42128E-010 -5.09066E-010 -5.68226E-010
 -6.14998E-010 -6.45569E-010 -6.57466E-010 -6.49917E-010 -6.23942E-010 -5.82174E-010
 -5.28433E-010 -4.67158E-010 -4.02811E-010 -3.39347E-010 -2.79868E-010 -2.26450E-010
 -1.80169E-010 -1.41256E-010 -1.09331E-010 -8.36431E-011 -6.32829E-011 -4.73342E-011
 -3.49645E-011 -2.54630E-011  1.82441E-011  1.28322E-011  8.84098E-012  5.95461E-012
  3.91380E-012  2.50666E-012  1.56250E-012  9.46994E-013  5.57631E-013  3.18829E-013
  1.76921E-013  9.52472E-014  4.97348E-014  2.51832E-014  1.23632E-014  5.88391E-015
  2.71439E-015  1.21371E-015  5.25975E-016  2.20903E-016  8.99087E-017  3.54610E-017
  1.35530E-017  5.01926E-018  1.80116E-018  6.26276E-019  2.10992E-019  6.88724E-020
  2.17818E-020  6.67428E-021  1.98138E-021  5.69872E-022  1.58790E-022  4.28650E-023
  1.12100E-023
  1.58031E-025  5.32781E-025  1.73972E-024  5.50202E-024  1.68527E-023  4.99938E-023
  1.43634E-022  3.99659E-022  1.07697E-021  2.81058E-021  7.10330E-021  1.73856E-020
  4.12083E-020  9.45899E-020  2.10274E-019  4.52730E-019  9.44231E-019  1.90828E-018
  3.73928E-018  7.11185E-018  1.31537E-017  2.37357E-017  4.20134E-017  7.35728E-017
  1.29059E-016  2.30392E-016  4.25329E-016  8.20590E-016  1.65437E-015  3.44853E-015
  7.31428E-015  1.55395E-014  3.26663E-014  6.73766E-014  1.35631E-013  2.65621E-013
  5.05148E-013  9.31898E-013  1.66671E-012  2.88903E-012  4.85263E-012  7.89765E-012
  1.24537E-011  1.90273E-011 -2.81665E-011 -4.03995E-011 -5.61456E-011 -7.56074E-011
 -9.86595E-011 -1.24756E-010 -1.52885E-010 -1.81585E-010 -2.09055E-010 -2.33331E-010
 -2.52524E-010 -2.65071E-010 -2.69962E-010 -2.66882E-010 -2.56251E-010 -2.39149E-010
 -2.17139E-010 -1.92041E-010 -1.65679E-010 -1.39672E-010 -1.15288E-010 -9.33776E-011
 -7.43801E-011 -5.83917E-011 -4.52583E-011 -3.46755E-011  2.62736E-011  1.96802E-011
  1.45567E-011  1.06140E-011  7.61318E-012  5.36001E-012  3.69602E-012  2.49122E-012
  1.63849E-012  1.05003E-012  6.54875E-013  3.97103E-013  2.33940E-013  1.33816E-013
  7.42867E-014  4.00094E-014  2.08997E-014  1.05866E-014  5.19921E-015  2.47531E-015
  1.14232E-015  5.10949E-016  2.21499E-016  9.30564E-017  3.78863E-017  1.49472E-017
  5.71439E-018  2.11688E-018  7.59846E-019  2.64271E-019  8.90546E-020  2.90762E-020
  9.19782E-021  2.81896E-021  8.37030E-022  2.40788E-022  6.71064E-023  1.81184E-023
  4.73910E-024
  6.34455E-026  2.13930E-025  6.98655E-025  2.20988E-024  6.76990E-024  2.00862E-023
  5.77182E-023  1.60627E-022  4.32925E-022  1.13002E-021  2.85650E-021  6.99277E-021
  1.65779E-020  3.80609E-020  8.46265E-020  1.82241E-019  3.80158E-019  7.68417E-019
  1.50590E-018  2.86428E-018  5.29739E-018  9.55711E-018  1.69093E-017  2.95888E-017
  5.18440E-017  9.24065E-017  1.70283E-016  3.27938E-016  6.60176E-016  1.37477E-015
  2.91431E-015  6.19029E-015  1.30127E-014  2.68415E-014  5.40380E-014  1.05838E-013
  2.01291E-013  3.71353E-013  6.64164E-013  1.15121E-012  1.93353E-012  3.14655E-012
  4.96123E-012  7.57903E-012  1.12179E-011  1.60877E-011  2.23546E-011 -3.00988E-011
 -3.92697E-011 -4.96496E-011 -6.08352E-011 -7.22459E-011 -8.31653E-011 -9.28133E-011
 -1.00440E-010 -1.05426E-010 -1.07370E-010 -1.06150E-010 -1.01931E-010 -9.51449E-011
 -8.64112E-011 -7.64516E-011 -6.59894E-011 -5.56665E-011 -4.59850E-011 -3.72814E-011
  2.97300E-011  2.33692E-011  1.81384E-011  1.39175E-011  1.05609E-011  7.92217E-012
  5.86783E-012  4.28394E-012  3.07631E-012  2.16807E-012  1.49635E-012  1.00939E-012
  6.64353E-013  4.26020E-013  2.65851E-013  1.61292E-013  9.50669E-014  5.44043E-014
  3.02154E-014  1.62802E-014  8.50775E-015  4.31121E-015  2.11808E-015  1.00877E-015
  4.65697E-016  2.08373E-016  9.03604E-017  3.79744E-017  1.54653E-017  6.10332E-018
  2.33399E-018  8.64852E-019  3.10517E-019  1.08023E-019  3.64107E-020  1.18908E-020
  3.76228E-021  1.15331E-021  3.42519E-022  9.85510E-023  2.74706E-023  7.41818E-024
  1.94064E-024
  2.46546E-026  8.31436E-026  2.71569E-025  8.59108E-025  2.63224E-024  7.81104E-024
  2.24488E-023  6.24843E-023  1.68437E-022  4.39731E-022  1.11177E-021  2.72213E-021
  6.45464E-021  1.48219E-020  3.29620E-020  7.09960E-020  1.48126E-019  2.99456E-019
  5.86933E-019  1.11646E-018  2.06485E-018  3.72471E-018  6.58789E-018  1.15208E-017
  2.01669E-017  3.58977E-017  6.60463E-017  1.26992E-016  2.55307E-016  5.31164E-016
  1.12539E-015  2.38986E-015  5.02342E-015  1.03621E-014  2.08623E-014  4.08625E-014
  7.77173E-014  1.43377E-013  2.56422E-013  4.44436E-013  7.46401E-013  1.21454E-012
  1.91477E-012  2.92471E-012  4.32833E-012  6.20633E-012  8.62264E-012  1.16079E-011
  1.51423E-011  1.91417E-011  2.34505E-011 -2.78449E-011 -3.20492E-011 -3.57630E-011
 -3.86979E-011 -4.06160E-011 -4.13638E-011 -4.08940E-011 -3.92716E-011 -3.66620E-011
 -3.33041E-011 -2.94751E-011  2.54530E-011  2.14841E-011  1.77610E-011  1.44127E-011
  1.15060E-011  9.05568E-012  7.03844E-012  5.40849E-012  4.11027E-012  3.08784E-012
  2.29035E-012  1.67432E-012  1.20377E-012  8.49274E-013  5.86707E-013  3.96105E-013
  2.60901E-013  1.67417E-013  1.04537E-013  6.34582E-014  3.74221E-014  2.14260E-014
  1.19051E-014  6.41730E-015  3.35494E-015  1.70075E-015  8.35890E-016  3.98251E-016
  1.83916E-016  8.23200E-017  3.57095E-017  1.50118E-017  6.11548E-018  2.41415E-018
  9.23456E-019  3.42275E-019  1.22922E-019  4.27728E-020  1.44205E-020  4.71039E-021
  1.49070E-021  4.57060E-022  1.35767E-022  3.90707E-023  1.08927E-023  2.94195E-024
  7.69752E-025
  9.27378E-027  3.12784E-026  1.02177E-025  3.23282E-025  9.90651E-025  2.94013E-024
  8.45116E-024  2.35267E-023  6.34305E-023  1.65622E-022  4.18810E-022  1.02562E-021
  2.43235E-021  5.58644E-021  1.24258E-020  2.67683E-020  5.58589E-020  1.12944E-019
  2.21400E-019  4.21184E-019  7.78981E-019  1.40506E-018  2.48450E-018  4.34274E-018
  7.59577E-018  1.35056E-017  2.48142E-017  4.76452E-017  9.56715E-017  1.98872E-016
  4.21134E-016  8.94084E-016  1.87916E-015  3.87619E-015  7.80410E-015  1.52859E-014
  2.90724E-014  5.36330E-014  9.59149E-014  1.66230E-013  2.79146E-013  4.54175E-013
  7.15933E-013  1.09340E-012  1.61790E-012  2.31952E-012  3.22205E-012  4.33682E-012
  5.65635E-012  7.14912E-012  8.75695E-012  1.03963E-011  1.19643E-011  1.33489E-011
  1.44427E-011  1.51572E-011  1.54354E-011  1.52598E-011  1.46550E-011  1.36826E-011
  1.24317E-011  1.10056E-011  9.50776E-012  8.02967E-012  6.64293E-012  5.39544E-012
  4.31195E-012  3.39787E-012  2.64461E-012  2.03517E-012  1.54901E-012  1.16545E-012
  8.65700E-013  6.33706E-013  4.56170E-013  3.22191E-013  2.22800E-013  1.50552E-013
  9.92411E-014  6.37263E-014  3.98168E-014  2.41843E-014  1.42694E-014  8.17399E-015
  4.54389E-015  2.45041E-015  1.28160E-015  6.49952E-016  3.19562E-016  1.52307E-016
  7.03617E-017  3.15041E-017  1.36705E-017  5.74867E-018  2.34258E-018  9.25021E-019
  3.53934E-019  1.31218E-019  4.71363E-020  1.64058E-020  5.53233E-021  1.80750E-021
  5.72140E-022  1.75456E-022  5.21282E-023  1.50039E-023  4.18370E-024  1.13014E-024
  2.95741E-025
  3.37674E-027  1.13904E-026  3.72140E-026  1.17758E-025  3.60900E-025  1.07126E-024
  3.07966E-024  8.57455E-024  2.31213E-023  6.03807E-023  1.52709E-022  3.74028E-022
  8.87184E-022  2.03795E-021  4.53373E-021  9.76844E-021  2.03876E-020  4.12293E-020
  8.08308E-020  1.53785E-019  2.84438E-019  5.13022E-019  9.06981E-019  1.58472E-018
  2.76997E-018  4.92045E-018  9.02994E-018  1.73170E-017  3.47352E-017  7.21471E-017
  1.52705E-016  3.24114E-016  6.81130E-016  1.40492E-015  2.82854E-015  5.54017E-015
  1.05366E-014  1.94371E-014  3.47583E-014  6.02343E-014  1.01140E-013  1.64536E-013
  2.59330E-013  3.96002E-013  5.85870E-013  8.39801E-013  1.16637E-012  1.56965E-012
  2.04687E-012  2.58661E-012  3.16779E-012  3.76019E-012  4.32661E-012  4.82661E-012
  5.22143E-012  5.47916E-012  5.57928E-012  5.51562E-012  5.29706E-012  4.94595E-012
  4.49449E-012  3.97994E-012  3.43957E-012  2.90637E-012  2.40609E-012  1.95595E-012
  1.56481E-012  1.23461E-012  9.62235E-013  7.41591E-013  5.65306E-013  4.25976E-013
  3.16883E-013  2.32284E-013  1.67420E-013  1.18383E-013  8.19476E-014  5.54244E-014
  3.65644E-014  2.34964E-014  1.46904E-014  8.92811E-015  5.27071E-015  3.02077E-015
  1.68003E-015  9.06404E-016  4.74262E-016  2.40614E-016  1.18348E-016  5.64267E-017
  2.60766E-017  1.16795E-017  5.06969E-018  2.13253E-018  8.69260E-019  3.43342E-019
  1.31405E-019  4.87299E-020  1.75090E-020  6.09542E-021  2.05594E-021  6.71850E-022
  2.12707E-022  6.52425E-023  1.93871E-023  5.58109E-024  1.55648E-024  4.20516E-025
  1.10059E-025
  1.19023E-027  4.01546E-027  1.31206E-026  4.15233E-026  1.27275E-025  3.77838E-025
  1.08636E-024  3.02509E-024  8.15827E-024  2.13081E-023  5.38981E-023  1.32031E-022
  3.13222E-022  7.19613E-022  1.60113E-021  3.45036E-021  7.20233E-021  1.45672E-020
  2.85629E-020  5.43482E-020  1.00527E-019  1.81311E-019  3.20499E-019  5.59819E-019
  9.77998E-019  1.73590E-018  3.18252E-018  6.09676E-018  1.22177E-017  2.53590E-017
  5.36500E-017  1.13842E-016  2.39209E-016  4.93367E-016  9.93261E-016  1.94539E-015
  3.69970E-015  6.82449E-015  1.22029E-014  2.11449E-014  3.55006E-014  5.77458E-014
  9.10021E-014  1.38941E-013  2.05525E-013  2.94556E-013  4.09029E-013  5.50354E-013
  7.17551E-013  9.06597E-013  1.11010E-012  1.31746E-012  1.51567E-012  1.69055E-012
  1.82858E-012  1.91860E-012  1.95347E-012  1.93107E-012  1.85452E-012  1.73169E-012
  1.57382E-012  1.39396E-012  1.20512E-012  1.01881E-012  8.44000E-013  6.86681E-013
  5.49935E-013  4.34420E-013  3.39047E-013  2.61692E-013  1.99794E-013  1.50785E-013
  1.12337E-013  8.24621E-014  5.95121E-014  4.21306E-014  2.91943E-014  1.97637E-014
  1.30493E-014  8.39178E-015  5.25023E-015  3.19279E-015  1.88591E-015  1.08142E-015
  6.01732E-016  3.24790E-016  1.70014E-016  8.62899E-017  4.24585E-017  2.02509E-017
  9.36183E-018  4.19448E-018  1.82125E-018  7.66328E-019  3.12459E-019  1.23449E-019
  4.72593E-020  1.75298E-020  6.30008E-021  2.19374E-021  7.40089E-022  2.41899E-022
  7.65998E-023  2.34994E-023  6.98415E-024  2.01091E-024  5.60900E-025  1.51561E-025
  3.96729E-026
  4.06162E-028  1.37037E-027  4.47832E-027  1.41744E-026  4.34517E-026  1.29009E-025
  3.70971E-025  1.03314E-024  2.78660E-024  7.27909E-024  1.84146E-023  4.51154E-023
  1.07043E-022  2.45962E-022  5.47342E-022  1.17967E-021  2.46280E-021  4.98185E-021
  9.76952E-021  1.85909E-020  3.43897E-020  6.20255E-020  1.09631E-019  1.91448E-019
  3.34313E-019  5.93002E-019  1.08628E-018  2.07911E-018  4.16306E-018  8.63546E-018
  1.82618E-017  3.87408E-017  8.13925E-017  1.67858E-016  3.37918E-016  6.61809E-016
  1.25853E-015  2.32133E-015  4.15040E-015  7.19099E-015  1.20717E-014  1.96334E-014
  3.09359E-014  4.72254E-014  6.98458E-014  1.00085E-013  1.38957E-013  1.86934E-013
  2.43679E-013  3.07822E-013  3.76849E-013  4.47162E-013  5.14342E-013  5.73594E-013
  6.20329E-013  6.50778E-013  6.62531E-013  6.54881E-013  6.28903E-013  5.87262E-013
  5.33782E-013  4.72875E-013  4.08947E-013  3.45887E-013  2.86724E-013  2.33474E-013
  1.87173E-013  1.48037E-013  1.15696E-013  8.94338E-014  6.83869E-014  5.16928E-014
  3.85706E-014  2.83538E-014  2.04898E-014  1.45227E-014  1.00743E-014  6.82654E-015
  4.51118E-015  2.90327E-015  1.81764E-015  1.10604E-015  6.53685E-016  3.75032E-016
  2.08779E-016  1.12741E-016  5.90402E-017  2.99776E-017  1.47559E-017  7.04049E-018
  3.25587E-018  1.45923E-018  6.33797E-019  2.66761E-019  1.08798E-019  4.29965E-020
  1.64642E-020  6.10852E-021  2.19586E-021  7.64784E-022  2.58064E-022  8.43652E-023
  2.67201E-023  8.19868E-024  2.43710E-024  7.01814E-025  1.95786E-025  5.29110E-026
  1.38519E-026
  1.34160E-028  4.52782E-028  1.47982E-027  4.68424E-027  1.43613E-026  4.26436E-026
  1.22637E-025  3.41579E-025  9.21417E-025  2.40719E-024  6.09044E-024  1.49233E-023
  3.54124E-023  8.13804E-023  1.81121E-022  3.90414E-022  8.15180E-022  1.64919E-021
  3.23449E-021  6.15572E-021  1.13878E-020  2.05395E-020  3.63018E-020  6.33823E-020
  1.10643E-019  1.96153E-019  3.59070E-019  6.86731E-019  1.37411E-018  2.84877E-018
  6.02220E-018  1.27726E-017  2.68309E-017  5.53293E-017  1.11377E-016  2.18116E-016
  4.14752E-016  7.64933E-016  1.36752E-015  2.36911E-015  3.97658E-015  6.46664E-015
  1.01879E-014  1.55499E-014  2.29943E-014  3.29439E-014  4.57307E-014  6.15088E-014
  8.01654E-014  1.01248E-013  1.23928E-013  1.47023E-013  1.69081E-013  1.88525E-013
  2.03852E-013  2.13826E-013  2.17660E-013  2.15126E-013  2.06582E-013  1.92905E-013
  1.75353E-013  1.55372E-013  1.34408E-013  1.13734E-013  9.43393E-014  7.68817E-014
  6.16979E-014  4.88570E-014  3.82366E-014  2.96018E-014  2.26713E-014  1.71642E-014
  1.28269E-014  9.44300E-015  6.83311E-015  4.84907E-015  3.36743E-015  2.28406E-015
  1.51068E-015  9.72985E-016  6.09579E-016  3.71163E-016  2.19488E-016  1.25991E-016
  7.01729E-017  3.79107E-017  1.98614E-017  1.00887E-017  4.96781E-018  2.37113E-018
  1.09690E-018  4.91770E-019  2.13658E-019  8.99531E-020  3.66973E-020  1.45063E-020
  5.55615E-021  2.06192E-021  7.41373E-022  2.58263E-022  8.71643E-023  2.85008E-023
  9.02839E-024  2.77071E-024  8.23743E-025  2.37250E-025  6.61956E-026  1.78918E-026
  4.68462E-027
  4.29125E-029  1.44838E-028  4.73414E-028  1.49873E-027  4.59534E-027  1.36465E-026
  3.92497E-026  1.09333E-025  2.94959E-025  7.70660E-025  1.95006E-024  4.77875E-024
  1.13411E-023  2.60658E-023  5.80192E-023  1.25079E-022  2.61195E-022  5.28487E-022
  1.03662E-021  1.97304E-021  3.65031E-021  6.58411E-021  1.16365E-020  2.03146E-020
  3.54526E-020  6.28259E-020  1.14942E-019  2.19692E-019  4.39334E-019  9.10396E-019
  1.92392E-018  4.07963E-018  8.56875E-018  1.76684E-017  3.55632E-017  6.96404E-017
  1.32412E-016  2.44187E-016  4.36504E-016  7.56117E-016  1.26899E-015  2.06332E-015
  3.25018E-015  4.96003E-015  7.33339E-015  1.05047E-014  1.45793E-014  1.96059E-014
  2.55479E-014  3.22604E-014  3.94794E-014  4.68277E-014  5.38427E-014  6.00237E-014
  6.48920E-014  6.80561E-014  6.92669E-014  6.84531E-014  6.57300E-014  6.13777E-014
  5.57966E-014  4.94470E-014  4.27875E-014  3.62219E-014  3.00635E-014  2.45201E-014
  1.96976E-014  1.56170E-014  1.22393E-014  9.48984E-015  7.27965E-015  5.52023E-015
  4.13175E-015  3.04624E-015  2.20731E-015  1.56834E-015  1.09033E-015  7.40281E-016
  4.90054E-016  3.15876E-016  1.98037E-016  1.20658E-016  7.13926E-017  4.10025E-017
  2.28482E-017  1.23493E-017  6.47251E-018  3.28902E-018  1.62017E-018  7.73574E-019
  3.57977E-019  1.60542E-019  6.97709E-020  2.93828E-020  1.19902E-020  4.74092E-021
  1.81628E-021  6.74185E-022  2.42459E-022  8.44800E-023  2.85177E-023  9.32639E-024
  2.95490E-024  9.06975E-025  2.69690E-025  7.76862E-026  2.16784E-026  5.86016E-027
  1.53457E-027
  9.81283E-027  2.13711E-026  4.52821E-026  9.35810E-026  1.89445E-025  3.78453E-025
  7.55287E-025  1.53491E-024  3.25969E-024  7.43147E-024  1.84776E-023  4.98682E-023
  1.42963E-022  4.24108E-022  1.27401E-021  3.81788E-021  1.13060E-020  3.28885E-020
  9.36208E-020  2.60127E-019  7.04219E-019  1.85515E-018  4.75103E-018  1.18200E-017
  2.85517E-017  6.69344E-017  1.52241E-016  3.35872E-016  7.18615E-016  1.49088E-015
  2.99901E-015  5.84898E-015  1.10598E-014  2.02771E-014  3.60494E-014  6.21595E-014
  1.03984E-013  1.68834E-013  2.66242E-013  4.08136E-013  6.08965E-013  8.85881E-013
  1.25928E-012  1.75411E-012  2.40243E-012  3.24757E-012  4.34988E-012  5.79321E-012
  7.69042E-012  1.01852E-011  1.34470E-011  1.76556E-011  2.29740E-011  2.95111E-011
 -3.72773E-011 -4.61432E-011 -5.58107E-011 -6.58070E-011 -7.55100E-011 -8.42065E-011
 -9.11759E-011 -9.57878E-011 -9.75952E-011 -9.64029E-011 -9.22988E-011 -8.56410E-011
 -7.70022E-011 -6.70862E-011 -5.66310E-011 -4.63189E-011 -3.67061E-011 -2.81833E-011
  2.09662E-011  1.51119E-011  1.05534E-011  7.14061E-012  4.68114E-012  2.97329E-012
  1.82976E-012  1.09098E-012  6.30238E-013  3.52740E-013  1.91277E-013  1.00491E-013
  5.11499E-014  2.52237E-014  1.20508E-014  5.57784E-015  2.50121E-015  1.08659E-015
  4.57305E-016  1.86453E-016  7.36464E-017  2.81804E-017  1.04461E-017  3.75116E-018
  1.30490E-018  4.39733E-019  1.43547E-019  4.53929E-020  1.39050E-020  4.12605E-021
  1.18598E-021  3.30217E-022  8.90621E-023  2.32679E-023  5.88828E-024  1.44339E-024
  3.42723E-025
  2.87111E-026  6.24905E-026  1.32278E-025  2.72901E-025  5.50727E-025  1.09367E-024
  2.15823E-024  4.29635E-024  8.80929E-024  1.90505E-023  4.42633E-023  1.10963E-022
  2.96559E-022  8.27622E-022  2.36260E-021  6.78964E-021  1.94277E-020  5.49465E-020
  1.52852E-019  4.16790E-019  1.11120E-018  2.89114E-018  7.33006E-018  1.80887E-017
  4.34085E-017  1.01227E-016  2.29261E-016  5.04062E-016  1.07550E-015  2.22635E-015
  4.47052E-015  8.70654E-015  1.64448E-014  3.01237E-014  5.35195E-014  9.22382E-014
  1.54249E-013  2.50398E-013  3.94827E-013  6.05254E-013  9.03153E-013  1.31403E-012
  1.86818E-012  2.60263E-012  3.56478E-012  4.81850E-012  6.45238E-012  8.58917E-012
  1.13938E-011  1.50758E-011  1.98818E-011  2.60735E-011 -3.38874E-011 -4.34805E-011
 -5.48661E-011 -6.78530E-011 -8.20037E-011 -9.66259E-011 -1.10810E-010 -1.23513E-010
 -1.33683E-010 -1.40399E-010 -1.43011E-010 -1.41233E-010 -1.35196E-010 -1.25427E-010
 -1.12762E-010 -9.82323E-011 -8.29177E-011 -6.78156E-011 -5.37396E-011 -4.12609E-011
 -3.06945E-011  2.21238E-011  1.54502E-011  1.04540E-011  6.85337E-012  4.35310E-012
  2.67895E-012  1.59734E-012  9.22781E-013  5.16489E-013  2.80081E-013  1.47151E-013
  7.49019E-014  3.69378E-014  1.76479E-014  8.16877E-015  3.66315E-015  1.59142E-015
  6.69791E-016  2.73097E-016  1.07873E-016  4.12783E-017  1.53017E-017  5.49496E-018
  1.91157E-018  6.44189E-019  2.10295E-019  6.65022E-020  2.03718E-020  6.04510E-021
  1.73763E-021  4.83826E-022  1.30495E-022  3.40932E-023  8.62796E-024  2.11502E-024
  5.02205E-025
  8.13821E-026  1.77046E-025  3.74504E-025  7.71767E-025  1.55445E-024  3.07619E-024
  6.03166E-024  1.18679E-023  2.38478E-023  4.99501E-023  1.10988E-022  2.63515E-022
  6.64304E-022  1.75041E-021  4.73605E-021  1.29637E-020  3.55130E-020  9.66464E-020
  2.59961E-019  6.88574E-019  1.79091E-018  4.56329E-018  1.13693E-017  2.76534E-017
  6.55745E-017  1.51430E-016  3.40232E-016  7.43198E-016  1.57738E-015  3.25133E-015
  6.50611E-015  1.26356E-014  2.38127E-014  4.35422E-014  7.72506E-014  1.32991E-013
  2.22214E-013  3.60505E-013  5.68199E-013  8.70787E-013  1.29918E-012  1.89010E-012
  2.68717E-012  3.74357E-012  5.12722E-012  6.92927E-012  9.27572E-012  1.23407E-011
  1.63574E-011  2.16220E-011 -2.84826E-011 -3.73073E-011 -4.84288E-011 -6.20665E-011
 -7.82359E-011 -9.66636E-011 -1.16727E-010 -1.37445E-010 -1.57529E-010 -1.75502E-010
 -1.89874E-010 -1.99347E-010 -2.02997E-010 -2.00428E-010 -1.91826E-010 -1.77937E-010
 -1.59951E-010 -1.39328E-010 -1.17598E-010 -9.61739E-011 -7.62087E-011 -5.85109E-011
 -4.35263E-011 -3.13723E-011  2.19089E-011  1.48242E-011  9.71847E-012  6.17305E-012
  3.79904E-012  2.26525E-012  1.30866E-012  7.32490E-013  3.97225E-013  2.08702E-013
  1.06236E-013  5.23917E-014  2.50322E-014  1.15871E-014  5.19620E-015  2.25750E-015
  9.50159E-016  3.87425E-016  1.53037E-016  5.85622E-017  2.17094E-017  7.79624E-018
  2.71220E-018  9.14022E-019  2.98390E-019  9.43629E-020  2.89071E-020  8.57808E-021
  2.46578E-021  6.86587E-022  1.85186E-022  4.83829E-023  1.22445E-023  3.00162E-024
  7.12741E-025
  2.23467E-025  4.85969E-025  1.02744E-024  2.11574E-024  4.25628E-024  8.40588E-024
  1.64233E-023  3.21122E-023  6.38339E-023  1.31390E-022  2.84568E-022  6.53343E-022
  1.58304E-021  3.99463E-021  1.03331E-020  2.70304E-020  7.08033E-020  1.84495E-019
  4.76174E-019  1.21364E-018  3.04757E-018  7.52475E-018  1.82358E-017  4.33031E-017
  1.00600E-016  2.28319E-016  5.05590E-016  1.09114E-015  2.29286E-015  4.68746E-015
  9.31703E-015  1.79958E-014  3.37633E-014  6.15148E-014  1.08820E-013  1.86904E-013
  3.11721E-013  5.04986E-013  7.95033E-013  1.21740E-012  1.81518E-012  2.63960E-012
  3.75145E-012  5.22474E-012  7.15369E-012  9.66429E-012  1.29301E-011  1.71903E-011
  2.27645E-011 -3.00579E-011 -3.95460E-011 -5.17310E-011 -6.70656E-011 -8.58465E-011
 -1.08091E-010 -1.33419E-010 -1.60974E-010 -1.89408E-010 -2.16951E-010 -2.41578E-010
 -2.61250E-010 -2.74186E-010 -2.79125E-010 -2.75525E-010 -2.63649E-010 -2.44520E-010
 -2.19775E-010 -1.91419E-010 -1.61551E-010 -1.32112E-010 -1.04681E-010 -8.03685E-011
 -5.97847E-011 -4.30903E-011 -3.00920E-011  2.03611E-011  1.33485E-011  8.47889E-012
  5.21818E-012  3.11151E-012  1.79759E-012  1.00618E-012  5.45658E-013  2.86697E-013
  1.45941E-013  7.19751E-014  3.43899E-014  1.59191E-014  7.13908E-015  3.10168E-015
  1.30550E-015  5.32330E-016  2.10281E-016  8.04702E-017  2.98317E-017  1.07133E-017
  3.72712E-018  1.25608E-018  4.10069E-019  1.29683E-019  3.97281E-020  1.17894E-020
  3.38897E-021  9.43664E-022  2.54531E-022  6.65016E-023  1.68302E-023  4.12584E-024
  9.79707E-025
  5.94420E-025  1.29229E-024  2.73118E-024  5.62133E-024  1.13005E-023  2.22932E-023
  4.34786E-023  8.47598E-023  1.67649E-022  3.42291E-022  7.32302E-022  1.65287E-021
  3.91857E-021  9.63367E-021  2.41870E-020  6.12016E-020  1.54606E-019  3.87581E-019
  9.60770E-019  2.35016E-018  5.66539E-018  1.34460E-017  3.13893E-017  7.20043E-017
  1.62120E-016  3.57839E-016  7.73330E-016  1.63426E-015  3.37314E-015  6.79242E-015
  1.33310E-014  2.54791E-014  4.73890E-014  8.57244E-014  1.50761E-013  2.57709E-013
  4.28154E-013  6.91454E-013  1.08590E-012  1.65949E-012  2.47048E-012  3.58803E-012
  5.09422E-012  7.08871E-012  9.69805E-012  1.30908E-011  1.74986E-011  2.32391E-011
 -3.07368E-011 -4.05284E-011 -5.32429E-011 -6.95435E-011 -9.00267E-011 -1.15081E-010
 -1.44723E-010 -1.78442E-010 -2.15097E-010 -2.52891E-010 -2.89473E-010 -3.22155E-010
 -3.48228E-010 -3.65330E-010 -3.71794E-010 -3.66904E-010 -3.51013E-010 -3.25490E-010
 -2.92510E-010 -2.54740E-010 -2.14973E-010 -1.75785E-010 -1.39279E-010 -1.06927E-010
 -7.95387E-011 -5.73270E-011 -4.00337E-011  2.70879E-011  1.77585E-011  1.12802E-011
  6.94229E-012  4.13962E-012  2.39160E-012  1.33869E-012  7.25999E-013  3.81460E-013
  1.94185E-013  9.57701E-014  4.57603E-014  2.11831E-014  9.50001E-015  4.12753E-015
  1.73733E-015  7.08430E-016  2.79852E-016  1.07096E-016  3.97034E-017  1.42589E-017
  4.96072E-018  1.67186E-018  5.45819E-019  1.72618E-019  5.28821E-020  1.56933E-020
  4.51125E-021  1.25619E-021  3.38834E-022  8.85292E-023  2.24054E-023  5.49267E-024
  1.30429E-024
  1.53167E-024  3.32912E-024  7.03408E-024  1.44733E-023  2.90853E-023  5.73530E-023
  1.11791E-022  2.17755E-022  4.30161E-022  8.76412E-022  1.86831E-021  4.19263E-021
  9.85450E-021  2.39408E-020  5.91880E-020  1.46926E-019  3.62716E-019  8.85145E-019
  2.12788E-018  5.03048E-018  1.16866E-017  2.66747E-017  5.98207E-017  1.31811E-016
  2.85330E-016  6.06596E-016  1.26581E-015  2.59075E-015  5.19600E-015  1.02013E-014
  1.95849E-014  3.67298E-014  6.72235E-014  1.19966E-013  2.08604E-013  3.53244E-013
  5.82332E-013  9.34460E-013  1.45988E-012  2.22152E-012  3.29566E-012  4.77282E-012
  6.76020E-012  9.38771E-012  1.28198E-011  1.72746E-011  2.30507E-011 -3.05571E-011
 -4.03387E-011 -5.30833E-011 -6.95964E-011 -9.07257E-011 -1.17232E-010 -1.49607E-010
 -1.87864E-010 -2.31341E-010 -2.78560E-010 -3.27207E-010 -3.74256E-010 -4.16248E-010
 -4.49702E-010 -4.71585E-010 -4.79760E-010 -4.73313E-010 -4.52706E-010 -4.19706E-010
 -3.77120E-010 -3.28382E-010 -2.77090E-010 -2.26561E-010 -1.79499E-010 -1.37797E-010
 -1.02498E-010 -7.38731E-011 -5.15877E-011 -3.49054E-011  2.28835E-011  1.45356E-011
  8.94588E-012  5.33441E-012  3.08191E-012  1.72512E-012  9.35586E-013  4.91592E-013
  2.50254E-013  1.23426E-013  5.89760E-014  2.73014E-014  1.22442E-014  5.31995E-015
  2.23929E-015  9.13137E-016  3.60727E-016  1.38049E-016  5.11797E-017  1.83809E-017
  6.39492E-018  2.15526E-018  7.03652E-019  2.22538E-019  6.81768E-020  2.02325E-020
  5.81623E-021  1.61960E-021  4.36866E-022  1.14145E-022  2.88889E-023  7.08220E-024
  1.68177E-024
  3.82319E-024  8.30827E-024  1.75517E-023  3.61098E-023  7.25611E-023  1.43093E-022
  2.79006E-022  5.43875E-022  1.07582E-021  2.19603E-021  4.69114E-021  1.05428E-020
  2.47783E-020  6.00545E-020  1.47712E-019  3.63699E-019  8.87721E-019  2.13453E-018
  5.03778E-018  1.16485E-017  2.63669E-017  5.84213E-017  1.26748E-016  2.69400E-016
  5.61300E-016  1.14701E-015  2.29981E-015  4.52537E-015  8.73857E-015  1.65549E-014
  3.07536E-014  5.59814E-014  9.97743E-014  1.73958E-013  2.96451E-013  4.93411E-013
  8.01575E-013  1.27051E-012  1.96450E-012  2.96375E-012  4.36526E-012  6.28380E-012
  8.85492E-012  1.22423E-011  1.66521E-011  2.23569E-011  2.97286E-011 -3.92751E-011
 -5.16721E-011 -6.77717E-011 -8.85705E-011 -1.15117E-010 -1.48348E-010 -1.88867E-010
 -2.36681E-010 -2.90954E-010 -3.49840E-010 -4.10452E-010 -4.69018E-010 -5.21232E-010
 -5.62763E-010 -5.89840E-010 -5.99808E-010 -5.91542E-010 -5.65628E-010 -5.24275E-010
 -4.70991E-010 -4.10060E-010 -3.45968E-010 -2.82851E-010 -2.24078E-010 -1.72010E-010
 -1.27941E-010 -9.22071E-011 -6.43893E-011 -4.35666E-011  2.85615E-011  1.81422E-011
  1.11656E-011  6.65806E-012  3.84668E-012  2.15324E-012  1.16778E-012  6.13609E-013
  3.12374E-013  1.54067E-013  7.36187E-014  3.40807E-014  1.52849E-014  6.64125E-015
  2.79552E-015  1.13998E-015  4.50350E-016  1.72351E-016  6.38982E-017  2.29491E-017
  7.98444E-018  2.69103E-018  8.78589E-019  2.77870E-019  8.51297E-020  2.52641E-020
  7.26279E-021  2.02245E-021  5.45538E-022  1.42541E-022  3.60763E-023  8.84437E-024
  2.10026E-024
  9.24429E-024  2.00863E-023  4.24304E-023  8.72960E-023  1.75453E-022  3.46180E-022
  6.75724E-022  1.31986E-021  2.61940E-021  5.37250E-021  1.15447E-020  2.61042E-020
  6.16676E-020  1.49957E-019  3.69232E-019  9.07959E-019  2.20801E-018  5.27661E-018
  1.23450E-017  2.82160E-017  6.29415E-017  1.36986E-016  2.90918E-016  6.03127E-016
  1.22142E-015  2.41807E-015  4.68347E-015  8.88199E-015  1.65047E-014  3.00686E-014
  5.37278E-014  9.41766E-014  1.61928E-013  2.73034E-013  4.51274E-013  7.30729E-013
  1.15856E-012  1.79765E-012  2.72878E-012  4.05201E-012  5.88752E-012  8.37662E-012
  1.16851E-011  1.60119E-011  2.16057E-011  2.87937E-011  3.80203E-011  4.98920E-011
  6.52142E-011  8.50033E-011  1.10447E-010 -1.42796E-010 -1.83164E-010 -2.32266E-010
 -2.90099E-010 -3.55646E-010 -4.26675E-010 -4.99705E-010 -5.70190E-010 -6.32944E-010
 -6.82753E-010 -7.15082E-010 -7.26744E-010 -7.16393E-010 -6.84752E-010 -6.34499E-010
 -5.69873E-010 -4.96053E-010 -4.18455E-010 -3.42071E-010 -2.70966E-010 -2.07986E-010
 -1.54691E-010 -1.11481E-010 -7.78455E-011 -5.26700E-011 -3.45290E-011 -2.19326E-011
  1.34983E-011  8.04908E-012  4.65037E-012  2.60314E-012  1.41180E-012  7.41837E-013
  3.77659E-013  1.86269E-013  8.90078E-014  4.12056E-014  1.84808E-014  8.03000E-015
  3.38016E-015  1.37842E-015  5.44556E-016  2.08409E-016  7.72680E-017  2.77515E-017
  9.65546E-018  3.25429E-018  1.06251E-018  3.36043E-019  1.02954E-019  3.05543E-020
  8.78376E-021  2.44604E-021  6.59807E-022  1.72401E-022  4.36343E-023  1.06974E-023
  2.54034E-024
  2.16524E-023  4.70431E-023  9.93754E-023  2.04489E-022  4.11179E-022  8.12046E-022
  1.58790E-021  3.11122E-021  6.20527E-021  1.28172E-020  2.77821E-020  6.33952E-020
  1.51003E-019  3.69578E-019  9.14003E-019  2.25296E-018  5.48187E-018  1.30849E-017
  3.05244E-017  6.94404E-017  1.53873E-016  3.31949E-016  6.97092E-016  1.42527E-015
  2.83835E-015  5.50853E-015  1.04257E-014  1.92584E-014  3.47498E-014  6.13043E-014
  1.05832E-013  1.78934E-013  2.96495E-013  4.81764E-013  7.67900E-013  1.20090E-012
  1.84269E-012  2.77398E-012  4.09646E-012  5.93409E-012  8.43350E-012  1.17647E-011
  1.61242E-011  2.17439E-011  2.89102E-011  3.79954E-011  4.95032E-011  6.41197E-011
  8.27581E-011  1.06573E-010  1.36918E-010  1.75219E-010  2.22751E-010  2.80326E-010
 -3.47928E-010 -4.24371E-010 -5.07058E-010 -5.91940E-010 -6.73734E-010 -7.46412E-010
 -8.03912E-010 -8.40967E-010 -8.53878E-010 -8.41096E-010 -8.03479E-010 -7.44172E-010
 -6.68134E-010 -5.81418E-010 -4.90354E-010 -4.00774E-010 -3.17422E-010 -2.43616E-010
 -1.81175E-010 -1.30558E-010 -9.11625E-011 -6.16778E-011 -4.04331E-011 -2.56824E-011
  1.58059E-011  9.42509E-012  5.44536E-012  3.04817E-012  1.65317E-012  8.68674E-013
  4.42235E-013  2.18123E-013  1.04231E-013  4.82537E-014  2.16422E-014  9.40385E-015
  3.95855E-015  1.61431E-015  6.37760E-016  2.44084E-016  9.04962E-017  3.25032E-017
  1.13089E-017  3.81164E-018  1.24450E-018  3.93610E-019  1.20593E-019  3.57898E-020
  1.02890E-020  2.86526E-021  7.72902E-022  2.01955E-022  5.11150E-023  1.25316E-023
  2.97594E-024
  4.91276E-023  1.06733E-022  2.25487E-022  4.64142E-022  9.33927E-022  1.84693E-021
  3.62040E-021  7.12309E-021  1.42987E-020  2.97996E-020  6.52920E-020  1.50661E-019
  3.62498E-019  8.94441E-019  2.22538E-018  5.50825E-018  1.34375E-017  3.21162E-017
  7.49299E-017  1.70288E-016  3.76524E-016  8.09487E-016  1.69172E-015  3.43673E-015
  6.78801E-015  1.30396E-014  2.43731E-014  4.43536E-014  7.86355E-014  1.35931E-013
  2.29299E-013  3.77809E-013  6.08616E-013  9.59462E-013  1.48155E-012  2.24265E-012
  3.33018E-012  4.85377E-012  6.94697E-012  9.76754E-012  1.34966E-011  1.83376E-011
  2.45174E-011  3.22942E-011  4.19748E-011  5.39489E-011  6.87371E-011  8.70491E-011
  1.09837E-010  1.38314E-010  1.73920E-010  2.18183E-010  2.72480E-010  3.37690E-010
  4.13791E-010  4.99469E-010  5.91844E-010 -6.86417E-010 -7.77302E-010 -8.57775E-010
 -9.21065E-010 -9.61283E-010 -9.74299E-010 -9.58397E-010 -9.14565E-010 -8.46365E-010
 -7.59402E-010 -6.60515E-010 -5.56848E-010 -4.54984E-010 -3.60272E-010 -2.76453E-010
 -2.05566E-010 -1.48118E-010 -1.03415E-010 -6.99631E-011 -4.58623E-011 -2.91299E-011
 -1.79272E-011  1.06898E-011  6.17600E-012  3.45715E-012  1.87498E-012  9.85233E-013
  5.01578E-013  2.47395E-013  1.18220E-013  5.47307E-014  2.45476E-014  1.06664E-014
  4.49010E-015  1.83112E-015  7.23424E-016  2.76874E-016  1.02655E-016  3.68709E-017
  1.28288E-017  4.32399E-018  1.41181E-018  4.46533E-019  1.36810E-019  4.06032E-020
  1.16730E-020  3.25071E-021  8.76892E-022  2.29130E-022  5.79939E-023  1.42183E-023
  3.37652E-024
  1.07977E-022  2.34587E-022  4.95688E-022  1.02080E-021  2.05595E-021  4.07306E-021
  8.00911E-021  1.58395E-020  3.20462E-020  6.74980E-020  1.49740E-019  3.49892E-019
  8.51251E-019  2.11912E-018  5.30767E-018  1.32012E-017  3.23156E-017  7.74188E-017
  1.80897E-016  4.11422E-016  9.09733E-016  1.95450E-015  4.07871E-015  8.26680E-015
  1.62747E-014  3.11269E-014  5.78547E-014  1.04544E-013  1.83754E-013  3.14354E-013
  5.23783E-013  8.50716E-013  1.34806E-012  2.08613E-012  3.15592E-012  4.67206E-012
  6.77527E-012  9.63374E-012  1.34429E-011  1.84227E-011  2.48132E-011  3.28680E-011
  4.28490E-011  5.50261E-011  6.96881E-011  8.71711E-011  1.07906E-010  1.32480E-010
  1.61707E-010  1.96662E-010  2.38664E-010  2.89162E-010  3.49497E-010  4.20550E-010
  5.02310E-010  5.93452E-010  6.91017E-010  7.90331E-010  8.85228E-010  9.68615E-010
 -1.03332E-009 -1.07306E-009 -1.08346E-009 -1.06270E-009 -1.01186E-009 -9.34831E-010
 -8.37704E-010 -7.27907E-010 -6.13203E-010 -5.00741E-010 -3.96329E-010 -3.04017E-010
 -2.26003E-010 -1.62811E-010 -1.13655E-010 -7.68817E-011 -5.03930E-011 -3.20054E-011
 -1.96958E-011  1.17440E-011  6.78487E-012  3.79791E-012  2.05977E-012  1.08233E-012
  5.51009E-013  2.71777E-013  1.29872E-013  6.01256E-014  2.69676E-014  1.17181E-014
  4.93288E-015  2.01171E-015  7.94785E-016  3.04191E-016  1.12785E-016  4.05098E-017
  1.40952E-017  4.75089E-018  1.55122E-018  4.90634E-019  1.50324E-019  4.46147E-020
  1.28264E-020  3.57197E-021  9.63567E-022  2.51781E-022  6.37280E-023  1.56243E-023
  3.71047E-024
  2.29889E-022  4.99479E-022  1.05570E-021  2.17541E-021  4.38675E-021  8.70988E-021
  1.71924E-020  3.42124E-020  6.98569E-020  1.48926E-019  3.34959E-019  7.93304E-019
  1.95253E-018  4.90509E-018  1.23691E-017  3.09177E-017  7.59616E-017  1.82478E-016
  4.27243E-016  9.73146E-016  2.15402E-015  4.63051E-015  9.66469E-015  1.95831E-014
  3.85234E-014  7.35835E-014  1.36506E-013  2.46026E-013  4.30973E-013  7.34141E-013
  1.21684E-012  1.96390E-012  3.08879E-012  4.73843E-012  7.09717E-012  1.03895E-011
  1.48810E-011  2.08763E-011  2.87145E-011  3.87589E-011  5.13817E-011  6.69431E-011
  8.57662E-011  1.08113E-010  1.34169E-010  1.64050E-010  1.97834E-010  2.35631E-010
  2.77671E-010  3.24397E-010  3.76512E-010  4.34939E-010  5.00658E-010  5.74398E-010
  6.56219E-010  7.45057E-010  8.38348E-010  9.31861E-010  1.01985E-009  1.09555E-009
  1.15200E-009  1.18305E-009  1.18434E-009 -1.15409E-009 -1.09346E-009 -1.00643E-009
 -8.99307E-010 -7.79756E-010 -6.55811E-010 -5.34873E-010 -4.22946E-010 -3.24203E-010
 -2.40877E-010 -1.73454E-010 -1.21047E-010 -8.18619E-011 -5.36474E-011 -3.40675E-011
 -2.09626E-011  1.24983E-011  7.22025E-012  4.04144E-012  2.19178E-012  1.15167E-012
  5.86302E-013  2.89182E-013  1.38189E-013  6.39763E-014  2.86948E-014  1.24687E-014
  5.24891E-015  2.14062E-015  8.45723E-016  3.23691E-016  1.20016E-016  4.31078E-017
  1.49993E-017  5.05572E-018  1.65077E-018  5.22129E-019  1.59975E-019  4.74799E-020
  1.36504E-020  3.80147E-021  1.02549E-021  2.67965E-022  6.78252E-023  1.66290E-023
  3.94911E-024
  4.74123E-022  1.03024E-021  2.17831E-021  4.49228E-021  9.07240E-021  1.80616E-020
  3.58146E-020  7.17885E-020  1.48129E-019  3.20059E-019  7.30590E-019  1.75475E-018
  4.36983E-018  1.10768E-017  2.81173E-017  7.06209E-017  1.74130E-016  4.19446E-016
  9.84180E-016  2.24557E-015  4.97741E-015  1.07120E-014  2.23776E-014  4.53721E-014
  8.92923E-014  1.70587E-013  3.16433E-013  5.70105E-013  9.98002E-013  1.69833E-012
  2.81107E-012  4.52874E-012  7.10681E-012  1.08729E-011  1.62334E-011  2.36766E-011
  3.37709E-011  4.71573E-011  6.45329E-011  8.66238E-011  1.14143E-010  1.47727E-010
  1.87862E-010  2.34786E-010  2.88403E-010  3.48218E-010  4.13330E-010  4.82491E-010
  5.54264E-010  6.27242E-010  7.00283E-010  7.72705E-010  8.44337E-010  9.15392E-010
  9.86138E-010  1.05642E-009  1.12516E-009  1.18997E-009  1.24709E-009  1.29158E-009
  1.31805E-009  1.32144E-009  1.29808E-009  1.24645E-009  1.16766E-009  1.06548E-009
  9.45832E-010 -8.16025E-010 -6.83739E-010 -5.56069E-010 -4.38766E-010 -3.35786E-010
 -2.49179E-010 -1.79267E-010 -1.25016E-010 -8.45012E-011 -5.53548E-011 -3.51411E-011
 -2.16182E-011  1.28870E-011  7.44376E-012  4.16614E-012  2.25924E-012  1.18705E-012
  6.04291E-013  2.98047E-013  1.42422E-013  6.59353E-014  2.95734E-014  1.28505E-014
  5.40962E-015  2.20617E-015  8.71626E-016  3.33608E-016  1.23695E-016  4.44294E-017
  1.54593E-017  5.21084E-018  1.70144E-018  5.38162E-019  1.64890E-019  4.89391E-020
  1.40701E-020  3.91841E-021  1.05705E-021  2.76214E-022  6.99139E-023  1.71413E-023
  4.07083E-024
  9.47217E-022  2.05859E-021  4.35473E-021  8.98948E-021  1.81879E-020  3.63251E-020
  7.24150E-020  1.46366E-019  3.05590E-019  6.70000E-019  1.55339E-018  3.78461E-018
  9.53451E-018  2.43788E-017  6.22710E-017  1.57112E-016  3.88694E-016  9.38717E-016
  2.20718E-015  5.04479E-015  1.11987E-014  2.41327E-014  5.04723E-014  1.02444E-013
  2.01801E-013  3.85861E-013  7.16325E-013  1.29150E-012  2.26235E-012  3.85225E-012
  6.37985E-012  1.02836E-011  1.61459E-011 -2.47140E-011  3.69162E-011  5.38691E-011
  7.68742E-011  1.07400E-010  1.47045E-010  1.97466E-010  2.60272E-010  3.36857E-010
  4.28181E-010  5.34495E-010  6.55056E-010  7.87868E-010  9.29555E-010  1.07540E-009
  1.21968E-009  1.35615E-009  1.47886E-009  1.58287E-009  1.66495E-009  1.72390E-009
  1.76050E-009  1.77702E-009  1.77639E-009  1.76133E-009  1.73357E-009  1.69348E-009
  1.64008E-009  1.57167E-009  1.48658E-009  1.38408E-009  1.26502E-009  1.13216E-009
  9.90036E-010  8.44358E-010  7.01277E-010 -5.66536E-010 -4.44773E-010 -3.39089E-010
 -2.50910E-010 -1.80122E-010 -1.25409E-010 -8.46628E-011 -5.54096E-011 -3.51514E-011
 -2.16132E-011  1.28789E-011  7.43686E-012  4.16133E-012  2.25625E-012  1.18533E-012
  6.03355E-013  2.97564E-013  1.42184E-013  6.58227E-014  2.95220E-014  1.28279E-014
  5.40007E-015  2.20226E-015  8.70082E-016  3.33017E-016  1.23476E-016  4.43513E-017
  1.54323E-017  5.20176E-018  1.69849E-018  5.37235E-019  1.64608E-019  4.88559E-020
  1.40463E-020  3.91183E-021  1.05528E-021  2.75757E-022  6.97989E-023  1.71133E-023
  4.06421E-024
  1.83315E-021  3.98493E-021  8.43482E-021  1.74330E-020  3.53483E-020  7.08652E-020
  1.42149E-019  2.90045E-019  6.13506E-019  1.36630E-018  3.21913E-018  7.95554E-018
  2.02683E-017  5.22505E-017  1.34243E-016  3.40111E-016  8.44022E-016  2.04322E-015
  4.81351E-015  1.10201E-014  2.44989E-014  5.28647E-014  1.10703E-013  2.24966E-013
  4.43679E-013  8.49359E-013  1.57868E-012  2.84986E-012  4.99877E-012  8.52383E-012
  1.41385E-011 -2.28287E-011 -3.59105E-011 -5.50838E-011 -8.24757E-011  1.20668E-010
  1.72700E-010  2.42041E-010  3.32505E-010  4.48092E-010  5.92719E-010  7.69792E-010
  9.81633E-010  1.22874E-009  1.50898E-009  1.81687E-009  2.14310E-009  2.47452E-009
  2.79484E-009  3.08598E-009  3.33002E-009  3.51148E-009  3.61942E-009  3.64906E-009
  3.60233E-009  3.48738E-009  3.31702E-009  3.10654E-009  2.87132E-009  2.62477E-009
  2.37704E-009  2.13467E-009  1.90101E-009  1.67720E-009  1.46343E-009  1.25988E-009
  1.06740E-009  8.87612E-010  7.22706E-010  5.74925E-010  4.46055E-010  3.37016E-010
 -2.47678E-010 -1.76888E-010 -1.22679E-010 -8.25788E-011 -5.39271E-011 -3.41546E-011
 -2.09743E-011  1.24865E-011  7.20525E-012  4.02960E-012  2.18396E-012  1.14701E-012
  5.83717E-013  2.87830E-013  1.37515E-013  6.36552E-014  2.85479E-014  1.24040E-014
  5.22142E-015  2.12935E-015  8.41259E-016  3.21982E-016  1.19384E-016  4.28812E-017
  1.49208E-017  5.02937E-018  1.64221E-018  5.19436E-019  1.59155E-019  4.72380E-020
  1.35813E-020  3.78236E-021  1.02037E-021  2.66635E-022  6.74908E-023  1.65475E-023
  3.92990E-024
  3.43669E-021  7.47320E-021  1.58305E-020  3.27665E-020  6.66132E-020  1.34137E-019
  2.70995E-019  5.58862E-019  1.19905E-018  2.71476E-018  6.50166E-018  1.62940E-017
  4.19576E-017  1.08991E-016  2.81513E-016  7.15916E-016  1.78155E-015  4.32211E-015
  1.02002E-014  2.33885E-014  5.20677E-014  1.12501E-013  2.35886E-013  4.79961E-013
  9.47799E-013  1.81685E-012  3.38173E-012  6.11412E-012  1.07424E-011  1.83518E-011
 -3.05037E-011 -4.93682E-011 -7.78642E-011 -1.19795E-010 -1.79970E-010 -2.64298E-010
  3.79830E-010  5.34730E-010  7.38111E-010  9.99681E-010  1.32909E-009  1.73489E-009
  2.22307E-009  2.79521E-009  3.44638E-009  4.16324E-009  4.92272E-009  5.69190E-009
  6.42956E-009  7.08941E-009  7.62503E-009  7.99567E-009  8.17190E-009  8.14007E-009
  7.90455E-009  7.48714E-009  6.92380E-009  6.25934E-009  5.54120E-009  4.81350E-009
  4.11253E-009  3.46417E-009  2.88351E-009  2.37616E-009  1.94064E-009  1.57113E-009
  1.25992E-009  9.99143E-010  7.81806E-010  6.02074E-010  4.55151E-010  3.36945E-010
  2.43739E-010  1.71974E-010  1.18173E-010 -7.89895E-011 -5.13111E-011 -3.23687E-011
 -1.98182E-011  1.17718E-011  6.78142E-012  3.78778E-012  2.05095E-012  1.07638E-012
  5.47483E-013  2.69854E-013  1.28888E-013  5.96479E-014  2.67461E-014  1.16196E-014
  4.89077E-015  1.99436E-015  7.87888E-016  3.01543E-016  1.11803E-016  4.01574E-017
  1.39728E-017  4.70980E-018  1.53786E-018  4.86430E-019  1.49043E-019  4.42367E-020
  1.27184E-020  3.54209E-021  9.55556E-022  2.49701E-022  6.32049E-023  1.54968E-023
  3.68040E-024
  6.24161E-021  1.35787E-020  2.87919E-020  5.97020E-020  1.21754E-019  2.46454E-019
  5.02009E-019  1.04767E-018  2.28264E-018  5.25759E-018  1.27990E-017  3.25106E-017
  8.45548E-017  2.21174E-016  5.73995E-016  1.46460E-015  3.65356E-015  8.88065E-015
  2.09919E-014  4.82008E-014  1.07445E-013  2.32446E-013  4.87989E-013  9.94191E-013
  1.96590E-012  3.77383E-012  7.03514E-012  1.27411E-011 -2.24283E-011 -3.83972E-011
 -6.39764E-011 -1.03825E-010 -1.64264E-010 -2.53611E-010 -3.82509E-010  5.64206E-010
  8.14743E-010  1.15297E-009  1.60027E-009  2.17976E-009  2.91479E-009  3.82651E-009
  4.93029E-009  6.23119E-009  7.71888E-009  9.36290E-009  1.11093E-008  1.28803E-008
 -1.45775E-008 -1.60899E-008 -1.73053E-008 -1.81244E-008 -1.84745E-008 -1.83212E-008
 -1.76736E-008  1.65841E-008  1.51410E-008  1.34561E-008  1.16498E-008  9.83596E-009
  8.11031E-009  6.54272E-009  5.17493E-009  4.02271E-009  3.08098E-009  2.33052E-009
  1.74447E-009  1.29381E-009  9.51094E-010  6.92545E-010  4.98753E-010  3.54485E-010
  2.48023E-010  1.70389E-010  1.14652E-010  7.53983E-011  4.83696E-011  3.02237E-011
  1.83718E-011  1.08535E-011  6.22682E-012  3.46733E-012  1.87311E-012  9.81349E-013
  4.98499E-013  2.45470E-013  1.17156E-013  5.41887E-014  2.42882E-014  1.05485E-014
  4.43888E-015  1.80977E-015  7.14869E-016  2.73570E-016  1.01423E-016  3.64274E-017
  1.26745E-017  4.27204E-018  1.39489E-018  4.41203E-019  1.35184E-019  4.01232E-020
  1.15358E-020  3.21271E-021  8.66703E-022  2.26484E-022  5.73283E-023  1.40561E-023
  3.33825E-024
  1.09825E-020  2.39078E-020  5.07575E-020  1.05487E-019  2.15948E-019  4.39832E-019
  9.04410E-019  1.91265E-018  4.23644E-018  9.93095E-018  2.45663E-017  6.31975E-017
  1.65865E-016  4.36541E-016  1.13762E-015  2.91106E-015  7.27717E-015  1.77178E-014
  4.19400E-014  9.64238E-014  2.15201E-013  4.66121E-013  9.79759E-013  1.99864E-012
  3.95750E-012  7.60832E-012  1.42066E-011 -2.57762E-011 -4.54679E-011 -7.80231E-011
 -1.30346E-010 -2.12175E-010 -3.36841E-010  5.22076E-010  7.90846E-010  1.17212E-009
  1.70147E-009  2.42133E-009  3.38049E-009  4.63250E-009  6.23229E-009  8.23049E-009
  1.06652E-008  1.35512E-008  1.68683E-008  2.05498E-008  2.44747E-008 -2.84663E-008
 -3.22997E-008 -3.57195E-008 -3.84668E-008 -4.03110E-008 -4.10824E-008 -4.06980E-008
 -3.91763E-008 -3.66358E-008 -3.32799E-008 -2.93678E-008 -2.51806E-008  2.09862E-008
  1.70114E-008  1.34231E-008  1.03223E-008  7.74730E-009  5.68548E-009  4.08853E-009
  2.88806E-009  2.00909E-009  1.37978E-009  9.37442E-010  6.30964E-010  4.20922E-010
  2.78174E-010  1.81858E-010  1.17365E-010  7.45843E-011  4.65514E-011  2.84651E-011
  1.70145E-011  9.92264E-012  5.63703E-012  3.11559E-012  1.67365E-012  8.73145E-013
  4.42126E-013  2.17192E-013  1.03474E-013  4.77962E-014  2.14013E-014  9.28769E-015
  3.90610E-015  1.59187E-015  6.28591E-016  2.40494E-016  8.91443E-017  3.20128E-017
  1.11373E-017  3.75363E-018  1.22555E-018  3.87624E-019  1.18764E-019  3.52488E-020
  1.01342E-020  2.82234E-021  7.61386E-022  1.98962E-022  5.03620E-023  1.23481E-023
  2.93262E-024
  1.87254E-020  4.08003E-020  8.67682E-020  1.80850E-019  3.71985E-019  7.63284E-019
  1.58679E-018  3.40555E-018  7.67593E-018  1.83154E-017  4.60077E-017  1.19737E-016
  3.16774E-016  8.38081E-016  2.19150E-015  5.62091E-015  1.40754E-014  3.43167E-014
  8.13290E-014  1.87194E-013  4.18248E-013  9.06951E-013  1.90864E-012  3.89851E-012
  7.73023E-012  1.48845E-011 -2.78411E-011 -5.06129E-011 -8.94763E-011 -1.53929E-010
 -2.57896E-010 -4.21176E-010  6.71130E-010  1.04455E-009  1.58968E-009  2.36814E-009
  3.45669E-009  4.94806E-009  6.95037E-009  9.58378E-009  1.29731E-008  1.72354E-008
  2.24612E-008  2.86903E-008  3.58852E-008  4.39050E-008 -5.24871E-008 -6.12439E-008
 -6.96793E-008 -7.72270E-008 -8.33106E-008 -8.74148E-008 -8.91576E-008 -8.83490E-008
 -8.50237E-008 -7.94399E-008 -7.20451E-008 -6.34134E-008 -5.41694E-008 -4.49109E-008
 -3.61453E-008 -2.82481E-008  2.14470E-008  1.58297E-008  1.13683E-008  7.95315E-009
  5.42817E-009  3.62101E-009  2.36596E-009  1.51791E-009  9.58668E-010  5.97539E-010
  3.68365E-010  2.24935E-010  1.36135E-010  8.16294E-011  4.84304E-011  2.83723E-011
  1.63721E-011  9.28140E-012  5.15619E-012  2.80069E-012  1.48449E-012  7.66588E-013
  3.85173E-013  1.88110E-013  8.92248E-014  4.10778E-014  1.83473E-014  7.94744E-015
  3.33773E-015  1.35880E-015  5.36132E-016  2.04996E-016  7.59520E-017  2.72659E-017
  9.48337E-018  3.19558E-018  1.04319E-018  3.29910E-019  1.01072E-019  2.99961E-020
  8.62358E-021  2.40156E-021  6.47855E-022  1.69292E-022  4.28512E-023  1.05064E-023
  2.49522E-024
  3.09473E-020  6.75227E-020  1.43937E-019  3.01166E-019  6.23219E-019  1.29047E-018
  2.71731E-018  5.92797E-018  1.36077E-017  3.30400E-017  8.41828E-017  2.21318E-016
  5.89365E-016  1.56562E-015  4.10431E-015  1.05447E-014  2.64376E-014  6.45228E-014
  1.53062E-013  3.52638E-013  7.88689E-013  1.71207E-012  3.60719E-012  7.37740E-012
  1.46494E-011 -2.82528E-011 -5.29429E-011 -9.64459E-011 -1.70907E-010 -2.94814E-010
 -4.95465E-010 -8.12005E-010  1.29905E-009  2.03088E-009  3.10600E-009  4.65193E-009
  6.82946E-009  9.83535E-009  1.39017E-008  1.92894E-008  2.62726E-008  3.51119E-008
  4.60136E-008  5.90774E-008  7.42372E-008 -9.12044E-008 -1.09428E-007 -1.28085E-007
 -1.46115E-007 -1.62304E-007 -1.75412E-007 -1.84324E-007 -1.88211E-007 -1.86652E-007
 -1.79710E-007 -1.67928E-007 -1.52256E-007 -1.33921E-007 -1.14259E-007 -9.45529E-008
 -7.58927E-008 -5.90875E-008 -4.46298E-008 -3.27110E-008 -2.32732E-008  1.60815E-008
  1.07994E-008  7.05457E-009  4.48784E-009  2.78446E-009  1.68797E-009  1.00193E-009
  5.83734E-010  3.34670E-010  1.89299E-010  1.05871E-010  5.86401E-011  3.21902E-011
  1.75085E-011  9.42411E-012  5.01011E-012  2.62428E-012  1.35082E-012  6.81568E-013
  3.36313E-013  1.61971E-013  7.60102E-014  3.47110E-014  1.54086E-014  6.64356E-015
  2.78038E-015  1.12892E-015  4.44546E-016  1.69723E-016  6.28120E-017  2.25295E-017
  7.83094E-018  2.63747E-018  8.60677E-019  2.72112E-019  8.33470E-020  2.47315E-020
  7.10917E-021  1.97963E-021  5.33993E-022  1.39531E-022  3.53165E-023  8.65878E-024
  2.05637E-024
  4.96080E-020  1.08467E-019  2.32016E-019  4.88054E-019  1.01805E-018  2.13218E-018
  4.55815E-018  1.01254E-017  2.36837E-017  5.84659E-017  1.50827E-016  3.99740E-016
  1.06952E-015  2.84843E-015  7.47757E-015  1.92269E-014  4.82351E-014  1.17789E-013
  2.79598E-013  6.44631E-013  1.44297E-012  3.13544E-012  6.61360E-012  1.35435E-011
 -2.69333E-011 -5.20311E-011 -9.76893E-011 -1.78354E-010 -3.16853E-010 -5.48159E-010
 -9.24292E-010  1.52050E-009  2.44283E-009  3.83704E-009  5.89880E-009  8.88441E-009
  1.31209E-008  1.90132E-008  2.70439E-008  3.77609E-008  5.17462E-008  6.95589E-008
  9.16511E-008  1.18257E-007  1.49267E-007 -1.84109E-007 -2.21662E-007 -2.60233E-007
 -2.97629E-007 -3.31326E-007 -3.58738E-007 -3.77532E-007 -3.85963E-007 -3.83133E-007
 -3.69147E-007 -3.45111E-007 -3.12983E-007 -2.75299E-007 -2.34825E-007 -1.94223E-007
 -1.55756E-007 -1.21106E-007 -9.12995E-008 -6.67397E-008 -4.73108E-008 -3.25294E-008
 -2.16993E-008 -1.40486E-008 -8.83190E-009  5.39516E-009  3.20530E-009  1.85413E-009
  1.04579E-009  5.76165E-010  3.10712E-010  1.64405E-010  8.55712E-011  4.39241E-011
  2.22855E-011  1.11948E-011  5.57254E-012  2.74837E-012  1.34156E-012  6.46911E-013
  3.07434E-013  1.43618E-013  6.57834E-014  2.94755E-014  1.28933E-014  5.49660E-015
  2.28060E-015  9.19936E-016  3.60452E-016  1.37099E-016  5.05936E-017  1.81078E-017
  6.28368E-018  2.11371E-018  6.89107E-019  2.17710E-019  6.66470E-020  1.97677E-020
  5.68045E-021  1.58139E-021  4.26487E-022  1.11423E-022  2.81989E-023  6.91307E-024
  1.64167E-024
  7.72183E-020  1.69411E-019  3.64264E-019  7.72136E-019  1.62823E-018  3.46027E-018
  7.53218E-018  1.70679E-017  4.06796E-017  1.01927E-016  2.65524E-016  7.07440E-016
  1.89700E-015  5.05502E-015  1.32680E-014  3.41038E-014  8.55350E-014  2.08862E-013
  4.95869E-013  1.14373E-012  2.56181E-012  5.57133E-012  1.17641E-011 -2.41218E-011
 -4.80423E-011 -9.29739E-011 -1.74917E-010 -3.20103E-010 -5.70221E-010 -9.89558E-010
 -1.67449E-009  2.76567E-009  4.46329E-009  7.04557E-009  1.08902E-008  1.64976E-008
  2.45135E-008  3.57458E-008  5.11664E-008  7.18889E-008  9.91066E-008  1.33978E-007
  1.77456E-007  2.30064E-007 -2.91635E-007 -3.61071E-007 -4.36161E-007 -5.13532E-007
 -5.88787E-007 -6.56840E-007 -7.12459E-007 -7.50909E-007 -7.68620E-007 -7.63734E-007
 -7.36416E-007 -6.88859E-007 -6.24979E-007 -5.49862E-007 -4.69070E-007 -3.87951E-007
 -3.11055E-007 -2.41769E-007 -1.82160E-007 -1.33043E-007 -9.41946E-008 -6.46510E-008
 -4.30208E-008 -2.77584E-008 -1.73703E-008 -1.05448E-008 -6.21229E-009 -3.55356E-009
  1.97498E-009  1.06739E-009  5.61600E-010  2.88057E-010  1.44283E-010  7.07165E-011
  3.39937E-011  1.60670E-011  7.48548E-012  3.44538E-012  1.56943E-012  7.08187E-013
  3.16564E-013  1.40048E-013  6.12127E-014  2.63740E-014  1.11734E-014  4.64282E-015
  1.88778E-015  7.49556E-016  2.90129E-016  1.09319E-016  4.00527E-017  1.42565E-017
  4.92646E-018  1.65186E-018  5.37212E-019  1.69403E-019  5.17838E-020  1.53422E-020
  4.40493E-021  1.22547E-021  3.30329E-022  8.62658E-023  2.18252E-023  5.34921E-024
  1.27004E-024
  1.16962E-019  2.58027E-019  5.59291E-019  1.19900E-018  2.56688E-018  5.55942E-018
  1.23653E-017  2.86274E-017  6.94641E-017  1.76157E-016  4.61654E-016  1.23179E-015
  3.29934E-015  8.77266E-015  2.29723E-014  5.89302E-014  1.47581E-013  3.60018E-013
  8.54319E-013  1.97039E-012  4.41481E-012  9.60738E-012 -2.03057E-011 -4.16877E-011
 -8.31544E-011 -1.61220E-010 -3.03966E-010 -5.57668E-010 -9.96296E-010 -1.73473E-009
 -2.94656E-009  4.88746E-009  7.92499E-009  1.25754E-008  1.95473E-008  2.97898E-008
  4.45403E-008  6.53611E-008  9.41491E-008  1.33094E-007  1.84563E-007  2.50874E-007
  3.33967E-007  4.34956E-007 -5.53626E-007 -6.87941E-007 -8.33686E-007 -9.84348E-007
 -1.13137E-006 -1.26482E-006 -1.37439E-006 -1.45074E-006 -1.48678E-006 -1.47875E-006
 -1.42689E-006 -1.33544E-006 -1.21203E-006 -1.06659E-006 -9.09979E-007 -7.52643E-007
 -6.03458E-007 -4.69014E-007 -3.53340E-007 -2.58020E-007 -1.82626E-007 -1.25290E-007
 -8.33149E-008 -5.37025E-008 -3.35554E-008 -2.03268E-008 -1.19394E-008 -6.80129E-009
 -3.75854E-009 -2.01572E-009 -1.04963E-009  5.31038E-010  2.61249E-010  1.25108E-010
  5.83974E-011  2.66124E-011  1.18629E-011  5.18412E-012  2.22622E-012  9.41715E-013
  3.93274E-013  1.62427E-013  6.64143E-014  2.68893E-014  1.07719E-014  4.26321E-015
  1.66345E-015  6.38367E-016  2.40362E-016  8.85926E-017  3.18987E-017  1.12004E-017
  3.82955E-018  1.27353E-018  4.11540E-019  1.29134E-019  3.93236E-020  1.16160E-020
  3.32738E-021  9.24024E-022  2.48720E-022  6.48812E-023  1.64005E-023  4.01684E-024
  9.53171E-025
  1.73042E-019  3.85211E-019  8.45540E-019  1.84326E-018  4.03010E-018  8.94415E-018
  2.04022E-017  4.82981E-017  1.19060E-016  3.04307E-016  7.98263E-016  2.12250E-015
  5.65369E-015  1.49445E-014  3.89275E-014  9.94283E-014  2.48185E-013  6.04039E-013
  1.43127E-012  3.29851E-012  7.38923E-012  1.60853E-011 -3.40228E-011 -6.99288E-011
 -1.39699E-010 -2.71361E-010 -5.12790E-010 -9.43299E-010 -1.69047E-009 -2.95388E-009
  5.03763E-009  8.39373E-009  1.36785E-008  2.18235E-008  3.41206E-008  5.23180E-008
  7.87166E-008  1.16247E-007  1.68494E-007  2.39630E-007  3.34192E-007  4.56675E-007
  6.10894E-007 -7.99147E-007 -1.02125E-006 -1.27357E-006 -1.54836E-006 -1.83344E-006
 -2.11267E-006 -2.36712E-006 -2.57709E-006 -2.72455E-006 -2.79572E-006 -2.78322E-006
 -2.68733E-006 -2.51604E-006 -2.28391E-006 -2.00987E-006 -1.71462E-006 -1.41799E-006
 -1.13680E-006 -8.83461E-007 -6.65550E-007 -4.86016E-007 -3.44020E-007 -2.36030E-007
 -1.56960E-007 -1.01170E-007 -6.32048E-008 -3.82739E-008 -2.24664E-008 -1.27844E-008
 -7.05334E-009 -3.77357E-009 -1.95816E-009 -9.85842E-010 -4.81722E-010 -2.28574E-010
 -1.05383E-010  4.72471E-011  2.06192E-011  8.77004E-012  3.64096E-012  1.47804E-012
  5.87885E-013  2.29608E-013  8.82557E-014  3.34554E-014  1.25285E-014  4.63999E-015
  1.70007E-015  6.15938E-016  2.20388E-016  7.77386E-017  2.69743E-017  9.18634E-018
  3.06381E-018  9.98708E-019  3.17622E-019  9.84102E-020  2.96687E-020  8.69483E-021
  2.47509E-021  6.83945E-022  1.83377E-022  4.76866E-023  1.20241E-023  2.93909E-024
  6.96310E-025
  2.51665E-019  5.68463E-019  1.27214E-018  2.84145E-018  6.39181E-018  1.46212E-017
  3.43034E-017  8.29827E-017  2.07063E-016  5.30517E-016  1.38455E-015  3.64664E-015
  9.60704E-015  2.51253E-014  6.48406E-014  1.64367E-013  4.07894E-013  9.88503E-013
  2.33535E-012  5.37209E-012  1.20230E-011 -2.61668E-011 -5.53694E-011 -1.13913E-010
 -2.27896E-010 -4.43526E-010 -8.40113E-010 -1.54979E-009 -2.78651E-009 -4.88751E-009
  8.37098E-009  1.40144E-008  2.29576E-008  3.68349E-008  5.79356E-008  8.93867E-008
  1.35340E-007  2.01125E-007  2.93311E-007  4.19591E-007  5.88401E-007  8.08180E-007
  1.08622E-006 -1.42712E-006 -1.83103E-006 -2.29184E-006 -2.79579E-006 -3.32086E-006
 -3.83745E-006 -4.31048E-006 -4.70302E-006 -4.98094E-006 -5.11794E-006 -5.09969E-006
 -4.92640E-006 -4.61295E-006 -4.18659E-006 -3.68283E-006 -3.14026E-006 -2.59565E-006
 -2.07995E-006 -1.61587E-006 -1.21705E-006 -8.88701E-007 -6.29116E-007 -4.31731E-007
 -2.87197E-007 -1.85189E-007 -1.15746E-007 -7.01216E-008 -4.11771E-008 -2.34388E-008
 -1.29335E-008 -6.91890E-009 -3.58877E-009 -1.80513E-009 -8.80661E-010 -4.16821E-010
 -1.91454E-010 -8.53725E-011  3.69761E-011  1.55645E-011  6.37210E-012  2.53961E-012
  9.86445E-013  3.73923E-013  1.38539E-013  5.02577E-014  1.78855E-014  6.25618E-015
  2.15486E-015  7.31989E-016  2.45489E-016  8.13215E-017  2.66034E-017  8.58734E-018
  2.73127E-018  8.54461E-019  2.62421E-019  7.89640E-020  2.32369E-020  6.67596E-021
  1.86983E-021  5.09926E-022  1.35263E-022  3.48706E-023  8.73071E-024  2.12186E-024
  5.00347E-025
  3.63548E-019  8.39960E-019  1.93378E-018  4.46542E-018  1.04120E-017  2.46578E-017
  5.95420E-017  1.46793E-016  3.68964E-016  9.42025E-016  2.43059E-015  6.30111E-015
  1.63176E-014  4.19825E-014  1.06799E-013  2.67535E-013  6.57728E-013  1.58272E-012
  3.72012E-012  8.52785E-012 -1.90449E-011 -4.14061E-011 -8.76035E-011 -1.80339E-010
 -3.61247E-010 -7.04360E-010 -1.33740E-009 -2.47444E-009 -4.46451E-009  7.86202E-009
  1.35263E-008  2.27583E-008  3.74844E-008  6.04924E-008  9.57246E-008  1.48613E-007
  2.26428E-007  3.38569E-007  4.96703E-007  7.14588E-007  1.00743E-006  1.39064E-006
 -1.87778E-006 -2.47793E-006 -3.19249E-006 -4.01184E-006 -4.91268E-006 -5.85657E-006
 -6.79068E-006 -7.65133E-006 -8.37039E-006 -8.88408E-006 -9.14254E-006 -9.11819E-006
 -8.81079E-006 -8.24781E-006 -7.47995E-006 -6.57296E-006 -5.59782E-006 -4.62135E-006
 -3.69911E-006 -2.87118E-006 -2.16117E-006 -1.57757E-006 -1.11670E-006 -7.66481E-007
 -5.10092E-007 -3.29111E-007 -2.05853E-007 -1.24817E-007 -7.33651E-008 -4.18028E-008
 -2.30908E-008 -1.23655E-008 -6.42038E-009 -3.23242E-009 -1.57822E-009 -7.47390E-010
 -3.43356E-010 -1.53058E-010 -6.62216E-011  2.78172E-011  1.13493E-011  4.49956E-012
  1.73446E-012  6.50497E-013  2.37557E-013  8.45558E-014  2.93666E-014  9.96422E-015
  3.30759E-015  1.07572E-015  3.43280E-016  1.07642E-016  3.32072E-017  1.00880E-017
  3.01946E-018  8.90501E-019  2.58667E-019  7.39402E-020  2.07749E-020  5.72926E-021
  1.54845E-021  4.09512E-022  1.05820E-022  2.66820E-023  6.55689E-024  1.56875E-024
  3.65092E-025
  5.29652E-019  1.26433E-018  3.02413E-018  7.27756E-018  1.76722E-017  4.33619E-017
  1.07491E-016  2.68861E-016  6.77247E-016  1.71429E-015  4.35034E-015  1.10401E-014
  2.79396E-014  7.02960E-014  1.75259E-013  4.31555E-013  1.04625E-012  2.49035E-012
  5.80586E-012  1.32316E-011 -2.94343E-011 -6.38451E-011 -1.34938E-010 -2.77787E-010
 -5.56965E-010 -1.08781E-009 -2.07042E-009 -3.84225E-009  6.95749E-009  1.23034E-008
  2.12672E-008  3.59683E-008  5.95733E-008  9.67081E-008  1.53970E-007  2.40523E-007
  3.68721E-007  5.54649E-007  8.18399E-007  1.18385E-006  1.67765E-006  2.32717E-006
 -3.15723E-006 -4.18555E-006 -5.41726E-006 -6.83893E-006 -8.41325E-006 -1.00755E-005
 -1.17339E-005 -1.32746E-005 -1.45730E-005 -1.55102E-005 -1.59916E-005 -1.59639E-005
 -1.54252E-005 -1.44266E-005 -1.30626E-005 -1.14547E-005 -9.73269E-006 -8.01625E-006
 -6.40284E-006 -4.96089E-006 -3.72909E-006 -2.71968E-006 -1.92434E-006 -1.32083E-006
 -8.79333E-007 -5.67727E-007 -3.55431E-007 -2.15758E-007 -1.26985E-007 -7.24609E-008
 -4.00896E-008 -2.15058E-008 -1.11868E-008 -5.64309E-009 -2.76083E-009 -1.31018E-009
 -6.03186E-010 -2.69450E-010 -1.16815E-010 -4.91593E-011  2.00871E-011  7.97182E-012
  3.07380E-012  1.15197E-012  4.19801E-013  1.48834E-013  5.13649E-014  1.72669E-014
  5.65795E-015  1.80861E-015  5.64473E-016  1.72168E-016  5.13670E-017  1.50053E-017
  4.29561E-018  1.20607E-018  3.32333E-019  8.99134E-020  2.38903E-020  6.23373E-021
  1.59688E-021  4.01387E-022  9.89226E-023  2.38828E-023  5.64288E-024  1.30346E-024
  2.94055E-025
  7.93274E-019  1.97519E-018  4.94392E-018  1.24416E-017  3.14416E-017  7.96176E-017
  2.01519E-016  5.08724E-016  1.27896E-015  3.19968E-015  7.96419E-015  1.97219E-014
  4.85765E-014  1.18919E-013  2.88936E-013  6.95340E-013  1.65333E-012  3.87383E-012
  8.92112E-012 -2.01462E-011 -4.45270E-011 -9.61729E-011 -2.02772E-010 -4.17047E-010
 -8.36445E-010 -1.63587E-009 -3.12048E-009 -5.80833E-009  1.05565E-008  1.87482E-008
  3.25644E-008  5.53669E-008  9.22228E-008  1.50597E-007  2.41219E-007  3.79105E-007
  5.84632E-007  8.84503E-007  1.31230E-006  1.90829E-006  2.71795E-006 -3.78892E-006
 -5.16591E-006 -6.88349E-006 -8.95690E-006 -1.13715E-005 -1.40718E-005 -1.69537E-005
 -1.98610E-005 -2.25924E-005 -2.49203E-005 -2.66213E-005 -2.75138E-005 -2.74929E-005
 -2.65532E-005 -2.47904E-005 -2.23830E-005 -1.95579E-005 -1.65521E-005 -1.35791E-005
 -1.08064E-005 -8.34652E-006 -6.25863E-006 -4.55662E-006 -3.22082E-006 -2.20990E-006
 -1.47151E-006 -9.50690E-007 -5.95816E-007 -3.62174E-007 -2.13507E-007 -1.22060E-007
 -6.76715E-008 -3.63848E-008 -1.89735E-008 -9.59680E-009 -4.70875E-009 -2.24151E-009
 -1.03538E-009 -4.64140E-010 -2.01963E-010 -8.53208E-011  3.50020E-011  1.39473E-011
  5.39956E-012  2.03150E-012  7.43014E-013  2.64262E-013  9.14274E-014  3.07805E-014
  1.00878E-014  3.21961E-015  1.00109E-015  3.03381E-016  8.96461E-017  2.58398E-017
  7.26858E-018  1.99618E-018  5.35456E-019  1.40344E-019  3.59560E-020  9.00748E-021
  2.20703E-021  5.29033E-022  1.24075E-022  2.84728E-023  6.39296E-024  1.40422E-024
  3.01660E-025
  1.24389E-018  3.24582E-018  8.50772E-018  2.23133E-017  5.83159E-017  1.51296E-016
  3.88485E-016  9.85326E-016  2.46650E-015  6.09479E-015  1.48812E-014  3.59535E-014
  8.60842E-014  2.04499E-013  4.82230E-013  1.12836E-012  2.61656E-012  6.00150E-012
  1.35837E-011 -3.02650E-011 -6.62261E-011 -1.42044E-010 -2.98153E-010 -6.11761E-010
 -1.22613E-009 -2.39971E-009 -4.58608E-009  8.56053E-009  1.56152E-008  2.78523E-008
  4.86138E-008  8.30944E-008  1.39188E-007  2.28613E-007  3.68335E-007  5.82248E-007
  9.02983E-007  1.37357E-006  2.04855E-006  2.99396E-006  4.28562E-006 -6.00499E-006
 -8.23198E-006 -1.10343E-005 -1.44526E-005 -1.84816E-005 -2.30491E-005 -2.79952E-005
 -3.30602E-005 -3.78895E-005 -4.20641E-005 -4.51588E-005 -4.68181E-005 -4.68324E-005
 -4.51861E-005 -4.20639E-005 -3.78095E-005 -3.28536E-005 -2.76338E-005 -2.25299E-005
 -1.78258E-005 -1.36989E-005 -1.02306E-005 -7.42638E-006 -5.23931E-006 -3.59148E-006
 -2.39123E-006 -1.54580E-006 -9.69894E-007 -5.90505E-007 -3.48797E-007 -1.99861E-007
 -1.11090E-007 -5.98998E-008 -3.13330E-008 -1.59019E-008 -7.83098E-009 -3.74254E-009
 -1.73607E-009 -7.81800E-010 -3.41846E-010 -1.45165E-010 -5.98792E-011  2.39978E-011
  9.34648E-012  3.53838E-012  1.30240E-012  4.66196E-013  1.62322E-013  5.49879E-014
  1.81272E-014  5.81643E-015  1.81685E-015  5.52580E-016  1.63661E-016  4.72088E-017
  1.32641E-017  3.63034E-018  9.67985E-019  2.51462E-019  6.36481E-020  1.56978E-020
  3.77279E-021  8.83672E-022  2.01727E-022  4.48878E-023  9.73713E-024  2.05935E-024
  4.24698E-025
  2.06158E-018  5.61865E-018  1.53192E-017  4.15066E-017  1.11169E-016  2.93185E-016
  7.59395E-016  1.92913E-015  4.80496E-015  1.17414E-014  2.81878E-014  6.66158E-014
  1.55338E-013  3.58246E-013  8.18760E-013  1.85683E-012  4.18018E-012  9.33583E-012
  2.06539E-011  4.51686E-011  9.74172E-011 -2.06726E-010 -4.30748E-010 -8.79830E-010
 -1.75952E-009 -3.44250E-009  6.58682E-009  1.23249E-008  2.25583E-008  4.04045E-008
  7.08587E-008  1.21745E-007  2.05042E-007  3.38651E-007  5.48650E-007  8.71980E-007
  1.35937E-006  2.07818E-006  3.11450E-006  4.57396E-006 -6.58032E-006 -9.27101E-006
 -1.27884E-005 -1.72652E-005 -2.28020E-005 -2.94341E-005 -3.70890E-005 -4.55381E-005
 -5.43585E-005 -6.29254E-005 -7.04589E-005 -7.61351E-005 -7.92454E-005 -7.93612E-005
 -7.64437E-005 -7.08576E-005 -6.32805E-005 -5.45451E-005 -4.54713E-005 -3.67378E-005
 -2.88190E-005 -2.19808E-005 -1.63148E-005 -1.17880E-005 -8.29046E-006 -5.67314E-006
 -3.77514E-006 -2.44148E-006 -1.53376E-006 -9.35528E-007 -5.53892E-007 -3.18259E-007
 -1.77455E-007 -9.60155E-008 -5.04156E-008 -2.56921E-008 -1.27087E-008 -6.10284E-009
 -2.84556E-009 -1.28850E-009 -5.66722E-010 -2.42162E-010 -1.00551E-010  4.05782E-011
  1.59192E-011  6.07234E-012  2.25258E-012  8.12777E-013  2.85300E-013  9.74383E-014
  3.23825E-014  1.04732E-014  3.29665E-015  1.00995E-015  3.01137E-016  8.73896E-017
  2.46812E-017  6.78353E-018  1.81423E-018  4.72097E-019  1.19517E-019  2.94333E-020
  7.05042E-021  1.64253E-021  3.72132E-022  8.19850E-023  1.75633E-023  3.65846E-024
  7.40995E-025
  3.59604E-018  1.01309E-017  2.84183E-017  7.87237E-017  2.14205E-016  5.70553E-016
  1.48472E-015  3.77127E-015  9.35000E-015  2.26424E-014  5.36303E-014  1.24486E-013
  2.83862E-013  6.37626E-013  1.41488E-012  3.10944E-012  6.78108E-012  1.46899E-011
  3.16102E-011  6.74947E-011  1.42743E-010  2.98338E-010 -6.14771E-010 -1.24635E-009
 -2.48151E-009  4.84581E-009  9.27278E-009  1.73798E-008  3.19019E-008  5.73563E-008
  1.01033E-007  1.74430E-007  2.95259E-007  4.90142E-007  7.98063E-007  1.27452E-006
  1.99612E-006  3.06531E-006  4.61437E-006  6.80830E-006 -9.84547E-006 -1.39553E-005
 -1.93905E-005 -2.64106E-005 -3.52493E-005 -4.60580E-005 -5.88204E-005 -7.32437E-005
 -8.86552E-005 -1.03953E-004 -1.17669E-004 -1.28187E-004 -1.34071E-004 -1.34434E-004
 -1.29184E-004 -1.19056E-004 -1.05410E-004 -8.98838E-005 -7.40319E-005 -5.90748E-005
 -4.57943E-005 -3.45601E-005 -2.54268E-005 -1.82481E-005 -1.27737E-005 -8.71670E-006
 -5.79384E-006 -3.74782E-006 -2.35743E-006 -1.44099E-006 -8.55539E-007 -4.93217E-007
 -2.76047E-007 -1.49987E-007 -7.91149E-008 -4.05170E-008 -2.01485E-008 -9.73070E-009
 -4.56470E-009 -2.08030E-009 -9.21234E-010 -3.96483E-010 -1.65872E-010 -6.74672E-011
  2.66847E-011  1.02648E-011  3.84076E-012  1.39804E-012  4.95111E-013  1.70606E-013
  5.72023E-014  1.86625E-014  5.92455E-015  1.83000E-015  5.49958E-016  1.60785E-016
  4.57246E-017  1.26469E-017  3.40161E-018  8.89569E-019  2.26152E-019  5.58819E-020
  1.34191E-020  3.13100E-021  7.09721E-022  1.56270E-022  3.34186E-023  6.94034E-024
  1.39963E-024
  6.50136E-018  1.86897E-017  5.33432E-017  1.49739E-016  4.11174E-016  1.10117E-015
  2.87172E-015  7.28822E-015  1.80018E-014  4.33000E-014  1.01538E-013  2.32511E-013
  5.21025E-013  1.14551E-012  2.47831E-012  5.29280E-012  1.11917E-011  2.34894E-011
  4.90150E-011  1.01742E-010  2.09953E-010  4.30056E-010  8.72508E-010  1.74913E-009
  3.45694E-009  6.72264E-009  1.28443E-008  2.40852E-008  4.42981E-008  7.98881E-008
  1.41257E-007  2.44903E-007  4.16371E-007  6.94226E-007  1.13516E-006  1.82021E-006
  2.86183E-006  4.41147E-006  6.66721E-006 -9.88107E-006 -1.43659E-005 -2.05007E-005
 -2.87318E-005 -3.95601E-005 -5.34993E-005 -7.09816E-005 -9.21912E-005 -1.16828E-004
 -1.43854E-004 -1.71329E-004 -1.96481E-004 -2.16113E-004 -2.27306E-004 -2.28218E-004
 -2.18639E-004 -2.00066E-004 -1.75252E-004 -1.47440E-004 -1.19601E-004 -9.39322E-005
 -7.16999E-005 -5.33586E-005 -3.87961E-005 -2.75870E-005 -1.91849E-005 -1.30388E-005
 -8.65054E-006 -5.59535E-006 -3.52432E-006 -2.15955E-006 -1.28640E-006 -7.44556E-007
 -4.18607E-007 -2.28584E-007 -1.21230E-007 -6.24489E-008 -3.12491E-008 -1.51919E-008
 -7.17657E-009 -3.29478E-009 -1.47032E-009 -6.37899E-010 -2.69098E-010 -1.10396E-010
 -4.40494E-011  1.70968E-011  6.45534E-012  2.37126E-012  8.47448E-013  2.94661E-013
  9.96784E-014  3.28040E-014  1.05020E-014  3.27030E-015  9.90439E-016  2.91697E-016
  8.35285E-017  2.32522E-017  6.29141E-018  1.65428E-018  4.22637E-019  1.04894E-019
  2.52862E-020  5.91959E-021  1.34557E-021  2.96937E-022  6.36072E-023  1.32244E-023
  2.66827E-024
  1.19584E-017  3.46687E-017  9.97872E-017  2.82008E-016  7.78004E-016  2.08911E-015
  5.45240E-015  1.38238E-014  3.40481E-014  8.15039E-014  1.89781E-013  4.30387E-013
  9.52212E-013  2.05978E-012  4.36798E-012  9.10877E-012  1.87427E-011  3.81835E-011
  7.72506E-011  1.55552E-010  3.12079E-010  6.23725E-010  1.24019E-009  2.44807E-009
  4.78543E-009  9.24068E-009  1.75882E-008  3.29394E-008  6.06208E-008  1.09537E-007
  1.94222E-007  3.37824E-007  5.76310E-007  9.64137E-007  1.58157E-006  2.54367E-006
  4.01091E-006  6.20118E-006  9.40363E-006 -1.39952E-005 -2.04612E-005 -2.94210E-005
 -4.16532E-005 -5.81037E-005 -7.98425E-005 -1.07913E-004 -1.43020E-004 -1.85038E-004
 -2.32433E-004 -2.81819E-004 -3.27985E-004 -3.64647E-004 -3.85906E-004 -3.87963E-004
 -3.70356E-004 -3.36130E-004 -2.90839E-004 -2.40888E-004 -1.91927E-004 -1.47890E-004
 -1.10779E-004 -8.10191E-005 -5.80334E-005 -4.07791E-005 -2.81166E-005 -1.90056E-005
 -1.25759E-005 -8.13147E-006 -5.12923E-006 -3.15195E-006 -1.88490E-006 -1.09613E-006
 -6.19587E-007 -3.40337E-007 -1.81653E-007 -9.42129E-008 -4.74840E-008 -2.32596E-008
 -1.10748E-008 -5.12635E-009 -2.30717E-009 -1.00973E-009 -4.29771E-010 -1.77917E-010
 -7.16444E-011  2.80642E-011  1.06941E-011  3.96422E-012  1.42950E-012  5.01423E-013
  1.71075E-013  5.67663E-014  1.83176E-014  5.74729E-015  1.75312E-015  5.19812E-016
  1.49795E-016  4.19458E-017  1.14117E-017  3.01579E-018  7.74059E-019  1.92928E-019
  4.66867E-020  1.09674E-020  2.50071E-021  5.53367E-022  1.18823E-022  2.47559E-023
  5.00387E-024
  2.20351E-017  6.38229E-017  1.84059E-016  5.21410E-016  1.44113E-015  3.87362E-015
  1.01104E-014  2.56093E-014  6.29474E-014  1.50188E-013  3.48037E-013  7.84057E-013
  1.71932E-012  3.67613E-012  7.68079E-012  1.57249E-011  3.16484E-011  6.28466E-011
  1.23602E-010  2.41606E-010  4.70682E-010  9.15291E-010  1.77690E-009  3.43967E-009
  6.62459E-009  1.26593E-008  2.39364E-008  4.46700E-008  8.21081E-008  1.48416E-007
  2.63516E-007  4.59219E-007  7.85031E-007  1.31599E-006  2.16279E-006  3.48447E-006
  5.50372E-006  8.52573E-006 -1.29623E-005 -1.93654E-005 -2.84753E-005 -4.12879E-005
 -5.91356E-005 -8.37515E-005 -1.17248E-004 -1.61894E-004 -2.19552E-004 -2.90713E-004
 -3.73259E-004 -4.61403E-004 -5.45506E-004 -6.13418E-004 -6.53395E-004 -6.57718E-004
 -6.25406E-004 -5.62590E-004 -4.80339E-004 -3.91110E-004 -3.05498E-004 -2.30416E-004
 -1.68910E-004 -1.21046E-004 -8.51724E-005 -5.89932E-005 -4.02471E-005 -2.70211E-005
 -1.78188E-005 -1.15148E-005 -7.27536E-006 -4.48573E-006 -2.69493E-006 -1.57594E-006
 -8.96440E-007 -4.95814E-007 -2.66596E-007 -1.39348E-007 -7.08056E-008 -3.49775E-008
 -1.67997E-008 -7.84601E-009 -3.56344E-009 -1.57398E-009 -6.76180E-010 -2.82541E-010
 -1.14833E-010 -4.53955E-011  1.74548E-011  6.52758E-012  2.37407E-012  8.39654E-013
  2.88754E-013  9.65433E-014  3.13780E-014  9.91229E-015  3.04299E-015  9.07692E-016
  2.63037E-016  7.40395E-017  2.02400E-017  5.37269E-018  1.38464E-018  3.46405E-019
  8.41148E-020  1.98218E-020  4.53255E-021  1.00559E-021  2.16438E-022  4.51901E-023
  9.15210E-024
  4.02693E-017  1.15654E-016  3.32579E-016  9.41549E-016  2.60244E-015  6.99509E-015
  1.82516E-014  4.61931E-014  1.13380E-013  2.69921E-013  6.23518E-013  1.39847E-012
  3.04829E-012  6.46571E-012  1.33685E-011 -2.70045E-011 -5.34454E-011  1.03993E-010
  1.99728E-010  3.80217E-010  7.20298E-010  1.36229E-009  2.57704E-009  4.87725E-009
  9.22278E-009  1.73820E-008  3.25494E-008  6.03680E-008  1.10571E-007  1.99536E-007
  3.54113E-007  6.17200E-007  1.05552E-006  1.77010E-006  2.90988E-006  4.68892E-006
  7.40812E-006 -1.14838E-005 -1.74884E-005 -2.62126E-005 -3.87631E-005 -5.67081E-005
 -8.22670E-005 -1.18497E-004 -1.69350E-004 -2.39373E-004 -3.32752E-004 -4.51521E-004
 -5.93098E-004 -7.47958E-004 -8.98808E-004 -1.02272E-003 -1.09673E-003 -1.10536E-003
 -1.04658E-003 -9.32609E-004 -7.85193E-004 -6.28056E-004 -4.80506E-004 -3.54295E-004
 -2.53748E-004 -1.77819E-004 -1.22642E-004 -8.35589E-005 -5.63126E-005 -3.75078E-005
 -2.46353E-005 -1.59090E-005 -1.00714E-005 -6.23422E-006 -3.76573E-006 -2.21648E-006
 -1.27002E-006 -7.08002E-007 -3.83878E-007 -2.02403E-007 -1.03773E-007 -5.17365E-008
 -2.50823E-008 -1.18253E-008 -5.42181E-009 -2.41756E-009 -1.04837E-009 -4.42129E-010
 -1.81331E-010 -7.23206E-011 -2.80472E-011  1.05759E-011  3.87709E-012  1.38166E-012
  4.78578E-013  1.61102E-013  5.26967E-014  1.67470E-014  5.17011E-015  1.55026E-015
  4.51426E-016  1.27639E-016  3.50373E-017  9.33620E-018  2.41459E-018  6.06032E-019
  1.47596E-019  3.48763E-020  7.99501E-021  1.77787E-021  3.83475E-022  8.02244E-023
  1.62776E-023
  7.26436E-017  2.05450E-016  5.86673E-016  1.65590E-015  4.57087E-015  1.22775E-014
  3.20159E-014  8.09714E-014  1.98541E-013  4.71973E-013  1.08801E-012  2.43325E-012
  5.28295E-012  1.11459E-011 -2.28816E-011 -4.57896E-011 -8.95344E-011 -1.71584E-010
  3.23480E-010  6.02530E-010  1.11397E-009  2.05319E-009  3.78573E-009  6.99637E-009
  1.29604E-008  2.40233E-008  4.44235E-008  8.16569E-008  1.48665E-007  2.67225E-007
  4.73017E-007  8.22930E-007  1.40520E-006  2.35300E-006  3.86209E-006  6.21352E-006
 -9.80354E-006 -1.51858E-005 -2.31366E-005 -3.47629E-005 -5.16809E-005 -7.62936E-005
 -1.12174E-004 -1.64484E-004 -2.40220E-004 -3.47865E-004 -4.95884E-004 -6.89628E-004
 -9.26813E-004 -1.19278E-003 -1.45786E-003 -1.68003E-003 -1.81491E-003 -1.83153E-003
 -1.72565E-003 -1.52178E-003 -1.26228E-003 -9.91307E-004 -7.42681E-004 -5.35259E-004
 -3.74393E-004 -2.56358E-004 -1.73116E-004 -1.15882E-004 -7.70631E-005 -5.08862E-005
 -3.32793E-005 -2.14791E-005 -1.36305E-005 -8.47668E-006 -5.15253E-006 -3.05539E-006
 -1.76522E-006 -9.92783E-007 -5.43270E-007 -2.89173E-007 -1.49697E-007 -7.53612E-008
 -3.68929E-008 -1.75626E-008 -8.12971E-009 -3.65922E-009 -1.60145E-009 -6.81437E-010
 -2.81901E-010 -1.13368E-010 -4.43171E-011  1.68380E-011  6.21723E-012  2.23070E-012
  7.77617E-013  2.63338E-013  8.66219E-014  2.76724E-014  8.58448E-015  2.58565E-015
  7.56062E-016  2.14596E-016  5.91166E-017  1.58041E-017  4.09968E-018  1.03183E-018
  2.51940E-019  5.96730E-020  1.37093E-020  3.05475E-021  6.60141E-022  1.38351E-022
  2.81202E-023
  1.29327E-016  3.57468E-016  1.00917E-015  2.83299E-015  7.79974E-015  2.09222E-014
  5.45132E-014  1.37773E-013  3.37560E-013  8.01660E-013  1.84554E-012  4.11980E-012
  8.92190E-012 -1.87577E-011 -3.83258E-011 -7.62101E-011 -1.47771E-010 -2.80124E-010
 -5.20891E-010  9.54037E-010  1.72928E-009  3.11757E-009  5.61584E-009  1.01426E-008
  1.83948E-008  3.34808E-008  6.10075E-008  1.10880E-007  2.00182E-007  3.57599E-007
  6.29991E-007  1.09175E-006  1.85765E-006  3.09995E-006  5.07059E-006  8.13029E-006
 -1.27885E-005 -1.97637E-005 -3.00839E-005 -4.52609E-005 -6.75912E-005 -1.00639E-004
 -1.49931E-004 -2.23772E-004 -3.33856E-004 -4.94981E-004 -7.22895E-004 -1.02944E-003
 -1.41501E-003 -1.85955E-003 -2.31530E-003 -2.70737E-003 -2.95044E-003 -2.98171E-003
 -2.79226E-003 -2.43204E-003 -1.98380E-003 -1.52804E-003 -1.12102E-003 -7.90248E-004
 -5.40291E-004 -3.61715E-004 -2.39218E-004 -1.57315E-004 -1.03216E-004 -6.75628E-005
 -4.40029E-005 -2.83957E-005 -1.80742E-005 -1.13012E-005 -6.91855E-006 -4.13684E-006
 -2.41185E-006 -1.36953E-006 -7.56877E-007 -4.06929E-007 -2.12781E-007 -1.08192E-007
 -5.34875E-008 -2.57082E-008 -1.20122E-008 -5.45592E-009 -2.40870E-009 -1.03354E-009
 -4.30989E-010 -1.74646E-010 -6.87634E-011 -2.63038E-011  9.77448E-012  3.52801E-012
  1.23674E-012  4.21001E-013  1.39154E-013  4.46542E-014  1.39102E-014  4.20588E-015
  1.23420E-015  3.51459E-016  9.71129E-017  2.60345E-017  6.77098E-018  1.70823E-018
  4.18017E-019  9.92123E-020  2.28366E-020  5.09768E-021  1.10350E-021  2.31651E-022
  4.71606E-023
  2.28067E-016  6.10381E-016  1.69404E-015  4.71540E-015  1.29280E-014  3.46039E-014
  9.00522E-014  2.27411E-013  5.56808E-013  1.32140E-012  3.03935E-012  6.77666E-012
  1.46517E-011 -3.07348E-011 -6.26032E-011 -1.23961E-010 -2.38996E-010 -4.49650E-010
 -8.27959E-010  1.49772E-009  2.67378E-009  4.73528E-009  8.36306E-009  1.47961E-008
  2.63003E-008  4.69997E-008  8.43038E-008  1.51263E-007  2.70310E-007  4.78968E-007
  8.38205E-007  1.44419E-006  2.44420E-006  4.05756E-006  6.60279E-006 -1.05338E-005
 -1.64921E-005 -2.53900E-005 -3.85573E-005 -5.80073E-005 -8.69057E-005 -1.30348E-004
 -1.96506E-004 -2.98062E-004 -4.53436E-004 -6.86790E-004 -1.02533E-003 -1.49261E-003
 -2.09738E-003 -2.81774E-003 -3.58280E-003 -4.26350E-003 -4.69674E-003 -4.75447E-003
 -4.41794E-003 -3.78973E-003 -3.03139E-003 -2.28638E-003 -1.64243E-003 -1.13391E-003
 -7.59297E-004 -4.98047E-004 -3.23143E-004 -2.09042E-004 -1.35445E-004 -8.79515E-005
 -5.70814E-005 -3.68533E-005 -2.35444E-005 -1.48117E-005 -9.13880E-006 -5.51358E-006
 -3.24575E-006 -1.86170E-006 -1.03945E-006 -5.64594E-007 -2.98217E-007 -1.53137E-007
 -7.64360E-008 -3.70792E-008 -1.74795E-008 -8.00670E-009 -3.56340E-009 -1.54072E-009
 -6.47126E-010 -2.64012E-010 -1.04613E-010 -4.02561E-011  1.50424E-011  5.45759E-012
  1.92237E-012  6.57325E-013  2.18167E-013  7.02778E-014  2.19699E-014  6.66460E-015
  1.96164E-015  5.60175E-016  1.55185E-016  4.17027E-017  1.08701E-017  2.74804E-018
  6.73763E-019  1.60199E-019  3.69372E-020  8.25858E-021  1.79054E-021  3.76464E-022
  7.67664E-023
  4.01315E-016  1.02775E-015  2.78240E-015  7.64593E-015  2.08263E-014  5.55576E-014
  1.44318E-013  3.64058E-013  8.90727E-013  2.11254E-012  4.85590E-012  1.08183E-011
 -2.33653E-011 -4.89424E-011 -9.94898E-011 -1.96454E-010 -3.77329E-010 -7.06273E-010
 -1.29163E-009 -2.31575E-009  4.08793E-009  7.14133E-009  1.24139E-008  2.15846E-008
  3.76879E-008  6.62028E-008  1.16916E-007  2.06982E-007  3.65746E-007  6.42011E-007
  1.11453E-006  1.90653E-006  3.20501E-006  5.28588E-006  8.54639E-006 -1.35494E-005
 -2.10897E-005 -3.23057E-005 -4.88836E-005 -7.34383E-005 -1.10198E-004 -1.66162E-004
 -2.52853E-004 -3.88591E-004 -6.00651E-004 -9.25914E-004 -1.40810E-003 -2.08999E-003
 -2.99907E-003 -4.12197E-003 -5.36384E-003 -6.51189E-003 -7.26404E-003 -7.36727E-003
 -6.78342E-003 -5.71699E-003 -4.47384E-003 -3.30004E-003 -2.32238E-003 -1.57360E-003
 -1.03530E-003 -6.67682E-004 -4.26409E-004 -2.72102E-004 -1.74476E-004 -1.12565E-004
 -7.28790E-005 -4.71111E-005 -3.02261E-005 -1.91398E-005 -1.19059E-005 -7.24944E-006
 -4.30977E-006 -2.49713E-006 -1.40848E-006 -7.72746E-007 -4.12170E-007 -2.13657E-007
 -1.07611E-007 -5.26531E-008 -2.50243E-008 -1.15512E-008 -5.17819E-009 -2.25416E-009
 -9.52817E-010 -3.91039E-010 -1.55805E-010 -6.02643E-011 -2.26267E-011  8.24572E-012
  2.91641E-012  1.00102E-012  3.33413E-013  1.07753E-013  3.37869E-014  1.02780E-014
  3.03304E-015  8.68210E-016  2.41057E-016  6.49135E-017  1.69528E-017  4.29356E-018
  1.05448E-018  2.51125E-019  5.79911E-020  1.29853E-020  2.81953E-021  5.93724E-022
  1.21273E-022
  7.11905E-016  1.72013E-015  4.49383E-015  1.21116E-014  3.26577E-014  8.66583E-014
  2.24462E-013  5.65308E-013  1.38175E-012  3.27483E-012  7.52323E-012  1.67508E-011
 -3.61524E-011 -7.56551E-011 -1.53591E-010 -3.02732E-010 -5.79992E-010 -1.08185E-009
 -1.96919E-009 -3.50849E-009  6.14320E-009  1.06226E-008  1.82399E-008  3.12729E-008
  5.37877E-008  9.30593E-008  1.61992E-007  2.83072E-007  4.94531E-007  8.59526E-007
  1.47918E-006  2.51033E-006  4.18871E-006  6.85871E-006  1.10119E-005 -1.73407E-005
 -2.68215E-005  4.08603E-005  6.15654E-005  9.22617E-005 -1.38428E-004 -2.09295E-004
 -3.20326E-004 -4.96508E-004 -7.75712E-004 -1.21040E-003 -1.86559E-003 -2.81156E-003
 -4.10812E-003 -5.76712E-003 -7.67521E-003 -9.50414E-003 -1.07347E-002 -1.09078E-002
 -9.95264E-003 -8.24278E-003 -6.31404E-003 -4.56104E-003 -3.15249E-003 -2.10430E-003
 -1.36659E-003 -8.70909E-004 -5.50139E-004 -3.47751E-004 -2.21389E-004 -1.42222E-004
 -9.19751E-005 -5.95643E-005 -3.83840E-005 -2.44617E-005 -1.53367E-005 -9.42154E-006
 -5.65407E-006 -3.30779E-006 -1.88376E-006 -1.04328E-006 -5.61550E-007 -2.93629E-007
 -1.49112E-007 -7.35266E-008 -3.51998E-008 -1.63591E-008 -7.38019E-009 -3.23177E-009
 -1.37357E-009 -5.66602E-010 -2.26827E-010 -8.81212E-011 -3.32206E-011  1.21521E-011
  4.31307E-012  1.48521E-012  4.96164E-013  1.60797E-013  5.05494E-014  1.54140E-014
  4.55881E-015  1.30767E-015  3.63777E-016  9.81379E-017  2.56734E-017  6.51263E-018
  1.60192E-018  3.82058E-019  8.83527E-020  1.98120E-020  4.30822E-021  9.08667E-022
  1.85951E-022
  1.28790E-015  2.89379E-015  7.19365E-015  1.88339E-014  4.99891E-014  1.31529E-013
  3.39116E-013  8.51845E-013  2.07893E-012  4.92249E-012  1.13008E-011 -2.51480E-011
 -5.42454E-011 -1.13443E-010 -2.30103E-010 -4.52995E-010 -8.66414E-010 -1.61232E-009
 -2.92527E-009 -5.18904E-009  9.03282E-009  1.55021E-008  2.63710E-008  4.47186E-008
  7.59740E-008  1.29760E-007  2.23020E-007  3.85082E-007  6.65491E-007  1.14553E-006
  1.95433E-006  3.29049E-006 -5.44986E-006 -8.86107E-006 -1.41317E-005 -2.21142E-005
  3.40105E-005  5.15588E-005  7.73843E-005  1.15658E-004  1.73299E-004  2.62030E-004
  4.01601E-004 -6.24153E-004 -9.78870E-004 -1.53499E-003 -2.38112E-003 -3.61997E-003
 -5.35319E-003 -7.63144E-003 -1.03306E-002 -1.29884E-002 -1.48120E-002 -1.50744E-002
 -1.36612E-002 -1.11664E-002 -8.41840E-003 -5.99044E-003 -4.09125E-003 -2.70730E-003
 -1.74695E-003 -1.10750E-003 -6.96361E-004 -4.38403E-004 -2.78223E-004  1.78408E-004
  1.15363E-004  7.48456E-005 -4.84102E-005 -3.10182E-005 -1.95792E-005 -1.21211E-005
 -7.33499E-006 -4.32825E-006 -2.48621E-006 -1.38859E-006 -7.53488E-007 -3.97035E-007
 -2.03089E-007 -1.00824E-007 -4.85741E-008 -2.27077E-008 -1.03003E-008 -4.53332E-009
 -1.93580E-009 -8.01989E-010 -3.22351E-010 -1.25698E-010 -4.75498E-011  1.74493E-011
  6.21153E-012  2.14482E-012  7.18353E-013  2.33357E-013  7.35223E-014  2.24654E-014
  6.65715E-015  1.91303E-015  5.33084E-016  1.44044E-016  3.77400E-017  9.58753E-018
  2.36157E-018  5.64009E-019  1.30610E-019  2.93294E-020  6.38768E-021  1.34966E-021
  2.76808E-022
  2.39899E-015  4.95793E-015  1.15423E-014  2.89717E-014  7.50477E-014  1.94809E-013
  4.98498E-013  1.24686E-012  3.03538E-012  7.17634E-012  1.64593E-011 -3.66029E-011
 -7.89112E-011 -1.64937E-010 -3.34341E-010 -6.57656E-010 -1.25641E-009 -2.33431E-009
 -4.22567E-009 -7.47249E-009 -1.29531E-008  2.21070E-008  3.73426E-008  6.27840E-008
  1.05621E-007  1.78481E-007  3.03433E-007  5.18430E-007  8.87192E-007  1.51358E-006
  2.56151E-006 -4.28130E-006 -7.04355E-006 -1.13824E-005 -1.80534E-005 -2.81170E-005
 -4.30744E-005  6.51070E-005  9.75159E-005  1.45529E-004  2.17747E-004  3.28597E-004
  5.02165E-004  7.77442E-004  1.21404E-003 -1.89631E-003 -2.93393E-003 -4.45841E-003
 -6.60856E-003 -9.46931E-003 -1.29059E-002 -1.63330E-002 -1.87084E-002 -1.90590E-002
 -1.72290E-002 -1.40127E-002 -1.05048E-002 -7.44227E-003 -5.07257E-003 -3.35815E-003
 -2.17168E-003 -1.38084E-003  8.70692E-004  5.49270E-004  3.48925E-004  2.23788E-004
  1.44714E-004  9.39484E-005 -6.08761E-005 -3.91318E-005 -2.48148E-005 -1.54509E-005
 -9.41143E-006 -5.59259E-006 -3.23562E-006 -1.82004E-006 -9.94433E-007 -5.27442E-007
 -2.71465E-007 -1.35548E-007 -6.56541E-008 -3.08453E-008 -1.40560E-008 -6.21263E-009
 -2.66335E-009 -1.10744E-009 -4.46628E-010 -1.74705E-010 -6.62808E-011 -2.43888E-011
  8.70362E-012  3.01237E-012  1.01112E-012  3.29133E-013  1.03896E-013  3.18036E-014
  9.44026E-015  2.71713E-015  7.58304E-016  2.05196E-016  5.38370E-017  1.36953E-017
  3.37787E-018  8.07806E-019  1.87326E-019  4.21285E-020  9.19093E-021  1.94604E-021
  4.00221E-022
  4.61910E-015  8.75512E-015  1.88210E-014  4.45742E-014  1.11327E-013  2.82878E-013
  7.15042E-013  1.77587E-012  4.30527E-012  1.01533E-011  2.32514E-011 -5.16561E-011
 -1.11287E-010 -2.32479E-010 -4.70999E-010 -9.25880E-010 -1.76738E-009 -3.27990E-009
 -5.92791E-009 -1.04592E-008 -1.80746E-008  3.07206E-008  5.16152E-008  8.62042E-008
  1.43886E-007  2.41027E-007  4.06033E-007  6.87465E-007  1.16641E-006  1.97433E-006
  3.31770E-006 -5.51054E-006 -9.01664E-006 -1.45048E-005 -2.29250E-005 -3.56219E-005
 -5.45188E-005 -8.24315E-005  1.23616E-004  1.84724E-004  2.76437E-004  4.16156E-004
  6.32128E-004  9.69051E-004  1.49422E-003  2.30207E-003 -3.51498E-003 -5.27954E-003
 -7.74973E-003 -1.10170E-002 -1.49242E-002 -1.88093E-002 -2.15031E-002 -2.19165E-002
 -1.98708E-002 -1.62477E-002 -1.22709E-002 -8.77289E-003 -6.04232E-003 -4.04656E-003
  2.64897E-003  1.70465E-003  1.08622E-003  6.90535E-004  4.40509E-004  2.82791E-004
  1.82643E-004  1.18338E-004 -7.65685E-005 -4.92121E-005 -3.12526E-005 -1.95171E-005
 -1.19377E-005 -7.12921E-006 -4.14711E-006 -2.34586E-006 -1.28886E-006 -6.87280E-007
 -3.55533E-007 -1.78374E-007 -8.67821E-008 -4.09401E-008 -1.87276E-008 -8.30683E-009
 -3.57285E-009 -1.49015E-009 -6.02677E-010 -2.36367E-010 -8.98949E-011 -3.31536E-011
  1.18569E-011  4.11197E-012  1.38281E-012  4.50919E-013  1.42578E-013  4.37134E-014
  1.29949E-014  3.74562E-015  1.04678E-015  2.83634E-016  7.45134E-017  1.89795E-017
  4.68727E-018  1.12246E-018  2.60672E-019  5.87210E-020  1.28366E-020  2.72501E-021
  5.62427E-022
  9.15976E-015  1.60375E-014  3.16138E-014  6.95555E-014  1.64948E-013  4.05668E-013
  1.00552E-012  2.46842E-012  5.94285E-012  1.39567E-011 -3.18794E-011 -7.07109E-011
 -1.52180E-010 -3.17672E-010 -6.43221E-010 -1.26371E-009 -2.41067E-009 -4.46989E-009
 -8.06903E-009 -1.42134E-008 -2.45055E-008  4.15201E-008  6.94711E-008  1.15419E-007
  1.91437E-007  3.18393E-007  5.32276E-007  8.94304E-007  1.50624E-006  2.53247E-006
  4.23052E-006 -6.99181E-006 -1.13959E-005 -1.82846E-005 -2.88687E-005 -4.48919E-005
 -6.88929E-005 -1.04634E-004 -1.57796E-004  2.37088E-004  3.55992E-004  5.35421E-004
  8.07597E-004  1.22116E-003  1.84671E-003  2.78077E-003  4.14574E-003  6.08363E-003
 -8.73392E-003 -1.21594E-002 -1.61688E-002 -2.00897E-002 -2.27903E-002 -2.32357E-002
 -2.12480E-002 -1.76464E-002 -1.36004E-002 -9.94465E-003  7.00854E-003  4.80157E-003
  3.21328E-003  2.11018E-003  1.36738E-003  8.79350E-004  5.64012E-004  3.62021E-004
  2.32857E-004 -1.49980E-004 -9.64765E-005 -6.17321E-005 -3.91077E-005 -2.44128E-005
 -1.49524E-005 -8.95335E-006 -5.22660E-006 -2.96833E-006 -1.63771E-006 -8.76958E-007
 -4.55495E-007 -2.29406E-007 -1.12014E-007 -5.30223E-008 -2.43309E-008 -1.08239E-008
 -4.66815E-009 -1.95192E-009 -7.91314E-010 -3.11038E-010 -1.18540E-010 -4.38034E-011
  1.56944E-011  5.45225E-012  1.83653E-012  5.99806E-013  1.89936E-013  5.83152E-014
  1.73592E-014  5.01013E-015  1.40195E-015  3.80350E-016  1.00047E-016  2.55156E-017
  6.30982E-018  1.51318E-018  3.51978E-019  7.94432E-020  1.74095E-020  3.70816E-021
  7.69004E-022
  1.85248E-014  3.04089E-014  5.51722E-014  1.11677E-013  2.47527E-013  5.80706E-013
  1.39645E-012  3.36450E-012  8.00799E-012  1.86753E-011 -4.24737E-011 -9.39572E-011
 -2.01866E-010 -4.20920E-010 -8.51609E-010 -1.67207E-009 -3.18768E-009 -5.90638E-009
 -1.06522E-008 -1.87393E-008 -3.22508E-008  5.45086E-008  9.09037E-008  1.50391E-007
  2.48161E-007  4.10293E-007  6.81525E-007  1.13763E-006  1.90415E-006  3.18355E-006
  5.29298E-006 -8.71597E-006 -1.41741E-005 -2.27298E-005 -3.59430E-005 -5.61159E-005
 -8.66843E-005 -1.32826E-004 -2.02371E-004 -3.07104E-004 -4.64520E-004  7.00108E-004
  1.05022E-003  1.56552E-003  2.31453E-003  3.38600E-003  4.88775E-003  6.93792E-003
  9.63809E-003  1.30012E-002 -1.68055E-002 -2.04315E-002 -2.29105E-002 -2.33793E-002
 -2.16718E-002  1.84369E-002  1.46526E-002  1.10768E-002  8.06970E-003  5.70709E-003
  3.93346E-003  2.65014E-003  1.75152E-003  1.14024E-003  7.34435E-004  4.70047E-004
 -2.99945E-004 -1.91177E-004 -1.21677E-004 -7.71542E-005 -4.85558E-005 -3.01909E-005
 -1.84621E-005 -1.10579E-005 -6.46544E-006 -3.68083E-006 -2.03669E-006 -1.09397E-006
 -5.69979E-007 -2.87935E-007 -1.40999E-007 -6.69249E-008 -3.07895E-008 -1.37300E-008
 -5.93494E-009 -2.48688E-009 -1.01020E-009 -3.97820E-010 -1.51883E-010 -5.62186E-011
  2.01747E-011  7.01932E-012  2.36780E-012  7.74383E-013  2.45544E-013  7.54851E-014
  2.24985E-014  6.50135E-015  1.82144E-015  4.94760E-016  1.30303E-016  3.32755E-017
  8.24040E-018  1.97930E-018  4.61272E-019  1.04359E-019  2.29420E-020  4.90834E-021
  1.02452E-021
  3.77385E-014  5.91015E-014  1.00008E-013  1.86359E-013  3.81789E-013  8.41321E-013
  1.93580E-012  4.53052E-012  1.05861E-011  2.44038E-011 -5.51027E-011 -1.21345E-010
 -2.59967E-010 -5.41084E-010 -1.09341E-009 -2.14497E-009 -4.08636E-009 -7.56626E-009
 -1.36347E-008 -2.39605E-008 -4.11764E-008  6.94549E-008  1.15518E-007  1.90448E-007
  3.12913E-007  5.14769E-007  8.50413E-007  1.41167E-006  2.35038E-006  3.91135E-006
  6.47900E-006  1.06433E-005 -1.72953E-005 -2.77728E-005 -4.40906E-005 -6.93117E-005
 -1.08136E-004 -1.67785E-004 -2.59246E-004 -3.98831E-004 -6.09875E-004 -9.24262E-004
  1.38341E-003  2.03856E-003  2.95059E-003  4.18969E-003  5.83372E-003  7.96037E-003
  1.06210E-002  1.37780E-002  1.72004E-002  2.03689E-002 -2.25376E-002  2.30542E-002
  2.17593E-002  1.90846E-002  1.57545E-002  1.24024E-002  9.40122E-003  6.89795E-003
  4.91023E-003  3.39555E-003  2.28551E-003  1.50222E-003 -9.68603E-004 -6.16010E-004
 -3.88527E-004 -2.44077E-004 -1.53062E-004 -9.57850E-005 -5.96574E-005 -3.68256E-005
 -2.24218E-005 -1.34034E-005 -7.83532E-006 -4.46514E-006 -2.47492E-006 -1.33217E-006
 -6.95675E-007 -3.52249E-007 -1.72886E-007 -8.22395E-008 -3.79141E-008 -1.69406E-008
 -7.33649E-009 -3.07963E-009 -1.25309E-009 -4.94265E-010 -1.88992E-010 -7.00564E-011
  2.51757E-011  8.77102E-012  2.96251E-012  9.70091E-013  3.07973E-013  9.47899E-014
  2.82855E-014  8.18322E-015  2.29537E-015  6.24255E-016  1.64620E-016  4.20975E-017
  1.04415E-017  2.51263E-018  5.86912E-019  1.33185E-019  2.94014E-020  6.32814E-021
  1.33262E-021
  7.65393E-014  1.16164E-013  1.86574E-013  3.23621E-013  6.11912E-013  1.25205E-012
  2.71574E-012  6.09216E-012  1.38340E-011  3.13034E-011 -6.98461E-011 -1.52656E-010
 -3.25491E-010 -6.75410E-010 -1.36218E-009 -2.66872E-009 -5.07930E-009 -9.39725E-009
 -1.69205E-008 -2.97062E-008 -5.09862E-008  8.58560E-008  1.42472E-007  2.34191E-007
  3.83369E-007  6.27961E-007  1.03251E-006  1.70570E-006  2.82707E-006  4.68641E-006
  7.74079E-006  1.26981E-005 -2.06441E-005 -3.32455E-005 -5.30836E-005 -8.42042E-005
 -1.32988E-004 -2.09440E-004 -3.28909E-004 -5.14035E-004 -7.96390E-004 -1.21695E-003
 -1.82438E-003 -2.67050E-003  3.80378E-003  5.26405E-003  7.08165E-003  9.27706E-003
  1.18453E-002  1.47113E-002  1.76654E-002  2.03239E-002  2.21829E-002  2.27968E-002
  2.19995E-002  1.99936E-002  1.72292E-002  1.41848E-002  1.12186E-002  8.54296E-003
  6.26501E-003  4.42559E-003 -3.01662E-003 -1.99150E-003 -1.28020E-003 -8.06575E-004
 -5.01548E-004 -3.09773E-004 -1.90888E-004 -1.17556E-004 -7.22558E-005 -4.41657E-005
 -2.67150E-005 -1.59092E-005 -9.28442E-006 -5.28980E-006 -2.93417E-006 -1.58143E-006
 -8.27166E-007 -4.19556E-007 -2.06285E-007 -9.82987E-008 -4.53946E-008 -2.03162E-008
 -8.81214E-009 -3.70462E-009 -1.50957E-009 -5.96252E-010 -2.28293E-010 -8.47329E-011
  3.04876E-011  1.06344E-011  3.59610E-012  1.17892E-012  3.74693E-013  1.15455E-013
  3.44912E-014  9.99010E-015  2.80555E-015  7.63974E-016  2.01743E-016  5.16710E-017
  1.28394E-017  3.09658E-018  7.25414E-019  1.65264E-019  3.66875E-020  7.96096E-021
  1.69678E-021
  1.53103E-013  2.27890E-013  3.53265E-013  5.80002E-013  1.02143E-012  1.93560E-012
  3.91307E-012  8.29447E-012  1.80681E-011  3.97282E-011 -8.69720E-011 -1.87750E-010
 -3.97151E-010 -8.19939E-010 -1.64830E-009 -3.22244E-009 -6.12434E-009 -1.13186E-008
 -2.03610E-008 -3.57120E-008 -6.12232E-008  1.02938E-007  1.70477E-007  2.79497E-007
  4.56055E-007  7.44174E-007  1.21846E-006  2.00428E-006  3.30870E-006  5.46666E-006
  9.00943E-006  1.47686E-005 -2.40410E-005 -3.88635E-005 -6.24782E-005 -1.00111E-004
 -1.60210E-004 -2.56269E-004 -4.09187E-004 -6.49779E-004 -1.02051E-003 -1.57496E-003
 -2.37305E-003 -3.46985E-003 -4.89844E-003 -6.65468E-003  8.69801E-003  1.09699E-002
  1.34054E-002  1.59138E-002  1.83442E-002  2.04781E-002  2.20569E-002  2.28267E-002
  2.26067E-002  2.13744E-002  1.92958E-002  1.66541E-002  1.37448E-002  1.08278E-002
 -8.12642E-003 -5.81344E-003 -3.97870E-003 -2.62045E-003 -1.67221E-003 -1.04143E-003
 -6.37834E-004 -3.87076E-004 -2.34195E-004 -1.41765E-004 -8.58674E-005 -5.18921E-005
 -3.11376E-005 -1.84488E-005 -1.07365E-005 -6.11026E-006 -3.38920E-006 -1.82790E-006
 -9.57103E-007 -4.86082E-007 -2.39322E-007 -1.14200E-007 -5.28109E-008 -2.36674E-008
 -1.02793E-008 -4.32696E-009 -1.76536E-009 -6.98125E-010 -2.67612E-010 -9.94403E-011
 -3.58194E-011 -1.25079E-011 -4.23423E-012 -1.38961E-012 -4.42132E-013 -1.36385E-013
 -4.07893E-014 -1.18281E-014  3.32588E-015  9.06900E-016  2.39853E-016  6.15424E-017
  1.53258E-017  3.70662E-018  8.71586E-019  1.99608E-019  4.46468E-020  9.79568E-021
  2.12188E-021
  3.00018E-013  4.41568E-013  6.69361E-013  1.05791E-012  1.76241E-012  3.11699E-012
  5.85601E-012  1.16024E-011  2.39138E-011  5.04473E-011  1.07263E-010 -2.27037E-010
 -4.74073E-010 -9.70561E-010 -1.94056E-009 -3.78058E-009 -7.16859E-009 -1.32274E-008
 -2.37658E-008 -4.16381E-008 -7.12989E-008  1.19708E-007  1.97887E-007  3.23669E-007
  5.26578E-007  8.56269E-007  1.39663E-006  2.28837E-006  3.76396E-006  6.20044E-006
  1.01995E-005  1.67131E-005 -2.72503E-005 -4.42319E-005 -7.16053E-005 -1.15886E-004
 -1.87827E-004 -3.04863E-004 -4.94247E-004 -7.96319E-004 -1.26670E-003 -1.97543E-003
 -2.99961E-003 -4.40380E-003 -6.20542E-003 -8.34025E-003 -1.06645E-002  1.30116E-002
  1.52581E-002  1.73341E-002  1.91950E-002  2.08089E-002  2.21468E-002  2.31236E-002
  2.35528E-002  2.32199E-002  2.20092E-002  1.99428E-002  1.71578E-002 -1.39160E-002
 -1.05995E-002 -7.60066E-003 -5.17225E-003 -3.37367E-003 -2.12828E-003 -1.30841E-003
 -7.89603E-004 -4.71341E-004 -2.80292E-004 -1.66871E-004 -9.96093E-005 -5.94969E-005
 -3.53966E-005 -2.08530E-005 -1.20946E-005 -6.87150E-006 -3.80944E-006 -2.05501E-006
 -1.07674E-006 -5.47349E-007 -2.69772E-007 -1.28875E-007 -5.96652E-008 -2.67697E-008
 -1.16398E-008 -4.90509E-009 -2.00341E-009 -7.93115E-010 -3.04344E-010 -1.13207E-010
 -4.08202E-011 -1.42687E-011 -4.83522E-012 -1.58848E-012 -5.05937E-013 -1.56236E-013
 -4.67796E-014  1.35818E-014  3.82410E-015  1.04434E-015  2.76690E-016  7.11467E-017
  1.77657E-017  4.31217E-018  1.01899E-018  2.35007E-019  5.31016E-020  1.18246E-020
  2.61644E-021
  5.73331E-013  8.38745E-013  1.25471E-012  1.93516E-012  3.10011E-012  5.19139E-012
  9.12710E-012  1.68560E-011  3.25399E-011  6.49933E-011  1.32537E-010  2.72261E-010
  5.56970E-010 -1.12483E-009 -2.22907E-009 -4.31762E-009 -8.15617E-009 -1.50120E-008
 -2.69244E-008 -4.71058E-008 -8.05553E-008  1.35053E-007  2.22859E-007  3.63704E-007
  5.90082E-007  9.56406E-007  1.55432E-006  2.53733E-006  4.15906E-006  6.83197E-006
  1.12180E-005  1.83749E-005 -3.00029E-005 -4.88792E-005 -7.96208E-005 -1.29991E-004
 -2.12998E-004 -3.49973E-004 -5.74511E-004 -9.36625E-004 -1.50591E-003 -2.37156E-003
 -3.63384E-003 -5.37503E-003 -7.59936E-003 -1.01663E-002 -1.27930E-002 -1.51758E-002
  1.71436E-002  1.87011E-002  1.99621E-002  2.10866E-002  2.22302E-002  2.34387E-002
  2.45501E-002  2.52372E-002  2.51343E-002 -2.39186E-002 -2.14158E-002 -1.77984E-002
 -1.36558E-002 -9.72905E-003 -6.52794E-003 -4.19069E-003 -2.60514E-003 -1.58035E-003
 -9.41180E-004 -5.53985E-004 -3.24612E-004 -1.90471E-004 -1.12217E-004 -6.63084E-005
 -3.91295E-005 -2.29235E-005 -1.32493E-005 -7.51335E-006 -4.16205E-006 -2.24513E-006
 -1.17684E-006 -5.98644E-007 -2.95300E-007 -1.41199E-007 -6.54337E-008 -2.93864E-008
 -1.27901E-008 -5.39510E-009 -2.20569E-009 -8.74038E-010 -3.35719E-010 -1.24997E-010
 -4.51147E-011 -1.57851E-011 -5.35431E-012 -1.76078E-012 -5.61403E-013 -1.73556E-013
  5.20273E-014  1.51252E-014  4.26500E-015  1.16676E-015  3.09775E-016  7.98639E-017
  2.00111E-017  4.87991E-018  1.16072E-018  2.70217E-019  6.18931E-020  1.40536E-020
  3.19516E-021
  1.06533E-012  1.55406E-012  2.30777E-012  3.50712E-012  5.47686E-012  8.82126E-012
  1.47107E-011  2.54942E-011  4.59928E-011  8.61632E-011  1.66392E-010  3.27615E-010
  6.49838E-010  1.28459E-009  2.50934E-009 -4.81474E-009 -9.03924E-009 -1.65700E-008
 -2.96376E-008 -5.17495E-008 -8.83509E-008  1.47885E-007  2.43593E-007  3.96673E-007
  6.41852E-007  1.03703E-006  1.67942E-006  2.73157E-006  4.46209E-006  7.30859E-006
  1.19768E-005  1.96027E-005 -3.20331E-005 -5.23241E-005 -8.56276E-005 -1.40715E-004
 -2.32433E-004 -3.85289E-004 -6.38053E-004 -1.04873E-003 -1.69895E-003 -2.69581E-003
 -4.16393E-003 -6.20732E-003 -8.81982E-003 -1.17778E-002 -1.46427E-002 -1.69656E-002
 -1.85519E-002  1.95279E-002  2.01968E-002  2.08878E-002  2.18751E-002  2.32902E-002
  2.50350E-002  2.67760E-002 -2.79690E-002 -2.78935E-002 -2.59079E-002 -2.19721E-002
 -1.69052E-002 -1.19143E-002 -7.85296E-003 -4.94963E-003 -3.03028E-003 -1.81622E-003
 -1.07032E-003 -6.23370E-004 -3.61227E-004 -2.09591E-004 -1.22203E-004 -7.15745E-005
 -4.19505E-005 -2.44584E-005 -1.40930E-005 -7.97800E-006 -4.41603E-006 -2.38182E-006
 -1.24884E-006 -6.35605E-007 -3.13746E-007 -1.50135E-007 -6.96316E-008 -3.12983E-008
 -1.36340E-008 -5.75613E-009 -2.35537E-009 -9.34177E-010 -3.59139E-010 -1.33837E-010
 -4.83493E-011 -1.69326E-011 -5.74906E-012 -1.89249E-012 -6.04040E-013  1.86952E-013
  5.61146E-014  1.63371E-014  4.61451E-015  1.26495E-015  3.36701E-016  8.70922E-017
  2.19190E-017  5.37800E-018  1.29036E-018  3.04172E-019  7.09267E-020  1.65121E-020
  3.88108E-021
  1.92126E-012  2.79995E-012  4.14247E-012  6.24237E-012  9.59664E-012  1.50651E-011
  2.41889E-011  3.98495E-011  6.76404E-011  1.18677E-010  2.15184E-010  4.01185E-010
  7.62114E-010  1.45924E-009  2.78744E-009  5.26793E-009 -9.79130E-009 -1.78307E-008
 -3.17533E-008 -5.52773E-008 -9.41610E-008  1.57302E-007  2.58590E-007  4.20142E-007
  6.77994E-007  1.09196E-006  1.76211E-006  2.85543E-006  4.64771E-006  7.58871E-006
  1.24057E-005  2.02756E-005 -3.31239E-005 -5.41629E-005 -8.88503E-005 -1.46539E-004
 -2.43126E-004 -4.04909E-004 -6.73495E-004 -1.11117E-003 -1.80608E-003 -2.87565E-003
 -4.45959E-003 -6.67553E-003 -9.50665E-003 -1.26620E-002 -1.55804E-002 -1.77092E-002
 -1.88601E-002 -1.92848E-002  1.94475E-002  1.97895E-002  2.06367E-002  2.21659E-002
  2.43650E-002 -2.69767E-002 -2.93781E-002 -3.05062E-002 -2.92237E-002 -2.51990E-002
 -1.94278E-002 -1.35689E-002 -8.81368E-003 -5.47388E-003 -3.31258E-003 -1.96910E-003
 -1.15295E-003 -6.67321E-004 -3.84099E-004 -2.21286E-004 -1.28139E-004 -7.46022E-005
 -4.35171E-005 -2.52848E-005 -1.45367E-005 -8.21874E-006 -4.54673E-006 -2.45213E-006
 -1.28603E-006 -6.54830E-007 -3.23426E-007 -1.54871E-007 -7.18801E-008 -3.23335E-008
 -1.40960E-008 -5.95595E-009 -2.43912E-009 -9.68196E-010 -3.72531E-010 -1.38947E-010
 -5.02397E-011 -1.76107E-011 -5.98503E-012 -1.97218E-012  6.30174E-013  1.95280E-013
  5.86964E-014  1.71167E-014  4.84424E-015  1.33118E-015  3.55447E-016  9.23269E-017
  2.33702E-017  5.78046E-018  1.40295E-018  3.36177E-019  8.02105E-020  1.92593E-020
  4.70629E-021
  3.35912E-012  4.89606E-012  7.23236E-012  1.08495E-011  1.65268E-011  2.55327E-011
  3.99771E-011  6.35046E-011  1.02703E-010  1.69965E-010  2.89176E-010  5.06632E-010
  9.11135E-010  1.66938E-009  3.08545E-009  5.69657E-009  1.04207E-008 -1.87763E-008
 -3.32031E-008 -5.75293E-008 -9.76719E-008  1.62743E-007  2.66901E-007  4.32565E-007
  6.96057E-007  1.11735E-006  1.79641E-006  2.89958E-006  4.70121E-006  7.64856E-006
  1.24654E-005  2.03246E-005 -3.31498E-005 -5.41566E-005 -8.88177E-005 -1.46515E-004
 -2.43174E-004 -4.05057E-004 -6.73500E-004 -1.10999E-003 -1.80094E-003 -2.86095E-003
 -4.42547E-003 -6.60506E-003 -9.36854E-003 -1.23988E-002 -1.51028E-002 -1.69150E-002
 -1.76781E-002 -1.77117E-002  1.75469E-002  1.76563E-002  1.83650E-002  1.98620E-002
  2.22029E-002 -2.52243E-002 -2.83209E-002 -3.02770E-002 -2.96636E-002 -2.59227E-002
 -2.00792E-002 -1.40003E-002 -9.04968E-003 -5.59221E-003 -3.37257E-003 -2.00123E-003
 -1.17057E-003 -6.76696E-004 -3.88767E-004 -2.23420E-004 -1.29018E-004 -7.49160E-005
 -4.36033E-005 -2.52932E-005 -1.45259E-005 -8.20787E-006 -4.53986E-006 -2.44867E-006
 -1.28460E-006 -6.54394E-007 -3.23385E-007 -1.54946E-007 -7.19624E-008 -3.23931E-008
 -1.41322E-008 -5.97572E-009 -2.44910E-009 -9.72923E-010 -3.74653E-010 -1.39855E-010
 -5.06121E-011 -1.77575E-011 -6.04081E-012 -1.99268E-012  6.37473E-013  1.97807E-013
  5.95493E-014  1.73982E-014  4.93543E-015  1.36031E-015  3.64661E-016  9.52301E-017
  2.42859E-017  6.07085E-018  1.49574E-018  3.66049E-019  8.98712E-020  2.23830E-020
  5.71027E-021
  5.69008E-012  8.29966E-012  1.22566E-011  1.83473E-011  2.78055E-011  4.25493E-011
  6.55741E-011  1.01669E-010  1.58814E-010  2.50986E-010  4.03729E-010  6.64903E-010
  1.12459E-009  1.95033E-009  3.44664E-009  6.15098E-009  1.09820E-008  1.94604E-008
  3.40298E-008 -5.85229E-008 -9.88536E-008  1.64101E-007  2.68304E-007  4.33562E-007
  6.95454E-007  1.11239E-006  1.78124E-006  2.86270E-006  4.62108E-006  7.48651E-006
  1.21539E-005  1.97470E-005 -3.21042E-005 -5.22880E-005 -8.54862E-005 -1.40542E-004
 -2.32363E-004 -3.85322E-004 -6.37363E-004 -1.04407E-003 -1.68189E-003 -2.64903E-003
 -4.05643E-003 -5.98589E-003 -8.39038E-003 -1.09771E-002 -1.32267E-002 -1.46589E-002
 -1.51573E-002 -1.50243E-002  1.47452E-002  1.47472E-002  1.53191E-002  1.66350E-002
  1.87700E-002 -2.16156E-002 -2.46467E-002 -2.67394E-002 -2.65310E-002 -2.34345E-002
 -1.83251E-002 -1.28921E-002 -8.40607E-003 -5.23754E-003 -3.18219E-003 -1.90023E-003
 -1.11728E-003 -6.48578E-004 -3.73807E-004 -2.15323E-004 -1.24538E-004 -7.23852E-005
 -4.21547E-005 -2.44615E-005 -1.40519E-005 -7.94202E-006 -4.39408E-006 -2.37086E-006
 -1.24429E-006 -6.34161E-007 -3.13553E-007 -1.50322E-007 -6.98582E-008 -3.14665E-008
 -1.37374E-008 -5.81292E-009 -2.38413E-009 -9.47839E-010 -3.65283E-010 -1.36470E-010
 -4.94302E-011 -1.73590E-011 -5.91123E-012  1.95213E-012  6.25300E-013  1.94320E-013
  5.86042E-014  1.71601E-014  4.88164E-015  1.35048E-015  3.63844E-016  9.56767E-017
  2.46385E-017  6.24441E-018  1.56853E-018  3.94130E-019  1.00137E-019  2.59889E-020
  6.93509E-021
  9.33464E-012  1.36304E-011  2.01379E-011  3.01229E-011  4.55316E-011  6.92946E-011
  1.05774E-010  1.61497E-010  2.46494E-010  3.76925E-010  5.80297E-010  9.05625E-010
  1.44245E-009  2.35481E-009  3.93904E-009  6.71744E-009  1.15834E-008  2.00176E-008
  3.44022E-008  5.84739E-008  9.79919E-008  1.61771E-007  2.63376E-007  4.24021E-007
  6.77613E-007  1.07943E-006  1.72065E-006  2.75177E-006  4.41943E-006  7.12360E-006
  1.15078E-005  1.86072E-005 -3.01029E-005 -4.87698E-005 -7.92588E-005 -1.29405E-004
 -2.12252E-004 -3.48828E-004 -5.71329E-004 -9.25826E-004 -1.47338E-003 -2.28793E-003
 -3.44557E-003 -4.99069E-003 -6.86596E-003 -8.83852E-003 -1.05252E-002 -1.15830E-002
 -1.19341E-002 -1.18054E-002  1.15658E-002  1.15510E-002  1.19946E-002  1.30360E-002
  1.47277E-002 -1.69718E-002 -1.93500E-002 -2.10034E-002 -2.09116E-002 -1.86321E-002
 -1.47861E-002 -1.06097E-002 -7.07250E-003 -4.50095E-003 -2.78398E-003 -1.68606E-003
 -1.00255E-003 -5.87479E-004 -3.41372E-004 -1.98031E-004 -1.15207E-004 -6.72682E-005
 -3.93069E-005 -2.28630E-005 -1.31549E-005 -7.44327E-006 -4.12141E-006 -2.22514E-006
 -1.16846E-006 -5.95827E-007 -2.94759E-007 -1.41392E-007 -6.57480E-008 -2.96340E-008
 -1.29460E-008 -5.48181E-009 -2.24996E-009 -8.95171E-010 -3.45258E-010 -1.29097E-010
 -4.68010E-011 -1.64516E-011  5.60823E-012  1.85431E-012  5.94808E-013  1.85157E-013
  5.59574E-014  1.64284E-014  4.68971E-015  1.30343E-015  3.53417E-016  9.37691E-017
  2.44536E-017  6.30820E-018  1.62353E-018  4.21179E-019  1.11285E-019  3.01786E-020
  8.41734E-021
  1.48279E-011  2.16788E-011  3.20564E-011  4.79553E-011  7.24028E-011  1.09863E-010
  1.66762E-010  2.52236E-010  3.79367E-010  5.67497E-010  8.46850E-010  1.26767E-009
  1.91767E-009  2.95372E-009  4.65635E-009  7.51893E-009  1.23864E-008  2.06629E-008
  3.46121E-008  5.77894E-008  9.56722E-008  1.56622E-007  2.53439E-007  4.05996E-007
  6.45794E-007  1.02375E-006  1.62324E-006  2.58103E-006  4.12012E-006  6.60023E-006
  1.05965E-005  1.70261E-005 -2.73617E-005 -4.39991E-005 -7.08882E-005 -1.14567E-004
 -1.85721E-004 -3.01252E-004 -4.86469E-004 -7.76516E-004 -1.21578E-003 -1.85374E-003
 -2.73404E-003 -3.87040E-003 -5.20559E-003 -6.57561E-003 -7.73478E-003 -8.47107E-003
 -8.73680E-003 -8.67472E-003  8.52819E-003  8.53318E-003  8.86249E-003  9.61400E-003
  1.08052E-002 -1.23349E-002 -1.38961E-002 -1.49305E-002 -1.48168E-002 -1.32993E-002
 -1.07541E-002 -7.93302E-003 -5.45790E-003 -3.57942E-003 -2.27039E-003 -1.40272E-003
 -8.47736E-004 -5.03835E-004 -2.96538E-004 -1.74002E-004 -1.02221E-004 -6.01553E-005
 -3.53586E-005 -2.06529E-005 -1.19172E-005 -6.75579E-006 -3.74551E-006 -2.02401E-006
 -1.06358E-006 -5.42673E-007 -2.68617E-007 -1.28927E-007 -5.99875E-008 -2.70545E-008
 -1.18269E-008 -5.01141E-009 -2.05837E-009 -8.19567E-010 -3.16352E-010 -1.18390E-010
 -4.29592E-011 -1.51165E-011  5.15908E-012  1.70809E-012  5.48775E-013  1.71161E-013
  5.18553E-014  1.52731E-014  4.37863E-015  1.22413E-015  3.34643E-016  8.98157E-017
  2.38043E-017  6.27917E-018  1.66464E-018  4.48134E-019  1.23555E-019  3.50198E-020
  1.01776E-020
  2.28045E-011  3.33858E-011  4.94213E-011  7.39745E-011  1.11657E-010  1.69179E-010
 -2.55988E-010 -3.85040E-010 -5.73887E-010  8.46550E-010  1.23728E-009  1.79828E-009
  2.61490E-009  3.83417E-009  5.71479E-009  8.71004E-009  1.35981E-008  2.16774E-008
  3.50503E-008  5.70279E-008  9.27142E-008  1.49884E-007  2.40375E-007  3.82416E-007
  6.04605E-007  9.52691E-007  1.50086E-006  2.36983E-006  3.75507E-006  5.96970E-006
  9.51013E-006  1.51592E-005  2.41550E-005 -3.84738E-005 -6.13030E-005 -9.77964E-005
 -1.56179E-004 -2.49144E-004 -3.95191E-004 -6.19134E-004 -9.50640E-004 -1.41959E-003
 -2.04688E-003 -2.82895E-003 -3.71740E-003 -4.60646E-003 -5.35324E-003 -5.83957E-003
 -6.03855E-003 -6.03078E-003  5.96228E-003  5.98555E-003  6.21815E-003  6.72156E-003
  7.48896E-003 -8.42722E-003 -9.32829E-003 -9.87119E-003 -9.73290E-003 -8.79479E-003
 -7.25855E-003 -5.52150E-003 -3.93382E-003 -2.66693E-003 -1.74001E-003 -1.10033E-003
 -6.78397E-004 -4.10574E-004 -2.45752E-004 -1.46418E-004 -8.71502E-005 -5.18302E-005
 -3.07089E-005 -1.80392E-005 -1.04493E-005 -5.93870E-006 -3.29800E-006 -1.78419E-006
 -9.38333E-007 -4.79091E-007 -2.37290E-007 -1.13959E-007 -5.30556E-008 -2.39435E-008
 -1.04739E-008 -4.44122E-009 -1.82552E-009 -7.27423E-010 -2.81018E-010 -1.05261E-010
 -3.82331E-011  1.34684E-011  4.60243E-012  1.52608E-012  4.91197E-013  1.53554E-013
  4.66594E-014  1.37970E-014  3.97679E-015  1.12011E-015  3.09433E-016  8.42812E-017
  2.27978E-017  6.18057E-018  1.69651E-018  4.75801E-019  1.37051E-019  4.05117E-020
  1.22090E-020
  3.39557E-011  4.97797E-011  7.37789E-011  1.10526E-010  1.66872E-010  2.52696E-010
 -3.81716E-010 -5.72299E-010 -8.48350E-010 -1.24062E-009 -1.78935E-009  2.55012E-009
  3.60629E-009  5.09359E-009  7.24465E-009  1.04648E-008  1.54523E-008  2.33810E-008
  3.61646E-008  5.68326E-008  9.00654E-008  1.42982E-007  2.26363E-007  3.56648E-007
  5.59312E-007  8.74562E-007  1.36678E-006  2.13964E-006  3.35939E-006  5.29005E-006
  8.34591E-006  1.31717E-005  2.07688E-005 -3.26999E-005 -5.14191E-005 -8.07817E-005
 -1.26762E-004 -1.98307E-004 -3.08047E-004 -4.72282E-004 -7.09395E-004 -1.03592E-003
 -1.45985E-003 -1.97163E-003 -2.53529E-003 -3.08642E-003 -3.54626E-003 -3.85279E-003
 -3.99224E-003 -4.00836E-003  3.98453E-003  4.01345E-003  4.16919E-003  4.48719E-003
  4.95221E-003 -5.49184E-003 -5.97513E-003 -6.23053E-003 -6.10532E-003 -5.55241E-003
 -4.67221E-003 -3.65806E-003 -2.69275E-003 -1.88401E-003 -1.26412E-003 -8.19364E-004
 -5.16714E-004 -3.19477E-004 -1.95113E-004 -1.18387E-004 -7.15740E-005 -4.31027E-005
 -2.57798E-005 -1.52455E-005 -8.87128E-006 -5.05696E-006 -2.81381E-006 -1.52423E-006
 -8.02363E-007 -4.09971E-007 -2.03189E-007 -9.76437E-008 -4.54889E-008 -2.05424E-008
 -8.99237E-009 -3.81581E-009 -1.56967E-009 -6.25993E-010 -2.42049E-010 -9.07526E-011
  3.29989E-011  1.16388E-011  3.98296E-012  1.32296E-012  4.26736E-013  1.33771E-013
  4.07960E-014  1.21227E-014  3.51802E-015  1.00037E-015  2.80074E-016  7.77172E-017
  2.15585E-017  6.03765E-018  1.72334E-018  5.04533E-019  1.51640E-019  4.65559E-020
  1.44677E-020
  4.89507E-011  7.18624E-011  1.06644E-010  1.59920E-010  2.41582E-010  3.65821E-010
 -5.52164E-010 -8.26353E-010 -1.22100E-009 -1.77620E-009 -2.54074E-009 -3.57577E-009
  4.96389E-009  6.82922E-009  9.37604E-009  1.29568E-008  1.81827E-008  2.60932E-008
  3.84018E-008  5.78447E-008  8.86685E-008  1.37331E-007  2.13554E-007  3.32004E-007
  5.15058E-007  7.97442E-007  1.23384E-006  1.91101E-006  2.96643E-006  4.61594E-006
  7.19422E-006  1.12144E-005  1.74579E-005  2.71138E-005 -4.19934E-005 -6.48484E-005
 -9.97968E-005 -1.52791E-004 -2.31927E-004 -3.47210E-004 -5.09246E-004 -7.26431E-004
 -1.00067E-003 -1.32252E-003 -1.66774E-003 -1.99856E-003 -2.27261E-003 -2.45825E-003
 -2.54924E-003 -2.56955E-003  2.56574E-003  2.59146E-003  2.69028E-003  2.88142E-003
 -3.15104E-003 -3.45056E-003 -3.70270E-003 -3.81831E-003 -3.72680E-003 -3.41044E-003
 -2.91766E-003 -2.34016E-003 -1.77096E-003 -1.27406E-003 -8.77831E-004 -5.83533E-004
 -3.77113E-004 -2.38772E-004 -1.49137E-004 -9.23377E-005 -5.67890E-005 -3.46677E-005
 -2.09470E-005 -1.24773E-005 -7.29612E-006 -4.17248E-006 -2.32656E-006 -1.26207E-006
 -6.65034E-007 -3.40077E-007 -1.68668E-007 -8.11101E-008 -3.78127E-008 -1.70882E-008
 -7.48599E-009 -3.17915E-009 -1.30889E-009 -5.22469E-010 -2.02221E-010 -7.59027E-011
  2.76333E-011  9.76021E-012  3.34570E-012  1.11358E-012  3.60135E-013  1.13276E-013
  3.47028E-014  1.03764E-014  3.03742E-015  8.74260E-016  2.48944E-016  7.06913E-017
  2.02101E-017  5.87348E-018  1.74793E-018  5.33996E-019  1.66901E-019  5.29390E-020
  1.68674E-020
  6.83239E-011  1.00442E-010  1.49251E-010  2.24057E-010  3.38721E-010  5.13067E-010
 -7.74218E-010 -1.15758E-009 -1.70722E-009 -2.47562E-009 -3.52328E-009 -4.91965E-009
 -6.74856E-009  9.12325E-009  1.22189E-008  1.63330E-008  2.19871E-008  3.00843E-008
  4.21405E-008  6.06081E-008  8.93229E-008  1.34126E-007  2.03764E-007  3.11265E-007
  4.76150E-007  7.28054E-007  1.11264E-006  1.70092E-006  2.60360E-006  3.99198E-006
  6.12802E-006  9.40695E-006  1.44185E-005  2.20361E-005 -3.35481E-005 -5.08401E-005
 -7.66237E-005 -1.14661E-004 -1.69853E-004 -2.47965E-004 -3.54691E-004 -4.93882E-004
 -6.65073E-004 -8.61022E-004 -1.06656E-003 -1.26025E-003 -1.41961E-003 -1.52878E-003
 -1.58537E-003 -1.60272E-003  1.60635E-003  1.62593E-003  1.68556E-003  1.79519E-003
 -1.94537E-003 -2.10706E-003 -2.23715E-003 -2.28961E-003 -2.23080E-003 -2.05340E-003
 -1.78052E-003 -1.45610E-003 -1.12754E-003 -8.31364E-004 -5.87454E-004 -4.00636E-004
 -2.65661E-004 -1.72497E-004 -1.10319E-004 -6.97535E-005 -4.36591E-005 -2.70231E-005
 -1.64964E-005 -9.89779E-006 -5.81632E-006 -3.33709E-006 -1.86477E-006 -1.01306E-006
 -5.34400E-007 -2.73516E-007 -1.35764E-007 -6.53377E-008 -3.04839E-008 -1.37876E-008
 -6.04532E-009 -2.56971E-009 -1.05903E-009 -4.23188E-010 -1.63987E-010 -6.16324E-011
  2.24714E-011  7.95078E-012  2.73110E-012  9.11356E-013  2.95699E-013  9.34088E-014
  2.87824E-014  8.67498E-015  2.56767E-015  7.50527E-016  2.18263E-016  6.37283E-017
  1.88634E-017  5.70635E-018  1.77120E-018  5.63107E-019  1.82117E-019  5.93369E-020
  1.92819E-020
  9.23366E-011  1.35930E-010  2.02250E-010  3.03963E-010  4.59910E-010  6.96975E-010
 -1.05181E-009 -1.57195E-009 -2.31590E-009 -3.35191E-009 -4.75557E-009 -6.60783E-009
 -8.99617E-009 -1.20244E-008  1.58390E-008  2.06823E-008  2.69871E-008  3.55244E-008
  4.76236E-008  6.54780E-008  9.25590E-008  1.34171E-007  1.98219E-007  2.96319E-007
  4.45507E-007  6.70966E-007  1.01040E-006  1.52093E-006  2.28958E-006  3.44852E-006
  5.19656E-006  7.82846E-006  1.17750E-005  1.76578E-005  2.63635E-005 -3.91400E-005
 -5.77059E-005 -8.43375E-005 -1.21856E-004 -1.73393E-004 -2.41786E-004 -3.28554E-004
 -4.32580E-004 -5.48961E-004 -6.68722E-004 -7.80062E-004 -8.71269E-004 -9.34545E-004
 -9.69191E-004 -9.82589E-004  9.88345E-004  1.00214E-003  1.03661E-003  1.09667E-003
 -1.17677E-003 -1.26099E-003 -1.32645E-003 -1.34962E-003 -1.31388E-003 -1.21564E-003
 -1.06585E-003 -8.85816E-004 -6.99725E-004 -5.27703E-004 -3.82116E-004 -2.67379E-004
 -1.81988E-004 -1.21211E-004 -7.93654E-005 -5.12248E-005 -3.26103E-005 -2.04526E-005
 -1.26078E-005 -7.61697E-006 -4.49713E-006 -2.58838E-006 -1.44950E-006 -7.88662E-007
 -4.16519E-007 -2.13397E-007 -1.06022E-007 -5.10722E-008 -2.38513E-008 -1.07988E-008
 -4.74004E-009 -2.01723E-009 -8.32399E-010 -3.33086E-010 -1.29269E-010 -4.86675E-011
  1.77791E-011  6.30493E-012  2.17170E-012  7.27147E-013  2.36950E-013  7.52746E-014
  2.33710E-014  7.11717E-015  2.13667E-015  6.36711E-016  1.89955E-016  5.72800E-017
  1.76102E-017  5.54937E-018  1.79241E-018  5.90205E-019  1.96355E-019  6.53452E-020
  2.15557E-020
  1.20832E-010  1.78120E-010  2.65374E-010  3.99296E-010  6.04704E-010  9.16960E-010
 -1.38415E-009 -2.06841E-009 -3.04565E-009 -4.40315E-009 -6.23510E-009 -8.63711E-009
 -1.17029E-008 -1.55287E-008 -2.02330E-008  2.60046E-008  3.31895E-008  4.24344E-008
  5.48986E-008  7.25479E-008  9.85454E-008  1.37755E-007  1.97397E-007  2.87939E-007
  4.24374E-007  6.28178E-007  9.30386E-007  1.37640E-006  2.03327E-006  3.00031E-006
  4.42378E-006  6.51648E-006  9.58302E-006  1.40520E-005  2.05155E-005  2.97756E-005
 -4.28879E-005 -6.11817E-005 -8.62144E-005 -1.19597E-004 -1.62635E-004 -2.15769E-004
 -2.77920E-004 -3.46002E-004 -4.14919E-004 -4.78363E-004 -5.30357E-004 -5.67139E-004
 -5.88621E-004 -5.98762E-004  6.04564E-004  6.13970E-004  6.33276E-004  6.64808E-004
 -7.05565E-004 -7.47341E-004 -7.78539E-004 -7.87375E-004 -7.65582E-004 -7.11233E-004
 -6.29430E-004 -5.30514E-004 -4.26698E-004 -3.28708E-004 -2.43709E-004 -1.74854E-004
 -1.22063E-004 -8.33002E-005 -5.57638E-005 -3.66840E-005 -2.37186E-005 -1.50552E-005
 -9.36300E-006 -5.69221E-006 -3.37540E-006 -1.94863E-006 -1.09358E-006 -5.95983E-007
 -3.15187E-007 -1.61681E-007 -8.04267E-008 -3.87912E-008 -1.81401E-008 -8.22473E-009
 -3.61574E-009 -1.54134E-009 -6.37187E-010 -2.55485E-010 -9.93745E-011  3.75068E-011
  1.37413E-011  4.88933E-012  1.69081E-012  5.68880E-013  1.86503E-013  5.97108E-014
  1.87285E-014  5.78098E-015  1.76696E-015  5.39040E-016  1.65642E-016  5.17340E-017
  1.65299E-017  5.41316E-018  1.81034E-018  6.13485E-019  2.08631E-019  7.05371E-020
  2.35239E-020
  1.53114E-010  2.26012E-010  3.37169E-010  5.07918E-010  7.69934E-010  1.16830E-009
 -1.76423E-009 -2.63660E-009 -3.88130E-009 -5.60763E-009 -7.93133E-009 -1.09655E-008
 -1.48126E-008 -1.95626E-008 -2.53077E-008 -3.21842E-008  4.04552E-008  5.06509E-008
  6.37773E-008  8.16045E-008  1.07042E-007  1.44606E-007  2.00987E-007  2.85758E-007
  4.12306E-007  5.99163E-007  8.72002E-007  1.26675E-006  1.83432E-006  2.64753E-006
  3.81067E-006  5.47204E-006  7.83954E-006  1.11989E-005  1.59339E-005  2.25459E-005
  3.16666E-005 -4.40516E-005 -6.05325E-005 -8.19010E-005 -1.08703E-004 -1.40952E-004
 -1.77824E-004 -2.17462E-004 -2.57062E-004 -2.93324E-004 -3.23252E-004 -3.45047E-004
 -3.58768E-004 -3.66445E-004  3.71544E-004  3.77926E-004  3.88593E-004  4.04581E-004
 -4.24338E-004 -4.43808E-004 -4.57330E-004 -4.59182E-004 -4.45334E-004 -4.14776E-004
 -3.69874E-004 -3.15602E-004 -2.58028E-004 -2.02717E-004 -1.53640E-004 -1.12821E-004
 -8.06084E-005 -5.62327E-005 -3.83930E-005 -2.56831E-005 -1.68318E-005 -1.07959E-005
 -6.76624E-006 -4.13663E-006 -2.46288E-006 -1.42605E-006 -8.02155E-007 -4.38007E-007
 -2.32052E-007 -1.19245E-007 -5.94247E-008 -2.87170E-008 -1.34572E-008 -6.11541E-009
 -2.69516E-009 -1.15206E-009 -4.77703E-010 -1.92181E-010 -7.50314E-011  2.84380E-011
  1.04685E-011  3.74522E-012  1.30342E-012  4.41854E-013  1.46180E-013  4.73263E-014
  1.50523E-014  4.72835E-015  1.47729E-015  4.62949E-016  1.46814E-016  4.74682E-017
  1.57066E-017  5.31197E-018  1.82530E-018  6.31709E-019  2.18147E-019  7.45444E-020
  2.50396E-020
  1.87886E-010  2.77710E-010  4.14836E-010  6.25653E-010  9.49323E-010  1.44154E-009
 -2.17785E-009 -3.25539E-009 -4.79191E-009 -6.92075E-009 -9.78140E-009 -1.35065E-008
 -1.82087E-008 -2.39735E-008 -3.08676E-008 -3.89764E-008 -4.84837E-008  5.98104E-008
  7.38232E-008  9.21229E-008  1.17410E-007  1.53927E-007  2.07958E-007  2.88401E-007
  4.07420E-007  5.81276E-007  8.31490E-007  1.18662E-006  1.68502E-006  2.37894E-006
  3.34033E-006  4.66856E-006  6.49964E-006  9.01653E-006  1.24591E-005  1.71316E-005
  2.34028E-005  3.16929E-005  4.24357E-005 -5.60065E-005 -7.26085E-005 -9.21310E-005
 -1.14014E-004 -1.37182E-004 -1.60124E-004 -1.81139E-004 -1.98735E-004 -2.12050E-004
 -2.21131E-004 -2.26962E-004  2.31189E-004  2.35607E-004  2.41577E-004  2.49521E-004
 -2.58639E-004 -2.66980E-004 -2.71865E-004 -2.70608E-004 -2.61323E-004 -2.43538E-004
 -2.18372E-004 -1.88216E-004 -1.56053E-004 -1.24722E-004 -9.63648E-005 -7.22090E-005
 -5.26350E-005 -3.74131E-005 -2.59728E-005 -1.76210E-005 -1.16805E-005 -7.55879E-006
 -4.76972E-006 -2.93114E-006 -1.75217E-006 -1.01788E-006 -5.74209E-007 -3.14397E-007
 -1.67024E-007 -8.60774E-008 -4.30304E-008 -2.08657E-008 -9.81483E-009 -4.47876E-009
  1.98294E-009  8.51932E-010  3.55245E-010  1.43810E-010  5.65363E-011  2.15940E-011
  8.01784E-012  2.89633E-012  1.01903E-012  3.49745E-013  1.17354E-013  3.86159E-014
  1.25145E-014  4.01708E-015  1.28631E-015  4.14204E-016  1.35171E-016  4.49543E-017
  1.52614E-017  5.27320E-018  1.84213E-018  6.45137E-019  2.24591E-019  7.71537E-020
  2.60039E-020
  2.23274E-010  3.30454E-010  4.94267E-010  7.46329E-010  1.13354E-009 -1.72256E-009
 -2.60372E-009 -3.89305E-009 -5.73083E-009 -8.27527E-009 -1.16904E-008 -1.61293E-008
 -2.17156E-008 -2.85308E-008 -3.66174E-008 -4.60116E-008 -5.68207E-008  6.93623E-008
  8.43743E-008  1.03305E-007  1.28674E-007  1.64497E-007  2.16738E-007  2.93772E-007
  4.06831E-007  5.70451E-007  8.03015E-007  1.12752E-006  1.57287E-006  2.17591E-006
  2.98460E-006  4.06233E-006  5.49333E-006  7.38844E-006  9.89030E-006  1.31760E-005
  1.74542E-005  2.29536E-005  2.98972E-005  3.84591E-005 -4.87044E-005 -6.05201E-005
 -7.35570E-005 -8.72140E-005 -1.00690E-004 -1.13119E-004 -1.23760E-004 -1.32186E-004
 -1.38409E-004 -1.42872E-004 -1.46306E-004  1.49497E-004  1.53013E-004  1.56983E-004
  1.60984E-004 -1.64087E-004 -1.65057E-004 -1.62686E-004 -1.56149E-004 -1.45275E-004
 -1.30634E-004 -1.13399E-004 -9.50434E-005 -7.70086E-005 -6.04349E-005 -4.60363E-005
 -3.41076E-005 -2.46161E-005 -1.73230E-005 -1.18903E-005 -7.95844E-006 -5.19102E-006
 -3.29691E-006 -2.03713E-006 -1.22362E-006 -7.14042E-007 -4.04618E-007 -2.22578E-007
  1.18840E-007  6.15823E-008  3.09721E-008  1.51194E-008  7.16475E-009  3.29635E-009
  1.47270E-009  6.39059E-010  2.69419E-010  1.10387E-010  4.39724E-011  1.70387E-011
  6.42634E-012  2.36119E-012  8.46123E-013  2.96174E-013  1.01485E-013  3.41408E-014
  1.13211E-014  3.71946E-015  1.21836E-015  4.00668E-016  1.33143E-016  4.49110E-017
  1.53963E-017  5.35027E-018  1.87389E-018  6.56624E-019  2.28464E-019  7.84059E-020
  2.63974E-020
  2.56957E-010  3.80807E-010  5.70321E-010  8.62183E-010  1.31079E-009 -1.99344E-009
 -3.01479E-009 -4.50913E-009 -6.63858E-009 -9.58538E-009 -1.35373E-008 -1.86670E-008
 -2.51088E-008 -3.29406E-008 -4.21813E-008 -5.28200E-008 -6.48910E-008 -7.86131E-008
  9.46015E-008  1.14159E-007  1.39637E-007  1.74843E-007  2.25457E-007  2.99416E-007
  4.07204E-007  5.62031E-007  7.79911E-007  1.07973E-006  1.48348E-006  2.01687E-006
  2.71066E-006  3.60277E-006  4.74124E-006  6.18767E-006  8.02024E-006  1.03352E-005
  1.32448E-005  1.68694E-005  2.13222E-005  2.66846E-005  3.29748E-005  4.01142E-005
 -4.79033E-005 -5.60203E-005 -6.40531E-005 -7.15675E-005 -7.81964E-005  8.37242E-005
  8.81343E-005  9.15979E-005  9.44042E-005  9.68503E-005  9.91251E-005  1.01219E-004
  1.02890E-004  1.03690E-004  1.03071E-004  1.00524E-004  9.57351E-005  8.86981E-005
  7.97433E-005 -6.94756E-005 -5.86423E-005 -4.79810E-005 -3.80952E-005 -2.93877E-005
 -2.20533E-005 -1.61135E-005 -1.14694E-005 -7.95386E-006 -5.37285E-006 -3.53370E-006
  2.26163E-006  1.40782E-006  8.51933E-007  5.01014E-007  2.86274E-007  1.58911E-007
  8.56962E-008  4.48980E-008  2.28559E-008  1.13069E-008  5.43681E-009  2.54148E-009
  1.15523E-009  5.10743E-010  2.19684E-010  9.19581E-011  3.74733E-011  1.48719E-011
  5.75093E-012  2.16823E-012  7.97680E-013  2.86682E-013  1.00810E-013  3.47599E-014
  1.17874E-014  3.94661E-015  1.31108E-015  4.34600E-016  1.44579E-016  4.85017E-017
  1.64501E-017  5.63832E-018  1.94629E-018  6.72826E-019  2.31416E-019  7.86889E-020
  2.63060E-020
  2.86401E-010  4.25001E-010  6.37331E-010  9.64620E-010  1.46798E-009 -2.23422E-009
 -3.38081E-009 -5.05837E-009 -7.44850E-009 -1.07548E-008 -1.51862E-008 -2.09326E-008
 -2.81373E-008 -3.68741E-008 -4.71397E-008 -5.88788E-008 -7.20571E-008 -8.67989E-008
  1.03601E-007  1.23621E-007  1.49037E-007  1.83441E-007  2.32225E-007  3.02909E-007
  4.05318E-007  5.51576E-007  7.55878E-007  1.03408E-006  1.40322E-006  1.88123E-006
  2.48697E-006  3.24103E-006  4.16714E-006  5.29434E-006  6.65922E-006  8.30750E-006
  1.02936E-005  1.26769E-005  1.55136E-005  1.88437E-005  2.26745E-005  2.69644E-005
  3.16127E-005  3.64601E-005  4.13071E-005  4.59456E-005  5.01993E-005  5.39576E-005
  5.71912E-005  5.99412E-005  6.22837E-005  6.42833E-005  6.59477E-005  6.72012E-005
  6.78824E-005  6.77707E-005  6.66347E-005  6.42940E-005  6.06773E-005  5.58594E-005
  5.00644E-005  4.36326E-005  3.69603E-005  3.04325E-005  2.43677E-005  1.89859E-005
  1.44027E-005  1.06424E-005  7.66145E-006  5.37355E-006  3.67124E-006  2.44257E-006
  1.58209E-006  9.97348E-007  6.11790E-007  3.65126E-007  2.12005E-007  1.19762E-007
  6.58246E-008  3.52045E-008  1.83230E-008  9.28177E-009  4.57670E-009  2.19685E-009
  1.02663E-009  4.67111E-010  2.06939E-010  8.92693E-011  3.74992E-011  1.53402E-011
  6.11207E-012  2.37236E-012  8.97342E-013  3.30952E-013  1.19119E-013  4.18965E-014
  1.44272E-014  4.87712E-015  1.62433E-015  5.35387E-016  1.75550E-016  5.75673E-017
  1.89641E-017  6.29192E-018  2.10229E-018  7.05406E-019  2.36549E-019  7.88144E-020
  2.59396E-020
  3.09168E-010  4.59386E-010  6.89781E-010  1.04523E-009  1.59224E-009 -2.42523E-009
 -3.67192E-009 -5.49601E-009 -8.09459E-009 -1.16883E-008 -1.65026E-008 -2.27407E-008
 -3.05524E-008 -4.00062E-008 -5.10787E-008 -6.36742E-008 -7.76955E-008 -9.31790E-008
  1.10505E-007  1.30684E-007  1.55706E-007  1.88920E-007  2.35400E-007  3.02215E-007
  3.98544E-007  5.35547E-007  7.25943E-007  9.83313E-007  1.32121E-006  1.75225E-006
  2.28748E-006  2.93621E-006  3.70664E-006  4.60728E-006  5.64886E-006  6.84639E-006
  8.22024E-006  9.79545E-006  1.15984E-005  1.36504E-005  1.59600E-005  1.85139E-005
  2.12727E-005  2.41709E-005  2.71251E-005  3.00477E-005  3.28622E-005  3.55140E-005
  3.79716E-005  4.02163E-005  4.22250E-005  4.39526E-005  4.53217E-005  4.62248E-005
  4.65382E-005  4.61448E-005  4.49600E-005  4.29537E-005  4.01650E-005  3.67046E-005
  3.27448E-005  2.84974E-005  2.41856E-005  2.00154E-005  1.61539E-005  1.27167E-005
  9.76627E-006  7.31780E-006  5.34961E-006  3.81510E-006  2.65371E-006  1.80001E-006
  1.19037E-006  7.67354E-007  4.82116E-007  2.95186E-007  1.76109E-007  1.02369E-007
  5.79705E-008  3.19777E-008  1.71801E-008  8.98827E-009  4.57843E-009  2.27018E-009
  1.09552E-009  5.14396E-010  2.34965E-010  1.04387E-010  4.50976E-011  1.89433E-011
  7.73593E-012  3.07128E-012  1.18554E-012  4.45048E-013  1.62555E-013  5.78129E-014
  2.00447E-014  6.78701E-015  2.24972E-015  7.32455E-016  2.35214E-016  7.48734E-017
  2.37502E-017  7.54329E-018  2.40680E-018  7.72168E-019  2.48674E-019  8.00712E-020
  2.56419E-020
  3.23243E-010  4.80927E-010  7.23054E-010  1.09693E-009  1.67266E-009 -2.54971E-009
 -3.86264E-009 -5.78372E-009 -8.52029E-009 -1.23041E-008 -1.73710E-008 -2.39325E-008
 -3.21409E-008 -4.20590E-008 -5.36452E-008 -6.67696E-008 -8.12803E-008 -9.71338E-008
 -1.14599E-007  1.34535E-007  1.58728E-007  1.90252E-007  2.33805E-007  2.95952E-007
  3.85188E-007  5.11742E-007  6.87057E-007  9.22948E-007 -1.23050E-006 -1.61884E-006
  2.09410E-006  2.65879E-006  3.31189E-006  4.04985E-006  4.86836E-006  5.76470E-006
  6.73989E-006  7.79987E-006  8.95516E-006  1.02185E-005  1.16012E-005  1.31083E-005
  1.47363E-005  1.64720E-005  1.82950E-005  2.01821E-005  2.21102E-005  2.40562E-005
  2.59915E-005  2.78735E-005  2.96359E-005  3.11859E-005  3.24096E-005  3.31871E-005
  3.34136E-005  3.30201E-005  3.19871E-005  3.03496E-005  2.81910E-005  2.56312E-005
  2.28097E-005  1.98696E-005  1.69439E-005  1.41454E-005  1.15607E-005  9.24837E-006
  7.24052E-006  5.54582E-006  4.15423E-006  3.04205E-006  2.17671E-006  1.52126E-006
  1.03797E-006  6.91111E-007  4.48858E-007  2.84234E-007  1.75411E-007  1.05454E-007
  6.17312E-008  3.51720E-008  1.94969E-008  1.05109E-008  5.50890E-009  2.80606E-009
  1.38868E-009  6.67522E-010  3.11588E-010  1.41208E-010  6.21188E-011  2.65227E-011
  1.09902E-011  4.41948E-012  1.72480E-012  6.53381E-013  2.40314E-013  8.58571E-014
  2.98176E-014  1.00771E-014  3.31930E-015  1.06794E-015  3.36608E-016  1.04337E-016
  3.19530E-017  9.71850E-018  2.95066E-018  8.97948E-019  2.74491E-019  8.42509E-020
  2.58906E-020
  3.27332E-010  4.87645E-010  7.34094E-010  1.11499E-009  1.70187E-009 -2.59629E-009
 -3.93548E-009 -5.89517E-009 -8.68661E-009 -1.25456E-008 -1.77117E-008 -2.43981E-008
 -3.27559E-008 -4.28414E-008 -5.45977E-008 -6.78682E-008 -8.24570E-008 -9.82522E-008
 -1.15420E-007  1.34668E-007  1.57563E-007  1.86870E-007  2.26863E-007  2.83536E-007
  3.64643E-007  4.79468E-007  6.38287E-007  8.51479E-007 -1.12836E-006 -1.47585E-006
 -1.89726E-006 -2.39144E-006  2.95257E-006  3.57090E-006  4.23440E-006  4.93112E-006
  5.65187E-006  6.39245E-006  7.15489E-006  7.94731E-006  8.78238E-006  9.67512E-006
  1.06408E-005  1.16934E-005  1.28453E-005  1.41066E-005  1.54822E-005  1.69675E-005
  1.85395E-005  2.01494E-005  2.17176E-005  2.31365E-005  2.42827E-005  2.50374E-005
  2.53085E-005  2.50494E-005  2.42668E-005  2.30171E-005  2.13926E-005  1.95038E-005
  1.74614E-005  1.53642E-005  1.32931E-005  1.13098E-005  9.45894E-006  7.77127E-006
  6.26629E-006  4.95398E-006  3.83589E-006  2.90603E-006  2.15196E-006  1.55623E-006
  1.09812E-006  7.55477E-007  5.06370E-007  3.30440E-007  2.09809E-007  1.29542E-007
  7.77380E-008  4.53205E-008  2.56581E-008  1.41018E-008  7.52182E-009  3.89280E-009
  1.95435E-009  9.51638E-010  4.49375E-010  2.05761E-010  9.13479E-011  3.93176E-011
  1.64065E-011  6.63716E-012  2.60320E-012  9.89993E-013  3.65118E-013  1.30626E-013
  4.53536E-014  1.52917E-014  5.01144E-015  1.59851E-015  4.97191E-016  1.51180E-016
  4.50913E-017  1.32479E-017  3.85298E-018  1.11507E-018  3.22637E-019  9.36382E-020
  2.72872E-020
  3.21056E-010  4.78917E-010  7.21877E-010  1.09771E-009  1.67716E-009 -2.56060E-009
 -3.88368E-009 -5.81996E-009 -8.57801E-009 -1.23904E-008 -1.74927E-008 -2.40936E-008
 -3.23389E-008 -4.22774E-008 -5.38415E-008 -6.68562E-008 -8.10945E-008 -9.63904E-008
 -1.12820E-007  1.30944E-007  1.52104E-007  1.78734E-007  2.14641E-007  2.65196E-007
  3.37357E-007  4.39448E-007  5.80639E-007 -7.70094E-007 -1.01585E-006 -1.32350E-006
 -1.69501E-006 -2.12771E-006 -2.61402E-006  3.14196E-006  3.69659E-006  4.26222E-006
  4.82516E-006  5.37632E-006  5.91320E-006  6.44076E-006  6.97122E-006  7.52296E-006
  8.11893E-006  8.78509E-006  9.54850E-006  1.04345E-005  1.14622E-005  1.26373E-005
  1.39440E-005  1.53375E-005  1.67414E-005  1.80527E-005  1.91557E-005  1.99422E-005
  2.03326E-005  2.02910E-005  1.98300E-005  1.90035E-005  1.78909E-005  1.65787E-005
  1.51457E-005  1.36540E-005  1.21484E-005  1.06604E-005  9.21431E-006  7.83153E-006
  6.53335E-006  5.34023E-006  4.26993E-006  3.33509E-006  2.54153E-006  1.88770E-006
  1.36531E-006  9.60822E-007  6.57458E-007  4.37160E-007  2.82312E-007  1.76984E-007
  1.07669E-007  6.35408E-008  3.63674E-008  2.01825E-008  1.08584E-008 -5.66281E-009
 -2.86235E-009 -1.40219E-009 -6.65662E-010 -3.06228E-010 -1.36511E-010 -5.89671E-011
 -2.46816E-011  1.00106E-011  3.93453E-012  1.49863E-012  5.53236E-013  1.97978E-013
  6.86939E-014  2.31194E-014  7.55133E-015  2.39550E-015  7.38881E-016  2.21939E-016
  6.50589E-017  1.86655E-017  5.26067E-018  1.46308E-018  4.03564E-019  1.10959E-019
  3.05369E-020
  3.05008E-010  4.55569E-010  6.87562E-010  1.04675E-009  1.60088E-009 -2.44607E-009
 -3.71216E-009 -5.56524E-009 -8.20478E-009 -1.18529E-008 -1.67345E-008 -2.30474E-008
 -3.09283E-008 -4.04184E-008 -5.14435E-008 -6.38200E-008 -7.73035E-008 -9.16904E-008
 -1.06982E-007  1.23606E-007  1.42682E-007  1.66303E-007  1.97789E-007  2.41858E-007
  3.04648E-007  3.93518E-007  5.16590E-007  6.81985E-007 -8.96811E-007 -1.16598E-006
 -1.49107E-006 -1.86939E-006 -2.29361E-006 -2.75211E-006  3.23012E-006  3.71168E-006
  4.18211E-006  4.63050E-006  5.05188E-006  5.44855E-006  5.83050E-006  6.21499E-006
  6.62556E-006  7.09051E-006  7.64082E-006  8.30690E-006  9.11351E-006  1.00729E-005
  1.11772E-005  1.23918E-005  1.36540E-005  1.48778E-005  1.59664E-005  1.68299E-005
  1.74022E-005  1.76529E-005  1.75890E-005  1.72470E-005  1.66780E-005  1.59325E-005
  1.50497E-005  1.40543E-005  1.29603E-005  1.17786E-005  1.05251E-005  9.22531E-006
  7.91428E-006  6.63310E-006  5.42310E-006  4.32004E-006  3.34985E-006  2.52651E-006
  1.85221E-006  1.31910E-006  9.12153E-007 -6.12158E-007 -3.98564E-007 -2.51667E-007
 -1.54076E-007 -9.14374E-008 -5.25923E-008 -2.93139E-008 -1.58319E-008 -8.28464E-009
 -4.20020E-009 -2.06303E-009 -9.81685E-010 -4.52544E-010 -2.02101E-010 -8.74368E-011
 -3.66472E-011  1.48804E-011  5.85367E-012  2.23100E-012  8.23866E-013  2.94809E-013
  1.02239E-013  3.43695E-014  1.12032E-014  3.54254E-015  1.08734E-015  3.24254E-016
  9.40644E-017  2.65922E-017  7.34372E-018  1.98740E-018  5.29164E-019  1.39274E-019
  3.64179E-020
  2.80662E-010  4.19751E-010  6.34312E-010  9.66801E-010  1.48007E-009 -2.26326E-009
 -3.43677E-009 -5.15456E-009 -7.60142E-009 -1.09830E-008 -1.55070E-008 -2.13558E-008
 -2.86534E-008 -3.74339E-008 -4.76209E-008 -5.90315E-008 -7.14175E-008 -8.45554E-008
 -9.83909E-008  1.13235E-007  1.29999E-007  1.50445E-007  1.77407E-007  2.14953E-007
  2.68407E-007  3.44199E-007  4.49475E-007  5.91470E-007 -7.76644E-007 -1.00967E-006
 -1.29245E-006 -1.62323E-006 -1.99625E-006  2.40187E-006  2.82744E-006  3.25882E-006
  3.68238E-006  4.08715E-006  4.46676E-006  4.82084E-006  5.15577E-006  5.48474E-006
  5.82730E-006  6.20834E-006  6.65651E-006  7.20137E-006  7.86908E-006  8.67661E-006
  9.62518E-006  1.06951E-005  1.18441E-005  1.30112E-005  1.41261E-005  1.51222E-005
  1.59485E-005  1.65773E-005  1.70027E-005  1.72335E-005  1.72805E-005  1.71466E-005
  1.68222E-005  1.62885E-005  1.55272E-005  1.45321E-005  1.33182E-005  1.19252E-005
  1.04138E-005  8.85714E-006 -7.32988E-006 -5.89814E-006 -4.61231E-006 -3.50359E-006
 -2.58423E-006 -1.85015E-006 -1.28524E-006 -8.66005E-007 -5.65826E-007 -3.58393E-007
 -2.20017E-007 -1.30888E-007 -7.54449E-008 -4.21317E-008 -2.27932E-008 -1.19454E-008
 -6.06433E-009 -2.98223E-009 -1.42061E-009 -6.55505E-010 -2.92988E-010 -1.26852E-010
 -5.32011E-011 -2.16135E-011  8.50592E-012  3.24280E-012  1.19767E-012  4.28549E-013
  1.48575E-013  4.99140E-014  1.62520E-014  5.12989E-015  1.57028E-015  4.66378E-016
  1.34494E-016  3.76983E-017  1.02852E-017  2.73678E-018  7.12110E-019  1.81811E-019
  4.57386E-020
  2.50153E-010  3.74608E-010  5.66815E-010  8.64926E-010  1.32542E-009 -2.02837E-009
 -3.08192E-009 -4.62431E-009 -6.82141E-009 -9.85766E-009 -1.39191E-008 -1.91683E-008
 -2.57150E-008 -3.35864E-008 -4.27082E-008 -5.29063E-008 -6.39416E-008 -7.55870E-008
 -8.77520E-008 -1.00653E-007  1.15015E-007  1.32290E-007  1.54858E-007  1.86165E-007
  2.30769E-007  2.94234E-007  3.82841E-007  5.03098E-007 -6.61058E-007 -8.61507E-007
 -1.10713E-006 -1.39779E-006  1.73011E-006  2.09743E-006  2.49037E-006  2.89782E-006
  3.30836E-006  3.71191E-006  4.10116E-006  4.47293E-006  4.82894E-006  5.17639E-006
  5.52803E-006  5.90207E-006  6.32136E-006  6.81179E-006  7.39925E-006  8.10531E-006
  8.94221E-006  9.90854E-006  1.09873E-005  1.21476E-005  1.33503E-005  1.45550E-005
  1.57270E-005  1.68388E-005  1.78672E-005  1.87851E-005  1.95532E-005  2.01151E-005
  2.04010E-005  2.03389E-005  1.98723E-005  1.89769E-005  1.76719E-005 -1.60209E-005
 -1.41234E-005 -1.20983E-005 -1.00663E-005 -8.13334E-006 -6.38055E-006 -4.85924E-006
 -3.59181E-006 -2.57628E-006 -1.79261E-006 -1.20967E-006 -7.91449E-007 -5.01930E-007
 -3.08488E-007 -1.83712E-007 -1.05995E-007 -5.92442E-008 -3.20768E-008 -1.68231E-008
 -8.54628E-009 -4.20534E-009 -2.00436E-009 -9.25339E-010 -4.13787E-010 -1.79228E-010
 -7.51955E-011 -3.05590E-011  1.20297E-011  4.58717E-012  1.69443E-012  6.06324E-013
  2.10190E-013  7.05950E-014  2.29739E-014  7.24531E-015  2.21476E-015  6.56400E-016
  1.88695E-016  5.26446E-017  1.42662E-017  3.75942E-018  9.64914E-019  2.41742E-019
  5.92860E-020
  2.15962E-010  3.23827E-010  4.90603E-010  7.49498E-010  1.14966E-009 -1.76079E-009
 -2.67695E-009 -4.01840E-009 -5.92936E-009 -8.57008E-009 -1.21020E-008 -1.66659E-008
 -2.23557E-008 -2.91927E-008 -3.71081E-008 -4.59433E-008 -5.54785E-008 -6.54974E-008
 -7.58916E-008 -8.68048E-008  9.88053E-008  1.13072E-007  1.31571E-007  1.57187E-007
  1.93790E-007  2.46179E-007  3.19902E-007  4.20910E-007  5.55070E-007  7.27556E-007
  9.42201E-007  1.20089E-006  1.50314E-006  1.84587E-006  2.22361E-006  2.62895E-006
  3.05333E-006  3.48798E-006  3.92490E-006  4.35785E-006  4.78322E-006  5.20097E-006
  5.61551E-006  6.03656E-006  6.47973E-006  6.96634E-006  7.52211E-006  8.17447E-006
  8.94894E-006  9.86538E-006  1.09353E-005  1.21609E-005  1.35364E-005  1.50492E-005
  1.66807E-005  1.84024E-005  2.01700E-005  2.19147E-005  2.35375E-005  2.49107E-005
  2.58900E-005  2.63371E-005  2.61473E-005 -2.52748E-005 -2.37466E-005 -2.16618E-005
 -1.91742E-005 -1.64661E-005 -1.37195E-005 -1.10926E-005 -8.70443E-006 -6.62961E-006
 -4.90069E-006 -3.51546E-006 -2.44658E-006 -1.65147E-006 -1.08090E-006 -6.85789E-007
 -4.21683E-007 -2.51242E-007 -1.45027E-007 -8.10987E-008 -4.39296E-008 -2.30494E-008
 -1.17142E-008 -5.76650E-009 -2.74949E-009 -1.26980E-009 -5.68018E-010 -2.46113E-010
 -1.03289E-010 -4.19886E-011  1.65335E-011  6.30614E-012  2.32990E-012  8.33861E-013
  2.89101E-013  9.71014E-014  3.15970E-014  9.96208E-015  3.04360E-015  9.01219E-016
  2.58691E-016  7.20080E-017  1.94461E-017  5.09824E-018  1.29880E-018  3.21925E-019
  7.77701E-020
  1.80594E-010  2.71146E-010  4.11313E-010  6.29092E-010  9.65921E-010 -1.48053E-009
 -2.25223E-009 -3.38231E-009 -4.99227E-009 -7.21702E-009 -1.01923E-008 -1.40362E-008
 -1.88270E-008 -2.45809E-008 -3.12371E-008 -3.86570E-008 -4.66476E-008 -5.50138E-008
 -6.36454E-008 -7.26354E-008  8.24253E-008  9.39632E-008  1.08859E-007  1.29514E-007
  1.59205E-007  2.02093E-007  2.63142E-007  3.47926E-007  4.62325E-007  6.12130E-007
  8.02570E-007  1.03783E-006  1.32062E-006  1.65176E-006  2.03006E-006  2.45214E-006
  2.91263E-006  3.40432E-006  3.91860E-006  4.44605E-006  4.97733E-006  5.50452E-006
  6.02288E-006  6.53300E-006  7.04297E-006  7.57001E-006  8.14089E-006  8.79097E-006
  9.56156E-006  1.04963E-005  1.16373E-005  1.30213E-005  1.46764E-005  1.66181E-005
  1.88431E-005  2.13214E-005  2.39848E-005  2.67179E-005  2.93529E-005  3.16774E-005
  3.34561E-005 -3.44669E-005 -3.45434E-005 -3.36125E-005 -3.17137E-005 -2.89950E-005
 -2.56846E-005 -2.20496E-005 -1.83529E-005 -1.48184E-005 -1.16109E-005 -8.83124E-006
 -6.52071E-006 -4.67353E-006 -3.25067E-006 -2.19353E-006 -1.43554E-006 -9.10848E-007
 -5.60170E-007 -3.33840E-007 -1.92766E-007 -1.07830E-007 -5.84304E-008 -3.06690E-008
 -1.55924E-008 -7.67837E-009 -3.66241E-009 -1.69202E-009 -7.57160E-010 -3.28182E-010
 -1.37782E-010 -5.60300E-011  2.20703E-011  8.42092E-012  3.11231E-012  1.11426E-012
  3.86442E-013  1.29834E-013  4.22588E-014  1.33259E-014  4.07157E-015  1.20546E-015
  3.45886E-016  9.62026E-017  2.59435E-017  6.78614E-018  1.72264E-018  4.24678E-019
  1.01778E-019
  1.46280E-010  2.19913E-010  3.34019E-010  5.11462E-010  7.86078E-010 -1.20582E-009
 -1.83543E-009 -2.75759E-009 -4.07143E-009 -5.88700E-009 -8.31492E-009 -1.14513E-008
 -1.53593E-008 -2.00512E-008 -2.54754E-008 -3.15160E-008 -3.80106E-008 -4.47925E-008
 -5.17610E-008 -5.89781E-008  6.67881E-008  7.59524E-008  8.77879E-008  1.04297E-007
  1.28272E-007  1.63371E-007  2.14126E-007  2.85904E-007  3.84783E-007  5.17346E-007
  6.90395E-007  9.10577E-007  1.18393E-006  1.51537E-006  1.90809E-006  2.36297E-006
  2.87798E-006  3.44767E-006  4.06295E-006  4.71127E-006  5.37749E-006  6.04566E-006
  6.70177E-006  7.33742E-006  7.95376E-006  8.56512E-006  9.20130E-006  9.90792E-006
  1.07445E-005  1.17803E-005  1.30892E-005  1.47423E-005  1.68010E-005  1.93077E-005
  2.22741E-005  2.56677E-005  2.93955E-005  3.32911E-005  3.71095E-005 -4.05391E-005
 -4.32340E-005 -4.48678E-005 -4.51964E-005 -4.41123E-005 -4.16731E-005 -3.80926E-005
 -3.36981E-005 -2.88674E-005 -2.39658E-005 -1.92978E-005 -1.50816E-005 -1.14447E-005
 -8.43443E-006 -6.03639E-006 -4.19433E-006 -2.82850E-006 -1.85048E-006 -1.17403E-006
 -7.22090E-007 -4.30431E-007 -2.48613E-007 -1.39119E-007 -7.54138E-008 -3.95993E-008
 -2.01410E-008 -9.92254E-009 -4.73489E-009 -2.18847E-009 -9.79756E-010 -4.24859E-010
 -1.78453E-010 -7.26043E-011  2.86131E-011  1.09229E-011  4.03916E-012  1.44688E-012
  5.02080E-013  1.68782E-013  5.49678E-014  1.73436E-014  5.30203E-015  1.57054E-015
  4.50821E-016  1.25417E-016  3.38207E-017  8.84253E-018  2.24219E-018  5.51633E-019
  1.31753E-019
  1.14769E-010  1.72765E-010  2.62740E-010  4.02781E-010  6.19648E-010 -9.51269E-010
 -1.44883E-009 -2.17773E-009 -3.21630E-009 -4.65153E-009 -6.57078E-009 -9.04984E-009
 -1.21384E-008 -1.58454E-008 -2.01293E-008 -2.48968E-008 -3.00171E-008 -3.53553E-008
 -4.08277E-008 -4.64804E-008  5.25872E-008  5.97649E-008  6.90993E-008  8.22770E-008
  1.01717E-007  1.30699E-007  1.73472E-007  2.35347E-007  3.22740E-007  4.43155E-007
  6.05061E-007  8.17630E-007  1.09028E-006  1.43201E-006  1.85046E-006  2.35082E-006
  2.93455E-006  3.59817E-006  4.33238E-006  5.12185E-006  5.94597E-006  6.78118E-006
  7.60478E-006  8.40016E-006  9.16280E-006  9.90591E-006  1.06645E-005  1.14967E-005
  1.24821E-005  1.37168E-005  1.53055E-005  1.73525E-005  1.99502E-005  2.31654E-005
  2.70239E-005  3.14902E-005  3.64460E-005 -4.16713E-005 -4.68361E-005 -5.15152E-005
 -5.52325E-005 -5.75355E-005 -5.80848E-005 -5.67322E-005 -5.35606E-005 -4.88704E-005
 -4.31155E-005 -3.68127E-005 -3.04521E-005 -2.44327E-005 -1.90310E-005 -1.43998E-005
 -1.05872E-005 -7.56353E-006 -5.24885E-006 -3.53685E-006 -2.31298E-006 -1.46731E-006
 -9.02584E-007 -5.38168E-007 -3.10958E-007 -1.74084E-007 -9.44143E-008 -4.96022E-008
 -2.52424E-008 -1.24427E-008 -5.94090E-009 -2.74751E-009 -1.23078E-009 -5.34045E-010
 -2.24459E-010 -9.13834E-011 -3.60390E-011  1.37678E-011  5.09508E-012  1.82660E-012
  6.34386E-013  2.13450E-013  6.95807E-014  2.19760E-014  6.72514E-015  1.99421E-015
  5.73049E-016  1.59589E-016  4.30784E-017  1.12725E-017  2.86008E-018  7.03780E-019
  1.68015E-019
  8.72208E-011  1.31467E-010  2.00189E-010  3.07242E-010  4.73131E-010 -7.26909E-010
 -1.10779E-009 -1.66585E-009 -2.46110E-009 -3.56013E-009 -5.02982E-009 -6.92813E-009
 -9.29296E-009 -1.21310E-008 -1.54101E-008 -1.90582E-008 -2.29747E-008 -2.70562E-008
 -3.12399E-008 -3.55666E-008  4.02616E-008  4.58339E-008  5.31942E-008  6.37902E-008
  7.97639E-008  1.04130E-007  1.40977E-007  1.95674E-007  2.75076E-007  3.87668E-007
  5.43600E-007  7.54527E-007  1.03317E-006  1.39250E-006  1.84454E-006  2.39877E-006
  3.06026E-006  3.82781E-006  4.69240E-006  5.63660E-006  6.63525E-006 -7.65828E-006
 -8.67562E-006 -9.66408E-006  1.06154E-005  1.15439E-005  1.24920E-005  1.35321E-005
  1.47650E-005  1.63126E-005  1.83088E-005  2.08867E-005  2.41651E-005  2.82313E-005
  3.31217E-005 -3.87970E-005 -4.51136E-005 -5.17964E-005 -5.84256E-005 -6.44510E-005
 -6.92497E-005 -7.22248E-005 -7.29273E-005 -7.11646E-005 -6.70551E-005 -6.10072E-005
 -5.36292E-005 -4.56033E-005 -3.75640E-005 -3.00145E-005 -2.32907E-005 -1.75659E-005
 -1.28815E-005 -9.18466E-006 -6.36541E-006 -4.28585E-006 -2.80182E-006 -1.77741E-006
 -1.09359E-006 -6.52329E-007 -3.77124E-007 -2.11256E-007 -1.14651E-007 -6.02766E-008
 -3.06971E-008 -1.51430E-008 -7.23580E-009 -3.34905E-009 -1.50149E-009 -6.52065E-010
 -2.74307E-010 -1.11781E-010 -4.41264E-011  1.68746E-011  6.25157E-012  2.24377E-012
  7.80218E-013  2.62858E-013  8.58047E-014  2.71400E-014  8.31838E-015  2.47074E-015
  7.11226E-016  1.98434E-016  5.36654E-017  1.40701E-017  3.57672E-018  8.81728E-019
  2.10836E-019
  6.42061E-011  9.69038E-011  1.47745E-010  2.27014E-010  3.49925E-010 -5.38039E-010
 -8.20453E-010 -1.23432E-009 -1.82417E-009 -2.63941E-009 -3.72964E-009 -5.13787E-009
 -6.89221E-009 -8.99769E-009 -1.14304E-008 -1.41374E-008 -1.70448E-008 -2.00778E-008
 -2.31952E-008 -2.64391E-008  3.00026E-008  3.43175E-008  4.01654E-008  4.88192E-008
  6.22229E-008  8.32174E-008  1.15816E-007  1.65522E-007  2.39665E-007  3.47697E-007
  5.01367E-007  7.14666E-007  1.00340E-006  1.38430E-006  1.87356E-006  2.48486E-006
  3.22699E-006  4.10139E-006 -5.10009E-006 -6.20468E-006 -7.38703E-006 -8.61251E-006
 -9.84598E-006 -1.10603E-005  1.22463E-005  1.34220E-005  1.46394E-005  1.59868E-005
  1.75853E-005  1.95805E-005  2.21302E-005  2.53894E-005  2.94948E-005  3.45460E-005
 -4.05836E-005 -4.75605E-005 -5.53065E-005 -6.34924E-005 -7.16076E-005 -7.89740E-005
 -8.48148E-005 -8.83805E-005 -8.91079E-005 -8.67626E-005 -8.15107E-005 -7.38884E-005
 -6.46805E-005 -5.47527E-005 -4.48945E-005 -3.57153E-005 -2.76056E-005 -2.07513E-005
 -1.51776E-005 -1.08012E-005 -7.47653E-006 -5.03068E-006 -3.28815E-006 -2.08630E-006
 -1.28423E-006 -7.66532E-007 -4.43487E-007 -2.48645E-007 -1.35066E-007 -7.10778E-008
 -3.62338E-008 -1.78926E-008 -8.55865E-009 -3.96563E-009 -1.77991E-009 -7.73879E-010
 -3.25946E-010 -1.32993E-010 -5.25694E-011  2.01315E-011  7.46921E-012  2.68501E-012
  9.35212E-013  3.15637E-013  1.03230E-013  3.27180E-014  1.00499E-014  2.99199E-015
  8.63410E-016  2.41530E-016  6.55038E-017  1.72246E-017  4.39210E-018  1.08618E-018
  2.60559E-019
  4.57817E-011  6.91869E-011  1.05620E-010  1.62473E-010  2.50684E-010 -3.85750E-010
 -5.88585E-010 -8.85897E-010 -1.30969E-009 -1.89548E-009 -2.67894E-009 -3.69103E-009
 -4.95203E-009 -6.46572E-009 -8.21534E-009 -1.01635E-008 -1.22589E-008 -1.44514E-008
 -1.67192E-008  1.91089E-008  2.17929E-008  2.51480E-008  2.98628E-008  3.70840E-008
  4.86161E-008  6.71860E-008  9.67827E-008  1.43065E-007  2.13811E-007  3.19342E-007
  4.72827E-007  6.90322E-007  9.90380E-007  1.39310E-006  1.91852E-006 -2.58431E-006
 -3.40305E-006 -4.37931E-006 -5.50713E-006 -6.76874E-006 -8.13531E-006 -9.57059E-006
 -1.10379E-005 -1.25100E-005  1.39806E-005  1.54749E-005  1.70571E-005  1.88317E-005
  2.09388E-005  2.35425E-005  2.68164E-005  3.09262E-005  3.60123E-005  4.21720E-005
 -4.94370E-005 -5.77431E-005 -6.68895E-005 -7.64946E-005 -8.59639E-005 -9.45013E-005
 -1.01187E-004 -1.05130E-004 -1.05665E-004 -1.02529E-004 -9.59509E-005 -8.66066E-005
 -7.54662E-005 -6.35811E-005 -5.18913E-005 -4.11027E-005 -3.16485E-005 -2.37154E-005
 -1.73038E-005 -1.22939E-005 -8.50151E-006 -5.71822E-006 -3.73796E-006 -2.37285E-006
 -1.46172E-006 -8.73303E-007 -5.05810E-007 -2.83920E-007 -1.54420E-007 -8.13676E-008
 -4.15347E-008 -2.05383E-008 -9.83804E-009 -4.56506E-009 -2.05204E-009 -8.93585E-010
 -3.76976E-010 -1.54075E-010 -6.10114E-011 -2.34083E-011  8.70220E-012  3.13483E-012
  1.09433E-012  3.70220E-013  1.21389E-013  3.85778E-014  1.18842E-014  3.54904E-015
  1.02755E-015  2.88458E-016  7.85238E-017  2.07302E-017  5.30817E-018  1.31850E-018
  3.17738E-019
  3.16203E-011  4.78483E-011  7.31373E-011  1.12634E-010  1.73955E-010 -2.67890E-010
 -4.09001E-010 -6.15886E-010 -9.10833E-010 -1.31858E-009 -1.86401E-009 -2.56872E-009
 -3.44697E-009 -4.50167E-009 -5.72166E-009 -7.08200E-009 -8.54911E-009 -1.00927E-008
 -1.17070E-008  1.34437E-008  1.54616E-008  1.80979E-008  2.19729E-008  2.81405E-008
  3.83021E-008  5.51018E-008  8.25151E-008  1.26327E-007  1.94673E-007  2.98569E-007
  4.52322E-007  6.73663E-007  9.83410E-007 -1.40451E-006 -1.96035E-006 -2.67228E-006
 -3.55668E-006 -4.62171E-006 -5.86465E-006 -7.27043E-006 -8.81253E-006 -1.04571E-005
 -1.21706E-005 -1.39309E-005  1.57399E-005  1.76346E-005  1.96941E-005  2.20400E-005
  2.48284E-005  2.82353E-005  3.24382E-005  3.75966E-005  4.38338E-005  5.12210E-005
  5.97577E-005 -6.93440E-005 -7.97391E-005 -9.05115E-005 -1.00999E-004 -1.10317E-004
 -1.17438E-004 -1.21370E-004 -1.21382E-004 -1.17210E-004 -1.09159E-004 -9.80475E-005
 -8.50174E-005 -7.12849E-005 -5.79154E-005 -4.56871E-005 -3.50561E-005 -2.61964E-005
 -1.90762E-005 -1.35366E-005 -9.35592E-006 -6.29330E-006 -4.11610E-006 -2.61525E-006
 -1.61293E-006 -9.64958E-007 -5.59732E-007 -3.14688E-007 -1.71438E-007 -9.04899E-008
 -4.62726E-008 -2.29226E-008 -1.10006E-008 -5.11429E-009 -2.30348E-009 -1.00514E-009
 -4.24945E-010 -1.74069E-010 -6.90905E-011 -2.65734E-011  9.90456E-012  3.57778E-012
  1.25260E-012  4.25077E-013  1.39834E-013  4.45954E-014  1.37891E-014  4.13420E-015
  1.20200E-015  3.38938E-016  9.27012E-017  2.45952E-017  6.33094E-018  1.58121E-018
  3.83241E-019
  2.11544E-011  3.20531E-011  4.90559E-011  7.56343E-011  1.16925E-010 -1.80205E-010
 -2.75296E-010 -4.14746E-010 -6.13592E-010 -8.88538E-010 -1.25639E-009 -1.73181E-009
 -2.32455E-009 -3.03687E-009 -3.86184E-009 -4.78383E-009 -5.78263E-009 -6.84283E-009
 -7.97081E-009  9.22235E-009  1.07458E-008  1.28484E-008  1.60975E-008  2.14730E-008
  3.05900E-008  4.60142E-008  7.16835E-008  1.13436E-007  1.79618E-007  2.81691E-007
  4.34736E-007 -6.57665E-007 -9.72962E-007 -1.40577E-006 -1.98218E-006 -2.72680E-006
 -3.65969E-006 -4.79315E-006 -6.12902E-006 -7.65735E-006 -9.35758E-006 -1.12031E-005
 -1.31696E-005  1.52469E-005  1.74514E-005  1.98378E-005  2.25045E-005  2.55913E-005
  2.92676E-005  3.37134E-005  3.90954E-005  4.55444E-005 -5.31371E-005  6.18828E-005
  7.17122E-005  8.24582E-005  9.38221E-005 -1.05325E-004 -1.16266E-004 -1.25720E-004
 -1.32624E-004 -1.35958E-004 -1.34990E-004 -1.29498E-004 -1.19876E-004 -1.07068E-004
 -9.23535E-005 -7.70635E-005 -6.23409E-005 -4.89972E-005 -3.74849E-005 -2.79508E-005
 -2.03260E-005 -1.44148E-005 -9.96373E-006 -6.70651E-006 -4.39121E-006 -2.79410E-006
 -1.72617E-006 -1.03466E-006 -6.01373E-007 -3.38813E-007 -1.84984E-007 -9.78590E-008
 -5.01560E-008 -2.49049E-008 -1.19808E-008 -5.58389E-009 -2.52146E-009 -1.10319E-009
 -4.67689E-010 -1.92132E-010 -7.64901E-011 -2.95126E-011  1.10368E-011  4.00075E-012
  1.40587E-012  4.78957E-013  1.58210E-013  5.06760E-014  1.57416E-014  4.74260E-015
  1.38598E-015  3.92929E-016  1.08079E-016  2.88460E-017  7.47128E-018  1.87810E-018
  4.58250E-019
  1.37086E-011  2.07985E-011  3.18716E-011  4.91956E-011  7.61261E-011 -1.17418E-010
 -1.79489E-010 -2.70539E-010 -4.00400E-010 -5.80001E-010 -8.20360E-010 -1.13112E-009
 -1.51882E-009 -1.98522E-009 -2.52639E-009 -3.13333E-009 -3.79533E-009 -4.50744E-009
  5.28435E-009  6.18379E-009  7.34478E-009  9.04921E-009  1.18192E-008  1.65680E-008
  2.48254E-008  3.90618E-008  6.31269E-008  1.02806E-007  1.66465E-007  2.65718E-007
 -4.15991E-007 -6.36815E-007 -9.51654E-007 -1.38708E-006 -1.97119E-006 -2.73126E-006
 -3.69088E-006 -4.86694E-006 -6.26728E-006 -7.88968E-006 -9.72362E-006 -1.17553E-005
  1.39766E-005  1.63968E-005  1.90554E-005  2.20322E-005  2.54508E-005  2.94723E-005
  3.42785E-005  4.00454E-005  4.69130E-005 -5.49563E-005 -6.41659E-005  7.44404E-005
  8.55882E-005  9.73278E-005  1.09274E-004  1.20902E-004  1.31511E-004 -1.40216E-004
 -1.46017E-004 -1.47974E-004 -1.45446E-004 -1.38311E-004 -1.27061E-004 -1.12735E-004
 -9.66832E-005 -8.02802E-005 -6.46784E-005 -5.06710E-005 -3.86753E-005 -2.87969E-005
 -2.09289E-005 -1.48451E-005 -1.02699E-005 -6.92220E-006 -4.54067E-006 -2.89538E-006
 -1.79299E-006 -1.07744E-006 -6.27905E-007 -3.54735E-007 -1.94225E-007 -1.03045E-007
 -5.29698E-008 -2.63816E-008 -1.27305E-008 -5.95217E-009 -2.69656E-009 -1.18380E-009
 -5.03624E-010 -2.07649E-010 -8.29819E-011 -3.21445E-011  1.20709E-011  4.39467E-012
  1.55134E-012  5.31046E-013  1.76297E-013  5.67669E-014  1.77309E-014  5.37276E-015
  1.57960E-015  4.50635E-016  1.24760E-016  3.35234E-017  8.74341E-018  2.21367E-018
  5.44103E-019
  8.60493E-012  1.30724E-011  2.00574E-011  3.09950E-011  4.80087E-011 -7.41079E-011
 -1.13355E-010 -1.70941E-010 -2.53096E-010 -3.66752E-010 -5.18914E-010 -7.15755E-010
 -9.61544E-010 -1.25768E-009 -1.60222E-009 -1.99066E-009 -2.41858E-009 -2.88786E-009
  3.41804E-009  4.06647E-009  4.96241E-009  6.36381E-009  8.74965E-009  1.29659E-008
  2.04470E-008  3.35376E-008  5.59319E-008  9.32364E-008 -1.53630E-007 -2.48559E-007
 -3.93344E-007 -6.07541E-007 -9.14875E-007 -1.34255E-006 -1.91987E-006 -2.67618E-006
 -3.63836E-006 -4.82830E-006 -6.26116E-006 -7.94513E-006 -9.88384E-006 -1.20821E-005
  1.45553E-005  1.73409E-005  2.05108E-005  2.41791E-005  2.85030E-005  3.36712E-005
  3.98801E-005  4.72972E-005 -5.60201E-005 -6.60377E-005 -7.72068E-005 -8.92519E-005
  1.01788E-004  1.14352E-004  1.26434E-004  1.37463E-004  1.46792E-004  1.53671E-004
 -1.57299E-004 -1.56954E-004 -1.52195E-004 -1.43060E-004 -1.30150E-004 -1.14547E-004
 -9.75912E-005 -8.06105E-005 -6.46860E-005 -5.05352E-005 -3.85067E-005 -2.86527E-005
 -2.08301E-005 -1.47911E-005 -1.02504E-005 -6.92476E-006 -4.55450E-006 -2.91282E-006
 -1.80952E-006 -1.09099E-006 -6.37993E-007 -3.61706E-007 -1.98754E-007 -1.05834E-007
 -5.46067E-008 -2.73003E-008 -1.32250E-008 -6.20799E-009 -2.82395E-009 -1.24493E-009
 -5.31931E-010 -2.20305E-010 -8.84494E-011 -3.44280E-011  1.29933E-011  4.75520E-012
  1.68774E-012  5.81002E-013  1.94015E-013  6.28535E-014  1.97562E-014  6.02570E-015
  1.78354E-015  5.12359E-016  1.42863E-016  3.86682E-017  1.01604E-017  2.59188E-018
  6.41931E-019
  5.23189E-012  7.95860E-012  1.22266E-011  1.89155E-011  2.93269E-011 -4.53059E-011
 -6.93436E-011 -1.04625E-010 -1.54974E-010 -2.24655E-010 -3.17989E-010 -4.38819E-010
 -5.89883E-010 -7.72279E-010 -9.85335E-010 -1.22733E-009 -1.49778E-009  1.80250E-009
  2.16311E-009  2.63441E-009  3.33470E-009  4.49755E-009  6.55765E-009  1.02885E-008
  1.70135E-008  2.89152E-008  4.94604E-008 -8.39497E-008 -1.40169E-007 -2.29084E-007
 -3.65473E-007 -5.68349E-007 -8.60997E-007 -1.27048E-006 -1.82653E-006 -2.55993E-006
 -3.50054E-006 -4.67557E-006 -6.10869E-006 -7.82085E-006 -9.83370E-006  1.21762E-005
  1.48941E-005  1.80621E-005  2.17938E-005  2.62490E-005  3.16293E-005  3.81616E-005
  4.60642E-005  5.54967E-005 -6.65024E-005 -7.89533E-005 -9.25185E-005 -1.06672E-004
 -1.20745E-004  1.34016E-004  1.45790E-004  1.55456E-004  1.62478E-004  1.66365E-004
  1.66661E-004  1.63015E-004 -1.55309E-004 -1.43803E-004 -1.29199E-004 -1.12565E-004
 -9.51465E-005 -7.81252E-005 -6.24310E-005 -4.86486E-005 -3.70271E-005 -2.75552E-005
 -2.00560E-005 -1.42709E-005 -9.91714E-006 -6.72163E-006 -4.43710E-006 -2.84891E-006
 -1.77712E-006 -1.07602E-006 -6.31983E-007 -3.59886E-007 -1.98643E-007 -1.06257E-007
 -5.50779E-008 -2.76649E-008 -1.34655E-008 -6.35159E-009 -2.90361E-009 -1.28656E-009
 -5.52582E-010 -2.30084E-010 -9.28851E-011 -3.63601E-011  1.38029E-011  5.08202E-012
  1.81497E-012  6.28811E-013  2.11366E-013  6.89385E-014  2.18194E-014  6.70223E-015
  1.99815E-015  5.78232E-016  1.62432E-016  4.42953E-017  1.17269E-017  3.01409E-018
  7.52125E-019
  3.08125E-012  4.69329E-012  7.21930E-012  1.11815E-011  1.73529E-011 -2.68292E-011
 -4.10903E-011 -6.20295E-011 -9.19227E-011 -1.33312E-010 -1.88787E-010 -2.60679E-010
 -3.50713E-010 -4.59751E-010 -5.87833E-010 -7.34872E-010 -9.02574E-010  1.09859E-009
  1.34453E-009  1.69091E-009  2.24379E-009  3.21117E-009  4.98104E-009  8.24774E-009
  1.42074E-008  2.48453E-008 -4.33353E-008 -7.45579E-008 -1.25722E-007 -2.07041E-007
 -3.32367E-007 -5.19662E-007 -7.91154E-007 -1.17306E-006 -1.69485E-006 -2.38812E-006
 -3.28540E-006 -4.41934E-006 -5.82301E-006 -7.53197E-006  9.58898E-006  1.20516E-005
  1.50023E-005  1.85602E-005  2.28910E-005  2.82110E-005  3.47800E-005  4.28777E-005
  5.27574E-005 -6.45788E-005 -7.83248E-005 -9.37232E-005 -1.10199E-004 -1.26891E-004
 -1.42749E-004 -1.56689E-004  1.67782E-004  1.75367E-004  1.79092E-004  1.78850E-004
  1.74692E-004  1.66785E-004  1.55445E-004 -1.41205E-004 -1.24857E-004 -1.07396E-004
 -8.98852E-005 -7.32768E-005 -5.82778E-005 -4.52926E-005 -3.44458E-005 -2.56542E-005
 -1.87110E-005 -1.33548E-005 -9.31618E-006 -6.34205E-006 -4.20652E-006 -2.71446E-006
 -1.70207E-006 -1.03606E-006 -6.11792E-007 -3.50284E-007 -1.94404E-007 -1.04564E-007
 -5.45023E-008 -2.75297E-008 -1.34759E-008 -6.39309E-009 -2.93967E-009 -1.31027E-009
 -5.66176E-010 -2.37200E-010 -9.63611E-011 -3.79635E-011  1.45063E-011  5.37682E-012
  1.93339E-012  6.74504E-013  2.28331E-013  7.50070E-014  2.39128E-014  7.39916E-015
  2.22221E-015  6.47832E-016  1.83329E-016  5.03618E-017  1.34301E-017  3.47672E-018
  8.73705E-019
  1.75774E-012  2.68087E-012  4.12898E-012  6.40242E-012  9.94579E-012  1.53895E-011
 -2.35854E-011 -3.56240E-011 -5.28183E-011 -7.66388E-011 -1.08594E-010 -1.50062E-010
 -2.02118E-010 -2.65431E-010 -3.40397E-010 -4.27768E-010  5.30254E-010  6.55941E-010
  8.25022E-010  1.08247E-009  1.52114E-009  2.32244E-009  3.82553E-009  6.64000E-009
  1.18214E-008  2.11308E-008 -3.73975E-008 -6.49931E-008 -1.10408E-007 -1.82888E-007
 -2.95058E-007 -4.63429E-007 -7.08674E-007 -1.05560E-006 -1.53279E-006 -2.17214E-006
 -3.00844E-006 -4.07973E-006 -5.42889E-006  7.10717E-006  9.18035E-006  1.17375E-005
  1.49022E-005  1.88439E-005  2.37881E-005  3.00185E-005  3.78675E-005  4.76843E-005
 -5.97760E-005 -7.43161E-005 -9.12300E-005 -1.10080E-004 -1.29997E-004 -1.49701E-004
 -1.67653E-004 -1.82318E-004 -1.92463E-004  1.97384E-004  1.96979E-004  1.91648E-004
  1.82092E-004  1.69129E-004  1.53592E-004  1.36319E-004  1.18172E-004 -1.00019E-004
 -8.26723E-005 -6.67894E-005 -5.28049E-005 -4.09104E-005 -3.10897E-005 -2.31836E-005
 -1.69571E-005 -1.21522E-005 -8.51922E-006 -5.83181E-006 -3.89119E-006 -2.52661E-006
 -1.59437E-006 -9.76766E-007 -5.80520E-007 -3.34541E-007 -1.86875E-007 -1.01169E-007
 -5.30763E-008 -2.69846E-008 -1.32956E-008 -6.34914E-009 -2.93883E-009 -1.31867E-009
 -5.73654E-010 -2.41974E-010 -9.89789E-011 -3.92669E-011  1.51101E-011  5.64047E-012
  2.04274E-012  7.17801E-013  2.44750E-013  8.09848E-014  2.60059E-014  8.10501E-015
  2.45168E-015  7.19803E-016  2.05122E-016  5.67359E-017  1.52317E-017  3.96896E-018
  1.00375E-018
  9.71262E-013  1.48331E-012  2.28744E-012  3.55096E-012  5.52162E-012  8.55078E-012
  1.31135E-011 -1.98187E-011 -2.94006E-011 -4.26850E-011 -6.05262E-011 -8.37226E-011
 -1.12937E-010 -1.48685E-010 -1.91492E-010 -2.42449E-010  3.04529E-010  3.85385E-010
  5.02916E-010  6.95889E-010  1.04353E-009  1.70035E-009  2.95577E-009  5.33190E-009
  9.73642E-009 -1.76901E-008 -3.16461E-008 -5.54121E-008 -9.46682E-008 -1.57553E-007
 -2.55263E-007 -4.02583E-007 -6.18282E-007 -9.25326E-007 -1.35096E-006 -1.92687E-006
 -2.68969E-006 -3.68249E-006  4.95779E-006  6.58263E-006  8.64622E-006  1.12701E-005
  1.46204E-005  1.89201E-005  2.44590E-005  3.15965E-005  4.07490E-005 -5.23520E-005
 -6.67856E-005 -8.42557E-005 -1.04639E-004 -1.27324E-004 -1.51106E-004 -1.74222E-004
 -1.94560E-004 -2.10049E-004 -2.19104E-004 -2.20981E-004  2.15891E-004  2.04838E-004
  1.89281E-004  1.70775E-004  1.50718E-004  1.30257E-004  1.10295E-004  9.15338E-005
 -7.44896E-005 -5.94914E-005 -4.66774E-005 -3.60138E-005 -2.73386E-005 -2.04156E-005
 -1.49840E-005 -1.07914E-005 -7.61084E-006 -5.24509E-006 -3.52484E-006 -2.30572E-006
 -1.46595E-006 -9.04890E-007 -5.41864E-007 -3.14610E-007 -1.77051E-007 -9.65593E-008
 -5.10302E-008 -2.61336E-008 -1.29699E-008 -6.23843E-009 -2.90845E-009 -1.31445E-009
 -5.75945E-010 -2.44694E-010 -1.00814E-010 -4.02838E-011  1.56133E-011  5.87027E-012
  2.14122E-012  7.57774E-013  2.60209E-013  8.67034E-014  2.80348E-014  8.79679E-015
  2.67869E-015  7.91582E-016  2.27009E-016  6.31771E-017  1.70621E-017  4.47144E-018
  1.13706E-018
  5.19847E-013  7.94958E-013  1.22747E-012  1.90768E-012  2.96930E-012  4.60208E-012
  7.06276E-012  1.06808E-011  1.58545E-011 -2.30344E-011 -3.26918E-011 -4.52806E-011
 -6.12092E-011 -8.08663E-011 -1.04784E-010  1.34099E-010  1.71621E-010  2.24094E-010
  3.06720E-010  4.51886E-010  7.25382E-010  1.25545E-009  2.28276E-009  4.24273E-009
 -7.89488E-009 -1.45163E-008 -2.61749E-008 -4.60942E-008 -7.91075E-008 -1.32185E-007
 -2.14995E-007 -3.40453E-007 -5.25224E-007 -7.90168E-007 -1.16085E-006 -1.66830E-006
 -2.35047E-006  3.25482E-006  4.44267E-006  5.99580E-006  8.02559E-006  1.06846E-005
  1.41800E-005  1.87870E-005  2.48601E-005  3.28366E-005  4.32229E-005 -5.65510E-005
 -7.32887E-005 -9.36910E-005 -1.17599E-004 -1.44231E-004 -1.72035E-004 -1.98729E-004
 -2.21586E-004 -2.37955E-004 -2.45882E-004 -2.44594E-004 -2.34651E-004  2.17718E-004
  1.96057E-004  1.71978E-004  1.47439E-004  1.23870E-004  1.02190E-004  8.29041E-005
  6.62231E-005  5.21445E-005 -4.05159E-005 -3.10861E-005 -2.35544E-005 -1.76125E-005
 -1.29758E-005 -9.39804E-006 -6.67429E-006 -4.63548E-006 -3.14090E-006 -2.07202E-006
 -1.32865E-006 -8.27130E-007 -4.99478E-007 -2.92411E-007  1.65904E-007  9.12074E-008
  4.85831E-008  2.50744E-008  1.25398E-008  6.07731E-009 -2.85458E-009 -1.29968E-009
 -5.73655E-010 -2.45493E-010 -1.01872E-010 -4.09963E-011 -1.60013E-011  6.05798E-012
  2.22482E-012  7.92664E-013  2.73989E-013  9.18851E-014  2.98978E-014  9.43896E-015
  2.89136E-015  8.59351E-016  2.47813E-016  6.93347E-017  1.88207E-017  4.95638E-018
  1.26623E-018
  2.69506E-013  4.12680E-013  6.38018E-013  9.92717E-013  1.54670E-012  2.39924E-012
  3.68479E-012  5.57620E-012  8.28320E-012  1.20446E-011  1.71146E-011  2.37474E-011
 -3.21950E-011 -4.27471E-011 -5.58769E-011  7.26161E-011  9.54030E-011  1.29873E-010
  1.88465E-010  2.97422E-010  5.09881E-010  9.29423E-010  1.75078E-009  3.32712E-009
 -6.27635E-009 -1.16408E-008 -2.11145E-008 -3.73503E-008 -6.43481E-008 -1.07918E-007
 -1.76202E-007 -2.80223E-007 -4.34477E-007 -6.57591E-007 -9.73206E-007 -1.41133E-006
 -2.01058E-006  2.82181E-006  3.91365E-006  5.38048E-006  7.35286E-006  1.00104E-005
  1.35963E-005  1.84326E-005  2.49324E-005  3.36053E-005 -4.50437E-005 -5.98751E-005
 -7.86579E-005 -1.01704E-004 -1.28833E-004 -1.59108E-004 -1.90652E-004 -2.20686E-004
 -2.45887E-004 -2.63053E-004 -2.69883E-004 -2.65594E-004 -2.51105E-004 -2.28723E-004
 -2.01472E-004  1.72359E-004  1.43836E-004  1.17564E-004  9.44439E-005  7.47855E-005
  5.85109E-005  4.53178E-005  3.47964E-005 -2.65059E-005 -2.00259E-005 -1.49867E-005
 -1.10836E-005 -8.07628E-006  5.77911E-006  4.04797E-006  2.76758E-006  1.84260E-006
  1.19245E-006  7.49114E-007  4.56413E-007  2.69534E-007  1.54227E-007  8.54916E-008
  4.59071E-008  2.38804E-008  1.20349E-008 -5.87669E-009 -2.78077E-009 -1.27526E-009
 -5.66878E-010 -2.44285E-010 -1.02064E-010 -4.13490E-011 -1.62448E-011  6.18961E-012
  2.28739E-012  8.19918E-013  2.85087E-013  9.61553E-014  3.14608E-014  9.98550E-015
  3.07450E-015  9.18284E-016  2.66054E-016  7.47725E-017  2.03834E-017  5.38960E-018
  1.38217E-018
  1.35337E-013  2.07509E-013  3.21225E-013  5.00383E-013  7.80404E-013  1.21162E-012
  1.86227E-012  2.82031E-012  4.19297E-012  6.10359E-012  8.68631E-012  1.20825E-011
  1.64486E-011  2.19974E-011  2.91190E-011  3.86766E-011  5.26644E-011  7.55953E-011
  1.17309E-010  1.98443E-010  3.60711E-010  6.85465E-010  1.32588E-009 -2.56039E-009
 -4.87744E-009 -9.10360E-009 -1.65877E-008 -2.94522E-008 -5.09183E-008 -8.57060E-008
 -1.40506E-007 -2.24527E-007 -3.50147E-007 -5.33744E-007 -7.96893E-007 -1.16820E-006
  1.68622E-006  2.40391E-006  3.39517E-006  4.76381E-006  6.65503E-006  9.26931E-006
  1.28779E-005  1.78391E-005  2.46124E-005 -3.37649E-005 -4.59590E-005 -6.19010E-005
 -8.22263E-005 -1.07297E-004 -1.36920E-004 -1.70034E-004 -2.04493E-004 -2.37111E-004
 -2.64078E-004 -2.81742E-004 -2.87536E-004 -2.80698E-004 -2.62467E-004 -2.35695E-004
 -2.04028E-004 -1.71023E-004  1.39506E-004  1.11289E-004  8.72332E-005  6.74709E-005
  5.16849E-005  3.93325E-005  2.98021E-005  2.25072E-005  1.69370E-005  1.26768E-005
  9.40810E-006  6.89659E-006  4.97300E-006  3.51372E-006  2.42451E-006  1.62936E-006
  1.06431E-006  6.74743E-007  4.14767E-007  2.47055E-007  1.42546E-007  7.96550E-008
  4.31074E-008 -2.25938E-008 -1.14701E-008 -5.64080E-009 -2.68764E-009 -1.24085E-009
 -5.55202E-010 -2.40780E-010 -1.01224E-010 -4.12558E-011 -1.63031E-011  6.24707E-012
  2.32130E-012  8.36492E-013  2.92337E-013  9.90860E-014  3.25727E-014  1.03851E-014
  3.21133E-015  9.63092E-016  2.80125E-016  7.90179E-017  2.16159E-017  5.73431E-018
  1.47513E-018
  6.58289E-014  1.01068E-013  1.56654E-013  2.44308E-013  3.81415E-013  5.92701E-013
  9.11750E-013  1.38199E-012  2.05671E-012  2.99808E-012  4.27582E-012  5.96842E-012
  8.17394E-012  1.10462E-011  1.48908E-011  2.03904E-011  2.91038E-011  4.45156E-011
  7.41659E-011  1.33815E-010  2.55284E-010  5.00667E-010 -9.87045E-010 -1.92768E-009
 -3.69767E-009 -6.93391E-009 -1.26803E-008 -2.25886E-008 -3.91851E-008 -6.62096E-008
 -1.09038E-007 -1.75212E-007 -2.75123E-007 -4.22972E-007 -6.38186E-007  9.47626E-007
  1.38897E-006  2.01580E-006  2.90479E-006  4.16533E-006  5.95164E-006  8.47715E-006
  1.20305E-005  1.69922E-005 -2.38496E-005 -3.32048E-005 -4.57618E-005 -6.22742E-005
 -8.34226E-005 -1.09598E-004 -1.40594E-004 -1.75267E-004 -2.11299E-004 -2.45246E-004
 -2.72997E-004 -2.90640E-004 -2.95472E-004 -2.86780E-004 -2.66046E-004 -2.36484E-004
 -2.02138E-004 -1.66898E-004 -1.33791E-004  1.04698E-004  8.04171E-005  6.09467E-005
  4.58006E-005  3.42744E-005  2.56258E-005  1.91767E-005  1.43622E-005  1.07426E-005
  7.99494E-006  5.89228E-006  4.27917E-006  3.04823E-006  2.12158E-006  1.43837E-006
  9.47767E-007  6.05987E-007  3.75580E-007  2.25495E-007  1.31103E-007 -7.38007E-008
 -4.02225E-008 -2.12258E-008 -1.08467E-008 -5.36822E-009 -2.57352E-009 -1.19524E-009
 -5.37878E-010 -2.34568E-010 -9.91439E-011 -4.06187E-011 -1.61321E-011  6.21151E-012
  2.31886E-012  8.39354E-013  2.94597E-013  1.00262E-013  3.30885E-014  1.05890E-014
  3.28597E-015  9.88788E-016  2.88513E-016  8.16279E-017  2.23930E-017  5.95619E-018
  1.53601E-018
  3.10147E-014  4.76808E-014  7.39987E-014  1.15539E-013  1.80569E-013  2.80860E-013
  4.32443E-013  6.56141E-013  9.77750E-013  1.42796E-012  2.04268E-012  2.86579E-012
  3.95949E-012  5.43343E-012  7.51748E-012  1.07295E-011  1.62432E-011  2.66630E-011
  4.75962E-011  9.07343E-011  1.79668E-010 -3.60448E-010 -7.20017E-010 -1.41705E-009
 -2.73139E-009 -5.13996E-009 -9.42830E-009 -1.68478E-008 -2.93296E-008 -4.97679E-008
 -8.23926E-008 -1.33268E-007 -2.10986E-007 -3.27693E-007  5.00644E-007  7.54629E-007
  1.12565E-006  1.66633E-006  2.45343E-006  3.59774E-006  5.25630E-006  7.64667E-006
  1.10627E-005 -1.58908E-005 -2.26247E-005 -3.18723E-005 -4.43436E-005 -6.07966E-005
 -8.19133E-005 -1.08080E-004 -1.39072E-004 -1.73713E-004 -2.09631E-004 -2.43320E-004
 -2.70612E-004 -2.87571E-004 -2.91518E-004 -2.81822E-004 -2.60085E-004 -2.29657E-004
 -1.94696E-004 -1.59163E-004 -1.26106E-004 -9.73766E-005 -7.37083E-005  5.50145E-005
  4.07227E-005  3.00542E-005  2.22110E-005  1.64812E-005  1.22835E-005  9.17598E-006
  6.84146E-006  5.06344E-006  3.69878E-006  2.65282E-006  1.85991E-006  1.27041E-006
  8.43317E-007  5.43121E-007  3.38985E-007 -2.04904E-007 -1.19908E-007 -6.79224E-008
 -3.72421E-008 -1.97673E-008 -1.01579E-008 -5.05447E-009 -2.43574E-009 -1.13694E-009
 -5.14125E-010 -2.25260E-010 -9.56398E-011 -3.93535E-011 -1.56950E-011  6.06752E-012
  2.27383E-012  8.26093E-013  2.90965E-013  9.93586E-014  3.28951E-014  1.05590E-014
  3.28609E-015  9.91512E-016  2.90049E-016  8.22605E-017  2.26176E-017  6.02873E-018
  1.55781E-018
  1.41536E-014  2.17882E-014  3.38578E-014  5.29268E-014  8.28047E-014  1.28926E-013
  1.98716E-013  3.01884E-013  4.50628E-013  6.59875E-013  9.48112E-013  1.34028E-012
  1.87628E-012  2.63322E-012  3.77876E-012  5.69253E-012  9.23076E-012  1.62828E-011
  3.09013E-011  6.15172E-011  1.25129E-010 -2.54925E-010 -5.13631E-010 -1.01594E-009
 -1.96475E-009 -3.70724E-009 -6.81860E-009 -1.22224E-008 -2.13595E-008 -3.64206E-008
 -6.06699E-008 -9.89037E-008 -1.58127E-007  2.48587E-007  3.85384E-007  5.90965E-007
  8.98900E-007  1.35934E-006  2.04654E-006  3.06854E-006  4.57906E-006  6.79103E-006
 -9.99137E-006 -1.45558E-005 -2.09619E-005 -2.97941E-005 -4.17301E-005 -5.74874E-005
 -7.77026E-005 -1.02720E-004 -1.32293E-004 -1.65260E-004 -1.99325E-004 -2.31122E-004
 -2.56682E-004 -2.72285E-004 -2.75437E-004 -2.65607E-004 -2.44389E-004 -2.15025E-004
 -1.81502E-004 -1.47598E-004 -1.16205E-004 -8.90642E-005 -6.68431E-005 -4.94249E-005
  3.62301E-005  2.64866E-005  1.94111E-005  1.43097E-005  1.06210E-005  7.92150E-006
  5.91067E-006  4.38621E-006  3.21696E-006  2.31852E-006  1.63425E-006  1.12249E-006
  7.49310E-007 -4.85256E-007 -3.04513E-007 -1.85039E-007 -1.08838E-007 -6.19574E-008
 -3.41346E-008 -1.82021E-008 -9.39567E-009 -4.69553E-009 -2.27229E-009 -1.06497E-009
 -4.83475E-010 -2.12635E-010 -9.06107E-011 -3.74158E-011  1.49729E-011  5.80719E-012
  2.18307E-012  7.95484E-013  2.80982E-013  9.62097E-014  3.19347E-014  1.02758E-014
  3.20533E-015  9.69255E-016  2.84121E-016  8.07353E-017  2.22386E-017  5.93780E-018
  1.53676E-018
  6.25623E-015  9.64374E-015  1.50052E-014  2.34844E-014  3.67828E-014  5.73340E-014
  8.84798E-014  1.34635E-013  2.01460E-013  2.96172E-013  4.28406E-013  6.12669E-013
  8.74882E-013  1.26860E-012  1.91310E-012  3.07894E-012  5.37369E-012  1.01313E-011
  2.02019E-011  4.15010E-011  8.59393E-011 -1.76769E-010 -3.57970E-010 -7.10123E-010
 -1.37622E-009 -2.60215E-009 -4.79804E-009 -8.62874E-009 -1.51447E-008 -2.59709E-008
 -4.35820E-008 -7.17145E-008  1.16001E-007  1.84969E-007  2.91613E-007  4.55843E-007
  7.08162E-007  1.09494E-006  1.68561E-006  2.58183E-006  3.92849E-006  5.92611E-006
 -8.84383E-006 -1.30321E-005 -1.89324E-005 -2.70799E-005 -3.80873E-005 -5.25931E-005
 -7.11489E-005 -9.40286E-005 -1.20962E-004 -1.50849E-004 -1.81583E-004 -2.10114E-004
 -2.32885E-004 -2.46594E-004 -2.49057E-004 -2.39850E-004 -2.20442E-004 -1.93758E-004
 -1.63379E-004 -1.32695E-004 -1.04302E-004 -7.97655E-005 -5.96925E-005 -4.39797E-005
 -3.21042E-005  2.33650E-005  1.70480E-005  1.25197E-005  9.26653E-006  6.90095E-006
  5.14838E-006  3.82451E-006  2.81058E-006  2.03107E-006  1.43613E-006 -9.89797E-007
 -6.63105E-007 -4.31009E-007 -2.71474E-007 -1.65572E-007 -9.77451E-008 -5.58439E-008
 -3.08760E-008 -1.65219E-008 -8.55758E-009 -4.29099E-009 -2.08330E-009 -9.79496E-010
 -4.46044E-010 -1.96761E-010 -8.40893E-011 -3.48202E-011  1.39718E-011  5.43301E-012
  2.04749E-012  7.47862E-013  2.64762E-013  9.08529E-014  3.02189E-014  9.74271E-015
  3.04469E-015  9.22294E-016  2.70802E-016  7.70704E-017  2.12602E-017  5.68434E-018
  1.47306E-018
  2.67856E-015  4.13440E-015  6.44127E-015  1.00936E-014  1.58282E-014  2.47034E-014
  3.81840E-014  5.82357E-014  8.74593E-014  1.29371E-013  1.89127E-013  2.75422E-013
  4.05280E-013  6.15541E-013  9.89361E-013  1.71517E-012  3.21380E-012  6.40402E-012
  1.32401E-011  2.77644E-011  5.81008E-011 -1.20096E-010 -2.43739E-010 -4.84084E-010
 -9.39177E-010 -1.77856E-009 -3.28735E-009 -5.93292E-009 -1.04650E-008 -1.80665E-008
 -3.05835E-008  5.08861E-008  8.34422E-008  1.35241E-007  2.17266E-007  3.46781E-007
  5.50768E-007  8.70819E-007  1.36974E-006  2.13989E-006  3.31302E-006 -5.07109E-006
 -7.65711E-006 -1.13850E-005 -1.66458E-005 -2.39070E-005 -3.36939E-005 -4.65408E-005
 -6.28912E-005 -8.29336E-005 -1.06379E-004 -1.32232E-004 -1.58652E-004 -1.83026E-004
 -2.02349E-004 -2.13858E-004 -2.15751E-004 -2.07705E-004 -1.90981E-004 -1.68052E-004
 -1.41943E-004 -1.15524E-004 -9.10083E-005 -6.97505E-005 -5.22956E-005 -3.85831E-005
 -2.81857E-005  2.05143E-005  1.49596E-005  1.09749E-005  8.11324E-006  6.03527E-006
  4.49890E-006 -3.34086E-006 -2.45553E-006 -1.77562E-006 -1.25684E-006 -8.67456E-007
 -5.82135E-007 -3.79110E-007 -2.39287E-007 -1.46268E-007 -8.65500E-008 -4.95664E-008
 -2.74719E-008 -1.47366E-008 -7.65166E-009 -3.84616E-009 -1.87187E-009 -8.82203E-010
 -4.02687E-010 -1.78045E-010 -7.62620E-011 -3.16482E-011  1.27260E-011  4.95870E-012
  1.87243E-012  6.85218E-013  2.43025E-013  8.35387E-014  2.78321E-014  8.98731E-015
  2.81282E-015  8.53260E-016  2.50867E-016  7.14869E-017  1.97433E-017  5.28468E-018
  1.37092E-018
  1.11078E-015  1.71680E-015  2.67825E-015  4.20231E-015  6.59881E-015  1.03156E-014
  1.59807E-014  2.44585E-014  3.69492E-014  5.52111E-014  8.21189E-014  1.23061E-013
  1.89333E-013  3.06100E-013  5.30456E-013  9.91201E-013  1.97390E-012  4.09764E-012
  8.67140E-012  1.83906E-011  3.86551E-011 -7.99822E-011 -1.62278E-010 -3.22154E-010
 -6.25080E-010 -1.18501E-009 -2.19540E-009 -3.97767E-009 -7.05654E-009 -1.22785E-008
 -2.10005E-008  3.53972E-008  5.89631E-008  9.73343E-008  1.59609E-007  2.60403E-007
  4.22931E-007  6.83372E-007  1.09672E-006  1.74408E-006 -2.74118E-006 -4.24735E-006
 -6.47413E-006 -9.69214E-006 -1.42342E-005 -2.04904E-005 -2.88895E-005 -3.98527E-005
 -5.37099E-005 -7.05658E-005 -9.01261E-005 -1.11525E-004 -1.33230E-004 -1.53119E-004
 -1.68785E-004 -1.78044E-004 -1.79487E-004 -1.72880E-004 -1.59235E-004 -1.40521E-004
 -1.19151E-004 -9.74296E-005 -7.71578E-005 -5.94626E-005 -4.48277E-005 -3.32442E-005
 -2.43955E-005  1.78199E-005  1.30273E-005  9.56989E-006  7.07610E-006  5.26035E-006
  3.91667E-006 -2.90458E-006 -2.13220E-006 -1.54032E-006 -1.08963E-006 -7.51885E-007
 -5.04656E-007 -3.28813E-007 -2.07703E-007 -1.27091E-007 -7.52947E-008 -4.31801E-008
 -2.39685E-008 -1.28778E-008 -6.69774E-009 -3.37246E-009 -1.64420E-009 -7.76271E-010
 -3.54958E-010 -1.57217E-010 -6.74571E-011 -2.80417E-011  1.12944E-011  4.40800E-012
  1.66709E-012  6.10992E-013  2.17014E-013  7.47016E-014  2.49211E-014  8.05755E-015
  2.52488E-015  7.66796E-016  2.25692E-016  6.43793E-017  1.77977E-017  4.76827E-018
  1.23803E-018
  4.46157E-016  6.90505E-016  1.07869E-015  1.69496E-015  2.66607E-015  4.17726E-015
  6.49415E-015  9.99794E-015  1.52568E-014  2.31932E-014  3.54948E-014  5.56114E-014
  9.11157E-014  1.59126E-013  2.98421E-013  5.95787E-013  1.24181E-012  2.64590E-012
  5.66688E-012  1.20621E-011  2.53362E-011  5.22973E-011 -1.05824E-010 -2.09648E-010
 -4.06394E-010 -7.70820E-010 -1.43129E-009 -2.60436E-009 -4.65078E-009 -8.16697E-009
  1.41367E-008  2.41853E-008  4.10049E-008  6.90592E-008  1.15723E-007  1.93064E-007
  3.20493E-007  5.28533E-007  8.63807E-007 -1.39523E-006 -2.22107E-006 -3.47615E-006
 -5.33830E-006 -8.03263E-006 -1.18317E-005 -1.70483E-005 -2.40159E-005 -3.30491E-005
 -4.43739E-005 -5.80255E-005 -7.37203E-005 -9.07349E-005 -1.07849E-004 -1.23418E-004
 -1.35610E-004 -1.42781E-004 -1.43884E-004 -1.38754E-004 -1.28155E-004 -1.13574E-004
 -9.68371E-005 -7.97085E-005 -6.35922E-005 -4.93942E-005 -3.75343E-005 -2.80497E-005
 -2.07283E-005  1.52316E-005  1.11860E-005  8.24134E-006  6.10145E-006  4.53486E-006
  3.37214E-006 -2.49595E-006 -1.82831E-006 -1.31808E-006 -9.30778E-007 -6.41388E-007
 -4.30075E-007 -2.80059E-007 -1.76869E-007 -1.08236E-007 -6.41481E-008 -3.68100E-008
 -2.04487E-008 -1.09970E-008 -5.72560E-009 -2.88628E-009 -1.40889E-009 -6.66015E-010
 -3.04937E-010 -1.35239E-010 -5.81036E-011 -2.41851E-011  9.75374E-012  3.81153E-012
  1.44330E-012  5.29611E-013  1.88330E-013  6.49007E-014  2.16749E-014  7.01529E-015
  2.20047E-015  6.68907E-016  1.97058E-016  5.62596E-017  1.55656E-017  4.17346E-018
  1.08438E-018
  1.73575E-016  2.69013E-016  4.20882E-016  6.62514E-016  1.04458E-015  1.64266E-015
  2.56937E-015  3.99733E-015  6.21031E-015  9.72542E-015  1.55882E-014  2.60729E-014
  4.63041E-014  8.79112E-014  1.77055E-013  3.71632E-013  7.97249E-013  1.72061E-012
  3.69546E-012  7.84530E-012  1.63964E-011  3.36561E-011  6.77613E-011  1.33728E-010
 -2.58661E-010 -4.90515E-010 -9.12708E-010 -1.66849E-009 -3.00190E-009  5.32721E-009
  9.34808E-009  1.62620E-008  2.81092E-008  4.83562E-008  8.28448E-008  1.41276E-007
  2.39423E-007  4.02254E-007 -6.68062E-007 -1.09353E-006 -1.75939E-006 -2.77602E-006
 -4.28804E-006 -6.47647E-006 -9.55689E-006 -1.37709E-005 -1.93677E-005 -2.65698E-005
 -3.55197E-005 -4.62037E-005 -5.83636E-005 -7.14179E-005 -8.44331E-005 -9.61865E-005
 -1.05343E-004 -1.10720E-004 -1.11571E-004 -1.07783E-004 -9.99021E-005 -8.89963E-005
 -7.63874E-005 -6.33709E-005 -5.09999E-005 -3.99796E-005 -3.06648E-005 -2.31241E-005
 -1.72313E-005  1.27533E-005  9.41900E-006  6.96601E-006  5.16703E-006  3.84085E-006
  2.85247E-006 -2.10675E-006 -1.53922E-006 -1.10674E-006 -7.79631E-007 -5.36110E-007
 -3.58876E-007 -2.33398E-007 -1.47271E-007 -9.00763E-008 -5.33739E-008 -3.06290E-008
 -1.70196E-008 -9.15714E-009 -4.77054E-009 -2.40658E-009 -1.17570E-009 -5.56277E-010
 -2.54934E-010 -1.13174E-010 -4.86726E-011  2.02802E-011  8.18723E-012  3.20262E-012
  1.21393E-012  4.45883E-013  1.58707E-013  5.47432E-014  1.82990E-014  5.92774E-015
  1.86088E-015  5.66128E-016  1.66906E-016  4.76857E-017  1.32025E-017  3.54217E-018
  9.20921E-019
  6.54095E-017  1.01530E-016  1.59142E-016  2.51138E-016  3.97507E-016  6.29200E-016
  9.95352E-016  1.57888E-015  2.53302E-015  4.16928E-015  7.16668E-015  1.30595E-014
  2.53435E-014  5.19223E-014  1.10384E-013  2.39118E-013  5.20200E-013  1.12546E-012
  2.40708E-012  5.07180E-012  1.05080E-011  2.13860E-011  4.27377E-011  8.38584E-011
  1.61615E-010  3.06144E-010  5.70649E-010  1.04833E-009  1.90184E-009  3.41511E-009
  6.08453E-009  1.07791E-008  1.90174E-008  3.34346E-008  5.85459E-008  1.01941E-007
  1.76065E-007  3.00726E-007 -5.06398E-007 -8.38228E-007 -1.36045E-006 -2.16059E-006
 -3.35253E-006 -5.07732E-006 -7.50014E-006 -1.08016E-005 -1.51612E-005 -2.07296E-005
 -2.75879E-005 -3.56950E-005 -4.48284E-005 -5.45374E-005 -6.41322E-005 -7.27363E-005
 -7.94112E-005 -8.33376E-005 -8.40022E-005 -8.13257E-005 -7.56830E-005 -6.78087E-005
 -5.86235E-005 -4.90448E-005 -3.98374E-005 -3.15341E-005 -2.44249E-005 -1.85937E-005
 -1.39767E-005  1.04229E-005  7.74417E-006  5.75112E-006  4.27517E-006  3.17897E-006
  2.35820E-006 -1.73793E-006 -1.26632E-006 -9.07906E-007 -6.37811E-007 -4.37515E-007
 -2.92269E-007 -1.89763E-007 -1.19585E-007 -7.30753E-008 -4.32744E-008 -2.48255E-008
 -1.37937E-008 -7.42241E-009 -3.86794E-009 -1.95208E-009 -9.54170E-010 -4.51744E-010
 -2.07171E-010 -9.20388E-011 -3.96137E-011  1.65189E-011  6.67420E-012  2.61289E-012
  9.91208E-013  3.64369E-013  1.29796E-013  4.48054E-014  1.49883E-014  4.85884E-015
  1.52640E-015  4.64683E-016  1.37087E-016  3.91905E-017  1.08569E-017  2.91450E-018
  7.58142E-019
  2.38785E-017  3.71346E-017  5.83604E-017  9.24825E-017  1.47431E-016  2.36296E-016
  3.81961E-016  6.27925E-016  1.06440E-015  1.89098E-015  3.56405E-015  7.13443E-015
  1.49996E-014  3.25354E-014  7.15486E-014  1.57412E-013  3.43489E-013  7.39682E-013
  1.56781E-012  3.26697E-012  6.69010E-012  1.34648E-011  2.66449E-011  5.18738E-011
  9.94468E-011  1.87958E-010  3.50778E-010  6.47637E-010  1.18550E-009  2.15635E-009
  3.90539E-009  7.05283E-009  1.27068E-008  2.28254E-008  4.08096E-008  7.24333E-008
  1.27229E-007 -2.20437E-007 -3.75555E-007 -6.27426E-007 -1.02557E-006 -1.63722E-006
 -2.54938E-006 -3.86868E-006 -5.71805E-006 -8.22870E-006 -1.15260E-005 -1.57081E-005
 -2.08161E-005 -2.67981E-005 -3.34724E-005 -4.05010E-005 -4.73896E-005 -5.35282E-005
 -5.82767E-005 -6.10836E-005 -6.16050E-005 -5.97860E-005 -5.58731E-005 -5.03551E-005
 -4.38528E-005 -3.69971E-005 -3.03279E-005 -2.42368E-005 -1.89529E-005 -1.45612E-005
 -1.10384E-005  8.29219E-006  6.19714E-006  4.62105E-006  3.44273E-006  2.56115E-006
  1.89800E-006 -1.39593E-006 -1.01446E-006 -7.25268E-007 -5.08090E-007 -3.47645E-007
 -2.31721E-007 -1.50173E-007 -9.44970E-008 -5.76798E-008 -3.41297E-008 -1.95690E-008
 -1.08699E-008 -5.84859E-009 -3.04805E-009 -1.53865E-009 -7.52343E-010 -3.56346E-010
 -1.63505E-010 -7.26807E-011 -3.13011E-011  1.30609E-011  5.28056E-012  2.06869E-012
  7.85297E-013  2.88871E-013  1.02971E-013  3.55688E-014  1.19062E-014  3.86211E-015
  1.21401E-015  3.69799E-016  1.09157E-016  3.12227E-017  8.65409E-018  2.32432E-018
  6.04905E-019
  8.44780E-018  1.31734E-017  2.07959E-017  3.32140E-017  5.36931E-017  8.81819E-017
  1.48424E-016  2.59558E-016  4.78652E-016  9.39031E-016  1.95335E-015  4.24628E-015
  9.46430E-015  2.12618E-014  4.75543E-014  1.05081E-013  2.28444E-013  4.87648E-013
  1.02155E-012  2.10061E-012  4.24304E-012  8.42739E-012  1.64786E-011  3.17664E-011
  6.04699E-011  1.13879E-010  2.12616E-010  3.94444E-010  7.28784E-010  1.34369E-009
  2.47552E-009  4.55886E-009  8.38534E-009  1.53749E-008  2.80218E-008  5.05948E-008
 -9.01801E-008 -1.58146E-007 -2.72058E-007 -4.57970E-007 -7.52877E-007 -1.20688E-006
 -1.88445E-006 -2.86393E-006 -4.23434E-006 -6.08859E-006 -8.51224E-006 -1.15672E-005
 -1.52708E-005 -1.95723E-005 -2.43300E-005 -2.92985E-005 -3.41326E-005 -3.84180E-005
 -4.17280E-005 -4.36996E-005 -4.41070E-005 -4.29117E-005 -4.02705E-005 -3.65001E-005
 -3.20087E-005 -2.72195E-005 -2.25048E-005 -1.81451E-005 -1.43152E-005 -1.10917E-005
 -8.47389E-006  6.40877E-006  4.81548E-006  3.60447E-006  2.69106E-006  2.00299E-006
 -1.48312E-006 -1.08881E-006 -7.89361E-007 -5.62837E-007 -3.93253E-007 -2.68407E-007
 -1.78515E-007 -1.15477E-007 -7.25537E-008 -4.42328E-008 -2.61494E-008 -1.49838E-008
 -8.31959E-009 -4.47545E-009 -2.33233E-009 -1.17747E-009 -5.75866E-010 -2.72843E-010
 -1.25240E-010 -5.56961E-011  2.39983E-011  1.00190E-011  4.05296E-012  1.58868E-012
  6.03427E-013  2.22100E-013  7.92154E-014  2.73787E-014  9.16982E-015  2.97612E-015
  9.36012E-016  2.85266E-016  8.42465E-017  2.41091E-017  6.68548E-018  1.79639E-018
  4.67708E-019
  2.89888E-018  4.54175E-018  7.23116E-018  1.17310E-017  1.94964E-017  3.35295E-017
  6.05153E-017  1.16153E-016  2.38200E-016  5.17492E-016  1.16938E-015  2.69299E-015
  6.21520E-015  1.42113E-014  3.19724E-014  7.05175E-014  1.52237E-013  3.21618E-013
  6.65276E-013  1.34893E-012  2.68501E-012  5.25597E-012  1.01391E-011  1.93192E-011
  3.64526E-011  6.82993E-011  1.27435E-010  2.37432E-010  4.42757E-010  8.27578E-010
  1.55099E-009  2.91150E-009  5.46179E-009  1.02057E-008  1.89226E-008 -3.46778E-008
 -6.25827E-008 -1.10860E-007 -1.92236E-007 -3.25594E-007 -5.37727E-007 -8.64841E-007
 -1.35332E-006 -2.05911E-006 -3.04504E-006 -4.37541E-006 -6.10738E-006 -8.27923E-006
 -1.08959E-005 -1.39138E-005 -1.72274E-005 -2.06637E-005 -2.39870E-005 -2.69214E-005
 -2.91878E-005 -3.05509E-005 -3.08645E-005 -3.01016E-005 -2.83595E-005 -2.58388E-005
 -2.28028E-005 -1.95299E-005 -1.62714E-005 -1.32234E-005 -1.05146E-005 -8.20844E-006
 -6.31455E-006  4.80442E-006  3.62745E-006  2.72456E-006  2.03812E-006  1.51781E-006
 -1.12311E-006 -8.23224E-007 -5.95540E-007 -4.23619E-007 -2.95264E-007 -2.01065E-007
 -1.33452E-007 -8.61740E-008 -5.40632E-008 -3.29211E-008 -1.94445E-008 -1.11344E-008
 -6.17947E-009 -3.32331E-009 -1.73173E-009 -8.74286E-010 -4.27647E-010 -2.02665E-010
 -9.30556E-011 -4.13986E-011  1.78452E-011  7.45355E-012  3.01660E-012  1.18303E-012
  4.49580E-013  1.65559E-013  5.90794E-014  2.04296E-014  6.84582E-015  2.22294E-015
  6.99468E-016  2.13274E-016  6.30138E-017  1.80407E-017  5.00481E-018  1.34533E-018
  3.50406E-019
  9.66850E-019  1.52864E-018  2.47614E-018  4.14438E-018  7.25813E-018  1.35042E-017
  2.70016E-017  5.80020E-017  1.31938E-016  3.10827E-016  7.42165E-016  1.76686E-015
  4.14949E-015  9.55391E-015  2.14956E-014  4.71954E-014  1.01097E-013  2.11403E-013
  4.32015E-013  8.64140E-013  1.69525E-012  3.26961E-012  6.21738E-012  1.16949E-011
  2.18403E-011  4.06520E-011  7.57069E-011  1.41534E-010  2.66225E-010  5.04228E-010
  9.60641E-010  1.83611E-009  3.50722E-009  6.66497E-009 -1.25435E-008 -2.32798E-008
 -4.24503E-008 -7.58220E-008 -1.32331E-007 -2.25244E-007 -3.73371E-007 -6.02091E-007
 -9.43805E-007 -1.43737E-006 -2.12599E-006 -3.05319E-006 -4.25653E-006 -5.75935E-006
 -7.56108E-006 -9.62756E-006 -1.18835E-005 -1.42100E-005 -1.64498E-005 -1.84224E-005
 -1.99476E-005 -2.08750E-005 -2.11109E-005 -2.06363E-005 -1.95103E-005 -1.78582E-005
 -1.58469E-005 -1.36567E-005 -1.14538E-005 -9.37195E-006 -7.50282E-006 -5.89548E-006
 -4.56251E-006 -3.48960E-006  2.64592E-006  1.99343E-006  1.49386E-006  1.11311E-006
 -8.23235E-007 -6.02626E-007 -4.35153E-007 -3.08882E-007 -2.14829E-007 -1.45992E-007
 -9.67178E-008 -6.23526E-008 -3.90651E-008 -2.37619E-008 -1.40226E-008 -8.02456E-009
 -4.45157E-009 -2.39340E-009 -1.24701E-009 -6.29567E-010 -3.07978E-010 -1.45981E-010
 -6.70460E-011 -2.98370E-011  1.28662E-011  5.37605E-012  2.17672E-012  8.54033E-013
  3.24700E-013  1.19626E-013  4.27083E-014  1.47753E-014  4.95334E-015  1.60915E-015
  5.06552E-016  1.54518E-016  4.56725E-017  1.30812E-017  3.63034E-018  9.76222E-019
  2.54358E-019
  3.14869E-019  5.07152E-019  8.50449E-019  1.50978E-018  2.88750E-018  6.00787E-018
  1.35171E-017  3.22074E-017  7.91765E-017  1.96329E-016  4.83306E-016  1.16959E-015
  2.76689E-015  6.38013E-015  1.43215E-014  3.12852E-014  6.65339E-014  1.37871E-013
  2.78738E-013  5.50775E-013  1.06608E-012  2.02715E-012  3.80011E-012  7.05286E-012
  1.30231E-011  2.40504E-011  4.46460E-011  8.36500E-011  1.58545E-010  3.03939E-010
  5.87854E-010  1.14207E-009  2.21669E-009  4.27450E-009 -8.14705E-009 -1.52804E-008
 -2.81016E-008 -5.05317E-008 -8.86530E-008 -1.51499E-007 -2.51873E-007 -4.07028E-007
 -6.38936E-007 -9.73829E-007 -1.44067E-006 -2.06825E-006 -2.88087E-006 -3.89264E-006
 -5.10121E-006 -6.48165E-006 -7.98218E-006 -9.52341E-006 -1.10025E-005 -1.23033E-005
 -1.33112E-005 -1.39310E-005 -1.41032E-005 -1.38147E-005 -1.31008E-005 -1.20386E-005
 -1.07327E-005 -9.29771E-006 -7.84158E-006 -6.45334E-006 -5.19605E-006 -4.10558E-006
 -3.19367E-006 -2.45372E-006  1.86738E-006  1.41069E-006  1.05888E-006  7.89456E-007
 -5.83666E-007 -4.26803E-007 -3.07719E-007 -2.18036E-007 -1.51363E-007 -1.02678E-007
 -6.79115E-008 -4.37187E-008 -2.73573E-008 -1.66240E-008 -9.80271E-009 -5.60640E-009
 -3.10885E-009 -1.67106E-009 -8.70551E-010 -4.39507E-010 -2.15022E-010 -1.01937E-010
 -4.68289E-011 -2.08460E-011  8.99209E-012  3.75866E-012  1.52244E-012  5.97570E-013
  2.27288E-013  8.37733E-014  2.99209E-014  1.03558E-014  3.47318E-015  1.12877E-015
  3.55473E-016  1.08476E-016  3.20756E-017  9.19024E-018  2.55142E-018  6.86330E-019
  1.78885E-019
  1.01115E-019  1.69079E-019  3.02602E-019  5.92176E-019  1.27822E-018  3.00633E-018
  7.49412E-018  1.92146E-017  4.94949E-017  1.26132E-016  3.15127E-016  7.67995E-016
  1.82102E-015  4.19594E-015  9.39164E-015  2.04230E-014  4.31724E-014  8.87959E-014
  1.77928E-013  3.47957E-013  6.65669E-013  1.24967E-012  2.31150E-012  4.23412E-012
  7.72760E-012  1.41465E-011  2.61447E-011  4.90259E-011  9.34921E-011  1.81120E-010
  3.54971E-010  6.99487E-010  1.37642E-009 -2.68709E-009 -5.17557E-009 -9.79127E-009
 -1.81314E-008 -3.27805E-008 -5.77510E-008 -9.90045E-008 -1.64990E-007 -2.67079E-007
 -4.19733E-007 -6.40160E-007 -9.47260E-007 -1.35965E-006 -1.89277E-006 -2.55513E-006
 -3.34427E-006 -4.24301E-006 -5.21703E-006 -6.21475E-006 -7.17038E-006 -8.01045E-006
 -8.66312E-006 -9.06893E-006 -9.19049E-006 -9.01885E-006 -8.57493E-006 -7.90558E-006
 -7.07528E-006 -6.15575E-006 -5.21575E-006 -4.31299E-006 -3.48947E-006 -2.77009E-006
 -2.16427E-006 -1.66932E-006  1.27453E-006  9.65151E-007  7.25548E-007 -5.41267E-007
 -4.00098E-007 -2.92332E-007 -2.10505E-007 -1.48933E-007 -1.03230E-007 -6.99195E-008
 -4.61800E-008 -2.96920E-008 -1.85605E-008 -1.12688E-008 -6.64041E-009 -3.79590E-009
 -2.10416E-009 -1.13078E-009 -5.89035E-010 -2.97383E-010 -1.45504E-010 -6.89921E-011
 -3.17013E-011  1.41158E-011  6.09088E-012  2.54683E-012  1.03197E-012  4.05210E-013
  1.54183E-013  5.68511E-014  2.03133E-014  7.03333E-015  2.35980E-015  7.67218E-016
  2.41705E-016  7.37856E-017  2.18257E-017  6.25563E-018  1.73728E-018  4.67478E-019
  1.21881E-019
  3.26519E-020  5.85727E-020  1.16577E-019  2.59784E-019  6.36511E-019  1.65606E-018
  4.42236E-018  1.18279E-017  3.12124E-017  8.05839E-017  2.02632E-016  4.95107E-016
  1.17420E-015  2.70182E-015  6.03178E-015  1.30690E-014  2.74971E-014  5.62273E-014
  1.11878E-013  2.16969E-013  4.11073E-013  7.63308E-013  1.39519E-012  2.52474E-012
  4.55568E-012  8.26375E-012  1.51900E-011  2.84676E-011  5.45290E-011  1.06546E-010
  2.11142E-010  4.21048E-010  8.38028E-010 -1.65270E-009 -3.21062E-009 -6.11645E-009
 -1.13894E-008 -2.06806E-008 -3.65557E-008 -6.28278E-008 -1.04900E-007 -1.70042E-007
 -2.67485E-007 -4.08192E-007 -6.04160E-007 -8.67134E-007 -1.20673E-006 -1.62805E-006
 -2.12915E-006 -2.69876E-006 -3.31489E-006 -3.94496E-006 -4.54786E-006 -5.07801E-006
 -5.49114E-006 -5.75066E-006 -5.83341E-006 -5.73347E-006 -5.46304E-006 -5.05018E-006
 -4.53407E-006 -3.95876E-006 -3.36702E-006 -2.79533E-006 -2.27072E-006 -1.80975E-006
 -1.41927E-006 -1.09840E-006 -8.41015E-007  6.38252E-007  4.80482E-007 -3.58679E-007
 -2.65123E-007 -1.93599E-007 -1.39274E-007 -9.84190E-008 -6.81296E-008 -4.60872E-008
 -3.04037E-008 -1.95281E-008 -1.21963E-008 -7.39950E-009 -4.35788E-009 -2.49009E-009
 -1.37993E-009 -7.41461E-010 -3.86213E-010 -1.94992E-010 -9.54168E-011 -4.52506E-011
 -2.07971E-011  9.26290E-012  3.99810E-012  1.67231E-012  6.77854E-013  2.66260E-013
  1.01350E-013  3.73843E-014  1.33627E-014  4.62847E-015  1.55351E-015  5.05259E-016
  1.59234E-016  4.86265E-017  1.43885E-017  4.12534E-018  1.14603E-018  3.08475E-019
  8.04490E-020
  1.09668E-020  2.20435E-020  5.03908E-020  1.28018E-019  3.46558E-019  9.62080E-019
  2.66928E-018  7.29258E-018  1.94634E-017  5.05379E-017  1.27402E-016  3.11501E-016
  7.38393E-016  1.69678E-015  3.78036E-015  8.16855E-015  1.71269E-014  3.48704E-014
  6.90140E-014  1.32979E-013  2.50010E-013  4.60087E-013  8.32510E-013  1.49038E-012
  2.66097E-012  4.78322E-012  8.73905E-012  1.63476E-011  3.13984E-011  6.17514E-011
  1.23462E-010  2.48584E-010 -4.99359E-010 -9.92893E-010 -1.94214E-009 -3.72059E-009
 -6.95875E-009 -1.26792E-008 -2.24717E-008 -3.86997E-008 -6.47123E-008 -1.05014E-007
 -1.65320E-007 -2.52409E-007 -3.73679E-007 -5.36348E-007 -7.46272E-007 -1.00649E-006
 -1.31564E-006 -1.66665E-006 -2.04590E-006 -2.43339E-006 -2.80405E-006 -3.13025E-006
 -3.38523E-006 -3.54688E-006 -3.60115E-006 -3.54421E-006 -3.38309E-006 -3.13433E-006
 -2.82126E-006 -2.47040E-006 -2.10773E-006 -1.75565E-006 -1.43100E-006 -1.14435E-006
 -9.00355E-007 -6.98864E-007 -5.36459E-007  4.07930E-007 -3.07508E-007 -2.29716E-007
 -1.69818E-007 -1.23960E-007 -8.91120E-008 -6.29137E-008 -4.35071E-008 -2.94011E-008
 -1.93775E-008 -1.24355E-008 -7.76101E-009 -4.70589E-009 -2.77025E-009 -1.58241E-009
 -8.76747E-010 -4.71043E-010 -2.45355E-010 -1.23884E-010 -6.06289E-011 -2.87582E-011
  1.32203E-011  5.88985E-012  2.54297E-012  1.06401E-012  4.31431E-013  1.69525E-013
  6.45517E-014  2.38193E-014  8.51709E-015  2.95114E-015  9.90873E-016  3.22382E-016
  1.01634E-016  3.10470E-017  9.18972E-018  2.63561E-018  7.32399E-019  1.97195E-019
  5.14419E-020
  4.00519E-021  9.32192E-021  2.44178E-020  6.85311E-020  1.97365E-019  5.67422E-019
  1.60425E-018  4.42620E-018  1.18720E-017  3.08980E-017  7.79579E-017  1.90607E-016
  4.51560E-016  1.03658E-015  2.30609E-015  4.97340E-015  1.04020E-014  2.11125E-014
  4.16221E-014  7.98119E-014  1.49166E-013  2.72563E-013  4.89136E-013  8.67675E-013
  1.53465E-012  2.73497E-012  4.96512E-012  9.26124E-012  1.78077E-011  3.51827E-011
  7.08176E-011  1.43666E-010 -2.90713E-010 -5.81790E-010 -1.14422E-009 -2.20170E-009
 -4.13235E-009 -7.54991E-009 -1.34091E-008 -2.31295E-008 -3.87228E-008 -6.28942E-008
 -9.90742E-008 -1.51328E-007 -2.24086E-007 -3.21660E-007 -4.47530E-007 -6.03472E-007
 -7.88630E-007 -9.98719E-007 -1.22558E-006 -1.45729E-006 -1.67896E-006 -1.87426E-006
 -2.02736E-006 -2.12522E-006 -2.15949E-006 -2.12778E-006 -2.03407E-006 -1.88791E-006
 -1.70293E-006 -1.49470E-006 -1.27859E-006 -1.06797E-006 -8.73000E-007 -7.00161E-007
 -5.52433E-007 -4.29930E-007 -3.30777E-007 -2.51990E-007 -1.90206E-007 -1.42197E-007
 -1.05146E-007 -7.67394E-008 -5.51399E-008 -3.89028E-008 -2.68820E-008 -1.81520E-008
 -1.19546E-008 -7.66681E-009 -4.78219E-009 -2.89839E-009 -1.70564E-009 -9.74069E-010
 -5.39619E-010 -2.89905E-010 -1.51010E-010 -7.62552E-011 -3.73254E-011  1.77083E-011
  8.14258E-012  3.62865E-012  1.56716E-012  6.55930E-013  2.66053E-013  1.04578E-013
  3.98350E-014  1.47040E-014  5.25957E-015  1.82305E-015  6.12315E-016  1.99284E-016
  6.28466E-017  1.92043E-017  5.68610E-018  1.63125E-018  4.53433E-019  1.22118E-019
  3.18652E-020
  1.64390E-021  4.41162E-021  1.27863E-020  3.81170E-020  1.13424E-019  3.31674E-019
  9.45860E-019  2.62094E-018  7.04444E-018  1.83499E-017  4.63086E-017  1.13205E-016
  2.68068E-016  6.14931E-016  1.36671E-015  2.94369E-015  6.14650E-015  1.24483E-014
  2.44731E-014  4.67629E-014  8.70122E-014  1.58126E-013  2.81913E-013  4.96317E-013
  8.70717E-013  1.53960E-012  2.77734E-012  5.16182E-012  9.92293E-012  1.96602E-011
  3.97656E-011  8.11325E-011 -1.65100E-010 -3.32078E-010 -6.55896E-010 -1.26646E-009
 -2.38357E-009 -4.36423E-009 -7.76401E-009 -1.34092E-008 -2.24707E-008 -3.65228E-008
 -5.75615E-008 -8.79504E-008 -1.30264E-007 -1.87002E-007 -2.60179E-007 -3.50813E-007
 -4.58393E-007 -5.80420E-007 -7.12157E-007 -8.46708E-007 -9.75484E-007 -1.08907E-006
 -1.17836E-006 -1.23584E-006 -1.25667E-006 -1.23943E-006 -1.18630E-006 -1.10271E-006
 -9.96411E-007 -8.76306E-007 -7.51250E-007 -6.28982E-007 -5.15434E-007 -4.14440E-007
 -3.27816E-007 -2.55725E-007 -1.97162E-007 -1.50460E-007 -1.13716E-007 -8.50841E-008
 -6.29390E-008 -4.59359E-008 -3.29978E-008 -2.32704E-008 -1.60712E-008 -1.08458E-008
 -7.13892E-009 -4.57615E-009 -2.85322E-009 -1.72872E-009 -1.01709E-009 -5.80763E-010
 -3.21715E-010 -1.72841E-010 -9.00393E-011 -4.54734E-011 -2.22624E-011  1.05644E-011
  4.85895E-012  2.16596E-012  9.35730E-013  3.91772E-013  1.58960E-013  6.25036E-014
  2.38165E-014  8.79423E-015  3.14672E-015  1.09107E-015  3.66581E-016  1.19345E-016
  3.76489E-017  1.15080E-017  3.40835E-018  9.78081E-019  2.71947E-019  7.32598E-020
  1.91210E-020
  7.54464E-022  2.24857E-021  6.92277E-021  2.12964E-020  6.43740E-020  1.89705E-019
  5.43042E-019  1.50748E-018  4.05509E-018  1.05664E-017  2.66668E-017  6.51802E-017
  1.54302E-016  3.53811E-016  7.85893E-016  1.69133E-015  3.52769E-015  7.13416E-015
  1.39988E-014  2.66819E-014  4.94869E-014  8.95626E-014  1.58862E-013  2.77980E-013
  4.84347E-013  8.50466E-013  1.52488E-012  2.82261E-012  5.41916E-012  1.07518E-011
  2.18180E-011  4.46994E-011 -9.13471E-011 -1.84446E-010 -3.65510E-010 -7.07672E-010
 -1.33477E-009 -2.44807E-009 -4.36082E-009 -7.53905E-009 -1.26431E-008 -2.05609E-008
 -3.24175E-008 -4.95454E-008 -7.33943E-008 -1.05372E-007 -1.46609E-007 -1.97678E-007
 -2.58285E-007 -3.27022E-007 -4.01227E-007 -4.77030E-007 -5.49617E-007 -6.13713E-007
 -6.64228E-007 -6.96944E-007 -7.09141E-007 -6.99994E-007 -6.70690E-007 -6.24215E-007
 -5.64868E-007 -4.97614E-007 -4.27400E-007 -3.58571E-007 -2.94480E-007 -2.37313E-007
 -1.88135E-007 -1.47078E-007 -1.13617E-007 -8.68475E-008 -6.57229E-008 -4.92185E-008
 -3.64268E-008 -2.65908E-008 -1.91000E-008 -1.34662E-008 -9.29693E-009 -6.27172E-009
 -4.12665E-009 -2.64436E-009 -1.64831E-009 -9.98484E-010 -5.87380E-010 -3.35379E-010
 -1.85786E-010 -9.98207E-011 -5.20068E-011 -2.62701E-011  1.28638E-011  6.10586E-012
  2.80908E-012  1.25256E-012  5.41297E-013  2.26703E-013  9.20142E-014  3.61924E-014
  1.37954E-014  5.09565E-015  1.82391E-015  6.32611E-016  2.12615E-016  6.92411E-017
  2.18495E-017  6.68063E-018  1.97917E-018  5.68110E-019  1.58000E-019  4.25743E-020
  1.11147E-020
  3.72500E-022  1.18157E-021  3.75331E-021  1.17210E-020  3.56836E-020  1.05513E-019
  3.02524E-019  8.40439E-019  2.26153E-018  5.89372E-018  1.48746E-017  3.63555E-017
  8.60548E-017  1.97281E-016  4.38068E-016  9.42337E-016  1.96418E-015  3.96855E-015
  7.77723E-015  1.47978E-014  2.73820E-014  4.94060E-014  8.72916E-014  1.52007E-013
  2.63356E-013  4.59626E-013  8.19450E-013  1.51043E-012  2.89399E-012  5.74323E-012
  1.16774E-011  2.39931E-011 -4.91849E-011 -9.96037E-011 -1.97883E-010 -3.83931E-010
 -7.25373E-010 -1.33215E-009 -2.37543E-009 -4.10986E-009 -6.89633E-009 -1.12199E-008
 -1.76953E-008 -2.70502E-008 -4.00762E-008 -5.75412E-008 -8.00625E-008 -1.07950E-007
 -1.41045E-007 -1.78579E-007 -2.19102E-007 -2.60507E-007 -3.00177E-007 -3.35244E-007
 -3.62941E-007 -3.80974E-007 -3.87855E-007 -3.83124E-007 -3.67410E-007 -3.42315E-007
 -3.10157E-007 -2.73623E-007 -2.35396E-007 -1.97842E-007 -1.62794E-007 -1.31456E-007
 -1.04428E-007 -8.18008E-008 -6.33067E-008 -4.84682E-008 -3.67261E-008 -2.75296E-008
 -2.03874E-008 -1.48873E-008 -1.06945E-008 -7.53960E-009 -5.20441E-009 -3.51017E-009
 -2.30912E-009 -1.47941E-009 -9.22023E-010 -5.58476E-010 -3.28524E-010 -1.87583E-010
 -1.03921E-010 -5.58427E-011 -2.90991E-011  1.47018E-011  7.20084E-012  3.41882E-012
  1.57332E-012  7.01754E-013  3.03360E-013  1.27093E-013  5.16012E-014  2.03032E-014
  7.74152E-015  2.86044E-015  1.02418E-015  3.55342E-016  1.19464E-016  3.89169E-017
  1.22841E-017  3.75700E-018  1.11333E-018  3.19660E-019  8.89247E-020  2.39673E-020
  6.25851E-021
  1.89452E-022  6.20660E-022  2.00123E-021  6.29240E-021  1.92169E-020  5.69052E-020
  1.63268E-019  4.53727E-019  1.22115E-018  3.18274E-018  8.03319E-018  1.96350E-017
  4.64771E-017  1.06545E-016  2.36558E-016  5.08754E-016  1.06005E-015  2.14061E-015
  4.19157E-015  7.96608E-015  1.47165E-014  2.64943E-014  4.66723E-014  8.09646E-014
  1.39623E-013  2.42413E-013  4.29964E-013  7.89178E-013  1.50826E-012  2.99144E-012
  6.08828E-012  1.25330E-011 -2.57494E-011 -5.22582E-011 -1.04022E-010 -2.02149E-010
 -3.82427E-010 -7.03051E-010 -1.25465E-009 -2.17205E-009 -3.64631E-009 -5.93422E-009
 -9.36117E-009 -1.43122E-008 -2.12061E-008 -3.04490E-008 -4.23672E-008 -5.71247E-008
 -7.46371E-008 -9.44988E-008 -1.15944E-007 -1.37863E-007 -1.58873E-007 -1.77463E-007
 -1.92174E-007 -2.01794E-007 -2.05537E-007 -2.03153E-007 -1.94968E-007 -1.81817E-007
 -1.64914E-007 -1.45671E-007 -1.25499E-007 -1.05645E-007 -8.70807E-008 -7.04472E-008
 -5.60682E-008 -4.40009E-008 -3.41122E-008 -2.61571E-008 -1.98459E-008 -1.48914E-008
 -1.10360E-008 -8.06250E-009 -5.79330E-009 -4.08467E-009 -2.81955E-009 -1.90158E-009
 -1.25084E-009 -8.01343E-010 -4.99411E-010 -3.02499E-010 -1.77954E-010 -1.01619E-010
 -5.63046E-011 -3.02608E-011  1.57719E-011  7.97038E-012  3.90487E-012  1.85448E-012
  8.53679E-013  3.80888E-013  1.64706E-013  6.90260E-014  2.80346E-014  1.10342E-014
  4.20866E-015  1.55557E-015  5.57146E-016  1.93363E-016  6.50272E-017  2.11896E-017
  6.69037E-018  2.04676E-018  6.06689E-019  1.74237E-019  4.84818E-020  1.30700E-020
  3.41371E-021
  9.62801E-023  3.20343E-022  1.03998E-021  3.27989E-021  1.00304E-020  2.97208E-020
  8.53001E-020  2.37096E-019  6.38204E-019  1.66359E-018  4.19939E-018  1.02654E-017
  2.43012E-017  5.57121E-017  1.23699E-016  2.66020E-016  5.54202E-016  1.11880E-015
  2.18968E-015  4.15833E-015  7.67349E-015  1.37925E-014  2.42428E-014  4.19302E-014
  7.20359E-014  1.24515E-013  2.19830E-013  4.01845E-013  7.65859E-013  1.51719E-012
  3.08854E-012  6.36511E-012  1.30973E-011 -2.66230E-011 -5.30708E-011 -1.03262E-010
 -1.95549E-010 -3.59782E-010 -6.42453E-010 -1.11273E-009 -1.86861E-009 -3.04180E-009
 -4.79916E-009 -7.33808E-009 -1.08732E-008 -1.56127E-008 -2.17237E-008 -2.92901E-008
 -3.82688E-008 -4.84522E-008 -5.94488E-008 -7.06903E-008 -8.14708E-008 -9.10176E-008
 -9.85841E-008 -1.03551E-007 -1.05514E-007 -1.04344E-007 -1.00205E-007 -9.35192E-008
 -8.49052E-008 -7.50806E-008 -6.47655E-008 -5.45976E-008 -4.50741E-008 -3.65259E-008
 -2.91214E-008 -2.28937E-008 -1.77782E-008 -1.36530E-008 -1.03724E-008 -7.79123E-009
 -5.77880E-009 -4.22426E-009 -3.03654E-009 -2.14150E-009 -1.47844E-009 -9.97186E-010
 -6.55980E-010 -4.20273E-010 -2.61940E-010 -1.58675E-010 -9.33570E-011 -5.33189E-011
 -2.95483E-011  1.58842E-011  8.28083E-012  4.18585E-012  2.05133E-012  9.74499E-013
  4.48734E-013  2.00276E-013  8.66328E-014  3.63185E-014  1.47554E-014  5.80952E-015
  2.21657E-015  8.19528E-016  2.93615E-016  1.01933E-016  3.42895E-017  1.11767E-017
  3.52987E-018  1.08017E-018  3.20259E-019  9.19984E-020  2.56048E-020  6.90426E-021
  1.80368E-021
  4.80705E-023  1.61085E-022  5.24558E-022  1.65655E-021  5.06902E-021  1.50245E-020
  4.31292E-020  1.19898E-019  3.22784E-019  8.41525E-019  2.12459E-018  5.19441E-018
  1.22986E-017  2.81992E-017  6.26181E-017  1.34672E-016  2.80561E-016  5.66320E-016
  1.10810E-015  2.10337E-015  3.87849E-015  6.96334E-015  1.22190E-014  2.10848E-014
  3.61128E-014  6.21878E-014  1.09342E-013  1.99108E-013  3.78375E-013  7.48402E-013
  1.52305E-012  3.14058E-012  6.46875E-012  1.31639E-011 -2.62694E-011 -5.11612E-011
 -9.69594E-011 -1.78501E-010 -3.18893E-010 -5.52512E-010 -9.28064E-010 -1.51099E-009
 -2.38418E-009 -3.64568E-009 -5.40208E-009 -7.75667E-009 -1.07924E-008 -1.45510E-008
 -1.90108E-008 -2.40691E-008 -2.95318E-008 -3.51170E-008 -4.04752E-008 -4.52234E-008
 -4.89917E-008 -5.14729E-008 -5.24665E-008 -5.19078E-008 -4.98761E-008 -4.65802E-008
 -4.23245E-008 -3.74635E-008 -3.23531E-008 -2.73091E-008 -2.25780E-008 -1.83246E-008
 -1.46338E-008 -1.15234E-008 -8.96296E-009 -6.89353E-009 -5.24407E-009 -3.94350E-009
 -2.92756E-009 -2.14152E-009 -1.54019E-009 -1.08662E-009 -7.50386E-010 -5.06230E-010
 -3.33072E-010 -2.13426E-010 -1.33042E-010 -8.06067E-011 -4.74344E-011 -2.70970E-011
  1.50202E-011  8.07640E-012  4.21160E-012  2.12953E-012  1.04392E-012  4.96077E-013
  2.28505E-013  1.02019E-013  4.41442E-014  1.85124E-014  7.52363E-015  2.96316E-015
  1.13092E-015  4.18264E-016  1.49898E-016  5.20547E-017  1.75159E-017  5.71088E-018
  1.80412E-018  5.52215E-019  1.63766E-019  4.70552E-020  1.30993E-020  3.53295E-021
  9.23145E-022
  2.33828E-023  7.86094E-023  2.56333E-022  8.09986E-022  2.47928E-021  7.34994E-021
  2.11019E-020  5.86718E-020  1.57980E-019  4.11938E-019  1.04021E-018  2.54370E-018
  6.02377E-018  1.38143E-017  3.06807E-017  6.59932E-017  1.37495E-016  2.77540E-016
  5.42996E-016  1.03044E-015  1.89915E-015  3.40694E-015  5.97094E-015  1.02847E-014
  1.75713E-014  3.01631E-014  5.28430E-014  9.58834E-014  1.81688E-013  3.58727E-013
  7.29541E-013  1.50455E-012  3.10082E-012  6.31508E-012  1.26120E-011 -2.45798E-011
 -4.66100E-011 -8.58479E-011 -1.53422E-010 -2.65885E-010 -4.46687E-010 -7.27333E-010
 -1.14771E-009 -1.75500E-009 -2.60047E-009 -3.73379E-009 -5.19483E-009 -7.00359E-009
 -9.14972E-009 -1.15838E-008 -1.42124E-008 -1.69004E-008 -1.94799E-008 -2.17669E-008
 -2.35839E-008 -2.47833E-008 -2.52688E-008 -2.50090E-008 -2.40415E-008 -2.24661E-008
 -2.04283E-008 -1.80978E-008 -1.56450E-008 -1.32214E-008 -1.09453E-008 -8.89628E-009
 -7.11541E-009 -5.61190E-009 -4.37181E-009 -3.36741E-009 -2.56511E-009 -1.93121E-009
 -1.43509E-009 -1.05060E-009 -7.56076E-010 -5.33682E-010 -3.68688E-010 -2.48807E-010
 -1.63746E-010 -1.04952E-010 -6.54389E-011 -3.96575E-011 -2.33430E-011  1.33383E-011
  7.39561E-012  3.97781E-012  2.07494E-012  1.04949E-012  5.14635E-013  2.44638E-013
  1.12724E-013  5.03433E-014  2.17911E-014  9.14136E-015  3.71635E-015  1.46414E-015
  5.58981E-016  2.06798E-016  7.41346E-017  2.57519E-017  8.66766E-018  2.82676E-018
  8.93230E-019  2.73473E-019  8.11214E-020  2.33140E-020  6.49160E-021  1.75119E-021
  4.57670E-022
  1.10386E-023  3.71644E-023  1.21264E-022  3.83297E-022  1.17345E-021  3.47927E-021
  9.99063E-021  2.77825E-020  7.48204E-020  1.95135E-019  4.92846E-019  1.20544E-018
  2.85522E-018  6.54926E-018  1.45483E-017  3.12985E-017  6.52186E-017  1.31658E-016
  2.57586E-016  4.88760E-016  9.00541E-016  1.61461E-015  2.82714E-015  4.86279E-015
  8.29127E-015  1.41949E-014  2.47898E-014  4.48348E-014  8.47206E-014  1.66958E-013
  3.39231E-013  6.99493E-013  1.44207E-012  2.93839E-012  5.87159E-012  1.14491E-011
 -2.17201E-011 -4.00186E-011 -7.15367E-011 -1.23997E-010 -2.08339E-010 -3.39254E-010
 -5.35342E-010 -8.18590E-010 -1.21289E-009 -1.74137E-009 -2.42260E-009 -3.26586E-009
 -4.26633E-009 -5.40093E-009 -6.62625E-009 -7.87931E-009 -9.08198E-009 -1.01487E-008
 -1.09970E-008 -1.15581E-008 -1.17872E-008 -1.16696E-008 -1.12226E-008 -1.04926E-008
 -9.54693E-009 -8.46433E-009 -7.32392E-009 -6.19600E-009 -5.13565E-009 -4.17989E-009
 -3.34805E-009 -2.64462E-009 -2.06337E-009 -1.59167E-009 -1.21410E-009 -9.15181E-010
 -6.80790E-010 -4.98834E-010 -3.59251E-010 -2.53731E-010 -1.75374E-010 -1.18399E-010
 -7.79500E-011 -4.99781E-011 -3.11718E-011 -1.88966E-011  1.11263E-011  6.35955E-012
  3.52726E-012  1.89778E-012  9.90262E-013  5.01033E-013  2.45773E-013  1.16871E-013
  5.38695E-014  2.40666E-014  1.04207E-014  4.37291E-015  1.77835E-015  7.00842E-016
  2.67650E-016  9.90483E-017  3.55179E-017  1.23412E-017  4.15497E-018  1.35540E-018
  4.28402E-019  1.31192E-019  3.89250E-020  1.11894E-020  3.11626E-021  8.40818E-022
  2.19789E-022
  5.04889E-024  1.70101E-023  5.55202E-023  1.75525E-022  5.37444E-022  1.59375E-021
  4.57713E-021  1.27305E-020  3.42906E-020  8.94489E-020  2.25965E-019  5.52803E-019
  1.30966E-018  3.00473E-018  6.67603E-018  1.43653E-017  2.99392E-017  6.04471E-017
  1.18272E-016  2.24412E-016  4.13411E-016  7.40940E-016  1.29648E-015  2.22755E-015
  3.79185E-015  6.47721E-015  1.12805E-014  2.03420E-014  3.83377E-014  7.54079E-014
  1.53054E-013  3.15484E-013  6.50455E-013  1.32579E-012  2.65025E-012  5.16967E-012
  9.81046E-012  1.80799E-011 -3.23251E-011 -5.60369E-011 -9.41585E-011 -1.53328E-010
 -2.41946E-010 -3.69941E-010 -5.48096E-010 -7.86848E-010 -1.09456E-009 -1.47542E-009
 -1.92723E-009 -2.43956E-009 -2.99282E-009 -3.55862E-009 -4.10172E-009 -4.58359E-009
 -4.96699E-009 -5.22101E-009 -5.32543E-009 -5.27363E-009 -5.07338E-009 -4.74545E-009
 -4.32018E-009 -3.83293E-009 -3.31929E-009 -2.81087E-009 -2.33249E-009 -1.90084E-009
 -1.52468E-009 -1.20612E-009 -9.42445E-010 -7.28060E-010 -5.56126E-010 -4.19732E-010
 -3.12581E-010 -2.29257E-010 -1.65241E-010 -1.16786E-010 -8.07673E-011 -5.45553E-011
 -3.59333E-011 -2.30481E-011  1.43808E-011  8.72090E-012  5.13664E-012  2.93702E-012
  1.62956E-012  8.77061E-013  4.57809E-013  2.31714E-013  1.13703E-013  5.40869E-014
  2.49389E-014  1.11454E-014  4.82752E-015  2.02647E-015  8.24373E-016  3.24985E-016
  1.24149E-016  4.59567E-017  1.64844E-017  5.72930E-018  1.92942E-018  6.29561E-019
  1.99034E-019  6.09655E-020  1.80927E-020  5.20203E-021  1.44907E-021  3.91059E-022
  1.02241E-022
  2.23582E-024  7.53535E-024  2.45999E-023  7.77833E-023  2.38201E-022  7.06474E-022
  2.02927E-021  5.64506E-021  1.52082E-020  3.96793E-020  1.00258E-019  2.45325E-019
  5.81332E-019  1.33403E-018  2.96465E-018  6.38059E-018  1.33005E-017  2.68581E-017
  5.25572E-017  9.97276E-017  1.83705E-016  3.29167E-016  5.75682E-016  9.88257E-016
  1.68001E-015  2.86435E-015  4.97653E-015  8.95048E-015  1.68273E-014  3.30368E-014
  6.69788E-014  1.37993E-013  2.84490E-013  5.79953E-013  1.15961E-012  2.26255E-012
  4.29457E-012  7.91588E-012  1.41545E-011 -2.45390E-011 -4.12336E-011 -6.71437E-011
 -1.05945E-010 -1.61981E-010 -2.39966E-010 -3.44461E-010 -4.79118E-010 -6.45757E-010
 -8.43410E-010 -1.06751E-009 -1.30950E-009 -1.55696E-009 -1.79449E-009 -2.00528E-009
 -2.17307E-009 -2.28438E-009 -2.33037E-009 -2.30817E-009 -2.22115E-009 -2.07837E-009
 -1.89305E-009 -1.68058E-009 -1.45648E-009 -1.23451E-009 -1.02550E-009 -8.36739E-010
 -6.72056E-010 -5.32401E-010 -4.16625E-010 -3.22325E-010 -2.46554E-010 -1.86327E-010
 -1.38923E-010 -1.01996E-010 -7.35808E-011 -5.20440E-011 -3.60166E-011 -2.43419E-011
  1.60412E-011  1.02939E-011  6.42557E-012  3.89824E-012  2.29698E-012  1.31387E-012
  7.29249E-013  3.92642E-013  2.05027E-013  1.03809E-013  5.09576E-014  2.42484E-014
  1.11846E-014  5.00018E-015  2.16650E-015  9.09733E-016  3.70200E-016  1.45985E-016
  5.57849E-017  2.06561E-017  7.41127E-018  2.57655E-018  8.67911E-019  2.83266E-019
  8.95747E-020  2.74436E-020  8.14617E-021  2.34268E-021  6.52702E-022  1.76177E-022
  4.60693E-023
  9.58356E-025  3.23063E-024  1.05484E-023  3.33579E-023  1.02169E-022  3.03066E-022
  8.70666E-022  2.42246E-021  6.52748E-021  1.70339E-020  4.30485E-020  1.05358E-019
  2.49714E-019  5.73164E-019  1.27403E-018  2.74257E-018  5.71810E-018  1.15488E-017
  2.26024E-017  4.28918E-017  7.90089E-017  1.41549E-016  2.47466E-016  4.24531E-016
  7.20902E-016  1.22715E-015  2.12763E-015  3.81764E-015  7.16124E-015  1.40346E-014
  2.84212E-014  5.85212E-014  1.20628E-013  2.45921E-013  4.91785E-013  9.59696E-013
  1.82187E-012  3.35850E-012  6.00578E-012  1.04122E-011  1.74957E-011 -2.84883E-011
 -4.49482E-011 -6.87157E-011 -1.01787E-010 -1.46094E-010 -2.03180E-010 -2.73812E-010
 -3.57576E-010 -4.52535E-010 -5.55058E-010 -6.59888E-010 -7.60512E-010 -8.49810E-010
 -9.20914E-010 -9.68120E-010 -9.87704E-010 -9.78445E-010 -9.41778E-010 -8.81524E-010
 -8.03265E-010 -7.13507E-010 -6.18790E-010 -5.24931E-010 -4.36496E-010 -3.56562E-010
 -2.86755E-010 -2.27485E-010 -1.78276E-010 -1.38128E-010 -1.05808E-010 -8.00692E-011
 -5.97717E-011 -4.39316E-011 -3.17232E-011 -2.24567E-011  1.55523E-011  1.05178E-011
  6.93518E-012  4.45271E-012  2.78077E-012  1.68778E-012  9.94927E-013  5.69330E-013
  3.16127E-013  1.70275E-013  8.89467E-014  4.50522E-014  2.21232E-014  1.05312E-014
  4.85921E-015  2.17310E-015  9.41882E-016  3.95633E-016  1.61046E-016  6.35264E-017
  2.42823E-017  8.99382E-018  3.22780E-018  1.12244E-018  3.78190E-019  1.23462E-019
  3.90503E-020  1.19667E-020  3.55287E-021  1.02194E-021  2.84780E-022  7.68819E-023
  2.01076E-023
  3.97590E-025  1.34050E-024  4.37748E-024  1.38451E-023  4.24111E-023  1.25824E-022
  3.61534E-022  1.00607E-021  2.71140E-021  7.07691E-021  1.78883E-020  4.37891E-020
  1.03807E-019  2.38316E-019  5.29838E-019  1.14080E-018  2.37898E-018  4.80568E-018
[truncated: 24,718,201 more chars]
