# Supplementary material for: Avibactam–Cyclodextrin Inclusion Complexes: Computational and Thermodynamic Insights for Drug Delivery, Detection, and Environmental Scavenging
Source: Molecules. 2025 Aug 18;30(16):3401. doi: 10.3390/molecules30163401 (PMC12388632; doi:10.3390/molecules30163401)
Supplement: Supplementary file 1 [file molecules-30-03401-s001.zip › DFT inputs - optimized structure - NCI/NCI/DM-bCD/func2.cub]

 Generated by Multiwfn
 Totally      1771250 grid points
  216   12.266265    2.139261  -22.876402
  125    0.278513    0.000000    0.000000
  130    0.000000    0.278513    0.000000
  109    0.000000    0.000000    0.278513
    6    6.000000   25.915463    8.934278   -9.911984
    6    6.000000   26.165943    7.485393   -7.437927
    6    6.000000   28.197999    8.598168   -5.750384
    6    6.000000   30.695537    8.790261   -7.156769
    6    6.000000   30.288185   10.139802   -9.694642
    8    8.000000   32.418347   10.182999   -5.605084
    8    8.000000   28.284208    8.971626  -11.114136
    6    6.000000   19.271768   16.149740  -11.975089
    6    6.000000   18.663882   14.413096   -9.741486
    6    6.000000   21.055533   13.336669   -8.595415
    6    6.000000   22.687534   12.140594  -10.648348
    6    6.000000   23.155016   14.022608  -12.781631
    8    8.000000   24.991063   11.395120   -9.443182
    8    8.000000   20.756119   14.842416  -13.764263
    6    6.000000   20.957359   26.028126  -11.633602
    6    6.000000   19.091859   25.007398   -9.684303
    6    6.000000   19.568994   22.224023   -9.232329
    6    6.000000   19.609730   20.767213  -11.716525
    6    6.000000   21.333306   22.007325  -13.669860
    8    8.000000   20.521454   18.309801  -11.061955
    8    8.000000   20.753187   24.649164  -13.904276
    6    6.000000   29.540921   30.639288   -9.402190
    6    6.000000   26.933796   31.746939   -8.756758
    6    6.000000   24.993119   29.648921   -8.570790
    6    6.000000   25.005100   28.080249  -10.990320
    6    6.000000   27.665607   27.176753  -11.615739
    8    8.000000   23.414332   25.927122  -10.611549
    8    8.000000   29.346493   29.300178  -11.710887
    6    6.000000   37.317925   27.059415   -4.190467
    6    6.000000   35.635218   28.862873   -2.706903
    6    6.000000   32.954447   28.895660   -3.724348
    6    6.000000   32.952014   29.428154   -6.546361
    6    6.000000   34.777933   27.607902   -7.877210
    8    8.000000   30.410502   29.096464   -7.413533
    8    8.000000   37.253402   27.755484   -6.756189
    6    6.000000   39.462092   17.520403   -2.064483
    6    6.000000   38.613969   19.188885    0.134773
    6    6.000000   36.938786   21.323456   -0.775824
    6    6.000000   38.245441   22.730855   -2.913235
    6    6.000000   39.028559   20.912536   -5.003642
    8    8.000000   36.474272   24.559214   -3.814494
    8    8.000000   40.646193   18.996038   -3.944441
    6    6.000000   34.837279    9.167398   -5.154797
    6    6.000000   35.548912    9.460965   -2.354978
    6    6.000000   35.771879   12.230482   -1.685357
    6    6.000000   37.586337   13.553779   -3.481344
    6    6.000000   37.004941   12.998139   -6.248596
    8    8.000000   37.353069   16.207521   -3.015315
    8    8.000000   36.735334   10.328417   -6.646338
    8    8.000000   23.880147    7.462076   -6.012895
    6    6.000000   22.180879    5.475370   -6.703461
    8    8.000000   28.520356    7.048174   -3.582015
    1    1.000000   26.845973    6.787551   -2.897177
    6    6.000000   32.585899   10.044727  -11.363992
    8    8.000000   32.261027   11.749112  -13.426506
    6    6.000000   34.077103   11.327544  -15.365447
    8    8.000000   20.369732   11.541308   -6.728287
    1    1.000000   21.856736   10.512225   -6.368038
    6    6.000000   24.659699   12.953198  -14.940544
    8    8.000000   25.500077   14.973490  -16.494724
    6    6.000000   26.966727   14.106943  -18.564177
    8    8.000000   17.280335   15.722731   -7.839828
    6    6.000000   14.607692   15.656586   -8.215995
    8    8.000000   33.814803    8.314683   -0.684193
    6    6.000000   33.981463    5.636367   -0.614115
    8    8.000000   36.636668   12.466314    0.843101
    1    1.000000   36.800154   14.274601    1.191605
    6    6.000000   39.104376   13.916859   -7.933072
    8    8.000000   38.360604   13.764532  -10.499898
    6    6.000000   40.178470   14.868639  -12.128017
    8    8.000000   17.686086   21.237153   -7.596478
    1    1.000000   17.926218   19.409088   -7.540258
    6    6.000000   21.038169   20.853793  -16.252233
    8    8.000000   23.046318   21.670574  -17.831533
    6    6.000000   22.838938   20.663973  -20.307621
    8    8.000000   19.356811   26.468834   -7.430492
    6    6.000000   17.031109   27.021277   -6.171996
    8    8.000000   37.351038   17.654127    1.960944
    6    6.000000   38.231818   17.983469    4.492115
    8    8.000000   36.413665   22.955218    1.288096
    1    1.000000   35.745350   24.525284    0.592153
    6    6.000000   40.396583   22.142592   -7.168456
    8    8.000000   42.487882   23.566050   -6.281975
    6    6.000000   43.748595   24.827214   -8.282411
    8    8.000000   22.569635   30.709782   -8.130827
    1    1.000000   21.425555   29.301909   -7.779326
    6    6.000000   27.809083   25.835030  -14.117709
    8    8.000000   30.116603   24.473537  -14.260393
    6    6.000000   30.222930   22.894257  -16.424996
    8    8.000000   26.904854   33.151699   -6.487268
    6    6.000000   28.159397   35.521157   -6.655189
    8    8.000000   35.484306   28.220337   -0.093831
    6    6.000000   37.478504   29.268166    1.398967
    8    8.000000   31.523559   30.781702   -2.450517
    1    1.000000   31.765829   30.478905   -0.664816
    6    6.000000   35.106048   28.042702  -10.665885
    8    8.000000   35.726397   30.607170  -11.158190
    6    6.000000   36.027142   31.063981  -13.781155
    1    1.000000   24.667028    7.944537  -11.213036
    1    1.000000   26.699511    5.545771   -7.906381
    1    1.000000   27.633229   10.508415   -5.190134
    1    1.000000   31.427736    6.889578   -7.493447
    1    1.000000   29.788096   12.100924   -9.312944
    1    1.000000   17.550634   16.677932  -12.970198
    1    1.000000   17.529619   12.844289  -10.461293
    1    1.000000   22.145213   14.876553   -7.744697
    1    1.000000   21.712922   10.482298  -11.398689
    1    1.000000   24.163322   15.648615  -12.025167
    1    1.000000   20.457325   27.959787  -12.129632
    1    1.000000   17.196394   25.268761  -10.458188
    1    1.000000   21.432299   22.026624   -8.362247
    1    1.000000   17.683501   20.641049  -12.449860
    1    1.000000   23.279549   21.783319  -13.037931
    1    1.000000   30.893413   32.138791   -9.781857
    1    1.000000   26.424703   32.983085  -10.340815
    1    1.000000   25.514636   28.399068   -7.007376
    1    1.000000   24.286682   29.227056  -12.549602
    1    1.000000   28.285622   25.883466  -10.137222
    1    1.000000   39.285833   27.243592   -3.624054
    1    1.000000   36.427735   30.760442   -2.901276
    1    1.000000   32.102391   27.035592   -3.421430
    1    1.000000   33.552442   31.373380   -6.867502
    1    1.000000   34.056813   25.691595   -7.651297
    1    1.000000   40.901481   16.199435   -1.417434
    1    1.000000   40.317589   19.994080    0.973865
    1    1.000000   35.180452   20.519901   -1.516511
    1    1.000000   39.917127   23.677135   -2.166725
    1    1.000000   37.340409   20.026201   -5.791195
    1    1.000000   34.890291    7.186248   -5.704745
    1    1.000000   37.410240    8.574053   -2.142741
    1    1.000000   33.915130   13.115883   -1.893785
    1    1.000000   39.505594   12.926539   -3.050739
    1    1.000000   35.249341   13.947221   -6.760909
    1    1.000000   21.524342    5.679990   -8.645475
    1    1.000000   20.575305    5.608654   -5.434555
    1    1.000000   23.088466    3.639261   -6.477767
    1    1.000000   32.813464    8.115462  -12.074998
    1    1.000000   34.270421   10.539071  -10.292246
    1    1.000000   33.756665   12.745594  -16.814534
    1    1.000000   33.847902    9.448292  -16.189692
    1    1.000000   36.000071   11.512311  -14.642830
    1    1.000000   23.493467   11.630267  -16.027956
    1    1.000000   26.278270   11.913704  -14.194652
    1    1.000000   25.865064   12.872120  -19.803973
    1    1.000000   28.636916   13.074064  -17.920052
    1    1.000000   27.563736   15.762094  -19.622050
    1    1.000000   13.766265   16.676424   -6.647119
    1    1.000000   13.921769   13.712102   -8.214618
    1    1.000000   14.057377   16.569528   -9.981365
    1    1.000000   35.909985    5.024668   -0.191485
    1    1.000000   33.374363    4.770599   -2.383886
    1    1.000000   32.729463    5.001574    0.883670
    1    1.000000   40.805703   12.779918   -7.599912
    1    1.000000   39.542515   15.869842   -7.430671
    1    1.000000   39.460373   14.708067  -14.044450
    1    1.000000   41.998365   13.893886  -12.004060
    1    1.000000   40.470331   16.866253  -11.680677
    1    1.000000   19.210426   21.419554  -17.047551
    1    1.000000   21.054629   18.797166  -16.088946
    1    1.000000   22.855848   18.597362  -20.283143
    1    1.000000   24.457600   21.337113  -21.376402
    1    1.000000   21.102772   21.298152  -21.234774
    1    1.000000   17.503088   28.226612   -4.579189
    1    1.000000   16.133113   25.302360   -5.491658
    1    1.000000   15.735742   28.024979   -7.425352
    1    1.000000   40.241876   17.545054    4.641821
    1    1.000000   37.166123   16.672659    5.657944
    1    1.000000   37.899400   19.905638    5.145505
    1    1.000000   39.066922   23.363490   -8.168961
    1    1.000000   41.020875   20.673584   -8.486125
    1    1.000000   42.481008   26.137573   -9.257152
    1    1.000000   44.499463   23.485190   -9.665480
    1    1.000000   45.304400   25.883596   -7.458293
    1    1.000000   27.675337   27.207106  -15.663997
    1    1.000000   26.207736   24.547438  -14.277293
    1    1.000000   30.039237   23.988837  -18.169586
    1    1.000000   28.728799   21.466948  -16.381406
    1    1.000000   32.049565   21.958187  -16.404813
    1    1.000000   30.203481   35.311318   -6.847254
    1    1.000000   27.765927   36.527130   -4.909526
    1    1.000000   27.450691   36.627603   -8.249912
    1    1.000000   37.119024   28.707887    3.339007
    1    1.000000   37.478363   31.325027    1.265638
    1    1.000000   39.319623   28.547389    0.818816
    1    1.000000   33.368241   27.522192  -11.639150
    1    1.000000   36.614302   26.795100  -11.340053
    1    1.000000   36.474865   33.054557  -14.010923
    1    1.000000   34.293351   30.634933  -14.822143
    1    1.000000   37.565243   29.928189  -14.569938
   16   16.000000   23.347002   19.948791   -1.945162
    8    8.000000   24.946295   18.373616   -4.440220
    8    8.000000   29.673182   16.214073   -3.470175
    8    8.000000   34.665451   20.510674  -10.137705
    8    8.000000   25.039452   19.657546    0.272811
    8    8.000000   21.023052   18.384469   -1.930187
    8    8.000000   23.050807   22.587787   -2.850546
    7    7.000000   31.276089   19.267496   -6.314914
    7    7.000000   27.219408   19.524980   -4.987080
    7    7.000000   33.475111   17.256920  -12.643471
    6    6.000000   27.427900   21.197755   -7.205009
    6    6.000000   30.201641   21.792852   -6.899999
    6    6.000000   27.049616   19.773593   -9.673687
    6    6.000000   31.334767   17.697669   -8.644460
    6    6.000000   28.662944   17.380021   -9.773022
    6    6.000000   29.392408   18.124682   -4.722943
    6    6.000000   33.322816   18.645349  -10.516754
    1    1.000000   26.180455   22.809435   -6.998689
    1    1.000000   31.063266   22.562968   -8.580899
    1    1.000000   30.557382   23.047525   -5.314318
    1    1.000000   27.543617   21.053470  -11.206437
    1    1.000000   25.076263   19.267015   -9.919275
    1    1.000000   31.990239   15.832663   -8.067468
    1    1.000000   27.708822   15.905958   -8.699668
    1    1.000000   28.768318   16.680686  -11.699833
    1    1.000000   34.959607   17.607380  -13.780667
    1    1.000000   32.788942   15.467418  -12.712100
  7.70943E+008  5.89892E+008  4.55301E+008  3.54015E+008  2.76666E+008  2.16509E+008
  1.68692E+008  1.29882E+008  9.80780E+007  7.22996E+007  5.20144E+007  3.66467E+007
  2.54350E+007  1.75056E+007  1.20148E+007  8.25680E+006  5.69677E+006  3.95292E+006
  2.76175E+006  1.94438E+006  1.38028E+006  9.88444E+005  7.14319E+005  5.21100E+005
  3.83835E+005  2.85529E+005  2.14542E+005  1.62850E+005  1.24890E+005  9.67765E+004
  7.57790E+004  5.99639E+004  4.79524E+004  3.87544E+004  3.16532E+004  2.61270E+004
  2.17921E+004  1.83650E+004  1.56338E+004  1.34395E+004  1.16611E+004  1.02058E+004
  9.00184E+003  7.99319E+003  7.13600E+003  6.39632E+003  5.74856E+003  5.17433E+003
  4.66139E+003  4.20226E+003  3.79268E+003  3.43019E+003  3.11282E+003  2.83841E+003
  2.60429E+003  2.40737E+003  2.24433E+003  2.11195E+003  2.00728E+003  1.92780E+003
  1.87151E+003  1.83695E+003  1.82327E+003  1.83019E+003  1.85808E+003  1.90797E+003
  1.98164E+003  2.08174E+003  2.21192E+003  2.37712E+003  2.58379E+003  2.84040E+003
  3.15793E+003  3.55068E+003  4.03731E+003  4.64225E+003  5.39764E+003  6.34604E+003
  7.54413E+003  9.06788E+003  1.10199E+004  1.35397E+004  1.68185E+004  2.11200E+004
  2.68114E+004  3.44071E+004  4.46344E+004  5.85290E+004  7.75786E+004  1.03938E+005
  1.40751E+005  1.92653E+005  2.66520E+005  3.72658E+005  5.26636E+005  7.52184E+005
  1.08579E+006  1.58404E+006  2.33554E+006  3.48018E+006  5.24091E+006  7.97623E+006
  1.22680E+007  1.90691E+007  2.99548E+007  4.75532E+007  7.62902E+007  1.23689E+008
  2.02661E+008
  5.33693E+008  4.08394E+008  3.15292E+008  2.45295E+008  1.91941E+008  1.50591E+008
  1.17905E+008  9.15495E+007  7.00215E+007  5.24838E+007  3.84804E+007  2.76443E+007
  1.95459E+007  1.36803E+007  9.53027E+006  6.63618E+006  4.63230E+006  3.24764E+006
  2.28972E+006  1.62492E+006  1.16146E+006  8.36652E+005  6.07646E+005  4.45139E+005
  3.29026E+005  2.45462E+005  1.84870E+005  1.40596E+005  1.07990E+005  8.37852E+004
  6.56712E+004  5.20059E+004  4.16135E+004  3.36466E+004  2.74907E+004  2.26965E+004
  1.89337E+004  1.59575E+004  1.35848E+004  1.16779E+004  1.01321E+004  8.86705E+003
  7.82046E+003  6.94375E+003  6.19889E+003  5.55640E+003  4.99403E+003  4.49576E+003
  4.05085E+003  3.65271E+003  3.29757E+003  2.98320E+003  2.70787E+003  2.46970E+003
  2.26641E+003  2.09534E+003  1.95365E+003  1.83857E+003  1.74756E+003  1.67844E+003
  1.62949E+003  1.59947E+003  1.58762E+003  1.59372E+003  1.61810E+003  1.66166E+003
  1.72595E+003  1.81330E+003  1.92690E+003  2.07105E+003  2.25141E+003  2.47535E+003
  2.75250E+003  3.09533E+003  3.52017E+003  4.04836E+003  4.70800E+003  5.53631E+003
  6.58284E+003  7.91404E+003  9.61967E+003  1.18218E+004  1.46876E+004  1.84480E+004
  2.34242E+004  3.00665E+004  3.90115E+004  5.11661E+004  6.78327E+004  9.08979E+004
  1.23117E+005  1.68547E+005  2.33214E+005  3.26146E+005  4.60985E+005  6.58525E+005
  9.50743E+005  1.38725E+006  2.04570E+006  3.04874E+006  4.59184E+006  6.98937E+006
  1.07516E+007  1.67141E+007  2.62588E+007  4.16908E+007  6.68929E+007  1.08466E+008
  1.77736E+008
  3.73412E+008  2.85745E+008  2.20622E+008  1.71686E+008  1.34421E+008  1.05591E+008
  8.28718E+007  6.46292E+007  4.97861E+007  3.77027E+007  2.80068E+007  2.04217E+007
  1.46648E+007  1.04210E+007  7.36491E+006  5.19801E+006  3.67455E+006  2.60692E+006
  1.85856E+006  1.33269E+006  9.61743E+005  6.98850E+005  5.11549E+005  3.77345E+005
  2.80604E+005  2.10428E+005  1.59187E+005  1.21516E+005  9.36261E+004  7.28280E+004
  5.72040E+004  4.53789E+004  3.63616E+004  2.94332E+004  2.40695E+004  1.98858E+004
  1.65979E+004  1.39945E+004  1.19172E+004  1.02465E+004  8.89146E+003  7.78205E+003
  6.86399E+003  6.09488E+003  5.44149E+003  4.87805E+003  4.38504E+003  3.94839E+003
  3.55862E+003  3.20987E+003  2.89874E+003  2.62325E+003  2.38187E+003  2.17296E+003
  1.99453E+003  1.84431E+003  1.71983E+003  1.61870E+003  1.53869E+003  1.47793E+003
  1.43490E+003  1.40853E+003  1.39816E+003  1.40361E+003  1.42517E+003  1.46363E+003
  1.52038E+003  1.59747E+003  1.69772E+003  1.82494E+003  1.98411E+003  2.18177E+003
  2.42640E+003  2.72905E+003  3.10413E+003  3.57052E+003  4.15306E+003  4.88464E+003
  5.80909E+003  6.98518E+003  8.49228E+003  1.04384E+004  1.29714E+004  1.62956E+004
  2.06953E+004  2.65690E+004  3.44801E+004  4.52314E+004  5.99761E+004  8.03846E+004
  1.08896E+005  1.49105E+005  2.06348E+005  2.88623E+005  4.08014E+005  5.82947E+005
  8.41757E+005  1.22841E+006  1.81172E+006  2.70041E+006  4.06775E+006  6.19243E+006
  9.52684E+006  1.48120E+007  2.32731E+007  3.69546E+007  5.93001E+007  9.61641E+007
  1.57594E+008
  2.64073E+008  2.02065E+008  1.56011E+008  1.21411E+008  9.50740E+007  7.47137E+007
  5.86910E+007  4.58532E+007  3.54361E+007  2.69746E+007  2.01859E+007  1.48579E+007
  1.07863E+007  7.75562E+006  5.54808E+006  3.96370E+006  2.83594E+006  2.03586E+006
  1.46823E+006  1.06466E+006  7.76705E+005  5.70332E+005  4.21673E+005  3.13997E+005
  2.35555E+005  1.78069E+005  1.35684E+005  1.04240E+005  8.07649E+004  6.31271E+004
  4.97882E+004  3.96332E+004  3.18496E+004  2.58428E+004  2.11751E+004  1.75227E+004
  1.46445E+004  1.23604E+004  1.05344E+004  9.06357E+003  7.86906E+003  6.89011E+003
  6.07941E+003  5.39990E+003  4.82248E+003  4.32453E+003  3.88888E+003  3.50307E+003
  3.15869E+003  2.85049E+003  2.57545E+003  2.33176E+003  2.11808E+003  1.93301E+003
  1.77483E+003  1.64155E+003  1.53105E+003  1.44123E+003  1.37015E+003  1.31616E+003
  1.27794E+003  1.25453E+003  1.24537E+003  1.25030E+003  1.26959E+003  1.30394E+003
  1.35462E+003  1.42343E+003  1.51291E+003  1.62645E+003  1.76853E+003  1.94497E+003
  2.16336E+003  2.43357E+003  2.76847E+003  3.18495E+003  3.70522E+003  4.35867E+003
  5.18451E+003  6.23529E+003  7.58200E+003  9.32122E+003  1.15853E+004  1.45570E+004
  1.84907E+004  2.37430E+004  3.08182E+004  4.04348E+004  5.36253E+004  7.18849E+004
  9.73983E+004  1.33383E+005  1.84619E+005  2.58270E+005  3.65161E+005  5.21797E+005
  7.53563E+005  1.09985E+006  1.62234E+006  2.41844E+006  3.64345E+006  5.54717E+006
  8.53511E+006  1.32716E+007  2.08550E+007  3.31183E+007  5.31494E+007  8.61981E+007
  1.41275E+008
  1.88759E+008  1.44423E+008  1.11495E+008  8.67587E+007  6.79307E+007  5.33772E+007
  4.19278E+007  3.27617E+007  2.53359E+007  1.93178E+007  1.44997E+007  1.07215E+007
  7.83068E+006  5.67204E+006  4.09202E+006  2.95095E+006  2.13269E+006  1.54724E+006
  1.12798E+006  8.26875E+005  6.09787E+005  4.52560E+005  3.38121E+005  2.54383E+005
  1.92764E+005  1.47154E+005  1.13187E+005  8.77345E+004  6.85431E+004  5.39828E+004
  4.28681E+004  3.43316E+004  2.77353E+004  2.26071E+004  1.85957E+004  1.54385E+004
  1.29379E+004  1.09448E+004  9.34539E+003  8.05298E+003  7.00061E+003  6.13627E+003
  5.41927E+003  4.81752E+003  4.30574E+003  3.86413E+003  3.47761E+003  3.13520E+003
  2.82939E+003  2.55551E+003  2.31083E+003  2.09378E+003  1.90320E+003  1.73791E+003
  1.59646E+003  1.47715E+003  1.37813E+003  1.29759E+003  1.23382E+003  1.18537E+003
  1.15108E+003  1.13011E+003  1.12195E+003  1.12648E+003  1.14395E+003  1.17500E+003
  1.22077E+003  1.28290E+003  1.36368E+003  1.46619E+003  1.59446E+003  1.75375E+003
  1.95093E+003  2.19492E+003  2.49735E+003  2.87349E+003  3.34341E+003  3.93370E+003
  4.67981E+003  5.62925E+003  6.84624E+003  8.41813E+003  1.04647E+004  1.31512E+004
  1.67078E+004  2.14573E+004  2.78560E+004  3.65542E+004  4.84865E+004  6.50066E+004
  8.80922E+004  1.20657E+005  1.67029E+005  2.33695E+005  3.30460E+005  4.72274E+005
  6.82132E+005  9.95720E+005  1.46891E+006  2.18998E+006  3.29965E+006  5.02428E+006
  7.73137E+006  1.20230E+007  1.88948E+007  3.00084E+007  4.81628E+007  7.81176E+007
  1.28042E+008
  1.36380E+008  1.04333E+008  8.05320E+007  6.26512E+007  4.90388E+007  3.85137E+007
  3.02308E+007  2.35999E+007  1.82333E+007  1.38937E+007  1.04298E+007  7.72077E+006
  5.65161E+006  4.10747E+006  2.97672E+006  2.15889E+006  1.57093E+006  1.14870E+006
  8.44828E+005  6.25237E+005  4.65729E+005  3.49210E+005  2.63603E+005  2.00346E+005
  1.53338E+005  1.18208E+005  9.18038E+004  7.18401E+004  5.66539E+004  4.50296E+004
  3.60754E+004  2.91346E+004  2.37211E+004  1.94734E+004  1.61210E+004  1.34599E+004
  1.13356E+004  9.63010E+003  8.25280E+003  7.13356E+003  6.21776E+003  5.46253E+003
  4.83396E+003  4.30507E+003  3.85437E+003  3.46491E+003  3.12364E+003  2.82094E+003
  2.55020E+003  2.30725E+003  2.08969E+003  1.89617E+003  1.72579E+003  1.57762E+003
  1.45051E+003  1.34306E+003  1.25374E+003  1.18098E+003  1.12333E+003  1.07950E+003
  1.04849E+003  1.02956E+003  1.02227E+003  1.02652E+003  1.04254E+003  1.07095E+003
  1.11278E+003  1.16953E+003  1.24331E+003  1.33692E+003  1.45405E+003  1.59951E+003
  1.77957E+003  2.00240E+003  2.27862E+003  2.62220E+003  3.05147E+003  3.59077E+003
  4.27249E+003  5.14010E+003  6.25232E+003  7.68905E+003  9.55984E+003  1.20159E+004
  1.52679E+004  1.96111E+004  2.54631E+004  3.34191E+004  4.43344E+004  5.94482E+004
  8.05711E+004  1.10370E+005  1.52809E+005  2.13827E+005  3.02403E+005  4.32228E+005
  6.24363E+005  9.11496E+005  1.34481E+006  2.00517E+006  3.02149E+006  4.60119E+006
  7.08099E+006  1.10126E+007  1.73084E+007  2.74912E+007  4.41264E+007  7.15764E+007
  1.17329E+008
  9.95986E+007  7.61821E+007  5.87903E+007  4.57219E+007  3.57697E+007  2.80700E+007
  2.20062E+007  1.71500E+007  1.32230E+007  1.00553E+007  7.53581E+006  5.57262E+006
  4.07796E+006  2.96544E+006  2.15229E+006  1.56484E+006  1.14266E+006  8.39360E+005
  6.20816E+005  4.62549E+005  3.47218E+005  2.62598E+005  2.00072E+005  1.53544E+005
  1.18685E+005  9.23952E+004  7.24459E+004  5.72180E+004  4.55277E+004  3.65025E+004
  2.94950E+004  2.40221E+004  1.97220E+004  1.63226E+004  1.36188E+004  1.14553E+004
  9.71408E+003  8.30464E+003  7.15734E+003  6.21804E+003  5.44425E+003  4.80234E+003
  4.26545E+003  3.81194E+003  3.42436E+003  3.08873E+003  2.79411E+003  2.53225E+003
  2.29739E+003  2.08582E+003  1.89543E+003  1.72514E+003  1.57432E+003  1.44241E+003
  1.32866E+003  1.23208E+003  1.15150E+003  1.08567E+003  1.03339E+003  9.93619E+002
  9.65480E+002  9.48355E+002  9.41885E+002  9.46000E+002  9.60937E+002  9.87272E+002
  1.02597E+003  1.07843E+003  1.14660E+003  1.23308E+003  1.34127E+003  1.47563E+003
  1.64195E+003  1.84778E+003  2.10296E+003  2.42037E+003  2.81699E+003  3.31531E+003
  3.94528E+003  4.74712E+003  5.77512E+003  7.10321E+003  8.83270E+003  1.11035E+004
  1.41105E+004  1.81270E+004  2.35393E+004  3.08983E+004  4.09955E+004  5.49781E+004
  7.45217E+004  1.02096E+005  1.41369E+005  1.97842E+005  2.79827E+005  4.00002E+005
  5.77872E+005  8.43708E+005  1.24491E+006  1.85639E+006  2.79756E+006  4.26055E+006
  6.55730E+006  1.01990E+007  1.60309E+007  2.54639E+007  4.08753E+007  6.63074E+007
  1.08699E+008
  7.35234E+007  5.62266E+007  4.33784E+007  3.37216E+007  2.63638E+007  2.06665E+007
  1.61753E+007  1.25768E+007  9.66948E+006  7.33123E+006  5.47915E+006  4.04225E+006
  2.95276E+006  2.14480E+006  1.55607E+006  1.13176E+006  8.27343E+005  6.08899E+005
  4.51598E+005  3.37697E+005  2.54664E+005  1.93681E+005  1.48540E+005  1.14859E+005
  8.95278E+004  7.03270E+004  5.56624E+004  4.43811E+004  3.56436E+004  2.88333E+004
  2.34939E+004  1.92846E+004  1.59489E+004  1.32917E+004  1.11640E+004  9.45129E+003
  8.06504E+003  6.93678E+003  6.01334E+003  5.25322E+003  4.62380E+003  4.09926E+003
  3.65892E+003  3.28607E+003  2.96710E+003  2.69091E+003  2.44862E+003  2.23329E+003
  2.03981E+003  1.86472E+003  1.70598E+003  1.56257E+003  1.43409E+003  1.32041E+003
  1.22128E+003  1.13628E+003  1.06477E+003  1.00598E+003  9.59069E+002  9.23285E+002
  8.97978E+002  8.82683E+002  8.77145E+002  8.81354E+002  8.95572E+002  9.20366E+002
  9.56654E+002  1.00576E+003  1.06952E+003  1.15036E+003  1.25147E+003  1.37702E+003
  1.53243E+003  1.72475E+003  1.96318E+003  2.25978E+003  2.63042E+003  3.09613E+003
  3.68492E+003  4.43440E+003  5.39537E+003  6.63697E+003  8.25397E+003  1.03773E+004
  1.31892E+004  1.69455E+004  2.20076E+004  2.88910E+004  3.83367E+004  5.14180E+004
  6.97036E+004  9.55047E+004  1.32256E+005  1.85107E+005  2.61839E+005  3.74323E+005
  5.40822E+005  7.89682E+005  1.16529E+006  1.73780E+006  2.61905E+006  3.98898E+006
  6.13977E+006  9.55022E+006  1.50122E+007  2.38473E+007  3.82826E+007  6.21052E+007
  1.01816E+008
  5.48622E+007  4.19461E+007  3.23504E+007  2.51356E+007  1.96347E+007  1.53710E+007
  1.20061E+007  9.30877E+006  7.13251E+006  5.38829E+006  4.01319E+006  2.95153E+006
  2.15034E+006  1.55875E+006  1.12930E+006  8.20687E+005  5.99789E+005  4.41549E+005
  3.27751E+005  2.45433E+005  1.85467E+005  1.41446E+005  1.08867E+005  8.45558E+004
  6.62607E+004  5.23770E+004  4.17528E+004  3.35558E+004  2.71806E+004  2.21837E+004
  1.82382E+004  1.51012E+004  1.25912E+004  1.05712E+004  8.93691E+003  7.60834E+003
  6.52348E+003  5.63383E+003  4.90118E+003  4.29522E+003  3.79178E+003  3.37147E+003
  3.01866E+003  2.72060E+003  2.46690E+003  2.24900E+003  2.05986E+003  1.89376E+003
  1.74613E+003  1.61343E+003  1.49312E+003  1.38359E+003  1.28405E+003  1.19428E+003
  1.11438E+003  1.04449E+003  9.84642E+002  9.34708E+002  8.94445E+002  8.63545E+002
  8.41723E+002  8.28770E+002  8.24618E+002  8.29378E+002  8.43382E+002  8.67226E+002
  9.01820E+002  9.48449E+002  1.00886E+003  1.08537E+003  1.18100E+003  1.29971E+003
  1.44662E+003  1.62841E+003  1.85377E+003  2.13411E+003  2.48445E+003  2.92466E+003
  3.48125E+003  4.18979E+003  5.09833E+003  6.27226E+003  7.80126E+003  9.80918E+003
  1.24685E+004  1.60211E+004  2.08091E+004  2.73204E+004  3.62560E+004  4.86319E+004
  6.59326E+004  9.03458E+004  1.25123E+005  1.75137E+005  2.47756E+005  3.54218E+005
  5.11812E+005  7.47376E+005  1.10294E+006  1.64493E+006  2.47923E+006  3.77626E+006
  5.81271E+006  9.04200E+006  1.42141E+007  2.25807E+007  3.62511E+007  5.88124E+007
  9.64228E+007
  4.13811E+007  3.16307E+007  2.43853E+007  1.89352E+007  1.47764E+007  1.15492E+007
  8.99924E+006  6.95462E+006  5.30809E+006  3.99385E+006  2.96306E+006  2.17142E+006
  1.57709E+006  1.14036E+006  8.24599E+005  5.98427E+005  4.36939E+005  3.21480E+005
  2.38575E+005  1.78679E+005  1.35093E+005  1.03125E+005  7.94855E+004  6.18566E+004
  4.85982E+004  3.85413E+004  3.08477E+004  2.49118E+004  2.02934E+004  1.66699E+004
  1.38036E+004  1.15180E+004  9.68135E+003  8.19445E+003  6.98238E+003  5.98809E+003
  5.16780E+003  4.48768E+003  3.92133E+003  3.44792E+003  3.05081E+003  2.71661E+003
  2.43438E+003  2.19512E+003  1.99141E+003  1.81713E+003  1.66731E+003  1.53797E+003
  1.42592E+003  1.32856E+003  1.24354E+003  1.16868E+003  1.10205E+003  1.04215E+003
  9.88132E+002  9.39728E+002  8.97085E+002  8.60538E+002  8.30446E+002  8.07119E+002
  7.90807E+002  7.81743E+002  7.80189E+002  7.86499E+002  8.01171E+002  8.24907E+002
  8.58670E+002  9.03756E+002  9.61883E+002  1.03530E+003  1.12693E+003  1.24056E+003
  1.38111E+003  1.55497E+003  1.77047E+003  2.03853E+003  2.37349E+003  2.79439E+003
  3.32657E+003  4.00406E+003  4.87282E+003  5.99542E+003  7.45764E+003  9.37798E+003
  1.19214E+004  1.53195E+004  1.98995E+004  2.61282E+004  3.46766E+004  4.65169E+004
  6.30698E+004  8.64292E+004  1.19707E+005  1.67567E+005  2.37062E+005  3.38950E+005
  4.89780E+005  7.15246E+005  1.05558E+006  1.57438E+006  2.37302E+006  3.61467E+006
  5.56424E+006  8.65588E+006  1.36077E+007  2.16183E+007  3.47075E+007  5.63102E+007
  9.23239E+007
  3.15513E+007  2.41101E+007  1.85790E+007  1.44162E+007  1.12367E+007  8.76624E+006
  6.81182E+006  5.24485E+006  3.98612E+006  2.98615E+006  2.20619E+006  1.61054E+006
  1.16583E+006  8.40707E+005  6.06637E+005  4.39534E+005  3.20523E+005  2.35601E+005
  1.74718E+005  1.30788E+005  9.88567E+004  7.54597E+004  5.81736E+004  4.52938E+004
  3.56149E+004  2.82792E+004  2.26717E+004  1.83488E+004  1.49880E+004  1.23531E+004
  1.02701E+004  8.60970E+003  7.27538E+003  6.19449E+003  5.31209E+003  4.58639E+003
  3.98544E+003  3.48466E+003  3.06505E+003  2.71174E+003  2.41304E+003  2.15956E+003
  1.94368E+003  1.75911E+003  1.60057E+003  1.46362E+003  1.34459E+003  1.24059E+003
  1.14957E+003  1.07029E+003  1.00221E+003  9.45023E+002  8.98164E+002  8.60425E+002
  8.30038E+002  8.05150E+002  7.84329E+002  7.66830E+002  7.52551E+002  7.41835E+002
  7.35263E+002  7.33509E+002  7.37284E+002  7.47327E+002  7.64450E+002  7.89584E+002
  8.23858E+002  8.68669E+002  9.25785E+002  9.97457E+002  1.08657E+003  1.19684E+003
  1.33304E+003  1.50138E+003  1.70993E+003  1.96926E+003  2.29327E+003  2.70037E+003
  3.21507E+003  3.87031E+003  4.71054E+003  5.79629E+003  7.21057E+003  9.06802E+003
  1.15283E+004  1.48153E+004  1.92459E+004  2.52717E+004  3.35419E+004  4.49974E+004
  6.10131E+004  8.36152E+004  1.15815E+005  1.62128E+005  2.29378E+005  3.27979E+005
  4.73948E+005  6.92154E+005  1.02155E+006  1.52367E+006  2.29668E+006  3.49851E+006
  5.38562E+006  8.37829E+006  1.31717E+007  2.09263E+007  3.35975E+007  5.45110E+007
  8.93764E+007
  2.43179E+007  1.85767E+007  1.43077E+007  1.10926E+007  8.63440E+006  6.72164E+006
  5.20677E+006  3.99283E+006  3.02080E+006  2.25265E+006  1.65700E+006  1.20478E+006
  8.69113E+005  6.25003E+005  4.50017E+005  3.25505E+005  2.37048E+005  1.74049E+005
  1.28952E+005  9.64535E+004  7.28564E+004  5.55832E+004  4.28328E+004  3.33405E+004
  2.62131E+004  2.08153E+004  1.66925E+004  1.35168E+004  1.10499E+004  9.11755E+003
  7.59137E+003  6.37604E+003  5.40035E+003  4.61075E+003  3.96674E+003  3.43749E+003
  2.99946E+003  2.63452E+003  2.32869E+003  2.07108E+003  1.85316E+003  1.66814E+003
  1.51055E+003  1.37589E+003  1.26039E+003  1.16084E+003  1.07444E+003  9.98784E+002
  9.31849E+002  8.72087E+002  8.18548E+002  7.71017E+002  7.30019E+002  6.96558E+002
  6.71561E+002  6.55234E+002  6.46745E+002  6.44481E+002  6.46687E+002  6.52054E+002
  6.59984E+002  6.70552E+002  6.84326E+002  7.02190E+002  7.25223E+002  7.54661E+002
  7.91901E+002  8.38568E+002  8.96596E+002  9.68348E+002  1.05677E+003  1.16559E+003
  1.29955E+003  1.46477E+003  1.66920E+003  1.92319E+003  2.24037E+003  2.63876E+003
  3.14236E+003  3.78340E+003  4.60538E+003  5.66753E+003  7.05104E+003  8.86811E+003
  1.12749E+004  1.44906E+004  1.88252E+004  2.47205E+004  3.28119E+004  4.40200E+004
  5.96902E+004  8.18055E+004  1.13313E+005  1.58630E+005  2.24437E+005  3.20923E+005
  4.63766E+005  6.77303E+005  9.99654E+005  1.49106E+006  2.24758E+006  3.42379E+006
  5.27071E+006  8.19970E+006  1.28912E+007  2.04811E+007  3.28833E+007  5.33531E+007
  8.74795E+007
  1.89467E+007  1.44684E+007  1.11369E+007  8.62608E+006  6.70402E+006  5.20624E+006
  4.01892E+006  3.06848E+006  2.31040E+006  1.71474E+006  1.25564E+006  9.09224E+005
  6.53643E+005  4.68766E+005  3.36805E+005  2.43210E+005  1.76876E+005  1.29719E+005
  9.60111E+004  7.17495E+004  5.41513E+004  4.12814E+004  3.17894E+004  2.47286E+004
  1.94309E+004  1.54218E+004  1.23619E+004  1.00065E+004  8.17817E+003  6.74706E+003
  5.61760E+003  4.71890E+003  3.99800E+003  3.41514E+003  2.94022E+003  2.55037E+003
  2.22809E+003  1.95997E+003  1.73561E+003  1.54696E+003  1.38770E+003  1.25285E+003
  1.13841E+003  1.04114E+003  9.58381E+002  8.87897E+002  8.27774E+002  7.76335E+002
  7.32086E+002  6.93680E+002  6.59920E+002  6.29809E+002  6.02661E+002  5.78254E+002
  5.56994E+002  5.39956E+002  5.28667E+002  5.24569E+002  5.28369E+002  5.39696E+002
  5.57334E+002  5.79855E+002  6.06206E+002  6.36021E+002  6.69634E+002  7.07967E+002
  7.52396E+002  8.04679E+002  8.66944E+002  9.41754E+002  1.03223E+003  1.14223E+003
  1.27659E+003  1.44148E+003  1.64484E+003  1.89700E+003  2.21149E+003  2.60617E+003
  3.10483E+003  3.73936E+003  4.55284E+003  5.60387E+003  6.97281E+003  8.77066E+003
  1.11520E+004  1.43336E+004  1.86222E+004  2.44552E+004  3.24610E+004  4.35506E+004
  5.90555E+004  8.09375E+004  1.12113E+005  1.56954E+005  2.22069E+005  3.17542E+005
  4.58887E+005  6.70188E+005  9.89165E+005  1.47543E+006  2.22405E+006  3.38798E+006
  5.21563E+006  8.11410E+006  1.27567E+007  2.02676E+007  3.25408E+007  5.27978E+007
  8.65696E+007
  1.49227E+007  1.13908E+007  8.76219E+006  6.77928E+006  5.25938E+006  4.07322E+006
  3.13232E+006  2.38044E+006  1.78349E+006  1.31727E+006  9.60163E+005  6.92407E+005
  4.96080E+005  3.54823E+005  2.54415E+005  1.83419E+005  1.33216E+005  9.75882E+004
  7.21558E+004  5.38714E+004  4.06219E+004  3.09408E+004  2.38065E+004  1.85035E+004
  1.45276E+004  1.15209E+004  9.22757E+003  7.46339E+003  6.09480E+003  5.02419E+003
  4.17974E+003  3.50821E+003  2.96986E+003  2.53487E+003  2.18069E+003  1.89019E+003
  1.65029E+003  1.45093E+003  1.28434E+003  1.14451E+003  1.02670E+003  9.27189E+002
  8.43016E+002  7.71798E+002  7.11607E+002  6.60861E+002  6.18245E+002  5.82648E+002
  5.53114E+002  5.28792E+002  5.08909E+002  4.92737E+002  4.79587E+002  4.68813E+002
  4.59870E+002  4.52413E+002  4.46464E+002  4.42595E+002  4.42037E+002  4.46556E+002
  4.57992E+002  4.77609E+002  5.05672E+002  5.41562E+002  5.84346E+002  6.33391E+002
  6.88750E+002  7.51288E+002  8.22659E+002  9.05262E+002  1.00224E+003  1.11759E+003
  1.25631E+003  1.42475E+003  1.63100E+003  1.88553E+003  2.20197E+003  2.59831E+003
  3.09841E+003  3.73424E+003  4.54893E+003  5.60117E+003  6.97139E+003  8.77068E+003
  1.11537E+004  1.43374E+004  1.86287E+004  2.44652E+004  3.24757E+004  4.35719E+004
  5.90858E+004  8.09805E+004  1.12174E+005  1.57040E+005  2.22193E+005  3.17721E+005
  4.59147E+005  6.70567E+005  9.89724E+005  1.47626E+006  2.22530E+006  3.38988E+006
  5.21854E+006  8.11861E+006  1.27638E+007  2.02787E+007  3.25586E+007  5.28266E+007
  8.66164E+007
  1.18814E+007  9.06516E+006  6.96789E+006  5.38426E+006  4.16869E+006  3.21869E+006
  2.46495E+006  1.86411E+006  1.38958E+006  1.02129E+006  7.40983E+005  5.32173E+005
  3.80019E+005  2.71118E+005  1.94019E+005  1.39663E+005  1.01308E+005  7.41313E+004
  5.47568E+004  4.08425E+004  3.07691E+004  2.34149E+004  1.79996E+004  1.39774E+004
  1.09638E+004  8.68630E+003  6.95025E+003  5.61558E+003  4.58078E+003  3.77171E+003
  3.13388E+003  2.62689E+003  2.22066E+003  1.89258E+003  1.62561E+003  1.40679E+003
  1.22622E+003  1.07633E+003  9.51238E+002  8.46384E+002  7.58196E+002  6.83858E+002
  6.21129E+002  5.68222E+002  5.23694E+002  4.86382E+002  4.55335E+002  4.29775E+002
  4.09060E+002  3.92653E+002  3.80101E+002  3.71009E+002  3.65025E+002  3.61815E+002
  3.61047E+002  3.62384E+002  3.65488E+002  3.70066E+002  3.75962E+002  3.83321E+002
  3.92807E+002  4.05782E+002  4.24290E+002  4.50688E+002  4.87009E+002  5.34419E+002
  5.93199E+002  6.63243E+002  7.44728E+002  8.38640E+002  9.47075E+002  1.07338E+003
  1.22228E+003  1.40007E+003  1.61500E+003  1.87775E+003  2.20225E+003  2.60685E+003
  3.11581E+003  3.76159E+003  4.58794E+003  5.65432E+003  7.04216E+003  8.86393E+003
  1.12762E+004  1.44984E+004  1.88413E+004  2.47474E+004  3.28533E+004  4.40811E+004
  5.97787E+004  8.19322E+004  1.13494E+005  1.58889E+005  2.24809E+005  3.21460E+005
  4.64547E+005  6.78447E+005  1.00134E+006  1.49358E+006  2.25137E+006  3.42954E+006
  5.27953E+006  8.21337E+006  1.29126E+007  2.05149E+007  3.29373E+007  5.34403E+007
  8.76216E+007
  9.56290E+006  7.29238E+006  5.60030E+006  4.32123E+006  3.33798E+006  2.56856E+006
  1.95830E+006  1.47345E+006  1.09273E+006  7.99153E+005  5.77141E+005  4.12851E+005
  2.93881E+005  2.09161E+005  1.49408E+005  1.07395E+005  7.78078E+004  5.68750E+004
  4.19693E+004  3.12750E+004  2.35395E+004  1.78967E+004  1.37447E+004  1.06629E+004
  8.35555E+003  6.61288E+003  5.28531E+003  4.26528E+003  3.47485E+003  2.85716E+003
  2.37043E+003  1.98374E+003  1.67403E+003  1.42404E+003  1.22072E+003  1.05419E+003
  9.16902E+002  8.03048E+002  7.08152E+002  6.28725E+002  5.62034E+002  5.05920E+002
  4.58669E+002  4.18910E+002  3.85545E+002  3.57688E+002  3.34624E+002  3.15775E+002
  3.00677E+002  2.88958E+002  2.80323E+002  2.74545E+002  2.71454E+002  2.70923E+002
  2.72861E+002  2.77199E+002  2.83876E+002  2.92827E+002  3.03968E+002  3.17206E+002
  3.32463E+002  3.49776E+002  3.69458E+002  3.92359E+002  4.20129E+002  4.55338E+002
  5.01221E+002  5.61060E+002  6.37528E+002  7.32514E+002  8.47567E+002  9.84689E+002
  1.14712E+003  1.33994E+003  1.57060E+003  1.84945E+003  2.19047E+003  2.61231E+003
  3.13985E+003  3.80638E+003  4.65679E+003  5.75204E+003  7.17558E+003  9.04259E+003
  1.15133E+004  1.48125E+004  1.92579E+004  2.53026E+004  3.35977E+004  4.50869E+004
  6.11489E+004  8.38160E+004  1.16108E+005  1.62553E+005  2.29994E+005  3.28874E+005
  4.75257E+005  6.94079E+005  1.02440E+006  1.52793E+006  2.30310E+006  3.50827E+006
  5.40060E+006  8.40152E+006  1.32081E+007  2.09838E+007  3.36894E+007  5.46593E+007
  8.96183E+007
  7.78046E+006  5.92941E+006  4.54885E+006  3.50398E+006  2.69959E+006  2.06952E+006
  1.57032E+006  1.17537E+006  8.67186E+005  6.31079E+005  4.53693E+005  3.23302E+005
  2.29453E+005  1.62944E+005  1.16198E+005  8.34117E+004  6.03636E+004  4.40792E+004
  3.24960E+004  2.41932E+004  1.81926E+004  1.38185E+004  1.06024E+004  8.21694E+003
  6.43204E+003  5.08483E+003  4.05914E+003  3.27151E+003  2.66149E+003  2.18503E+003
  1.80978E+003  1.51179E+003  1.27326E+003  1.08082E+003  9.24417E+002  7.96418E+002
  6.90996E+002  6.03677E+002  5.30999E+002  4.70266E+002  4.19360E+002  3.76608E+002
  3.40681E+002  3.10516E+002  2.85260E+002  2.64228E+002  2.46867E+002  2.32733E+002
  2.21473E+002  2.12809E+002  2.06529E+002  2.02483E+002  2.00572E+002  2.00749E+002
  2.03013E+002  2.07407E+002  2.14018E+002  2.22967E+002  2.34409E+002  2.48520E+002
  2.65489E+002  2.85508E+002  3.08775E+002  3.35520E+002  3.66099E+002  4.01183E+002
  4.42076E+002  4.91106E+002  5.51928E+002  6.29457E+002  7.29314E+002  8.57083E+002
  1.01798E+003  1.21730E+003  1.46150E+003  1.75947E+003  2.12394E+003  2.57281E+003
  3.13084E+003  3.83191E+003  4.72215E+003  5.86453E+003  7.34541E+003  9.28403E+003
  1.18463E+004  1.52648E+004  1.98686E+004  2.61263E+004  3.47117E+004  4.66010E+004
  6.32208E+004  8.66731E+004  1.20082E+005  1.68131E+005  2.37900E+005  3.40188E+005
  4.91610E+005  7.17959E+005  1.05963E+006  1.58045E+006  2.38220E+006  3.62866E+006
  5.58577E+006  8.68931E+006  1.36601E+007  2.17012E+007  3.48401E+007  5.65245E+007
  9.26736E+007
  6.39853E+006  4.87247E+006  3.73325E+006  2.86994E+006  2.20440E+006  1.68286E+006
  1.27050E+006  9.45927E+005  6.94333E+005  5.02836E+005  3.59914E+005  2.55554E+005
  1.80877E+005  1.28190E+005  9.12757E+004  6.54418E+004  4.73096E+004  3.45139E+004
  2.54210E+004  1.89088E+004  1.42058E+004  1.07801E+004  8.26301E+003  6.39724E+003
  5.00210E+003  3.94973E+003  3.14899E+003  2.53444E+003  2.05874E+003  1.68739E+003
  1.39508E+003  1.16307E+003  9.77465E+002  8.27828E+002  7.06310E+002  6.06956E+002
  5.25223E+002  4.57618E+002  4.01438E+002  3.54574E+002  3.15367E+002  2.82507E+002
  2.54949E+002  2.31860E+002  2.12571E+002  1.96542E+002  1.83340E+002  1.72617E+002
  1.64097E+002  1.57564E+002  1.52857E+002  1.49865E+002  1.48519E+002  1.48796E+002
  1.50719E+002  1.54351E+002  1.59808E+002  1.67253E+002  1.76905E+002  1.89043E+002
  2.04011E+002  2.22220E+002  2.44148E+002  2.70344E+002  3.01418E+002  3.38061E+002
  3.81072E+002  4.31476E+002  4.90759E+002  5.61299E+002  6.46976E+002  7.53790E+002
  8.90144E+002  1.06653E+003  1.29479E+003  1.58777E+003  1.95997E+003  2.42929E+003
  3.01969E+003  3.76431E+003  4.70935E+003  5.91908E+003  7.48275E+003  9.52439E+003
  1.22172E+004  1.58044E+004  2.06299E+004  2.71843E+004  3.61723E+004  4.86153E+004
  6.60053E+004  9.05413E+004  1.25491E+005  1.75752E+005  2.48730E+005  3.55718E+005
  5.14092E+005  7.50824E+005  1.10815E+006  1.65283E+006  2.49127E+006  3.79472E+006
  5.84123E+006  9.08642E+006  1.42839E+007  2.26914E+007  3.64284E+007  5.90992E+007
  9.68911E+007
  5.31792E+006  4.04548E+006  3.09463E+006  2.37314E+006  1.81634E+006  1.38019E+006
  1.03648E+006  7.67605E+005  5.60618E+005  4.04097E+005  2.88051E+005  2.03864E+005
  1.43947E+005  1.01840E+005  7.24189E+004  5.18668E+004  3.74607E+004  2.73046E+004
  2.00936E+004  1.49330E+004  1.12087E+004  8.49767E+003  6.50699E+003  5.03236E+003
  3.93037E+003  3.09964E+003  2.46791E+003  1.98336E+003  1.60850E+003  1.31604E+003
  1.08595E+003  9.03443E+002  7.57536E+002  6.40000E+002  5.44642E+002  4.66767E+002
  4.02791E+002  3.49958E+002  3.06131E+002  2.69641E+002  2.39176E+002  2.13697E+002
  1.92376E+002  1.74551E+002  1.59691E+002  1.47369E+002  1.37238E+002  1.29025E+002
  1.22508E+002  1.17519E+002  1.13930E+002  1.11653E+002  1.10637E+002  1.10867E+002
  1.12363E+002  1.15186E+002  1.19435E+002  1.25259E+002  1.32861E+002  1.42505E+002
  1.54533E+002  1.69376E+002  1.87574E+002  2.09792E+002  2.36845E+002  2.69720E+002
  3.09601E+002  3.57892E+002  4.16261E+002  4.86720E+002  5.71792E+002  6.74882E+002
  8.00933E+002  9.57459E+002  1.15581E+003  1.41223E+003  1.74828E+003  2.19057E+003
  2.77092E+003  3.52793E+003  4.51088E+003  5.78588E+003  7.44433E+003  9.61434E+003
  1.24763E+004  1.62854E+004  2.14039E+004  2.83496E+004  3.78672E+004  5.10364E+004
  6.94351E+004  9.53885E+004  1.32352E+005  1.85505E+005  2.62677E+005  3.75811E+005
  5.43277E+005  7.93594E+005  1.17142E+006  1.74732E+006  2.63380E+006  4.01188E+006
  6.17548E+006  9.60624E+006  1.51006E+007  2.39882E+007  3.85090E+007  6.24722E+007
  1.02417E+008
  4.46527E+006  3.39208E+006  2.58926E+006  1.97941E+006  1.50857E+006  1.14040E+006
  8.51704E+005  6.27479E+005  4.56079E+005  3.27308E+005  2.32460E+005  1.64067E+005
  1.15623E+005  8.16896E+004  5.80300E+004  4.15255E+004  2.99679E+004  2.18261E+004
  1.60490E+004  1.19171E+004  8.93702E+003  6.76903E+003  5.17803E+003  4.00018E+003
  3.12051E+003  2.45776E+003  1.95409E+003  1.56798E+003  1.26945E+003  1.03668E+003
  8.53675E+002  7.08617E+002  5.92740E+002  4.99483E+002  4.23909E+002  3.62274E+002
  3.11719E+002  2.70042E+002  2.35538E+002  2.06870E+002  1.82987E+002  1.63058E+002
  1.46419E+002  1.32540E+002  1.20995E+002  1.11440E+002  1.03600E+002  9.72524E+001
  9.22225E+001  8.83739E+001  8.56048E+001  8.38448E+001  8.30527E+001  8.32161E+001
  8.43515E+001  8.65061E+001  8.97611E+001  9.42363E+001  1.00097E+002  1.07564E+002
  1.16923E+002  1.28548E+002  1.42912E+002  1.60623E+002  1.82456E+002  2.09392E+002
  2.42675E+002  2.83878E+002  3.34971E+002  3.98422E+002  4.77297E+002  5.75407E+002
  6.97521E+002  8.49729E+002  1.04012E+003  1.28000E+003  1.58587E+003  1.98211E+003
  2.50410E+003  3.20075E+003  4.13653E+003  5.39408E+003  7.07971E+003  9.33407E+003
  1.23493E+004  1.63948E+004  2.18529E+004  2.92726E+004  3.94457E+004  5.35231E+004
  7.31893E+004  1.00928E+005  1.40431E+005  1.97235E+005  2.79709E+005  4.00617E+005
  5.79597E+005  8.47129E+005  1.25095E+006  1.86647E+006  2.81394E+006  4.28683E+006
  6.59925E+006  1.02659E+007  1.61379E+007  2.56361E+007  4.11537E+007  6.67612E+007
  1.09445E+008
  3.78551E+006  2.86980E+006  2.18409E+006  1.66287E+006  1.26082E+006  9.47631E+005
  7.03776E+005  5.15911E+005  3.73328E+005  2.66896E+005  1.88992E+005  1.33118E+005
  9.36905E+004  6.61379E+004  4.69524E+004  3.35791E+004  2.42189E+004  1.76278E+004
  1.29528E+004  9.61052E+003  7.20103E+003  5.44904E+003  4.16402E+003  3.21321E+003
  2.50351E+003  1.96914E+003  1.56326E+003  1.25232E+003  1.01206E+003  8.24838E+002
  6.77747E+002  5.61253E+002  4.68281E+002  3.93541E+002  3.33052E+002  2.83796E+002
  2.43465E+002  2.10282E+002  1.82867E+002  1.60141E+002  1.41252E+002  1.25527E+002
  1.12429E+002  1.01529E+002  9.24821E+001  8.50104E+001  7.88905E+001  7.39434E+001
  7.00273E+001  6.70321E+001  6.48755E+001  6.35003E+001  6.28728E+001  6.29821E+001
  6.38401E+001  6.54831E+001  6.79745E+001  7.14082E+001  7.59148E+001  8.16689E+001
  8.89003E+001  9.79080E+001  1.09079E+002  1.22915E+002  1.40063E+002  1.61364E+002
  1.87907E+002  2.21109E+002  2.62813E+002  3.15421E+002  3.82059E+002  4.66792E+002
  5.74892E+002  7.13181E+002  8.90483E+002  1.11825E+003  1.41150E+003  1.79039E+003
  2.28289E+003  2.92909E+003  3.78774E+003  4.94466E+003  6.52234E+003  8.69031E+003
  1.16782E+004  1.57962E+004  2.14700E+004  2.92962E+004  4.01277E+004  5.52008E+004
  7.63262E+004  1.06178E+005  1.48738E+005  2.09979E+005  2.98937E+005  4.29396E+005
  6.22569E+005  9.11382E+005  1.34740E+006  2.01210E+006  3.03539E+006  4.62628E+006
  7.12410E+006  1.10849E+007  1.74281E+007  2.76885E+007  4.44514E+007  7.21135E+007
  1.18221E+008
  3.23647E+006  2.44595E+006  1.85361E+006  1.40362E+006  1.05760E+006  7.89881E+005
  5.83358E+005  4.25671E+005  3.06850E+005  2.18719E+005  1.54579E+005  1.08771E+005
  7.65247E+004  5.40136E+004  3.83421E+004  2.74170E+004  1.97689E+004  1.43827E+004
  1.05625E+004  7.83166E+003  5.86347E+003  4.43286E+003  3.38400E+003  2.60831E+003
  2.02963E+003  1.59415E+003  1.26359E+003  1.01049E+003  8.15063E+002  6.62889E+002
  5.43426E+002  4.48900E+002  3.73542E+002  3.13040E+002  2.64148E+002  2.24403E+002
  1.91923E+002  1.65257E+002  1.43275E+002  1.25095E+002  1.10022E+002  9.75044E+001
  8.71040E+001  7.84698E+001  7.13199E+001  6.54276E+001  6.06104E+001  5.67224E+001
  5.36480E+001  5.12976E+001  4.96040E+001  4.85204E+001  4.80187E+001  4.80892E+001
  4.87403E+001  4.99999E+001  5.19169E+001  5.45647E+001  5.80457E+001  6.24970E+001
  6.80998E+001  7.50906E+001  8.37769E+001  9.45588E+001  1.07957E+002  1.24651E+002
  1.45534E+002  1.71777E+002  2.04931E+002  2.47053E+002  3.00883E+002  3.70079E+002
  4.59543E+002  5.75849E+002  7.27820E+002  9.27301E+002  1.19018E+003  1.53775E+003
  1.99867E+003  2.61164E+003  3.42977E+003  4.52735E+003  6.01099E+003  8.03681E+003
  1.08351E+004  1.47431E+004  2.02457E+004  2.80310E+004  3.90700E+004  5.47442E+004
  7.70470E+004  1.08899E+005  1.54633E+005  2.20748E+005  3.17083E+005  4.58656E+005
  6.68593E+005  9.82806E+005  1.45756E+006  2.18176E+006  3.29720E+006  5.03203E+006
  7.75669E+006  1.20782E+007  1.90004E+007  3.01989E+007  4.84963E+007  7.86929E+007
  1.29028E+008
  2.78500E+006  2.09475E+006  1.57783E+006  1.18628E+006  8.87197E+005  6.58163E+005
  4.83481E+005  3.51362E+005  2.52538E+005  1.79697E+005  1.26939E+005  8.93595E+004
  6.29217E+004  4.44521E+004  3.15777E+004  2.25904E+004  1.62916E+004  1.18519E+004
  8.70113E+003  6.44821E+003  4.82435E+003  3.64415E+003  2.77911E+003  2.13960E+003
  1.66273E+003  1.30406E+003  1.03195E+003  8.23747E+002  6.63092E+002  5.38095E+002
  4.40056E+002  3.62563E+002  3.00862E+002  2.51396E+002  2.11489E+002  1.79111E+002
  1.52706E+002  1.31076E+002  1.13289E+002  9.86143E+001  8.64786E+001  7.64265E+001
  6.80960E+001  6.11976E+001  5.54988E+001  5.08129E+001  4.69897E+001  4.39092E+001
  4.14764E+001  3.96176E+001  3.82774E+001  3.74173E+001  3.70136E+001  3.70578E+001
  3.75556E+001  3.85284E+001  4.00145E+001  4.20714E+001  4.47797E+001  4.82474E+001
  5.26176E+001  5.80771E+001  6.48695E+001  7.33120E+001  8.38188E+001  9.69324E+001
  1.13367E+002  1.34067E+002  1.60287E+002  1.93708E+002  2.36587E+002  2.91973E+002
  3.64014E+002  4.58368E+002  5.82797E+002  7.47981E+002  9.68666E+002  1.26525E+003
  1.66600E+003  2.21012E+003  2.95199E+003  3.96724E+003  5.36141E+003  7.28303E+003
  9.94392E+003  1.36514E+004  1.88593E+004  2.62455E+004  3.68244E+004  5.21053E+004
  7.43155E+004  1.06730E+005  1.54182E+005  2.23866E+005  3.26620E+005  4.78949E+005
  7.06255E+005  1.04800E+006  1.56605E+006  2.35824E+006  3.58067E+006  5.48462E+006
  8.47827E+006  1.32307E+007  2.08485E+007  3.31793E+007  5.33360E+007  8.66129E+007
  1.42098E+008
  2.40434E+006  1.79567E+006  1.34127E+006  9.99448E+005  7.41222E+005  5.46114E+005
  3.99157E+005  2.89093E+005  2.07407E+005  1.47566E+005  1.04383E+005  7.36451E+004
  5.19853E+004  3.68100E+004  2.61976E+004  1.87670E+004  1.35460E+004  9.85879E+003
  7.23832E+003  5.36281E+003  4.01022E+003  3.02693E+003  2.30621E+003  1.77349E+003
  1.37639E+003  1.07784E+003  8.51479E+002  6.78387E+002  5.44923E+002  4.41172E+002
  3.59879E+002  2.95701E+002  2.44671E+002  2.03828E+002  1.70939E+002  1.44309E+002
  1.22641E+002  1.04934E+002  9.04089E+001  7.84570E+001  6.85990E+001  6.04556E+001
  5.37251E+001  4.81665E+001  4.35863E+001  3.98293E+001  3.67708E+001  3.43112E+001
  3.23716E+001  3.08909E+001  2.98232E+001  2.91361E+001  2.88098E+001  2.88365E+001
  2.92203E+001  2.99777E+001  3.11389E+001  3.27495E+001  3.48734E+001  3.75965E+001
  4.10327E+001  4.53306E+001  5.06839E+001  5.73453E+001  6.56448E+001  7.60154E+001
  8.90277E+001  1.05438E+002  1.26254E+002  1.52829E+002  1.86986E+002  2.31205E+002
  2.88870E+002  3.64641E+002  4.64959E+002  5.98793E+002  7.78693E+002  1.02232E+003
  1.35461E+003  1.81100E+003  2.44191E+003  3.31933E+003  4.54629E+003  6.27045E+003
  8.70390E+003  1.21522E+004  1.70579E+004  2.40676E+004  3.41372E+004  4.86986E+004
  6.99245E+004  1.01135E+005  1.47416E+005  2.16549E+005  3.20426E+005  4.77261E+005
  7.15104E+005  1.07752E+006  1.63280E+006  2.48900E+006  3.81871E+006  5.90009E+006
  9.18543E+006  1.44169E+007  2.28231E+007  3.64567E+007  5.87785E+007  9.56771E+007
  1.57266E+008
  2.07304E+006  1.53317E+006  1.13320E+006  8.35848E+005  6.14485E+005  4.49672E+005
  3.27096E+005  2.36251E+005  1.69408E+005  1.20735E+005  8.56930E+004  6.07183E+004
  4.30505E+004  3.06067E+004  2.18562E+004  1.56978E+004  1.13518E+004  8.27178E+003
  6.07703E+003  4.50317E+003  3.36665E+003  2.53976E+003  1.93342E+003  1.48520E+003
  1.15112E+003  9.00043E+002  7.09758E+002  5.64348E+002  4.52315E+002  3.65307E+002
  2.97209E+002  2.43519E+002  2.00897E+002  1.66843E+002  1.39477E+002  1.17368E+002
  9.94216E+001  8.47921E+001  7.28230E+001  6.30009E+001  5.49222E+001  4.82675E+001
  4.27832E+001  3.82668E+001  3.45558E+001  3.15200E+001  2.90549E+001  2.70770E+001
  2.55202E+001  2.43333E+001  2.34775E+001  2.29258E+001  2.26611E+001  2.26766E+001
  2.29750E+001  2.35692E+001  2.44833E+001  2.57540E+001  2.74325E+001  2.95881E+001
  3.23121E+001  3.57240E+001  3.99793E+001  4.52808E+001  5.18933E+001  6.01645E+001
  7.05527E+001  8.36657E+001  1.00315E+002  1.21589E+002  1.48960E+002  1.84431E+002
  2.30744E+002  2.91682E+002  3.72495E+002  4.80522E+002  6.26087E+002  8.23813E+002
  1.09454E+003  1.46815E+003  1.98773E+003  2.71578E+003  3.74333E+003  5.20364E+003
  7.29243E+003  1.02982E+004  1.46472E+004  2.09713E+004  3.02100E+004  4.37657E+004
  6.37448E+004  9.33361E+004  1.37416E+005  2.03519E+005  3.03408E+005  4.55570E+005
  6.89211E+005  1.05061E+006  1.61333E+006  2.49486E+006  3.88396E+006  6.08613E+006
  9.59989E+006  1.52456E+007  2.43851E+007  3.92989E+007  6.38397E+007  1.04575E+008
  1.72802E+008
  1.77579E+006  1.29778E+006  9.48085E+005  6.92019E+005  5.04300E+005  3.66510E+005
  2.65352E+005  1.91256E+005  1.37251E+005  9.81491E+004  7.00320E+004  4.99345E+004
  3.56338E+004  2.54865E+004  1.82946E+004  1.31953E+004  9.57295E+003  6.99163E+003
  5.14423E+003  3.81505E+003  2.85289E+003  2.15170E+003  1.63698E+003  1.25627E+003
  9.72447E+002  7.59160E+002  5.97577E+002  4.74171E+002  3.79168E+002  3.05460E+002
  2.47843E+002  2.02484E+002  1.66536E+002  1.37872E+002  1.14886E+002  9.63592E+001
  8.13575E+001  6.91605E+001  5.92087E+001  5.10652E+001  4.43867E+001  3.89021E+001
  3.43961E+001  3.06969E+001  2.76671E+001  2.51963E+001  2.31959E+001  2.15953E+001
  2.03385E+001  1.93819E+001  1.86928E+001  1.82479E+001  1.80328E+001  1.80411E+001
  1.82749E+001  1.87442E+001  1.94687E+001  2.04781E+001  2.18140E+001  2.35330E+001
  2.57093E+001  2.84399E+001  3.18511E+001  3.61074E+001  4.14232E+001  4.80800E+001
  5.64487E+001  6.70214E+001  8.04551E+001  9.76319E+001  1.19745E+002  1.48418E+002
  1.85877E+002  2.35193E+002  3.00634E+002  3.88173E+002  5.06226E+002  6.66739E+002
  8.86780E+002  1.19091E+003  1.61472E+003  2.21009E+003  3.05320E+003  4.25653E+003
  5.98717E+003  8.49477E+003  1.21542E+004  1.75308E+004  2.54818E+004  3.73108E+004
  5.50095E+004  8.16315E+004  1.21880E+005  1.83034E+005  2.76430E+005  4.19854E+005
  6.41444E+005  9.86129E+005  1.52628E+006  2.37944E+006  3.73789E+006  5.91813E+006
  9.44425E+006  1.51893E+007  2.46173E+007  4.02000E+007  6.61424E+007  1.09655E+008
  1.83203E+008
  1.50518E+006  1.08630E+006  7.84423E+005  5.66639E+005  4.09248E+005  2.95338E+005
  2.12872E+005  1.53229E+005  1.10171E+005  7.91545E+004  5.68586E+004  4.08611E+004
  2.93990E+004  2.11940E+004  1.53223E+004  1.11189E+004  8.10638E+003  5.94284E+003
  4.38435E+003  3.25722E+003  2.43808E+003  1.83936E+003  1.39897E+003  1.07281E+003
  8.29489E+002  6.46589E+002  5.08046E+002  4.02286E+002  3.20931E+002  2.57877E+002
  2.08655E+002  1.69966E+002  1.39362E+002  1.15008E+002  9.55234E+001  7.98566E+001
  6.72032E+001  5.69431E+001  4.85953E+001  4.17845E+001  3.62164E+001  3.16586E+001
  2.79268E+001  2.48741E+001  2.23829E+001  2.03587E+001  1.87257E+001  1.74234E+001
  1.64037E+001  1.56293E+001  1.50721E+001  1.47122E+001  1.45370E+001  1.45410E+001
  1.47254E+001  1.50985E+001  1.56762E+001  1.64828E+001  1.75528E+001  1.89327E+001
  2.06836E+001  2.28856E+001  2.56423E+001  2.90884E+001  3.33997E+001  3.88059E+001
  4.56103E+001  5.42146E+001  6.51548E+001  7.91511E+001  9.71774E+001  1.20559E+002
  1.51112E+002  1.91343E+002  2.44734E+002  3.16160E+002  4.12486E+002  5.43459E+002
  7.23010E+002  9.71194E+002  1.31709E+003  1.80314E+003  2.49177E+003  3.47538E+003
  4.89170E+003  6.94739E+003  9.95455E+003  1.43875E+004  2.09716E+004  3.08226E+004
  4.56666E+004  6.81887E+004  1.02588E+005  1.55466E+005  2.37256E+005  3.64533E+005
  5.63778E+005  8.77550E+005  1.37469E+006  2.16736E+006  3.43964E+006  5.49621E+006
  8.84552E+006  1.43433E+007  2.34421E+007  3.86264E+007  6.41806E+007  1.07547E+008
  1.81751E+008
  1.26067E+006  8.98950E+005  6.41786E+005  4.58778E+005  3.28392E+005  2.35412E+005
  1.69049E+005  1.21625E+005  8.76796E+004  6.33310E+004  4.58282E+004  3.32214E+004
  2.41261E+004  1.75557E+004  1.28046E+004  9.36607E+003  6.87499E+003  5.06800E+003
  3.75482E+003  2.79802E+003  2.09849E+003  1.58484E+003  1.20573E+003  9.24285E+002
  7.14003E+002  5.55813E+002  4.35959E+002  3.44491E+002  2.74177E+002  2.19738E+002
  1.77300E+002  1.43999E+002  1.17707E+002  9.68302E+001  8.01660E+001  6.68003E+001
  5.60337E+001  4.73277E+001  4.02649E+001  3.45206E+001  2.98399E+001  2.60222E+001
  2.29084E+001  2.03716E+001  1.83100E+001  1.66421E+001  1.53020E+001  1.42372E+001
  1.34060E+001  1.27762E+001  1.23235E+001  1.20310E+001  1.18878E+001  1.18891E+001
  1.20358E+001  1.23345E+001  1.27981E+001  1.34468E+001  1.43091E+001  1.54236E+001
  1.68415E+001  1.86294E+001  2.08737E+001  2.36862E+001  2.72123E+001  3.16419E+001
  3.72249E+001  4.42922E+001  5.32851E+001  6.47962E+001  7.96263E+001  9.88652E+001
  1.24006E+002  1.57106E+002  2.01025E+002  2.59759E+002  3.38936E+002  4.46536E+002
  5.93955E+002  7.97581E+002  1.08115E+003  1.47931E+003  2.04292E+003  2.84727E+003
  4.00455E+003  5.68308E+003  8.13724E+003  1.17541E+004  1.71266E+004  2.51696E+004
  3.73038E+004  5.57511E+004  8.40085E+004  1.27618E+005  1.95420E+005  3.01609E+005
  4.69129E+005  7.35309E+005  1.16129E+006  1.84788E+006  2.96243E+006  4.78470E+006
  7.78564E+006  1.27640E+007  2.10844E+007  3.50970E+007  5.88811E+007  9.95762E+007
  1.69782E+008
  1.04364E+006  7.35630E+005  5.19378E+005  3.67611E+005  2.61050E+005  1.86122E+005
  1.33300E+005  9.59214E+004  6.93458E+004  5.03499E+004  3.66971E+004  2.68334E+004
  1.96751E+004  1.44612E+004  1.06530E+004  7.86599E+003  5.82330E+003  4.32439E+003
  3.22321E+003  2.41304E+003  1.81579E+003  1.37426E+003  1.04668E+003  8.02544E+002
  6.19654E+002  4.81843E+002  3.77346E+002  2.97589E+002  2.36306E+002  1.88905E+002
  1.52002E+002  1.23094E+002  1.00315E+002  8.22675E+001  6.78950E+001  5.63961E+001
  4.71578E+001  3.97084E+001  3.36835E+001  2.87993E+001  2.48338E+001  2.16122E+001
  1.89959E+001  1.68743E+001  1.51584E+001  1.37767E+001  1.26712E+001  1.17958E+001
  1.11141E+001  1.05981E+001  1.02271E+001  9.98692E+000  9.86860E+000  9.86820E+000
  9.98631E+000  1.02282E+001  1.06041E+001  1.11304E+001  1.18307E+001  1.27371E+001
  1.38928E+001  1.53540E+001  1.71937E+001  1.95061E+001  2.24129E+001  2.60729E+001
  3.06941E+001  3.65515E+001  4.40115E+001  5.35654E+001  6.58771E+001  8.18491E+001
  1.02717E+002  1.30182E+002  1.66607E+002  2.15287E+002  2.80861E+002  3.69893E+002
  4.91743E+002  6.59852E+002  8.93654E+002  1.22145E+003  1.68474E+003  2.34481E+003
  3.29284E+003  4.66540E+003  6.66854E+003  9.61536E+003  1.39851E+004  2.05163E+004
  3.03560E+004  4.52981E+004  6.81687E+004  1.03453E+005  1.58324E+005  2.44335E+005
  3.80237E+005  5.96697E+005  9.44248E+005  1.50680E+006  2.42477E+006  3.93494E+006
  6.43971E+006  1.06283E+007  1.76905E+007  2.96963E+007  5.02757E+007  8.58453E+007
  1.47838E+008
  8.54117E+005  5.95693E+005  4.16486E+005  2.92395E+005  2.06381E+005  1.46579E+005
  1.04806E+005  7.54544E+004  5.46875E+004  3.98850E+004  2.92525E+004  2.15580E+004
  1.59509E+004  1.18404E+004  8.81249E+003  6.57382E+003  4.91435E+003  3.68200E+003
  2.76572E+003  2.08379E+003  1.57578E+003  1.19682E+003  9.13559E+002  7.01241E+002
  5.41514E+002  4.20814E+002  3.29138E+002  2.59117E+002  2.05320E+002  1.63739E+002
  1.31407E+002  1.06120E+002  8.62324E+001  7.05085E+001  5.80154E+001  4.80445E+001
  4.00547E+001  3.36303E+001  2.84505E+001  2.42660E+001  2.08818E+001  1.81445E+001
  1.59323E+001  1.41475E+001  1.27114E+001  1.15602E+001  1.06422E+001  9.91646E+000
  9.35106E+000  8.92211E+000  8.61256E+000  8.41107E+000  8.31089E+000  8.30913E+000
  8.40626E+000  8.60620E+000  8.91675E+000  9.35057E+000  9.92651E+000  1.06712E+001
  1.16209E+001  1.28236E+001  1.43419E+001  1.62562E+001  1.86703E+001  2.17182E+001
  2.55752E+001  3.04718E+001  3.67147E+001  4.47145E+001  5.50253E+001  6.83999E+001
  8.58673E+001  1.08844E+002  1.39292E+002  1.79947E+002  2.34650E+002  3.08827E+002
  4.10203E+002  5.49845E+002  7.43717E+002  1.01502E+003  1.39769E+003  1.94173E+003
  2.72135E+003  3.84745E+003  5.48693E+003  7.89288E+003  1.14518E+004  1.67584E+004
  2.47342E+004  3.68189E+004  5.52773E+004  8.37014E+004  1.27831E+005  1.96912E+005
  3.05955E+005  4.79526E+005  7.58160E+005  1.20929E+006  1.94601E+006  3.15961E+006
  5.17633E+006  8.55733E+006  1.42760E+007  2.40350E+007  4.08391E+007  7.00352E+007
  1.21221E+008
  6.91990E+005  4.78650E+005  3.32230E+005  2.31908E+005  1.63022E+005  1.15498E+005
  8.25046E+004  5.94283E+004  4.31564E+004  3.15832E+004  2.32784E+004  1.72659E+004
  1.28754E+004  9.64365E+003  7.24825E+003  5.46260E+003  4.12571E+003  3.12171E+003
  2.36620E+003  1.79699E+003  1.36786E+003  1.04420E+003  7.99936E+002  6.15397E+002
  4.75715E+002  3.69697E+002  2.88941E+002  2.27163E+002  1.79673E+002  1.42978E+002
  1.14471E+002  9.22066E+001  7.47262E+001  6.09327E+001  4.99969E+001  4.12892E+001
  3.43293E+001  2.87488E+001  2.42636E+001  2.06534E+001  1.77459E+001  1.54056E+001
  1.35241E+001  1.20143E+001  1.08050E+001  9.83847E+000  9.06810E+000  8.45731E+000
  7.97858E+000  7.61231E+000  7.34544E+000  7.16992E+000  7.08141E+000  7.07826E+000
  7.16095E+000  7.33209E+000  7.59693E+000  7.96444E+000  8.44873E+000  9.07095E+000
  9.86118E+000  1.08605E+001  1.21230E+001  1.37188E+001  1.57376E+001  1.82944E+001
  2.15386E+001  2.56653E+001  3.09332E+001  3.76879E+001  4.63951E+001  5.76863E+001
  7.24242E+001  9.17941E+001  1.17435E+002  1.51628E+002  1.97571E+002  2.59769E+002
  3.44624E+002  4.61283E+002  6.22914E+002  8.48596E+002  1.16618E+003  1.61658E+003
  2.26038E+003  3.18786E+003  4.53459E+003  6.50564E+003  9.41345E+003  1.37377E+004
  2.02204E+004  3.00181E+004  4.49478E+004  6.78865E+004  1.03426E+005  1.58954E+005
  2.46454E+005  3.85530E+005  6.08509E+005  9.69165E+005  1.55770E+006  2.52672E+006
  4.13669E+006  6.83600E+006  1.14034E+007  1.92034E+007  3.26483E+007  5.60406E+007
  9.71237E+007
  5.57047E+005  3.83356E+005  2.64881E+005  1.84240E+005  1.29188E+005  9.13896E+004
  6.52460E+004  4.70137E+004  3.41861E+004  2.50777E+004  1.85490E+004  1.38244E+004
  1.03727E+004  7.82747E+003  5.93422E+003  4.51502E+003  3.44430E+003  2.63251E+003
  2.01492E+003  1.54405E+003  1.18468E+003  9.10328E+002  7.00933E+002  5.41160E+002
  4.19237E+002  3.26121E+002  2.54879E+002  2.00228E+002  1.58157E+002  1.25636E+002
  1.00383E+002  8.06793E+001  6.52311E+001  5.30617E+001  4.34320E+001  3.57806E+001
  2.96796E+001  2.48010E+001  2.08925E+001  1.77583E+001  1.52457E+001  1.32334E+001
  1.16244E+001  1.03393E+001  9.31293E+000  8.49203E+000  7.83413E+000  7.30706E+000
  6.88805E+000  6.56233E+000  6.32127E+000  6.16040E+000  6.07782E+000  6.07312E+000
  6.14681E+000  6.30033E+000  6.53651E+000  6.86062E+000  7.28197E+000  7.81604E+000
  8.48672E+000  9.32859E+000  1.03889E+001  1.17293E+001  1.34291E+001  1.55886E+001
  1.83368E+001  2.18407E+001  2.63202E+001  3.20682E+001  3.94782E+001  4.90831E+001
  6.16096E+001  7.80546E+001  9.97938E+001  1.28739E+002  1.67560E+002  2.20018E+002
  2.91436E+002  3.89404E+002  5.24820E+002  7.13437E+002  9.78185E+002  1.35268E+003
  1.88654E+003  2.65356E+003  3.76429E+003  5.38555E+003  7.77100E+003  1.13093E+004
  1.66004E+004  2.45780E+004  3.67065E+004  5.53013E+004  8.40528E+004  1.28892E+005
  1.99430E+005  3.11372E+005  4.90601E+005  7.80142E+005  1.25213E+006  2.02856E+006
  3.31761E+006  5.47759E+006  9.13085E+006  1.53680E+007  2.61176E+007  4.48212E+007
  7.76762E+007
  4.47633E+005  3.07427E+005  2.11934E+005  1.47124E+005  1.03013E+005  7.28061E+004
  5.19583E+004  3.74451E+004  2.72492E+004  2.00184E+004  1.48410E+004  1.10975E+004
  8.36378E+003  6.34762E+003  4.84605E+003  3.71728E+003  2.86155E+003  2.20820E+003
  1.70664E+003  1.32019E+003  1.02180E+003  7.91226E+002  6.13125E+002  4.75698E+002
  3.69793E+002  2.88257E+002  2.25496E+002  1.77146E+002  1.39829E+002  1.10946E+002
  8.85109E+001  7.10133E+001  5.73074E+001  4.65243E+001  3.80051E+001  3.12484E+001
  2.58724E+001  2.15846E+001  1.81602E+001  1.54250E+001  1.32424E+001  1.15036E+001
  1.01199E+001  9.01815E+000  8.13727E+000  7.42762E+000  6.85082E+000  6.37965E+000
  5.99688E+000  5.69318E+000  5.46448E+000  5.30965E+000  5.22881E+000  5.22248E+000
  5.29117E+000  5.43545E+000  5.65621E+000  5.95551E+000  6.33807E+000  6.81351E+000
  7.39920E+000  8.12306E+000  9.02576E+000  1.01623E+001  1.16037E+001  1.34395E+001
  1.57826E+001  1.87777E+001  2.26135E+001  2.75394E+001  3.38899E+001  4.21167E+001
  5.28347E+001  6.68856E+001  8.54293E+001  1.10073E+002  1.43058E+002  1.87531E+002
  2.47937E+002  3.30598E+002  4.44569E+002  6.02903E+002  8.24558E+002  1.13726E+003
  1.58183E+003  2.21888E+003  3.13899E+003  4.47857E+003  6.44467E+003  9.35398E+003
  1.36947E+004  2.02251E+004  3.01335E+004  4.52956E+004  6.86984E+004  1.05137E+005
  1.62375E+005  2.53087E+005  3.98148E+005  6.32234E+005  1.01345E+006  1.64002E+006
  2.67946E+006  4.42005E+006  7.36232E+006  1.23832E+007  2.10333E+007  3.60791E+007
  6.25025E+007
  3.60493E+005  2.47693E+005  1.70655E+005  1.18367E+005  8.28136E+004  5.84956E+004
  4.17321E+004  3.00747E+004  2.18931E+004  1.60963E+004  1.19495E+004  8.95379E+003
  6.76811E+003  5.15722E+003  3.95775E+003  3.05547E+003  2.37000E+003  1.84448E+003
  1.43849E+003  1.12301E+003  8.76941E+002  6.84669E+002  5.34413E+002  4.17130E+002
  3.25770E+002  2.54768E+002  1.99698E+002  1.57029E+002  1.23966E+002  9.83143E+001
  7.83646E+001  6.28004E+001  5.06128E+001  4.10316E+001  3.34705E+001  2.74824E+001
  2.27266E+001  1.89426E+001  1.59297E+001  1.35327E+001  1.16289E+001  1.01196E+001
  8.92284E+000  7.96951E+000  7.20171E+000  6.57322E+000  6.05041E+000  5.61209E+000
  5.24746E+000  4.95284E+000  4.72821E+000  4.57482E+000  4.49383E+000  4.48603E+000
  4.55188E+000  4.69155E+000  4.90497E+000  5.19205E+000  5.55374E+000  5.99412E+000
  6.52369E+000  7.16302E+000  7.94594E+000  8.92122E+000  1.01534E+001  1.17236E+001
  1.37329E+001  1.63083E+001  1.96129E+001  2.38608E+001  2.93372E+001  3.64267E+001
  4.56513E+001  5.77247E+001  7.36277E+001  9.47171E+001  1.22880E+002  1.60761E+002
  2.12084E+002  2.82137E+002  3.78471E+002  5.11952E+002  6.98325E+002  9.60565E+002
  1.33245E+003  1.86400E+003  2.62988E+003  3.74233E+003  5.37145E+003  7.77704E+003
  1.13591E+004  1.67382E+004  2.48856E+004  3.73332E+004  5.65178E+004  8.63485E+004
  1.33149E+005  2.07238E+005  3.25596E+005  5.16418E+005  8.26923E+005  1.33690E+006
  2.18237E+006  3.59732E+006  5.98791E+006  1.00655E+007  1.70877E+007  2.92978E+007
  5.07346E+007
  2.91659E+005  2.00920E+005  1.38530E+005  9.60794E+004  6.71976E+004  4.74475E+004
  3.38401E+004  2.43834E+004  1.77508E+004  1.30549E+004  9.69810E+003  7.27522E+003
  5.50910E+003  4.20871E+003  3.24135E+003  2.51410E+003  1.96151E+003  1.53722E+003
  1.20829E+003  9.51205E+002  7.49095E+002  5.89660E+002  4.63751E+002  3.64397E+002
  2.86168E+002  2.24762E+002  1.76718E+002  1.39231E+002  1.10030E+002  8.72927E+001
  6.95699E+001  5.57268E+001  4.48828E+001  3.63594E+001  2.96371E+001  2.43188E+001
  2.01012E+001  1.67524E+001  1.40940E+001  1.19871E+001  1.03213E+001  9.00612E+000
  7.96444E+000  7.13006E+000  6.44769E+000  5.87511E+000  5.38475E+000  4.96274E+000
  4.60522E+000  4.31363E+000  4.09072E+000  3.93853E+000  3.85789E+000  3.84908E+000
  3.91235E+000  4.04812E+000  4.25659E+000  4.53712E+000  4.88838E+000  5.30989E+000
  5.80534E+000  6.38735E+000  7.08194E+000  7.93129E+000  8.99421E+000  1.03457E+001
  1.20776E+001  1.43033E+001  1.71650E+001  2.08477E+001  2.55957E+001  3.17373E+001
  3.97174E+001  5.01427E+001  6.38459E+001  8.19761E+001  1.06129E+002  1.38533E+002
  1.82325E+002  2.41944E+002  3.23719E+002  4.36740E+002  5.94150E+002  8.15101E+002
  1.12770E+003  1.57350E+003  2.21445E+003  3.14355E+003  4.50156E+003  6.50325E+003
  9.47889E+003  1.39405E+004  2.06887E+004  3.09851E+004  4.68354E+004  7.14547E+004
  1.10041E+005  1.71072E+005  2.68491E+005  4.25441E+005  6.80661E+005  1.09959E+006
  1.79375E+006  2.95493E+006  4.91594E+006  8.25956E+006  1.40157E+007  2.40213E+007
  4.15828E+007
  2.37284E+005  1.64235E+005  1.13460E+005  7.87403E+004  5.50719E+004  3.88775E+004
  2.77204E+004  1.99690E+004  1.45350E+004  1.06897E+004  7.94281E+003  5.96156E+003
  4.51859E+003  3.45720E+003  2.66851E+003  2.07625E+003  1.62664E+003  1.28149E+003
  1.01362E+003  8.03632E+002  6.37672E+002  5.05793E+002  4.00731E+002  3.17031E+002
  2.50475E+002  1.97721E+002  1.56072E+002  1.23318E+002  9.76437E+001  7.75575E+001
  6.18507E+001  4.95575E+001  3.99168E+001  3.23360E+001  2.63576E+001  2.16306E+001
  1.78861E+001  1.49184E+001  1.25690E+001  1.07140E+001  9.25359E+000  8.10370E+000
  7.19089E+000  6.45097E+000  5.83146E+000  5.29534E+000  4.82266E+000  4.40781E+000
  4.05367E+000  3.76550E+000  3.54699E+000  3.39913E+000  3.32109E+000  3.31184E+000
  3.37140E+000  3.50099E+000  3.70224E+000  3.97570E+000  4.31966E+000  4.73065E+000
  5.20639E+000  5.75126E+000  6.38252E+000  7.13481E+000  8.06121E+000  9.23161E+000
  1.07312E+001  1.26625E+001  1.51512E+001  1.83579E+001  2.24928E+001  2.78371E+001
  3.47711E+001  4.38123E+001  5.56701E+001  7.13215E+001  9.21207E+001  1.19956E+002
  1.57479E+002  2.08437E+002  2.78164E+002  3.74307E+002  5.07907E+002  6.95030E+002
  9.59222E+002  1.33526E+003  1.87492E+003  2.65585E+003  3.79549E+003  5.47282E+003
  7.96290E+003  1.16919E+004  1.73254E+004  2.59123E+004  3.91185E+004  5.96132E+004
  9.17102E+004  1.42441E+005  2.23369E+005  3.53674E+005  5.65458E+005  9.12929E+005
  1.48845E+006  2.45080E+006  4.07546E+006  6.84474E+006  1.16108E+007  1.98932E+007
  3.44264E+007
  1.94047E+005  1.35278E+005  9.37761E+004  6.51699E+004  4.55993E+004  3.21895E+004
  2.29468E+004  1.65257E+004  1.20255E+004  8.84241E+003  6.56967E+003  4.93145E+003
  3.73921E+003  2.86303E+003  2.21265E+003  1.72485E+003  1.35502E+003  1.07142E+003
  8.51418E+002  6.78804E+002  5.42011E+002  4.32787E+002  3.45199E+002  2.74877E+002
  2.18487E+002  1.73399E+002  1.37493E+002  1.09029E+002  8.65623E+001  6.88892E+001
  5.50134E+001  4.41231E+001  3.55676E+001  2.88335E+001  2.35209E+001  1.93209E+001
  1.59966E+001  1.33661E+001  1.12891E+001  9.65514E+000  8.37344E+000  7.36536E+000
  6.56002E+000  5.89502E+000  5.32135E+000  4.80864E+000  4.34579E+000  3.93566E+000
  3.58684E+000  3.30662E+000  3.09769E+000  2.95850E+000  2.88567E+000  2.87654E+000
  2.93084E+000  3.05087E+000  3.24043E+000  3.50255E+000  3.83698E+000  4.23917E+000
  4.70232E+000  5.22304E+000  5.80929E+000  6.48717E+000  7.30346E+000  8.32338E+000
  9.62699E+000  1.13084E+001  1.34800E+001  1.62821E+001  1.98964E+001  2.45647E+001
  3.06128E+001  3.84843E+001  4.87855E+001  6.23511E+001  8.03358E+001  1.04348E+002
  1.36642E+002  1.80400E+002  2.40144E+002  3.22352E+002  4.36364E+002  5.95756E+002
  8.20404E+002  1.13964E+003  1.59709E+003  2.25815E+003  3.22161E+003  4.63799E+003
  6.73841E+003  9.88077E+003  1.46239E+004  2.18476E+004  3.29492E+004  5.01663E+004
  7.71139E+004  1.19683E+005  1.87557E+005  2.96795E+005  4.74269E+005  7.65341E+005
  1.24729E+006  2.05293E+006  3.41267E+006  5.72979E+006  9.71672E+006  1.66435E+007
  2.87951E+007
  1.59265E+005  1.12176E+005  7.81820E+004  5.44659E+004  3.81460E+004  2.69344E+004
  1.91987E+004  1.38230E+004  1.00557E+004  7.39178E+003  5.49050E+003  4.12076E+003
  3.12453E+003  2.39296E+003  1.85043E+003  1.44398E+003  1.13621E+003  9.00536E+002
  7.17919E+002  5.74708E+002  4.61127E+002  3.70208E+002  2.96984E+002  2.37860E+002
  1.90136E+002  1.51700E+002  1.20858E+002  9.62218E+001  7.66416E+001  6.11488E+001
  4.89295E+001  3.93075E+001  3.17314E+001  2.57599E+001  2.10455E+001  1.73181E+001
  1.43694E+001  1.20394E+001  1.02042E+001  8.76519E+000  7.63978E+000  6.75385E+000
  6.03868E+000  5.43385E+000  4.89471E+000  4.39854E+000  3.94349E+000  3.54019E+000
  3.20133E+000  2.93438E+000  2.73955E+000  2.61201E+000  2.54584E+000  2.53712E+000
  2.58537E+000  2.69368E+000  2.86786E+000  3.11393E+000  3.43436E+000  3.82535E+000
  4.27733E+000  4.78041E+000  5.33354E+000  5.95378E+000  6.68094E+000  7.57551E+000
  8.71312E+000  1.01813E+001  1.20814E+001  1.45371E+001  1.77062E+001  2.17973E+001
  2.70912E+001  3.39694E+001  4.29530E+001  5.47586E+001  7.03768E+001  9.11854E+001
  1.19114E+002  1.56883E+002  2.08355E+002  2.79057E+002  3.76952E+002  5.13605E+002
  7.05936E+002  9.78894E+002  1.36956E+003  1.93350E+003  2.75458E+003  3.96055E+003
  5.74746E+003  8.41877E+003  1.24481E+004  1.85809E+004  2.80006E+004  4.26019E+004
  6.54448E+004  1.01514E+005  1.59004E+005  2.51497E+005  4.01719E+005  6.48026E+005
  1.05574E+006  1.73715E+006  2.88694E+006  4.84587E+006  8.21579E+006  1.40693E+007
  2.43358E+007
  1.30867E+005  9.34695E+004  6.56777E+004  4.59402E+004  3.22326E+004  2.27743E+004
  1.62353E+004  1.16876E+004  8.49991E+003  6.24602E+003  4.63788E+003  3.47980E+003
  2.63796E+003  2.02016E+003  1.56236E+003  1.21971E+003  9.60565E+002  7.62380E+002
  6.09023E+002  4.88893E+002  3.93654E+002  3.17353E+002  2.55759E+002  2.05842E+002
  1.65360E+002  1.32577E+002  1.06107E+002  8.48250E+001  6.78010E+001  5.42533E+001
  4.35179E+001  3.50345E+001  2.83382E+001  2.30518E+001  1.88746E+001  1.55712E+001
  1.29591E+001  1.08977E+001  9.27734E+000  8.01023E+000  7.02097E+000  6.23982E+000
  5.60054E+000  5.04533E+000  4.53454E+000  4.05319E+000  3.60788E+000  3.21544E+000
  2.89090E+000  2.64046E+000  2.46114E+000  2.34513E+000  2.28504E+000  2.27668E+000
  2.31949E+000  2.41661E+000  2.57473E+000  2.80231E+000  3.10504E+000  3.48106E+000
  3.91985E+000  4.40679E+000  4.93315E+000  5.50741E+000  6.16212E+000  6.95256E+000
  7.94998E+000  9.23599E+000  1.09030E+001  1.30605E+001  1.58467E+001  1.94429E+001
  2.40921E+001  3.01244E+001  3.79905E+001  4.83097E+001  6.19372E+001  8.00619E+001
  1.04347E+002  1.37137E+002  1.81758E+002  2.42963E+002  3.27601E+002  4.45606E+002
  6.11511E+002  8.46730E+002  1.18308E+003  1.66819E+003  2.37398E+003  3.40989E+003
  4.94385E+003  7.23570E+003  1.06909E+004  1.59473E+004  2.40175E+004  3.65220E+004
  5.60778E+004  8.69470E+004  1.36133E+005  2.15247E+005  3.43707E+005  5.54287E+005
  9.02792E+005  1.48512E+006  2.46755E+006  4.14103E+006  7.01934E+006  1.20179E+007
  2.07824E+007
  1.07348E+005  7.80384E+004  5.54876E+004  3.90640E+004  2.74945E+004  1.94536E+004
  1.38751E+004  9.98902E+003  7.26326E+003  5.33568E+003  3.96050E+003  2.97047E+003
  2.25109E+003  1.72344E+003  1.33269E+003  1.04047E+003  8.19677E+002  6.51021E+002
  5.20685E+002  4.18720E+002  3.37959E+002  2.73269E+002  2.21000E+002  1.78553E+002
  1.44026E+002  1.15959E+002  9.31934E+001  7.47926E+001  5.99917E+001  4.81515E+001
  3.87274E+001  3.12545E+001  2.53415E+001  2.06663E+001  1.69694E+001  1.40456E+001
  1.17349E+001  9.91318E+000  8.48334E+000  7.36652E+000  6.49398E+000  5.80082E+000
  5.22457E+000  4.71131E+000  4.22659E+000  3.76201E+000  3.33047E+000  2.95287E+000
  2.64502E+000  2.41119E+000  2.24549E+000  2.13829E+000  2.08222E+000  2.07390E+000
  2.11287E+000  2.20143E+000  2.34577E+000  2.55552E+000  2.83906E+000  3.19697E+000
  3.61905E+000  4.08809E+000  4.58996E+000  5.12617E+000  5.72234E+000  6.42780E+000
  7.30844E+000  8.43995E+000  9.90669E+000  1.18069E+001  1.42627E+001  1.74328E+001
  2.15296E+001  2.68408E+001  3.37590E+001  4.28232E+001  5.47778E+001  7.06566E+001
  9.19058E+001  1.20562E+002  1.59512E+002  2.12885E+002  2.86618E+002  3.89330E+002
  5.33616E+002  7.38032E+002  1.03013E+003  1.45117E+003  2.06339E+003  2.96150E+003
  4.29078E+003  6.27599E+003  9.26769E+003  1.38175E+004  2.08004E+004  3.16172E+004
  4.85289E+004  7.52178E+004  1.17734E+005  1.86104E+005  2.97099E+005  4.79015E+005
  7.80032E+005  1.28292E+006  2.13120E+006  3.57591E+006  6.06025E+006  1.03736E+007
  1.79343E+007
  8.77084E+004  6.50613E+004  4.70101E+004  3.34249E+004  2.36501E+004  1.67771E+004
  1.19801E+004  8.62840E+003  6.27408E+003  4.60812E+003  3.41939E+003  2.56367E+003
  1.94206E+003  1.48631E+003  1.14899E+003  8.96888E+002  7.06562E+002  5.61324E+002
  4.49217E+002  3.61622E+002  2.92321E+002  2.36849E+002  1.92027E+002  1.55594E+002
  1.25909E+002  1.01721E+002  8.20414E+001  6.60726E+001  5.31711E+001  4.28047E+001
  3.45214E+001  2.79331E+001  2.27092E+001  1.85741E+001  1.53033E+001  1.27176E+001
  1.06759E+001  9.06778E+000  7.80599E+000  6.81887E+000  6.04360E+000  5.42099E+000
  4.89456E+000  4.41639E+000  3.95740E+000  3.51354E+000  3.10073E+000  2.74131E+000
  2.45077E+000  2.23171E+000  2.07650E+000  1.97507E+000  1.92110E+000  1.91246E+000
  1.94887E+000  2.03142E+000  2.16500E+000  2.35919E+000  2.62383E+000  2.96144E+000
  3.36295E+000  3.81070E+000  4.28823E+000  4.79260E+000  5.34322E+000  5.98223E+000
  6.76839E+000  7.77058E+000  9.06595E+000  1.07437E+001  1.29134E+001  1.57159E+001
  1.93389E+001  2.40354E+001  3.01503E+001  3.81570E+001  4.87085E+001  6.27118E+001
  8.14351E+001  1.06663E+002  1.40928E+002  1.87844E+002  2.52613E+002  3.42781E+002
  4.69370E+002  6.48619E+002  9.04633E+002  1.27349E+003  1.80961E+003  2.59579E+003
  3.75901E+003  5.49567E+003  8.11207E+003  1.20900E+004  1.81939E+004  2.76468E+004
  4.24232E+004  6.57379E+004  1.02872E+005  1.62578E+005  2.59491E+005  4.18304E+005
  6.81052E+005  1.11995E+006  1.86015E+006  3.12057E+006  5.28752E+006  9.04872E+006
  1.56390E+007
  7.13068E+004  5.39993E+004  3.97931E+004  2.86977E+004  2.04772E+004  1.45923E+004
  1.04440E+004  7.53011E+003  5.47766E+003  4.02327E+003  2.98485E+003  2.23719E+003
  1.69411E+003  1.29604E+003  1.00153E+003  7.81545E+002  6.15574E+002  4.89028E+002
  3.91445E+002  3.15285E+002  2.55097E+002  2.06963E+002  1.68085E+002  1.36478E+002
  1.10705E+002  8.96778E+001  7.25368E+001  5.85914E+001  4.72875E+001  3.81731E+001
  3.08672E+001  2.50421E+001  2.04164E+001  1.67530E+001  1.38566E+001  1.15696E+001
  9.76663E+000  8.34796E+000  7.23357E+000  6.35700E+000  5.66025E+000  5.09043E+000
  4.59951E+000  4.14841E+000  3.71429E+000  3.29521E+000  2.90632E+000  2.56835E+000
  2.29551E+000  2.08963E+000  1.94290E+000  1.84587E+000  1.79334E+000  1.78411E+000
  1.81795E+000  1.89515E+000  2.01945E+000  2.19968E+000  2.44580E+000  2.76120E+000
  3.13833E+000  3.56137E+000  4.01480E+000  4.49391E+000  5.01227E+000  5.60317E+000
  6.31599E+000  7.21175E+000  8.36111E+000  9.84649E+000  1.17681E+001  1.42534E+001
  1.74701E+001  2.16434E+001  2.70794E+001  3.41972E+001  4.35751E+001  5.60163E+001
  7.26430E+001  9.50351E+001  1.25432E+002  1.67032E+002  2.24435E+002  3.04314E+002
  4.16413E+002  5.75085E+002  8.01632E+002  1.12793E+003  1.60206E+003  2.29714E+003
  3.32533E+003  4.86003E+003  7.17168E+003  1.06856E+004  1.60765E+004  2.44238E+004
  3.74698E+004  5.80512E+004  9.08271E+004  1.43519E+005  2.29034E+005  3.69151E+005
  6.00936E+005  9.88051E+005  1.64082E+006  2.75212E+006  4.66218E+006  7.97625E+006
  1.37798E+007
  5.76528E+004  4.45512E+004  3.35332E+004  2.46315E+004  1.77977E+004  1.27776E+004
  9.18288E+003  6.63522E+003  4.83178E+003  3.55037E+003  2.63414E+003  1.97400E+003
  1.49437E+003  1.14282E+003  8.82796E+002  6.88639E+002  5.42235E+002  4.30685E+002
  3.44738E+002  2.77724E+002  2.24820E+002  1.82548E+002  1.48426E+002  1.20689E+002
  9.80672E+001  7.96005E+001  6.45314E+001  5.22513E+001  4.22746E+001  3.42096E+001
  2.77295E+001  2.25537E+001  1.84404E+001  1.51837E+001  1.26123E+001  1.05863E+001
  8.99258E+000  7.73985E+000  6.75312E+000  5.96940E+000  5.33450E+000  4.80183E+000
  4.33301E+000  3.89991E+000  3.48750E+000  3.09524E+000  2.73466E+000  2.42186E+000
  2.16838E+000  1.97583E+000  1.83754E+000  1.74530E+000  1.69461E+000  1.68445E+000
  1.71458E+000  1.78517E+000  1.89951E+000  2.06555E+000  2.29226E+000  2.58312E+000
  2.93273E+000  3.32923E+000  3.76065E+000  4.22203E+000  4.72092E+000  5.28029E+000
  5.93868E+000  6.74858E+000  7.77475E+000  9.09460E+000  1.08019E+001  1.30140E+001
  1.58835E+001  1.96130E+001  2.44769E+001  3.08503E+001  3.92502E+001  5.03943E+001
  6.52857E+001  8.53361E+001  1.12547E+002  1.49775E+002  2.01132E+002  2.72576E+002
  3.72812E+002  5.14657E+002  7.17132E+002  1.00869E+003  1.43227E+003  2.05312E+003
  2.97133E+003  4.34166E+003  6.40539E+003  9.54200E+003  1.43533E+004  2.18023E+004
  3.34428E+004  5.18044E+004  8.10419E+004  1.28039E+005  2.04304E+005  3.29247E+005
  5.35902E+005  8.80989E+005  1.46277E+006  2.45297E+006  4.15429E+006  7.10465E+006
  1.22673E+007
  4.62931E+004  3.65328E+004  2.80714E+004  2.10522E+004  1.54700E+004  1.12332E+004
  8.12865E+003  5.89663E+003  4.30319E+003  3.16544E+003  2.34965E+003  1.76097E+003
  1.33293E+003  1.01909E+003  7.86950E+002  6.13654E+002  4.83031E+002  3.83558E+002
  3.06970E+002  2.47302E+002  2.00240E+002  1.62668E+002  1.32360E+002  1.07732E+002
  8.76455E+001  7.12464E+001  5.78585E+001  4.69386E+001  3.80540E+001  3.08589E+001
  2.50682E+001  2.04382E+001  1.67581E+001  1.38474E+001  1.15539E+001  9.75184E+000
  8.33778E+000  7.22643E+000  6.34657E+000  5.63810E+000  5.05064E+000  4.54391E+000
  4.08868E+000  3.66724E+000  3.27255E+000  2.90629E+000  2.57609E+000  2.29183E+000
  2.06073E+000  1.88359E+000  1.75525E+000  1.66897E+000  1.62065E+000  1.60900E+000
  1.63381E+000  1.69568E+000  1.79806E+000  1.94804E+000  2.15328E+000  2.41742E+000
  2.73811E+000  3.10861E+000  3.52116E+000  3.97071E+000  4.45909E+000  4.99939E+000
  5.61933E+000  6.36249E+000  7.28760E+000  8.46785E+000  9.99238E+000  1.19715E+001
  1.45460E+001  1.79011E+001  2.22856E+001  2.80385E+001  3.56267E+001  4.56981E+001
  5.91581E+001  7.72812E+001  1.01874E+002  1.35516E+002  1.81918E+002  2.46459E+002
  3.36994E+002  4.65090E+002  6.47912E+002  9.11135E+002  1.29348E+003  1.85383E+003
  2.68247E+003  3.91895E+003  5.78089E+003  8.61046E+003  1.29503E+004  1.96686E+004
  3.01661E+004  4.67230E+004  7.30838E+004  1.15452E+005  1.84196E+005  2.96803E+005
  4.83025E+005  7.93932E+005  1.31796E+006  2.20956E+006  3.74073E+006  6.39412E+006
  1.10320E+007
  3.68696E+004  2.97590E+004  2.33388E+004  1.78696E+004  1.33937E+004  9.87825E+003
  7.22418E+003  5.27523E+003  3.86483E+003  2.84932E+003  2.11750E+003  1.58785E+003
  1.20208E+003  9.18970E+002  7.09479E+002  5.53081E+002  4.35215E+002  3.45491E+002
  2.76447E+002  2.22694E+002  1.80329E+002  1.46534E+002  1.19289E+002  9.71580E+001
  7.91115E+001  6.43782E+001  5.23493E+001  4.25339E+001  3.45411E+001  2.80607E+001
  2.28397E+001  1.86632E+001  1.53451E+001  1.27245E+001  1.06646E+001  9.05027E+000
  7.78521E+000  6.78859E+000  5.99240E+000  5.34008E+000  4.78647E+000  4.29842E+000
  3.85483E+000  3.44547E+000  3.06850E+000  2.72723E+000  2.42702E+000  2.17274E+000
  1.96689E+000  1.80827E+000  1.69228E+000  1.61337E+000  1.56770E+000  1.55380E+000
  1.57165E+000  1.62268E+000  1.71078E+000  1.84238E+000  2.02426E+000  2.26084E+000
  2.55294E+000  2.89816E+000  3.29206E+000  3.73012E+000  4.21074E+000  4.73968E+000
  5.33495E+000  6.03058E+000  6.87798E+000  7.94550E+000  9.31851E+000  1.11023E+001
  1.34293E+001  1.64712E+001  2.04565E+001  2.56953E+001  3.26137E+001  4.18025E+001
  5.40876E+001  7.06315E+001  9.30821E+001  1.23793E+002  1.66148E+002  2.25055E+002
  3.07680E+002  4.24572E+002  5.91386E+002  8.31536E+002  1.18033E+003  1.69147E+003
  2.44724E+003  3.57489E+003  5.27279E+003  7.85281E+003  1.18095E+004  1.79341E+004
  2.75029E+004  4.25934E+004  6.66167E+004  1.05223E+005  1.67856E+005  2.70436E+005
  4.40043E+005  7.23142E+005  1.20015E+006  2.01137E+006  3.40355E+006  5.81362E+006
  1.00196E+007
  2.91513E+004  2.40503E+004  1.92720E+004  1.50560E+004  1.15163E+004  8.65376E+003
  6.42209E+003  4.73750E+003  3.49371E+003  2.58611E+003  1.92645E+003  1.44648E+003
  1.09576E+003  8.37885E+002  6.46868E+002  5.04189E+002  3.96650E+002  3.14799E+002
  2.51836E+002  2.02844E+002  1.64258E+002  1.33496E+002  1.08710E+002  8.85842E+001
  7.21753E+001  5.87806E+001  4.78456E+001  3.89220E+001  3.16522E+001  2.57541E+001
  2.09995E+001  1.71958E+001  1.41761E+001  1.17951E+001  9.92746E+000  8.46587E+000
  7.31897E+000  6.40929E+000  5.67225E+000  5.05628E+000  4.52337E+000  4.04863E+000
  3.61831E+000  3.22664E+000  2.87295E+000  2.55942E+000  2.28923E+000  2.06454E+000
  1.88493E+000  1.74715E+000  1.64597E+000  1.57600E+000  1.53337E+000  1.51654E+000
  1.52609E+000  1.56459E+000  1.63666E+000  1.74851E+000  1.90658E+000  2.11587E+000
  2.37903E+000  2.69643E+000  3.06687E+000  3.48832E+000  3.95919E+000  4.48108E+000
  5.06376E+000  5.73104E+000  6.52514E+000  7.50797E+000  8.76084E+000  1.03854E+001
  1.25082E+001  1.52913E+001  1.89477E+001  2.37642E+001  3.01341E+001  3.86023E+001
  4.99297E+001  6.51883E+001  8.58972E+001  1.14226E+002  1.53297E+002  2.07633E+002
  2.83841E+002  3.91650E+002  5.45489E+002  7.66944E+002  1.08856E+003  1.55983E+003
  2.25660E+003  3.29613E+003  4.86120E+003  7.23917E+003  1.08857E+004  1.65295E+004
  2.53463E+004  3.92493E+004  6.13794E+004  9.69387E+004  1.54618E+005  2.49068E+005
  4.05195E+005  6.65712E+005  1.10447E+006  1.85017E+006  3.12869E+006  5.33878E+006
  9.18719E+006
  2.29556E+004  1.92875E+004  1.57912E+004  1.25948E+004  9.82589E+003  7.52923E+003
  5.68745E+003  4.25502E+003  3.16961E+003  2.36194E+003  1.76691E+003  1.33008E+003
  1.00906E+003  7.72188E+002  5.96345E+002  4.64841E+002  3.65663E+002  2.90163E+002
  2.32092E+002  1.86922E+002  1.51364E+002  1.23032E+002  1.00214E+002  8.16911E+001
  6.65914E+001  5.42668E+001  4.42069E+001  3.59981E+001  2.93097E+001  2.38814E+001
  1.95042E+001  1.60032E+001  1.32262E+001  1.10395E+001  9.32634E+000  7.98471E+000
  6.92666E+000  6.07761E+000  5.37716E+000  4.78028E+000  4.25742E+000  3.79222E+000
  3.37700E+000  3.00831E+000  2.68407E+000  2.40301E+000  2.16481E+000  1.96942E+000
  1.81534E+000  1.69856E+000  1.61319E+000  1.55317E+000  1.51402E+000  1.49409E+000
  1.49486E+000  1.52037E+000  1.57621E+000  1.66867E+000  1.80369E+000  1.98582E+000
  2.21816E+000  2.50330E+000  2.84398E+000  3.24253E+000  3.69990E+000  4.21632E+000
  4.79529E+000  5.45075E+000  6.21431E+000  7.13957E+000  8.30273E+000  9.80218E+000
  1.17608E+001  1.43339E+001  1.77228E+001  2.21967E+001  2.81228E+001  3.60090E+001
  4.65645E+001  6.07880E+001  8.00957E+001  1.06510E+002  1.42940E+002  1.93602E+002
  2.64656E+002  3.65167E+002  5.08584E+002  7.15024E+002  1.01482E+003  1.45407E+003
  2.10345E+003  3.07220E+003  4.53057E+003  6.74623E+003  1.01435E+004  1.54010E+004
  2.36133E+004  3.65615E+004  5.71689E+004  9.02760E+004  1.43968E+005  2.31865E+005
  3.77115E+005  6.19378E+005  1.02714E+006  1.71955E+006  2.90508E+006  4.95021E+006
  8.50024E+006
  1.80780E+004  1.53912E+004  1.28376E+004  1.04546E+004  8.32136E+003  6.49985E+003
  5.00257E+003  3.80674E+003  2.87501E+003  2.16422E+003  1.63027E+003  1.23276E+003
  9.37843E+002  7.18876E+002  5.55683E+002  4.33341E+002  3.40942E+002  2.70551E+002
  2.16396E+002  1.74275E+002  1.41127E+002  1.14726E+002  9.34711E+001  7.62200E+001
  6.21580E+001  5.06808E+001  4.13138E+001  3.36717E+001  2.74450E+001  2.23907E+001
  1.83148E+001  1.50555E+001  1.24721E+001  1.04395E+001  8.84685E+000  7.59575E+000
  6.60066E+000  5.79004E+000  5.10864E+000  4.51897E+000  4.00014E+000  3.54310E+000
  3.14435E+000  2.80083E+000  2.50799E+000  2.26073E+000  2.05499E+000  1.88826E+000
  1.75824E+000  1.66091E+000  1.59022E+000  1.53955E+000  1.50381E+000  1.48125E+000
  1.47418E+000  1.48789E+000  1.52900E+000  1.60395E+000  1.71778E+000  1.87387E+000
  2.07529E+000  2.32655E+000  2.63423E+000  3.00547E+000  3.44525E+000  3.95484E+000
  4.53410E+000  5.18868E+000  5.93956E+000  6.83065E+000  7.93163E+000  9.33739E+000
  1.11682E+001  1.35749E+001  1.67510E+001  2.09522E+001  2.65256E+001  3.39501E+001
  4.38940E+001  5.72983E+001  7.54973E+001  1.00397E+002  1.34738E+002  1.82496E+002
  2.49474E+002  3.44213E+002  4.79388E+002  6.73950E+002  9.56472E+002  1.37039E+003
  1.98226E+003  2.89497E+003  4.26885E+003  6.35592E+003  9.55568E+003  1.45069E+004
  2.22398E+004  3.44301E+004  5.38281E+004  8.49857E+004  1.35503E+005  2.18178E+005
  3.54740E+005  5.82377E+005  9.65197E+005  1.61442E+006  2.72390E+006  4.63230E+006
  7.93066E+006
  1.42909E+004  1.22714E+004  1.03785E+004  8.60934E+003  6.99214E+003  5.56875E+003
  4.36607E+003  3.38250E+003  2.59700E+003  1.98188E+003  1.50845E+003  1.14897E+003
  8.78338E+002  6.75338E+002  5.23008E+002  4.08305E+002  3.21436E+002  2.55148E+002
  2.04107E+002  1.64394E+002  1.33141E+002  1.08255E+002  8.82224E+001  7.19655E+001
  5.87130E+001  4.78960E+001  3.90684E+001  3.18673E+001  2.60005E+001  2.12380E+001
  1.73972E+001  1.43264E+001  1.18933E+001  9.97918E+000  8.47713E+000  7.29119E+000
  6.33786E+000  5.54902E+000  4.87518E+000  4.28657E+000  3.76997E+000  3.32177E+000
  2.94041E+000  2.62158E+000  2.35779E+000  2.14069E+000  1.96358E+000  1.82215E+000
  1.71330E+000  1.63286E+000  1.57457E+000  1.53146E+000  1.49845E+000  1.47407E+000
  1.46091E+000  1.46502E+000  1.49400E+000  1.55447E+000  1.65052E+000  1.78439E+000
  1.95888E+000  2.17949E+000  2.45526E+000  2.79755E+000  3.21622E+000  3.71565E+000
  4.29478E+000  4.95341E+000  5.70307E+000  6.57773E+000  7.63955E+000  8.97922E+000
  1.07148E+001  1.29946E+001  1.60066E+001  1.99972E+001  2.52984E+001  3.23671E+001
  4.18402E+001  5.46142E+001  7.19604E+001  9.56947E+001  1.28430E+002  1.73952E+002
  2.37790E+002  3.28085E+002  4.56907E+002  6.42312E+002  9.11513E+002  1.30587E+003
  1.88879E+003  2.75820E+003  4.06677E+003  6.05437E+003  9.10124E+003  1.38152E+004
  2.11763E+004  3.27784E+004  5.12364E+004  8.08765E+004  1.28918E+005  2.07507E+005
  3.37245E+005  5.53331E+005  9.16292E+005  1.53074E+006  2.57799E+006  4.37216E+006
  7.45511E+006
  1.13717E+004  9.81402E+003  8.37718E+003  7.04790E+003  5.82833E+003  4.73340E+003
  3.78171E+003  2.98259E+003  2.32984E+003  1.80684E+003  1.39425E+003  1.07338E+003
  8.26887E+002  6.39106E+002  4.96631E+002  3.88538E+002  3.06269E+002  2.43296E+002
  1.94715E+002  1.56878E+002  1.27088E+002  1.03363E+002  8.42659E+001  6.87666E+001
  5.61293E+001  4.58124E+001  3.73925E+001  3.05245E+001  2.49294E+001  2.03871E+001
  1.67234E+001  1.37940E+001  1.14728E+001  9.64562E+000  8.20822E+000  7.06635E+000
  6.13848E+000  5.36009E+000  4.68745E+000  4.09771E+000  3.58372E+000  3.14531E+000
  2.78110E+000  2.48448E+000  2.24489E+000  2.05163E+000  1.89663E+000  1.77472E+000
  1.68226E+000  1.61492E+000  1.56612E+000  1.52857E+000  1.49750E+000  1.47190E+000
  1.45439E+000  1.45143E+000  1.47137E+000  1.52070E+000  1.60277E+000  1.71963E+000
  1.87403E+000  2.07099E+000  2.31990E+000  2.63498E+000  3.03116E+000  3.51748E+000
  4.09417E+000  4.75764E+000  5.51200E+000  6.38219E+000  7.42270E+000  8.71960E+000
  1.03889E+001  1.25771E+001  1.54693E+001  1.93055E+001  2.44070E+001  3.12149E+001
  4.03431E+001  5.26554E+001  6.93768E+001  9.22570E+001  1.23813E+002  1.67693E+002
  2.29225E+002  3.16250E+002  4.40395E+002  6.19050E+002  8.78423E+002  1.25834E+003
  1.81984E+003  2.65722E+003  3.91738E+003  5.83118E+003  8.76445E+003  1.33018E+004
  2.03858E+004  3.15486E+004  4.93028E+004  7.78033E+004  1.23978E+005  1.99470E+005
  3.23997E+005  5.31167E+005  8.78576E+005  1.46524E+006  2.46145E+006  4.15902E+006
  7.05408E+006
  9.12561E+003  7.89690E+003  6.77849E+003  5.75772E+003  4.82865E+003  3.99109E+003
  3.24965E+003  2.61031E+003  2.07456E+003  1.63597E+003  1.28254E+003  1.00117E+003
  7.79836E+002  6.07672E+002  4.74880E+002  3.72916E+002  2.94664E+002  2.34433E+002
  1.87803E+002  1.51407E+002  1.22718E+002  9.98549E+001  8.14453E+001  6.64995E+001
  5.43089E+001  4.43529E+001  3.62258E+001  2.95963E+001  2.41953E+001  1.98099E+001
  1.62715E+001  1.34413E+001  1.11976E+001  9.42926E+000  8.03406E+000  6.91906E+000
  6.00458E+000  5.22947E+000  4.55497E+000  3.96364E+000  3.45260E+000  3.02356E+000
  2.67432E+000  2.39574E+000  2.17456E+000  1.99856E+000  1.85923E+000  1.75111E+000
  1.67003E+000  1.61132E+000  1.56845E+000  1.53420E+000  1.50418E+000  1.47773E+000
  1.45755E+000  1.45027E+000  1.46392E+000  1.50419E+000  1.57476E+000  1.67913E+000
  1.82045E+000  2.00211E+000  2.23177E+000  2.52474E+000  2.90050E+000  3.37330E+000
  3.94605E+000  4.61370E+000  5.37521E+000  6.24829E+000  7.28066E+000  8.55397E+000
  1.01823E+001  1.23112E+001  1.51243E+001  1.88577E+001  2.38264E+001  3.04607E+001
  3.93593E+001  5.13641E+001  6.76688E+001  8.99783E+001  1.20745E+002  1.63524E+002
  2.23506E+002  3.08327E+002  4.29315E+002  6.03403E+002  8.56112E+002  1.22622E+003
  1.77313E+003  2.58863E+003  3.81566E+003  5.67882E+003  8.53391E+003  1.29494E+004
  1.98414E+004  3.06986E+004  4.79607E+004  7.56592E+004  1.20509E+005  1.93779E+005
  3.14509E+005  5.15050E+005  8.50567E+005  1.41522E+006  2.36929E+006  3.98369E+006
  6.71153E+006
  7.39421E+003  6.40655E+003  5.51624E+003  4.71332E+003  3.99108E+003  3.34448E+003
  2.77008E+003  2.26649E+003  1.83375E+003  1.47052E+003  1.17168E+003  9.29030E+002
  7.33868E+002  5.78456E+002  4.55973E+002  3.60263E+002  2.85844E+002  2.28035E+002
  1.83002E+002  1.47714E+002  1.19829E+002  9.75750E+001  7.96399E+001  6.50694E+001
  5.31774E+001  4.34594E+001  3.55231E+001  2.90478E+001  2.37715E+001  1.94858E+001
  1.60259E+001  1.32564E+001  1.10586E+001  9.32385E+000  7.95123E+000  6.84896E+000
  5.93894E+000  5.16265E+000  4.48483E+000  3.89161E+000  3.38265E+000  2.96050E+000
  2.62208E+000  2.35622E+000  2.14778E+000  1.98361E+000  1.85511E+000  1.75660E+000
  1.68315E+000  1.62945E+000  1.58918E+000  1.55592E+000  1.52591E+000  1.49884E+000
  1.47756E+000  1.46821E+000  1.47725E+000  1.50946E+000  1.57010E+000  1.66516E+000
  1.79848E+000  1.97154E+000  2.18936E+000  2.46716E+000  2.82779E+000  3.29007E+000
  3.85970E+000  4.53142E+000  5.30106E+000  6.18143E+000  7.21531E+000  8.48086E+000
  1.00906E+001  1.21901E+001  1.49622E+001  1.86419E+001  2.35408E+001  3.00838E+001
  3.88614E+001  5.07036E+001  6.67867E+001  8.87911E+001  1.19134E+002  1.61317E+002
  2.20454E+002  3.04068E+002  4.23315E+002  5.94870E+002  8.43860E+002  1.20846E+003
  1.74713E+003  2.55019E+003  3.75827E+003  5.59225E+003  8.40196E+003  1.27461E+004
  1.95247E+004  3.01994E+004  4.71639E+004  7.43693E+004  1.18388E+005  1.90224E+005
  3.08418E+005  5.04324E+005  8.31052E+005  1.37839E+006  2.29719E+006  3.83840E+006
  6.41514E+006
  6.05390E+003  5.24718E+003  4.52482E+003  3.87920E+003  3.30468E+003  2.79582E+003
  2.34684E+003  1.95229E+003  1.60821E+003  1.31240E+003  1.06293E+003  8.56209E+002
  6.86851E+002  5.49126E+002  4.38030E+002  3.49266E+002  2.78949E+002  2.23545E+002
  1.79948E+002  1.45549E+002  1.18245E+002  9.63942E+001  7.87526E+001  6.44026E+001
  5.26783E+001  4.30884E+001  3.52512E+001  2.88539E+001  2.36391E+001  1.94010E+001
  1.59764E+001  1.32319E+001  1.10509E+001  9.32634E+000  7.95865E+000  6.85702E+000
  5.94444E+000  5.16390E+000  4.48185E+000  3.88598E+000  3.37693E+000  2.95757E+000
  2.62443E+000  2.36555E+000  2.16483E+000  2.00853E+000  1.88768E+000  1.79614E+000
  1.72810E+000  1.67741E+000  1.63779E+000  1.60385E+000  1.57291E+000  1.54518E+000
  1.52357E+000  1.51320E+000  1.51862E+000  1.54418E+000  1.59691E+000  1.68496E+000
  1.81270E+000  1.98035E+000  2.19134E+000  2.46080E+000  2.81357E+000  3.27116E+000
  3.84100E+000  4.51795E+000  5.29653E+000  6.18717E+000  7.23005E+000  8.50148E+000
  1.01134E+001  1.22115E+001  1.49796E+001  1.86531E+001  2.35436E+001  3.00753E+001
  3.88372E+001  5.06569E+001  6.67072E+001  8.86630E+001  1.18933E+002  1.61007E+002
  2.19980E+002  3.03345E+002  4.22213E+002  5.93188E+002  8.41285E+002  1.20450E+003
  1.74101E+003  2.54066E+003  3.74333E+003  5.56862E+003  8.36422E+003  1.26852E+004
  1.94250E+004  3.00339E+004  4.68841E+004  7.38862E+004  1.17532E+005  1.88660E+005
  3.05453E+005  4.98468E+005  8.19008E+005  1.35274E+006  2.24140E+006  3.71697E+006
  6.15677E+006
  5.01053E+003  4.34223E+003  3.74654E+003  3.21749E+003  2.75057E+003  2.34110E+003
  1.98352E+003  1.67159E+003  1.39933E+003  1.16221E+003  9.57602E+002  7.83804E+002
  6.38517E+002  5.18295E+002  4.19382E+002  3.38519E+002  2.72978E+002  2.20307E+002
  1.78219E+002  1.44642E+002  1.17788E+002  9.61908E+001  7.86976E+001  6.44371E+001
  5.27662E+001  4.32067E+001  3.53859E+001  2.89971E+001  2.37860E+001  1.95471E+001
  1.61178E+001  1.33649E+001  1.11730E+001  9.43668E+000  8.05737E+000  6.94521E+000
  6.02381E+000  5.23638E+000  4.54923E+000  3.94961E+000  3.43774E+000  3.01639E+000
  2.68253E+000  2.42478E+000  2.22725E+000  2.07571E+000  1.96038E+000  1.87426E+000
  1.81071E+000  1.76266E+000  1.72340E+000  1.68824E+000  1.65572E+000  1.62675E+000
  1.60413E+000  1.59222E+000  1.59467E+000  1.61575E+000  1.66329E+000  1.74607E+000
  1.86864E+000  2.03142E+000  2.23847E+000  2.50584E+000  2.85894E+000  3.31930E+000
  3.89420E+000  4.57861E+000  5.36727E+000  6.27082E+000  7.32943E+000  8.61949E+000
  1.02534E+001  1.23781E+001  1.51791E+001  1.88941E+001  2.38377E+001  3.04381E+001
  3.92897E+001  5.12271E+001  6.74331E+001  8.95962E+001  1.20144E+002  1.62594E+002
  2.22079E+002  3.06147E+002  4.25988E+002  5.98319E+002  8.48323E+002  1.21424E+003
  1.75459E+003  2.55976E+003  3.77038E+003  5.60716E+003  8.41939E+003  1.27643E+004
  1.95384E+004  3.01951E+004  4.71087E+004  7.41862E+004  1.17895E+005  1.88991E+005
  3.05412E+005  4.97057E+005  8.13539E+005  1.33650E+006  2.19881E+006  3.61510E+006
  5.93231E+006
  4.19328E+003  3.63243E+003  3.13411E+003  2.69347E+003  2.30685E+003  1.97038E+003
  1.67934E+003  1.42805E+003  1.21053E+003  1.02125E+003  8.56105E+002  7.12699E+002
  5.89778E+002  4.85968E+002  3.99130E+002  3.26808E+002  2.66856E+002  2.17535E+002
  1.77296E+002  1.44661E+002  1.18247E+002  9.68277E+001  7.93838E+001  6.51108E+001
  5.33982E+001  4.37844E+001  3.59065E+001  2.94637E+001  2.42035E+001  1.99198E+001
  1.64484E+001  1.36558E+001  1.14270E+001  9.65760E+000  8.25043E+000  7.11654E+000
  6.17977E+000  5.38247E+000  4.68914E+000  4.08474E+000  3.56768E+000  3.14015E+000
  2.80004E+000  2.53777E+000  2.33881E+000  2.18894E+000  2.07733E+000  1.99585E+000
  1.93691E+000  1.89242E+000  1.85459E+000  1.81863E+000  1.78418E+000  1.75275E+000
  1.72691E+000  1.71122E+000  1.71009E+000  1.72817E+000  1.77264E+000  1.85130E+000
  1.96875E+000  2.12722E+000  2.33366E+000  2.60570E+000  2.96765E+000  3.43836E+000
  4.02335E+000  4.71770E+000  5.51802E+000  6.43758E+000  7.51914E+000  8.84118E+000
  1.05178E+001  1.26979E+001  1.55698E+001  1.93756E+001  2.44359E+001  3.11880E+001
  4.02382E+001  5.24381E+001  6.89941E+001  9.16280E+001  1.22815E+002  1.66139E+002
  2.26830E+002  3.12578E+002  4.34777E+002  6.10450E+002  8.65224E+002  1.23801E+003
  1.78835E+003  2.60812E+003  3.84028E+003  5.70907E+003  8.56910E+003  1.29858E+004
  1.98677E+004  3.06860E+004  4.78401E+004  7.52671E+004  1.19461E+005  1.91162E+005
  3.08147E+005  4.99719E+005  8.13829E+005  1.32811E+006  2.16712E+006  3.53059E+006
  5.74013E+006
  3.54906E+003  3.07259E+003  2.65022E+003  2.27790E+003  1.95256E+003  1.67095E+003
  1.42912E+003  1.22227E+003  1.04514E+003  8.92441E+002  7.59573E+002  6.43130E+002
  5.41181E+002  4.52861E+002  3.77415E+002  3.13559E+002  2.59690E+002  2.14390E+002
  1.76541E+002  1.45173E+002  1.19340E+002  9.81250E+001  8.06947E+001  6.63471E+001
  5.45233E+001  4.47876E+001  3.67908E+001  3.02397E+001  2.48839E+001  2.05160E+001
  1.69690E+001  1.41078E+001  1.18174E+001  9.99433E+000  8.54289E+000  7.37530E+000
  6.41546E+000  5.60424E+000  4.90305E+000  4.29310E+000  3.76961E+000  3.33337E+000
  2.98309E+000  2.71157E+000  2.50667E+000  2.35502E+000  2.24519E+000  2.16785E+000
  2.11422E+000  2.07467E+000  2.03968E+000  2.00377E+000  1.96730E+000  1.93205E+000
  1.90010E+000  1.87696E+000  1.86948E+000  1.88350E+000  1.92507E+000  2.00030E+000
  2.11404E+000  2.27150E+000  2.48327E+000  2.76789E+000  3.14659E+000  3.63386E+000
  4.23271E+000  4.93909E+000  5.75314E+000  6.69312E+000  7.80664E+000  9.17595E+000
  1.09180E+001  1.31846E+001  1.61682E+001  2.01173E+001  2.53624E+001  3.23543E+001
  4.17191E+001  5.43356E+001  7.14485E+001  9.48335E+001  1.27042E+002  1.71770E+002
  2.34404E+002  3.22865E+002  4.48889E+002  6.29996E+002  8.92564E+002  1.27662E+003
  1.84339E+003  2.68733E+003  3.95529E+003  5.87753E+003  8.81790E+003  1.33559E+004
  2.04218E+004  3.15190E+004  4.90935E+004  7.71450E+004  1.22237E+005  1.95148E+005
  3.13533E+005  5.06111E+005  8.19132E+005  1.32636E+006  2.14511E+006  3.46288E+006
  5.57829E+006
  3.03812E+003  2.62851E+003  2.26606E+003  1.94729E+003  1.66955E+003  1.43005E+003
  1.22543E+003  1.05165E+003  9.04229E+002  7.78594E+002  6.70435E+002  5.76081E+002
  4.92860E+002  4.19281E+002  3.54772E+002  2.98968E+002  2.51128E+002  2.10217E+002
  1.75297E+002  1.45656E+002  1.20700E+002  9.98357E+001  8.24670E+001  6.80378E+001
  5.60693E+001  4.61679E+001  3.80068E+001  3.13045E+001  2.58153E+001  2.13303E+001
  1.76793E+001  1.47245E+001  1.23502E+001  1.04540E+001  8.94180E+000  7.72736E+000
  6.73502E+000  5.90400E+000  5.19207E+000  4.57566E+000  4.04565E+000  3.60034E+000
  3.23851E+000  2.95515E+000  2.74094E+000  2.58436E+000  2.47416E+000  2.40010E+000
  2.35184E+000  2.31768E+000  2.28604E+000  2.25063E+000  2.21237E+000  2.17281E+000
  2.13291E+000  2.09906E+000  2.08129E+000  2.08791E+000  2.12488E+000  2.19741E+000
  2.31111E+000  2.47398E+000  2.69902E+000  3.00370E+000  3.40477E+000  3.91194E+000
  4.52644E+000  5.24639E+000  6.07735E+000  7.04452E+000  8.20208E+000  9.63734E+000
  1.14711E+001  1.38589E+001  1.69992E+001  2.11493E+001  2.66535E+001  3.39821E+001
  4.37887E+001  5.69907E+001  7.48868E+001  9.93294E+001  1.32979E+002  1.79686E+002
  2.45066E+002  3.37367E+002  4.68808E+002  6.57626E+002  9.31262E+002  1.33134E+003
  1.92152E+003  2.79993E+003  4.11906E+003  6.11781E+003  9.17333E+003  1.38856E+004
  2.12161E+004  3.27151E+004  5.08965E+004  7.98516E+004  1.26249E+005  2.00935E+005
  3.21452E+005  5.15896E+005  8.28818E+005  1.33054E+006  2.13252E+006  3.41164E+006
  5.44226E+006
  2.63060E+003  2.27436E+003  1.95958E+003  1.68324E+003  1.44299E+003  1.23637E+003
  1.06046E+003  9.11795E+002  7.86572E+002  6.80894E+002  5.91020E+002  5.13558E+002
  4.45674E+002  3.85314E+002  3.31349E+002  2.83413E+002  2.41366E+002  2.04810E+002
  1.73092E+002  1.45599E+002  1.21899E+002  1.01643E+002  8.44787E+001  7.00297E+001
  5.79310E+001  4.78529E+001  3.95046E+001  3.26246E+001  2.69758E+001  2.23504E+001
  1.85746E+001  1.55072E+001  1.30310E+001  1.10446E+001  9.45573E+000  8.18053E+000
  7.14430E+000  6.28520E+000  5.55754E+000  4.93265E+000  4.39627E+000  3.94312E+000
  3.57089E+000  3.27587E+000  3.05126E+000  2.88777E+000  2.77508E+000  2.70241E+000
  2.65777E+000  2.62728E+000  2.59762E+000  2.56234E+000  2.52302E+000  2.48049E+000
  2.43374E+000  2.38904E+000  2.35917E+000  2.35580E+000  2.38681E+000  2.45818E+000
  2.57666E+000  2.75181E+000  2.99663E+000  3.32562E+000  3.75067E+000  4.27779E+000
  4.90805E+000  5.64350E+000  6.49687E+000  7.50173E+000  8.71988E+000  1.02444E+001
  1.22008E+001  1.47497E+001  1.80974E+001  2.25135E+001  2.83603E+001  3.61342E+001
  4.65253E+001  6.05023E+001  7.94357E+001  1.05279E+002  1.40838E+002  1.90171E+002
  2.59191E+002  3.56587E+002  4.95218E+002  6.94274E+002  9.82613E+002  1.40399E+003
  2.02529E+003  2.94953E+003  4.33670E+003  6.43719E+003  9.64584E+003  1.45898E+004
  2.22715E+004  3.43028E+004  5.32855E+004  8.34272E+004  1.31525E+005  2.08502E+005
  3.31762E+005  5.28742E+005  8.42438E+005  1.34044E+006  2.12946E+006  3.37519E+006
  5.32525E+006
  2.30400E+003  1.99058E+003  1.71400E+003  1.47154E+003  1.26110E+003  1.08048E+003
  9.27078E+002  7.97874E+002  6.89570E+002  5.98827E+002  5.22440E+002  4.57460E+002
  4.01275E+002  3.51720E+002  3.07227E+002  2.66949E+002  2.30657E+002  1.98341E+002
  1.69811E+002  1.44671E+002  1.22549E+002  1.03206E+002  8.64633E+001  7.21268E+001
  5.99672E+001  4.97419E+001  4.12124E+001  3.41484E+001  2.83292E+001  2.35521E+001
  1.96410E+001  1.64505E+001  1.38614E+001  1.17723E+001  1.00937E+001  8.74422E+000
  7.65145E+000  6.75357E+000  6.00234E+000  5.36450E+000  4.82049E+000  4.36062E+000
  3.98027E+000  3.67569E+000  3.44162E+000  3.27062E+000  3.15344E+000  3.07904E+000
  3.03407E+000  3.00308E+000  2.97223E+000  2.93601E+000  2.89701E+000  2.85504E+000
  2.80637E+000  2.75563E+000  2.71690E+000  2.70521E+000  2.73168E+000  2.80454E+000
  2.93184E+000  3.12325E+000  3.38993E+000  3.74269E+000  4.18948E+000  4.73450E+000
  5.38068E+000  6.13587E+000  7.02126E+000  8.07960E+000  9.38063E+000  1.10236E+001
  1.31394E+001  1.58958E+001  1.95092E+001  2.42656E+001  3.05506E+001  3.88944E+001
  5.00336E+001  6.50024E+001  8.52634E+001  1.12900E+002  1.50903E+002  2.03595E+002
  2.77274E+002  3.81187E+002  5.29016E+002  7.41163E+002  1.04830E+003  1.49690E+003
  2.15795E+003  3.14070E+003  4.61468E+003  6.84485E+003  1.02484E+004  1.54864E+004
  2.36127E+004  3.63145E+004  5.62989E+004  8.79079E+004  1.38076E+005  2.17788E+005
  3.44272E+005  5.44336E+005  8.59773E+005  1.35616E+006  2.13536E+006  3.34990E+006
  5.22097E+006
  2.04127E+003  1.76236E+003  1.51649E+003  1.30125E+003  1.11468E+003  9.54802E+002
  8.19262E+002  7.05362E+002  6.10198E+002  5.30855E+002  4.64560E+002  4.08771E+002
  3.61204E+002  3.19861E+002  2.83086E+002  2.49685E+002  2.19023E+002  1.90971E+002
  1.65590E+002  1.42815E+002  1.22431E+002  1.04245E+002  8.81624E+001  7.41182E+001
  6.20159E+001  5.17139E+001  4.30405E+001  3.58088E+001  2.98247E+001  2.48973E+001
  2.08518E+001  1.75388E+001  1.48351E+001  1.26389E+001  1.08625E+001  9.42826E+000
  8.26685E+000  7.31799E+000  6.53255E+000  5.87393E+000  5.31785E+000  4.85003E+000
  4.46254E+000  4.15023E+000  3.90796E+000  3.72918E+000  3.60521E+000  3.52486E+000
  3.47403E+000  3.43693E+000  3.40083E+000  3.36245E+000  3.32564E+000  3.28920E+000
  3.24647E+000  3.19892E+000  3.15995E+000  3.14674E+000  3.17368E+000  3.25173E+000
  3.39019E+000  3.59818E+000  3.88465E+000  4.25741E+000  4.72225E+000  5.28383E+000
  5.94904E+000  6.73302E+000  7.66615E+000  8.80037E+000  1.02132E+001  1.20105E+001
  1.43296E+001  1.73475E+001  2.12946E+001  2.64776E+001  3.33121E+001  4.23702E+001
  5.44473E+001  7.06595E+001  9.25841E+001  1.22467E+002  1.63529E+002  2.20424E+002
  2.99929E+002  4.11986E+002  5.71299E+002  7.99779E+002  1.13035E+003  1.61284E+003
  2.32331E+003  3.37872E+003  4.96029E+003  7.35081E+003  1.09946E+004  1.65937E+004
  2.52628E+004  3.87765E+004  5.99600E+004  9.32968E+004  1.45850E+005  2.28636E+005
  3.58694E+005  5.62366E+005  8.80686E+005  1.37737E+006  2.14816E+006  3.33128E+006
  5.12614E+006
  1.82945E+003  1.57840E+003  1.35731E+003  1.16398E+003  9.96616E+002  8.53374E+002
  7.32107E+002  6.30369E+002  5.45553E+002  4.75068E+002  4.16472E+002  3.67544E+002
  3.26301E+002  2.90984E+002  2.60054E+002  2.32236E+002  2.06615E+002  1.82732E+002
  1.60536E+002  1.40127E+002  1.21519E+002  1.04626E+002  8.93935E+001  7.58258E+001
  6.39266E+001  5.36503E+001  4.48987E+001  3.75369E+001  3.14073E+001  2.63406E+001
  2.21700E+001  1.87439E+001  1.59344E+001  1.36366E+001  1.17633E+001  1.02401E+001
  9.00153E+000  7.99051E+000  7.15887E+000  6.46859E+000  5.89209E+000  5.41099E+000
  5.01373E+000  4.69269E+000  4.44152E+000  4.25329E+000  4.11922E+000  4.02786E+000
  3.96514E+000  3.91632E+000  3.87132E+000  3.82977E+000  3.79683E+000  3.77067E+000
  3.74210E+000  3.70867E+000  3.68104E+000  3.67649E+000  3.71156E+000  3.79948E+000
  3.95074E+000  4.17418E+000  4.47741E+000  4.86690E+000  5.34857E+000  5.92978E+000
  6.62319E+000  7.45212E+000  8.45621E+000  9.69609E+000  1.12569E+001  1.32514E+001
  1.58256E+001  1.91686E+001  2.35289E+001  2.92396E+001  3.67535E+001  4.66946E+001
  5.99308E+001  7.76787E+001  1.01656E+002  1.34308E+002  1.79138E+002  2.41203E+002
  3.27863E+002  4.49908E+002  6.23281E+002  8.71724E+002  1.23087E+003  1.75460E+003
  2.52508E+003  3.66842E+003  5.37972E+003  7.96278E+003  1.18935E+004  1.79208E+004
  2.72278E+004  4.16837E+004  6.42355E+004  9.95002E+004  1.54644E+005  2.40689E+005
  3.74548E+005  5.82357E+005  9.04608E+005  1.40247E+006  2.16428E+006  3.31558E+006
  5.04085E+006
  1.65865E+003  1.43007E+003  1.22898E+003  1.05331E+003  9.01402E+002  7.71535E+002
  6.61716E+002  5.69697E+002  4.93102E+002  4.29587E+002  3.76961E+002  3.33250E+002
  2.96708E+002  2.65792E+002  2.39135E+002  2.15535E+002  1.93997E+002  1.73829E+002
  1.54722E+002  1.36698E+002  1.19884E+002  1.04341E+002  9.00783E+001  7.71397E+001
  6.55893E+001  5.54577E+001  4.67153E+001  3.92804E+001  3.30367E+001  2.78463E+001
  2.35605E+001  2.00329E+001  1.71319E+001  1.47467E+001  1.27875E+001  1.11806E+001
  9.86392E+000  8.78432E+000  7.89638E+000  7.16283E+000  6.55472E+000  6.05096E+000
  5.63678E+000  5.30172E+000  5.03736E+000  4.83545E+000  4.68641E+000  4.57857E+000
  4.49851E+000  4.43367E+000  4.37729E+000  4.33178E+000  4.30319E+000  4.28959E+000
  4.28054E+000  4.27003E+000  4.26457E+000  4.27937E+000  4.33129E+000  4.43492E+000
  4.60188E+000  4.84147E+000  5.16146E+000  5.56909E+000  6.07265E+000  6.68415E+000
  7.42320E+000  8.32156E+000  9.42760E+000  1.08101E+001  1.25619E+001  1.48042E+001
  1.76938E+001  2.14358E+001  2.63019E+001  3.26575E+001  4.10013E+001  5.20204E+001
  6.66699E+001  8.62874E+001  1.12760E+002  1.48771E+002  1.98159E+002  2.66464E+002
  3.61737E+002  4.95769E+002  6.85959E+002  9.58189E+002  1.35125E+003  1.92370E+003
  2.76468E+003  4.01073E+003  5.87255E+003  8.67715E+003  1.29347E+004  1.94442E+004
  2.94583E+004  4.49388E+004  6.89427E+004  1.06194E+005  1.63931E+005  2.53191E+005
  3.90899E+005  6.03164E+005  9.29630E+005  1.42794E+006  2.17929E+006  3.30031E+006
  4.96688E+006
  1.52128E+003  1.31079E+003  1.12576E+003  9.64286E+002  8.24801E+002  7.05671E+002
  6.05030E+002  5.20786E+002  4.50744E+002  3.92749E+002  3.44803E+002  3.05118E+002
  2.72127E+002  2.44461E+002  2.20909E+002  2.00386E+002  1.81934E+002  1.64774E+002
  1.48405E+002  1.32660E+002  1.17628E+002  1.03451E+002  9.02211E+001  7.80174E+001
  6.69401E+001  5.70725E+001  4.84404E+001  4.10084E+001  3.46985E+001  2.94066E+001
  2.50123E+001  2.13867E+001  1.84025E+001  1.59446E+001  1.39165E+001  1.22407E+001
  1.08552E+001  9.70953E+000  8.76156E+000  7.97653E+000  7.32628E+000  6.78885E+000
  6.34756E+000  5.98961E+000  5.70446E+000  5.48215E+000  5.31208E+000  5.18245E+000
  5.08096E+000  4.99759E+000  4.92858E+000  4.87804E+000  4.85215E+000  4.84945E+000
  4.85999E+000  4.87574E+000  4.89902E+000  4.94147E+000  5.01848E+000  5.14486E+000
  5.33319E+000  5.59404E+000  5.93687E+000  6.37156E+000  6.91057E+000  7.57187E+000
  8.38247E+000  9.38230E+000  1.06279E+001  1.21961E+001  1.41879E+001  1.67349E+001
  2.00082E+001  2.42327E+001  2.97085E+001  3.68403E+001  4.61811E+001  5.84921E+001
  7.48304E+001  9.66748E+001  1.26108E+002  1.66087E+002  2.20836E+002  2.96441E+002
  4.01730E+002  5.49612E+002  7.59098E+002  1.05841E+003  1.48973E+003  2.11662E+003
  3.03551E+003  4.39366E+003  6.41742E+003  9.45653E+003  1.40536E+004  2.10527E+004
  3.17663E+004  4.82290E+004  7.35759E+004  1.12600E+005  1.72590E+005  2.64651E+005
  4.05816E+005  6.22030E+005  9.51474E+005  1.44812E+006  2.18807E+006  3.28317E+006
  4.90504E+006
  1.41154E+003  1.21547E+003  1.04327E+003  8.93126E+002  7.63553E+002  6.52992E+002
  5.59671E+002  4.81622E+002  4.16788E+002  3.63164E+002  3.18898E+002  2.82345E+002
  2.52072E+002  2.26839E+002  2.05561E+002  1.87264E+002  1.71066E+002  1.56191E+002
  1.42044E+002  1.28303E+002  1.14938E+002  1.02087E+002  8.98954E+001  7.84782E+001
  6.79587E+001  5.84542E+001  5.00319E+001  4.26928E+001  3.63867E+001  3.10356E+001
  2.65475E+001  2.28208E+001  1.97471E+001  1.72174E+001  1.51313E+001  1.34037E+001
  1.19667E+001  1.07680E+001  9.76665E+000  8.93033E+000  8.23305E+000  7.65392E+000
  7.17612E+000  6.78586E+000  6.47121E+000  6.22096E+000  6.02374E+000  5.86787E+000
  5.74232E+000  5.63923E+000  5.55669E+000  5.49911E+000  5.47203E+000  5.47478E+000
  5.49948E+000  5.53831E+000  5.59082E+000  5.66489E+000  5.77335E+000  5.93019E+000
  6.14866E+000  6.44103E+000  6.81950E+000  7.29783E+000  7.89371E+000  8.63153E+000
  9.54560E+000  1.06835E+001  1.21097E+001  1.39091E+001  1.61924E+001  1.91037E+001
  2.28312E+001  2.76236E+001  3.38137E+001  4.18509E+001  5.23485E+001  6.61500E+001
  8.44240E+001  1.08801E+002  1.41573E+002  1.85984E+002  2.46659E+002  3.30238E+002
  4.46330E+002  6.08936E+002  8.38610E+002  1.16575E+003  1.63563E+003  2.31619E+003
  3.31000E+003  4.77299E+003  6.94356E+003  1.01879E+004  1.50705E+004  2.24630E+004
  3.37106E+004  5.08825E+004  7.71449E+004  1.17318E+005  1.78728E+005  2.72539E+005
  4.15747E+005  6.33732E+005  9.63062E+005  1.45525E+006  2.18410E+006  3.25980E+006
  4.85230E+006
  1.32500E+003  1.14027E+003  9.78149E+002  8.36927E+002  7.15162E+002  6.11353E+002
  5.23803E+002  4.50636E+002  3.89903E+002  3.39712E+002  2.98325E+002  2.64204E+002
  2.36017E+002  2.12622E+002  1.93026E+002  1.76346E+002  1.61776E+002  1.48580E+002
  1.36138E+002  1.24032E+002  1.12117E+002  1.00473E+002  8.92590E+001  7.86169E+001
  6.86843E+001  5.95990E+001  5.14594E+001  4.42948E+001  3.80742E+001  3.27328E+001
  2.81939E+001  2.43789E+001  2.12059E+001  1.85880E+001  1.64347E+001  1.46590E+001
  1.31849E+001  1.19516E+001  1.09138E+001  1.00379E+001  9.29927E+000  8.67871E+000
  8.16089E+000  7.73269E+000  7.38227E+000  7.09819E+000  6.86906E+000  6.68370E+000
  6.53229E+000  6.40838E+000  6.31069E+000  6.24272E+000  6.20882E+000  6.20924E+000
  6.23914E+000  6.29298E+000  6.36975E+000  6.47479E+000  6.61826E+000  6.81281E+000
  7.07189E+000  7.40944E+000  7.84068E+000  8.38364E+000  9.06132E+000  9.90433E+000
  1.09537E+001  1.22641E+001  1.39075E+001  1.59772E+001  1.85945E+001  2.19170E+001
  2.61513E+001  3.15709E+001  3.85417E+001  4.75571E+001  5.92887E+001  7.46572E+001
  9.49330E+001  1.21883E+002  1.57978E+002  2.06703E+002  2.73004E+002  3.63949E+002
  4.89717E+002  6.65070E+002  9.11570E+002  1.26094E+003  1.76020E+003  2.47948E+003
  3.52418E+003  5.05360E+003  7.30999E+003  1.06635E+004  1.56819E+004  2.32376E+004
  3.46716E+004  5.20406E+004  7.84869E+004  1.18792E+005  1.80210E+005  2.73738E+005
  4.15957E+005  6.31469E+005  9.55908E+005  1.44027E+006  2.15854E+006  3.22144E+006
  4.79913E+006
  1.25830E+003  1.08225E+003  9.27859E+002  7.93488E+002  6.77729E+002  5.79123E+002
  4.96025E+002  4.26626E+002  3.69059E+002  3.21516E+002  2.82345E+002  2.50087E+002
  2.23487E+002  2.01473E+002  1.83123E+002  1.67622E+002  1.54227E+002  1.42250E+002
  1.31077E+002  1.20242E+002  1.09511E+002  9.88983E+001  8.85457E+001  7.86082E+001
  6.92323E+001  6.05674E+001  5.27349E+001  4.57898E+001  3.97174E+001  3.44589E+001
  2.99390E+001  2.60847E+001  2.28307E+001  2.01146E+001  1.78707E+001  1.60272E+001
  1.45101E+001  1.32513E+001  1.21949E+001  1.12998E+001  1.05372E+001  9.88751E+000
  9.33668E+000  8.87326E+000  8.48689E+000  8.16733E+000  7.90419E+000  7.68745E+000
  7.50853E+000  7.36189E+000  7.24606E+000  7.16304E+000  7.11576E+000  7.10524E+000
  7.12998E+000  7.18813E+000  7.28033E+000  7.41127E+000  7.58939E+000  7.82588E+000
  8.13390E+000  8.52849E+000  9.02729E+000  9.65195E+000  1.04300E+001  1.13970E+001
  1.25996E+001  1.40982E+001  1.59707E+001  1.83178E+001  2.12691E+001  2.49932E+001
  2.97108E+001  3.57135E+001  4.33900E+001  5.32628E+001  6.60395E+001  8.26850E+001
  1.04525E+002  1.33392E+002  1.71839E+002  2.23447E+002  2.93271E+002  3.88510E+002
  5.19476E+002  7.01064E+002  9.54940E+002  1.31285E+003  1.82165E+003  2.55098E+003
  3.60502E+003  5.14066E+003  7.39548E+003  1.07310E+004  1.56997E+004  2.31477E+004
  3.43715E+004  5.13558E+004  7.71286E+004  1.16289E+005  1.75797E+005  2.66163E+005
  4.03250E+005  6.10892E+005  9.24490E+005  1.39599E+006  2.10156E+006  3.15459E+006
  4.72776E+006
  1.20894E+003  1.03922E+003  8.90501E+002  7.61165E+002  6.49837E+002  5.55081E+002
  4.75286E+002  4.08688E+002  3.53476E+002  3.07905E+002  2.70383E+002  2.39509E+002
  2.14084E+002  1.93087E+002  1.75645E+002  1.60996E+002  1.48445E+002  1.37346E+002
  1.27104E+002  1.17229E+002  1.07429E+002  9.76530E+001  8.80153E+001  7.86737E+001
  6.97791E+001  6.14870E+001  5.39360E+001  4.72053E+001  4.12992E+001  3.61659E+001
  3.17272E+001  2.79033E+001  2.46259E+001  2.18412E+001  1.95039E+001  1.75678E+001
  1.59796E+001  1.46787E+001  1.36047E+001  1.27051E+001  1.19405E+001  1.12843E+001
  1.07196E+001  1.02350E+001  9.82192E+000  9.47208E+000  9.17733E+000  8.92973E+000
  8.72253E+000  8.55122E+000  8.41396E+000  8.31108E+000  8.24384E+000  8.21355E+000
  8.22161E+000  8.27035E+000  8.36380E+000  8.50799E+000  8.71098E+000  8.98279E+000
  9.33561E+000  9.78427E+000  1.03472E+001  1.10476E+001  1.19151E+001  1.29879E+001
  1.43148E+001  1.59581E+001  1.79978E+001  2.05356E+001  2.37027E+001  2.76686E+001
  3.26550E+001  3.89543E+001  4.69553E+001  5.71798E+001  7.03334E+001  8.73773E+001
  1.09630E+002  1.38915E+002  1.77766E+002  2.29737E+002  2.99840E+002  3.95192E+002
  5.25971E+002  7.06825E+002  9.58972E+002  1.31335E+003  1.81537E+003  2.53210E+003
  3.56322E+003  5.05782E+003  7.24015E+003  1.04494E+004  1.52010E+004  2.22812E+004
  3.28923E+004  4.88741E+004  7.30402E+004  1.09682E+005  1.65325E+005  2.49876E+005
  3.78379E+005  5.73747E+005  8.70875E+005  1.32259E+006  2.00809E+006  3.04584E+006
  4.61464E+006
  1.17512E+003  1.00962E+003  8.64702E+002  7.38769E+002  6.30458E+002  5.38340E+002
  4.60820E+002  3.96161E+002  3.42585E+002  2.98387E+002  2.62014E+002  2.32107E+002
  2.07502E+002  1.87215E+002  1.70408E+002  1.56354E+002  1.44395E+002  1.33919E+002
  1.24348E+002  1.15187E+002  1.06099E+002  9.69769E+001  8.79042E+001  7.90343E+001
  7.05212E+001  6.25234E+001  5.51922E+001  4.86291E+001  4.28603E+001  3.78464E+001
  3.35106E+001  2.97653E+001  2.65300E+001  2.37415E+001  2.13544E+001  1.93362E+001
  1.76573E+001  1.62815E+001  1.51625E+001  1.42483E+001  1.34895E+001  1.28470E+001
  1.22935E+001  1.18121E+001  1.13923E+001  1.10273E+001  1.07113E+001  1.04397E+001
  1.02086E+001  1.00152E+001  9.85731E+000  9.73308E+000  9.64120E+000  9.58186E+000
  9.55797E+000  9.57538E+000  9.64206E+000  9.76685E+000  9.95870E+000  1.02268E+001
  1.05815E+001  1.10353E+001  1.16044E+001  1.23099E+001  1.31796E+001  1.42494E+001
  1.55657E+001  1.71875E+001  1.91907E+001  2.16726E+001  2.47594E+001  2.86160E+001
  3.34604E+001  3.95830E+001  4.73733E+001  5.73572E+001  7.02478E+001  8.70162E+001
  1.08991E+002  1.38000E+002  1.76566E+002  2.28193E+002  2.97781E+002  3.92215E+002
  5.21241E+002  6.98747E+002  9.44655E+002  1.28775E+003  1.76992E+003  2.45254E+003
  3.42622E+003  4.82566E+003  6.85246E+003  9.81038E+003  1.41600E+004  2.06034E+004
  3.02163E+004  4.46518E+004  6.64565E+004  9.95545E+004  1.49986E+005  2.27033E+005
  3.44940E+005  5.25594E+005  8.02751E+005  1.22863E+006  1.88386E+006  2.89202E+006
  4.44140E+006
  1.15562E+003  9.92388E+002  8.49536E+002  7.25496E+002  6.18894E+002  5.28297E+002
  4.52107E+002  3.88595E+002  3.35995E+002  2.92623E+002  2.56946E+002  2.27627E+002
  2.03525E+002  1.83677E+002  1.67270E+002  1.53597E+002  1.42029E+002  1.31976E+002
  1.22878E+002  1.14234E+002  1.05677E+002  9.70499E+001  8.84025E+001  7.98809E+001
  7.16417E+001  6.38451E+001  5.66524E+001  5.01851E+001  4.44921E+001  3.95509E+001
  3.52924E+001  3.16270E+001  2.84649E+001  2.57280E+001  2.33572E+001  2.13124E+001
  1.95692E+001  1.81099E+001  1.69132E+001  1.59471E+001  1.51697E+001  1.45361E+001
  1.40067E+001  1.35520E+001  1.31533E+001  1.28002E+001  1.24877E+001  1.22140E+001
  1.19785E+001  1.17797E+001  1.16139E+001  1.14752E+001  1.13577E+001  1.12580E+001
  1.11782E+001  1.11252E+001  1.11093E+001  1.11414E+001  1.12318E+001  1.13893E+001
  1.16223E+001  1.19405E+001  1.23573E+001  1.28916E+001  1.35704E+001  1.44306E+001
  1.55216E+001  1.69084E+001  1.86757E+001  2.09330E+001  2.38219E+001  2.75255E+001
  3.22811E+001  3.83973E+001  4.62774E+001  5.64517E+001  6.96226E+001  8.67275E+001
  1.09028E+002  1.38233E+002  1.76680E+002  2.27583E+002  2.95400E+002  3.86354E+002
  5.09203E+002  6.76356E+002  9.05532E+002  1.22222E+003  1.66336E+003  2.28292E+003
  3.16034E+003  4.41340E+003  6.21816E+003  8.83968E+003  1.26799E+004  1.83525E+004
  2.68005E+004  3.94808E+004  5.86550E+004  8.78448E+004  1.32544E+005  2.01326E+005
  3.07557E+005  4.72054E+005  7.27250E+005  1.12382E+006  1.74129E+006  2.70458E+006
  4.20928E+006
  1.14977E+003  9.86906E+002  8.44467E+002  7.20873E+002  6.14733E+002  5.24593E+002
  4.48837E+002  3.85720E+002  3.33473E+002  2.90409E+002  2.55000E+002  2.25915E+002
  2.02022E+002  1.82366E+002  1.66144E+002  1.52667E+002  1.41317E+002  1.31523E+002
  1.22736E+002  1.14452E+002  1.06275E+002  9.80064E+001  8.96587E+001  8.13687E+001
  7.32957E+001  6.56026E+001  5.84583E+001  5.20026E+001  4.63067E+001  4.13672E+001
  3.71264E+001  3.34986E+001  3.03910E+001  2.77161E+001  2.54002E+001  2.33871E+001
  2.16394E+001  2.01362E+001  1.88668E+001  1.78210E+001  1.69807E+001  1.63160E+001
  1.57894E+001  1.53637E+001  1.50084E+001  1.47037E+001  1.44393E+001  1.42112E+001
  1.40170E+001  1.38518E+001  1.37054E+001  1.35648E+001  1.34178E+001  1.32569E+001
  1.30814E+001  1.28968E+001  1.27124E+001  1.25394E+001  1.23897E+001  1.22763E+001
  1.22145E+001  1.22246E+001  1.23349E+001  1.25839E+001  1.30213E+001  1.37084E+001
  1.47167E+001  1.61273E+001  1.80311E+001  2.05332E+001  2.37596E+001  2.78674E+001
  3.30583E+001  3.95961E+001  4.78285E+001  5.82167E+001  7.13762E+001  8.81323E+001
  1.09598E+002  1.37281E+002  1.73240E+002  2.20306E+002  2.82389E+002  3.64943E+002
  4.75619E+002  6.25239E+002  8.29222E+002  1.10971E+003  1.49876E+003  2.04312E+003
  2.81155E+003  3.90593E+003  5.47853E+003  7.75858E+003  1.10940E+004  1.60170E+004
  2.33472E+004  3.43561E+004  5.10287E+004  7.64806E+004  1.15623E+005  1.76225E+005
  2.70588E+005  4.18204E+005  6.49932E+005  1.01462E+006  1.58967E+006  2.49823E+006
  3.93676E+006
  1.15735E+003  9.92982E+002  8.49312E+002  7.24734E+002  6.17827E+002  5.27097E+002
  4.50892E+002  3.87435E+002  3.34929E+002  2.91669E+002  2.56111E+002  2.26916E+002
  2.02945E+002  1.83242E+002  1.67006E+002  1.53549E+002  1.42263E+002  1.32585E+002
  1.23972E+002  1.15913E+002  1.07988E+002  9.99573E+001  9.17954E+001  8.36266E+001
  7.56136E+001  6.79233E+001  6.07323E+001  5.41972E+001  4.84108E+001  4.33889E+001
  3.90871E+001  3.54265E+001  3.23154E+001  2.96633E+001  2.73881E+001  2.54209E+001
  2.37084E+001  2.22141E+001  2.09177E+001  1.98113E+001  1.88927E+001  1.81562E+001
  1.75872E+001  1.71615E+001  1.68500E+001  1.66251E+001  1.64637E+001  1.63466E+001
  1.62550E+001  1.61668E+001  1.60584E+001  1.59081E+001  1.57008E+001  1.54299E+001
  1.50966E+001  1.47088E+001  1.42799E+001  1.38296E+001  1.33855E+001  1.29846E+001
  1.26739E+001  1.25082E+001  1.25456E+001  1.28412E+001  1.34424E+001  1.43870E+001
  1.57078E+001  1.74403E+001  1.96317E+001  2.23487E+001  2.56860E+001  2.97732E+001
  3.47853E+001  4.09551E+001  4.85914E+001  5.81033E+001  7.00349E+001  8.51127E+001
  1.04313E+002  1.28956E+002  1.60839E+002  2.02427E+002  2.57123E+002  3.29664E+002
  4.26690E+002  5.57587E+002  7.35716E+002  9.80253E+002  1.31894E+003  1.79224E+003
  2.45963E+003  3.40927E+003  4.77289E+003  6.74895E+003  9.63888E+003  1.39042E+004
  2.02571E+004  2.98054E+004  4.42845E+004  6.64325E+004  1.00596E+005  1.53713E+005
  2.36905E+005  3.68048E+005  5.75924E+005  9.06880E+005  1.43552E+006  2.28200E+006
  3.64017E+006
  1.17863E+003  1.01082E+003  8.64236E+002  7.37212E+002  6.28281E+002  5.35894E+002
  4.58344E+002  3.93799E+002  3.40415E+002  2.96446E+002  2.60318E+002  2.30665E+002
  2.06330E+002  1.86342E+002  1.69891E+002  1.56285E+002  1.44916E+002  1.35221E+002
  1.26656E+002  1.18702E+002  1.10915E+002  1.03011E+002  9.49263E+001  8.67701E+001
  7.87087E+001  7.09155E+001  6.35757E+001  5.68623E+001  5.08894E+001  4.56922E+001
  4.12391E+001  3.74587E+001  3.42621E+001  3.15585E+001  2.92627E+001  2.72999E+001
  2.56069E+001  2.41345E+001  2.28480E+001  2.17283E+001  2.07698E+001  1.99764E+001
  1.93549E+001  1.89066E+001  1.86222E+001  1.84786E+001  1.84398E+001  1.84590E+001
  1.84838E+001  1.84629E+001  1.83547E+001  1.81332E+001  1.77893E+001  1.73287E+001
  1.67683E+001  1.61349E+001  1.54661E+001  1.48107E+001  1.42267E+001  1.37758E+001
  1.35135E+001  1.34802E+001  1.36983E+001  1.41757E+001  1.49144E+001  1.59194E+001
  1.72061E+001  1.88043E+001  2.07617E+001  2.31461E+001  2.60499E+001  2.95953E+001
  3.39421E+001  3.92994E+001  4.59407E+001  5.42261E+001  6.46323E+001  7.77943E+001
  9.45636E+001  1.16091E+002  1.43942E+002  1.80262E+002  2.28013E+002  2.91319E+002
  3.75956E+002  4.90088E+002  6.45337E+002  8.58384E+002  1.15336E+003  1.56545E+003
  2.14640E+003  2.97291E+003  4.15962E+003  5.87932E+003  8.39459E+003  1.21078E+004
  1.76406E+004  2.59614E+004  3.85908E+004  5.79353E+004  8.78310E+004  1.34437E+005
  2.07700E+005  3.23773E+005  5.08993E+005  8.06421E+005  1.28656E+006  2.06488E+006
  3.33051E+006
  1.21433E+003  1.04105E+003  8.89759E+002  7.58741E+002  6.46459E+002  5.51292E+002
  4.71453E+002  4.05034E+002  3.50123E+002  3.04910E+002  2.67771E+002  2.37297E+002
  2.12298E+002  1.91778E+002  1.74907E+002  1.60979E+002  1.49378E+002  1.39534E+002
  1.30897E+002  1.22935E+002  1.15174E+002  1.07287E+002  9.91698E+001  9.09124E+001
  8.26855E+001  7.46722E+001  6.70685E+001  6.00647E+001  5.37972E+001  4.83199E+001
  4.36143E+001  3.96153E+001  3.62367E+001  3.33877E+001  3.09825E+001  2.89444E+001
  2.72075E+001  2.57178E+001  2.44337E+001  2.33265E+001  2.23813E+001  2.15957E+001
  2.09761E+001  2.05320E+001  2.02653E+001  2.01603E+001  2.01761E+001  2.02467E+001
  2.02926E+001  2.02385E+001  2.00299E+001  1.96427E+001  1.90824E+001  1.83786E+001
  1.75788E+001  1.67426E+001  1.59365E+001  1.52255E+001  1.46635E+001  1.42858E+001
  1.41067E+001  1.41260E+001  1.43371E+001  1.47358E+001  1.53252E+001  1.61185E+001
  1.71395E+001  1.84241E+001  2.00212E+001  2.19957E+001  2.44319E+001  2.74389E+001
  3.11578E+001  3.57722E+001  4.15216E+001  4.87214E+001  5.77883E+001  6.92781E+001
  8.39363E+001  1.02770E+002  1.27150E+002  1.58957E+002  2.00784E+002  2.56245E+002
  3.30401E+002  4.30407E+002  5.66450E+002  7.53151E+002  1.01167E+003  1.37285E+003
  1.88209E+003  2.60665E+003  3.64713E+003  5.15520E+003  7.36141E+003  1.06193E+004
  1.54754E+004  2.27820E+004  3.38791E+004  5.08909E+004  7.72125E+004  1.18312E+005
  1.83062E+005  2.85959E+005  4.50832E+005  7.17060E+005  1.14997E+006  1.85821E+006
  3.02279E+006
  1.26573E+003  1.08473E+003  9.26785E+002  7.90085E+002  6.73008E+002  5.73838E+002
  4.90686E+002  4.21543E+002  3.64400E+002  3.17364E+002  2.78737E+002  2.47050E+002
  2.21064E+002  1.99746E+002  1.82235E+002  1.67802E+002  1.55812E+002  1.45683E+002
  1.36851E+002  1.28764E+002  1.20914E+002  1.12929E+002  1.04659E+002  9.61713E+001
  8.76431E+001  7.92711E+001  7.12660E+001  6.38387E+001  5.71487E+001  5.12704E+001
  4.61975E+001  4.18710E+001  3.82061E+001  3.51120E+001  3.25025E+001  3.03012E+001
  2.84430E+001  2.68747E+001  2.55535E+001  2.44470E+001  2.35319E+001  2.27926E+001
  2.22196E+001  2.18059E+001  2.15411E+001  2.14039E+001  2.13533E+001  2.13265E+001
  2.12447E+001  2.10313E+001  2.06327E+001  2.00327E+001  1.92548E+001  1.83545E+001
  1.74051E+001  1.64827E+001  1.56524E+001  1.49593E+001  1.44262E+001  1.40579E+001
  1.38500E+001  1.37961E+001  1.38936E+001  1.41455E+001  1.45616E+001  1.51587E+001
  1.59615E+001  1.70032E+001  1.83279E+001  1.99932E+001  2.20733E+001  2.46640E+001
  2.78898E+001  3.19120E+001  3.69419E+001  4.32572E+001  5.12255E+001  6.13371E+001
  7.42501E+001  9.08541E+001  1.12360E+002  1.40429E+002  1.77355E+002  2.26330E+002
  2.91833E+002  3.80192E+002  5.00417E+002  6.65446E+002  8.94002E+002  1.21340E+003
  1.66380E+003  2.30480E+003  3.22548E+003  4.56019E+003  6.51327E+003  9.39808E+003
  1.36994E+004  2.01735E+004  3.00103E+004  4.50983E+004  6.84595E+004  1.04971E+005
  1.62565E+005  2.54249E+005  4.01509E+005  6.40075E+005  1.02973E+006  1.67101E+006
  2.73366E+006
  1.33469E+003  1.14346E+003  9.76657E+002  8.32381E+002  7.08891E+002  6.04352E+002
  5.16744E+002  4.43928E+002  3.83769E+002  3.34264E+002  2.93618E+002  2.60282E+002
  2.32952E+002  2.10541E+002  1.92145E+002  1.77004E+002  1.64455E+002  1.53893E+002
  1.44733E+002  1.36395E+002  1.28330E+002  1.20113E+002  1.11544E+002  1.02670E+002
  9.36716E+001  8.47675E+001  7.61899E+001  6.81746E+001  6.09088E+001  5.44888E+001
  4.89217E+001  4.41538E+001  4.01015E+001  3.66731E+001  3.37816E+001  3.13502E+001
  2.93137E+001  2.76179E+001  2.62173E+001  2.50733E+001  2.41526E+001  2.34250E+001
  2.28631E+001  2.24402E+001  2.21287E+001  2.18964E+001  2.17020E+001  2.14926E+001
  2.12066E+001  2.07852E+001  2.01906E+001  1.94210E+001  1.85138E+001  1.75341E+001
  1.65554E+001  1.56418E+001  1.48372E+001  1.41650E+001  1.36327E+001  1.32398E+001
  1.29833E+001  1.28616E+001  1.28760E+001  1.30319E+001  1.33392E+001  1.38130E+001
  1.44747E+001  1.53535E+001  1.64883E+001  1.79296E+001  1.97435E+001  2.20152E+001
  2.48553E+001  2.84077E+001  3.28604E+001  3.84609E+001  4.55368E+001  5.45251E+001
  6.60126E+001  8.07928E+001  9.99464E+001  1.24956E+002  1.57869E+002  2.01537E+002
  2.59960E+002  3.38791E+002  4.46083E+002  5.93397E+002  7.97470E+002  1.08272E+003
  1.48507E+003  2.05779E+003  2.88059E+003  4.07365E+003  5.81981E+003  8.39953E+003
  1.22468E+004  1.80388E+004  2.68417E+004  4.03480E+004  6.12687E+004  9.39821E+004
  1.45621E+005  2.27903E+005  3.60232E+005  5.74994E+005  9.26647E+005  1.50738E+006
  2.47420E+006
  1.42377E+003  1.21941E+003  1.04123E+003  8.87207E+002  7.55449E+002  6.43975E+002
  5.50602E+002  4.73027E+002  4.08957E+002  3.56245E+002  3.12974E+002  2.77492E+002
  2.48409E+002  2.24569E+002  2.05011E+002  1.88931E+002  1.75630E+002  1.64468E+002
  1.54829E+002  1.46094E+002  1.37663E+002  1.29050E+002  1.19998E+002  1.10530E+002
  1.00842E+002  9.11811E+001  8.18130E+001  7.30078E+001  6.49861E+001  5.78697E+001
  5.16798E+001  4.63673E+001  4.18478E+001  3.80257E+001  3.48093E+001  3.21160E+001
  2.98738E+001  2.80202E+001  2.65005E+001  2.52661E+001  2.42732E+001  2.34818E+001
  2.28545E+001  2.23553E+001  2.19477E+001  2.15927E+001  2.12473E+001  2.08647E+001
  2.03985E+001  1.98116E+001  1.90869E+001  1.82366E+001  1.73003E+001  1.63343E+001
  1.53950E+001  1.45278E+001  1.37625E+001  1.31148E+001  1.25911E+001  1.21926E+001
  1.19189E+001  1.17699E+001  1.17472E+001  1.18553E+001  1.21023E+001  1.25012E+001
  1.30705E+001  1.38360E+001  1.48322E+001  1.61048E+001  1.77129E+001  1.97338E+001
  2.22671E+001  2.54426E+001  2.94298E+001  3.44517E+001  4.08036E+001  4.88790E+001
  5.92069E+001  7.25025E+001  8.97403E+001  1.12257E+002  1.41901E+002  1.81245E+002
  2.33898E+002  3.04963E+002  4.01712E+002  5.34584E+002  7.18693E+002  9.76094E+002
  1.33924E+003  1.85625E+003  2.59914E+003  3.67652E+003  5.25359E+003  7.58384E+003
  1.10595E+004  1.62928E+004  2.42475E+004  3.64544E+004  5.53656E+004  8.49437E+004
  1.31648E+005  2.06097E+005  3.25903E+005  5.20509E+005  8.39555E+005  1.36738E+006
  2.24832E+006
  1.53642E+003  1.31552E+003  1.12301E+003  9.56681E+002  8.14482E+002  6.94240E+002
  5.93573E+002  5.09970E+002  4.40941E+002  3.84162E+002  3.37560E+002  2.99352E+002
  2.68039E+002  2.42377E+002  2.21335E+002  2.04047E+002  1.89767E+002  1.77810E+002
  1.67513E+002  1.58204E+002  1.49217E+002  1.39990E+002  1.30204E+002  1.19861E+002
  1.09187E+002  9.84775E+001  8.80481E+001  7.82164E+001  6.92444E+001  6.12814E+001
  5.43603E+001  4.84311E+001  4.34008E+001  3.91621E+001  3.56088E+001  3.26437E+001
  3.01804E+001  2.81432E+001  2.64665E+001  2.50933E+001  2.39739E+001  2.30644E+001
  2.23242E+001  2.17143E+001  2.11946E+001  2.07226E+001  2.02537E+001  1.97451E+001
  1.91610E+001  1.84807E+001  1.77023E+001  1.68438E+001  1.59385E+001  1.50278E+001
  1.41524E+001  1.33463E+001  1.26332E+001  1.20270E+001  1.15343E+001  1.11570E+001
  1.08947E+001  1.07470E+001  1.07152E+001  1.08025E+001  1.10161E+001  1.13670E+001
  1.18719E+001  1.25541E+001  1.34449E+001  1.45859E+001  1.60315E+001  1.78520E+001
  2.01389E+001  2.30105E+001  2.66216E+001  3.11754E+001  3.69408E+001  4.42764E+001
  5.36641E+001  6.57555E+001  8.14387E+001  1.01932E+002  1.28922E+002  1.64752E+002
  2.12717E+002  2.77470E+002  3.65645E+002  4.86768E+002  6.54627E+002  8.89350E+002
  1.22055E+003  1.69214E+003  2.36984E+003  3.35276E+003  4.79168E+003  6.91790E+003
  1.00893E+004  1.48647E+004  2.21233E+004  3.32620E+004  5.05182E+004  7.75077E+004
  1.20125E+005  1.88066E+005  2.97411E+005  4.75072E+005  7.66465E+005  1.24888E+006
  2.05493E+006
  1.67715E+003  1.43564E+003  1.22527E+003  1.04359E+003  8.88362E+002  7.57170E+002
  6.47387E+002  5.56246E+002  4.81014E+002  4.19144E+002  3.68370E+002  3.26746E+002
  2.92636E+002  2.64686E+002  2.41774E+002  2.22960E+002  2.07430E+002  1.94440E+002
  1.83265E+002  1.73157E+002  1.63361E+002  1.53219E+002  1.42344E+002  1.30737E+002
  1.18682E+002  1.06559E+002  9.47533E+001  8.36447E+001  7.35400E+001  6.46101E+001
  5.68871E+001  5.03062E+001  4.47518E+001  4.00922E+001  3.61984E+001  3.29535E+001
  3.02551E+001  2.80160E+001  2.61625E+001  2.46325E+001  2.33727E+001  2.23366E+001
  2.14810E+001  2.07641E+001  2.01431E+001  1.95736E+001  1.90118E+001  1.84191E+001
  1.77690E+001  1.70506E+001  1.62691E+001  1.54412E+001  1.45918E+001  1.37510E+001
  1.29499E+001  1.22157E+001  1.15684E+001  1.10199E+001  1.05753E+001  1.02358E+001
  1.00006E+001  9.86903E+000  9.84198E+000  9.92257E+000  1.01171E+001  1.04359E+001
  1.08942E+001  1.15134E+001  1.23223E+001  1.33597E+001  1.46757E+001  1.63359E+001
  1.84246E+001  2.10515E+001  2.43595E+001  2.85357E+001  3.38281E+001  4.05670E+001
  4.91960E+001  6.03154E+001  7.47433E+001  9.36026E+001  1.18446E+002  1.51435E+002
  1.95605E+002  2.55246E+002  3.36472E+002  4.48064E+002  6.02734E+002  8.19031E+002
  1.12425E+003  1.55888E+003  2.18346E+003  3.08934E+003  4.41543E+003  6.37483E+003
  9.29719E+003  1.36970E+004  2.03839E+004  3.06434E+004  4.65347E+004  7.13842E+004
  1.10614E+005  1.73138E+005  2.73746E+005  4.37178E+005  7.05202E+005  1.14892E+006
  1.89043E+006
  1.85188E+003  1.58483E+003  1.35230E+003  1.15159E+003  9.80190E+002  8.35407E+002
  7.14306E+002  6.13804E+002  5.30866E+002  4.62669E+002  4.06707E+002  3.60832E+002
  3.23241E+002  2.92439E+002  2.67191E+002  2.46461E+002  2.29349E+002  2.15033E+002
  2.02696E+002  1.91487E+002  1.80529E+002  1.69042E+002  1.56577E+002  1.43172E+002
  1.29238E+002  1.15278E+002  1.01768E+002  8.91514E+001  7.77672E+001  6.77883E+001
  5.92242E+001  5.19754E+001  4.58909E+001  4.08074E+001  3.65706E+001  3.30443E+001
  3.01124E+001  2.76778E+001  2.56592E+001  2.39887E+001  2.26080E+001  2.14656E+001
  2.05145E+001  1.97090E+001  1.90042E+001  1.83558E+001  1.77231E+001  1.70738E+001
  1.63890E+001  1.56638E+001  1.49040E+001  1.41223E+001  1.33368E+001  1.25707E+001
  1.18489E+001  1.11935E+001  1.06203E+001  1.01380E+001  9.74981E+000  9.45573E+000
  9.25464E+000  9.14599E+000  9.13080E+000  9.21238E+000  9.39696E+000  9.69430E+000
  1.01187E+001  1.06901E+001  1.14358E+001  1.23916E+001  1.36050E+001  1.51374E+001
  1.70679E+001  1.94992E+001  2.25646E+001  2.64388E+001  3.13529E+001  3.76143E+001
  4.56361E+001  5.59773E+001  6.93993E+001  8.69479E+001  1.10069E+002  1.40775E+002
  1.81894E+002  2.37419E+002  3.13044E+002  4.16946E+002  5.60958E+002  7.62350E+002
  1.04652E+003  1.45115E+003  2.03258E+003  2.87575E+003  4.10985E+003  5.93295E+003
  8.65142E+003  1.27431E+004  1.89599E+004  2.84948E+004  4.32578E+004  6.63331E+004
  1.02745E+005  1.60748E+005  2.54030E+005  4.05478E+005  6.53703E+005  1.06442E+006
  1.75041E+006
  2.06830E+003  1.76964E+003  1.50969E+003  1.28543E+003  1.09401E+003  9.32401E+002
  7.97283E+002  6.85186E+002  5.92699E+002  5.16661E+002  4.54270E+002  4.03123E+002
  3.61210E+002  3.26864E+002  2.98706E+002  2.75577E+002  2.56469E+002  2.40447E+002
  2.26574E+002  2.13847E+002  2.01219E+002  1.87765E+002  1.73005E+002  1.57114E+002
  1.40722E+002  1.24490E+002  1.08972E+002  9.46483E+001  8.18670E+001  7.07761E+001
  6.13403E+001  5.34116E+001  4.67958E+001  4.12955E+001  3.67302E+001  3.29442E+001
  2.98064E+001  2.72075E+001  2.50567E+001  2.32777E+001  2.18052E+001  2.05817E+001
  1.95553E+001  1.86772E+001  1.79017E+001  1.71864E+001  1.64962E+001  1.58063E+001
  1.51040E+001  1.43868E+001  1.36585E+001  1.29271E+001  1.22064E+001  1.15148E+001
  1.08727E+001  1.02973E+001  9.80006E+000  9.38627E+000  9.05698E+000  8.81104E+000
  8.64710E+000  8.56484E+000  8.56580E+000  8.65371E+000  8.83496E+000  9.11914E+000
  9.51991E+000  1.00562E+001  1.07537E+001  1.16467E+001  1.27801E+001  1.42121E+001
  1.60181E+001  1.82951E+001  2.11693E+001  2.48054E+001  2.94210E+001  3.53057E+001
  4.28481E+001  5.25740E+001  6.52002E+001  8.17103E+001  1.03464E+002  1.32357E+002
  1.71046E+002  2.23290E+002  2.94442E+002  3.92189E+002  5.27656E+002  7.17069E+002
  9.84295E+002  1.36471E+003  1.91122E+003  2.70352E+003  3.86278E+003  5.57471E+003
  8.12636E+003  1.19652E+004  1.77948E+004  2.67308E+004  4.05580E+004  6.21557E+004
  9.62105E+004  1.50416E+005  2.37515E+005  3.78794E+005  6.10126E+005  9.92497E+005
  1.63049E+006
  2.33644E+003  1.99865E+003  1.70475E+003  1.45131E+003  1.23510E+003  1.05265E+003
  9.00169E+002  7.73707E+002  6.69391E+002  5.83636E+002  5.13272E+002  4.55588E+002
  4.08311E+002  3.69560E+002  3.37774E+002  3.11641E+002  2.90006E+002  2.71782E+002
  2.55856E+002  2.41013E+002  2.25973E+002  2.09659E+002  1.91661E+002  1.72470E+002
  1.53028E+002  1.34116E+002  1.16305E+002  1.00084E+002  8.57916E+001  7.35308E+001
  6.32035E+001  5.46001E+001  4.74751E+001  4.15909E+001  3.67367E+001  3.27331E+001
  2.94309E+001  2.67064E+001  2.44573E+001  2.25981E+001  2.10560E+001  1.97678E+001
  1.86775E+001  1.77345E+001  1.68941E+001  1.61182E+001  1.53786E+001  1.46575E+001
  1.39469E+001  1.32440E+001  1.25495E+001  1.18677E+001  1.12091E+001  1.05887E+001
  1.00226E+001  9.52376E+000  9.09964E+000  8.75263E+000  8.48171E+000  8.28459E+000
  8.15953E+000  8.10642E+000  8.12724E+000  8.22622E+000  8.41007E+000  8.68838E+000
  9.07446E+000  9.58651E+000  1.02492E+001  1.10953E+001  1.21681E+001  1.35236E+001
  1.52341E+001  1.73926E+001  2.01196E+001  2.35723E+001  2.79579E+001  3.35519E+001
  4.07239E+001  4.99738E+001  6.19828E+001  7.76858E+001  9.83753E+001  1.25851E+002
  1.62638E+002  2.12304E+002  2.79931E+002  3.72815E+002  5.01506E+002  6.81391E+002
  9.35087E+002  1.29611E+003  1.81452E+003  2.56574E+003  3.66432E+003  5.28571E+003
  7.70088E+003  1.13319E+004  1.68417E+004  2.52806E+004  3.83270E+004  5.86855E+004
  9.07528E+004  1.41738E+005  2.23563E+005  3.56117E+005  5.72869E+005  9.30624E+005
  1.52664E+006
  2.66942E+003  2.28304E+003  1.94699E+003  1.65733E+003  1.41035E+003  1.20203E+003
  1.02800E+003  8.83705E+002  7.64701E+002  6.66879E+002  5.86613E+002  5.20803E+002
  4.66854E+002  4.22613E+002  3.86294E+002  3.56381E+002  3.31524E+002  3.10427E+002
  2.91719E+002  2.73882E+002  2.55342E+002  2.34927E+002  2.12532E+002  1.89193E+002
  1.66147E+002  1.44148E+002  1.23728E+002  1.05403E+002  8.94954E+001  7.60345E+001
  6.48305E+001  5.55914E+001  4.80068E+001  4.17909E+001  3.66969E+001  3.25192E+001
  2.90890E+001  2.62680E+001  2.39424E+001  2.20182E+001  2.04159E+001  1.90677E+001
  1.79150E+001  1.69073E+001  1.60026E+001  1.51689E+001  1.43850E+001  1.36391E+001
  1.29249E+001  1.22383E+001  1.15767E+001  1.09418E+001  1.03411E+001  9.78640E+000
  9.29000E+000  8.86116E+000  8.50444E+000  8.22004E+000  8.00533E+000  7.85690E+000
  7.77238E+000  7.75146E+000  7.79629E+000  7.91147E+000  8.10400E+000  8.38359E+000
  8.76341E+000  9.26123E+000  9.90099E+000  1.07146E+001  1.17442E+001  1.30441E+001
  1.46846E+001  1.67558E+001  1.93742E+001  2.26914E+001  2.69066E+001  3.22846E+001
  3.91807E+001  4.80746E+001  5.96204E+001  7.47151E+001  9.45986E+001  1.20997E+002
  1.56330E+002  2.04017E+002  2.68925E+002  3.58035E+002  4.81442E+002  6.53853E+002
  8.96875E+002  1.24250E+003  1.73848E+003  2.45670E+003  3.50622E+003  5.05392E+003
  7.35729E+003  1.08169E+004  1.60612E+004  2.40845E+004  3.64736E+004  5.57817E+004
  8.61529E+004  1.34371E+005  2.11636E+005  3.36596E+005  5.40577E+005  8.76640E+005
  1.43545E+006
  3.08448E+003  2.63754E+003  2.24894E+003  1.91415E+003  1.62882E+003  1.38827E+003
  1.18739E+003  1.02088E+003  8.83572E+002  7.70710E+002  6.78098E+002  6.02151E+002
  5.39868E+002  4.88758E+002  4.46742E+002  4.12039E+002  3.83034E+002  3.58127E+002
  3.35579E+002  3.13446E+002  2.89840E+002  2.63710E+002  2.35650E+002  2.07376E+002
  1.80162E+002  1.54574E+002  1.31182E+002  1.10567E+002  9.29924E+001  7.83538E+001
  6.63264E+001  5.65123E+001  4.85249E+001  4.20252E+001  3.67295E+001  3.24062E+001
  2.88677E+001  2.59621E+001  2.35660E+001  2.15776E+001  1.99123E+001  1.84991E+001
  1.72783E+001  1.62011E+001  1.52302E+001  1.43403E+001  1.35163E+001  1.27499E+001
  1.20347E+001  1.13640E+001  1.07331E+001  1.01412E+001  9.59357E+000  9.09834E+000
  8.66414E+000  8.29726E+000  8.00037E+000  7.77260E+000  7.61052E+000  7.50990E+000
  7.46749E+000  7.48231E+000  7.55615E+000  7.69352E+000  7.90154E+000  8.19004E+000
  8.57217E+000  9.06553E+000  9.69371E+000  1.04882E+001  1.14902E+001  1.27536E+001
  1.43471E+001  1.63591E+001  1.89032E+001  2.21271E+001  2.62245E+001  3.14524E+001
  3.81553E+001  4.67983E+001  5.80149E+001  7.26738E+001  9.19752E+001  1.17588E+002
  1.51853E+002  1.98072E+002  2.60944E+002  3.47204E+002  4.66581E+002  6.33241E+002
  8.67969E+002  1.20152E+003  1.67974E+003  2.37156E+003  3.38147E+003  4.86912E+003
  7.08048E+003  1.03977E+004  1.54195E+004  2.30914E+004  3.49199E+004  5.33248E+004
  8.22261E+004  1.28028E+005  2.01284E+005  3.19526E+005  5.12141E+005  8.28797E+005
  1.35417E+006
  3.60436E+003  3.08155E+003  2.62714E+003  2.23582E+003  1.90248E+003  1.62157E+003
  1.38707E+003  1.19274E+003  1.03252E+003  9.00828E+002  7.92749E+002  7.04092E+002
  6.31347E+002  5.71590E+002  5.22363E+002  4.81532E+002  4.47110E+002  4.17055E+002
  3.89095E+002  3.60747E+002  3.29920E+002  2.96171E+002  2.61233E+002  2.27252E+002
  1.95131E+002  1.65336E+002  1.38636E+002  1.15631E+002  9.64105E+001  8.06547E+001
  6.78672E+001  5.75305E+001  4.91789E+001  4.24213E+001  3.69390E+001  3.24765E+001
  2.88297E+001  2.58347E+001  2.33595E+001  2.12960E+001  1.95555E+001  1.80650E+001
  1.67657E+001  1.56122E+001  1.45730E+001  1.36287E+001  1.27684E+001  1.19845E+001
  1.12687E+001  1.06124E+001  1.00089E+001  9.45623E+000  8.95655E+000  8.51455E+000
  8.13515E+000  7.82202E+000  7.57672E+000  7.39833E+000  7.28375E+000  7.22870E+000
  7.22925E+000  7.28336E+000  7.39179E+000  7.55835E+000  7.78979E+000  8.09583E+000
  8.48960E+000  8.98869E+000  9.61666E+000  1.04049E+001  1.13945E+001  1.26390E+001
  1.42067E+001  1.61850E+001  1.86860E+001  2.18548E+001  2.58815E+001  3.10178E+001
  3.76008E+001  4.60854E+001  5.70904E+001  7.14643E+001  9.03778E+001  1.15459E+002
  1.48986E+002  1.94173E+002  2.55591E+002  3.39779E+002  4.56179E+002  6.18518E+002
  8.46918E+002  1.17111E+003  1.63536E+003  2.30613E+003  3.28399E+003  4.72241E+003
  6.85740E+003  1.00550E+004  1.48877E+004  2.22579E+004  3.36003E+004  5.12150E+004
  7.88201E+004  1.22477E+005  1.92148E+005  3.04352E+005  4.86707E+005  7.85779E+005
  1.28076E+006
  4.25929E+003  3.64086E+003  3.10353E+003  2.64101E+003  2.24718E+003  1.91546E+003
  1.63864E+003  1.40929E+003  1.22022E+003  1.06480E+003  9.37228E+002  8.32541E+002
  7.46576E+002  6.75852E+002  6.17417E+002  5.68649E+002  5.27027E+002  4.89865E+002
  4.54149E+002  4.16819E+002  3.76020E+002  3.32678E+002  2.89729E+002  2.49032E+002
  2.11011E+002  1.76402E+002  1.46187E+002  1.20792E+002  9.99817E+001  8.31641E+001
  6.96544E+001  5.88152E+001  5.01058E+001  4.30865E+001  3.74073E+001  3.27909E+001
  2.90181E+001  2.59145E+001  2.33398E+001  2.11809E+001  1.93460E+001  1.77618E+001
  1.63717E+001  1.51352E+001  1.40262E+001  1.30297E+001  1.21359E+001  1.13358E+001
  1.06185E+001  9.97385E+000  9.39434E+000  8.87642E+000  8.41960E+000  8.02492E+000
  7.69378E+000  7.42732E+000  7.22612E+000  7.08973E+000  7.01637E+000  7.00288E+000
  7.04553E+000  7.14143E+000  7.28988E+000  7.49324E+000  7.75715E+000  8.09071E+000
  8.50676E+000  9.02288E+000  9.66275E+000  1.04580E+001  1.14501E+001  1.26929E+001
  1.42548E+001  1.62233E+001  1.87097E+001  2.18581E+001  2.58565E+001  3.09537E+001
  3.74822E+001  4.58902E+001  5.67872E+001  7.10076E+001  8.97018E+001  1.14468E+002
  1.47540E+002  1.92068E+002  2.52519E+002  3.35286E+002  4.49578E+002  6.08772E+002
  8.32442E+002  1.14947E+003  1.60277E+003  2.25671E+003  3.20846E+003  4.60606E+003
  6.67675E+003  9.77226E+003  1.44414E+004  2.15478E+004  3.24611E+004  4.93725E+004
  7.58154E+004  1.17537E+005  1.83962E+005  2.90677E+005  4.63682E+005  7.46706E+005
  1.21394E+006
  5.08964E+003  4.34994E+003  3.70746E+003  3.15464E+003  2.68417E+003  2.28804E+003
  1.95759E+003  1.68386E+003  1.45822E+003  1.27273E+003  1.12043E+003  9.95385E+002
  8.92590E+002  8.07840E+002  7.37513E+002  6.78306E+002  6.26915E+002  5.79724E+002
  5.32774E+002  4.82681E+002  4.28749E+002  3.73949E+002  3.21644E+002  2.72757E+002
  2.27759E+002  1.87902E+002  1.54106E+002  1.26356E+002  1.03992E+002  8.61241E+001
  7.18826E+001  6.05186E+001  5.14218E+001  4.41083E+001  3.81984E+001  3.33946E+001
  2.94633E+001  2.62194E+001  2.35156E+001  2.12340E+001  1.92811E+001  1.75845E+001
  1.60912E+001  1.47659E+001  1.35865E+001  1.25393E+001  1.16132E+001  1.07960E+001
  1.00750E+001  9.43872E+000  8.87916E+000  8.39118E+000  7.97168E+000  7.61851E+000
  7.32995E+000  7.10473E+000  6.94216E+000  6.84201E+000  6.80397E+000  6.82694E+000
  6.90876E+000  7.04677E+000  7.23920E+000  7.48655E+000  7.79260E+000  8.16495E+000
  8.61559E+000  9.16169E+000  9.82703E+000  1.06436E+001  1.16537E+001  1.29118E+001
  1.44874E+001  1.64683E+001  1.89667E+001  2.21264E+001  2.61350E+001  3.12401E+001
  3.77721E+001  4.61757E+001  5.70551E+001  7.12361E+001  8.98562E+001  1.14493E+002
  1.47350E+002  1.91526E+002  2.51417E+002  3.33295E+002  4.46186E+002  6.03177E+002
  8.23387E+002  1.13497E+003  1.57970E+003  2.22006E+003  3.15026E+003  4.51349E+003
  6.52907E+003  9.53578E+003  1.40610E+004  2.09328E+004  3.14615E+004  4.77381E+004
  7.31273E+004  1.13088E+005  1.76552E+005  2.78257E+005  4.42726E+005  7.11111E+005
  1.15307E+006
  6.14979E+003  5.25517E+003  4.47838E+003  3.81030E+003  3.24197E+003  2.76365E+003
  2.36476E+003  2.03441E+003  1.76209E+003  1.53820E+003  1.35431E+003  1.20321E+003
  1.07880E+003  9.75927E+002  8.90037E+002  8.16846E+002  7.51902E+002  6.90295E+002
  6.27106E+002  5.59467E+002  4.89162E+002  4.20954E+002  3.57266E+002  2.98380E+002
  2.45519E+002  2.00188E+002  1.62795E+002  1.32689E+002  1.08740E+002  8.97675E+001
  7.47303E+001  6.27755E+001  5.32278E+001  4.55609E+001  3.93658E+001  3.43247E+001
  3.01890E+001  2.67630E+001  2.38924E+001  2.14553E+001  1.93576E+001  1.75293E+001
  1.59215E+001  1.45024E+001  1.32515E+001  1.21534E+001  1.11936E+001  1.03569E+001
  9.62883E+000  8.99735E+000  8.45328E+000  7.98979E+000  7.60143E+000  7.28354E+000
  7.03207E+000  6.84378E+000  6.71654E+000  6.64960E+000  6.64337E+000  6.69869E+000
  6.81585E+000  6.99402E+000  7.23179E+000  7.52845E+000  7.88561E+000  8.30861E+000
  8.80758E+000  9.39855E+000  1.01049E+001  1.09588E+001  1.20035E+001  1.32945E+001
  1.49027E+001  1.69176E+001  1.94525E+001  2.26523E+001  2.67056E+001  3.18603E+001
  3.84467E+001  4.69087E+001  5.78483E+001  7.20872E+001  9.07556E+001  1.15418E+002
  1.48257E+002  1.92337E+002  2.51994E+002  3.33409E+002  4.45459E+002  6.00988E+002
  8.18725E+002  1.12619E+003  1.56415E+003  2.19344E+003  3.10558E+003  4.43936E+003
  6.40696E+003  9.33530E+003  1.37323E+004  2.03933E+004  3.05744E+004  4.62753E+004
  7.07066E+004  1.09066E+005  1.69837E+005  2.66990E+005  4.23719E+005  6.78870E+005
  1.09806E+006
  7.51342E+003  6.41940E+003  5.46980E+003  4.65343E+003  3.95926E+003  3.37527E+003
  2.88839E+003  2.48524E+003  2.15290E+003  1.87962E+003  1.65503E+003  1.47028E+003
  1.31786E+003  1.19129E+003  1.08470E+003  9.92385E+002  9.08214E+002  8.25673E+002
  7.39412E+002  6.48772E+002  5.58855E+002  4.74528E+002  3.96645E+002  3.26040E+002
  2.64730E+002  2.13793E+002  1.72736E+002  1.40176E+002  1.14520E+002  9.43177E+001
  7.83657E+001  6.57123E+001  5.56184E+001  4.75139E+001  4.09596E+001  3.56154E+001
  3.12168E+001  2.75572E+001  2.44749E+001  2.18453E+001  1.95747E+001  1.75958E+001
  1.58625E+001  1.43442E+001  1.30186E+001  1.18667E+001  1.08697E+001  1.00098E+001
  9.27129E+000  8.64074E+000  8.10738E+000  7.66238E+000  7.29831E+000  7.00879E+000
  6.78836E+000  6.63258E+000  6.53823E+000  6.50362E+000  6.52881E+000  6.61540E+000
  6.76570E+000  6.98158E+000  7.26375E+000  7.61209E+000  8.02701E+000  8.51147E+000
  9.07289E+000  9.72505E+000  1.04899E+001  1.13991E+001  1.24964E+001  1.38388E+001
  1.54988E+001  1.75682E+001  2.01623E+001  2.34283E+001  2.75566E+001  3.27971E+001
  3.94815E+001  4.80551E+001  5.91203E+001  7.34981E+001  9.23154E+001  1.17130E+002
  1.50110E+002  1.94295E+002  2.53978E+002  3.35265E+002  4.46908E+002  6.01547E+002
  8.17572E+002  1.12195E+003  1.55455E+003  2.17471E+003  3.07155E+003  4.37990E+003
  6.30541E+003  9.16428E+003  1.34466E+004  1.99185E+004  2.97868E+004  4.49691E+004
  6.85375E+004  1.05455E+005  1.63809E+005  2.56886E+005  4.06711E+005  6.50100E+005
  1.04914E+006
  9.28110E+003  7.92844E+003  6.75472E+003  5.74609E+003  4.88882E+003  4.16789E+003
  3.56701E+003  3.06952E+003  2.65939E+003  2.32202E+003  2.04456E+003  1.81600E+003
  1.62686E+003  1.46885E+003  1.33423E+003  1.21515E+003  1.10321E+003  9.90333E+002
  8.72395E+002  7.53017E+002  6.39609E+002  5.35102E+002  4.39927E+002  3.56273E+002
  2.86114E+002  2.29377E+002  1.84452E+002  1.49213E+002  1.21632E+002  9.99999E+001
  8.29593E+001  6.94584E+001  5.86909E+001  5.00398E+001  4.30319E+001  3.73026E+001
  3.25698E+001  2.86150E+001  2.52699E+001  2.24075E+001  1.99348E+001  1.77861E+001
  1.59157E+001  1.42907E+001  1.28845E+001  1.16730E+001  1.06341E+001  9.74734E+000
  8.99493E+000  8.36146E+000  7.83388E+000  7.40119E+000  7.05431E+000  6.78581E+000
  6.58965E+000  6.46102E+000  6.39627E+000  6.39305E+000  6.45066E+000  6.57029E+000
  6.75485E+000  7.00816E+000  7.33377E+000  7.73396E+000  8.21006E+000  8.76388E+000
  9.40024E+000  1.01297E+001  1.09715E+001  1.19556E+001  1.31252E+001  1.45383E+001
  1.62695E+001  1.84130E+001  2.10872E+001  2.44424E+001  2.86719E+001  3.40287E+001
  4.08476E+001  4.95767E+001  6.08210E+001  7.54032E+001  9.44505E+001  1.19518E+002
  1.52765E+002  1.97215E+002  2.57127E+002  3.38548E+002  4.50126E+002  6.04327E+002
  8.19249E+002  1.12138E+003  1.54977E+003  2.16248E+003  3.04646E+003  4.33301E+003
  6.22199E+003  9.02008E+003  1.32017E+004  1.95067E+004  2.90989E+004  4.38235E+004
  6.66317E+004  1.02283E+005  1.58518E+005  2.48037E+005  3.91856E+005  6.25056E+005
  1.00671E+006
  1.15912E+004  9.90030E+003  8.43354E+003  7.17361E+003  6.10321E+003  5.20338E+003
  4.45357E+003  3.83283E+003  3.32102E+003  2.89980E+003  2.55303E+003  2.26677E+003
  2.02891E+003  1.82853E+003  1.65514E+003  1.49778E+003  1.34531E+003  1.18930E+003
  1.02976E+003  8.75377E+002  7.32808E+002  6.02979E+002  4.87747E+002  3.90049E+002
  3.10601E+002  2.47684E+002  1.98505E+002  1.60224E+002  1.30394E+002  1.07057E+002
  8.86977E+001  7.41565E+001  6.25536E+001  5.32189E+001  4.56405E+001  3.94260E+001
  3.42736E+001  2.99523E+001  2.62872E+001  2.31488E+001  2.04434E+001  1.81044E+001
  1.60829E+001  1.43405E+001  1.28449E+001  1.15671E+001  1.04813E+001  9.56406E+000
  8.79459E+000  8.15445E+000  7.62780E+000  7.20150E+000  6.86508E+000  6.61048E+000
  6.43161E+000  6.32389E+000  6.28389E+000  6.30927E+000  6.39894E+000  6.55343E+000
  6.77521E+000  7.06863E+000  7.43904E+000  7.89158E+000  8.43014E+000  9.05762E+000
  9.77767E+000  1.05979E+001  1.15338E+001  1.26121E+001  1.38743E+001  1.53781E+001
  1.71999E+001  1.94367E+001  2.22104E+001  2.56752E+001  3.00285E+001  3.55273E+001
  4.25107E+001  5.14310E+001  6.28974E+001  7.77366E+001  9.70786E+001  1.22479E+002
  1.56095E+002  2.00938E+002  2.61244E+002  3.43015E+002  4.54818E+002  6.08974E+002
  8.23338E+002  1.12399E+003  1.54930E+003  2.15621E+003  3.02983E+003  4.29844E+003
  6.15693E+003  8.90383E+003  1.30001E+004  1.91635E+004  2.85211E+004  4.28570E+004
  6.50204E+004  9.95994E+004  1.54046E+005  2.40571E+005  3.79354E+005  6.04039E+005
  9.71221E+005
  1.46356E+004  1.24985E+004  1.06454E+004  9.05421E+003  7.70296E+003  6.56742E+003
  5.62142E+003  4.83826E+003  4.19237E+003  3.66044E+003  3.22190E+003  2.85882E+003
  2.55534E+003  2.29678E+003  2.06850E+003  1.85544E+003  1.64405E+003  1.42871E+003
  1.21665E+003  1.01904E+003  8.39369E+002  6.78943E+002  5.41412E+002  4.28717E+002
  3.39292E+002  2.69550E+002  2.15521E+002  1.73680E+002  1.41168E+002  1.15769E+002
  9.57962E+001  7.99721E+001  6.73319E+001  5.71442E+001  4.88523E+001  4.20317E+001
  3.63589E+001  3.15894E+001  2.75409E+001  2.40798E+001  2.11088E+001  1.85560E+001
  1.63658E+001  1.44924E+001  1.28971E+001  1.15460E+001  1.04086E+001  9.45759E+000
  8.66790E+000  8.01737E+000  7.48711E+000  7.06188E+000  6.73003E+000  6.48309E+000
  6.31510E+000  6.22196E+000  6.20085E+000  6.24997E+000  6.36850E+000  6.55690E+000
  6.81728E+000  7.15375E+000  7.57221E+000  8.07949E+000  8.68210E+000  9.38527E+000
  1.01935E+001  1.11131E+001  1.21561E+001  1.33453E+001  1.47188E+001  1.63330E+001
  1.82649E+001  2.06140E+001  2.35059E+001  2.70992E+001  3.15963E+001  3.72593E+001
  4.44326E+001  5.35739E+001  6.52982E+001  8.04381E+001  1.00129E+002  1.25931E+002
  1.60004E+002  2.05354E+002  2.66207E+002  3.48533E+002  4.60844E+002  6.15354E+002
  8.29734E+002  1.12974E+003  1.55323E+003  2.15623E+003  3.02240E+003  4.27760E+003
  6.11275E+003  8.81981E+003  1.28490E+004  1.89003E+004  2.80713E+004  4.20975E+004
  6.37466E+004  9.74704E+004  1.50492E+005  2.34632E+005  3.69409E+005  5.87335E+005
  9.43049E+005
  1.86821E+004  1.59515E+004  1.35845E+004  1.15530E+004  9.82841E+003  8.37965E+003
  7.17289E+003  6.17381E+003  5.34950E+003  4.66997E+003  4.10857E+003  3.64183E+003
  3.24851E+003  2.90830E+003  2.60069E+003  2.30583E+003  2.01043E+003  1.71672E+003
  1.43913E+003  1.18651E+003  9.60448E+002  7.64727E+002  6.02878E+002  4.73941E+002
  3.73463E+002  2.95929E+002  2.36223E+002  1.90135E+002  1.54382E+002  1.26467E+002
  1.04512E+002  8.71020E+001  7.31742E+001  6.19248E+001  5.27449E+001  4.51735E+001
  3.88625E+001  3.35521E+001  2.90501E+001  2.52150E+001  2.19411E+001  1.91469E+001
  1.67669E+001  1.47471E+001  1.30416E+001  1.16103E+001  1.04170E+001  9.42865E+000
  8.61531E+000  7.95058E+000  7.41248E+000  6.98374E+000  6.65162E+000  6.40726E+000
  6.24484E+000  6.16067E+000  6.15260E+000  6.21957E+000  6.36152E+000  6.57951E+000
  6.87601E+000  7.25530E+000  7.72348E+000  8.28811E+000  8.95716E+000  9.73786E+000
  1.06363E+001  1.16589E+001  1.28160E+001  1.41272E+001  1.56271E+001  1.73696E+001
  1.94307E+001  2.19115E+001  2.49408E+001  2.86819E+001  3.33425E+001  3.91906E+001
  4.65769E+001  5.59664E+001  6.79815E+001  8.34627E+001  1.03554E+002  1.29825E+002
  1.64443E+002  2.10421E+002  2.71985E+002  3.55098E+002  4.68244E+002  6.23580E+002
  8.38668E+002  1.13907E+003  1.56227E+003  2.16371E+003  3.02602E+003  4.27336E+003
  6.09382E+003  8.77467E+003  1.27584E+004  1.87320E+004  2.77718E+004  4.15776E+004
  6.28576E+004  9.59640E+004  1.47952E+005  2.30357E+005  3.62213E+005  5.75200E+005
  9.22523E+005
  2.41080E+004  2.05809E+004  1.75245E+004  1.49022E+004  1.26771E+004  1.08083E+004
  9.25191E+003  7.96311E+003  6.89910E+003  6.02068E+003  5.29281E+003  4.68408E+003
  4.16528E+003  3.70786E+003  3.28357E+003  2.86920E+003  2.45789E+003  2.06372E+003
  1.70294E+003  1.38001E+003  1.09835E+003  8.63150E+002  6.74686E+002  5.27705E+002
  4.14608E+002  3.27952E+002  2.61476E+002  2.10258E+002  1.70555E+002  1.39555E+002
  1.15155E+002  9.57828E+001  8.02571E+001  6.76892E+001  5.74097E+001  4.89152E+001
  4.18294E+001  3.58731E+001  3.08392E+001  2.65724E+001  2.29527E+001  1.98851E+001
  1.72922E+001  1.51098E+001  1.32835E+001  1.17651E+001  1.05108E+001  9.48094E+000
  8.63984E+000  7.95681E+000  7.40679E+000  6.97056E+000  6.63426E+000  6.38855E+000
  6.22755E+000  6.14782E+000  6.14771E+000  6.22685E+000  6.38604E+000  6.62731E+000
  6.95413E+000  7.37167E+000  7.88691E+000  8.50822E+000  9.24449E+000  1.01039E+001
  1.10936E+001  1.22203E+001  1.34939E+001  1.49329E+001  1.65693E+001  1.84548E+001
  2.06635E+001  2.32963E+001  2.64838E+001  3.03933E+001  3.52381E+001  4.12930E+001
  4.89167E+001  5.85827E+001  7.09234E+001  8.67905E+001  1.07341E+002  1.34159E+002
  1.69429E+002  2.16182E+002  2.78663E+002  3.62854E+002  4.77254E+002  6.34024E+002
  8.50707E+002  1.15280E+003  1.57767E+003  2.18048E+003  3.04337E+003  4.28964E+003
  6.10584E+003  8.77663E+003  1.27400E+004  1.86755E+004  2.76465E+004  4.13314E+004
  6.24019E+004  9.51482E+004  1.46520E+005  2.27875E+005  3.57939E+005  5.67863E+005
  9.09933E+005
  3.14487E+004  2.68430E+004  2.28532E+004  1.94314E+004  1.65290E+004  1.40920E+004
  1.20624E+004  1.03811E+004  8.99171E+003  7.84220E+003  6.88557E+003  6.07876E+003
  5.38079E+003  4.75141E+003  4.15430E+003  3.56899E+003  3.00342E+003  2.48091E+003
  2.01281E+003  1.60273E+003  1.25706E+003  9.78069E+002  7.59946E+002  5.92372E+002
  4.64514E+002  3.66987E+002  2.92335E+002  2.34870E+002  1.90325E+002  1.55525E+002
  1.28104E+002  1.06299E+002  8.87908E+001  7.45894E+001  6.29546E+001  5.33335E+001
  4.53150E+001  3.85935E+001  3.29390E+001  2.81744E+001  2.41601E+001  2.07836E+001
  1.79530E+001  1.55915E+001  1.36333E+001  1.20197E+001  1.06980E+001  9.62095E+000
  8.74690E+000  8.04085E+000  7.47472E+000  7.02728E+000  6.68346E+000  6.43327E+000
  6.27050E+000  6.19175E+000  6.19559E+000  6.28215E+000  6.45295E+000  6.71098E+000
  7.06096E+000  7.50948E+000  8.06508E+000  8.73769E+000  9.53760E+000  1.04740E+001
  1.15543E+001  1.27852E+001  1.41764E+001  1.57460E+001  1.75261E+001  1.95668E+001
  2.19403E+001  2.47452E+001  2.81127E+001  3.22128E+001  3.72648E+001  4.35513E+001
  5.14406E+001  6.14175E+001  7.41272E+001  9.04370E+001  1.11523E+002  1.38991E+002
  1.75052E+002  2.22775E+002  2.86447E+002  3.72102E+002  4.88304E+002  6.47295E+002
  8.66712E+002  1.17216E+003  1.60114E+003  2.20894E+003  3.07781E+003  4.33112E+003
  6.15535E+003  8.83483E+003  1.28067E+004  1.87487E+004  2.77205E+004  4.13939E+004
  6.24280E+004  9.50906E+004  1.46291E+005  2.27315E+005  3.56761E+005  5.65554E+005
  9.05580E+005
  4.14704E+004  3.53908E+004  3.01257E+004  2.56121E+004  2.17848E+004  1.85717E+004
  1.58954E+004  1.36770E+004  1.18409E+004  1.03169E+004  9.04058E+003  7.95149E+003
  6.99139E+003  6.10566E+003  5.25467E+003  4.43285E+003  3.66655E+003  2.97805E+003
  2.37359E+003  1.86009E+003  1.44229E+003  1.11432E+003  8.62402E+002  6.70792E+002
  5.25364E+002  4.14719E+002  3.30112E+002  2.64989E+002  2.14482E+002  1.74985E+002
  1.43819E+002  1.18995E+002  9.90258E+001  8.28054E+001  6.95082E+001  5.85210E+001
  4.93874E+001  4.17640E+001  3.53873E+001  3.00500E+001  2.55866E+001  2.18629E+001
  1.87684E+001  1.62098E+001  1.41066E+001  1.23877E+001  1.09900E+001  9.85798E+000
  8.94426E+000  8.20947E+000  7.62247E+000  7.15996E+000  6.80545E+000  6.54801E+000
  6.38090E+000  6.30044E+000  6.30519E+000  6.39553E+000  6.57348E+000  6.84284E+000
  7.20944E+000  7.68143E+000  8.26920E+000  8.98487E+000  9.84089E+000  1.08483E+001
  1.20154E+001  1.33490E+001  1.48585E+001  1.65623E+001  1.84928E+001  2.07001E+001
  2.32540E+001  2.62506E+001  2.98198E+001  3.41345E+001  3.94201E+001  4.59686E+001
  5.41601E+001  6.44936E+001  7.76314E+001  9.44617E+001  1.16186E+002  1.44443E+002
  1.81488E+002  2.30442E+002  2.95665E+002  3.83288E+002  5.02000E+002  6.64215E+002
  8.87796E+002  1.19867E+003  1.63473E+003  2.25187E+003  3.13315E+003  4.40301E+003
  6.24950E+003  8.95911E+003  1.29720E+004  1.89703E+004  2.80199E+004  4.18013E+004
  6.29864E+004  9.58615E+004  1.47363E+005  2.28814E+005  3.58872E+005  5.68543E+005
  9.09834E+005
  5.52784E+004  4.71659E+004  4.01427E+004  3.41238E+004  2.90214E+004  2.47382E+004
  2.11692E+004  1.82076E+004  1.57503E+004  1.37007E+004  1.19682E+004  1.04666E+004
  9.11444E+003  7.84510E+003  6.63053E+003  5.49239E+003  4.46548E+003  3.56304E+003
  2.79227E+003  2.16019E+003  1.66140E+003  1.27778E+003  9.86569E+002  7.66437E+002
  5.99848E+002  4.73242E+002  3.76436E+002  3.01882E+002  2.44002E+002  1.98677E+002
  1.62857E+002  1.34279E+002  1.11260E+002  9.25512E+001  7.72247E+001  6.45905E+001
  5.41304E+001  4.54478E+001  3.82326E+001  3.22383E+001  2.72660E+001  2.31535E+001
  1.97662E+001  1.69895E+001  1.47251E+001  1.28872E+001  1.14015E+001  1.02044E+001
  9.24237E+000  8.47167E+000  7.85808E+000  7.37601E+000  7.00729E+000  6.73979E+000
  6.56593E+000  6.48152E+000  6.48489E+000  6.57642E+000  6.75841E+000  7.03527E+000
  7.41379E+000  7.90349E+000  8.51661E+000  9.26755E+000  1.01714E+001  1.12418E+001
  1.24894E+001  1.39222E+001  1.55502E+001  1.73920E+001  1.94806E+001  2.18655E+001
  2.46147E+001  2.78215E+001  3.16152E+001  3.61716E+001  4.17234E+001  4.85739E+001
  5.71176E+001  6.78712E+001  8.15189E+001  9.89764E+001  1.21480E+002  1.50715E+002
  1.88994E+002  2.39521E+002  3.06761E+002  3.96992E+002  5.19105E+002  6.85786E+002
  9.15285E+002  1.23406E+003  1.68079E+003  2.31243E+003  3.21360E+003  4.51103E+003
  6.39607E+003  9.16012E+003  1.32506E+004  1.93607E+004  2.85729E+004  4.25932E+004
  6.41330E+004  9.75402E+004  1.49848E+005  2.32535E+005  3.64506E+005  5.77171E+005
  9.23199E+005
  7.44810E+004  6.35385E+004  5.40680E+004  4.59542E+004  3.90772E+004  3.33032E+004
  2.84881E+004  2.44848E+004  2.11502E+004  1.83476E+004  1.59475E+004  1.38271E+004
  1.18806E+004  1.00462E+004  8.33037E+003  6.77767E+003  5.41294E+003  4.24411E+003
  3.27936E+003  2.51368E+003  1.92333E+003  1.47547E+003  1.13790E+003  8.83563E+002
  6.91294E+002  5.45159E+002  4.33338E+002  3.47119E+002  2.80087E+002  2.27511E+002
  1.85894E+002  1.52646E+002  1.25850E+002  1.04084E+002  8.62911E+001  7.16802E+001
  5.96477E+001  4.97243E+001  4.15387E+001  3.47930E+001  2.92456E+001  2.46979E+001
  2.09839E+001  1.79631E+001  1.55161E+001  1.35411E+001  1.19520E+001  1.06766E+001
  9.65507E+000  8.83938E+000  8.19199E+000  7.68476E+000  7.29754E+000  7.01670E+000
  6.83353E+000  6.74308E+000  6.74323E+000  6.83421E+000  7.01846E+000  7.30084E+000
  7.68895E+000  8.19349E+000  8.82838E+000  9.61013E+000  1.05565E+001  1.16840E+001
  1.30066E+001  1.45350E+001  1.62812E+001  1.82649E+001  2.05193E+001  2.30929E+001
  2.60522E+001  2.94888E+001  3.35328E+001  3.83644E+001  4.42252E+001  5.14315E+001
  6.03952E+001  7.16551E+001  8.59229E+001  1.04150E+002  1.27618E+002  1.58073E+002
  1.97910E+002  2.50442E+002  3.20283E+002  4.13917E+002  5.40520E+002  7.13177E+002
  9.50702E+002  1.28035E+003  1.74195E+003  2.39411E+003  3.32388E+003  4.66153E+003
  6.60371E+003  9.44972E+003  1.36590E+004  1.99428E+004  2.94118E+004  4.38154E+004
  6.59334E+004  1.00221E+005  1.53885E+005  2.38682E+005  3.73968E+005  5.91897E+005
  9.46370E+005
  1.01437E+005  8.65176E+004  7.36082E+004  6.25505E+004  5.31777E+004  4.53037E+004
  3.87272E+004  3.32413E+004  2.86419E+004  2.47323E+004  2.13257E+004  1.82574E+004
  1.54159E+004  1.27802E+004  1.03980E+004  8.30718E+003  6.51658E+003  5.03264E+003
  3.84894E+003  2.93345E+003  2.23858E+003  1.71571E+003  1.32299E+003  1.02738E+003
  8.03815E+002  6.33702E+002  5.03335E+002  4.02642E+002  3.24214E+002  2.62591E+002
  2.13742E+002  1.74687E+002  1.43223E+002  1.17714E+002  9.69360E+001  7.99606E+001
  6.60694E+001  5.46965E+001  4.53906E+001  3.77874E+001  3.15898E+001  2.65522E+001
  2.24698E+001  1.91716E+001  1.65143E+001  1.43789E+001  1.26664E+001  1.12958E+001
  1.02007E+001  9.32861E+000  8.63824E+000  8.09866E+000  7.68746E+000  7.38914E+000
  7.19361E+000  7.09491E+000  7.09031E+000  7.17974E+000  7.36574E+000  7.65354E+000
  8.05148E+000  8.57138E+000  9.22863E+000  1.00417E+001  1.10305E+001  1.22149E+001
  1.36118E+001  1.52360E+001  1.71026E+001  1.92333E+001  2.16620E+001  2.44366E+001
  2.76228E+001  3.13129E+001  3.56395E+001  4.07893E+001  4.70146E+001  5.46473E+001
  6.41200E+001  7.59982E+001  9.10284E+001  1.10207E+002  1.34874E+002  1.66856E+002
  2.08654E+002  2.63724E+002  3.36881E+002  4.34884E+002  5.67293E+002  7.47734E+002
  9.95788E+002  1.33981E+003  1.82121E+003  2.50091E+003  3.46934E+003  4.86179E+003
  6.88238E+003  9.84168E+003  1.42162E+004  2.07436E+004  3.05750E+004  4.55233E+004
  6.84681E+004  1.04024E+005  1.59651E+005  2.47519E+005  3.87657E+005  6.13333E+005
  9.80299E+005
  1.39638E+005  1.19075E+005  1.01285E+005  8.60471E+004  7.31250E+004  6.22547E+004
  5.31485E+004  4.55078E+004  3.90353E+004  3.34452E+004  2.84816E+004  2.39604E+004
  1.98194E+004  1.61021E+004  1.28548E+004  1.00827E+004  7.78382E+003  5.94447E+003
  4.51809E+003  3.43431E+003  2.61928E+003  2.00830E+003  1.54972E+003  1.20421E+003
  9.42454E+002  7.42851E+002  5.89532E+002  4.70836E+002  3.78186E+002  3.05257E+002
  2.47383E+002  2.01115E+002  1.63897E+002  1.33821E+002  1.09441E+002  8.96450E+001
  7.35618E+001  6.04993E+001  4.99020E+001  4.13194E+001  3.43827E+001  2.87881E+001
  2.42849E+001  2.06664E+001  1.77635E+001  1.54377E+001  1.35768E+001  1.20898E+001
  1.09038E+001  9.96088E+000  9.21595E+000  8.63486E+000  8.19259E+000  7.87148E+000
  7.65979E+000  7.55035E+000  7.53963E+000  7.62723E+000  7.81573E+000  8.11077E+000
  8.52147E+000  9.06075E+000  9.74538E+000  1.05955E+001  1.16333E+001  1.28809E+001
  1.43590E+001  1.60860E+001  1.80810E+001  2.03687E+001  2.29843E+001  2.59765E+001
  2.94123E+001  3.33866E+001  3.80374E+001  4.35603E+001  5.02207E+001  5.83690E+001
  6.84627E+001  8.10999E+001  9.70702E+001  1.17426E+002  1.43584E+002  1.77469E+002
  2.21720E+002  2.79978E+002  3.57318E+002  4.60852E+002  6.00641E+002  7.91017E+002
  1.05257E+003  1.41509E+003  1.92208E+003  2.63752E+003  3.65631E+003  5.12042E+003
  7.24394E+003  1.03525E+004  1.49456E+004  2.17962E+004  3.21101E+004  4.77859E+004
  7.18385E+004  1.09098E+005  1.67370E+005  2.59388E+005  4.06101E+005  6.42298E+005
  1.02627E+006
  1.94291E+005  1.65639E+005  1.40851E+005  1.19609E+005  1.01573E+005  8.63567E+004
  7.35384E+004  6.26761E+004  5.33332E+004  4.51146E+004  3.77300E+004  3.10629E+004
  2.51470E+004  2.00262E+004  1.56850E+004  1.20972E+004  9.22726E+003  6.99973E+003
  5.30621E+003  4.03284E+003  3.07918E+003  2.36460E+003  1.82744E+003  1.42167E+003
  1.11333E+003  8.77465E+002  6.95721E+002  5.54611E+002  4.44192E+002  3.57130E+002
  2.88003E+002  2.32795E+002  1.88506E+002  1.52873E+002  1.24158E+002  1.01005E+002
  8.23416E+001  6.73115E+001  5.52235E+001  4.55163E+001  3.77320E+001  3.14965E+001
  2.65054E+001  2.25122E+001  1.93184E+001  1.67649E+001  1.47244E+001  1.30952E+001
  1.17967E+001  1.07652E+001  9.95128E+000  9.31714E+000  8.83479E+000  8.48416E+000
  8.25157E+000  8.12844E+000  8.11038E+000  8.19657E+000  8.38963E+000  8.69571E+000
  9.12477E+000  9.69086E+000  1.04121E+001  1.13103E+001  1.24094E+001  1.37341E+001
  1.53079E+001  1.71530E+001  1.92927E+001  2.17552E+001  2.45784E+001  2.78134E+001
  3.15305E+001  3.58304E+001  4.08594E+001  4.68246E+001  5.40078E+001  6.27819E+001
  7.36344E+001  8.72036E+001  1.04332E+002  1.26142E+002  1.54145E+002  1.90393E+002
  2.37694E+002  2.99928E+002  3.82491E+002  4.92952E+002  6.42004E+002  8.44881E+002
  1.12345E+003  1.50936E+003  2.04877E+003  2.80957E+003  3.89244E+003  5.44791E+003
  7.70293E+003  1.10026E+004  1.58761E+004  2.31419E+004  3.40769E+004  5.06908E+004
  7.61740E+004  1.15637E+005  1.77336E+005  2.74737E+005  4.29989E+005  6.79867E+005
  1.08598E+006
  2.73227E+005  2.32861E+005  1.97919E+005  1.67936E+005  1.42403E+005  1.20740E+005
  1.02308E+005  8.64506E+004  7.25656E+004  6.02136E+004  4.92165E+004  3.96012E+004
  3.13867E+004  2.44982E+004  1.88494E+004  1.43514E+004  1.08679E+004  8.22247E+003
  6.23483E+003  4.74735E+003  3.63380E+003  2.79770E+003  2.16707E+003  1.68878E+003
  1.32380E+003  1.04341E+003  8.26498E+002  6.57490E+002  5.24886E+002  4.20176E+002
  3.37047E+002  2.70785E+002  2.17830E+002  1.75455E+002  1.41533E+002  1.14391E+002
  9.26928E+001  7.53678E+001  6.15510E+001  5.05422E+001  4.17747E+001  3.47917E+001
  2.92274E+001  2.47902E+001  2.12490E+001  1.84212E+001  1.61625E+001  1.43593E+001
  1.29220E+001  1.17803E+001  1.08796E+001  1.01782E+001  9.64460E+000  9.25605E+000
  8.99673E+000  8.85649E+000  8.82993E+000  8.91582E+000  9.11685E+000  9.43973E+000
  9.89532E+000  1.04989E+001  1.12700E+001  1.22318E+001  1.34103E+001  1.48321E+001
  1.65237E+001  1.85110E+001  2.08211E+001  2.34864E+001  2.65486E+001  3.00632E+001
  3.41063E+001  3.87873E+001  4.42637E+001  5.07581E+001  5.85725E+001  6.81075E+001
  7.98874E+001  9.45998E+001  1.13152E+002  1.36755E+002  1.67035E+002  2.06201E+002
  2.57278E+002  3.24437E+002  4.13483E+002  5.32548E+002  6.93125E+002  9.11572E+002
  1.21137E+003  1.62647E+003  2.20642E+003  3.02402E+003  4.18720E+003  5.85732E+003
  8.27753E+003  1.18175E+004  1.70439E+004  2.48329E+004  3.65514E+004  5.43495E+004
  8.16402E+004  1.23889E+005  1.89925E+005  2.94143E+005  4.60217E+005  7.27444E+005
  1.16165E+006
  3.88308E+005  3.30772E+005  2.80892E+005  2.37953E+005  2.01163E+005  1.69622E+005
  1.42368E+005  1.18509E+005  9.74216E+004  7.88832E+004  6.29299E+004  4.95102E+004
  3.84126E+004  2.94211E+004  2.23270E+004  1.68671E+004  1.27369E+004  9.64126E+003
  7.32818E+003  5.59841E+003  4.30067E+003  3.32254E+003  2.58127E+003  2.01614E+003
  1.58255E+003  1.24770E+003  9.87381E+002  7.83724E+002  6.23476E+002  4.96785E+002
  3.96284E+002  3.16399E+002  2.52851E+002  2.02310E+002  1.62144E+002  1.30262E+002
  1.04989E+002  8.49752E+001  6.91382E+001  5.66066E+001  4.66843E+001  3.88185E+001
  3.25726E+001  2.76038E+001  2.36441E+001  2.04839E+001  1.79597E+001  1.59435E+001
  1.43353E+001  1.30571E+001  1.20482E+001  1.12622E+001  1.06637E+001  1.02270E+001
  9.93393E+000  9.77255E+000  9.73640E+000  9.82377E+000  1.00375E+001  1.03848E+001
  1.08775E+001  1.15322E+001  1.23699E+001  1.34154E+001  1.46962E+001  1.62415E+001
  1.80803E+001  2.02422E+001  2.27584E+001  2.56659E+001  2.90114E+001  3.28567E+001
  3.72864E+001  4.24213E+001  4.84340E+001  5.55663E+001  6.41463E+001  7.46083E+001
  8.75223E+001  1.03636E+002  1.23938E+002  1.49745E+002  1.82829E+002  2.25593E+002
  2.81327E+002  3.54566E+002  4.51619E+002  5.81322E+002  7.56154E+002  9.93876E+002
  1.31997E+003  1.77127E+003  2.40149E+003  3.28958E+003  4.55251E+003  6.36509E+003
  8.99071E+003  1.28296E+004  1.84953E+004  2.69360E+004  3.96306E+004  5.89049E+004
  8.84499E+004  1.34175E+005  2.05624E+005  3.18353E+005  4.97945E+005  7.86850E+005
  1.25616E+006
  5.57594E+005  4.74524E+005  4.02242E+005  3.39594E+005  2.85306E+005  2.38009E+005
  1.96449E+005  1.59838E+005  1.28008E+005  1.01042E+005  7.87162E+004  6.05399E+004
  4.60379E+004  3.47492E+004  2.61505E+004  1.96933E+004  1.48775E+004  1.12911E+004
  8.61488E+003  6.60994E+003  5.10010E+003  3.95647E+003  3.08482E+003  2.41618E+003
  1.89989E+003  1.49867E+003  1.18499E+003  9.38447E+002  7.43872E+002  5.89900E+002
  4.67916E+002  3.71285E+002  2.94816E+002  2.34397E+002  1.86744E+002  1.49223E+002
  1.19718E+002  9.65328E+001  7.83115E+001  6.39776E+001  5.26824E+001  4.37611E+001
  3.66959E+001  3.10851E+001  2.66177E+001  2.30530E+001  2.02044E+001  1.79273E+001
  1.61091E+001  1.46623E+001  1.35191E+001  1.26274E+001  1.19477E+001  1.14506E+001
  1.11153E+001  1.09281E+001  1.08812E+001  1.09724E+001  1.12046E+001  1.15857E+001
  1.21286E+001  1.28511E+001  1.37756E+001  1.49289E+001  1.63405E+001  1.80417E+001
  2.00647E+001  2.24427E+001  2.52116E+001  2.84135E+001  3.21016E+001  3.63456E+001
  4.12414E+001  4.69243E+001  5.35862E+001  6.14934E+001  7.10059E+001  8.26007E+001
  9.69036E+001  1.14737E+002  1.37188E+002  1.65706E+002  2.02240E+002  2.49433E+002
  3.10903E+002  3.91635E+002  4.98558E+002  6.41378E+002  8.33794E+002  1.09530E+003
  1.45384E+003  1.94983E+003  2.64215E+003  3.61732E+003  5.00351E+003  6.99218E+003
  9.87176E+003  1.40804E+004  2.02895E+004  2.95365E+004  4.34390E+004  6.45407E+004
  9.68768E+004  1.46906E+005  2.25060E+005  3.48333E+005  5.44672E+005  8.60440E+005
  1.37327E+006
  8.08598E+005  6.86785E+005  5.79961E+005  4.86196E+005  4.03544E+005  3.30385E+005
  2.65973E+005  2.10501E+005  1.64172E+005  1.26387E+005  9.61181E+004  7.23874E+004
  5.42170E+004  4.05635E+004  3.04169E+004  2.29082E+004  1.73482E+004  1.32166E+004
  1.01305E+004  7.81113E+003  6.05658E+003  4.72021E+003  3.69525E+003  2.90364E+003
  2.28806E+003  1.80633E+003  1.42731E+003  1.12791E+003  8.90892E+002  7.03190E+002
  5.54720E+002  4.37549E+002  3.45335E+002  2.72969E+002  2.16322E+002  1.72063E+002
  1.37519E+002  1.10557E+002  8.94915E+001  7.29995E+001  6.00529E+001  4.98563E+001
  4.17970E+001  3.54044E+001  3.03171E+001  2.62573E+001  2.30111E+001  2.04136E+001
  1.83369E+001  1.66822E+001  1.53730E+001  1.43503E+001  1.35695E+001  1.29973E+001
  1.26097E+001  1.23909E+001  1.23319E+001  1.24298E+001  1.26875E+001  1.31136E+001
  1.37219E+001  1.45318E+001  1.55676E+001  1.68577E+001  1.84342E+001  2.03311E+001
  2.25840E+001  2.52303E+001  2.83111E+001  3.18747E+001  3.59819E+001  4.07130E+001
  4.61773E+001  5.25288E+001  5.99830E+001  6.88371E+001  7.94912E+001  9.24747E+001
  1.08483E+002  1.28430E+002  1.53525E+002  1.85380E+002  2.26163E+002  2.78813E+002
  3.47350E+002  4.37315E+002  5.56403E+002  7.15390E+002  9.29482E+002  1.22030E+003
  1.61886E+003  2.16995E+003  2.93884E+003  4.02140E+003  5.55960E+003  7.76546E+003
  1.09583E+004  1.56230E+004  2.25024E+004  3.27442E+004  4.81372E+004  7.14935E+004
  1.07274E+005  1.62615E+005  2.49042E+005  3.85328E+005  6.02335E+005  9.51257E+005
  1.51780E+006
  1.18287E+006  1.00049E+006  8.38230E+005  6.93153E+005  5.63383E+005  4.48904E+005
  3.51050E+005  2.70310E+005  2.05342E+005  1.54136E+005  1.14731E+005  8.50964E+004
  6.31684E+004  4.70746E+004  3.52832E+004  2.66224E+004  2.02285E+004  1.54774E+004
  1.19213E+004  9.23931E+003  7.20088E+003  5.63948E+003  4.43413E+003  3.49654E+003
  2.76197E+003  2.18284E+003  1.72412E+003  1.35986E+003  1.07058E+003  8.41308E+002
  6.60261E+002  5.17924E+002  4.06521E+002  3.19677E+002  2.52184E+002  1.99825E+002
  1.59227E+002  1.27721E+002  1.03223E+002  8.41173E+001  6.91632E+001  5.74106E+001
  4.81346E+001  4.07827E+001  3.49334E+001  3.02643E+001  2.65284E+001  2.35360E+001
  2.11406E+001  1.92292E+001  1.77147E+001  1.65298E+001  1.56238E+001  1.49584E+001
  1.45062E+001  1.42490E+001  1.41760E+001  1.42838E+001  1.45752E+001  1.50593E+001
  1.57513E+001  1.66722E+001  1.78482E+001  1.93104E+001  2.10934E+001  2.32349E+001
  2.57744E+001  2.87544E+001  3.22218E+001  3.62326E+001  4.08570E+001  4.61879E+001
  5.23518E+001  5.95251E+001  6.79531E+001  7.79713E+001  9.00297E+001  1.04723E+002
  1.22833E+002  1.45386E+002  1.73743E+002  2.09716E+002  2.55743E+002  3.15128E+002
  3.92389E+002  4.93749E+002  6.27852E+002  8.06794E+002  1.04764E+003  1.37464E+003
  1.82257E+003  2.44164E+003  3.30501E+003  4.52006E+003  6.24579E+003  8.71959E+003
  1.22988E+004  1.75261E+004  2.52323E+004  3.67011E+004  5.39322E+004  8.00691E+004
  1.20096E+005  1.81988E+005  2.78618E+005  4.30949E+005  6.73441E+005  1.06324E+006
  1.69600E+006
  1.74135E+006  1.46014E+006  1.20482E+006  9.73435E+005  7.68411E+005  5.94047E+005
  4.51525E+005  3.38190E+005  2.50290E+005  1.83911E+005  1.34893E+005  9.91896E+004
  7.33297E+004  5.45936E+004  4.09637E+004  3.09861E+004  2.36269E+004  1.81543E+004
  1.40496E+004  1.09438E+004  8.57310E+003  6.74735E+003  5.32894E+003  4.21767E+003
  3.34037E+003  2.64349E+003  2.08776E+003  1.64413E+003  1.29066E+003  1.01027E+003
  7.89186E+002  6.15998E+002  4.81162E+002  3.76706E+002  2.96053E+002  2.33875E+002
  1.85930E+002  1.48899E+002  1.20215E+002  9.79109E+001  8.04923E+001  6.68242E+001
  5.60470E+001  4.75095E+001  4.07171E+001  3.52935E+001  3.09510E+001  2.74693E+001
  2.46790E+001  2.24496E+001  2.06806E+001  1.92947E+001  1.82332E+001  1.74524E+001
  1.69204E+001  1.66161E+001  1.65267E+001  1.66479E+001  1.69825E+001  1.75404E+001
  1.83380E+001  1.93983E+001  2.07500E+001  2.24274E+001  2.44686E+001  2.69156E+001
  2.98128E+001  3.32086E+001  3.71574E+001  4.17240E+001  4.69905E+001  5.30651E+001
  6.00954E+001  6.82857E+001  7.79180E+001  8.93755E+001  1.03171E+002  1.19979E+002
  1.40689E+002  1.66469E+002  1.98865E+002  2.39938E+002  2.92459E+002  3.60184E+002
  4.48246E+002  5.63714E+002  7.16402E+002  9.20039E+002  1.19398E+003  1.56575E+003
  2.07476E+003  2.77792E+003  3.75811E+003  5.13698E+003  7.09456E+003  9.89955E+003
  1.39564E+004  1.98788E+004  2.86067E+004  4.15914E+004  6.10932E+004  9.06647E+004
  1.35937E+005  2.05919E+005  3.15146E+005  4.87289E+005  7.61244E+005  1.20151E+006
  1.91600E+006
  2.56723E+006  2.11707E+006  1.70311E+006  1.33378E+006  1.02036E+006  7.65803E+005
  5.65436E+005  4.12452E+005  2.99031E+005  2.16734E+005  1.57703E+005  1.15505E+005
  8.52800E+004  6.35175E+004  4.77366E+004  3.61995E+004  2.76909E+004  2.13582E+004
  1.66005E+004  1.29915E+004  1.02268E+004  8.08757E+003  6.41573E+003  5.09676E+003
  4.04763E+003  3.20807E+003  2.53419E+003  1.99348E+003  1.56126E+003  1.21800E+003
  9.47640E+002  7.36538E+002  5.72967E+002  4.46955E+002  3.50207E+002  2.76012E+002
  2.19063E+002  1.75241E+002  1.41398E+002  1.15142E+002  9.46700E+001  7.86237E+001
  6.59797E+001  5.59659E+001  4.79985E+001  4.16342E+001  3.65353E+001  3.24437E+001
  2.91613E+001  2.65356E+001  2.44496E+001  2.28133E+001  2.15584E+001  2.06339E+001
  2.00028E+001  1.96401E+001  1.95310E+001  1.96697E+001  2.00590E+001  2.07097E+001
  2.16398E+001  2.28748E+001  2.44466E+001  2.63933E+001  2.87577E+001  3.15870E+001
  3.49319E+001  3.88481E+001  4.33987E+001  4.86599E+001  5.47277E+001  6.17299E+001
  6.98397E+001  7.92962E+001  9.04268E+001  1.03674E+002  1.19629E+002  1.39068E+002
  1.63013E+002  1.92806E+002  2.30226E+002  2.77642E+002  3.38239E+002  4.16336E+002
  5.17827E+002  6.50833E+002  8.26618E+002  1.06094E+003  1.37600E+003  1.80336E+003
  2.38820E+003  3.19575E+003  4.32094E+003  5.90307E+003  8.14827E+003  1.13640E+004
  1.60131E+004  2.27975E+004  3.27919E+004  4.76553E+004  6.99712E+004  1.03798E+005
  1.55569E+005  2.35571E+005  3.60400E+005  5.57075E+005  8.69986E+005  1.37272E+006
  2.18839E+006
  3.75805E+006  3.01554E+006  2.34704E+006  1.77923E+006  1.31958E+006  9.60846E+005
  6.90958E+005  4.94304E+005  3.53946E+005  2.54716E+005  1.84673E+005  1.35068E+005
  9.97217E+004  7.43408E+004  5.59598E+004  4.25274E+004  3.26194E+004  2.52407E+004
  1.96910E+004  1.54739E+004  1.22349E+004  9.71905E+003  7.74274E+003  6.17347E+003
  4.91618E+003  3.90291E+003  3.08460E+003  2.42488E+003  1.89580E+003  1.47502E+003
  1.14383E+003  8.85912E+002  6.86885E+002  5.34281E+002  4.17670E+002  3.28622E+002
  2.60518E+002  2.08266E+002  1.68002E+002  1.36817E+002  1.12530E+002  9.35074E+001
  7.85239E+001  6.66583E+001  5.72160E+001  4.96707E+001  4.36222E+001  3.87649E+001
  3.48648E+001  3.17420E+001  2.92584E+001  2.73082E+001  2.58110E+001  2.47066E+001
  2.39515E+001  2.35160E+001  2.33823E+001  2.35433E+001  2.40016E+001  2.47689E+001
  2.58655E+001  2.73199E+001  2.91682E+001  3.14532E+001  3.42238E+001  3.75337E+001
  4.14415E+001  4.60119E+001  5.13190E+001  5.74524E+001  6.45263E+001  7.26919E+001
  8.21549E+001  9.31973E+001  1.06203E+002  1.21691E+002  1.40348E+002  1.63077E+002
  1.91068E+002  2.25881E+002  2.69583E+002  3.24930E+002  3.95625E+002  4.86685E+002
  6.04957E+002  7.59871E+002  9.64502E+002  1.23713E+003  1.60352E+003  2.10025E+003
  2.77969E+003  3.71743E+003  5.02341E+003  6.85893E+003  9.46257E+003  1.31902E+004
  1.85769E+004  2.64348E+004  3.80061E+004  5.52083E+004  8.10264E+004  1.20149E+005
  1.80005E+005  2.72470E+005  4.16703E+005  6.43884E+005  1.00523E+006  1.58562E+006
  2.52705E+006
  5.40160E+006  4.18610E+006  3.14978E+006  2.31121E+006  1.66102E+006  1.17828E+006
  8.32054E+005  5.88659E+005  4.18900E+005  3.00511E+005  2.17584E+005  1.59100E+005
  1.17517E+005  8.76892E+004  6.60971E+004  5.03193E+004  3.86792E+004  3.00074E+004
  2.34809E+004  1.85165E+004  1.46969E+004  1.17221E+004  9.37537E+003  7.50138E+003
  5.98987E+003  4.76356E+003  3.76759E+003  2.96114E+003  2.31235E+003  1.79550E+003
  1.38876E+003  1.07267E+003  8.29541E+002  6.43839E+002  5.02469E+002  3.94877E+002
  3.12818E+002  2.49997E+002  2.01668E+002  1.64280E+002  1.35186E+002  1.12408E+002
  9.44696E+001  8.02638E+001  6.89566E+001  5.99175E+001  5.26677E+001  4.68420E+001
  4.21607E+001  3.84095E+001  3.54235E+001  3.30768E+001  3.12735E+001  2.99420E+001
  2.90303E+001  2.85029E+001  2.83383E+001  2.85275E+001  2.90729E+001  2.99874E+001
  3.12942E+001  3.30256E+001  3.52230E+001  3.79356E+001  4.12195E+001  4.51372E+001
  4.97568E+001  5.51543E+001  6.14176E+001  6.86532E+001  7.69973E+001  8.66313E+001
  9.78009E+001  1.10842E+002  1.26211E+002  1.44520E+002  1.66578E+002  1.93449E+002
  2.26532E+002  2.67661E+002  3.19268E+002  3.84592E+002  4.67985E+002  5.75341E+002
  7.14705E+002  8.97145E+002  1.13801E+003  1.45874E+003  1.88956E+003  2.47334E+003
  3.27146E+003  4.37246E+003  5.90510E+003  8.05821E+003  1.11110E+004  1.54797E+004
  2.17904E+004  3.09923E+004  4.45375E+004  6.46666E+004  9.48666E+004  1.40613E+005
  2.10580E+005  3.18630E+005  4.87119E+005  7.52429E+005  1.17430E+006  1.85172E+006
  2.95024E+006
  7.56659E+006  5.66119E+006  4.11616E+006  2.92320E+006  2.04729E+006  1.42782E+006
  9.98304E+005  7.02497E+005  4.98565E+005  3.57239E+005  2.58576E+005  1.89110E+005
  1.39760E+005  1.04372E+005  7.87568E+004  6.00379E+004  4.62263E+004  3.59346E+004
  2.81869E+004  2.22905E+004  1.77495E+004  1.42064E+004  1.14028E+004  9.15347E+003
  7.32832E+003  5.83842E+003  4.62206E+003  3.63326E+003  2.83540E+003  2.19860E+003
  1.69734E+003  1.30831E+003  1.00985E+003  7.82546E+002  6.10010E+002  4.79030E+002
  3.79342E+002  3.03146E+002  2.44595E+002  1.99336E+002  1.64133E+002  1.36579E+002
  1.14880E+002  9.76942E+001  8.40109E+001  7.30680E+001  6.42869E+001  5.72266E+001
  5.15497E+001  4.69976E+001  4.33716E+001  4.05197E+001  3.83267E+001  3.67060E+001
  3.55949E+001  3.49503E+001  3.47461E+001  3.49709E+001  3.56268E+001  3.67285E+001
  3.83023E+001  4.03860E+001  4.30275E+001  4.62841E+001  5.02215E+001  5.49127E+001
  6.04383E+001  6.68885E+001  7.43680E+001  8.30049E+001  9.29634E+001  1.04462E+002
  1.17798E+002  1.33376E+002  1.51742E+002  1.73627E+002  1.99996E+002  2.32116E+002
  2.71650E+002  3.20780E+002  3.82398E+002  4.60353E+002  5.59818E+002  6.87795E+002
  8.53836E+002  1.07108E+003  1.35774E+003  1.73926E+003  2.25146E+003  2.94517E+003
  3.89310E+003  5.20013E+003  7.01871E+003  9.57235E+003  1.31914E+004  1.83682E+004
  2.58430E+004  3.67380E+004  5.27690E+004  7.65831E+004  1.12299E+005  1.66381E+005
  2.49068E+005  3.76721E+005  5.75715E+005  8.88964E+005  1.38691E+006  2.18628E+006
  3.48220E+006
  1.03308E+007  7.45624E+006  5.24012E+006  3.62687E+006  2.49962E+006  1.72774E+006
  1.20239E+006  8.44182E+005  5.98521E+005  4.28730E+005  3.10349E+005  2.27050E+005
  1.67883E+005  1.25457E+005  9.47456E+004  7.23002E+004  5.57374E+004  4.33946E+004
  3.41019E+004  2.70286E+004  2.15788E+004  1.73224E+004  1.39472E+004  1.12294E+004
  9.01299E+003  7.19360E+003  5.70113E+003  4.48351E+003  3.49826E+003  2.71034E+003
  2.08972E+003  1.60844E+003  1.23984E+003  9.59745E+002  7.47586E+002  5.86827E+002
  4.64655E+002  3.71379E+002  2.99760E+002  2.44427E+002  2.01398E+002  1.67721E+002
  1.41199E+002  1.20187E+002  1.03452E+002  9.00637E+001  7.93152E+001  7.06686E+001
  6.37123E+001  5.81310E+001  5.36826E+001  5.01818E+001  4.74880E+001  4.54957E+001
  4.41283E+001  4.33332E+001  4.30778E+001  4.33479E+001  4.41451E+001  4.54863E+001
  4.74024E+001  4.99376E+001  5.31485E+001  5.71027E+001  6.18780E+001  6.75611E+001
  7.42481E+001  8.20471E+001  9.10844E+001  1.01515E+002  1.13539E+002  1.27423E+002
  1.43529E+002  1.62347E+002  1.84540E+002  2.10992E+002  2.42864E+002  2.81684E+002
  3.29449E+002  3.88786E+002  4.63170E+002  5.57230E+002  6.77179E+002  8.31427E+002
  1.03145E+003  1.29301E+003  1.63796E+003  2.09681E+003  2.71251E+003  3.54598E+003
  4.68431E+003  6.25311E+003  8.43486E+003  1.14970E+004  1.58348E+004  2.20370E+004
  3.09885E+004  4.40304E+004  6.32129E+004  9.16974E+004  1.34402E+005  1.99043E+005
  2.97840E+005  4.50312E+005  6.87922E+005  1.06184E+006  1.65606E+006  2.60969E+006
  4.15528E+006
  1.37408E+007  9.57158E+006  6.55391E+006  4.46639E+006  3.05294E+006  2.10153E+006
  1.45968E+006  1.02397E+006  7.25805E+005  5.19932E+005  3.76452E+005  2.75502E+005
  2.03797E+005  1.52375E+005  1.15146E+005  8.79354E+004  6.78545E+004  5.28895E+004
  4.16227E+004  3.30468E+004  2.64388E+004  2.12754E+004  1.71758E+004  1.38659E+004
  1.11554E+004  8.91966E+003  7.07760E+003  5.56977E+003  4.34649E+003  3.36625E+003
  2.59343E+003  1.99428E+003  1.53592E+003  1.18815E+003  9.25121E+002  7.26081E+002
  5.74975E+002  4.59693E+002  3.71220E+002  3.02882E+002  2.49746E+002  2.08156E+002
  1.75394E+002  1.49432E+002  1.28748E+002  1.12193E+002  9.88960E+001  8.81943E+001
  7.95804E+001  7.26656E+001  6.71514E+001  6.28097E+001  5.94669E+001  5.69930E+001
  5.52934E+001  5.43027E+001  5.39807E+001  5.43088E+001  5.52884E+001  5.69390E+001
  5.92974E+001  6.24162E+001  6.63631E+001  7.12190E+001  7.70772E+001  8.40417E+001
  9.22286E+001  1.01769E+002  1.12816E+002  1.25559E+002  1.40245E+002  1.57202E+002
  1.76873E+002  1.99863E+002  2.26982E+002  2.59307E+002  2.98258E+002  3.45691E+002
  4.04038E+002  4.76492E+002  5.67279E+002  6.82022E+002  8.28271E+002  1.01624E+003
  1.25985E+003  1.57825E+003  1.99793E+003  2.55590E+003  3.30420E+003  4.31665E+003
  5.69874E+003  7.60252E+003  1.02489E+004  1.39614E+004  1.92180E+004  2.67306E+004
  3.75688E+004  5.33529E+004  7.65593E+004  1.11006E+005  1.62628E+005  2.40741E+005
  3.60086E+005  5.44206E+005  8.31042E+005  1.28229E+006  1.99917E+006  3.14933E+006
  5.01293E+006
  1.78192E+007  1.20839E+007  8.14782E+006  5.50935E+006  3.75179E+006  2.57822E+006
  1.78954E+006  1.25512E+006  8.89690E+005  6.37443E+005  4.61651E+005  3.37957E+005
  2.50085E+005  1.87061E+005  1.41427E+005  1.08069E+005  8.34492E+004  6.51017E+004
  5.12889E+004  4.07761E+004  3.26765E+004  2.63468E+004  2.13178E+004  1.72504E+004
  1.39089E+004  1.11410E+004  8.85148E+003  6.97155E+003  5.44263E+003  4.21508E+003
  3.24617E+003  2.49490E+003  1.92053E+003  1.48516E+003  1.15621E+003  9.07509E+002
  7.18825E+002  5.74939E+002  4.64543E+002  3.79279E+002  3.12977E+002  2.61073E+002
  2.20176E+002  1.87757E+002  1.61919E+002  1.41230E+002  1.24605E+002  1.11219E+002
  1.00439E+002  9.17821E+001  8.48753E+001  7.94344E+001  7.52433E+001  7.21397E+001
  7.00055E+001  6.87590E+001  6.83492E+001  6.87525E+001  6.99695E+001  7.20235E+001
  7.49585E+001  7.88382E+001  8.37444E+001  8.97756E+001  9.70445E+001  1.05678E+002
  1.15817E+002  1.27622E+002  1.41282E+002  1.57031E+002  1.75173E+002  1.96117E+002
  2.20415E+002  2.48816E+002  2.82321E+002  3.22262E+002  3.70387E+002  4.28982E+002
  5.01037E+002  5.90481E+002  7.02504E+002  8.44019E+002  1.02430E+003  1.25588E+003
  1.55586E+003  1.94772E+003  2.46395E+003  3.14992E+003  4.06941E+003  5.31282E+003
  7.00936E+003  9.34513E+003  1.25904E+004  1.71410E+004  2.35812E+004  3.27814E+004
  4.60484E+004  6.53615E+004  9.37449E+004  1.35859E+005  1.98949E+005  2.94378E+005
  4.40128E+005  6.64909E+005  1.01497E+006  1.56551E+006  2.43987E+006  3.84228E+006
  6.11396E+006
  2.27361E+007  1.51773E+007  1.01551E+007  6.84247E+006  4.65252E+006  3.19532E+006
  2.21754E+006  1.55540E+006  1.10272E+006  7.90243E+005  5.72451E+005  4.19184E+005
  3.10285E+005  2.32168E+005  1.75598E+005  1.34240E+005  1.03715E+005  8.09661E+004
  6.38404E+004  5.08078E+004  4.07685E+004  3.29238E+004  2.66896E+004  2.16417E+004
  1.74848E+004  1.40294E+004  1.11609E+004  8.79867E+003  6.87308E+003  5.32411E+003
  4.09999E+003  3.15044E+003  2.42466E+003  1.87481E+003  1.45964E+003  1.14591E+003
  9.07990E+002  7.26599E+002  5.87436E+002  4.79950E+002  3.96354E+002  3.30895E+002
  2.79302E+002  2.38390E+002  2.05769E+002  1.79637E+002  1.58631E+002  1.41709E+002
  1.28076E+002  1.17122E+002  1.08380E+002  1.01490E+002  9.61804E+001  9.22464E+001
  8.95390E+001  8.79546E+001  8.74285E+001  8.79301E+001  8.94592E+001  9.20436E+001
  9.57369E+001  1.00617E+002  1.06785E+002  1.14361E+002  1.23483E+002  1.34307E+002
  1.47008E+002  1.61783E+002  1.78866E+002  1.98551E+002  2.21218E+002  2.47379E+002
  2.77728E+002  3.13201E+002  3.55055E+002  4.04949E+002  4.65060E+002  5.38235E+002
  6.28193E+002  7.39817E+002  8.79559E+002  1.05600E+003  1.28067E+003  1.56912E+003
  1.94256E+003  2.43012E+003  3.07209E+003  3.92470E+003  5.06695E+003  6.61083E+003
  8.71625E+003  1.16135E+004  1.56370E+004  2.12761E+004  2.92533E+004  4.06439E+004
  5.70624E+004  8.09533E+004  1.16050E+005  1.68104E+005  2.46055E+005  3.63919E+005
  5.43870E+005  8.21302E+005  1.25322E+006  1.93226E+006  3.01039E+006  4.73911E+006
  7.53856E+006
  2.88700E+007  1.91207E+007  1.27493E+007  8.57807E+006  5.82960E+006  4.00329E+006
  2.77847E+006  1.94915E+006  1.38214E+006  9.90699E+005  7.17825E+005  5.25763E+005
  3.89277E+005  2.91356E+005  2.20434E+005  1.68578E+005  1.30302E+005  1.01774E+005
  8.02993E+004  6.39589E+004  5.13741E+004  4.15424E+004  3.37290E+004  2.73986E+004
  2.21766E+004  1.78234E+004  1.41977E+004  1.12038E+004  8.75792E+003  6.78688E+003
  5.22724E+003  4.01669E+003  3.09138E+003  2.39054E+003  1.86154E+003  1.46190E+003
  1.15889E+003  9.27881E+002  7.50645E+002  6.13730E+002  5.07222E+002  4.23797E+002
  3.58020E+002  3.05840E+002  2.64217E+002  2.30861E+002  2.04035E+002  1.82416E+002
  1.64991E+002  1.50985E+002  1.39803E+002  1.30986E+002  1.24189E+002  1.19151E+002
  1.15680E+002  1.13646E+002  1.12965E+002  1.13596E+002  1.15539E+002  1.18827E+002
  1.23527E+002  1.29735E+002  1.37575E+002  1.47198E+002  1.58776E+002  1.72502E+002
  1.88592E+002  2.07293E+002  2.28900E+002  2.53781E+002  2.82418E+002  3.15460E+002
  3.53786E+002  3.98584E+002  4.51439E+002  5.14447E+002  5.90349E+002  6.82728E+002
  7.96260E+002  9.37083E+002  1.11330E+003  1.33570E+003  1.61874E+003  1.98194E+003
  2.45193E+003  3.06520E+003  3.87229E+003  4.94362E+003  6.37817E+003  8.31611E+003
  1.09576E+004  1.45908E+004  1.96338E+004  2.66985E+004  3.66878E+004  5.09451E+004
  7.14866E+004  1.01364E+005  1.45238E+005  2.10284E+005  3.07652E+005  4.54822E+005
  6.79435E+005  1.02560E+006  1.56435E+006  2.41107E+006  3.75501E+006  5.90930E+006
  9.39689E+006
  3.67757E+007  2.42697E+007  1.61595E+007  1.08672E+007  7.38459E+006  5.07156E+006
  3.52046E+006  2.47014E+006  1.75193E+006  1.25602E+006  9.10264E+005  6.66860E+005
  4.93861E+005  3.69725E+005  2.79803E+005  2.14047E+005  1.65505E+005  1.29326E+005
  1.02090E+005  8.13685E+004  6.54124E+004  5.29501E+004  4.30478E+004  3.50227E+004
  2.83946E+004  2.28565E+004  1.82305E+004  1.44006E+004  1.12653E+004  8.73442E+003
  6.72927E+003  5.17184E+003  3.98109E+003  3.07923E+003  2.39857E+003  1.88441E+003
  1.49456E+003  1.19734E+003  9.69268E+002  7.93041E+002  6.55912E+002  5.48465E+002
  4.63716E+002  3.96458E+002  3.42786E+002  2.99755E+002  2.65133E+002  2.37220E+002
  2.14713E+002  1.96616E+002  1.82161E+002  1.70760E+002  1.61968E+002  1.55448E+002
  1.50954E+002  1.48316E+002  1.47425E+002  1.48230E+002  1.50727E+002  1.54957E+002
  1.61004E+002  1.68988E+002  1.79067E+002  1.91427E+002  2.06286E+002  2.23886E+002
  2.44499E+002  2.68436E+002  2.96070E+002  3.27869E+002  3.64451E+002  4.06645E+002
  4.55579E+002  5.12771E+002  5.80247E+002  6.60680E+002  7.57562E+002  8.75448E+002
  1.02029E+003  1.19988E+003  1.42451E+003  1.70788E+003  2.06834E+003  2.53066E+003
  3.12859E+003  3.90842E+003  4.93416E+003  6.29504E+003  8.11636E+003  1.05756E+004
  1.39259E+004  1.85318E+004  2.49218E+004  3.38694E+004  4.65152E+004  6.45559E+004
  9.05373E+004  1.28311E+005  1.83757E+005  2.65927E+005  3.88882E+005  5.74655E+005
  8.58083E+005  1.29474E+006  1.97409E+006  3.04146E+006  4.73506E+006  7.44904E+006
  1.18414E+007
  4.71996E+007  3.11024E+007  2.06986E+007  1.39185E+007  9.45893E+006  6.49720E+006
  4.51093E+006  3.16573E+006  2.24573E+006  1.61037E+006  1.16731E+006  8.55350E+005
  6.33590E+005  4.74441E+005  3.59139E+005  2.74812E+005  2.12555E+005  1.66149E+005
  1.31215E+005  1.04638E+005  8.41757E+004  6.81983E+004  5.55061E+004  4.52194E+004
  3.67165E+004  2.95986E+004  2.36377E+004  1.86904E+004  1.46325E+004  1.13517E+004
  8.74921E+003  6.72632E+003  5.17912E+003  4.00713E+003  3.12256E+003  2.45433E+003
  1.94762E+003  1.56124E+003  1.26469E+003  1.03548E+003  8.57066E+002  7.17217E+002
  6.06868E+002  5.19256E+002  4.49313E+002  3.93213E+002  3.48057E+002  3.11636E+002
  2.82259E+002  2.58627E+002  2.39746E+002  2.24849E+002  2.13357E+002  2.04831E+002
  1.98951E+002  1.95495E+002  1.94322E+002  1.95360E+002  1.98606E+002  2.04109E+002
  2.11975E+002  2.22358E+002  2.35457E+002  2.51511E+002  2.70793E+002  2.93611E+002
  3.20311E+002  3.51290E+002  3.87024E+002  4.28115E+002  4.75360E+002  5.29832E+002
  5.92990E+002  6.66800E+002  7.53876E+002  8.57663E+002  9.82659E+002  1.13472E+003
  1.32150E+003  1.55300E+003  1.84245E+003  2.20742E+003  2.67145E+003  3.26632E+003
  4.03530E+003  5.03770E+003  6.35553E+003  8.10303E+003  1.04406E+004  1.35953E+004
  1.78910E+004  2.37937E+004  3.19790E+004  4.34350E+004  5.96186E+004  8.26962E+004
  1.15917E+005  1.64196E+005  2.35032E+005  3.39969E+005  4.96930E+005  7.33995E+005
  1.09555E+006  1.65237E+006  2.51838E+006  3.87858E+006  6.03616E+006  9.49258E+006
  1.50850E+007
  6.11611E+007  4.02807E+007  2.68042E+007  1.80257E+007  1.22521E+007  8.41734E+006
  5.84520E+006  4.10292E+006  2.91114E+006  2.08794E+006  1.51379E+006  1.10946E+006
  8.21992E+005  6.15652E+005  4.66138E+005  3.56775E+005  2.76024E+005  2.15828E+005
  1.70511E+005  1.36035E+005  1.09496E+005  8.87777E+004  7.23242E+004  5.89902E+004
  4.79627E+004  3.87174E+004  3.09573E+004  2.45019E+004  1.91970E+004  1.49017E+004
  1.14907E+004  8.83731E+003  6.80699E+003  5.26865E+003  4.10739E+003  3.23003E+003
  2.56460E+003  2.05708E+003  1.66744E+003  1.36618E+003  1.13160E+003  9.47659E+002
  8.02457E+002  6.87126E+002  5.95014E+002  5.21103E+002  4.61586E+002  4.13563E+002
  3.74813E+002  3.43632E+002  3.18709E+002  2.99041E+002  2.83862E+002  2.72598E+002
  2.64826E+002  2.60253E+002  2.58692E+002  2.60049E+002  2.64314E+002  2.71553E+002
  2.81899E+002  2.95551E+002  3.12764E+002  3.33843E+002  3.59142E+002  3.89053E+002
  4.24020E+002  4.64553E+002  5.11268E+002  5.64947E+002  6.26628E+002  6.97716E+002
  7.80118E+002  8.76402E+002  9.89983E+002  1.12535E+003  1.28835E+003  1.48661E+003
  1.73005E+003  2.03169E+003  2.40868E+003  2.88382E+003  3.48764E+003  4.26136E+003
  5.26102E+003  6.56349E+003  8.27496E+003  1.05433E+004  1.35761E+004  1.76669E+004
  2.32348E+004  3.08817E+004  4.14809E+004  5.63084E+004  7.72453E+004  1.07088E+005
  1.50029E+005  2.12407E+005  3.03893E+005  4.39367E+005  6.41927E+005  9.47747E+005
  1.41399E+006  2.13180E+006  3.24781E+006  5.00010E+006  7.77874E+006  1.22288E+007
  1.94267E+007
  8.00880E+007  5.27395E+007  3.50974E+007  2.36065E+007  1.60483E+007  1.10275E+007
  7.65927E+006  5.37733E+006  3.81612E+006  2.73755E+006  1.98516E+006  1.45523E+006
  1.07839E+006  8.07856E+005  6.11798E+005  4.68370E+005  3.62451E+005  2.83485E+005
  2.24034E+005  1.78806E+005  1.43992E+005  1.16820E+005  9.52478E+004  7.77682E+004
  6.33074E+004  5.11692E+004  4.09604E+004  3.24495E+004  2.54429E+004  1.97621E+004
  1.52460E+004  1.17305E+004  9.03916E+003  6.99938E+003  5.45923E+003  4.29533E+003
  3.41238E+003  2.73876E+003  2.22144E+003  1.82133E+003  1.50965E+003  1.26516E+003
  1.07208E+003  9.18653E+002  7.96066E+002  6.97661E+002  6.18390E+002  5.54403E+002
  5.02754E+002  4.61178E+002  4.27938E+002  4.01698E+002  3.81443E+002  3.66406E+002
  3.56028E+002  3.49916E+002  3.47821E+002  3.49616E+002  3.55285E+002  3.64911E+002
  3.78669E+002  3.96815E+002  4.19681E+002  4.47664E+002  4.81219E+002  5.20856E+002
  5.67150E+002  6.20764E+002  6.82499E+002  7.53385E+002  8.34786E+002  9.28560E+002
  1.03723E+003  1.16418E+003  1.31392E+003  1.49236E+003  1.70720E+003  1.96846E+003
  2.28916E+003  2.68640E+003  3.18269E+003  3.80792E+003  4.60212E+003  5.61930E+003
  6.93289E+003  8.64355E+003  1.08903E+004  1.38666E+004  1.78440E+004  2.32064E+004
  3.05013E+004  4.05157E+004  5.43896E+004  7.37895E+004  1.01170E+005  1.40181E+005
  1.96290E+005  2.77763E+005  3.97206E+005  5.74009E+005  8.38262E+005  1.23708E+006
  1.84488E+006  2.78031E+006  4.23417E+006  6.51618E+006  1.01337E+007  1.59254E+007
  2.52907E+007
  1.06017E+008  6.98186E+007  4.64700E+007  3.12613E+007  2.12562E+007  1.46090E+007
  1.01488E+007  7.12654E+006  5.05848E+006  3.62949E+006  2.63249E+006  1.93014E+006
  1.43061E+006  1.07194E+006  8.11963E+005  6.21746E+005  4.81255E+005  3.76502E+005
  2.97631E+005  2.37626E+005  1.91441E+005  1.55401E+005  1.26795E+005  1.03621E+005
  8.44460E+004  6.83351E+004  5.47608E+004  4.34211E+004  3.40701E+004  2.64786E+004
  2.04380E+004  1.57323E+004  1.21282E+004  9.39566E+003  7.33183E+003  5.77177E+003
  4.58794E+003  3.68450E+003  2.99043E+003  2.45343E+003  2.03495E+003  1.70655E+003
  1.44710E+003  1.24085E+003  1.07599E+003  9.43596E+002  8.36904E+002  7.50752E+002
  6.81187E+002  6.25174E+002  5.80376E+002  5.45005E+002  5.17694E+002  4.97414E+002
  4.83414E+002  4.75163E+002  4.72325E+002  4.74728E+002  4.82347E+002  4.95290E+002
  5.13784E+002  5.38167E+002  5.68873E+002  6.06423E+002  6.51413E+002  7.04511E+002
  7.66467E+002  8.38149E+002  9.20618E+002  1.01523E+003  1.12382E+003  1.24884E+003
  1.39368E+003  1.56286E+003  1.76238E+003  2.00011E+003  2.28630E+003  2.63425E+003
  3.06126E+003  3.59000E+003  4.25033E+003  5.08188E+003  6.13771E+003  7.48935E+003
  9.23406E+003  1.15051E+004  1.44863E+004  1.84337E+004  2.37063E+004  3.08116E+004
  4.04730E+004  5.37296E+004  7.20872E+004  9.77448E+004  1.33942E+005  1.85491E+005
  2.59603E+005  3.67173E+005  5.24811E+005  7.58061E+005  1.10655E+006  1.63230E+006
  2.43327E+006  3.66555E+006  5.58015E+006  8.58438E+006  1.33453E+007  2.09652E+007
  3.32832E+007
  1.41893E+008  9.34574E+007  6.22143E+007  4.18606E+007  2.84687E+007  1.95698E+007
  1.35977E+007  9.55025E+006  6.78019E+006  4.86580E+006  3.52989E+006  2.58863E+006
  1.91907E+006  1.43824E+006  1.08965E+006  8.34561E+005  6.46128E+005  5.05611E+005
  3.99800E+005  3.19296E+005  2.57336E+005  2.08992E+005  1.70628E+005  1.39558E+005
  1.13846E+005  9.22264E+004  7.39816E+004  5.87115E+004  4.60989E+004  3.58476E+004
  2.76834E+004  2.13194E+004  1.64428E+004  1.27442E+004  9.94982E+003  7.83691E+003
  6.23304E+003  5.00863E+003  4.06765E+003  3.33933E+003  2.77155E+003  2.32579E+003
  1.97348E+003  1.69330E+003  1.46926E+003  1.28927E+003  1.14417E+003  1.02696E+003
  9.32283E+002  8.56029E+002  7.95028E+002  7.46851E+002  7.09645E+002  6.82013E+002
  6.62931E+002  6.51681E+002  6.47802E+002  6.51059E+002  6.61413E+002  6.79005E+002
  7.04136E+002  7.37253E+002  7.78934E+002  8.29867E+002  8.90842E+002  9.62738E+002
  1.04655E+003  1.14342E+003  1.25477E+003  1.38241E+003  1.52880E+003  1.69727E+003
  1.89237E+003  2.12022E+003  2.38890E+003  2.70900E+003  3.09429E+003  3.56262E+003
  4.13723E+003  4.84852E+003  5.73650E+003  6.85430E+003  8.27297E+003  1.00883E+004
  1.24305E+004  1.54778E+004  1.94763E+004  2.47681E+004  3.18331E+004  4.13495E+004
  5.42831E+004  7.20217E+004  9.65747E+004  1.30876E+005  1.79247E+005  2.48103E+005
  3.47056E+005  4.90623E+005  7.00930E+005  1.01199E+006  1.47656E+006  2.17718E+006
  3.24417E+006  4.88517E+006  7.43394E+006  1.14320E+007  1.77657E+007  2.79001E+007
  4.42781E+007
  1.92016E+008  1.26491E+008  8.42200E+007  5.66776E+007  3.85530E+007  2.65070E+007
  1.84215E+007  1.29408E+007  9.18910E+006  6.59587E+006  4.78593E+006  3.51046E+006
  2.60300E+006  1.95120E+006  1.47860E+006  1.13270E+006  8.77140E+005  6.86542E+005
  5.43004E+005  4.33789E+005  3.49732E+005  2.84153E+005  2.32124E+005  1.89995E+005
  1.55132E+005  1.25798E+005  1.01008E+005  8.02234E+004  6.30299E+004  4.90400E+004
  3.78896E+004  2.91928E+004  2.25256E+004  1.74671E+004  1.36440E+004  1.07524E+004
  8.55661E+003  6.87977E+003  5.59061E+003  4.59242E+003  3.81394E+003  3.20253E+003
  2.71910E+003  2.33450E+003  2.02683E+003  1.77957E+003  1.58016E+003  1.41903E+003
  1.28884E+003  1.18395E+003  1.10002E+003  1.03373E+003  9.82514E+002  9.44475E+002
  9.18202E+002  9.02708E+002  8.97358E+002  9.01825E+002  9.16052E+002  9.40222E+002
  9.74740E+002  1.02021E+003  1.07739E+003  1.14722E+003  1.23075E+003  1.32914E+003
  1.44373E+003  1.57605E+003  1.72799E+003  1.90202E+003  2.10148E+003  2.33090E+003
  2.59651E+003  2.90662E+003  3.27226E+003  3.70783E+003  4.23203E+003  4.86910E+003
  5.65055E+003  6.61758E+003  7.82443E+003  9.34305E+003  1.12697E+004  1.37339E+004
  1.69119E+004  2.10448E+004  2.64652E+004  3.36356E+004  4.32042E+004  5.60870E+004
  7.35881E+004  9.75801E+004  1.30774E+005  1.77127E+005  2.42465E+005  3.35435E+005
  4.68985E+005  6.62671E+005  9.46285E+005  1.36561E+006  1.99164E+006  2.93542E+006
  4.37223E+006  6.58124E+006  1.00111E+007  1.53894E+007  2.39074E+007  3.75324E+007
  5.95449E+007
  2.62724E+008  1.73101E+008  1.15275E+008  7.75912E+007  5.27888E+007  3.63018E+007
  2.52335E+007  1.77296E+007  1.25921E+007  9.04036E+006  6.56097E+006  4.81343E+006
  3.56988E+006  2.67652E+006  2.02866E+006  1.55440E+006  1.20396E+006  9.42561E+005
  7.45675E+005  5.95857E+005  4.80547E+005  3.90593E+005  3.19238E+005  2.61472E+005
  2.13669E+005  1.73426E+005  1.39375E+005  1.10778E+005  8.70882E+004  6.77926E+004
  5.24027E+004  4.03929E+004  3.11821E+004  2.41911E+004  1.89058E+004  1.49068E+004
  1.18692E+004  9.54860E+003  7.76385E+003  6.38140E+003  5.30282E+003  4.45538E+003
  3.78507E+003  3.25158E+003  2.82465E+003  2.48141E+003  2.20451E+003  1.98069E+003
  1.79980E+003  1.65402E+003  1.53735E+003  1.44517E+003  1.37395E+003  1.32105E+003
  1.28450E+003  1.26295E+003  1.25550E+003  1.26170E+003  1.28147E+003  1.31503E+003
  1.36296E+003  1.42604E+003  1.50534E+003  1.60210E+003  1.71774E+003  1.85384E+003
  2.01218E+003  2.19483E+003  2.40437E+003  2.64417E+003  2.91880E+003  3.23454E+003
  3.59994E+003  4.02647E+003  4.52932E+003  5.12827E+003  5.84901E+003  6.72479E+003
  7.79880E+003  9.12751E+003  1.07852E+004  1.28703E+004  1.55146E+004  1.88954E+004
  2.32536E+004  2.89188E+004  3.63455E+004  4.61656E+004  5.92644E+004  7.68921E+004
  1.00828E+005  1.33628E+005  1.78988E+005  2.42303E+005  3.31512E+005  4.58396E+005
  6.40590E+005  9.04720E+005  1.29133E+006  1.86273E+006  2.71548E+006  4.00060E+006
  5.95637E+006  8.96224E+006  1.36278E+007  2.09416E+007  3.25211E+007  5.10378E+007
  8.09448E+007
  3.63446E+008  2.39506E+008  1.59526E+008  1.07397E+008  7.30811E+007  5.02662E+007
  3.49471E+007  2.45595E+007  1.74464E+007  1.25280E+007  9.09394E+006  6.67311E+006
  4.95013E+006  3.71213E+006  2.81418E+006  2.15674E+006  1.67086E+006  1.30837E+006
  1.03531E+006  8.27512E+005  6.67569E+005  5.42802E+005  4.43846E+005  3.63751E+005
  2.97474E+005  2.41653E+005  1.94366E+005  1.54594E+005  1.21602E+005  9.47038E+004
  7.32368E+004  5.64768E+004  4.36181E+004  3.38549E+004  2.64713E+004  2.08828E+004
  1.66363E+004  1.33910E+004  1.08942E+004  8.95941E+003  7.44934E+003  6.26241E+003
  5.32322E+003  4.57546E+003  3.97683E+003  3.49539E+003  3.10687E+003  2.79274E+003
  2.53878E+003  2.33407E+003  2.17019E+003  2.04070E+003  1.94064E+003  1.86631E+003
  1.81496E+003  1.78468E+003  1.77421E+003  1.78292E+003  1.81067E+003  1.85779E+003
  1.92503E+003  2.01351E+003  2.12465E+003  2.26015E+003  2.42196E+003  2.61220E+003
  2.83331E+003  3.08812E+003  3.38015E+003  3.71405E+003  4.09618E+003  4.53528E+003
  5.04325E+003  5.63610E+003  6.33492E+003  7.16723E+003  8.16865E+003  9.38530E+003
  1.08770E+004  1.27220E+004  1.50231E+004  1.79165E+004  2.15844E+004  2.62722E+004
  3.23126E+004  4.01612E+004  5.04458E+004  6.40389E+004  8.21625E+004  1.06542E+005
  1.39631E+005  1.84954E+005  2.47606E+005  3.35022E+005  4.58137E+005  6.33175E+005
  8.84415E+005  1.24850E+006  1.78122E+006  2.56826E+006  3.74240E+006  5.51124E+006
  8.20226E+006  1.23367E+007  1.87520E+007  2.88055E+007  4.47177E+007  7.01553E+007
  1.11229E+008
  5.08330E+008  3.35043E+008  2.23201E+008  1.50293E+008  1.02290E+008  7.03705E+007
  4.89341E+007  3.43959E+007  2.44389E+007  1.75527E+007  1.27440E+007  9.35341E+006
  6.93982E+006  5.20529E+006  3.94697E+006  3.02552E+006  2.34441E+006  1.83619E+006
  1.45330E+006  1.16189E+006  9.37575E+005  7.62599E+005  6.23837E+005  5.11543E+005
  4.18626E+005  3.40337E+005  2.73951E+005  2.18035E+005  1.71591E+005  1.33694E+005
  1.03432E+005  7.97952E+004  6.16543E+004  4.78761E+004  3.74526E+004  2.95606E+004
  2.35617E+004  1.89755E+004  1.54457E+004  1.27095E+004  1.05731E+004  8.89330E+003
  7.56358E+003  6.50450E+003  5.65636E+003  4.97402E+003  4.42320E+003  3.97772E+003
  3.61747E+003  3.32702E+003  3.09447E+003  2.91067E+003  2.76865E+003  2.66313E+003
  2.59024E+003  2.54726E+003  2.53242E+003  2.54480E+003  2.58419E+003  2.65105E+003
  2.74640E+003  2.87180E+003  3.02921E+003  3.22099E+003  3.44978E+003  3.71854E+003
  4.03057E+003  4.38978E+003  4.80105E+003  5.27088E+003  5.80817E+003  6.42522E+003
  7.13882E+003  7.97147E+003  8.95286E+003  1.01216E+004  1.15277E+004  1.32357E+004
  1.53295E+004  1.79184E+004  2.11464E+004  2.52041E+004  3.03460E+004  3.69150E+004
  4.53762E+004  5.63657E+004  7.07601E+004  8.97770E+004  1.15121E+005  1.49199E+005
  1.95433E+005  2.58733E+005  3.46200E+005  4.68188E+005  6.39924E+005  8.83994E+005
  1.23418E+006  1.74146E+006  2.48342E+006  3.57919E+006  5.21333E+006  7.67430E+006
  1.14170E+007  1.71654E+007  2.60821E+007  4.00511E+007  6.21541E+007  9.74779E+007
  1.54498E+008
  7.18795E+008  4.73848E+008  3.15729E+008  2.12638E+008  1.44750E+008  9.96001E+007
  6.92735E+007  4.87022E+007  3.46108E+007  2.48636E+007  1.80557E+007  1.32546E+007
  9.83639E+006  7.37943E+006  5.59669E+006  4.29098E+006  3.32567E+006  2.60528E+006
  2.06247E+006  1.64930E+006  1.33123E+006  1.08313E+006  8.86389E+005  7.27200E+005
  5.95486E+005  4.84471E+005  3.90248E+005  3.10782E+005  2.44698E+005  1.90731E+005
  1.47615E+005  1.13927E+005  8.80637E+004  6.84143E+004  5.35445E+004  4.22822E+004
  3.37185E+004  2.71693E+004  2.21267E+004  1.82165E+004  1.51623E+004  1.27599E+004
  1.08575E+004  9.34186E+003  8.12764E+003  7.15048E+003  6.36144E+003  5.72311E+003
  5.20679E+003  4.79042E+003  4.45698E+003  4.19342E+003  3.98974E+003  3.83842E+003
  3.73390E+003  3.67228E+003  3.65104E+003  3.66883E+003  3.72535E+003  3.82123E+003
  3.95789E+003  4.13750E+003  4.36282E+003  4.63710E+003  4.96404E+003  5.34770E+003
  5.79268E+003  6.30438E+003  6.88966E+003  7.55766E+003  8.32102E+003  9.19723E+003
  1.02102E+004  1.13919E+004  1.27845E+004  1.44429E+004  1.64379E+004  1.88610E+004
  2.18309E+004  2.55022E+004  3.00784E+004  3.58290E+004  4.31137E+004  5.24168E+004
  6.43950E+004  7.99462E+004  1.00307E+005  1.27196E+005  1.63017E+005  2.11161E+005
  2.76453E+005  3.65809E+005  4.89229E+005  6.61291E+005  9.03427E+005  1.24741E+006
  1.74077E+006  2.45518E+006  3.49970E+006  5.04177E+006  7.34067E+006  1.08016E+007
  1.60632E+007  2.41420E+007  3.66694E+007  5.62890E+007  8.73234E+007  1.36906E+008
  2.16921E+008
  1.02757E+009  6.77517E+008  4.51520E+008  3.04147E+008  2.07084E+008  1.42519E+008
  9.91440E+007  6.97164E+007  4.95548E+007  3.56063E+007  2.58622E+007  1.89893E+007
  1.40951E+007  1.05765E+007  8.02307E+006  6.15254E+006  4.76944E+006  3.73708E+006
  2.95909E+006  2.36682E+006  1.91086E+006  1.55518E+006  1.27316E+006  1.04499E+006
  8.56214E+005  6.97056E+005  5.61858E+005  4.47695E+005  3.52650E+005  2.74976E+005
  2.12892E+005  1.64369E+005  1.27107E+005  9.87887E+004  7.73523E+004  6.11112E+004
  4.87576E+004  3.93066E+004  3.20273E+004  2.63805E+004  2.19684E+004  1.84967E+004
  1.57466E+004  1.35548E+004  1.17984E+004  1.03844E+004  9.24235E+003  8.31818E+003
  7.57049E+003  6.96741E+003  6.48439E+003  6.10254E+003  5.80743E+003  5.58819E+003
  5.43678E+003  5.34756E+003  5.31686E+003  5.34273E+003  5.42470E+003  5.56365E+003
  5.76159E+003  6.02157E+003  6.34748E+003  6.74391E+003  7.21600E+003  7.76945E+003
  8.41067E+003  9.14724E+003  9.98886E+003  1.09485E+004  1.20444E+004  1.33016E+004
  1.47545E+004  1.64492E+004  1.84461E+004  2.08240E+004  2.36843E+004  2.71579E+004
  3.14147E+004  3.66758E+004  4.32319E+004  5.14680E+004  6.18978E+004  7.52126E+004
  9.23498E+004  1.14590E+005  1.43698E+005  1.82123E+005  2.33291E+005  3.02035E+005
  3.95226E+005  5.22713E+005  6.98732E+005  9.44026E+005  1.28909E+006  1.77910E+006
  2.48164E+006  3.49858E+006  4.98489E+006  7.17841E+006  1.04474E+007  1.53670E+007
  2.28439E+007  3.43202E+007  5.21106E+007  7.99642E+007  1.24010E+008  1.94361E+008
  3.07859E+008
  1.48506E+009  9.79348E+008  6.52788E+008  4.39806E+008  2.99508E+008  2.06167E+008
  1.43449E+008  1.00891E+008  7.17286E+007  5.15492E+007  3.74498E+007  2.75032E+007
  2.04187E+007  1.53248E+007  1.16273E+007  8.91830E+006  6.91485E+006  5.41922E+006
  4.29193E+006  3.43364E+006  2.77282E+006  2.25731E+006  1.84859E+006  1.51794E+006
  1.24438E+006  1.01369E+006  8.17575E+005  6.51786E+005  5.13617E+005  4.00622E+005
  3.10273E+005  2.39641E+005  1.85387E+005  1.44145E+005  1.12916E+005  8.92487E+004
  7.12403E+004  5.74585E+004  4.68399E+004  3.85999E+004  3.21593E+004  2.70897E+004
  2.30726E+004  1.98699E+004  1.73026E+004  1.52353E+004  1.35650E+004  1.22131E+004
  1.11192E+004  1.02366E+004  9.52965E+003  8.97071E+003  8.53873E+003  8.21781E+003
  7.99624E+003  7.86574E+003  7.82095E+003  7.85899E+003  7.97915E+003  8.18265E+003
  8.47237E+003  8.85265E+003  9.32903E+003  9.90801E+003  1.05969E+004  1.14036E+004
  1.23373E+004  1.34086E+004  1.46314E+004  1.60245E+004  1.76141E+004  1.94368E+004
  2.15424E+004  2.39980E+004  2.68914E+004  3.03366E+004  3.44805E+004  3.95126E+004
  4.56781E+004  5.32968E+004  6.27885E+004  7.47089E+004  8.97996E+004  1.09058E+005
  1.33836E+005  1.65981E+005  2.08036E+005  2.63531E+005  3.37401E+005  4.36606E+005
  5.71039E+005  7.54875E+005  1.00859E+006  1.36204E+006  1.85904E+006  2.56458E+006
  3.57573E+006  5.03887E+006  7.17657E+006  1.03303E+007  1.50287E+007  2.20972E+007
  3.28366E+007  4.93153E+007  7.48523E+007  1.14822E+008  1.78010E+008  2.78907E+008
  4.41637E+008
  2.16982E+009  1.43111E+009  9.54091E+008  6.42928E+008  4.37917E+008  3.01500E+008
  2.09823E+008  1.47603E+008  1.04959E+008  7.54464E+007  5.48219E+007  4.02695E+007
  2.99027E+007  2.24473E+007  1.70348E+007  1.30685E+007  1.01348E+007  7.94429E+006
  6.29302E+006  5.03561E+006  4.06741E+006  3.31208E+006  2.71321E+006  2.22879E+006
  1.82802E+006  1.48996E+006  1.20238E+006  9.59011E+005  7.55986E+005  5.89849E+005
  4.56965E+005  3.53059E+005  2.73229E+005  2.12531E+005  1.66557E+005  1.31704E+005
  1.05177E+005  8.48682E+004  6.92157E+004  5.70653E+004  4.75651E+004  4.00847E+004
  3.41554E+004  2.94267E+004  2.56351E+004  2.25810E+004  2.01130E+004  1.81148E+004
  1.64976E+004  1.51927E+004  1.41472E+004  1.33206E+004  1.26818E+004  1.22072E+004
  1.18796E+004  1.16868E+004  1.16208E+004  1.16774E+004  1.18554E+004  1.21566E+004
  1.25851E+004  1.31472E+004  1.38509E+004  1.47053E+004  1.57210E+004  1.69092E+004
  1.82829E+004  1.98574E+004  2.16526E+004  2.36958E+004  2.60255E+004  2.86954E+004
  3.17788E+004  3.53741E+004  3.96101E+004  4.46539E+004  5.07204E+004  5.80865E+004
  6.71106E+004  7.82595E+004  9.21460E+004  1.09581E+005  1.31646E+005  1.59796E+005
  1.96002E+005  2.42955E+005  3.04362E+005  3.85361E+005  4.93141E+005  6.37831E+005
  8.33827E+005  1.10175E+006  1.47138E+006  1.98610E+006  2.70964E+006  3.73636E+006
  5.20732E+006  7.33504E+006  1.04427E+007  1.50258E+007  2.18513E+007  3.21167E+007
  4.77082E+007  7.16247E+007  1.08677E+008  1.66653E+008  2.58280E+008  4.04546E+008
  6.40386E+008
  3.20475E+009  2.11410E+009  1.40969E+009  9.50114E+008  6.47275E+008  4.45727E+008
  3.10255E+008  2.18297E+008  1.55261E+008  1.11626E+008  8.11279E+007  5.96046E+007
  4.42692E+007  3.32385E+007  2.52291E+007  1.93588E+007  1.50159E+007  1.17727E+007
  9.32753E+006  7.46532E+006  6.03126E+006  4.91244E+006  4.02538E+006  3.30788E+006
  2.71429E+006  2.21348E+006  1.78717E+006  1.42605E+006  1.12452E+006  8.77632E+005
  6.80106E+005  5.25628E+005  4.06924E+005  3.16648E+005  2.48254E+005  1.96389E+005
  1.56900E+005  1.26659E+005  1.03344E+005  8.52397E+004  7.10795E+004  5.99264E+004
  5.10832E+004  4.40286E+004  3.83704E+004  3.38117E+004  3.01267E+004  2.71427E+004
  2.47271E+004  2.27777E+004  2.12157E+004  1.99806E+004  1.90261E+004  1.83171E+004
  1.78278E+004  1.75400E+004  1.74419E+004  1.75270E+004  1.77935E+004  1.82440E+004
  1.88845E+004  1.97241E+004  2.07742E+004  2.20484E+004  2.35616E+004  2.53300E+004
  2.73721E+004  2.97100E+004  3.23729E+004  3.54008E+004  3.88506E+004  4.28021E+004
  4.73642E+004  5.26830E+004  5.89495E+004  6.64108E+004  7.53848E+004  8.62806E+004
  9.96272E+004  1.16114E+005  1.36644E+005  1.62413E+005  1.95017E+005  2.36599E+005
  2.90063E+005  3.59373E+005  4.49986E+005  5.69468E+005  7.28397E+005  9.41674E+005
  1.23047E+006  1.62511E+006  2.16936E+006  2.92697E+006  3.99154E+006  5.50169E+006
  7.66446E+006  1.07918E+007  1.53579E+007  2.20898E+007  3.21121E+007  4.71806E+007
  7.00601E+007  1.05145E+008  1.59484E+008  2.44484E+008  3.78782E+008  5.93105E+008
  9.38589E+008
  4.98991E+008  3.82072E+008  2.95243E+008  2.30020E+008  1.80361E+008  1.41906E+008
  1.11484E+008  8.68288E+007  6.64835E+007  4.97136E+007  3.62246E+007  2.57762E+007
  1.80025E+007  1.24247E+007  8.52961E+006  5.85430E+006  4.03100E+006  2.79061E+006
  1.94513E+006  1.36638E+006  9.67963E+005  6.91865E+005  4.99138E+005  3.63565E+005
  2.67426E+005  1.98685E+005  1.49118E+005  1.13072E+005  8.66314E+004  6.70705E+004
  5.24747E+004  4.14910E+004  3.31558E+004  2.67778E+004  2.18576E+004  1.80313E+004
  1.50322E+004  1.26630E+004  1.07767E+004  9.26272E+003  8.03733E+003  7.03626E+003
  6.20982E+003  5.51919E+003  4.93389E+003  4.43019E+003  3.98998E+003  3.60006E+003
  3.25146E+003  2.93864E+003  2.65850E+003  2.40938E+003  2.19017E+003  1.99972E+003
  1.83654E+003  1.69880E+003  1.58446E+003  1.49144E+003  1.41780E+003  1.36185E+003
  1.32224E+003  1.29800E+003  1.28853E+003  1.29367E+003  1.31370E+003  1.34935E+003
  1.40191E+003  1.47328E+003  1.56607E+003  1.68382E+003  1.83114E+003  2.01408E+003
  2.24052E+003  2.52069E+003  2.86795E+003  3.29980E+003  3.83929E+003  4.51691E+003
  5.37333E+003  6.46308E+003  7.85979E+003  9.66367E+003  1.20120E+004  1.50946E+004
  1.91751E+004  2.46238E+004  3.19640E+004  4.19412E+004  5.56268E+004  7.45730E+004
  1.01047E+005  1.38388E+005  1.91558E+005  2.67991E+005  3.78925E+005  5.41492E+005
  7.82044E+005  1.14147E+006  1.68380E+006  2.51017E+006  3.78180E+006  5.75805E+006
  8.85990E+006  1.37771E+007  2.16501E+007  3.43822E+007  5.51795E+007  8.94933E+007
  1.46680E+008
  3.45336E+008  2.64438E+008  2.04389E+008  1.59321E+008  1.25068E+008  9.86355E+007
  7.78496E+007  6.11424E+007  4.74446E+007  3.61261E+007  2.68849E+007  1.95538E+007
  1.39459E+007  9.80765E+006  6.84285E+006  4.76137E+006  3.31662E+006  2.31864E+006
  1.62958E+006  1.15272E+006  8.21373E+005  5.89935E+005  4.27302E+005  3.12257E+005
  2.30296E+005  1.71466E+005  1.28911E+005  9.78829E+004  7.50754E+004  5.81729E+004
  4.55431E+004  3.60280E+004  2.88007E+004  2.32664E+004  1.89945E+004  1.56708E+004
  1.30647E+004  1.10053E+004  9.36533E+003  8.04885E+003  6.98317E+003  6.11255E+003
  5.39383E+003  4.79331E+003  4.28453E+003  3.84689E+003  3.46462E+003  3.12624E+003
  2.82390E+003  2.55270E+003  2.30988E+003  2.09395E+003  1.90390E+003  1.73873E+003
  1.59715E+003  1.47759E+003  1.37830E+003  1.29750E+003  1.23351E+003  1.18490E+003
  1.15049E+003  1.12945E+003  1.12126E+003  1.12580E+003  1.14329E+003  1.17441E+003
  1.22027E+003  1.28252E+003  1.36346E+003  1.46616E+003  1.59468E+003  1.75428E+003
  1.95184E+003  2.19631E+003  2.49937E+003  2.87630E+003  3.34725E+003  3.93888E+003
  4.68674E+003  5.63850E+003  6.85857E+003  8.43459E+003  1.04867E+004  1.31807E+004
  1.67477E+004  2.15115E+004  2.79300E+004  3.66560E+004  4.86274E+004  6.52032E+004
  8.83686E+004  1.21048E+005  1.67589E+005  2.34503E+005  3.31635E+005  4.73997E+005
  6.84683E+005  9.99530E+005  1.47466E+006  2.19873E+006  3.31308E+006  5.04512E+006
  7.76400E+006  1.20746E+007  1.89772E+007  3.01412E+007  4.83789E+007  7.84729E+007
  1.28632E+008
  2.41559E+008  1.84974E+008  1.42983E+008  1.11484E+008  8.75684E+007  6.91479E+007
  5.47117E+007  4.31691E+007  3.37609E+007  2.60087E+007  1.96512E+007  1.45433E+007
  1.05617E+007  7.55873E+006  5.35973E+006  3.78445E+006  2.67128E+006  1.89002E+006
  1.34282E+006  9.59186E+005  6.89430E+005  4.98964E+005  3.63812E+005  2.67376E+005
  1.98146E+005  1.48126E+005  1.11737E+005  8.50776E+004  6.54015E+004  5.07700E+004
  3.98061E+004  3.15268E+004  2.52259E+004  2.03933E+004  1.66582E+004  1.37490E+004
  1.14659E+004  9.66053E+003  8.22192E+003  7.06657E+003  6.13100E+003  5.36648E+003
  4.73526E+003  4.20785E+003  3.76110E+003  3.37693E+003  3.04154E+003  2.74481E+003
  2.47980E+003  2.24217E+003  2.02945E+003  1.84025E+003  1.67369E+003  1.52887E+003
  1.40467E+003  1.29975E+003  1.21257E+003  1.14160E+003  1.08540E+003  1.04269E+003
  1.01247E+003  9.93995E+002  9.86843E+002  9.90892E+002  1.00636E+003  1.03383E+003
  1.07429E+003  1.12921E+003  1.20062E+003  1.29122E+003  1.40460E+003  1.54541E+003
  1.71974E+003  1.93548E+003  2.20295E+003  2.53567E+003  2.95144E+003  3.47383E+003
  4.13426E+003  4.97488E+003  6.05266E+003  7.44510E+003  9.25845E+003  1.16395E+004
  1.47925E+004  1.90042E+004  2.46797E+004  3.23968E+004  4.29859E+004  5.76499E+004
  7.81468E+004  1.07067E+005  1.48258E+005  2.07490E+005  2.93484E+005  4.19539E+005
  6.06116E+005  8.84973E+005  1.30584E+006  1.94730E+006  2.93464E+006  4.46944E+006
  6.87898E+006  1.06996E+007  1.68181E+007  2.67151E+007  4.28846E+007  6.95684E+007
  1.14048E+008
  1.70785E+008  1.30774E+008  1.01088E+008  7.88267E+007  6.19334E+007  4.89344E+007
  3.87648E+007  3.06566E+007  2.40725E+007  1.86652E+007  1.42331E+007  1.06575E+007
  7.84458E+006  5.69464E+006  4.09572E+006  2.93192E+006  2.09680E+006  1.50216E+006
  1.08000E+006  7.80214E+005  5.66824E+005  4.14369E+005  3.04956E+005  2.26032E+005
  1.68789E+005  1.27034E+005  9.63917E+004  7.37651E+004  5.69494E+004  4.43687E+004
  3.48921E+004  2.77036E+004  2.22121E+004  1.79866E+004  1.47119E+004  1.21556E+004
  1.01456E+004  8.55364E+003  7.28349E+003  6.26234E+003  5.43472E+003  4.75796E+003
  4.19893E+003  3.73170E+003  3.33590E+003  2.99557E+003  2.69854E+003  2.43583E+003
  2.20128E+003  1.99100E+003  1.80274E+003  1.63527E+003  1.48776E+003  1.35944E+003
  1.24934E+003  1.15626E+003  1.07889E+003  1.01588E+003  9.65961E+002  9.28028E+002
  9.01192E+002  8.84807E+002  8.78494E+002  8.82154E+002  8.95987E+002  9.20516E+002
  9.56629E+002  1.00564E+003  1.06935E+003  1.15019E+003  1.25135E+003  1.37701E+003
  1.53258E+003  1.72513E+003  1.96388E+003  2.26091E+003  2.63212E+003  3.09860E+003
  3.68842E+003  4.43928E+003  5.40212E+003  6.64625E+003  8.26671E+003  1.03948E+004
  1.32133E+004  1.69786E+004  2.20535E+004  2.89551E+004  3.84263E+004  5.15444E+004
  6.98830E+004  9.57612E+004  1.32626E+005  1.85643E+005  2.62624E+005  3.75481E+005
  5.42546E+005  7.92271E+005  1.16922E+006  1.74380E+006  2.62829E+006  4.00337E+006
  6.16239E+006  9.58609E+006  1.50696E+007  2.39402E+007  3.84341E+007  6.23550E+007
  1.02232E+008
  1.22047E+008  9.34482E+007  7.22320E+007  5.63247E+007  4.42562E+007  3.49736E+007
  2.77168E+007  2.19380E+007  1.72544E+007  1.34168E+007  1.02774E+007  7.74522E+006
  5.74815E+006  4.21333E+006  3.06273E+006  2.21718E+006  1.60399E+006  1.16249E+006
  8.45449E+005  6.17714E+005  4.53765E+005  3.35328E+005  2.49401E+005  1.86751E+005
  1.40829E+005  1.06976E+005  8.18746E+004  6.31514E+004  4.91017E+004  3.84951E+004
  3.04388E+004  2.42817E+004  1.95464E+004  1.58813E+004  1.30264E+004  1.07879E+004
  9.02118E+003  7.61743E+003  6.49441E+003  5.58950E+003  4.85472E+003  4.25295E+003
  3.75528E+003  3.33896E+003  2.98607E+003  2.68256E+003  2.41762E+003  2.18329E+003
  1.97406E+003  1.78644E+003  1.61840E+003  1.46881E+003  1.33697E+003  1.22217E+003
  1.12358E+003  1.04018E+003  9.70802E+002  9.14272E+002  8.69471E+002  8.35423E+002
  8.11341E+002  7.96654E+002  7.91030E+002  7.94385E+002  8.06904E+002  8.29064E+002
  8.61667E+002  9.05900E+002  9.63398E+002  1.03635E+003  1.12765E+003  1.24106E+003
  1.38148E+003  1.55530E+003  1.77084E+003  2.03902E+003  2.37422E+003  2.79549E+003
  3.32824E+003  4.00653E+003  4.87642E+003  6.00061E+003  7.46506E+003  9.38853E+003
  1.19364E+004  1.53407E+004  1.99296E+004  2.61710E+004  3.47376E+004  4.66042E+004
  6.31955E+004  8.66112E+004  1.19972E+005  1.67956E+005  2.37637E+005  3.39805E+005
  4.91064E+005  7.17186E+005  1.05854E+006  1.57893E+006  2.38008E+006  3.62571E+006
  5.58167E+006  8.68366E+006  1.36523E+007  2.16908E+007  3.48262E+007  5.65066E+007
  9.26516E+007
  8.81591E+007  6.74947E+007  5.21660E+007  4.06739E+007  3.19556E+007  2.52502E+007
  2.00086E+007  1.58355E+007  1.24556E+007  9.69022E+006  7.43265E+006  5.61547E+006
  4.18361E+006  3.08241E+006  2.25499E+006  1.64472E+006  1.20001E+006  8.77877E+005
  6.44876E+005  4.76101E+005  3.53462E+005  2.63983E+005  1.98401E+005  1.50099E+005
  1.14342E+005  8.77280E+004  6.78059E+004  5.28040E+004  4.14380E+004  3.27733E+004
  2.61272E+004  2.09986E+004  1.70175E+004  1.39090E+004  1.14677E+004  9.53937E+003
  8.00732E+003  6.78290E+003  5.79834E+003  5.00151E+003  4.35206E+003  3.81853E+003
  3.37615E+003  3.00534E+003  2.69054E+003  2.41948E+003  2.18267E+003  1.97307E+003
  1.78578E+003  1.61765E+003  1.46689E+003  1.33249E+003  1.21385E+003  1.11038E+003
  1.02140E+003  9.46022E+002  8.83254E+002  8.32065E+002  7.91473E+002  7.60617E+002
  7.38799E+002  7.25513E+002  7.20467E+002  7.23592E+002  7.35064E+002  7.55321E+002
  7.85101E+002  8.25487E+002  8.77978E+002  9.44577E+002  1.02792E+003  1.13145E+003
  1.25964E+003  1.41834E+003  1.61515E+003  1.86005E+003  2.16618E+003  2.55097E+003
  3.03763E+003  3.65732E+003  4.45216E+003  5.47949E+003  6.81793E+003  8.57612E+003
  1.09053E+004  1.40179E+004  1.82141E+004  2.39221E+004  3.17575E+004  4.26126E+004
  5.77915E+004  7.92163E+004  1.09744E+005  1.53658E+005  2.17436E+005  3.10959E+005
  4.49432E+005  6.56462E+005  9.69026E+005  1.44557E+006  2.17928E+006  3.32016E+006
  5.11179E+006  7.95340E+006  1.25054E+007  1.98702E+007  3.19058E+007  5.17724E+007
  8.48959E+007
  6.43684E+007  4.92749E+007  3.80790E+007  2.96853E+007  2.33171E+007  1.84182E+007
  1.45873E+007  1.15362E+007  9.06503E+006  7.04517E+006  5.39992E+006  4.07942E+006
  3.04160E+006  2.24485E+006  1.64674E+006  1.20565E+006  8.83980E+005  6.50601E+005
  4.81351E+005  3.58287E+005  2.68405E+005  2.02400E+005  1.53644E+005  1.17417E+005
  9.03434E+004  6.99956E+004  5.46188E+004  4.29348E+004  3.40067E+004  2.71446E+004
  2.18385E+004  1.77100E+004  1.44775E+004  1.19310E+004  9.91272E+003  8.30392E+003
  7.01432E+003  5.97491E+003  5.13251E+003  4.44585E+003  3.88264E+003  3.41739E+003
  3.02984E+003  2.70373E+003  2.42604E+003  2.18635E+003  1.97653E+003  1.79047E+003
  1.62386E+003  1.47393E+003  1.33909E+003  1.21850E+003  1.11170E+003  1.01826E+003
  9.37667E+002  8.69223E+002  8.12110E+002  7.65457E+002  7.28420E+002  7.00251E+002
  6.80339E+002  6.68242E+002  6.63706E+002  6.66681E+002  6.77336E+002  6.96085E+002
  7.23612E+002  7.60922E+002  8.09400E+002  8.70900E+002  9.47858E+002  1.04346E+003
  1.16184E+003  1.30839E+003  1.49015E+003  1.71635E+003  1.99914E+003  2.35461E+003
  2.80424E+003  3.37684E+003  4.11137E+003  5.06084E+003  6.29799E+003  7.92331E+003
  1.00768E+004  1.29547E+004  1.68351E+004  2.21141E+004  2.93615E+004  3.94029E+004
  5.34456E+004  7.32686E+004  1.01517E+005  1.42156E+005  2.01183E+005  2.87748E+005
  4.15930E+005  6.07591E+005  8.96977E+005  1.33821E+006  2.01763E+006  3.07417E+006
  4.73346E+006  7.36537E+006  1.15817E+007  1.84040E+007  2.95538E+007  4.79592E+007
  7.86485E+007
  4.75062E+007  3.63618E+007  2.80952E+007  2.18971E+007  1.71938E+007  1.35742E+007
  1.07418E+007  8.48421E+006  6.65513E+006  5.16154E+006  3.94811E+006  2.97761E+006
  2.21755E+006  1.63582E+006  1.20025E+006  8.79681E+005  6.46241E+005  4.77011E+005
  3.54307E+005  2.65043E+005  1.99762E+005  1.51716E+005  1.16106E+005  8.95221E+004
  6.95331E+004  5.43977E+004  4.28607E+004  3.40116E+004  2.71843E+004  2.18877E+004
  1.77567E+004  1.45177E+004  1.19640E+004  9.93918E+003  8.32425E+003  7.02843E+003
  5.98241E+003  5.13303E+003  4.43932E+003  3.86948E+003  3.39858E+003  3.00688E+003
  2.67859E+003  2.40092E+003  2.16349E+003  1.95787E+003  1.77736E+003  1.61682E+003
  1.47254E+003  1.34210E+003  1.22411E+003  1.11789E+003  1.02314E+003  9.39694E+002
  8.67264E+002  8.05420E+002  7.53582E+002  7.11090E+002  6.77273E+002  6.51519E+002
  6.33321E+002  6.22311E+002  6.18283E+002  6.21212E+002  6.31273E+002  6.48862E+002
  6.74627E+002  7.09513E+002  7.54817E+002  8.12275E+002  8.84166E+002  9.73465E+002
  1.08404E+003  1.22094E+003  1.39074E+003  1.60207E+003  1.86627E+003  2.19842E+003
  2.61859E+003  3.15371E+003  3.84023E+003  4.72773E+003  5.88425E+003  7.40379E+003
  9.41728E+003  1.21085E+004  1.57374E+004  2.06747E+004  2.74537E+004  3.68470E+004
  4.99845E+004  6.85314E+004  9.49635E+004  1.32993E+005  1.88235E+005  2.69254E+005
  3.89234E+005  5.68645E+005  8.39555E+005  1.25265E+006  1.88878E+006  2.87807E+006
  4.43185E+006  6.89655E+006  1.08453E+007  1.72349E+007  2.76781E+007  4.49182E+007
  7.36659E+007
  3.54411E+007  2.71228E+007  2.09523E+007  1.63253E+007  1.28130E+007  1.01084E+007
  7.99008E+006  6.29998E+006  4.93010E+006  3.81287E+006  2.90802E+006  2.18731E+006
  1.62521E+006  1.19667E+006  8.76936E+005  6.42326E+005  4.71901E+005  3.48586E+005
  2.59299E+005  1.94410E+005  1.46983E+005  1.12083E+005  8.62070E+004  6.68714E+004
  5.23066E+004  4.12472E+004  3.27828E+004  2.62545E+004  2.11824E+004  1.72144E+004
  1.40901E+004  1.16158E+004  9.64583E+003  8.06955E+003  6.80234E+003  5.77882E+003
  4.94811E+003  4.27049E+003  3.71480E+003  3.25656E+003  2.87647E+003  2.55920E+003
  2.29251E+003  2.06648E+003  1.87304E+003  1.70556E+003  1.55866E+003  1.42807E+003
  1.31054E+003  1.20381E+003  1.10651E+003  1.01794E+003  9.37910E+002  8.66450E+002
  8.03604E+002  7.49305E+002  7.03336E+002  6.65353E+002  6.34953E+002  6.11728E+002
  5.95327E+002  5.85493E+002  5.82097E+002  5.85161E+002  5.94882E+002  6.11656E+002
  6.36112E+002  6.69153E+002  7.12015E+002  7.66342E+002  8.34294E+002  9.18687E+002
  1.02318E+003  1.15254E+003  1.31300E+003  1.51269E+003  1.76238E+003  2.07630E+003
  2.47342E+003  2.97924E+003  3.62821E+003  4.46724E+003  5.56068E+003  6.99747E+003
  8.90145E+003  1.14465E+004  1.48786E+004  1.95486E+004  2.59610E+004  3.48470E+004
  4.72760E+004  6.48239E+004  8.98342E+004  1.25821E+005  1.78098E+005  2.54775E+005
  3.68333E+005  5.38150E+005  7.94589E+005  1.18564E+006  1.78787E+006  2.72447E+006
  4.19559E+006  6.52930E+006  1.02683E+007  1.63190E+007  2.62086E+007  4.25355E+007
  6.97616E+007
  2.67269E+007  2.04504E+007  1.57941E+007  1.23018E+007  9.64974E+006  7.60605E+006
  6.00360E+006  4.72360E+006  3.68584E+006  2.84089E+006  2.15913E+006  1.61863E+006
  1.19905E+006  8.80598E+005  6.43985E+005  4.70990E+005  3.45690E+005  2.55236E+005
  1.89864E+005  1.42425E+005  1.07795E+005  8.23367E+004  6.34771E+004  4.93928E+004
  3.87876E+004  3.07352E+004  2.45698E+004  1.98097E+004  1.61043E+004  1.31964E+004
  1.08965E+004  9.06379E+003  7.59302E+003  6.40505E+003  5.43985E+003  4.65155E+003
  4.00476E+003  3.47187E+003  3.03114E+003  2.66526E+003  2.36036E+003  2.10521E+003
  1.89070E+003  1.70937E+003  1.55507E+003  1.42273E+003  1.30816E+003  1.20788E+003
  1.11905E+003  1.03939E+003  9.67179E+002  9.01214E+002  8.40848E+002  7.85888E+002
  7.36435E+002  6.92710E+002  6.54904E+002  6.23117E+002  5.97345E+002  5.77518E+002
  5.63550E+002  5.55381E+002  5.53023E+002  5.56594E+002  5.66353E+002  5.82726E+002
  6.06350E+002  6.38112E+002  6.79212E+002  7.31234E+002  7.96252E+002  8.76963E+002
  9.76874E+002  1.10055E+003  1.25393E+003  1.44483E+003  1.68351E+003  1.98360E+003
  2.36326E+003  2.84685E+003  3.46734E+003  4.26960E+003  5.31519E+003  6.68918E+003
  8.51007E+003  1.09442E+004  1.42270E+004  1.86940E+004  2.48281E+004  3.33291E+004
  4.52201E+004  6.20097E+004  8.59404E+004  1.20376E+005  1.70402E+005  2.43782E+005
  3.52461E+005  5.14992E+005  7.60440E+005  1.13475E+006  1.71122E+006  2.60780E+006
  4.01612E+006  6.25029E+006  9.83000E+006  1.56230E+007  2.50919E+007  4.07249E+007
  6.67946E+007
  2.03742E+007  1.55866E+007  1.20344E+007  9.36942E+006  7.34465E+006  5.78291E+006
  4.55680E+006  3.57623E+006  2.78122E+006  2.13540E+006  1.61659E+006  1.20737E+006
  8.91319E+005  6.52632E+005  4.76096E+005  3.47530E+005  2.54702E+005  1.87857E+005
  1.39641E+005  1.04709E+005  7.92433E+004  6.05449E+004  4.67080E+004  3.63849E+004
  2.86192E+004  2.27280E+004  1.82212E+004  1.47444E+004  1.20395E+004  9.91762E+003
  8.23923E+003  6.90073E+003  5.82468E+003  4.95282E+003  4.24108E+003  3.65592E+003
  3.17167E+003  2.76859E+003  2.43134E+003  2.14791E+003  1.90881E+003  1.70641E+003
  1.53453E+003  1.38807E+003  1.26282E+003  1.15530E+003  1.06267E+003  9.82676E+002
  9.13540E+002  8.53828E+002  8.02237E+002  7.57445E+002  7.18113E+002  6.83065E+002
  6.51489E+002  6.23026E+002  5.97700E+002  5.75765E+002  5.57560E+002  5.43416E+002
  5.33626E+002  5.28454E+002  5.28170E+002  5.33084E+002  5.43589E+002  5.60206E+002
  5.83628E+002  6.14767E+002  6.54824E+002  7.05359E+002  7.68398E+002  8.46566E+002
  9.43263E+002  1.06291E+003  1.21127E+003  1.39588E+003  1.62670E+003  1.91689E+003
  2.28402E+003  2.75167E+003  3.35173E+003  4.12760E+003  5.13882E+003  6.46773E+003
  8.22895E+003  1.05834E+004  1.37589E+004  1.80802E+004  2.40144E+004  3.22388E+004
  4.37434E+004  5.99881E+004  8.31432E+004  1.16464E+005  1.64873E+005  2.35882E+005
  3.41056E+005  4.98350E+005  7.35899E+005  1.09818E+006  1.65612E+006  2.52394E+006
  3.88711E+006  6.04973E+006  9.51489E+006  1.51227E+007  2.42891E+007  3.94230E+007
  6.46612E+007
  1.57004E+007  1.20085E+007  9.26882E+006  7.21276E+006  5.64961E+006  4.44265E+006
  3.49373E+006  2.73398E+006  2.11824E+006  1.61953E+006  1.22088E+006  9.08166E+005
  6.67949E+005  4.87502E+005  3.54693E+005  2.58367E+005  1.89041E+005  1.39244E+005
  1.03396E+005  7.74663E+004  5.85891E+004  4.47449E+004  3.45112E+004  2.68842E+004
  2.11522E+004  1.68081E+004  1.34881E+004  1.09295E+004  8.94110E+003  7.38305E+003
  6.15210E+003  5.17160E+003  4.38423E+003  3.74682E+003  3.22671E+003  2.79899E+003
  2.44463E+003  2.14897E+003  1.90068E+003  1.69097E+003  1.51294E+003  1.36111E+003
  1.23110E+003  1.11930E+003  1.02270E+003  9.38756E+002  8.65343E+002  8.00755E+002
  7.43763E+002  6.93676E+002  6.50310E+002  6.13786E+002  5.84156E+002  5.61016E+002
  5.43384E+002  5.29934E+002  5.19433E+002  5.11067E+002  5.04539E+002  4.99971E+002
  4.97748E+002  4.98382E+002  5.02439E+002  5.10513E+002  5.23237E+002  5.41322E+002
  5.65599E+002  5.97082E+002  6.37031E+002  6.87038E+002  7.49133E+002  8.25918E+002
  9.20745E+002  1.03796E+003  1.18320E+003  1.36388E+003  1.58971E+003  1.87360E+003
  2.23274E+003  2.69019E+003  3.27714E+003  4.03608E+003  5.02525E+003  6.32520E+003
  8.04810E+003  1.03514E+004  1.34580E+004  1.76856E+004  2.34914E+004  3.15379E+004
  4.27942E+004  5.86886E+004  8.13451E+004  1.13949E+005  1.61318E+005  2.30804E+005
  3.33724E+005  4.87650E+005  7.20118E+005  1.07465E+006  1.62069E+006  2.47000E+006
  3.80413E+006  5.92071E+006  9.31217E+006  1.48008E+007  2.37726E+007  3.85854E+007
  6.32884E+007
  1.22305E+007  9.35240E+006  7.21611E+006  5.61222E+006  4.39192E+006  3.44856E+006
  2.70577E+006  2.11045E+006  1.62842E+006  1.23945E+006  9.30212E+005  6.89030E+005
  5.04818E+005  3.67218E+005  2.66458E+005  1.93680E+005  1.41469E+005  1.04057E+005
  7.71771E+004  5.77637E+004  4.36492E+004  3.33097E+004  2.56746E+004  1.99898E+004
  1.57214E+004  1.24895E+004  1.00216E+004  8.12140E+003  6.64610E+003  5.49124E+003
  4.57983E+003  3.85472E+003  3.27318E+003  2.80308E+003  2.42007E+003  2.10561E+003
  1.84551E+003  1.62885E+003  1.44718E+003  1.29397E+003  1.16409E+003  1.05351E+003
  9.59000E+002  8.77950E+002  8.08177E+002  7.47820E+002  6.95260E+002  6.49072E+002
  6.08022E+002  5.71113E+002  5.37674E+002  5.07488E+002  4.80868E+002  4.58604E+002
  4.41672E+002  4.30742E+002  4.25747E+002  4.25832E+002  4.29715E+002  4.36213E+002
  4.44589E+002  4.54643E+002  4.66631E+002  4.81119E+002  4.98875E+002  5.20805E+002
  5.47948E+002  5.81497E+002  6.22862E+002  6.73748E+002  7.36264E+002  8.13062E+002
  9.07520E+002  1.02398E+003  1.16806E+003  1.34710E+003  1.57076E+003  1.85180E+003
  2.20723E+003  2.65991E+003  3.24068E+003  3.99159E+003  4.97027E+003  6.25642E+003
  7.96103E+003  1.02399E+004  1.33135E+004  1.74964E+004  2.32407E+004  3.12022E+004
  4.23397E+004  5.80665E+004  8.04844E+004  1.12745E+005  1.59617E+005  2.28373E+005
  3.30214E+005  4.82528E+005  7.12562E+005  1.06339E+006  1.60372E+006  2.44417E+006
  3.76438E+006  5.85889E+006  9.21502E+006  1.46465E+007  2.35249E+007  3.81837E+007
  6.26301E+007
  9.63143E+006  7.36304E+006  5.67887E+006  4.41379E+006  3.45043E+006  2.70471E+006
  2.11662E+006  1.64494E+006  1.26362E+006  9.57267E+005  7.15139E+005  5.27415E+005
  3.84886E+005  2.79043E+005  2.01938E+005  1.46474E+005  1.06809E+005  7.84532E+004
  5.81170E+004  4.34514E+004  3.28019E+004  2.50092E+004  1.92604E+004  1.49839E+004
  1.17757E+004  9.34853E+003  7.49664E+003  6.07183E+003  4.96648E+003  4.10190E+003
  3.42011E+003  2.87815E+003  2.44389E+003  2.09318E+003  1.80777E+003  1.57374E+003
  1.38044E+003  1.21970E+003  1.08521E+003  9.72048E+002  8.76404E+002  7.95271E+002
  7.26265E+002  6.67472E+002  6.17326E+002  5.74527E+002  5.37964E+002  5.06664E+002
  4.79753E+002  4.56426E+002  4.35944E+002  4.17651E+002  4.01041E+002  3.85855E+002
  3.72223E+002  3.60770E+002  3.52591E+002  3.48982E+002  3.50957E+002  3.58787E+002
  3.71919E+002  3.89323E+002  4.10013E+002  4.33420E+002  4.59520E+002  4.88797E+002
  5.22146E+002  5.60796E+002  6.06279E+002  6.60454E+002  7.25584E+002  8.04460E+002
  9.00573E+002  1.01836E+003  1.16353E+003  1.34347E+003  1.56789E+003  1.84960E+003
  2.20566E+003  2.65894E+003  3.24033E+003  3.99190E+003  4.97136E+003  6.25843E+003
  7.96419E+003  1.02445E+004  1.33201E+004  1.75055E+004  2.32534E+004  3.12197E+004
  4.23639E+004  5.81001E+004  8.05314E+004  1.12811E+005  1.59710E+005  2.28507E+005
  3.30407E+005  4.82810E+005  7.12977E+005  1.06401E+006  1.60465E+006  2.44557E+006
  3.76652E+006  5.86221E+006  9.22020E+006  1.46547E+007  2.35380E+007  3.82048E+007
  6.26644E+007
  7.66746E+006  5.85996E+006  4.51753E+006  3.50855E+006  2.73945E+006  2.14322E+006
  1.67233E+006  1.29449E+006  9.89746E+005  7.46155E+005  5.54809E+005  4.07357E+005
  2.96093E+005  2.13964E+005  1.54441E+005  1.11796E+005  8.13899E+004  5.97017E+004
  4.41738E+004  3.29911E+004  2.48803E+004  1.89512E+004  1.45814E+004  1.13334E+004
  8.89883E+003  7.05830E+003  5.65506E+003  4.57618E+003  3.73976E+003  3.08595E+003
  2.57070E+003  2.16136E+003  1.83357E+003  1.56901E+003  1.35384E+003  1.17754E+003
  1.03206E+003  9.11219E+002  8.10243E+002  7.25435E+002  6.53908E+002  5.93398E+002
  5.42115E+002  4.98630E+002  4.61797E+002  4.30681E+002  4.04513E+002  3.82651E+002
  3.64542E+002  3.49700E+002  3.37675E+002  3.28042E+002  3.20381E+002  3.14282E+002
  3.09362E+002  3.05326E+002  3.02065E+002  2.99804E+002  2.99241E+002  3.01583E+002
  3.08351E+002  3.20922E+002  3.40037E+002  3.65623E+002  3.97071E+002  4.33741E+002
  4.75379E+002  5.22336E+002  5.75601E+002  6.36786E+002  7.08106E+002  7.92428E+002
  8.93387E+002  1.01559E+003  1.16493E+003  1.34900E+003  1.57771E+003  1.86409E+003
  2.22547E+003  2.68504E+003  3.27411E+003  4.03527E+003  5.02693E+003  6.32981E+003
  8.05629E+003  1.03642E+004  1.34767E+004  1.77122E+004  2.35286E+004  3.15898E+004
  4.28664E+004  5.87894E+004  8.14863E+004  1.14148E+005  1.61601E+005  2.31209E+005
  3.34309E+005  4.88503E+005  7.21373E+005  1.07652E+006  1.62349E+006  2.47425E+006
  3.81063E+006  5.93077E+006  9.32789E+006  1.48256E+007  2.38122E+007  3.86493E+007
  6.33926E+007
  6.17067E+006  4.71452E+006  3.63258E+006  2.81883E+006  2.19784E+006  1.71570E+006
  1.33437E+006  1.02845E+006  7.82478E+005  5.86979E+005  4.34377E+005  3.17506E+005
  2.29878E+005  1.65586E+005  1.19227E+005  8.61405E+004  6.26157E+004  4.58710E+004
  3.39015E+004  2.52926E+004  1.90552E+004  1.45001E+004  1.11458E+004  8.65470E+003
  6.78885E+003  5.37931E+003  4.30541E+003  3.48029E+003  2.84099E+003  2.34154E+003
  1.94815E+003  1.63578E+003  1.38575E+003  1.18403E+003  1.02006E+003  8.85770E+002
  7.75025E+002  6.83107E+002  6.06377E+002  5.42012E+002  4.87811E+002  4.42044E+002
  4.03346E+002  3.70632E+002  3.43032E+002  3.19851E+002  3.00528E+002  2.84607E+002
  2.71719E+002  2.61557E+002  2.53865E+002  2.48426E+002  2.45041E+002  2.43524E+002
  2.43688E+002  2.45330E+002  2.48235E+002  2.52190E+002  2.57030E+002  2.62737E+002
  2.69597E+002  2.78371E+002  2.90415E+002  3.07558E+002  3.31706E+002  3.64293E+002
  4.05999E+002  4.56923E+002  5.17085E+002  5.86941E+002  6.67726E+002  7.61642E+002
  8.71977E+002  1.00324E+003  1.16142E+003  1.35433E+003  1.59218E+003  1.88843E+003
  2.26090E+003  2.73341E+003  3.33808E+003  4.11857E+003  5.13472E+003  6.46914E+003
  8.23690E+003  1.05995E+004  1.37853E+004  1.81202E+004  2.40726E+004  3.23220E+004
  4.38612E+004  6.01543E+004  8.33781E+004  1.16797E+005  1.65348E+005  2.36566E+005
  3.42046E+005  4.99796E+005  7.38029E+005  1.10134E+006  1.66088E+006  2.53116E+006
  3.89817E+006  6.06685E+006  9.54165E+006  1.51650E+007  2.43566E+007  3.95319E+007
  6.48387E+007
  5.02033E+006  3.83421E+006  2.95249E+006  2.28879E+006  1.78167E+006  1.38732E+006
  1.07507E+006  8.24780E+005  6.24338E+005  4.66009E+005  3.43206E+005  2.49749E+005
  1.80129E+005  1.29357E+005  9.29247E+004  6.70177E+004  4.86454E+004  3.55931E+004
  2.62768E+004  1.95839E+004  1.47398E+004  1.12053E+004  8.60465E+003  6.67482E+003
  5.23040E+003  4.14000E+003  3.30979E+003  2.67230E+003  2.17867E+003  1.79324E+003
  1.48980E+003  1.24896E+003  1.05626E+003  9.00865E+002  7.74593E+002  6.71230E+002
  5.86038E+002  5.15381E+002  4.56454E+002  4.07080E+002  3.65559E+002  3.30555E+002
  3.01011E+002  2.76088E+002  2.55116E+002  2.37560E+002  2.22992E+002  2.11070E+002
  2.01524E+002  1.94139E+002  1.88751E+002  1.85234E+002  1.83501E+002  1.83489E+002
  1.85163E+002  1.88501E+002  1.93489E+002  2.00111E+002  2.08338E+002  2.18123E+002
  2.29413E+002  2.42190E+002  2.56567E+002  2.72958E+002  2.92303E+002  3.16276E+002
  3.47279E+002  3.88109E+002  4.41385E+002  5.09127E+002  5.92826E+002  6.93975E+002
  8.14741E+002  9.58573E+002  1.13068E+003  1.33849E+003  1.59221E+003  1.90555E+003
  2.29693E+003  2.79103E+003  3.42116E+003  4.23261E+003  5.28736E+003  6.67101E+003
  8.50270E+003  1.09496E+004  1.42481E+004  1.87353E+004  2.48961E+004  3.34333E+004
  4.53742E+004  6.22336E+004  8.62631E+004  1.20840E+005  1.71071E+005  2.44750E+005
  3.53870E+005  5.17059E+005  7.63495E+005  1.13931E+006  1.71807E+006  2.61821E+006
  4.03208E+006  6.27502E+006  9.86869E+006  1.56842E+007  2.51896E+007  4.08824E+007
  6.70515E+007
  4.12897E+006  3.15204E+006  2.42539E+006  1.87792E+006  1.45904E+006  1.13282E+006
  8.74326E+005  6.67490E+005  5.02662E+005  3.73314E+005  2.73630E+005  1.98250E+005
  1.42463E+005  1.02018E+005  7.31291E+004  5.26547E+004  3.81694E+004  2.78962E+004
  2.05731E+004  1.53179E+004  1.15177E+004  8.74733E+003  6.71052E+003  5.20016E+003
  4.07051E+003  3.21830E+003  2.56987E+003  2.07226E+003  1.68716E+003  1.38663E+003
  1.15015E+003  9.62537E+002  8.12492E+002  6.91544E+002  5.93308E+002  5.12938E+002
  4.46741E+002  3.91885E+002  3.46184E+002  3.07939E+002  2.75823E+002  2.48791E+002
  2.26015E+002  2.06837E+002  1.90733E+002  1.77282E+002  1.66150E+002  1.57071E+002
  1.49837E+002  1.44284E+002  1.40292E+002  1.37777E+002  1.36690E+002  1.37013E+002
  1.38761E+002  1.41979E+002  1.46741E+002  1.53150E+002  1.61334E+002  1.71443E+002
  1.83640E+002  1.98095E+002  2.14980E+002  2.34476E+002  2.56813E+002  2.82374E+002
  3.11898E+002  3.46778E+002  3.89397E+002  4.43303E+002  5.13006E+002  6.03403E+002
  7.19249E+002  8.65128E+002  1.04608E+003  1.26866E+003  1.54205E+003  1.87929E+003
  2.29862E+003  2.82519E+003  3.49346E+003  4.35060E+003  5.46144E+003  6.91554E+003
  8.83764E+003  1.14027E+004  1.48582E+004  1.95569E+004  2.60061E+004  3.49412E+004
  4.74370E+004  6.50778E+004  9.02194E+004  1.26394E+005  1.78943E+005  2.56018E+005
  3.70164E+005  5.40858E+005  7.98617E+005  1.19168E+006  1.79698E+006  2.73834E+006
  4.21691E+006  6.56237E+006  1.03201E+007  1.64009E+007  2.63395E+007  4.27469E+007
  7.01065E+007
  3.43266E+006  2.61899E+006  2.01335E+006  1.55657E+006  1.20659E+006  9.33674E+005
  7.17423E+005  5.44887E+005  4.08200E+005  3.01663E+005  2.20079E+005  1.58785E+005
  1.13716E+005  8.12233E+004  5.81125E+004  4.17816E+004  3.02515E+004  2.20863E+004
  1.62726E+004  1.21045E+004  9.09294E+003  6.89913E+003  5.28739E+003  4.09308E+003
  3.20041E+003  2.52742E+003  2.01567E+003  1.62319E+003  1.31962E+003  1.08284E+003
  8.96618E+002  7.48947E+002  6.30902E+002  5.35795E+002  4.58590E+002  3.95470E+002
  3.43524E+002  3.00522E+002  2.64740E+002  2.34839E+002  2.09769E+002  1.88705E+002
  1.70988E+002  1.56099E+002  1.43619E+002  1.33217E+002  1.24624E+002  1.17632E+002
  1.12071E+002  1.07815E+002  1.04770E+002  1.02871E+002  1.02084E+002  1.02403E+002
  1.03851E+002  1.06484E+002  1.10387E+002  1.15686E+002  1.22542E+002  1.31167E+002
  1.41817E+002  1.54805E+002  1.70500E+002  1.89330E+002  2.11780E+002  2.38394E+002
  2.69794E+002  3.06725E+002  3.50189E+002  4.01705E+002  4.63747E+002  5.40310E+002
  6.37396E+002  7.63107E+002  9.27228E+002  1.14068E+003  1.41552E+003  1.76594E+003
  2.21021E+003  2.77318E+003  3.48944E+003  4.40730E+003  5.59415E+003  7.14392E+003
  9.18807E+003  1.19114E+004  1.55756E+004  2.05540E+004  2.73830E+004  3.68407E+004
  5.00639E+004  6.87287E+004  9.53264E+004  1.33593E+005  1.89177E+005  2.70700E+005
  3.91425E+005  5.71951E+005  8.44542E+005  1.26020E+006  1.90027E+006  2.89566E+006
  4.45900E+006  6.93881E+006  1.09116E+007  1.73401E+007  2.78465E+007  4.51904E+007
  7.41102E+007
  2.88428E+006  2.19888E+006  1.68830E+006  1.30277E+006  1.00700E+006  7.76157E+005
  5.93454E+005  4.48321E+005  3.34127E+005  2.45737E+005  1.78479E+005  1.28274E+005
  9.15886E+004  6.52750E+004  4.66277E+004  3.34834E+004  2.42186E+004  1.76656E+004
  1.30040E+004  9.66453E+003  7.25344E+003  5.49822E+003  4.20956E+003  3.25527E+003
  2.54246E+003  2.00540E+003  1.59726E+003  1.28443E+003  1.04261E+003  8.54089E+002
  7.05900E+002  5.88451E+002  4.94615E+002  4.19058E+002  3.57765E+002  3.07696E+002
  2.66534E+002  2.32500E+002  2.04222E+002  1.80630E+002  1.60885E+002  1.44325E+002
  1.30425E+002  1.18766E+002  1.09013E+002  1.00898E+002  9.42082E+001  8.87718E+001
  8.44548E+001  8.11536E+001  7.87921E+001  7.73188E+001  7.67065E+001  7.69512E+001
  7.80735E+001  8.01204E+001  8.31677E+001  8.73244E+001  9.27385E+001  9.96039E+001
  1.08170E+002  1.18753E+002  1.31749E+002  1.47653E+002  1.67075E+002  1.90761E+002
  2.19615E+002  2.54724E+002  2.97382E+002  3.49145E+002  4.11916E+002  4.88159E+002
  5.81298E+002  6.96430E+002  8.41352E+002  1.02771E+003  1.27184E+003  1.59498E+003
  2.02321E+003  2.58804E+003  3.32871E+003  4.29664E+003  5.56198E+003  7.22265E+003
  9.41665E+003  1.23395E+004  1.62694E+004  2.16043E+004  2.89173E+004  3.90398E+004
  5.31874E+004  7.31520E+004  1.01598E+005  1.42519E+005  2.01956E+005  2.89125E+005
  4.18209E+005  6.11226E+005  9.02671E+005  1.34706E+006  2.03135E+006  3.09546E+006
  4.76666E+006  7.41743E+006  1.16639E+007  1.85349E+007  2.97640E+007  4.82999E+007
  7.92058E+007
  2.44868E+006  1.86467E+006  1.42921E+006  1.10002E+006  8.47214E+005  6.49931E+005
  4.94235E+005  3.71322E+005  2.75359E+005  2.01597E+005  1.45822E+005  1.04453E+005
  7.43979E+004  5.29342E+004  3.77679E+004  2.70967E+004  1.95838E+004  1.42741E+004
  1.04995E+004  7.79687E+003  5.84670E+003  4.42780E+003  3.38667E+003  2.61613E+003
  2.04092E+003  1.60779E+003  1.27883E+003  1.02684E+003  8.32151E+002  6.80468E+002
  5.61299E+002  4.66906E+002  3.91536E+002  3.30893E+002  2.81739E+002  2.41628E+002
  2.08693E+002  1.81501E+002  1.58945E+002  1.40160E+002  1.24470E+002  1.11338E+002
  1.00337E+002  9.11301E+001  8.34443E+001  7.70623E+001  7.18101E+001  6.75485E+001
  6.41679E+001  6.15836E+001  5.97330E+001  5.85736E+001  5.80825E+001  5.82555E+001
  5.91085E+001  6.06784E+001  6.30261E+001  6.62397E+001  7.04401E+001  7.57876E+001
  8.24913E+001  9.08214E+001  1.01125E+002  1.13845E+002  1.29550E+002  1.48965E+002
  1.73011E+002  2.02863E+002  2.40006E+002  2.86315E+002  3.44141E+002  4.16427E+002
  5.06858E+002  6.20103E+002  7.62227E+002  9.41469E+002  1.16958E+003  1.46389E+003
  1.85007E+003  2.36498E+003  3.05915E+003  3.99898E+003  5.27032E+003  6.98553E+003
  9.29609E+003  1.24121E+004  1.66309E+004  2.23785E+004  3.02704E+004  4.12017E+004
  5.64834E+004  7.80504E+004  1.08780E+005  1.52990E+005  2.17206E+005  3.11390E+005
  4.50868E+005  6.59437E+005  9.74376E+005  1.45460E+006  2.19407E+006  3.34399E+006
  5.14994E+006  8.01437E+006  1.26030E+007  2.00274E+007  3.21603E+007  5.21873E+007
  8.55779E+007
  2.09925E+006  1.59580E+006  1.22002E+006  9.35657E+005  7.17229E+005  5.47101E+005
  4.13555E+005  3.09003E+005  2.28068E+005  1.66290E+005  1.19869E+005  8.56442E+004
  6.09021E+004  4.32905E+004  3.08690E+004  2.21370E+004  1.59921E+004  1.16504E+004
  8.56446E+003  6.35559E+003  4.76219E+003  3.60333E+003  2.75339E+003  2.12466E+003
  1.65556E+003  1.30253E+003  1.03455E+003  8.29397E+002  6.70989E+002  5.47643E+002
  4.50796E+002  3.74133E+002  3.12966E+002  2.63791E+002  2.23975E+002  1.91523E+002
  1.64915E+002  1.42983E+002  1.24824E+002  1.09731E+002  9.71518E+001  8.66462E+001
  7.78663E+001  7.05341E+001  6.44271E+001  5.93670E+001  5.52106E+001  5.18435E+001
  4.91754E+001  4.71362E+001  4.56741E+001  4.47535E+001  4.43546E+001  4.44730E+001
  4.51201E+001  4.63245E+001  4.81338E+001  5.06174E+001  5.38714E+001  5.80237E+001
  6.32421E+001  6.97451E+001  7.78156E+001  8.78198E+001  1.00232E+002  1.15669E+002
  1.34933E+002  1.59068E+002  1.89441E+002  2.27841E+002  2.76609E+002  3.38809E+002
  4.18446E+002  5.20746E+002  6.52510E+002  8.22603E+002  1.04263E+003  1.32802E+003
  1.69980E+003  2.18758E+003  2.83437E+003  3.70352E+003  4.88754E+003  6.51817E+003
  8.77794E+003  1.19159E+004  1.62731E+004  2.23244E+004  3.07442E+004  4.25066E+004
  5.90368E+004  8.24396E+004  1.15850E+005  1.63973E+005  2.33933E+005  3.36601E+005
  4.88713E+005  7.16256E+005  1.05994E+006  1.58411E+006  2.39140E+006  3.64695E+006
  5.61897E+006  8.74703E+006  1.37582E+007  2.18665E+007  3.51171E+007  5.69889E+007
  9.34548E+007
  1.81542E+006  1.37623E+006  1.04811E+006  7.99751E+005  6.09260E+005  4.61602E+005
  3.46692E+005  2.57665E+005  1.89369E+005  1.37602E+005  9.89441E+004  7.05962E+004
  5.01775E+004  3.56691E+004  2.54403E+004  1.82475E+004  1.31828E+004  9.60243E+003
  7.05667E+003  5.23407E+003  3.91928E+003  2.96318E+003  2.26213E+003  1.74373E+003
  1.35711E+003  1.06631E+003  8.45680E+002  6.76867E+002  5.46598E+002  4.45225E+002
  3.65684E+002  3.02767E+002  2.52610E+002  2.12327E+002  1.79750E+002  1.53236E+002
  1.31532E+002  1.13676E+002  9.89212E+001  8.66854E+001  7.65099E+001  6.80324E+001
  6.09646E+001  5.50768E+001  5.01848E+001  4.61408E+001  4.28261E+001  4.01457E+001
  3.80244E+001  3.64040E+001  3.52408E+001  3.45050E+001  3.41793E+001  3.42591E+001
  3.47526E+001  3.56816E+001  3.70833E+001  3.90127E+001  4.15454E+001  4.47829E+001
  4.88586E+001  5.39466E+001  6.02733E+001  6.81327E+001  7.79081E+001  9.01006E+001
  1.05367E+002  1.24575E+002  1.48869E+002  1.79776E+002  2.19332E+002  2.70266E+002
  3.36246E+002  4.22218E+002  5.34856E+002  6.83172E+002  8.79339E+002  1.13979E+003
  1.48673E+003  1.95024E+003  2.57142E+003  3.40727E+003  4.53855E+003  6.08242E+003
  8.21176E+003  1.11827E+004  1.53712E+004  2.13205E+004  2.98073E+004  4.19407E+004
  5.93187E+004  8.42750E+004  1.20265E+005  1.72464E+005  2.48708E+005  3.60961E+005
  5.27652E+005  7.77419E+005  1.15514E+006  1.73178E+006  2.62052E+006  4.00358E+006
  6.17688E+006  9.62549E+006  1.51518E+007  2.40955E+007  3.87139E+007  6.28466E+007
  1.03086E+008
  1.58075E+006  1.19310E+006  9.03411E+005  6.84462E+005  5.17311E+005  3.88891E+005
  2.90154E+005  2.14565E+005  1.57116E+005  1.13884E+005  8.17978E+004  5.83727E+004
  4.15334E+004  2.95660E+004  2.11163E+004  1.51628E+004  1.09627E+004  7.98847E+003
  5.87104E+003  4.35377E+003  3.25864E+003  2.46208E+003  1.87798E+003  1.44614E+003
  1.12417E+003  8.82077E+002  6.98500E+002  5.58109E+002  4.49837E+002  3.65636E+002
  2.99618E+002  2.47442E+002  2.05888E+002  1.72555E+002  1.45634E+002  1.23760E+002
  1.05887E+002  9.12123E+001  7.91136E+001  6.91038E+001  6.08001E+001  5.38997E+001
  4.81621E+001  4.33953E+001  3.94454E+001  3.61887E+001  3.35258E+001  3.13771E+001
  2.96794E+001  2.83836E+001  2.74530E+001  2.68619E+001  2.65954E+001  2.66488E+001
  2.70279E+001  2.77496E+001  2.88432E+001  3.03521E+001  3.23368E+001  3.48779E+001
  3.80820E+001  4.20879E+001  4.70764E+001  5.32829E+001  6.10146E+001  7.06741E+001
  8.27913E+001  9.80676E+001  1.17436E+002  1.42147E+002  1.73880E+002  2.14912E+002
  2.68341E+002  3.38402E+002  4.30920E+002  5.53935E+002  7.18586E+002  9.40350E+002
  1.24078E+003  1.64995E+003  2.20983E+003  2.97908E+003  4.03991E+003  5.50806E+003
  7.54799E+003  1.03966E+004  1.44007E+004  2.00770E+004  2.82017E+004  3.99433E+004
  5.70528E+004  8.21375E+004  1.19075E+005  1.73657E+005  2.54607E+005  3.75207E+005
  5.55892E+005  8.28416E+005  1.24257E+006  1.87716E+006  2.85796E+006  4.38760E+006
  6.79536E+006  1.06212E+007  1.67587E+007  2.67001E+007  4.29608E+007  6.98200E+007
  1.14626E+008
  1.38169E+006  1.03586E+006  7.77884E+005  5.83875E+005  4.37136E+005  3.25875E+005
  2.41548E+005  1.77785E+005  1.29788E+005  9.39540E+004  6.75193E+004  4.82826E+004
  3.44548E+004  2.46040E+004  1.76229E+004  1.26843E+004  9.18695E+003  6.70254E+003
  4.92934E+003  3.65633E+003  2.73629E+003  2.06650E+003  1.57515E+003  1.21180E+003
  9.40911E+002  7.37278E+002  5.82919E+002  4.64929E+002  3.73987E+002  3.03312E+002
  2.47943E+002  2.04224E+002  1.69447E+002  1.41586E+002  1.19121E+002  1.00899E+002
  8.60409E+001  7.38688E+001  6.38571E+001  5.55948E+001  4.87591E+001  4.30945E+001
  3.83982E+001  3.45082E+001  3.12947E+001  2.86532E+001  2.64995E+001  2.47663E+001
  2.33998E+001  2.23583E+001  2.16102E+001  2.11338E+001  2.09157E+001  2.09514E+001
  2.12449E+001  2.18095E+001  2.26685E+001  2.38569E+001  2.54230E+001  2.74320E+001
  2.99694E+001  3.31470E+001  3.71103E+001  4.20484E+001  4.82085E+001  5.59146E+001
  6.55936E+001  7.78116E+001  9.33233E+001  1.13142E+002  1.38634E+002  1.71657E+002
  2.14753E+002  2.71417E+002  3.46491E+002  4.46720E+002  5.81554E+002  7.64311E+002
  1.01385E+003  1.35701E+003  1.83214E+003  2.49417E+003  3.42212E+003  4.72980E+003
  6.58153E+003  9.21514E+003  1.29761E+004  1.83693E+004  2.61387E+004  3.73937E+004
  5.38094E+004  7.79449E+004  1.13740E+005  1.67279E+005  2.47965E+005  3.70337E+005
  5.56938E+005  8.42913E+005  1.28348E+006  1.96613E+006  3.03077E+006  4.70311E+006
  7.35058E+006  1.15766E+007  1.83810E+007  2.94356E+007  4.75609E+007  7.75595E+007
  1.27684E+008
  1.20695E+006  8.96251E+005  6.65822E+005  4.94273E+005  3.66312E+005  2.70779E+005
  1.99410E+005  1.46104E+005  1.06403E+005  7.70237E+004  5.54794E+004  3.98331E+004
  2.85659E+004  2.05028E+004  1.47543E+004  1.06618E+004  7.74642E+003  5.66468E+003
  4.17260E+003  3.09787E+003  2.31923E+003  1.75140E+003  1.33435E+003  1.02574E+003
  7.95590E+002  6.22572E+002  4.91446E+002  3.91254E+002  3.14072E+002  2.54132E+002
  2.07215E+002  1.70209E+002  1.40809E+002  1.17292E+002  9.83628E+001  8.30394E+001
  7.05719E+001  6.03825E+001  5.20228E+001  4.51426E+001  3.94667E+001  3.47778E+001
  3.09031E+001  2.77047E+001  2.50719E+001  2.29155E+001  2.11634E+001  1.97579E+001
  1.86529E+001  1.78123E+001  1.72091E+001  1.68242E+001  1.66459E+001  1.66698E+001
  1.68988E+001  1.73435E+001  1.80225E+001  1.89642E+001  2.02081E+001  2.18071E+001
  2.38310E+001  2.63708E+001  2.95444E+001  3.35054E+001  3.84543E+001  4.46533E+001
  5.24487E+001  6.22992E+001  7.48170E+001  9.08243E+001  1.11432E+002  1.38153E+002
  1.73058E+002  2.19003E+002  2.79954E+002  3.61451E+002  4.71294E+002  6.20527E+002
  8.24896E+002  1.10699E+003  1.49941E+003  2.04947E+003  2.82622E+003  3.93093E+003
  5.51273E+003  7.79219E+003  1.10966E+004  1.59133E+004  2.29701E+004  3.33580E+004
  4.87203E+004  7.15468E+004  1.05640E+005  1.56860E+005  2.34336E+005  3.52422E+005
  5.33871E+005  8.14978E+005  1.25390E+006  1.94426E+006  3.03746E+006  4.77986E+006
  7.57507E+006  1.20894E+007  1.94317E+007  3.14630E+007  5.13332E+007  8.44209E+007
  1.39991E+008
  1.04806E+006  7.69033E+005  5.64369E+005  4.14176E+005  3.03868E+005  2.22722E+005
  1.62922E+005  1.18835E+005  8.63932E+004  6.26150E+004  4.52745E+004  3.26932E+004
  2.36047E+004  1.70609E+004  1.23589E+004  8.98296E+003  6.55826E+003  4.81404E+003
  3.55594E+003  2.64507E+003  1.98248E+003  1.49782E+003  1.14108E+003  8.76711E+002
  6.79377E+002  5.30964E+002  4.18476E+002  3.32543E+002  2.66376E+002  2.15027E+002
  1.74871E+002  1.43236E+002  1.18138E+002  9.80952E+001  8.19935E+001  6.89869E+001
  5.84290E+001  4.98220E+001  4.27797E+001  3.70008E+001  3.22485E+001  2.83361E+001
  2.51152E+001  2.24671E+001  2.02964E+001  1.85260E+001  1.70937E+001  1.59491E+001
  1.50521E+001  1.43715E+001  1.38837E+001  1.35720E+001  1.34264E+001  1.34426E+001
  1.36227E+001  1.39750E+001  1.45149E+001  1.52655E+001  1.62593E+001  1.75398E+001
  1.91648E+001  2.12090E+001  2.37695E+001  2.69723E+001  3.09815E+001  3.60117E+001
  4.23456E+001  5.03578E+001  6.05483E+001  7.35884E+001  9.03859E+001  1.12176E+002
  1.40652E+002  1.78149E+002  2.27911E+002  2.94476E+002  3.84233E+002  5.06246E+002
  6.73459E+002  9.04484E+002  1.22627E+003  1.67808E+003  2.31755E+003  3.22975E+003
  4.54106E+003  6.44036E+003  9.21149E+003  1.32833E+004  1.93071E+004  2.82766E+004
  4.17149E+004  6.19672E+004  9.26604E+004  1.39432E+005  2.11092E+005  3.21494E+005
  4.92579E+005  7.59380E+005  1.17832E+006  1.84106E+006  2.89785E+006  4.59690E+006
  7.35130E+006  1.18533E+007  1.92708E+007  3.15871E+007  5.21947E+007  8.69376E+007
  1.45960E+008
  9.00652E+005  6.52560E+005  4.73127E+005  3.43363E+005  2.49384E+005  1.81191E+005
  1.31641E+005  9.56247E+004  6.94539E+004  5.04495E+004  3.66576E+004  2.66535E+004
  1.93996E+004  1.41411E+004  1.03293E+004  7.56554E+003  5.56051E+003  4.10434E+003
  3.04496E+003  2.27229E+003  1.70682E+003  1.29123E+003  9.84234E+002  7.56136E+002
  5.85574E+002  4.57157E+002  3.59773E+002  2.85373E+002  2.28102E+002  1.83687E+002
  1.48986E+002  1.21683E+002  1.00055E+002  8.28142E+001  6.89917E+001  5.78514E+001
  4.88306E+001  4.14962E+001  3.55125E+001  3.06178E+001  2.66069E+001  2.33177E+001
  2.06216E+001  1.84153E+001  1.66157E+001  1.51553E+001  1.39794E+001  1.30436E+001
  1.23127E+001  1.17594E+001  1.13631E+001  1.11096E+001  1.09901E+001  1.10012E+001
  1.11441E+001  1.14257E+001  1.18581E+001  1.24603E+001  1.32591E+001  1.42908E+001
  1.56034E+001  1.72593E+001  1.93396E+001  2.19489E+001  2.52232E+001  2.93397E+001
  3.45316E+001  4.11074E+001  4.94785E+001  6.01974E+001  7.40104E+001  9.19337E+001
  1.15359E+002  1.46204E+002  1.87135E+002  2.41877E+002  3.15675E+002  4.15962E+002
  5.53356E+002  7.43116E+002  1.00734E+003  1.37824E+003  1.90312E+003  2.65189E+003
  3.72862E+003  5.28928E+003  7.56914E+003  1.09255E+004  1.59043E+004  2.33454E+004
  3.45487E+004  5.15381E+004  7.74841E+004  1.17383E+005  1.79155E+005  2.75427E+005
  4.26457E+005  6.64937E+005  1.04397E+006  1.65039E+006  2.62719E+006  4.21161E+006
  6.80040E+006  1.10624E+007  1.81348E+007  2.99673E+007  4.99311E+007  8.39039E+007
  1.42216E+008
  7.64569E+005  5.47462E+005  3.92379E+005  2.81628E+005  2.02477E+005  1.45858E+005
  1.05320E+005  7.62567E+004  5.53778E+004  4.03365E+004  2.94647E+004  2.15795E+004
  1.58421E+004  1.16559E+004  8.59489E+003  6.35291E+003  4.70859E+003  3.50118E+003
  2.61346E+003  1.95976E+003  1.47738E+003  1.12039E+003  8.55235E+002  6.57405E+002
  5.09030E+002  3.97091E+002  3.12100E+002  2.47133E+002  1.97125E+002  1.58361E+002
  1.28103E+002  1.04326E+002  8.55215E+001  7.05599E+001  5.85899E+001  4.89650E+001
  4.11912E+001  3.48883E+001  2.97620E+001  2.55832E+001  2.21723E+001  1.93878E+001
  1.71167E+001  1.52684E+001  1.37692E+001  1.25591E+001  1.15892E+001  1.08201E+001
  1.02205E+001  9.76671E+000  9.44121E+000  9.23224E+000  9.13281E+000  9.14012E+000
  9.25530E+000  9.48346E+000  9.83424E+000  1.03227E+001  1.09707E+001  1.18081E+001
  1.28754E+001  1.42254E+001  1.59266E+001  1.80672E+001  2.07614E+001  2.41575E+001
  2.84497E+001  3.38942E+001  4.08326E+001  4.97228E+001  6.11832E+001  7.60551E+001
  9.54898E+001  1.21074E+002  1.55009E+002  2.00368E+002  2.61474E+002  3.44448E+002
  4.58017E+002  6.14709E+002  8.32640E+002  1.13819E+003  1.57004E+003  2.18529E+003
  3.06890E+003  4.34804E+003  6.21456E+003  8.95980E+003  1.30294E+004  1.91097E+004
  2.82654E+004  4.21598E+004  6.34095E+004  9.61601E+004  1.47027E+005  2.26639E+005
  3.52202E+005  5.51759E+005  8.71352E+005  1.38711E+006  2.22586E+006  3.60034E+006
  5.87017E+006  9.64765E+006  1.59833E+007  2.66933E+007  4.49419E+007  7.62865E+007
  1.30566E+008
  6.41234E+005  4.54226E+005  3.21954E+005  2.28639E+005  1.62863E+005  1.16477E+005
  8.37039E+004  6.04735E+004  4.39323E+004  3.20889E+004  2.35567E+004  1.73709E+004
  1.28587E+004  9.54945E+003  7.11143E+003  5.30893E+003  3.97277E+003  2.98038E+003
  2.24223E+003  1.69252E+003  1.28263E+003  9.76494E+002  7.47356E+002  5.75345E+002
  4.45729E+002  3.47615E+002  2.72955E+002  2.15813E+002  1.71810E+002  1.37707E+002
  1.11108E+002  9.02319E+001  7.37475E+001  6.06568E+001  5.02061E+001  4.18227E+001
  3.50692E+001  2.96094E+001  2.51834E+001  2.15892E+001  1.86685E+001  1.62962E+001
  1.43724E+001  1.28161E+001  1.15611E+001  1.05530E+001  9.74749E+000  9.10896E+000
  8.61003E+000  8.23051E+000  7.95647E+000  7.77902E+000  7.69329E+000  7.69754E+000
  7.79274E+000  7.98260E+000  8.27408E+000  8.67846E+000  9.21267E+000  9.90105E+000
  1.07772E+001  1.18862E+001  1.32867E+001  1.50545E+001  1.72871E+001  2.01100E+001
  2.36868E+001  2.82328E+001  3.40335E+001  4.14713E+001  5.10625E+001  6.35083E+001
  7.97673E+001  1.01160E+002  1.29514E+002  1.67380E+002  2.18338E+002  2.87449E+002
  3.81915E+002  5.12056E+002  6.92764E+002  9.45680E+002  1.30247E+003  1.80978E+003
  2.53688E+003  3.58725E+003  5.11671E+003  7.36150E+003  1.06824E+004  1.56347E+004
  2.30787E+004  3.43582E+004  5.15870E+004  7.81166E+004  1.19301E+005  1.83759E+005
  2.85475E+005  4.47319E+005  7.06989E+005  1.12712E+006  1.81262E+006  2.94064E+006
  4.81274E+006  7.94641E+006  1.32371E+007  2.22469E+007  3.77231E+007  6.45375E+007
  1.11401E+008
  5.31274E+005  3.72784E+005  2.61651E+005  1.84172E+005  1.30245E+005  9.26601E+004
  6.63721E+004  4.78891E+004  3.48096E+004  2.54858E+004  1.87866E+004  1.39337E+004
  1.03899E+004  7.78236E+003  5.85069E+003  4.41164E+003  3.33485E+003  2.52648E+003
  1.91823E+003  1.45981E+003  1.11395E+003  8.52765E+002  6.55334E+002  5.05880E+002
  3.92505E+002  3.06247E+002  2.40375E+002  1.89844E+002  1.50886E+002  1.20685E+002
  9.71408E+001  7.86805E+001  6.41253E+001  5.25875E+001  4.33956E+001  3.60393E+001
  3.01287E+001  2.53645E+001  2.15160E+001  1.84036E+001  1.58869E+001  1.38544E+001
  1.22164E+001  1.08993E+001  9.84252E+000  8.99560E+000  8.31774E+000  7.77711E+000
  7.35033E+000  7.02144E+000  6.78056E+000  6.62224E+000  6.54401E+000  6.54537E+000
  6.62725E+000  6.79203E+000  7.04402E+000  7.39060E+000  7.84377E+000  8.42209E+000
  9.15284E+000  1.00741E+001  1.12367E+001  1.27069E+001  1.45693E+001  1.69322E+001
  1.99353E+001  2.37609E+001  2.86500E+001  3.49245E+001  4.30178E+001  5.35180E+001
  6.72284E+001  8.52532E+001  1.09120E+002  1.40954E+002  1.83736E+002  2.41667E+002
  3.20717E+002  4.29418E+002  5.80055E+002  7.90435E+002  1.08655E+003  1.50662E+003
  2.10720E+003  2.97267E+003  4.22973E+003  6.07008E+003  8.78592E+003  1.28260E+004
  1.88846E+004  2.80443E+004  4.20063E+004  6.34649E+004  9.67207E+004  1.48695E+005
  2.30616E+005  3.60849E+005  5.69684E+005  9.07497E+005  1.45878E+006  2.36644E+006
  3.87429E+006  6.40188E+006  1.06774E+007  1.79759E+007  3.05492E+007  5.24097E+007
  9.07691E+007
  4.35114E+005  3.03239E+005  2.11330E+005  1.47828E+005  1.04035E+005  7.37612E+004
  5.27269E+004  3.80152E+004  2.76462E+004  2.02767E+004  1.49926E+004  1.11692E+004
  8.37727E+003  6.32014E+003  4.79147E+003  3.64678E+003  2.78404E+003  2.13049E+003
  1.63352E+003  1.25466E+003  9.65352E+002  7.44233E+002  5.75156E+002  4.45833E+002
  3.46860E+002  2.71027E+002  2.12809E+002  1.67988E+002  1.33356E+002  1.06482E+002
  8.55302E+001  6.91131E+001  5.61843E+001  4.59521E+001  3.78159E+001  3.13189E+001
  2.61121E+001  2.19280E+001  1.85605E+001  1.58493E+001  1.36689E+001  1.19187E+001
  1.05171E+001  9.39588E+000  8.49796E+000  7.77600E+000  7.19243E+000  6.71947E+000
  6.33859E+000  6.03891E+000  5.81512E+000  5.66532E+000  5.58937E+000  5.58789E+000
  5.66179E+000  5.81230E+000  6.04141E+000  6.35282E+000  6.75355E+000  7.25615E+000
  7.88129E+000  8.66025E+000  9.63701E+000  1.08700E+001  1.24344E+001  1.44252E+001
  1.69638E+001  2.02064E+001  2.43584E+001  2.96922E+001  3.65741E+001  4.55001E+001
  5.71466E+001  7.24420E+001  9.26679E+001  1.19605E+002  1.55744E+002  2.04589E+002
  2.71106E+002  3.62376E+002  4.88571E+002  6.64395E+002  9.11263E+002  1.26058E+003
  1.75872E+003  2.47468E+003  3.51186E+003  5.02637E+003  7.25565E+003  1.05637E+004
  1.55126E+004  2.29775E+004  3.43316E+004  5.17465E+004  7.86853E+004  1.20715E+005
  1.86861E+005  2.91873E+005  4.60069E+005  7.31881E+005  1.17511E+006  1.90444E+006
  3.11560E+006  5.14549E+006  8.57932E+006  1.44426E+007  2.45484E+007  4.21319E+007
  7.30169E+007
  3.53354E+005  2.45499E+005  1.70416E+005  1.18775E+005  8.33463E+004  5.89708E+004
  4.21017E+004  3.03404E+004  2.20717E+004  1.62066E+004  1.20078E+004  8.97331E+003
  6.75907E+003  5.12763E+003  3.91403E+003  3.00293E+003  2.31316E+003  1.78719E+003
  1.38380E+003  1.07312E+003  8.33195E+002  6.47612E+002  5.03983E+002  3.92840E+002
  3.06879E+002  2.40423E+002  1.89039E+002  1.49271E+002  1.18436E+002  9.44594E+001
  7.57504E+001  6.10920E+001  4.95568E+001  4.04388E+001  3.32004E+001  2.74320E+001
  2.28204E+001  1.91259E+001  1.61637E+001  1.37903E+001  1.18925E+001  1.03786E+001
  9.17283E+000  8.21054E+000  7.43696E+000  6.80727E+000  6.28764E+000  5.85553E+000
  5.49841E+000  5.21112E+000  4.99283E+000  4.84460E+000  4.76783E+000  4.76373E+000
  4.83312E+000  4.97657E+000  5.19450E+000  5.48783E+000  5.85913E+000  6.31496E+000
  6.86889E+000  7.54485E+000  8.37984E+000  9.42563E+000  1.07499E+001  1.24381E+001
  1.45974E+001  1.73638E+001  2.09136E+001  2.54793E+001  3.13720E+001  3.90121E+001
  4.89717E+001  6.20344E+001  7.92805E+001  1.02208E+002  1.32905E+002  1.74307E+002
  2.30561E+002  3.07565E+002  4.13773E+002  5.61377E+002  7.68089E+002  1.05982E+003
  1.47477E+003  2.06961E+003  2.92913E+003  4.18108E+003  6.01944E+003  8.74101E+003
  1.28035E+004  1.89185E+004  2.82008E+004  4.24119E+004  6.43571E+004  9.85420E+004
  1.52264E+005  2.37442E+005  3.73711E+005  5.93699E+005  9.52094E+005  1.54137E+006
  2.51930E+006  4.15740E+006  6.92723E+006  1.16551E+007  1.98024E+007  3.39762E+007
  5.88718E+007
  2.85815E+005  1.98704E+005  1.37777E+005  9.58713E+004  6.71735E+004  4.74723E+004
  3.38664E+004  2.43972E+004  1.77501E+004  1.30415E+004  9.67456E+003  7.24394E+003
  5.47205E+003  4.16752E+003  3.19740E+003  2.46871E+003  1.91600E+003  1.49296E+003
  1.16659E+003  9.13204E+002  7.15600E+002  5.61069E+002  4.40067E+002  3.45318E+002
  2.71196E+002  2.13295E+002  1.68133E+002  1.32938E+002  1.05512E+002  8.41159E+001
  6.73894E+001  5.42745E+001  4.39550E+001  3.58039E+001  2.93411E+001  2.41996E+001
  2.00986E+001  1.68228E+001  1.42067E+001  1.21210E+001  1.04629E+001  9.14794E+000
  8.10408E+000  7.26878E+000  6.58885E+000  6.02246E+000  5.54095E+000  5.12861E+000
  4.77992E+000  4.49533E+000  4.27748E+000  4.12885E+000  4.05101E+000  4.04485E+000
  4.11101E+000  4.25003E+000  4.46210E+000  4.74690E+000  5.10399E+000  5.53464E+000
  6.04516E+000  6.65126E+000  7.38208E+000  8.28257E+000  9.41421E+000  1.08552E+001
  1.27023E+001  1.50757E+001  1.81287E+001  2.20609E+001  2.71378E+001  3.37172E+001
  4.22846E+001  5.35044E+001  6.82901E+001  8.79060E+001  1.14112E+002  1.49373E+002
  1.97167E+002  2.62428E+002  3.52209E+002  4.76666E+002  6.50514E+002  8.95242E+002
  1.24246E+003  1.73899E+003  2.45476E+003  3.49494E+003  5.01901E+003  7.27061E+003
  1.06250E+004  1.56649E+004  2.33023E+004  3.49764E+004  5.29777E+004  8.09814E+004
  1.24936E+005  1.94550E+005  3.05808E+005  4.85256E+005  7.77369E+005  1.25732E+006
  2.05330E+006  3.38588E+006  5.63800E+006  9.48056E+006  1.60997E+007  2.76113E+007
  4.78251E+007
  2.31157E+005  1.61340E+005  1.12003E+005  7.79287E+004  5.45722E+004  3.85438E+004
  2.74834E+004  1.97929E+004  1.43993E+004  1.05820E+004  7.85489E+003  5.88796E+003
  4.45548E+003  3.40189E+003  2.61912E+003  2.03155E+003  1.58588E+003  1.24435E+003
  9.80052E+002  7.73779E+002  6.11702E+002  4.83769E+002  3.82535E+002  3.02376E+002
  2.38957E+002  1.88877E+002  1.49429E+002  1.18434E+002  9.41232E+001  7.50696E+001
  6.01289E+001  4.83941E+001  3.91542E+001  3.18567E+001  2.60751E+001  2.14816E+001
  1.78251E+001  1.49128E+001  1.25960E+001  1.07584E+001  9.30576E+000  8.15898E+000
  7.24838E+000  6.51240E+000  5.89967E+000  5.37271E+000  4.91006E+000  4.50439E+000
  4.15739E+000  3.87399E+000  3.65832E+000  3.51219E+000  3.43563E+000  3.42827E+000
  3.49041E+000  3.62332E+000  3.82845E+000  4.10625E+000  4.45540E+000  4.87349E+000
  5.36018E+000  5.92239E+000  6.58007E+000  7.37034E+000  8.34855E+000  9.58721E+000
  1.11754E+001  1.32216E+001  1.58603E+001  1.92644E+001  2.36617E+001  2.93575E+001
  3.67655E+001  4.64507E+001  5.91884E+001  7.60498E+001  9.85228E+001  1.28688E+002
  1.69471E+002  2.25020E+002  3.01249E+002  4.06656E+002  5.53535E+002  7.59808E+002
  1.05179E+003  1.46841E+003  2.06771E+003  2.93690E+003  4.20802E+003  6.08261E+003
  8.87073E+003  1.30534E+004  1.93826E+004  2.90447E+004  4.39255E+004  6.70497E+004
  1.03309E+005  1.60684E+005  2.52306E+005  3.99974E+005  6.40195E+005  1.03465E+006
  1.68848E+006  2.78254E+006  4.63076E+006  7.78292E+006  1.32108E+007  2.26474E+007
  3.92119E+007
  1.87347E+005  1.31672E+005  9.17025E+004  6.38774E+004  4.47407E+004  3.15937E+004
  2.25208E+004  1.62144E+004  1.17937E+004  8.66689E+003  6.43456E+003  4.82571E+003
  3.65503E+003  2.79484E+003  2.15647E+003  1.67785E+003  1.31517E+003  1.03735E+003
  8.22218E+002  6.53894E+002  5.21008E+002  4.15379E+002  3.31060E+002  2.63635E+002
  2.09735E+002  1.66728E+002  1.32511E+002  1.05383E+002  8.39437E+001  6.70416E+001
  5.37319E+001  4.32494E+001  3.49829E+001  2.84505E+001  2.32761E+001  1.91689E+001
  1.59052E+001  1.33127E+001  1.12584E+001  9.63713E+000  8.36218E+000  7.35816E+000
  6.55664E+000  5.89674E+000  5.32988E+000  4.82505E+000  4.36996E+000  3.96641E+000
  3.62243E+000  3.34538E+000  3.13840E+000  3.00054E+000  2.92891E+000  2.92124E+000
  2.97747E+000  3.10004E+000  3.29283E+000  3.55898E+000  3.89861E+000  4.30795E+000
  4.78152E+000  5.31765E+000  5.92609E+000  6.63461E+000  7.49163E+000  8.56453E+000
  9.93680E+000  1.17078E+001  1.39977E+001  1.69572E+001  2.07826E+001  2.57356E+001
  3.21698E+001  4.05671E+001  5.15882E+001  6.61440E+001  8.54979E+001  1.11413E+002
  1.46365E+002  1.93857E+002  2.58874E+002  3.48572E+002  4.73283E+002  6.48051E+002
  8.94934E+002  1.24653E+003  1.75138E+003  2.48234E+003  3.54962E+003  5.12129E+003
  7.45571E+003  1.09533E+004  1.62400E+004  2.43019E+004  3.67065E+004  5.59660E+004
  8.61414E+004  1.33855E+005  2.09999E+005  3.32650E+005  5.32065E+005  8.59355E+005
  1.40162E+006  2.30864E+006  3.84031E+006  6.45171E+006  1.09469E+007  1.87594E+007
  3.24683E+007
  1.52244E+005  1.08062E+005  7.56639E+004  5.28322E+004  3.70369E+004  2.61580E+004
  1.86436E+004  1.34196E+004  9.75837E+003  7.16974E+003  5.32260E+003  3.99216E+003
  3.02479E+003  2.31461E+003  1.78811E+003  1.39385E+003  1.09549E+003  8.67234E+002
  6.90607E+002  5.52365E+002  4.42995E+002  3.55683E+002  2.85534E+002  2.28990E+002
  1.83385E+002  1.46656E+002  1.17161E+002  9.35642E+001  7.47645E+001  5.98428E+001
  4.80313E+001  3.86946E+001  3.13144E+001  2.54751E+001  2.08484E+001  1.71780E+001
  1.42655E+001  1.19580E+001  1.01364E+001  8.70565E+000  7.58535E+000  6.70286E+000
  5.99039E+000  5.38813E+000  4.85184E+000  4.35903E+000  3.90782E+000  3.50872E+000
  3.17420E+000  2.91149E+000  2.72046E+000  2.59602E+000  2.53207E+000  2.52472E+000
  2.57363E+000  2.68221E+000  2.85684E+000  3.10436E+000  3.42839E+000  3.82630E+000
  4.28968E+000  4.80949E+000  5.38511E+000  6.03372E+000  6.79554E+000  7.73259E+000
  8.92382E+000  1.04619E+001  1.24554E+001  1.50372E+001  1.83772E+001  2.27007E+001
  2.83108E+001  3.56204E+001  4.51946E+001  5.78117E+001  7.45495E+001  9.69100E+001
  1.27000E+002  1.67795E+002  2.23526E+002  3.00255E+002  4.06729E+002  5.55668E+002
  7.65702E+002  1.06434E+003  1.49251E+003  2.11159E+003  3.01435E+003  4.34218E+003
  6.31230E+003  9.26117E+003  1.37144E+004  2.04997E+004  3.09321E+004  4.71185E+004
  7.24634E+004  1.12516E+005  1.76402E+005  2.79259E+005  4.46423E+005  7.20672E+005
  1.17490E+006  1.93441E+006  3.21658E+006  5.40194E+006  9.16260E+006  1.56964E+007
  2.71571E+007
  1.23944E+005  8.91196E+004  6.28946E+004  4.40900E+004  3.09615E+004  2.18804E+004
  1.55959E+004  1.12240E+004  8.15962E+003  5.99339E+003  4.44822E+003  3.33583E+003
  2.52749E+003  1.93451E+003  1.49530E+003  1.16676E+003  9.18468E+002  7.28786E+002
  5.82215E+002  4.67602E+002  3.76910E+002  3.04368E+002  2.45855E+002  1.98414E+002
  1.59883E+002  1.28611E+002  1.03293E+002  8.28699E+001  6.64683E+001  5.33571E+001
  4.29182E+001  3.46304E+001  2.80598E+001  2.28518E+001  1.87223E+001  1.54471E+001
  1.28514E+001  1.07997E+001  9.18584E+000  7.92365E+000  6.93820E+000  6.15916E+000
  5.51946E+000  4.96135E+000  4.44652E+000  3.96221E+000  3.51684E+000  3.12800E+000
  2.81015E+000  2.56789E+000  2.39626E+000  2.28605E+000  2.22945E+000  2.22251E+000
  2.26487E+000  2.35967E+000  2.51417E+000  2.73844E+000  3.04072E+000  3.42177E+000
  3.87275E+000  4.37935E+000  4.93154E+000  5.53564E+000  6.22264E+000  7.04845E+000
  8.08774E+000  9.42779E+000  1.11681E+001  1.34266E+001  1.63517E+001  2.01381E+001
  2.50469E+001  3.14334E+001  3.97834E+001  5.07655E+001  6.53044E+001  8.46878E+001
  1.10720E+002  1.45945E+002  1.93981E+002  2.60001E+002  3.51468E+002  4.79221E+002
  6.59130E+002  9.14604E+002  1.28045E+003  1.80884E+003  2.57857E+003  3.70970E+003
  5.38655E+003  7.89453E+003  1.16792E+004  1.74423E+004  2.62979E+004  4.00304E+004
  6.15226E+004  9.54719E+004  1.49601E+005  2.36717E+005  3.78250E+005  6.10378E+005
  9.94728E+005  1.63722E+006  2.72155E+006  4.56920E+006  7.74776E+006  1.32683E+007
  2.29472E+007
  1.00920E+005  7.37228E+004  5.26055E+004  3.71020E+004  2.61304E+004  1.84891E+004
  1.31840E+004  9.48808E+003  6.89621E+003  5.06387E+003  3.75712E+003  2.81672E+003
  2.13370E+003  1.63295E+003  1.26235E+003  9.85386E+002  7.76315E+002  6.16815E+002
  4.93753E+002  3.97661E+002  3.21694E+002  2.60917E+002  2.11803E+002  1.71840E+002
  1.39220E+002  1.12589E+002  9.08885E+001  7.32597E+001  5.89993E+001  4.75210E+001
  3.83275E+001  3.09940E+001  2.51604E+001  2.05270E+001  1.68496E+001  1.39331E+001
  1.16241E+001  9.80285E+000  8.37450E+000  7.26089E+000  6.39201E+000  5.70012E+000
  5.11990E+000  4.59697E+000  4.09996E+000  3.62554E+000  3.19079E+000  2.81798E+000
  2.52110E+000  2.30031E+000  2.14544E+000  2.04484E+000  1.99190E+000  1.98493E+000
  2.02388E+000  2.10984E+000  2.24805E+000  2.44971E+000  2.72753E+000  3.08711E+000
  3.52147E+000  4.01350E+000  4.54594E+000  5.11529E+000  5.74314E+000  6.47849E+000
  7.39110E+000  8.56324E+000  1.00867E+001  1.20674E+001  1.46360E+001  1.79617E+001
  2.22712E+001  2.78719E+001  3.51840E+001  4.47854E+001  5.74751E+001  7.43646E+001
  9.70101E+001  1.27605E+002  1.69266E+002  2.26445E+002  3.05563E+002  4.15937E+002
  5.71203E+002  7.91462E+002  1.10659E+003  1.56134E+003  2.22330E+003  3.19536E+003
  4.63546E+003  6.78809E+003  1.00348E+004  1.49762E+004  2.25659E+004  3.43305E+004
  5.27358E+004  8.17991E+004  1.28123E+005  2.02656E+005  3.23713E+005  5.22206E+005
  8.50784E+005  1.39991E+006  2.32644E+006  3.90476E+006  6.61909E+006  1.13314E+007
  1.95887E+007
  8.20359E+004  6.10138E+004  4.41779E+004  3.14404E+004  2.22479E+004  1.57773E+004
  1.12608E+004  8.10628E+003  5.89147E+003  4.32504E+003  3.20789E+003  2.40410E+003
  1.82051E+003  1.39287E+003  1.07658E+003  8.40387E+002  6.62266E+002  5.26538E+002
  4.21964E+002  3.40432E+002  2.76062E+002  2.24604E+002  1.83004E+002  1.49095E+002
  1.21331E+002  9.85732E+001  7.99400E+001  6.47203E+001  5.23340E+001  4.23026E+001
  3.42227E+001  2.77477E+001  2.25797E+001  1.84663E+001  1.51985E+001  1.26072E+001
  1.05578E+001  8.94389E+000  7.68051E+000  6.69618E+000  5.92567E+000  5.30493E+000
  4.77245E+000  4.27899E+000  3.80008E+000  3.33986E+000  2.92109E+000  2.56800E+000
  2.29238E+000  2.08948E+000  1.94504E+000  1.84749E+000  1.79395E+000  1.78641E+000
  1.82532E+000  1.90863E+000  2.03734E+000  2.22123E+000  2.47597E+000  2.81209E+000
  3.22585E+000  3.69972E+000  4.21215E+000  4.75236E+000  5.33353E+000  5.99695E+000
  6.80611E+000  7.83747E+000  9.17587E+000  1.09174E+001  1.31783E+001  1.61077E+001
  1.99035E+001  2.48341E+001  3.12657E+001  3.97014E+001  5.08369E+001  6.56393E+001
  8.54619E+001  1.12212E+002  1.48595E+002  1.98480E+002  2.67437E+002  3.63552E+002
  4.98648E+002  6.90151E+002  9.63949E+002  1.35881E+003  1.93325E+003  2.77635E+003
  4.02480E+003  5.89012E+003  8.70236E+003  1.29809E+004  1.95502E+004  2.97300E+004
  4.56512E+004  7.07851E+004  1.10836E+005  1.75260E+005  2.79875E+005  4.51371E+005
  7.35194E+005  1.20942E+006  2.00936E+006  3.37162E+006  5.71350E+006  9.77705E+006
  1.68921E+007
  6.64846E+004  5.03808E+004  3.71380E+004  2.67701E+004  1.90837E+004  1.35853E+004
  9.71411E+003  6.99825E+003  5.08725E+003  3.73428E+003  2.76900E+003  2.07445E+003
  1.57028E+003  1.20098E+003  9.27957E+002  7.24213E+002  5.70684E+002  4.53811E+002
  3.63873E+002  2.93848E+002  2.38642E+002  1.94561E+002  1.58943E+002  1.29894E+002
  1.06071E+002  8.64957E+001  7.04183E+001  5.72354E+001  4.64571E+001  3.76840E+001
  3.05829E+001  2.48689E+001  2.02946E+001  1.66473E+001  1.37483E+001  1.14505E+001
  9.63538E+000  8.20768E+000  7.08991E+000  6.21590E+000  5.52503E+000  4.95866E+000
  4.46211E+000  3.99356E+000  3.53487E+000  3.09434E+000  2.69646E+000  2.36484E+000
  2.10855E+000  1.91916E+000  1.78048E+000  1.68271E+000  1.62710E+000  1.61881E+000
  1.65863E+000  1.74191E+000  1.86544E+000  2.03629E+000  2.27111E+000  2.58385E+000
  2.97399E+000  3.42544E+000  3.91573E+000  4.43038E+000  4.97593E+000  5.58522E+000
  6.31323E+000  7.22900E+000  8.41055E+000  9.94611E+000  1.19409E+001  1.45281E+001
  1.78831E+001  2.22421E+001  2.79272E+001  3.53802E+001  4.52118E+001  5.82706E+001
  7.57440E+001  9.93045E+001  1.31325E+002  1.75195E+002  2.35796E+002  3.20210E+002
  4.38788E+002  6.06786E+002  8.46857E+002  1.19292E+003  1.69616E+003  2.43446E+003
  3.52734E+003  5.15969E+003  7.61993E+003  1.13619E+004  1.71058E+004  2.60043E+004
  3.99185E+004  6.18793E+004  9.68664E+004  1.53134E+005  2.44485E+005  3.94207E+005
  6.41942E+005  1.05577E+006  1.75363E+006  2.94163E+006  4.98291E+006  8.52236E+006
  1.47131E+007
  5.36580E+004  4.14277E+004  3.11459E+004  2.28300E+004  1.64554E+004  1.17878E+004
  8.45667E+003  6.10225E+003  4.43903E+003  3.25908E+003  2.41638E+003  1.80980E+003
  1.36946E+003  1.04697E+003  8.08644E+002  6.30878E+002  4.97009E+002  3.95186E+002
  3.16908E+002  2.56035E+002  2.08107E+002  1.69885E+002  1.39028E+002  1.13867E+002
  9.32203E+001  7.62336E+001  6.22567E+001  5.07684E+001  4.13458E+001  3.36470E+001
  2.73916E+001  2.23413E+001  1.82890E+001  1.50545E+001  1.24841E+001  1.04492E+001
  8.84416E+000  7.58249E+000  6.59198E+000  5.81016E+000  5.18064E+000  4.65170E+000
  4.17859E+000  3.72954E+000  3.29260E+000  2.87686E+000  2.50427E+000  2.19543E+000
  1.95706E+000  1.77943E+000  1.64650E+000  1.55036E+000  1.49456E+000  1.48566E+000
  1.52453E+000  1.60536E+000  1.72282E+000  1.88198E+000  2.09895E+000  2.38871E+000
  2.75280E+000  3.17794E+000  3.64417E+000  4.13692E+000  4.65786E+000  5.23040E+000
  5.89853E+000  6.72197E+000  7.77187E+000  9.13034E+000  1.08948E+001  1.31865E+001
  1.61631E+001  2.00351E+001  2.50885E+001  3.17150E+001  4.04554E+001  5.20614E+001
  6.75842E+001  8.85044E+001  1.16922E+002  1.55837E+002  2.09569E+002  2.84381E+002
  3.89429E+002  5.38200E+002  7.50720E+002  1.05697E+003  1.50217E+003  2.15515E+003
  3.12148E+003  4.56443E+003  6.73873E+003  1.00451E+004  1.51193E+004  2.29787E+004
  3.52658E+004  5.46549E+004  8.55394E+004  1.35200E+005  2.15809E+005  3.47899E+005
  5.66409E+005  9.31317E+005  1.54647E+006  2.59318E+006  4.39050E+006  7.50385E+006
  1.29412E+007
  4.30540E+004  3.38986E+004  2.59905E+004  1.94283E+004  1.42182E+004  1.02844E+004
  7.41932E+003  5.36988E+003  3.91230E+003  2.87436E+003  2.13157E+003  1.59635E+003
  1.20763E+003  9.22926E+002  7.12553E+002  5.55690E+002  4.37622E+002  3.47875E+002
  2.78937E+002  2.25382E+002  1.83265E+002  1.49717E+002  1.22660E+002  1.00609E+002
  8.25141E+001  6.76193E+001  5.53530E+001  4.52577E+001  3.69617E+001  3.01662E+001
  2.46296E+001  2.01491E+001  1.65489E+001  1.36748E+001  1.13931E+001  9.59033E+000
  8.17099E+000  7.05485E+000  6.17332E+000  5.46659E+000  4.88233E+000  4.37654E+000
  3.91587E+000  3.48027E+000  3.06440E+000  2.67644E+000  2.33277E+000  2.04865E+000
  1.82868E+000  1.66390E+000  1.54002E+000  1.44998E+000  1.39721E+000  1.38780E+000
  1.42251E+000  1.49590E+000  1.60310E+000  1.74891E+000  1.94808E+000  2.21435E+000
  2.55033E+000  2.94674E+000  3.38875E+000  3.86413E+000  4.37067E+000  4.92169E+000
  5.54872E+000  6.30085E+000  7.24212E+000  8.44976E+000  1.00158E+001  1.20531E+001
  1.47059E+001  1.81643E+001  2.26850E+001  2.86186E+001  3.64490E+001  4.68480E+001
  6.07555E+001  7.94949E+001  1.04944E+002  1.39783E+002  1.87874E+002  2.54812E+002
  3.48777E+002  4.81819E+002  6.71824E+002  9.45562E+002  1.34342E+003  1.92684E+003
  2.79006E+003  4.07881E+003  6.02041E+003  8.97240E+003  1.35020E+004  2.05167E+004
  3.14815E+004  4.87811E+004  7.63326E+004  1.20626E+005  1.92509E+005  3.10273E+005
  5.05034E+005  8.30172E+005  1.37804E+006  2.30966E+006  3.90788E+006  6.67249E+006
  1.14905E+007
  3.42808E+004  2.75813E+004  2.15600E+004  1.64456E+004  1.22626E+004  8.99348E+003
  6.54549E+003  4.76214E+003  3.47967E+003  2.56048E+003  1.90020E+003  1.42342E+003
  1.07676E+003  8.22712E+002  6.34970E+002  4.94998E+002  3.89676E+002  3.09657E+002
  2.48233E+002  2.00555E+002  1.63097E+002  1.33291E+002  1.09276E+002  8.97174E+001
  7.36715E+001  6.04623E+001  4.95811E+001  4.06213E+001  3.32514E+001  2.72057E+001
  2.22717E+001  1.82735E+001  1.50591E+001  1.24946E+001  1.04623E+001  8.86019E+000
  7.60037E+000  6.60706E+000  5.81442E+000  5.16557E+000  4.61324E+000  4.12169E+000
  3.66827E+000  3.24314E+000  2.84692E+000  2.48710E+000  2.17415E+000  1.91683E+000
  1.71702E+000  1.56721E+000  1.45560E+000  1.37533E+000  1.32791E+000  1.31772E+000
  1.34535E+000  1.40697E+000  1.50016E+000  1.63057E+000  1.81096E+000  2.05277E+000
  2.35950E+000  2.72670E+000  3.14549E+000  3.60658E+000  4.10481E+000  4.64466E+000
  5.24568E+000  5.94577E+000  6.80096E+000  7.88360E+000  9.28175E+000  1.11025E+001
  1.34801E+001  1.65892E+001  2.06628E+001  2.60184E+001  3.30930E+001  4.24932E+001
  5.50676E+001  7.20115E+001  9.50199E+001  1.26514E+002  1.69980E+002  2.30471E+002
  3.15372E+002  4.35558E+002  6.07175E+002  8.54381E+002  1.21362E+003  1.74034E+003
  2.51953E+003  3.68268E+003  5.43479E+003  8.09830E+003  1.21846E+004  1.85120E+004
  2.84009E+004  4.40005E+004  6.88403E+004  1.08766E+005  1.73548E+005  2.79650E+005
  4.55064E+005  7.47777E+005  1.24071E+006  2.07818E+006  3.51300E+006  5.99007E+006
  1.02940E+007
  2.70778E+004  2.22792E+004  1.77772E+004  1.38276E+004  1.05194E+004  7.85171E+003
  5.78823E+003  4.24645E+003  3.11866E+003  2.30162E+003  1.71088E+003  1.28264E+003
  9.70561E+002  7.41569E+002  5.72234E+002  4.45957E+002  3.50947E+002  2.78785E+002
  2.23419E+002  1.80472E+002  1.46759E+002  1.19959E+002  9.83835E+001  8.08242E+001
  6.64237E+001  5.45704E+001  4.48064E+001  3.67664E+001  3.01516E+001  2.47220E+001
  2.02873E+001  1.66918E+001  1.38019E+001  1.14991E+001  9.67771E+000  8.24400E+000
  7.11536E+000  6.21924E+000  5.49275E+000  4.88358E+000  4.35167E+000  3.87045E+000
  3.42617E+000  3.01529E+000  2.64098E+000  2.30952E+000  2.02716E+000  1.79753E+000
  1.61945E+000  1.48621E+000  1.38827E+000  1.31895E+000  1.27740E+000  1.26571E+000
  1.28455E+000  1.33263E+000  1.41067E+000  1.52496E+000  1.68588E+000  1.90270E+000
  2.18012E+000  2.51794E+000  2.91224E+000  3.35698E+000  3.84647E+000  4.37968E+000
  4.96634E+000  5.63283E+000  6.42547E+000  7.41025E+000  8.67127E+000  1.03116E+001
  1.24587E+001  1.52753E+001  1.89765E+001  2.38528E+001  3.03031E+001  3.88811E+001
  5.03608E+001  6.58328E+001  8.68436E+001  1.15603E+002  1.55291E+002  2.10520E+002
  2.88026E+002  3.97733E+002  5.54368E+002  7.79967E+002  1.10777E+003  1.58834E+003
  2.29918E+003  3.36016E+003  4.95817E+003  7.38711E+003  1.11131E+004  1.68816E+004
  2.58956E+004  4.01128E+004  6.27469E+004  9.91196E+004  1.58120E+005  2.54721E+005
  4.14359E+005  6.80588E+005  1.12854E+006  1.88866E+006  3.18857E+006  5.42648E+006
  9.29872E+006
  2.12635E+004  1.78495E+004  1.45562E+004  1.15495E+004  8.95972E+003  6.81844E+003
  5.11039E+003  3.79514E+003  2.81002E+003  2.08450E+003  1.55427E+003  1.16729E+003
  8.84086E+002  6.75762E+002  5.21486E+002  4.06352E+002  3.19701E+002  2.53889E+002
  2.03410E+002  1.64272E+002  1.33571E+002  1.09183E+002  8.95661E+001  7.36102E+001
  6.05294E+001  4.97641E+001  4.08979E+001  3.35990E+001  2.75952E+001  2.26673E+001
  1.86420E+001  1.53789E+001  1.27581E+001  1.06725E+001  9.02495E+000  7.72742E+000
  6.70065E+000  5.87482E+000  5.19111E+000  4.60405E+000  4.08298E+000  3.61099E+000
  3.18130E+000  2.79282E+000  2.44718E+000  2.14715E+000  1.89552E+000  1.69309E+000
  1.53707E+000  1.42102E+000  1.33685E+000  1.27800E+000  1.24155E+000  1.22765E+000
  1.23746E+000  1.27255E+000  1.33624E+000  1.43476E+000  1.57624E+000  1.76826E+000
  2.01606E+000  2.32206E+000  2.68655E+000  3.10802E+000  3.58351E+000  4.11036E+000
  4.69111E+000  5.34099E+000  6.09474E+000  7.00963E+000  8.16471E+000  9.65966E+000
  1.16175E+001  1.41928E+001  1.75868E+001  2.20690E+001  2.80079E+001  3.59141E+001
  4.65013E+001  6.07750E+001  8.01614E+001  1.06699E+002  1.43320E+002  1.94277E+002
  2.65786E+002  3.66994E+002  5.11484E+002  7.19572E+002  1.02190E+003  1.46508E+003
  2.12055E+003  3.09877E+003  4.57196E+003  6.81088E+003  1.02449E+004  1.55606E+004
  2.38655E+004  3.69618E+004  5.78066E+004  9.12947E+004  1.45597E+005  2.34469E+005
  3.81247E+005  6.25831E+005  1.03688E+006  1.73318E+006  2.92086E+006  4.95771E+006
  8.46230E+006
  1.66622E+004  1.42048E+004  1.18228E+004  9.57948E+003  7.57724E+003  5.87798E+003
  4.48795E+003  3.38596E+003  2.53702E+003  1.89746E+003  1.42234E+003  1.07172E+003
  8.13272E+002  6.22291E+002  4.80462E+002  3.74441E+002  2.94577E+002  2.33896E+002
  1.87352E+002  1.51275E+002  1.22988E+002  1.00533E+002  8.24820E+001  6.78079E+001
  5.57818E+001  4.58858E+001  3.77370E+001  3.10311E+001  2.55177E+001  2.09943E+001
  1.73009E+001  1.43085E+001  1.19074E+001  9.99840E+000  8.49025E+000  7.29824E+000
  6.34545E+000  5.56510E+000  4.90405E+000  4.32565E+000  3.80958E+000  3.34770E+000
  2.93780E+000  2.57853E+000  2.26761E+000  2.00274E+000  1.78269E+000  1.60651E+000
  1.47147E+000  1.37194E+000  1.30076E+000  1.25129E+000  1.21907E+000  1.20283E+000
  1.20454E+000  1.22827E+000  1.27908E+000  1.36287E+000  1.48600E+000  1.65417E+000
  1.87179E+000  2.14277E+000  2.47151E+000  2.86225E+000  3.31709E+000  3.83486E+000
  4.41400E+000  5.06005E+000  5.79548E+000  6.66670E+000  7.74578E+000  9.12874E+000
  1.09355E+001  1.33155E+001  1.64599E+001  2.06223E+001  2.61471E+001  3.35107E+001
  4.33782E+001  5.66868E+001  7.47662E+001  9.95163E+001  1.33672E+002  1.81197E+002
  2.47886E+002  3.42268E+002  4.77001E+002  6.71023E+002  9.52894E+002  1.36604E+003
  1.97702E+003  2.88874E+003  4.26162E+003  6.34779E+003  9.54699E+003  1.44984E+004
  2.22326E+004  3.44258E+004  5.38279E+004  8.49874E+004  1.35492E+005  2.18098E+005
  3.54421E+005  5.81326E+005  9.62042E+005  1.60540E+006  2.69888E+006  4.56442E+006
  7.75089E+006
  1.30797E+004  1.12688E+004  9.53398E+003  7.88228E+003  6.36229E+003  5.03003E+003
  3.91244E+003  3.00462E+003  2.28602E+003  1.73007E+003  1.30778E+003  9.90916E+002
  7.54628E+002  5.78660E+002  4.47321E+002  3.48833E+002  2.74501E+002  2.17964E+002
  1.74577E+002  1.40946E+002  1.14583E+002  9.36637E+001  7.68566E+001  6.31996E+001
  5.20096E+001  4.28023E+001  3.52212E+001  2.89848E+001  2.38604E+001  1.96591E+001
  1.62309E+001  1.34555E+001  1.12301E+001  9.46145E+000  8.06144E+000  6.94748E+000
  6.04459E+000  5.28993E+000  4.63754E+000  4.06054E+000  3.54829E+000  3.09919E+000
  2.71285E+000  2.38550E+000  2.11030E+000  1.88015E+000  1.69028E+000  1.53830E+000
  1.42205E+000  1.33716E+000  1.27709E+000  1.23513E+000  1.20610E+000  1.18812E+000
  1.18367E+000  1.19822E+000  1.23803E+000  1.30911E+000  1.41646E+000  1.56339E+000
  1.75270E+000  1.98897E+000  2.27993E+000  2.63536E+000  3.06352E+000  3.56731E+000
  4.14426E+000  4.79299E+000  5.52456E+000  6.37348E+000  7.40296E+000  8.70433E+000
  1.03950E+001  1.26210E+001  1.55671E+001  1.94749E+001  2.46706E+001  3.16036E+001
  4.09010E+001  5.34458E+001  7.04913E+001  9.38282E+001  1.26034E+002  1.70846E+002
  2.33724E+002  3.22707E+002  4.49723E+002  6.32618E+002  8.98297E+002  1.28767E+003
  1.86342E+003  2.72247E+003  4.01584E+003  5.98088E+003  8.99376E+003  1.36558E+004
  2.09362E+004  3.24106E+004  5.06622E+004  7.99607E+004  1.27421E+005  2.04986E+005
  3.32851E+005  5.45345E+005  9.01075E+005  1.50022E+006  2.51365E+006  4.23092E+006
  7.13783E+006
  1.03188E+004  8.94814E+003  7.65820E+003  6.43792E+003  5.29976E+003  4.27303E+003
  3.38548E+003  2.64678E+003  2.04847E+003  1.57377E+003  1.20391E+003  9.20185E+002
  7.04939E+002  5.42647E+002  4.20489E+002  3.28374E+002  2.58604E+002  2.05421E+002
  1.64558E+002  1.32864E+002  1.08017E+002  8.83048E+001  7.24724E+001  5.96112E+001
  4.90745E+001  4.04044E+001  3.32656E+001  2.73944E+001  2.25731E+001  1.86230E+001
  1.54024E+001  1.27969E+001  1.07088E+001  9.04804E+000  7.72880E+000  6.66963E+000
  5.79775E+000  5.05512E+000  4.40373E+000  3.82613E+000  3.31960E+000  2.88641E+000
  2.52534E+000  2.22867E+000  1.98498E+000  1.78402E+000  1.61921E+000  1.48743E+000
  1.38686E+000  1.31414E+000  1.26297E+000  1.22631E+000  1.19933E+000  1.18054E+000
  1.17209E+000  1.17950E+000  1.21013E+000  1.27061E+000  1.36486E+000  1.49447E+000
  1.66112E+000  1.86885E+000  2.12610E+000  2.44626E+000  2.84403E+000  3.32851E+000
  3.89950E+000  4.55180E+000  5.28725E+000  6.12880E+000  7.12985E+000  8.37581E+000
  9.98148E+000  1.20909E+001  1.48845E+001  1.85959E+001  2.35377E+001  3.01390E+001
  3.89976E+001  5.09550E+001  6.72055E+001  8.94557E+001  1.20162E+002  1.62886E+002
  2.22831E+002  3.07656E+002  4.28728E+002  6.03044E+002  8.56233E+002  1.22725E+003
  1.77580E+003  2.59412E+003  3.82596E+003  5.69715E+003  8.56548E+003  1.30027E+004
  1.99298E+004  3.08433E+004  4.81946E+004  7.60312E+004  1.21087E+005  1.94646E+005
  3.15723E+005  5.16506E+005  8.51592E+005  1.41345E+006  2.35782E+006  3.94464E+006
  6.60307E+006
  8.20041E+003  7.13724E+003  6.15302E+003  5.23510E+003  4.38165E+003  3.60108E+003
  2.90800E+003  2.31448E+003  1.82234E+003  1.42341E+003  1.10524E+003  8.55105E+002
  6.61070E+002  5.12123E+002  3.98514E+002  3.12049E+002  2.46152E+002  1.95719E+002
  1.56873E+002  1.26700E+002  1.03028E+002  8.42445E+001  6.91589E+001  5.69059E+001
  4.68673E+001  3.86055E+001  3.18017E+001  2.62066E+001  2.16141E+001  1.78542E+001
  1.47906E+001  1.23135E+001  1.03283E+001  8.74714E+000  7.48523E+000  6.46218E+000
  5.60765E+000  4.86882E+000  4.21534E+000  3.63779E+000  3.13917E+000  2.72331E+000
  2.38631E+000  2.11558E+000  1.89591E+000  1.71589E+000  1.56933E+000  1.45306E+000
  1.36484E+000  1.30150E+000  1.25698E+000  1.22402E+000  1.19840E+000  1.17938E+000
  1.16826E+000  1.16995E+000  1.19237E+000  1.24230E+000  1.32369E+000  1.43928E+000
  1.59131E+000  1.78160E+000  2.01526E+000  2.30588E+000  2.67381E+000  3.13600E+000
  3.69712E+000  4.35109E+000  5.09316E+000  5.93635E+000  6.92446E+000  8.13650E+000
  9.68431E+000  1.17105E+001  1.43933E+001  1.79609E+001  2.27167E+001  2.90751E+001
  3.76125E+001  4.91401E+001  6.48089E+001  8.62633E+001  1.15871E+002  1.57063E+002
  2.14854E+002  2.96623E+002  4.13319E+002  5.81314E+002  8.25287E+002  1.18275E+003
  1.71116E+003  2.49930E+003  3.68545E+003  5.48680E+003  8.24732E+003  1.25163E+004
  1.91782E+004  2.96688E+004  4.63375E+004  7.30579E+004  1.16262E+005  1.86694E+005
  3.02389E+005  4.93690E+005  8.11624E+005  1.34161E+006  2.22543E+006  3.69595E+006
  6.13284E+006
  6.57508E+003  5.73305E+003  4.96335E+003  4.25586E+003  3.60564E+003  3.01197E+003
  2.47797E+003  2.00914E+003  1.60959E+003  1.27826E+003  1.00867E+003  7.92065E+002
  6.20012E+002  4.84927E+002  3.79934E+002  2.98877E+002  2.36471E+002  1.88379E+002
  1.51167E+002  1.22183E+002  9.94058E+001  8.13167E+001  6.67837E+001  5.49775E+001
  4.53028E+001  3.73378E+001  3.07760E+001  2.53793E+001  2.09509E+001  1.73270E+001
  1.43758E+001  1.19900E+001  1.00771E+001  8.55051E+000  7.32619E+000  6.32471E+000
  5.47826E+000  4.73881E+000  4.08240E+000  3.50569E+000  3.01534E+000  2.61521E+000
  2.29795E+000  2.04634E+000  1.84247E+000  1.67556E+000  1.54130E+000  1.43680E+000
  1.35827E+000  1.30146E+000  1.26081E+000  1.22988E+000  1.20508E+000  1.18597E+000
  1.17320E+000  1.17061E+000  1.18483E+000  1.22215E+000  1.28907E+000  1.39274E+000
  1.53740E+000  1.72171E+000  1.94429E+000  2.21520E+000  2.55860E+000  2.99970E+000
  3.54964E+000  4.20353E+000  4.95253E+000  5.80214E+000  6.78802E+000  7.98317E+000
  9.49651E+000  1.14697E+001  1.40798E+001  1.75522E+001  2.21846E+001  2.83817E+001
  3.67059E+001  4.79480E+001  6.32297E+001  8.41538E+001  1.13027E+002  1.53194E+002
  2.09540E+002  2.89253E+002  4.02997E+002  5.66717E+002  8.04442E+002  1.15268E+003
  1.66735E+003  2.43483E+003  3.58958E+003  5.34272E+003  8.02844E+003  1.21800E+004
  1.86555E+004  2.88462E+004  4.50256E+004  7.09343E+004  1.12767E+005  1.80831E+005
  2.92328E+005  4.75975E+005  7.79533E+005  1.28185E+006  2.11176E+006  3.47808E+006
  5.71860E+006
  5.32427E+003  4.64565E+003  4.03078E+003  3.47218E+003  2.96532E+003  2.50715E+003
  2.09568E+003  1.73023E+003  1.41147E+003  1.13999E+003  9.14117E+002  7.29210E+002
  5.79343E+002  4.58948E+002  3.63208E+002  2.87817E+002  2.28872E+002  1.82937E+002
  1.47121E+002  1.19081E+002  9.69766E+001  7.93880E+001  6.52422E+001  5.37433E+001
  4.43157E+001  3.65495E+001  3.01476E+001  2.48806E+001  2.05584E+001  1.70224E+001
  1.41432E+001  1.18151E+001  9.94686E+000  8.45274E+000  7.24928E+000  6.25809E+000
  5.41353E+000  4.67123E+000  4.01168E+000  3.43538E+000  2.95105E+000  2.56207E+000
  2.25829E+000  2.01902E+000  1.82475E+000  1.66585E+000  1.53997E+000  1.44442E+000
  1.37340E+000  1.32057E+000  1.28086E+000  1.24987E+000  1.22510E+000  1.20611E+000
  1.19315E+000  1.18812E+000  1.19442E+000  1.21827E+000  1.27088E+000  1.36454E+000
  1.50563E+000  1.69024E+000  1.91034E+000  2.17088E+000  2.49778E+000  2.92315E+000
  3.46427E+000  4.11828E+000  4.87424E+000  5.73275E+000  6.72369E+000  7.91546E+000
  9.41463E+000  1.13623E+001  1.39355E+001  1.73587E+001  2.19268E+001  2.80398E+001
  3.62525E+001  4.73448E+001  6.24222E+001  8.30648E+001  1.11546E+002  1.51161E+002
  2.06724E+002  2.85315E+002  3.97437E+002  5.58790E+002  7.93027E+002  1.13608E+003
  1.64296E+003  2.39860E+003  3.53518E+003  5.26012E+003  7.90149E+003  1.19824E+004
  1.83437E+004  2.83467E+004  4.42115E+004  6.95817E+004  1.10468E+005  1.76819E+005
  2.85116E+005  4.62592E+005  7.53945E+005  1.23186E+006  2.01346E+006  3.28688E+006
  5.35473E+006
  4.35698E+003  3.80175E+003  3.30170E+003  2.85123E+003  2.44679E+003  2.08540E+003
  1.76388E+003  1.47895E+003  1.22797E+003  1.00953E+003  8.22966E+002  6.66804E+002
  5.37974E+002  4.32535E+002  3.46815E+002  2.77733E+002  2.22586E+002  1.78892E+002
  1.44404E+002  1.17173E+002  9.55838E+001  7.83439E+001  6.44482E+001  5.31374E+001
  4.38547E+001  3.62006E+001  2.98856E+001  2.46865E+001  2.04187E+001  1.69267E+001
  1.40826E+001  1.17815E+001  9.93259E+000  8.45094E+000  7.25381E+000  6.26379E+000
  5.41678E+000  4.67044E+000  4.00736E+000  3.42974E+000  2.94713E+000  2.56279E+000
  2.26556E+000  2.03326E+000  1.84544E+000  1.69257E+000  1.57296E+000  1.48382E+000
  1.41782E+000  1.36676E+000  1.32581E+000  1.29301E+000  1.26743E+000  1.24884E+000
  1.23724E+000  1.23193E+000  1.23257E+000  1.24594E+000  1.28772E+000  1.37387E+000
  1.51197E+000  1.69656E+000  1.91562E+000  2.17091E+000  2.48932E+000  2.90702E+000
  3.44493E+000  4.10156E+000  4.86522E+000  5.73426E+000  6.73565E+000  7.93530E+000
  9.43861E+000  1.13868E+001  1.39575E+001  1.73761E+001  2.19375E+001  2.80414E+001
  3.62414E+001  4.73153E+001  6.23655E+001  8.29671E+001  1.11386E+002  1.50907E+002
  2.06324E+002  2.84692E+002  3.96469E+002  5.57286E+002  7.90685E+002  1.13241E+003
  1.63718E+003  2.38943E+003  3.52047E+003  5.23623E+003  7.86215E+003  1.19166E+004
  1.82316E+004  2.81515E+004  4.38635E+004  6.89441E+004  1.09264E+005  1.74472E+005
  2.80402E+005  4.52891E+005  7.33736E+005  1.18994E+006  1.92841E+006  3.11989E+006
  5.03561E+006
  3.60450E+003  3.14406E+003  2.73107E+003  2.36120E+003  2.03170E+003  1.74012E+003
  1.48352E+003  1.25825E+003  1.06050E+003  8.87012E+002  7.35803E+002  6.05908E+002
  4.96310E+002  4.05071E+002  3.29614E+002  2.67504E+002  2.16751E+002  1.75653E+002
  1.42631E+002  1.16208E+002  9.50631E+001  7.80720E+001  6.43221E+001  5.31014E+001
  4.38764E+001  3.62588E+001  2.99655E+001  2.47788E+001  2.05182E+001  1.70303E+001
  1.41876E+001  1.18850E+001  1.00321E+001  8.54446E+000  7.34044E+000  6.34362E+000
  5.49061E+000  4.73935E+000  4.07222E+000  3.49098E+000  3.00498E+000  2.61805E+000
  2.32024E+000  2.09027E+000  1.90722E+000  1.76007E+000  1.64573E+000  1.56074E+000
  1.49724E+000  1.44636E+000  1.40344E+000  1.36818E+000  1.34120E+000  1.32287E+000
  1.31317E+000  1.30946E+000  1.30874E+000  1.31773E+000  1.35419E+000  1.43566E+000
  1.56961E+000  1.74976E+000  1.96417E+000  2.21589E+000  2.53315E+000  2.95255E+000
  3.49471E+000  4.15797E+000  4.93086E+000  5.81206E+000  6.82867E+000  8.04664E+000
  9.57164E+000  1.15458E+001  1.41484E+001  1.76070E+001  2.22196E+001  2.83896E+001
  3.66759E+001  4.78630E+001  6.30628E+001  8.38635E+001  1.12549E+002  1.52430E+002
  2.08337E+002  2.87375E+002  4.00076E+002  5.62174E+002  7.97358E+002  1.14158E+003
  1.64986E+003  2.40702E+003  3.54493E+003  5.27016E+003  7.90888E+003  1.19798E+004
  1.83141E+004  2.82512E+004  4.39631E+004  6.89844E+004  1.09079E+005  1.73638E+005
  2.77888E+005  4.46333E+005  7.18050E+005  1.15501E+006  1.85550E+006  2.97492E+006
  4.75390E+006
  3.01537E+003  2.62871E+003  2.28290E+003  1.97445E+003  1.70116E+003  1.46106E+003
  1.25168E+003  1.06982E+003  9.11766E+002  7.73777E+002  6.52780E+002  5.46856E+002
  4.55134E+002  3.76995E+002  3.11284E+002  2.56335E+002  2.10521E+002  1.72544E+002
  1.41331E+002  1.15878E+002  9.52148E+001  7.84418E+001  6.47760E+001  5.35745E+001
  4.43377E+001  3.66929E+001  3.03651E+001  2.51417E+001  2.08460E+001  1.73261E+001
  1.44542E+001  1.21242E+001  1.02455E+001  8.73453E+000  7.51101E+000  6.49958E+000
  5.63696E+000  4.87981E+000  4.20824E+000  3.62152E+000  3.12774E+000  2.73153E+000
  2.42590E+000  2.19269E+000  2.01158E+000  1.86918E+000  1.75935E+000  1.67718E+000
  1.61501E+000  1.56447E+000  1.52083E+000  1.48392E+000  1.45526E+000  1.43603E+000
  1.42662E+000  1.42448E+000  1.42628E+000  1.43750E+000  1.47438E+000  1.55334E+000
  1.68085E+000  1.85148E+000  2.05784E+000  2.30843E+000  2.63262E+000  3.06345E+000
  3.61748E+000  4.29158E+000  5.07561E+000  5.97109E+000  7.00824E+000  8.25550E+000
  9.82045E+000  1.18470E+001  1.45170E+001  1.80619E+001  2.27855E+001  2.90996E+001
  3.75744E+001  4.90107E+001  6.45427E+001  8.57901E+001  1.15082E+002  1.55791E+002
  2.12839E+002  2.93464E+002  4.08389E+002  5.73627E+002  8.13278E+002  1.16390E+003
  1.68141E+003  2.45194E+003  3.60929E+003  5.36286E+003  8.04276E+003  1.21732E+004
  1.85916E+004  2.86441E+004  4.45026E+004  6.96807E+004  1.09859E+005  1.74192E+005
  2.77325E+005  4.42492E+005  7.06326E+005  1.12653E+006  1.79389E+006  2.84881E+006
  4.50140E+006
  2.55116E+003  2.22254E+003  1.92925E+003  1.66841E+003  1.43820E+003  1.23696E+003
  1.06265E+003  9.12588E+002  7.83572E+002  6.72159E+002  5.75098E+002  4.89784E+002
  4.14599E+002  3.48859E+002  2.92237E+002  2.44087E+002  2.03347E+002  1.68925E+002
  1.39967E+002  1.15795E+002  9.57785E+001  7.92820E+001  6.56965E+001  5.44800E+001
  4.51856E+001  3.74661E+001  3.10585E+001  2.57573E+001  2.13901E+001  1.78068E+001
  1.48787E+001  1.24982E+001  1.05741E+001  9.02366E+000  7.76825E+000  6.73394E+000
  5.85733E+000  5.09285E+000  4.41666E+000  3.82390E+000  3.31998E+000  2.90985E+000
  2.58997E+000  2.34674E+000  2.16218E+000  2.02129E+000  1.91461E+000  1.83522E+000
  1.77559E+000  1.72786E+000  1.68640E+000  1.64967E+000  1.61927E+000  1.59703E+000
  1.58397E+000  1.57987E+000  1.58390E+000  1.60031E+000  1.64085E+000  1.71811E+000
  1.83753E+000  1.99726E+000  2.19795E+000  2.45454E+000  2.79530E+000  3.24638E+000
  3.81827E+000  4.50639E+000  5.30345E+000  6.21634E+000  7.28100E+000  8.57055E+000
  1.01958E+001  1.23034E+001  1.50789E+001  1.87595E+001  2.36580E+001  3.01991E+001
  3.89717E+001  5.08020E+001  6.68606E+001  8.88179E+001  1.19075E+002  1.61109E+002
  2.19990E+002  3.03173E+002  4.21696E+002  5.92036E+002  8.38980E+002  1.20011E+003
  1.73284E+003  2.52559E+003  3.71552E+003  5.51702E+003  8.26746E+003  1.25013E+004
  1.90699E+004  2.93356E+004  4.54838E+004  7.10218E+004  1.11562E+005  1.76030E+005
  2.78511E+005  4.41081E+005  6.98292E+005  1.10421E+006  1.74232E+006  2.73746E+006
  4.27154E+006
  2.18312E+003  1.90053E+003  1.64875E+003  1.42531E+003  1.22865E+003  1.05736E+003
  9.09677E+002  7.83366E+002  6.75727E+002  5.83817E+002  5.04702E+002  4.35732E+002
  3.74825E+002  3.20695E+002  2.72838E+002  2.31114E+002  1.95196E+002  1.64418E+002
  1.38049E+002  1.15526E+002  9.64280E+001  8.03649E+001  6.69284E+001  5.57119E+001
  4.63469E+001  3.85269E+001  3.20095E+001  2.66002E+001  2.21333E+001  1.84614E+001
  1.54552E+001  1.30053E+001  1.10191E+001  9.41478E+000  8.11553E+000  7.04938E+000
  6.15314E+000  5.37879E+000  4.69775E+000  4.09968E+000  3.58598E+000  3.16068E+000
  2.82290E+000  2.56389E+000  2.36943E+000  2.22502E+000  2.11917E+000  2.04306E+000
  1.98847E+000  1.94682E+000  1.91040E+000  1.87550E+000  1.84343E+000  1.81619E+000
  1.79501E+000  1.78275E+000  1.78315E+000  1.80095E+000  1.84355E+000  1.91898E+000
  2.03236E+000  2.18722E+000  2.39221E+000  2.66600E+000  3.03257E+000  3.50977E+000
  4.10249E+000  4.80617E+000  5.61841E+000  6.55370E+000  7.65580E+000  9.00400E+000
  1.07134E+001  1.29343E+001  1.58575E+001  1.97281E+001  2.48715E+001  3.17308E+001
  4.09207E+001  5.33037E+001  7.01016E+001  9.30567E+001  1.24673E+002  1.68573E+002
  2.30041E+002  3.16837E+002  4.40450E+002  6.18021E+002  8.75318E+002  1.25138E+003
  1.80581E+003  2.63029E+003  3.86685E+003  5.73712E+003  8.58913E+003  1.29725E+004
  1.97592E+004  3.03368E+004  4.69146E+004  7.30033E+004  1.14151E+005  1.79062E+005
  2.81301E+005  4.41958E+005  6.93855E+005  1.08758E+006  1.69879E+006  2.63702E+006
  4.06114E+006
  1.88968E+003  1.64385E+003  1.42512E+003  1.23136E+003  1.06118E+003  9.13319E+002
  7.86264E+002  6.78079E+002  5.86474E+002  5.08960E+002  4.43028E+002  3.86306E+002
  3.36711E+002  2.92626E+002  2.53057E+002  2.17641E+002  1.86350E+002  1.59047E+002
  1.35326E+002  1.14704E+002  9.68169E+001  8.14160E+001  6.82705E+001  5.71265E+001
  4.77191E+001  3.98023E+001  3.31656E+001  2.76326E+001  2.30484E+001  1.92709E+001
  1.61717E+001  1.36392E+001  1.15791E+001  9.90955E+000  8.55599E+000  7.44887E+000
  6.52603E+000  5.73768E+000  5.05059E+000  4.44846E+000  3.92753E+000  3.48942E+000
  3.13443E+000  2.85765E+000  2.64914E+000  2.49677E+000  2.38902E+000  2.31579E+000
  2.26730E+000  2.23286E+000  2.20206E+000  2.16935E+000  2.13590E+000  2.10335E+000
  2.07205E+000  2.04687E+000  2.03630E+000  2.04789E+000  2.08776E+000  2.16155E+000
  2.27511E+000  2.43642E+000  2.65850E+000  2.95940E+000  3.35682E+000  3.86137E+000
  4.47465E+000  5.19443E+000  6.02536E+000  6.99131E+000  8.14514E+000  9.57314E+000
  1.13954E+001  1.37670E+001  1.68856E+001  2.10073E+001  2.64742E+001  3.37539E+001
  4.34952E+001  5.66091E+001  7.43847E+001  9.86602E+001  1.32075E+002  1.78447E+002
  2.43340E+002  3.34925E+002  4.65287E+002  6.52448E+002  9.23482E+002  1.31937E+003
  1.90261E+003  2.76923E+003  4.06774E+003  6.02937E+003  9.01618E+003  1.35978E+004
  2.06731E+004  3.16624E+004  4.88060E+004  7.56211E+004  1.17593E+005  1.83216E+005
  2.85614E+005  4.45090E+005  6.92870E+005  1.07571E+006  1.66103E+006  2.54517E+006
  3.87028E+006
  1.65457E+003  1.43826E+003  1.24602E+003  1.07597E+003  9.26873E+002  7.97583E+002
  6.86742E+002  5.92652E+002  5.13329E+002  4.46640E+002  3.90446E+002  3.42710E+002
  3.01574E+002  2.65428E+002  2.33029E+002  2.03617E+002  1.76939E+002  1.53025E+002
  1.31848E+002  1.13168E+002  9.66797E+001  8.21672E+001  6.94987E+001  5.85511E+001
  4.91733E+001  4.11968E+001  3.44566E+001  2.88025E+001  2.40964E+001  2.02063E+001
  1.70071E+001  1.43862E+001  1.22467E+001  1.05059E+001  9.09092E+000  7.93497E+000
  6.97802E+000  6.16983E+000  5.47370E+000  4.86773E+000  4.34258E+000  3.89625E+000
  3.52841E+000  3.23641E+000  3.01390E+000  2.85174E+000  2.73969E+000  2.66712E+000
  2.62245E+000  2.59252E+000  2.56478E+000  2.53311E+000  2.49908E+000  2.46353E+000
  2.42479E+000  2.38767E+000  2.36390E+000  2.36504E+000  2.39932E+000  2.47322E+000
  2.59395E+000  2.77136E+000  3.01857E+000  3.34991E+000  3.77704E+000  4.30587E+000
  4.93768E+000  5.67509E+000  6.53158E+000  7.54147E+000  8.76711E+000  1.03020E+001
  1.22717E+001  1.48377E+001  1.82066E+001  2.26494E+001  2.85299E+001  3.63468E+001
  4.67931E+001  6.08414E+001  7.98671E+001  1.05831E+002  1.41544E+002  1.91076E+002
  2.60347E+002  3.58048E+002  4.97030E+002  6.96435E+002  9.84999E+002  1.40617E+003
  2.02614E+003  2.94641E+003  4.32368E+003  6.40122E+003  9.55858E+003  1.43898E+004
  2.18263E+004  3.33262E+004  5.11634E+004  7.88617E+004  1.21844E+005  1.88432E+005
  2.91418E+005  4.50429E+005  6.94902E+005  1.06726E+006  1.62733E+006  2.46157E+006
  3.70088E+006
  1.46551E+003  1.27298E+003  1.10206E+003  9.51064E+002  8.18858E+002  7.04394E+002
  6.06435E+002  5.23460E+002  4.53713E+002  3.95330E+002  3.46460E+002  3.05355E+002
  2.70408E+002  2.40178E+002  2.13428E+002  1.89201E+002  1.66922E+002  1.46420E+002
  1.27760E+002  1.10969E+002  9.59202E+001  8.24379E+001  7.04187E+001  5.98146E+001
  5.05718E+001  4.26038E+001  3.58014E+001  3.00488E+001  2.52305E+001  2.12302E+001
  1.79315E+001  1.52233E+001  1.30061E+001  1.11950E+001  9.71717E+000  8.50823E+000
  7.51099E+000  6.67642E+000  5.96617E+000  5.35424E+000  4.82614E+000  4.37563E+000
  4.00036E+000  3.69810E+000  3.46460E+000  3.29313E+000  3.17487E+000  3.09912E+000
  3.05296E+000  3.02167E+000  2.99225E+000  2.95966E+000  2.92652E+000  2.89274E+000
  2.85387E+000  2.81257E+000  2.78150E+000  2.77558E+000  2.80675E+000  2.88417E+000
  3.01650E+000  3.21355E+000  3.48613E+000  3.84439E+000  4.29570E+000  4.84432E+000
  5.49410E+000  6.25463E+000  7.14934E+000  8.22316E+000  9.54759E+000  1.12232E+001
  1.33821E+001  1.61935E+001  1.98769E+001  2.47219E+001  3.11201E+001  3.96098E+001
  5.09388E+001  6.61567E+001  8.67467E+001  1.14821E+002  1.53409E+002  2.06885E+002
  2.81619E+002  3.86948E+002  5.36666E+002  7.51305E+002  1.06165E+003  1.51419E+003
  2.17964E+003  3.16619E+003  4.64045E+003  6.86016E+003  1.02255E+004  1.53589E+004
  2.32276E+004  3.53301E+004  5.39730E+004  8.26836E+004  1.26837E+005  1.94642E+005
  2.98648E+005  4.57723E+005  6.99114E+005  1.06090E+006  1.59698E+006  2.38728E+006
  3.55523E+006
  1.31314E+003  1.13981E+003  9.86084E+002  8.50436E+002  7.31817E+002  6.29251E+002
  5.41598E+002  4.67469E+002  4.05285E+002  3.53384E+002  3.10133E+002  2.74006E+002
  2.43610E+002  2.17693E+002  1.95136E+002  1.74981E+002  1.56490E+002  1.39233E+002
  1.23110E+002  1.08208E+002  9.45814E+001  8.21757E+001  7.09181E+001  6.07895E+001
  5.17975E+001  4.39266E+001  3.71247E+001  3.13146E+001  2.64074E+001  2.23078E+001
  1.89143E+001  1.61228E+001  1.38341E+001  1.19596E+001  1.04244E+001  9.16442E+000
  8.12494E+000  7.25911E+000  6.52895E+000  5.90644E+000  5.37340E+000  4.91969E+000
  4.54016E+000  4.23152E+000  3.98994E+000  3.80982E+000  3.68316E+000  3.59930E+000
  3.54488E+000  3.50522E+000  3.46895E+000  3.43356E+000  3.40312E+000  3.37680E+000
  3.34738E+000  3.31396E+000  3.28753E+000  3.28444E+000  3.31973E+000  3.40534E+000
  3.55130E+000  3.76681E+000  4.06047E+000  4.43958E+000  4.90988E+000  5.47688E+000
  6.14946E+000  6.94561E+000  7.89898E+000  9.06449E+000  1.05221E+001  1.23796E+001
  1.47766E+001  1.78936E+001  2.19658E+001  2.73075E+001  3.43448E+001  4.36644E+001
  5.60820E+001  7.27411E+001  9.52567E+001  1.25926E+002  1.68042E+002  2.26355E+002
  3.07774E+002  4.22419E+002  5.85222E+002  8.18385E+002  1.15514E+003  1.64561E+003
  2.36583E+003  3.43186E+003  5.02178E+003  7.40981E+003  1.10191E+004  1.65026E+004
  2.48647E+004  3.76420E+004  5.71695E+004  8.69814E+004  1.32436E+005  2.01692E+005
  3.07038E+005  4.66318E+005  7.04371E+005  1.05567E+006  1.57020E+006  2.32392E+006
  3.43508E+006
  1.19031E+003  1.03248E+003  8.92623E+002  7.69344E+002  6.61664E+002  5.68665E+002
  4.89280E+002  4.22228E+002  3.66062E+002  3.19276E+002  2.80403E+002  2.48083E+002
  2.21090E+002  1.98328E+002  1.78817E+002  1.61677E+002  1.46156E+002  1.31684E+002
  1.17956E+002  1.04940E+002  9.27367E+001  8.14145E+001  7.09716E+001  6.14121E+001
  5.27745E+001  4.50940E+001  3.83685E+001  3.25581E+001  2.76001E+001  2.34209E+001
  1.99392E+001  1.70660E+001  1.47087E+001  1.27781E+001  1.11949E+001  9.89237E+000
  8.81528E+000  7.91824E+000  7.16467E+000  6.52651E+000  5.98390E+000  5.52404E+000
  5.13918E+000  4.82421E+000  4.57451E+000  4.38431E+000  4.24572E+000  4.14814E+000
  4.07868E+000  4.02437E+000  3.97700E+000  3.93724E+000  3.91058E+000  3.89592E+000
  3.88420E+000  3.87062E+000  3.86243E+000  3.87482E+000  3.92402E+000  4.02389E+000
  4.18563E+000  4.41843E+000  4.73005E+000  5.12726E+000  5.61693E+000  6.20838E+000
  6.91724E+000  7.77047E+000  8.81142E+000  1.01040E+001  1.17362E+001  1.38236E+001
  1.65159E+001  2.00073E+001  2.45543E+001  3.05011E+001  3.83162E+001  4.86449E+001
  6.23840E+001  8.07895E+001  1.05633E+002  1.39433E+002  1.85792E+002  2.49902E+002
  3.39307E+002  4.65037E+002  6.43345E+002  8.98349E+002  1.26609E+003  1.80075E+003
  2.58435E+003  3.74159E+003  5.46291E+003  8.03988E+003  1.19190E+004  1.77827E+004
  2.66688E+004  4.01461E+004  6.05748E+004  9.15090E+004  1.38330E+005  2.09154E+005
  3.15859E+005  4.75033E+005  7.09378E+005  1.05097E+006  1.54758E+006  2.27277E+006
  3.34117E+006
  1.09157E+003  9.46198E+002  8.17489E+002  7.04149E+002  6.05256E+002  5.19935E+002
  4.47179E+002  3.85790E+002  3.34425E+002  2.91698E+002  2.56268E+002  2.26900E+002
  2.02495E+002  1.82077E+002  1.64781E+002  1.49824E+002  1.36502E+002  1.24216E+002
  1.12538E+002  1.01280E+002  9.04714E+001  8.02247E+001  7.06125E+001  6.16747E+001
  5.34690E+001  4.60621E+001  3.94912E+001  3.37489E+001  2.87943E+001  2.45709E+001
  2.10159E+001  1.80604E+001  1.56285E+001  1.36391E+001  1.20123E+001  1.06763E+001
  9.57141E+000  8.65002E+000  7.87542E+000  7.21997E+000  6.66371E+000  6.19286E+000
  5.79812E+000  5.47282E+000  5.21112E+000  5.00650E+000  4.85070E+000  4.73342E+000
  4.64306E+000  4.56940E+000  4.50788E+000  4.46194E+000  4.43794E+000  4.43519E+000
  4.44443E+000  4.45811E+000  4.47890E+000  4.51856E+000  4.59226E+000  4.71437E+000
  4.89705E+000  5.15033E+000  5.48293E+000  5.90342E+000  6.42215E+000  7.05407E+000
  7.82240E+000  8.76282E+000  9.92748E+000  1.13886E+001  1.32421E+001  1.56130E+001
  1.86633E+001  2.26054E+001  2.77213E+001  3.43911E+001  4.31331E+001  5.46606E+001
  6.99641E+001  9.04282E+001  1.18003E+002  1.55454E+002  2.06733E+002  2.77522E+002
  3.76057E+002  5.14357E+002  7.10085E+002  9.89379E+002  1.39117E+003  1.97381E+003
  2.82520E+003  4.07839E+003  5.93534E+003  8.70308E+003  1.28478E+004  1.90753E+004
  2.84481E+004  4.25590E+004  6.37941E+004  9.57447E+004  1.43822E+005  2.16019E+005
  3.23633E+005  4.82083E+005  7.12638E+005  1.04614E+006  1.52928E+006  2.23420E+006
  3.27304E+006
  1.01273E+003  8.77293E+002  7.57474E+002  6.52063E+002  5.60178E+002  4.80983E+002
  4.13513E+002  3.56634E+002  3.09088E+002  2.69577E+002  2.36860E+002  2.09798E+002
  1.87382E+002  1.68730E+002  1.53064E+002  1.39686E+002  1.27957E+002  1.17299E+002
  1.07239E+002  9.74803E+001  8.79483E+001  7.87260E+001  6.99245E+001  6.16208E+001
  5.38887E+001  4.68140E+001  4.04631E+001  3.48560E+001  2.99695E+001  2.57568E+001
  2.21643E+001  1.91390E+001  1.66255E+001  1.45621E+001  1.28800E+001  1.15085E+001
  1.03820E+001  9.44622E+000  8.65955E+000  7.99213E+000  7.42340E+000  6.93940E+000
  6.53056E+000  6.18964E+000  5.91015E+000  5.68502E+000  5.50592E+000  5.36323E+000
  5.24725E+000  5.15081E+000  5.07249E+000  5.01730E+000  4.99170E+000  4.99592E+000
  5.02247E+000  5.06335E+000  5.11764E+000  5.19268E+000  5.30069E+000  5.45505E+000
  5.66836E+000  5.95203E+000  6.31708E+000  6.77558E+000  7.34282E+000  8.04021E+000
  8.89852E+000  9.96147E+000  1.12891E+001  1.29616E+001  1.50835E+001  1.77909E+001
  2.12606E+001  2.57261E+001  3.14983E+001  3.89972E+001  4.87948E+001  6.16773E+001
  7.87334E+001  1.01481E+002  1.32052E+002  1.73461E+002  2.29999E+002  3.07820E+002
  4.15807E+002  5.66879E+002  7.79942E+002  1.08286E+003  1.51693E+003  2.14375E+003
  3.05561E+003  4.39141E+003  6.36064E+003  9.27965E+003  1.36255E+004  2.01158E+004
  2.98255E+004  4.43626E+004  6.61351E+004  9.87567E+004  1.47602E+005  2.20426E+005
  3.27990E+005  4.84999E+005  7.12120E+005  1.03979E+006  1.51431E+006  2.20706E+006
  3.22871E+006
  9.50601E+002  8.22961E+002  7.10129E+002  6.10953E+002  5.24584E+002  4.50212E+002
  3.86907E+002  3.33582E+002  2.89041E+002  2.52059E+002  2.21466E+002  1.96198E+002
  1.75315E+002  1.58003E+002  1.43550E+002  1.31323E+002  1.20741E+002  1.11267E+002
  1.02425E+002  9.38624E+001  8.54153E+001  7.71084E+001  6.90540E+001  6.13538E+001
  5.40951E+001  4.73747E+001  4.12800E+001  3.58548E+001  3.10924E+001  2.69517E+001
  2.33798E+001  2.03261E+001  1.77468E+001  1.56003E+001  1.38403E+001  1.24113E+001
  1.12521E+001  1.03028E+001  9.51277E+000  8.84431E+000  8.27207E+000  7.78013E+000
  7.35853E+000  7.00027E+000  6.69918E+000  6.44864E+000  6.24105E+000  6.06823E+000
  5.92285E+000  5.80063E+000  5.70229E+000  5.63308E+000  5.59878E+000  5.60074E+000
  5.63470E+000  5.69496E+000  5.77952E+000  5.89223E+000  6.04161E+000  6.23880E+000
  6.49588E+000  6.82543E+000  7.24110E+000  7.75894E+000  8.39952E+000  9.19045E+000
  1.01693E+001  1.13868E+001  1.29100E+001  1.48266E+001  1.72499E+001  2.03271E+001
  2.42505E+001  2.92739E+001  3.57357E+001  4.40921E+001  5.49626E+001  6.91957E+001
  8.79611E+001  1.12883E+002  1.46230E+002  1.91197E+002  2.52310E+002  3.36025E+002
  4.51618E+002  6.12506E+002  8.38230E+002  1.15744E+003  1.61238E+003  2.26577E+003
  3.21114E+003  4.58859E+003  6.60865E+003  9.58809E+003  1.40035E+004  2.05702E+004
  3.03594E+004  4.49705E+004  6.67891E+004  9.93645E+004  1.47922E+005  2.19975E+005
  3.26047E+005  4.80765E+005  7.04911E+005  1.02910E+006  1.49968E+006  2.18788E+006
  3.20398E+006
  9.02753E+002  7.81078E+002  6.73596E+002  5.79202E+002  4.97072E+002  4.26411E+002
  3.66315E+002  3.15732E+002  2.73509E+002  2.38477E+002  2.09519E+002  1.85627E+002
  1.65913E+002  1.49612E+002  1.36061E+002  1.24676E+002  1.14924E+002  1.06305E+002
  9.83594E+001  9.07113E+001  8.31369E+001  7.56006E+001  6.81941E+001  6.10302E+001
  5.42058E+001  4.78234E+001  4.19843E+001  3.67534E+001  3.21416E+001  2.81158E+001
  2.46207E+001  2.15993E+001  1.90044E+001  1.68002E+001  1.49580E+001  1.34463E+001
  1.22240E+001  1.12400E+001  1.04402E+001  9.77656E+000  9.21292E+000  8.72581E+000
  8.30150E+000  7.93201E+000  7.61172E+000  7.33536E+000  7.09727E+000  6.89181E+000
  6.71474E+000  6.56458E+000  6.44337E+000  6.35546E+000  6.30505E+000  6.29402E+000
  6.32177E+000  6.38707E+000  6.49021E+000  6.63420E+000  6.82493E+000  7.07074E+000
  7.38209E+000  7.77150E+000  8.25417E+000  8.84913E+000  9.58101E+000  1.04821E+001
  1.15951E+001  1.29755E+001  1.46955E+001  1.68477E+001  1.95515E+001  2.29614E+001
  2.72786E+001  3.27686E+001  3.97841E+001  4.87987E+001  6.04528E+001  7.56190E+001
  9.54947E+001  1.21735E+002  1.56642E+002  2.03445E+002  2.66698E+002  3.52877E+002
  4.71256E+002  6.35204E+002  8.64135E+002  1.18642E+003  1.64379E+003  2.29798E+003
  3.24079E+003  4.60932E+003  6.60896E+003  9.54795E+003  1.38888E+004  2.03244E+004
  2.98891E+004  4.41210E+004  6.53017E+004  9.68109E+004  1.43645E+005  2.13126E+005
  3.15828E+005  4.66812E+005  6.87598E+005  1.00959E+006  1.47979E+006  2.17000E+006
  3.19115E+006
  8.67392E+002  7.50064E+002  6.46492E+002  5.55605E+002  4.76594E+002  4.08674E+002
  3.50954E+002  3.02405E+002  2.61906E+002  2.28324E+002  2.00584E+002  1.77714E+002
  1.58865E+002  1.43309E+002  1.30418E+002  1.19644E+002  1.10487E+002  1.02483E+002
  9.51907E+001  8.82276E+001  8.13317E+001  7.44160E+001  6.75432E+001  6.08273E+001
  5.43718E+001  4.82813E+001  4.26658E+001  3.76080E+001  3.31378E+001  2.92337E+001
  2.58427E+001  2.29013E+001  2.03513E+001  1.81482E+001  1.62627E+001  1.46760E+001
  1.33696E+001  1.23165E+001  1.14768E+001  1.08029E+001  1.02486E+001  9.77767E+000
  9.36600E+000  8.99967E+000  8.67122E+000  8.37636E+000  8.11231E+000  7.87748E+000
  7.67190E+000  7.49729E+000  7.35621E+000  7.25075E+000  7.18189E+000  7.15031E+000
  7.15793E+000  7.20862E+000  7.30773E+000  7.46120E+000  7.67518E+000  7.95635E+000
  8.31279E+000  8.75506E+000  9.29732E+000  9.95860E+000  1.07643E+001  1.17478E+001
  1.29529E+001  1.44355E+001  1.62676E+001  1.85408E+001  2.13724E+001  2.49140E+001
  2.93633E+001  3.49806E+001  4.21129E+001  5.12262E+001  6.29517E+001  7.81511E+001
  9.80084E+001  1.24161E+002  1.58890E+002  2.05388E+002  2.68155E+002  3.53574E+002
  4.70747E+002  6.32736E+002  8.58402E+002  1.17513E+003  1.62295E+003  2.26063E+003
  3.17501E+003  4.49500E+003  6.41270E+003  9.21537E+003  1.33332E+004  1.94107E+004
  2.84117E+004  4.17739E+004  6.16359E+004  9.11763E+004  1.35128E+005  2.00559E+005
  2.98001E+005  4.42993E+005  6.58203E+005  9.76647E+005  1.44709E+006  2.14306E+006
  3.17754E+006
  8.43224E+002  7.28780E+002  6.27818E+002  5.39290E+002  4.62392E+002  3.96342E+002
  3.40254E+002  2.93109E+002  2.53804E+002  2.21230E+002  1.94337E+002  1.72180E+002
  1.53936E+002  1.38900E+002  1.26470E+002  1.16121E+002  1.07383E+002  9.98129E+001
  9.29904E+001  8.65330E+001  8.01532E+001  7.37223E+001  6.72716E+001  6.09098E+001
  5.47453E+001  4.88838E+001  4.34400E+001  3.85111E+001  3.41456E+001  3.03370E+001
  2.70397E+001  2.41892E+001  2.17193E+001  1.95727E+001  1.77073E+001  1.60977E+001
  1.47312E+001  1.35995E+001  1.26876E+001  1.19672E+001  1.13980E+001  1.09367E+001
  1.05457E+001  1.01987E+001  9.88084E+000  9.58574E+000  9.31308E+000  9.06633E+000
  8.85066E+000  8.67051E+000  8.52713E+000  8.41794E+000  8.33858E+000  8.28648E+000
  8.26376E+000  8.27749E+000  8.33792E+000  8.45580E+000  8.64049E+000  8.89947E+000
  9.23929E+000  9.66725E+000  1.01935E+001  1.08329E+001  1.16071E+001  1.25460E+001
  1.36896E+001  1.50906E+001  1.68174E+001  1.89580E+001  2.16272E+001  2.49755E+001
  2.92015E+001  3.45705E+001  4.14378E+001  5.02816E+001  6.17483E+001  7.67142E+001
  9.63720E+001  1.22353E+002  1.56901E+002  2.03118E+002  2.65326E+002  3.49580E+002
  4.64428E+002  6.22013E+002  8.39717E+002  1.14258E+003  1.56695E+003  2.16591E+003
  3.01753E+003  4.23734E+003  5.99731E+003  8.55467E+003  1.22958E+004  1.78026E+004
  2.59527E+004  3.80690E+004  5.61425E+004  8.31633E+004  1.23619E+005  1.84266E+005
  2.75318E+005  4.12268E+005  6.18500E+005  9.28931E+005  1.39537E+006  2.09514E+006
  3.14559E+006
  8.29382E+002  7.16459E+002  6.16901E+002  5.29667E+002  4.53952E+002  3.88970E+002
  3.33827E+002  2.87507E+002  2.48912E+002  2.16941E+002  1.90559E+002  1.68834E+002
  1.50959E+002  1.36244E+002  1.24102E+002  1.14025E+002  1.05560E+002  9.82842E+001
  9.17900E+001  8.56981E+001  7.97030E+001  7.36405E+001  6.75107E+001  6.14130E+001
  5.54595E+001  4.97573E+001  4.44235E+001  3.95671E+001  3.52538E+001  3.14933E+001
  2.82508E+001  2.54664E+001  2.30716E+001  2.10010E+001  1.91999E+001  1.76281E+001
  1.62616E+001  1.50908E+001  1.41129E+001  1.33224E+001  1.27016E+001  1.22190E+001
  1.18353E+001  1.15137E+001  1.12277E+001  1.09639E+001  1.07208E+001  1.05042E+001
  1.03209E+001  1.01736E+001  1.00580E+001  9.96511E+000  9.88580E+000  9.81531E+000
  9.75505E+000  9.71189E+000  9.69602E+000  9.71848E+000  9.78932E+000  9.91663E+000
  1.01069E+001  1.03666E+001  1.07048E+001  1.11361E+001  1.16840E+001  1.23833E+001
  1.32828E+001  1.44474E+001  1.59611E+001  1.79299E+001  2.04872E+001  2.38006E+001
  2.80825E+001  3.36046E+001  4.07189E+001  4.98859E+001  6.17144E+001  7.70171E+001
  9.68874E+001  1.22808E+002  1.56804E+002  2.01663E+002  2.61246E+002  3.40943E+002
  4.48330E+002  5.94133E+002  7.93653E+002  1.06887E+003  1.45162E+003  1.98832E+003
  2.74714E+003  3.82899E+003  5.38416E+003  7.63804E+003  1.09305E+004  1.57768E+004
  2.29609E+004  3.36786E+004  4.97554E+004  7.39768E+004  1.10586E+005  1.66040E+005
  2.50179E+005  3.78065E+005  5.72871E+005  8.70265E+005  1.32476E+006  2.01896E+006
  3.07789E+006
  8.25375E+002  7.12666E+002  6.13353E+002  5.26393E+002  4.50974E+002  3.86293E+002
  3.31444E+002  2.85399E+002  2.47053E+002  2.15303E+002  1.89114E+002  1.67559E+002
  1.49835E+002  1.35257E+002  1.23246E+002  1.13305E+002  1.04990E+002  9.78903E+001
  9.16101E+001  8.57709E+001  8.00528E+001  7.42602E+001  6.83618E+001  6.24448E+001
  5.66241E+001  5.10093E+001  4.57198E+001  4.08737E+001  3.65526E+001  3.27824E+001
  2.95406E+001  2.67741E+001  2.44169E+001  2.24015E+001  2.06660E+001  1.91587E+001
  1.78412E+001  1.66898E+001  1.56949E+001  1.48562E+001  1.41744E+001  1.36418E+001
  1.32379E+001  1.29326E+001  1.26955E+001  1.25043E+001  1.23481E+001  1.22228E+001
  1.21246E+001  1.20447E+001  1.19707E+001  1.18909E+001  1.17985E+001  1.16924E+001
  1.15755E+001  1.14526E+001  1.13283E+001  1.12071E+001  1.10938E+001  1.09955E+001
  1.09238E+001  1.08977E+001  1.09466E+001  1.11124E+001  1.14494E+001  1.20225E+001
  1.29028E+001  1.41647E+001  1.58857E+001  1.81506E+001  2.10604E+001  2.47431E+001
  2.93664E+001  3.51533E+001  4.24006E+001  5.15043E+001  6.29944E+001  7.75821E+001
  9.62262E+001  1.20227E+002  1.51359E+002  1.92058E+002  2.45693E+002  3.16958E+002
  4.12435E+002  5.41434E+002  7.17213E+002  9.58804E+002  1.29374E+003  1.76216E+003
  2.42302E+003  3.36364E+003  4.71422E+003  6.67043E+003  9.52836E+003  1.37389E+004
  1.99929E+004  2.93537E+004  4.34640E+004  6.48677E+004  9.75056E+004  1.47480E+005
  2.24227E+005  3.42340E+005  5.24446E+005  8.05801E+005  1.24154E+006  1.91773E+006
  2.96770E+006
  8.31061E+002  7.17263E+002  6.17045E+002  5.29350E+002  4.53348E+002  3.88215E+002
  3.33019E+002  2.86709E+002  2.48162E+002  2.16260E+002  1.89955E+002  1.68313E+002
  1.50526E+002  1.35908E+002  1.23880E+002  1.13946E+002  1.05669E+002  9.86435E+001
  9.24793E+001  8.67978E+001  8.12650E+001  7.56564E+001  6.99090E+001  6.40947E+001
  5.83305E+001  5.27302E+001  4.74157E+001  4.25136E+001  3.81202E+001  3.42771E+001
  3.09739E+001  2.81654E+001  2.57896E+001  2.37797E+001  2.20721E+001  2.06096E+001
  1.93445E+001  1.82405E+001  1.72742E+001  1.64361E+001  1.57276E+001  1.51557E+001
  1.47246E+001  1.44283E+001  1.42496E+001  1.41628E+001  1.41382E+001  1.41440E+001
  1.41493E+001  1.41279E+001  1.40633E+001  1.39505E+001  1.37936E+001  1.36004E+001
  1.33776E+001  1.31289E+001  1.28556E+001  1.25599E+001  1.22504E+001  1.19478E+001
  1.16881E+001  1.15229E+001  1.15133E+001  1.17205E+001  1.21962E+001  1.29788E+001
  1.40964E+001  1.55762E+001  1.74542E+001  1.97843E+001  2.26451E+001  2.61466E+001
  3.04384E+001  3.57202E+001  4.22571E+001  5.04004E+001  6.06171E+001  7.35307E+001
  8.99789E+001  1.11094E+002  1.38419E+002  1.74067E+002  2.20959E+002  2.83159E+002
  3.66366E+002  4.78634E+002  6.31427E+002  8.41201E+002  1.13176E+003  1.53781E+003
  2.11036E+003  2.92498E+003  4.09447E+003  5.78865E+003  8.26499E+003  1.19169E+004
  1.73495E+004  2.55002E+004  3.78285E+004  5.66185E+004  8.54570E+004  1.29987E+005
  1.99092E+005  3.06747E+005  4.74924E+005  7.38201E+005  1.15116E+006  1.80035E+006
  2.82327E+006
  8.46634E+002  7.30409E+002  6.28104E+002  5.38640E+002  4.61158E+002  3.94801E+002
  3.38606E+002  2.91483E+002  2.52278E+002  2.19844E+002  1.93109E+002  1.71122E+002
  1.53059E+002  1.38225E+002  1.26032E+002  1.15980E+002  1.07632E+002  1.00584E+002
  9.44469E+001  8.88378E+001  8.34083E+001  7.79051E+001  7.22327E+001  6.64449E+001
  6.06599E+001  5.49973E+001  4.95833E+001  4.45529E+001  4.00167E+001  3.60315E+001
  3.25988E+001  2.96808E+001  2.72194E+001  2.51496E+001  2.34077E+001  2.19350E+001
  2.06805E+001  1.96017E+001  1.86667E+001  1.78558E+001  1.71630E+001  1.65949E+001
  1.61665E+001  1.58911E+001  1.57687E+001  1.57759E+001  1.58646E+001  1.59716E+001
  1.60369E+001  1.60193E+001  1.59030E+001  1.56929E+001  1.54049E+001  1.50556E+001
  1.46581E+001  1.42216E+001  1.37565E+001  1.32811E+001  1.28273E+001  1.24416E+001
  1.21783E+001  1.20881E+001  1.22067E+001  1.25516E+001  1.31286E+001  1.39410E+001
  1.49994E+001  1.63268E+001  1.79620E+001  1.99623E+001  2.24062E+001  2.53982E+001
  2.90750E+001  3.36153E+001  3.92532E+001  4.62967E+001  5.51533E+001  6.63660E+001
  8.06635E+001  9.90305E+001  1.22807E+002  1.53830E+002  1.94638E+002  2.48761E+002
  3.21151E+002  4.18805E+002  5.51686E+002  7.34097E+002  9.86726E+002  1.33975E+003
  1.83754E+003  2.54585E+003  3.56293E+003  5.03682E+003  7.19229E+003  1.03734E+004
  1.51109E+004  2.22296E+004  3.30205E+004  4.95171E+004  7.49409E+004  1.14419E+005
  1.76137E+005  2.73190E+005  4.26534E+005  6.69698E+005  1.05631E+006  1.67230E+006
  2.65577E+006
  8.72637E+002  7.52561E+002  6.46916E+002  5.54586E+002  4.74675E+002  4.06284E+002
  3.48401E+002  2.99889E+002  2.59547E+002  2.26183E+002  1.98691E+002  1.76088E+002
  1.57526E+002  1.42290E+002  1.29779E+002  1.19482E+002  1.10955E+002  1.03789E+002
  9.75918E+001  9.19736E+001  8.65688E+001  8.10942E+001  7.54200E+001  6.95792E+001
  6.36898E+001  5.78794E+001  5.22811E+001  4.70392E+001  4.22792E+001  3.80733E+001
  3.44346E+001  3.13320E+001  2.87106E+001  2.65064E+001  2.46561E+001  2.31013E+001
  2.17909E+001  2.06821E+001  1.97413E+001  1.89448E+001  1.82803E+001  1.77471E+001
  1.73533E+001  1.71094E+001  1.70162E+001  1.70513E+001  1.71626E+001  1.72768E+001
  1.73208E+001  1.72441E+001  1.70272E+001  1.66773E+001  1.62156E+001  1.56680E+001
  1.50604E+001  1.44210E+001  1.37842E+001  1.31931E+001  1.26952E+001  1.23337E+001
  1.21371E+001  1.21157E+001  1.22673E+001  1.25860E+001  1.30707E+001  1.37291E+001
  1.45798E+001  1.56525E+001  1.69890E+001  1.86449E+001  2.06926E+001  2.32255E+001
  2.63645E+001  3.02667E+001  3.51366E+001  4.12436E+001  4.89437E+001  5.87115E+001
  7.11838E+001  8.72217E+001  1.07997E+002  1.35118E+002  1.70805E+002  2.18149E+002
  2.81485E+002  3.66942E+002  4.83245E+002  6.42925E+002  8.64114E+002  1.17326E+003
  1.60927E+003  2.22983E+003  3.12118E+003  4.41332E+003  6.30383E+003  9.09548E+003
  1.32561E+004  1.95140E+004  2.90129E+004  4.35607E+004  6.60372E+004  1.01058E+005
  1.56061E+005  2.43091E+005  3.81705E+005  6.03725E+005  9.60948E+005  1.53768E+006
  2.47120E+006
  9.09995E+002  7.84507E+002  6.74151E+002  5.77758E+002  4.94382E+002  4.23072E+002
  3.62754E+002  3.12229E+002  2.70228E+002  2.35505E+002  2.06901E+002  1.83389E+002
  1.64087E+002  1.48252E+002  1.35258E+002  1.24580E+002  1.15758E+002  1.08376E+002
  1.02030E+002  9.63200E+001  9.08592E+001  8.53320E+001  7.95716E+001  7.35873E+001
  6.74963E+001  6.14367E+001  5.55516E+001  4.99976E+001  4.49166E+001  4.03971E+001
  3.64640E+001  3.30929E+001  3.02312E+001  2.78157E+001  2.57833E+001  2.40765E+001
  2.26458E+001  2.14504E+001  2.04579E+001  1.96435E+001  1.89891E+001  1.84825E+001
  1.81150E+001  1.78786E+001  1.77607E+001  1.77369E+001  1.77644E+001  1.77832E+001
  1.77277E+001  1.75443E+001  1.72053E+001  1.67116E+001  1.60867E+001  1.53686E+001
  1.46041E+001  1.38450E+001  1.31437E+001  1.25459E+001  1.20829E+001  1.17676E+001
  1.15981E+001  1.15656E+001  1.16629E+001  1.18885E+001  1.22483E+001  1.27561E+001
  1.34327E+001  1.43072E+001  1.54180E+001  1.68148E+001  1.85616E+001  2.07410E+001
  2.34595E+001  2.68553E+001  3.11089E+001  3.64575E+001  4.32147E+001  5.17991E+001
  6.27722E+001  7.68939E+001  9.51987E+001  1.19106E+002  1.50578E+002  1.92345E+002
  2.48239E+002  3.23676E+002  4.26374E+002  5.67412E+002  7.62832E+002  1.03604E+003
  1.42146E+003  1.97017E+003  2.75854E+003  3.90177E+003  5.57500E+003  8.04682E+003
  1.17326E+004  1.72798E+004  2.57066E+004  3.86265E+004  5.86166E+004  8.98247E+004
  1.38973E+005  2.17025E+005  3.41963E+005  5.43404E+005  8.70286E+005  1.40360E+006
  2.27750E+006
  9.60064E+002  8.27409E+002  7.10799E+002  6.08998E+002  5.20998E+002  4.45779E+002
  3.82192E+002  3.28953E+002  2.84715E+002  2.48152E+002  2.18041E+002  1.93295E+002
  1.72987E+002  1.56331E+002  1.42673E+002  1.31462E+002  1.22220E+002  1.14513E+002
  1.07923E+002  1.02032E+002  9.64258E+001  9.07532E+001  8.48059E+001  7.85667E+001
  7.21523E+001  6.57151E+001  5.94138E+001  5.34217E+001  4.79003E+001  4.29570E+001
  3.86297E+001  3.49007E+001  3.17199E+001  2.90247E+001  2.67518E+001  2.48443E+001
  2.32530E+001  2.19368E+001  2.08612E+001  1.99963E+001  1.93149E+001  1.87914E+001
  1.84013E+001  1.81203E+001  1.79243E+001  1.77861E+001  1.76724E+001  1.75404E+001
  1.73405E+001  1.70260E+001  1.65675E+001  1.59631E+001  1.52399E+001  1.44471E+001
  1.36441E+001  1.28887E+001  1.22256E+001  1.16809E+001  1.12628E+001  1.09679E+001
  1.07885E+001  1.07187E+001  1.07572E+001  1.09076E+001  1.11785E+001  1.15835E+001
  1.21416E+001  1.28785E+001  1.38278E+001  1.50336E+001  1.65528E+001  1.84587E+001
  2.08466E+001  2.38395E+001  2.75982E+001  3.23340E+001  3.83263E+001  4.59478E+001
  5.56991E+001  6.82573E+001  8.45449E+001  1.05828E+002  1.33857E+002  1.71069E+002
  2.20886E+002  2.88142E+002  3.79730E+002  5.05549E+002  6.79930E+002  9.23788E+002
  1.26790E+003  1.75792E+003  2.46215E+003  3.48363E+003  4.97905E+003  7.18884E+003
  1.04849E+004  1.54476E+004  2.29900E+004  3.45607E+004  5.24776E+004  8.04794E+004
  1.24644E+005  1.94925E+005  3.07744E+005  4.90355E+005  7.88244E+005  1.27765E+006
  2.08673E+006
  1.02472E+003  8.82875E+002  7.58234E+002  6.49478E+002  5.55521E+002  4.75257E+002
  4.07443E+002  3.50693E+002  3.03553E+002  2.64603E+002  2.32533E+002  2.06183E+002
  1.84561E+002  1.66834E+002  1.52305E+002  1.40391E+002  1.30584E+002  1.22430E+002
  1.15488E+002  1.09312E+002  1.03456E+002  9.75236E+001  9.12597E+001  8.46188E+001
  7.77197E+001  7.07365E+001  6.38520E+001  5.72638E+001  5.11593E+001  4.56683E+001
  4.08434E+001  3.66740E+001  3.31115E+001  3.00920E+001  2.75496E+001  2.54230E+001
  2.36581E+001  2.22067E+001  2.10259E+001  2.00764E+001  1.93215E+001  1.87269E+001
  1.82604E+001  1.78918E+001  1.75919E+001  1.73316E+001  1.70799E+001  1.68026E+001
  1.64632E+001  1.60287E+001  1.54797E+001  1.48205E+001  1.40813E+001  1.33104E+001
  1.25602E+001  1.18737E+001  1.12780E+001  1.07847E+001  1.03951E+001  1.01063E+001
  9.91498E+000  9.82012E+000  9.82337E+000  9.92939E+000  1.01461E+001  1.04851E+001
  1.09630E+001  1.16020E+001  1.24320E+001  1.34924E+001  1.48344E+001  1.65244E+001
  1.86482E+001  2.13172E+001  2.46763E+001  2.89158E+001  3.42876E+001  4.11272E+001
  4.98853E+001  6.11720E+001  7.58185E+001  9.49660E+001  1.20193E+002  1.53697E+002
  1.98563E+002  2.59155E+002  3.41692E+002  4.55108E+002  6.12336E+002  8.32260E+002
  1.14266E+003  1.58478E+003  2.22028E+003  3.14222E+003  4.49218E+003  6.48735E+003
  9.46385E+003  1.39462E+004  2.07601E+004  3.12164E+004  4.74138E+004  7.27411E+004
  1.12716E+005  1.76396E+005  2.78767E+005  4.44809E+005  7.16454E+005  1.16453E+006
  1.90933E+006
  1.10647E+003  9.53053E+002  8.18295E+002  7.00768E+002  5.99290E+002  5.12653E+002
  4.39492E+002  3.78294E+002  3.27478E+002  2.85501E+002  2.50944E+002  2.22555E+002
  1.99264E+002  1.80172E+002  1.64531E+002  1.51713E+002  1.41176E+002  1.32431E+002
  1.25008E+002  1.18423E+002  1.12186E+002  1.05843E+002  9.90853E+001  9.18395E+001
  8.42357E+001  7.64838E+001  6.88046E+001  6.14319E+001  5.45869E+001  4.84254E+001
  4.30143E+001  3.83464E+001  3.43694E+001  3.10112E+001  2.81955E+001  2.58491E+001
  2.39056E+001  2.23054E+001  2.09955E+001  1.99289E+001  1.90641E+001  1.83643E+001
  1.77957E+001  1.73268E+001  1.69267E+001  1.65637E+001  1.62054E+001  1.58200E+001
  1.53796E+001  1.48650E+001  1.42708E+001  1.36092E+001  1.29080E+001  1.22033E+001
  1.15307E+001  1.09173E+001  1.03804E+001  9.92806E+000  9.56314E+000  9.28589E+000
  9.09618E+000  8.99468E+000  8.98358E+000  9.06705E+000  9.25183E+000  9.54793E+000
  9.96961E+000  1.05366E+001  1.12759E+001  1.22229E+001  1.34247E+001  1.49420E+001
  1.68534E+001  1.92608E+001  2.22965E+001  2.61342E+001  3.10032E+001  3.72090E+001
  4.51620E+001  5.54175E+001  6.87327E+001  8.61471E+001  1.09099E+002  1.39590E+002
  1.80435E+002  2.35610E+002  3.10784E+002  4.14105E+002  5.57366E+002  7.57786E+002
  1.04071E+003  1.44372E+003  2.02309E+003  2.86367E+003  4.09457E+003  5.91388E+003
  8.62814E+003  1.27157E+004  1.89298E+004  2.84659E+004  4.32391E+004  6.63424E+004
  1.02815E+005  1.60937E+005  2.54426E+005  4.06196E+005  6.54822E+005  1.06574E+006
  1.75070E+006
  1.20861E+003  1.04077E+003  8.93404E+002  7.64937E+002  6.54074E+002  5.59476E+002
  4.79635E+002  4.12876E+002  3.57460E+002  3.11694E+002  2.74024E+002  2.43080E+002
  2.17695E+002  1.96890E+002  1.79849E+002  1.65888E+002  1.54420E+002  1.44912E+002
  1.36850E+002  1.29699E+002  1.22905E+002  1.15943E+002  1.08441E+002  1.00304E+002
  9.16968E+001  8.28913E+001  7.41670E+001  6.58066E+001  5.80705E+001  5.11384E+001
  4.50830E+001  3.98893E+001  3.54895E+001  3.17928E+001  2.87043E+001  2.61343E+001
  2.40025E+001  2.22393E+001  2.07848E+001  1.95881E+001  1.86054E+001  1.77986E+001
  1.71329E+001  1.65751E+001  1.60920E+001  1.56496E+001  1.52146E+001  1.47571E+001
  1.42561E+001  1.37031E+001  1.31026E+001  1.24693E+001  1.18239E+001  1.11895E+001
  1.05885E+001  1.00394E+001  9.55564E+000  9.14514E+000  8.81176E+000  8.55696E+000
  8.38149E+000  8.28642E+000  8.27395E+000  8.34790E+000  8.51426E+000  8.78189E+000
  9.16347E+000  9.67677E+000  1.03461E+001  1.12044E+001  1.22947E+001  1.36737E+001
  1.54142E+001  1.76107E+001  2.03855E+001  2.38988E+001  2.83619E+001  3.40560E+001
  4.13590E+001  5.07819E+001  6.30216E+001  7.90352E+001  1.00147E+002  1.28201E+002
  1.65788E+002  2.16571E+002  2.85773E+002  3.80897E+002  5.12807E+002  6.97361E+002
  9.57897E+002  1.32904E+003  1.86258E+003  2.63666E+003  3.77012E+003  5.44529E+003
  7.94422E+003  1.17070E+004  1.74265E+004  2.62021E+004  3.97946E+004  6.10478E+004
  9.45945E+004  1.48047E+005  2.34023E+005  3.73610E+005  6.02349E+005  9.80633E+005
  1.61188E+006
  1.33544E+003  1.14974E+003  9.86727E+002  8.44691E+002  7.22183E+002  6.17704E+002
  5.29566E+002  4.55901E+002  3.94770E+002  3.44294E+002  3.02751E+002  2.68629E+002
  2.40638E+002  2.17696E+002  1.98906E+002  1.83514E+002  1.70870E+002  1.60385E+002
  1.51482E+002  1.43556E+002  1.35964E+002  1.28083E+002  1.19475E+002  1.10048E+002
  1.00049E+002  8.98532E+001  7.98186E+001  7.02798E+001  6.15298E+001  5.37578E+001
  4.70250E+001  4.12926E+001  3.64652E+001  3.24268E+001  2.90613E+001  2.62634E+001
  2.39413E+001  2.20173E+001  2.04260E+001  1.91122E+001  1.80286E+001  1.71339E+001
  1.63902E+001  1.57614E+001  1.52121E+001  1.47073E+001  1.42145E+001  1.37081E+001
  1.31738E+001  1.26102E+001  1.20255E+001  1.14319E+001  1.08427E+001  1.02720E+001
  9.73544E+000  9.24710E+000  8.81789E+000  8.45445E+000  8.15990E+000  7.93549E+000
  7.78199E+000  7.70078E+000  7.69432E+000  7.76651E+000  7.92310E+000  8.17225E+000
  8.52547E+000  8.99893E+000  9.61499E+000  1.04040E+001  1.14065E+001  1.26754E+001
  1.42794E+001  1.63069E+001  1.88725E+001  2.21259E+001  2.62637E+001  3.15480E+001
  3.83301E+001  4.70854E+001  5.84623E+001  7.33511E+001  9.29837E+001  1.19077E+002
  1.54040E+002  2.01282E+002  2.65661E+002  3.54158E+002  4.76876E+002  6.48564E+002
  8.90921E+002  1.23613E+003  1.73233E+003  2.45211E+003  3.50585E+003  5.06282E+003
  7.38479E+003  1.08801E+004  1.61909E+004  2.43364E+004  3.69475E+004  5.66570E+004
  8.77519E+004  1.37273E+005  2.16885E+005  3.46079E+005  5.57702E+005  9.07580E+005
  1.49138E+006
  1.49258E+003  1.28476E+003  1.10239E+003  9.43558E+002  8.06629E+002  6.89914E+002
  5.91500E+002  5.09277E+002  4.41064E+002  3.84750E+002  3.38406E+002  3.00341E+002
  2.69114E+002  2.43518E+002  2.22550E+002  2.05368E+002  1.91243E+002  1.79507E+002
  1.69498E+002  1.60508E+002  1.51768E+002  1.42533E+002  1.32302E+002  1.21053E+002
  1.09200E+002  9.72628E+001  8.56707E+001  7.47897E+001  6.49256E+001  5.62574E+001
  4.88177E+001  4.25316E+001  3.72704E+001  3.28903E+001  2.92545E+001  2.62416E+001
  2.37481E+001  2.16868E+001  1.99847E+001  1.85802E+001  1.74207E+001  1.64598E+001
  1.56558E+001  1.49698E+001  1.43648E+001  1.38065E+001  1.32661E+001  1.27239E+001
  1.21721E+001  1.16129E+001  1.10536E+001  1.05016E+001  9.96428E+000  9.45150E+000
  8.97505E+000  8.54623E+000  8.17315E+000  7.86006E+000  7.60844E+000  7.41864E+000
  7.29134E+000  7.22826E+000  7.23241E+000  7.30811E+000  7.46119E+000  7.69945E+000
  8.03357E+000  8.47844E+000  9.05475E+000  9.79096E+000  1.07253E+001  1.19079E+001
  1.34042E+001  1.52982E+001  1.76984E+001  2.07461E+001  2.46267E+001  2.95867E+001
  3.59565E+001  4.41830E+001  5.48755E+001  6.88711E+001  8.73273E+001  1.11857E+002
  1.44726E+002  1.89136E+002  2.49651E+002  3.32825E+002  4.48146E+002  6.09455E+002
  8.37110E+002  1.16130E+003  1.62714E+003  2.30266E+003  3.29122E+003  4.75125E+003
  6.92761E+003  1.02019E+004  1.51742E+004  2.27954E+004  3.45867E+004  5.30009E+004
  8.20285E+004  1.28218E+005  2.02405E+005  3.22683E+005  5.19512E+005  8.44624E+005
  1.38662E+006
  1.68734E+003  1.45213E+003  1.24578E+003  1.06614E+003  9.11344E+002  7.79469E+002
  6.68323E+002  5.75496E+002  4.98505E+002  4.34954E+002  3.82658E+002  3.39701E+002
  3.04457E+002  2.75562E+002  2.51881E+002  2.32459E+002  2.16462E+002  2.03118E+002
  1.91643E+002  1.81177E+002  1.70777E+002  1.59550E+002  1.46986E+002  1.33265E+002
  1.19072E+002  1.05068E+002  9.16916E+001  7.93079E+001  6.82251E+001  5.86010E+001
  5.04268E+001  4.35818E+001  3.78969E+001  3.31962E+001  2.93180E+001  2.61221E+001
  2.34900E+001  2.13228E+001  1.95384E+001  1.80674E+001  1.68511E+001  1.58384E+001
  1.49839E+001  1.42466E+001  1.35897E+001  1.29816E+001  1.23991E+001  1.18292E+001
  1.12691E+001  1.07220E+001  1.01912E+001  9.67899E+000  9.18912E+000  8.72898E+000
  8.30842E+000  7.93632E+000  7.61813E+000  7.35558E+000  7.14817E+000  6.99512E+000
  6.89675E+000  6.85505E+000  6.87359E+000  6.95726E+000  7.11214E+000  7.34593E+000
  7.66874E+000  8.09449E+000  8.64256E+000  9.33983E+000  1.02227E+001  1.13396E+001
  1.27530E+001  1.45439E+001  1.68162E+001  1.97047E+001  2.33861E+001  2.80948E+001
  3.41447E+001  4.19602E+001  5.21198E+001  6.54180E+001  8.29534E+001  1.06257E+002
  1.37477E+002  1.79650E+002  2.37103E+002  3.16046E+002  4.25465E+002  5.78464E+002
  7.94304E+002  1.10153E+003  1.54278E+003  2.18227E+003  3.11756E+003  4.49801E+003
  6.55425E+003  9.64545E+003  1.43356E+004  2.15178E+004  3.26188E+004  4.99365E+004
  7.72044E+004  1.20540E+005  1.90055E+005  3.02603E+005  4.86520E+005  7.89858E+005
  1.29479E+006
  1.92931E+003  1.66007E+003  1.42394E+003  1.21845E+003  1.04147E+003  8.90770E+002
  7.63813E+002  6.57817E+002  5.69925E+002  4.97384E+002  4.37690E+002  3.88653E+002
  3.48411E+002  3.15405E+002  2.88334E+002  2.66096E+002  2.47721E+002  2.32290E+002
  2.18841E+002  2.06297E+002  1.93477E+002  1.79350E+002  1.63544E+002  1.46647E+002
  1.29671E+002  1.13289E+002  9.78709E+001  8.37953E+001  7.13839E+001  6.07594E+001
  5.18491E+001  4.44683E+001  3.83951E+001  3.34136E+001  2.93324E+001  2.59891E+001
  2.32490E+001  2.10009E+001  1.91531E+001  1.76292E+001  1.63648E+001  1.53047E+001
  1.44009E+001  1.36117E+001  1.29021E+001  1.22453E+001  1.16244E+001  1.10330E+001
  1.04711E+001  9.93971E+000  9.43748E+000  8.96227E+000  8.51529E+000  8.10250E+000
  7.73225E+000  7.41164E+000  7.14418E+000  6.92970E+000  6.76596E+000  6.65083E+000
  6.58391E+000  6.56703E+000  6.60406E+000  6.70033E+000  6.86228E+000  7.09765E+000
  7.41623E+000  7.83125E+000  8.36113E+000  9.03157E+000  9.87773E+000  1.09464E+001
  1.22987E+001  1.40130E+001  1.61899E+001  1.89596E+001  2.24922E+001  2.70127E+001
  3.28223E+001  4.03280E+001  5.00844E+001  6.28526E+001  7.96851E+001  1.02048E+002
  1.31996E+002  1.72435E+002  2.27502E+002  3.03129E+002  4.07897E+002  5.54308E+002
  7.60725E+002  1.05434E+003  1.47572E+003  2.08595E+003  2.97767E+003  4.29259E+003
  6.24928E+003  9.18767E+003  1.36408E+004  2.04519E+004  3.09652E+004  4.73432E+004
  7.30931E+004  1.13952E+005  1.79385E+005  2.85138E+005  4.57637E+005  7.41602E+005
  1.21337E+006
  2.23107E+003  1.91940E+003  1.64613E+003  1.40841E+003  1.20377E+003  1.02960E+003
  8.82933E+002  7.60524E+002  6.59041E+002  5.75292E+002  5.06372E+002  4.49747E+002
  4.03263E+002  3.65113E+002  3.33785E+002  3.07987E+002  2.86561E+002  2.68379E+002
  2.52222E+002  2.36701E+002  2.20349E+002  2.02097E+002  1.82004E+002  1.61277E+002
  1.41099E+002  1.21952E+002  1.04167E+002  8.82048E+001  7.43911E+001  6.27662E+001
  5.31546E+001  4.52842E+001  3.88684E+001  3.36461E+001  2.93942E+001  2.59282E+001
  2.30977E+001  2.07799E+001  1.88749E+001  1.72998E+001  1.59855E+001  1.48739E+001
  1.39155E+001  1.30696E+001  1.23047E+001  1.15997E+001  1.09446E+001  1.03373E+001
  9.77799E+000  9.26374E+000  8.78841E+000  8.34674E+000  7.93821E+000  7.56736E+000
  7.24102E+000  6.96500E+000  6.74190E+000  6.57082E+000  6.44857E+000  6.37178E+000
  6.33886E+000  6.35085E+000  6.41131E+000  6.52565E+000  6.70053E+000  6.94379E+000
  7.26513E+000  7.67735E+000  8.19826E+000  8.85278E+000  9.67526E+000  1.07117E+001
  1.20219E+001  1.36830E+001  1.57935E+001  1.84800E+001  2.19078E+001  2.62952E+001
  3.19339E+001  3.92177E+001  4.86828E+001  6.10652E+001  7.73815E+001  9.90468E+001
  1.28045E+002  1.67176E+002  2.20425E+002  2.93505E+002  3.94664E+002  5.35915E+002
  7.34881E+002  1.01763E+003  1.42301E+003  2.00944E+003  2.86540E+003  4.12604E+003
  5.99953E+003  8.80909E+003  1.30608E+004  1.95536E+004  2.95593E+004  4.51195E+004
  6.95392E+004  1.08214E+005  1.70024E+005  2.69716E+005  4.31978E+005  6.98499E+005
  1.14027E+006
  2.60922E+003  2.24437E+003  1.92455E+003  1.64645E+003  1.40716E+003  1.20359E+003
  1.03224E+003  8.89272E+002  7.70767E+002  6.72975E+002  5.92493E+002  5.26353E+002
  4.72030E+002  4.27407E+002  3.90696E+002  3.60354E+002  3.34963E+002  3.13089E+002
  2.93140E+002  2.73301E+002  2.51836E+002  2.27939E+002  2.02522E+002  1.77380E+002
  1.53466E+002  1.31025E+002  1.10531E+002  9.25496E+001  7.73258E+001  6.47417E+001
  5.44793E+001  4.61635E+001  3.94390E+001  3.39992E+001  2.95910E+001  2.60095E+001
  2.30900E+001  2.06999E+001  1.87315E+001  1.70968E+001  1.57230E+001  1.45496E+001
  1.35274E+001  1.26180E+001  1.17950E+001  1.10437E+001  1.03593E+001  9.74132E+000
  9.18709E+000  8.68910E+000  8.23762E+000  7.82557E+000  7.45115E+000  7.11721E+000
  6.82867E+000  6.59011E+000  6.40402E+000  6.27001E+000  6.18522E+000  6.14580E+000
  6.14888E+000  6.19403E+000  6.28369E+000  6.42265E+000  6.61738E+000  6.87573E+000
  7.20735E+000  7.62488E+000  8.14580E+000  8.79471E+000  9.60561E+000  1.06241E+001
  1.19098E+001  1.35388E+001  1.56085E+001  1.82434E+001  2.16056E+001  2.59085E+001
  3.14370E+001  3.85755E+001  4.78468E+001  5.99677E+001  7.59281E+001  9.71044E+001
  1.25424E+002  1.63607E+002  2.15516E+002  2.86685E+002  3.85098E+002  5.22362E+002
  7.15486E+002  9.89591E+002  1.38208E+003  1.94906E+003  2.77543E+003  3.99064E+003
  5.79371E+003  8.49308E+003  1.25708E+004  1.87862E+004  2.83460E+004  4.31825E+004
  6.64175E+004  1.03135E+005  1.61686E+005  2.55902E+005  4.08885E+005  6.59555E+005
  1.07403E+006
  3.08586E+003  2.65396E+003  2.27546E+003  1.94646E+003  1.66350E+003  1.42289E+003
  1.22044E+003  1.05158E+003  9.11628E+002  7.96141E+002  7.01084E+002  6.22938E+002
  5.58712E+002  5.05883E+002  4.62307E+002  4.26098E+002  3.95467E+002  3.68533E+002
  3.43163E+002  3.17034E+002  2.88348E+002  2.57140E+002  2.25474E+002  1.95220E+002
  1.66778E+002  1.40450E+002  1.16994E+002  9.69569E+001  8.03615E+001  6.68654E+001
  5.59872E+001  4.72466E+001  4.02217E+001  3.45641E+001  2.99932E+001  2.62857E+001
  2.32641E+001  2.07866E+001  1.87390E+001  1.70284E+001  1.55792E+001  1.43298E+001
  1.32327E+001  1.22534E+001  1.13711E+001  1.05769E+001  9.86826E+000  9.24291E+000
  8.69364E+000  8.20886E+000  7.77687E+000  7.38992E+000  7.04524E+000  6.74373E+000
  6.48807E+000  6.28127E+000  6.12566E+000  6.02203E+000  5.96917E+000  5.96411E+000
  6.00349E+000  6.08531E+000  6.21009E+000  6.38109E+000  6.60386E+000  6.88579E+000
  7.23637E+000  7.66815E+000  8.19856E+000  8.85222E+000  9.66321E+000  1.06774E+001
  1.19545E+001  1.35707E+001  1.56229E+001  1.82346E+001  2.15659E+001  2.58272E+001
  3.12990E+001  3.83589E+001  4.75206E+001  5.94871E+001  7.52286E+001  9.60924E+001
  1.23963E+002  1.61497E+002  2.12461E+002  2.82246E+002  3.78614E+002  5.12837E+002
  7.01405E+002  9.68633E+002  1.35066E+003  1.90160E+003  2.70318E+003  3.87979E+003
  5.62226E+003  8.22575E+003  1.21505E+004  1.81202E+004  2.72817E+004  4.14682E+004
  6.36336E+004  9.85780E+004  1.54166E+005  2.43396E+005  3.87923E+005  6.24145E+005
  1.01375E+006
  3.69053E+003  3.17352E+003  2.72057E+003  2.32698E+003  1.98864E+003  1.70106E+003
  1.45918E+003  1.25748E+003  1.09034E+003  9.52417E+002  8.38864E+002  7.45468E+002
  6.68634E+002  6.05317E+002  5.52895E+002  5.09002E+002  4.71307E+002  4.37275E+002
  4.04042E+002  3.68832E+002  3.30368E+002  2.90248E+002  2.51380E+002  2.14925E+002
  1.80967E+002  1.50265E+002  1.23733E+002  1.01660E+002  8.37273E+001  6.93361E+001
  5.78409E+001  4.86616E+001  4.13155E+001  3.54156E+001  3.06561E+001  2.67965E+001
  2.36471E+001  2.10573E+001  1.89065E+001  1.70977E+001  1.55529E+001  1.42114E+001
  1.30281E+001  1.19740E+001  1.10333E+001  1.01999E+001  9.47046E+000  8.83806E+000
  8.29069E+000  7.81410E+000  7.39611E+000  7.02899E+000  6.70921E+000  6.43587E+000
  6.20940E+000  6.03091E+000  5.90189E+000  5.82387E+000  5.79760E+000  5.82237E+000
  5.89596E+000  6.01576E+000  6.18041E+000  6.39086E+000  6.65073E+000  6.96618E+000
  7.34598E+000  7.80241E+000  8.35291E+000  9.02233E+000  9.84528E+000  1.08683E+001
  1.21520E+001  1.37731E+001  1.58288E+001  1.84427E+001  2.17738E+001  2.60312E+001
  3.14926E+001  3.85317E+001  4.76559E+001  5.95590E+001  7.51970E+001  9.58959E+001
  1.23508E+002  1.60638E+002  2.10979E+002  2.79800E+002  3.74683E+002  5.06614E+002
  6.91634E+002  9.53357E+002  1.32680E+003  1.86432E+003  2.64480E+003  3.78804E+003
  5.47746E+003  7.99613E+003  1.17845E+004  1.75333E+004  2.63352E+004  3.99322E+004
  6.11250E+004  9.44545E+004  1.47344E+005  2.32031E+005  3.68866E+005  5.91970E+005
  9.59056E+005
  4.46297E+003  3.83720E+003  3.28909E+003  2.81300E+003  2.40390E+003  2.05635E+003
  1.76413E+003  1.52051E+003  1.31865E+003  1.15206E+003  1.01487E+003  9.01950E+002
  8.08935E+002  7.32080E+002  6.68112E+002  6.13978E+002  5.66549E+002  5.22349E+002
  4.77656E+002  4.29670E+002  3.78674E+002  3.28121E+002  2.80643E+002  2.36459E+002
  1.96061E+002  1.60692E+002  1.31054E+002  1.06952E+002  8.76696E+001  7.23490E+001
  6.01907E+001  5.05228E+001  4.28063E+001  3.66176E+001  3.16264E+001  2.75749E+001
  2.42611E+001  2.15252E+001  1.92405E+001  1.73061E+001  1.56431E+001  1.41925E+001
  1.29134E+001  1.17811E+001  1.07833E+001  9.91313E+000  9.16284E+000  8.52010E+000
  7.96910E+000  7.49442E+000  7.08419E+000  6.73091E+000  6.43042E+000  6.18048E+000
  5.97981E+000  5.82775E+000  5.72441E+000  5.67082E+000  5.66873E+000  5.71967E+000
  5.82397E+000  5.98038E+000  6.18697E+000  6.44266E+000  6.74847E+000  7.10822E+000
  7.52907E+000  8.02234E+000  8.60516E+000  9.30262E+000  1.01501E+001  1.11952E+001
  1.24998E+001  1.41421E+001  1.62204E+001  1.88586E+001  2.22165E+001  2.65023E+001
  3.19930E+001  3.90602E+001  4.82075E+001  6.01229E+001  7.57526E+001  9.64070E+001
  1.23913E+002  1.60837E+002  2.10809E+002  2.79000E+002  3.72834E+002  5.03050E+002
  6.85300E+002  9.42571E+002  1.30889E+003  1.83500E+003  2.59722E+003  3.71120E+003
  5.35359E+003  7.79643E+003  1.14620E+004  1.70114E+004  2.54874E+004  3.85494E+004
  5.88595E+004  9.07243E+004  1.41169E+005  2.21754E+005  3.51658E+005  5.62985E+005
  9.09928E+005
  5.45713E+003  4.69129E+003  4.02065E+003  3.43836E+003  2.93822E+003  2.51349E+003
  2.15652E+003  1.85898E+003  1.61246E+003  1.40897E+003  1.24132E+003  1.10320E+003
  9.89220E+002  8.94693E+002  8.15428E+002  7.47368E+002  6.86209E+002  6.27219E+002
  5.65985E+002  5.00781E+002  4.34541E+002  3.71664E+002  3.13394E+002  2.59827E+002
  2.12320E+002  1.72130E+002  1.39341E+002  1.13152E+002  9.24358E+001  7.60919E+001
  6.31786E+001  5.29376E+001  4.47750E+001  3.82305E+001  3.29482E+001  2.86522E+001
  2.51267E+001  2.22028E+001  1.97472E+001  1.76561E+001  1.58508E+001  1.42748E+001
  1.28911E+001  1.16781E+001  1.06228E+001  9.71448E+000  8.93931E+000  8.28008E+000
  7.71868E+000  7.23939E+000  6.83064E+000  6.48488E+000  6.19742E+000  5.96527E+000
  5.78622E+000  5.65854E+000  5.58106E+000  5.55360E+000  5.57729E+000  5.65445E+000
  5.78760E+000  5.97822E+000  6.22606E+000  6.52972E+000  6.88818E+000  7.30241E+000
  7.77679E+000  8.32058E+000  8.94969E+000  9.68896E+000  1.05744E+001  1.16551E+001
  1.29946E+001  1.46731E+001  1.67906E+001  1.94726E+001  2.28798E+001  2.72214E+001
  3.27743E+001  3.99097E+001  4.91296E+001  6.11186E+001  7.68164E+001  9.75221E+001
  1.25044E+002  1.61916E+002  2.11717E+002  2.79534E+002  3.72657E+002  5.01608E+002
  6.81691E+002  9.35336E+002  1.29567E+003  1.81201E+003  2.55834E+003  3.64653E+003
  5.24715E+003  7.62225E+003  1.11778E+004  1.65479E+004  2.47310E+004  3.73127E+004
  5.68314E+004  8.73860E+004  1.35651E+005  2.12589E+005  3.36360E+005  5.37305E+005
  8.66569E+005
  6.74667E+003  5.79901E+003  4.96938E+003  4.24929E+003  3.63106E+003  3.10628E+003
  2.66535E+003  2.29789E+003  1.99345E+003  1.74209E+003  1.53486E+003  1.36392E+003
  1.22248E+003  1.10458E+003  1.00468E+003  9.17257E+002  8.36317E+002  7.55722E+002
  6.71253E+002  5.84011E+002  4.99613E+002  4.21466E+002  3.49665E+002  2.85314E+002
  2.30265E+002  1.85104E+002  1.49029E+002  1.20592E+002  9.82764E+001  8.07543E+001
  6.69485E+001  5.60156E+001  4.73048E+001  4.03169E+001  3.46678E+001  3.00609E+001
  2.62660E+001  2.31036E+001  2.04345E+001  1.81525E+001  1.61798E+001  1.44626E+001
  1.29660E+001  1.16677E+001  1.05511E+001  9.59885E+000  8.79165E+000  8.10865E+000
  7.53033E+000  7.04062E+000  6.62766E+000  6.28344E+000  6.00280E+000  5.78237E+000
  5.61976E+000  5.51295E+000  5.46021E+000  5.46034E+000  5.51321E+000  5.62026E+000
  5.78441E+000  6.00917E+000  6.29707E+000  6.64875E+000  7.06319E+000  7.53937E+000
  8.07850E+000  8.68653E+000  9.37683E+000  1.01729E+001  1.11108E+001  1.22408E+001
  1.36287E+001  1.53572E+001  1.75285E+001  2.02707E+001  2.37461E+001  2.81656E+001
  3.38074E+001  4.10432E+001  5.03752E+001  6.24862E+001  7.83122E+001  9.91445E+001
  1.26777E+002  1.63718E+002  2.13504E+002  2.81151E+002  3.73833E+002  5.01883E+002
  6.80301E+002  9.31023E+002  1.28638E+003  1.79442E+003  2.52705E+003  3.59283E+003
  5.15687E+003  7.47246E+003  1.09312E+004  1.61435E+004  2.40691E+004  3.62291E+004
  5.50549E+004  8.44662E+004  1.30836E+005  2.04615E+005  3.23092E+005  5.15117E+005
  8.29254E+005
  8.43296E+003  7.24738E+003  6.20971E+003  5.30938E+003  4.53675E+003  3.88115E+003
  3.33048E+003  2.87164E+003  2.49144E+003  2.17742E+003  1.91831E+003  1.70418E+003
  1.52635E+003  1.37703E+003  1.24874E+003  1.13375E+003  1.02390E+003  9.12085E+002
  7.96324E+002  6.81988E+002  5.75393E+002  4.77791E+002  3.89766E+002  3.13595E+002
  2.50628E+002  2.00229E+002  1.60588E+002  1.29626E+002  1.05459E+002  8.65403E+001
  7.16577E+001  5.98778E+001  5.04887E+001  4.29469E+001  3.68367E+001  3.18379E+001
  2.77038E+001  2.42438E+001  2.13130E+001  1.88033E+001  1.66375E+001  1.47625E+001
  1.31425E+001  1.17509E+001  1.05643E+001  9.55943E+000  8.71197E+000  7.99846E+000
  7.39792E+000  6.89322E+000  6.47149E+000  6.12385E+000  5.84459E+000  5.63024E+000
  5.47855E+000  5.38779E+000  5.35637E+000  5.38286E+000  5.46631E+000  5.60694E+000
  5.80665E+000  6.06904E+000  6.39840E+000  6.79806E+000  7.26921E+000  7.81099E+000
  8.42252E+000  9.10616E+000  9.87148E+000  1.07392E+001  1.17442E+001  1.29376E+001
  1.43872E+001  1.61784E+001  1.84169E+001  2.12332E+001  2.47926E+001  2.93082E+001
  3.50602E+001  4.24222E+001  5.18975E+001  6.41691E+001  8.01713E+001  1.01191E+002
  1.29010E+002  1.66120E+002  2.16022E+002  2.83675E+002  3.76156E+002  5.03641E+002
  6.80868E+002  9.29357E+002  1.28077E+003  1.78204E+003  2.50333E+003  3.55034E+003
  5.08360E+003  7.34887E+003  1.07256E+004  1.58043E+004  2.35119E+004  3.53156E+004
  5.35572E+004  8.20071E+004  1.26788E+005  1.97927E+005  3.11996E+005  4.96615E+005
  7.98237E+005
  1.06566E+004  9.15704E+003  7.84487E+003  6.70680E+003  5.73055E+003  4.90249E+003
  4.20716E+003  3.62783E+003  3.14771E+003  2.75094E+003  2.42311E+003  2.15151E+003
  1.92479E+003  1.73247E+003  1.56421E+003  1.40917E+003  1.25690E+003  1.10123E+003
  9.45204E+002  7.97691E+002  6.62854E+002  5.41040E+002  4.34550E+002  3.45701E+002
  2.74306E+002  2.18196E+002  1.74537E+002  1.40647E+002  1.14285E+002  9.36836E+001
  7.74874E+001  6.46650E+001  5.44346E+001  4.62022E+001  3.95147E+001  3.40255E+001
  2.94691E+001  2.56434E+001  2.23972E+001  1.96201E+001  1.72334E+001  1.51817E+001
  1.34237E+001  1.19260E+001  1.06580E+001  9.59046E+000  8.69514E+000  7.94579E+000
  7.31922E+000  6.79629E+000  6.36247E+000  6.00772E+000  5.72574E+000  5.51293E+000
  5.36725E+000  5.28742E+000  5.27238E+000  5.32112E+000  5.43276E+000  5.60704E+000
  5.84487E+000  6.14892E+000  6.52342E+000  6.97315E+000  7.50164E+000  8.10994E+000
  8.79708E+000  9.56304E+000  1.04135E+001  1.13653E+001  1.24511E+001  1.37215E+001
  1.52462E+001  1.71133E+001  1.94317E+001  2.23354E+001  2.59929E+001  3.06202E+001
  3.65006E+001  4.40104E+001  5.36553E+001  6.61203E+001  8.23403E+001  1.03600E+002
  1.31678E+002  1.69050E+002  2.19196E+002  2.87032E+002  3.79562E+002  5.06840E+002
  6.83403E+002  9.30439E+002  1.27907E+003  1.77537E+003  2.48808E+003  3.52063E+003
  5.02986E+003  7.25555E+003  1.05674E+004  1.55401E+004  2.30744E+004  3.45946E+004
  5.23715E+004  8.00570E+004  1.23576E+005  1.92622E+005  3.03201E+005  4.81969E+005
  7.73721E+005
  1.36141E+004  1.16966E+004  1.00191E+004  8.56470E+003  7.31761E+003  6.26022E+003
  5.37251E+003  4.63291E+003  4.01979E+003  3.51265E+003  3.09288E+003  2.74380E+003
  2.45028E+003  2.19788E+003  1.97200E+003  1.75796E+003  1.54430E+003  1.32943E+003
  1.12300E+003  9.33634E+002  7.62764E+002  6.12273E+002  4.85457E+002  3.82963E+002
  3.02348E+002  2.39796E+002  1.91477E+002  1.54115E+002  1.25110E+002  1.02462E+002
  8.46547E+001  7.05453E+001  5.92711E+001  5.01788E+001  4.27721E+001  3.66734E+001
  3.15966E+001  2.73269E+001  2.37057E+001  2.06175E+001  1.79786E+001  1.57265E+001
  1.38116E+001  1.21917E+001  1.08293E+001  9.68967E+000  8.74024E+000  7.95109E+000
  7.29573E+000  6.75228E+000  6.30409E+000  5.93977E+000  5.65228E+000  5.43777E+000
  5.29431E+000  5.22095E+000  5.21720E+000  5.28271E+000  5.41728E+000  5.62103E+000
  5.89483E+000  6.24077E+000  6.66250E+000  7.16475E+000  7.75208E+000  8.42714E+000
  9.19003E+000  1.00400E+001  1.09803E+001  1.20243E+001  1.32019E+001  1.45625E+001
  1.61763E+001  1.81335E+001  2.05460E+001  2.35511E+001  2.73208E+001  3.20752E+001
  3.81012E+001  4.57793E+001  5.56191E+001  6.83097E+001  8.47895E+001  1.06346E+002
  1.34757E+002  1.72497E+002  2.23033E+002  2.91261E+002  3.84140E+002  5.11647E+002
  6.88188E+002  9.34730E+002  1.28202E+003  1.77553E+003  2.48301E+003  3.50626E+003
  4.99946E+003  7.19810E+003  1.04648E+004  1.53627E+004  2.27736E+004  3.40905E+004
  5.15322E+004  7.86643E+004  1.21266E+005  1.88789E+005  2.96823E+005  4.71319E+005
  7.55857E+005
  1.75823E+004  1.51034E+004  1.29354E+004  1.10565E+004  9.44597E+003  8.08089E+003
  6.93506E+003  5.98031E+003  5.18841E+003  4.53255E+003  3.98823E+003  3.53317E+003
  3.14661E+003  2.80823E+003  2.49761E+003  2.19658E+003  1.89655E+003  1.60484E+003
  1.33490E+003  1.09162E+003  8.76479E+002  6.93460E+002  5.44464E+002  4.26987E+002
  3.35975E+002  2.65957E+002  2.12118E+002  1.70583E+002  1.38368E+002  1.13214E+002
  9.34226E+001  7.77215E+001  6.51520E+001  5.49907E+001  4.66910E+001  3.98401E+001
  3.41282E+001  2.93253E+001  2.52619E+001  2.18132E+001  1.88850E+001  1.64037E+001
  1.43088E+001  1.25491E+001  1.10797E+001  9.85957E+000  8.85073E+000  8.01837E+000
  7.33187E+000  6.76601E+000  6.30179E+000  5.92624E+000  5.63145E+000  5.41311E+000
  5.26918E+000  5.19887E+000  5.20205E+000  5.27901E+000  5.43033E+000  5.65700E+000
  5.96059E+000  6.34358E+000  6.80962E+000  7.36330E+000  8.00922E+000  8.75051E+000
  9.58786E+000  1.05206E+001  1.15512E+001  1.26913E+001  1.39688E+001  1.54319E+001
  1.71498E+001  1.92134E+001  2.17360E+001  2.48583E+001  2.87562E+001  3.36542E+001
  3.98447E+001  4.77138E+001  5.77772E+001  7.07310E+001  8.75210E+001  1.09442E+002
  1.38282E+002  1.76522E+002  2.27636E+002  2.96521E+002  3.90132E+002  5.18425E+002
  6.95758E+002  9.43004E+002  1.29074E+003  1.78413E+003  2.49040E+003  3.51046E+003
  4.99700E+003  7.18301E+003  1.04269E+004  1.52850E+004  2.26275E+004  3.38282E+004
  5.10737E+004  7.78755E+004  1.19922E+005  1.86510E+005  2.92966E+005  4.64789E+005
  7.44782E+005
  2.29542E+004  1.97148E+004  1.68823E+004  1.44283E+004  1.23257E+004  1.05440E+004
  9.04863E+003  7.80228E+003  6.76760E+003  5.90903E+003  5.19364E+003  4.59094E+003
  4.07180E+003  3.60741E+003  3.17066E+003  2.74332E+003  2.32647E+003  1.93669E+003
  1.58498E+003  1.27357E+003  1.00658E+003  7.87477E+002  6.14028E+002  4.79677E+002
  3.76640E+002  2.97795E+002  2.37327E+002  1.90728E+002  1.54589E+002  1.26353E+002
  1.04113E+002  8.64392E+001  7.22612E+001  6.07731E+001  5.13691E+001  4.35955E+001
  3.71147E+001  3.16762E+001  2.70942E+001  2.32276E+001  1.99664E+001  1.72222E+001
  1.49222E+001  1.30048E+001  1.14162E+001  1.01075E+001  9.03387E+000  8.15453E+000
  7.43410E+000  6.84375E+000  6.36188E+000  5.97377E+000  5.67039E+000  5.44677E+000
  5.30051E+000  5.23076E+000  5.23754E+000  5.32154E+000  5.48401E+000  5.72677E+000
  6.05238E+000  6.46431E+000  6.96704E+000  7.56574E+000  8.26536E+000  9.06916E+000
  9.97789E+000  1.09909E+001  1.21106E+001  1.33489E+001  1.47334E+001  1.63108E+001
  1.81485E+001  2.03359E+001  2.29866E+001  2.62438E+001  3.02879E+001  3.53495E+001
  4.17278E+001  4.98168E+001  6.01415E+001  7.34083E+001  9.05757E+001  1.12954E+002
  1.42349E+002  1.81264E+002  2.33202E+002  3.03091E+002  3.97927E+002  5.27712E+002
  7.06856E+002  9.56288E+002  1.30664E+003  1.80311E+003  2.51294E+003  3.53694E+003
  5.02758E+003  7.21730E+003  1.04635E+004  1.53203E+004  2.26544E+004  3.38327E+004
  5.10300E+004  7.77370E+004  1.19605E+005  1.85867E+005  2.91737E+005  4.62517E+005
  7.40660E+005
  3.02928E+004  2.60132E+004  2.22723E+004  1.90323E+004  1.62572E+004  1.39062E+004
  1.19329E+004  1.02873E+004  8.91919E+003  7.78054E+003  6.82615E+003  6.01325E+003
  5.30029E+003  4.64752E+003  4.02352E+003  3.41868E+003  2.84895E+003  2.33302E+003
  1.87629E+003  1.48267E+003  1.15709E+003  8.98011E+002  6.97093E+002  5.43302E+002
  4.26092E+002  3.36671E+002  2.68172E+002  2.15389E+002  1.74428E+002  1.42391E+002
  1.17117E+002  9.69950E+001  8.08191E+001  6.76863E+001  5.69219E+001  4.80234E+001
  4.06177E+001  3.44259E+001  2.92368E+001  2.48855E+001  2.12410E+001  1.81968E+001
  1.56653E+001  1.35719E+001  1.18515E+001  1.04453E+001  9.30019E+000  8.36876E+000
  7.61048E+000  6.99273E+000  6.49112E+000  6.08893E+000  5.77572E+000  5.54559E+000
  5.39559E+000  5.32455E+000  5.33245E+000  5.42015E+000  5.58927E+000  5.84228E+000
  6.18262E+000  6.61485E+000  7.14470E+000  7.77862E+000  8.52272E+000  9.38116E+000
  1.03552E+001  1.14447E+001  1.26526E+001  1.39918E+001  1.54906E+001  1.71942E+001
  1.91672E+001  2.14958E+001  2.42933E+001  2.77054E+001  3.19179E+001  3.71688E+001
  4.37665E+001  5.21156E+001  6.27536E+001  7.64023E+001  9.40390E+001  1.16998E+002
  1.47117E+002  1.86939E+002  2.40018E+002  3.11355E+002  4.08038E+002  5.40192E+002
  7.22397E+002  9.75806E+002  1.33136E+003  1.83469E+003  2.55360E+003  3.58973E+003
  5.09665E+003  7.30840E+003  1.05846E+004  1.54825E+004  2.28733E+004  3.41302E+004
  5.14374E+004  7.82988E+004  1.20385E+005  1.86956E+005  2.93267E+005  4.64679E+005
  7.43730E+005
  4.04103E+004  3.46952E+004  2.97008E+004  2.53766E+004  2.16739E+004  1.85372E+004
  1.59036E+004  1.37051E+004  1.18732E+004  1.03412E+004  9.04571E+003  7.92550E+003
  6.92197E+003  5.98520E+003  5.08955E+003  4.24516E+003  3.47778E+003  2.79891E+003
  2.21241E+003  1.72409E+003  1.33330E+003  1.02951E+003  7.97153E+002  6.20582E+002
  4.86463E+002  3.84264E+002  3.05975E+002  2.45604E+002  1.98699E+002  1.61954E+002
  1.32913E+002  1.09746E+002  9.10883E+001  7.59212E+001  6.34878E+001  5.32252E+001
  4.47125E+001  3.76306E+001  3.17315E+001  2.68190E+001  2.27351E+001  1.93511E+001
  1.65600E+001  1.42708E+001  1.24039E+001  1.08890E+001  9.66334E+000  8.67253E+000
  7.87071E+000  7.22126E+000  6.69679E+000  6.27829E+000  5.95361E+000  5.71561E+000
  5.56052E+000  5.48667E+000  5.49379E+000  5.58269E+000  5.75515E+000  6.01401E+000
  6.36335E+000  6.80871E+000  7.35710E+000  8.01658E+000  8.79503E+000  9.69849E+000
  1.07300E+001  1.18911E+001  1.31863E+001  1.46300E+001  1.62506E+001  1.80918E+001
  2.02144E+001  2.27016E+001  2.56662E+001  2.92570E+001  3.36666E+001  3.91421E+001
  4.60031E+001  5.46680E+001  6.56911E+001  7.98150E+001  9.80439E+001  1.21747E+002
  1.52808E+002  1.93831E+002  2.48455E+002  3.21792E+002  4.21085E+002  5.56675E+002
  7.43439E+002  1.00295E+003  1.36675E+003  1.88130E+003  2.61565E+003  3.67321E+003
  5.21017E+003  7.46441E+003  1.08013E+004  1.57868E+004  2.33053E+004  3.47503E+004
  5.23372E+004  7.96191E+004  1.22344E+005  1.89896E+005  2.97728E+005  4.71525E+005
  7.54357E+005
  5.44891E+004  4.67745E+004  4.00341E+004  3.41999E+004  2.92049E+004  2.49730E+004
  2.14171E+004  1.84430E+004  1.59550E+004  1.38589E+004  1.20633E+004  1.04806E+004
  9.03392E+003  7.67463E+003  6.40111E+003  5.24339E+003  4.22075E+003  3.33744E+003
  2.59892E+003  2.00485E+003  1.54163E+003  1.18719E+003  9.18334E+002  7.14785E+002
  5.60349E+002  4.42637E+002  3.52370E+002  2.82659E+002  2.28400E+002  1.85810E+002
  1.52081E+002  1.25123E+002  1.03383E+002  8.57062E+001  7.12338E+001  5.93242E+001
  4.94914E+001  4.13596E+001  3.46323E+001  2.90721E+001  2.44869E+001  2.07192E+001
  1.76372E+001  1.51290E+001  1.30976E+001  1.14590E+001  1.01405E+001  9.08021E+000
  8.22673E+000  7.53932E+000  6.98731E+000  6.54910E+000  6.21047E+000  5.96272E+000
  5.80097E+000  5.72282E+000  5.72757E+000  5.81582E+000  5.98931E+000  6.25110E+000
  6.60577E+000  7.05966E+000  7.62101E+000  8.29951E+000  9.10513E+000  1.00464E+001
  1.11293E+001  1.23583E+001  1.37408E+001  1.52927E+001  1.70425E+001  1.90316E+001
  2.13176E+001  2.39816E+001  2.71370E+001  3.09368E+001  3.55813E+001  4.13286E+001
  4.85120E+001  5.75671E+001  6.90700E+001  8.37909E+001  1.02770E+002  1.27425E+002
  1.59702E+002  2.02294E+002  2.58956E+002  3.34965E+002  4.37789E+002  5.78087E+002
  7.71182E+002  1.03929E+003  1.41486E+003  1.94568E+003  2.70274E+003  3.79230E+003
  5.37479E+003  7.69444E+003  1.11262E+004  1.62508E+004  2.39751E+004  3.57278E+004
  5.37796E+004  8.17705E+004  1.25589E+005  1.94842E+005  3.05353E+005  4.83407E+005
  7.73076E+005
  7.42651E+004  6.37383E+004  5.45428E+004  4.65847E+004  3.97709E+004  3.39947E+004
  2.91334E+004  2.50535E+004  2.16178E+004  1.86895E+004  1.61367E+004  1.38415E+004
  1.17224E+004  9.75992E+003  7.98477E+003  6.42300E+003  5.07806E+003  3.95242E+003
  3.04390E+003  2.33352E+003  1.78943E+003  1.37703E+003  1.06547E+003  8.29823E+002
  6.50904E+002  5.14318E+002  4.09368E+002  3.28134E+002  2.64757E+002  2.14893E+002
  1.75319E+002  1.43641E+002  1.18081E+002  9.73171E+001  8.03629E+001  6.64717E+001
  5.50684E+001  4.57013E+001  3.80102E+001  3.17050E+001  2.65493E+001  2.23482E+001
  1.89384E+001  1.61823E+001  1.39629E+001  1.21812E+001  1.07535E+001  9.61008E+000
  8.69385E+000  7.95969E+000  7.37340E+000  6.91041E+000  6.55408E+000  6.29380E+000
  6.12327E+000  6.03913E+000  6.04005E+000  6.12627E+000  6.29947E+000  6.56284E+000
  6.92142E+000  7.38238E+000  7.95514E+000  8.65105E+000  9.48221E+000  1.04599E+001
  1.15935E+001  1.28912E+001  1.43637E+001  1.60292E+001  1.79160E+001  2.00639E+001
  2.25286E+001  2.53908E+001  2.87660E+001  3.28129E+001  3.77408E+001  4.38204E+001
  5.14019E+001  6.09423E+001  7.30448E+001  8.85157E+001  1.08443E+002  1.34306E+002
  1.68136E+002  2.12743E+002  2.72041E+002  3.51526E+002  4.58978E+002  6.05487E+002
  8.06997E+002  1.08660E+003  1.47804E+003  2.03095E+003  2.81907E+003  3.95268E+003
  5.59828E+003  8.00923E+003  1.15744E+004  1.68956E+004  2.49129E+004  3.71063E+004
  5.58276E+004  8.48459E+004  1.30256E+005  2.02003E+005  3.16456E+005  5.00808E+005
  8.00640E+005
  1.02307E+005  8.77873E+004  7.51049E+004  6.41282E+004  5.47251E+004  4.67421E+004
  4.00019E+004  3.43101E+004  2.94646E+004  2.52660E+004  2.15344E+004  1.81410E+004
  1.50428E+004  1.22690E+004  9.84793E+003  7.77616E+003  6.04689E+003  4.65065E+003
  3.55756E+003  2.71976E+003  2.08490E+003  1.60584E+003  1.24420E+003  9.70324E+002
  7.61914E+002  6.02373E+002  4.79417E+002  3.83956E+002  3.09258E+002  2.50332E+002
  2.03470E+002  1.65920E+002  1.35636E+002  1.11089E+002  9.11240E+001  7.48549E+001
  6.15874E+001  5.07701E+001  4.19603E+001  3.47993E+001  2.89932E+001  2.42995E+001
  2.05163E+001  1.74757E+001  1.50382E+001  1.30882E+001  1.15301E+001  1.02859E+001
  9.29234E+000  8.49963E+000  7.86970E+000  7.37470E+000  6.99520E+000  6.71834E+000
  6.53609E+000  6.44385E+000  6.43950E+000  6.52285E+000  6.69547E+000  6.96079E+000
  7.32440E+000  7.79441E+000  8.38154E+000  9.09879E+000  9.96036E+000  1.09802E+001
  1.21710E+001  1.35447E+001  1.51157E+001  1.69043E+001  1.89393E+001  2.12603E+001
  2.39231E+001  2.70102E+001  3.06413E+001  3.49824E+001  4.02535E+001  4.67405E+001
  5.48136E+001  6.49561E+001  7.78059E+001  9.42144E+001  1.15330E+002  1.42712E+002
  1.78504E+002  2.25664E+002  2.88312E+002  3.72235E+002  4.85614E+002  6.40111E+002
  8.52482E+002  1.14699E+003  1.55906E+003  2.14082E+003  2.96961E+003  4.16116E+003
  5.89005E+003  8.42188E+003  1.21642E+004  1.77475E+004  2.61564E+004  3.89407E+004
  5.85621E+004  8.89656E+004  1.36529E+005  2.11653E+005  3.31461E+005  5.24386E+005
  8.38079E+005
  1.42450E+005  1.22203E+005  1.04516E+005  8.91984E+004  7.60576E+004  6.48659E+004
  5.53584E+004  4.72434E+004  4.02228E+004  3.40242E+004  2.84531E+004  2.34402E+004
  1.90146E+004  1.51983E+004  1.19650E+004  9.28474E+003  7.12838E+003  5.44276E+003
  4.15177E+003  3.17414E+003  2.43704E+003  1.88123E+003  1.46094E+003  1.14170E+003
  8.97870E+002  7.10475E+002  5.65470E+002  4.52452E+002  3.63702E+002  2.93489E+002
  2.37549E+002  1.92711E+002  1.56603E+002  1.27432E+002  1.03826E+002  8.47095E+001
  6.92336E+001  5.67170E+001  4.66094E+001  3.84631E+001  3.19110E+001  2.66517E+001
  2.24375E+001  1.90658E+001  1.63718E+001  1.42214E+001  1.25062E+001  1.11388E+001
  1.00493E+001  9.18278E+000  8.49683E+000  7.96001E+000  7.54978E+000  7.25070E+000
  7.05269E+000  6.94970E+000  6.93865E+000  7.01887E+000  7.19189E+000  7.46149E+000
  7.83402E+000  8.31870E+000  8.92768E+000  9.67563E+000  1.05788E+001  1.16534E+001
  1.29153E+001  1.43797E+001  1.60643E+001  1.79917E+001  2.01924E+001  2.27073E+001
  2.55948E+001  2.89415E+001  3.28737E+001  3.75666E+001  4.32537E+001  5.02391E+001
  5.89173E+001  6.98042E+001  8.35804E+001  1.01154E+002  1.23749E+002  1.53028E+002
  1.91272E+002  2.41629E+002  3.08485E+002  3.97991E+002  5.18842E+002  6.83431E+002
  9.09553E+002  1.22297E+003  1.66127E+003  2.27977E+003  3.16049E+003  4.42613E+003
  6.26173E+003  8.94870E+003  1.29187E+004  1.88397E+004  2.77537E+004  4.13012E+004
  6.20874E+004  9.42854E+004  1.44641E+005  2.24153E+005  3.50925E+005  5.55010E+005
  8.86770E+005
  2.00461E+005  1.71913E+005  1.46955E+005  1.25307E+005  1.06671E+005  9.06982E+004
  7.69787E+004  6.50774E+004  5.45920E+004  4.52443E+004  3.69466E+004  2.97362E+004
  2.36106E+004  1.84888E+004  1.42896E+004  1.09385E+004  8.33261E+003  6.34334E+003
  4.84004E+003  3.70824E+003  2.85575E+003  2.21174E+003  1.72305E+003  1.35020E+003
  1.06403E+003  8.42969E+002  6.71046E+002  5.36409E+002  4.30247E+002  3.46003E+002
  2.78785E+002  2.24928E+002  1.81662E+002  1.46859E+002  1.18856E+002  9.63374E+001
  7.82492E+001  6.37414E+001  5.21245E+001  4.28369E+001  3.54208E+001  2.95041E+001
  2.47857E+001  2.10238E+001  1.80246E+001  1.56337E+001  1.37281E+001  1.22098E+001
  1.10012E+001  1.00416E+001  9.28383E+000  8.69248E+000  8.24156E+000  7.91275E+000
  7.69371E+000  7.57670E+000  7.55757E+000  7.63514E+000  7.81095E+000  8.08933E+000
  8.47755E+000  8.98610E+000  9.62865E+000  1.04215E+001  1.13828E+001  1.25310E+001
  1.38841E+001  1.54607E+001  1.72813E+001  1.93712E+001  2.17633E+001  2.45019E+001
  2.76504E+001  3.13020E+001  3.55920E+001  4.07079E+001  4.68996E+001  5.44936E+001
  6.39146E+001  7.57182E+001  9.06379E+001  1.09652E+002  1.34080E+002  1.65711E+002
  2.06999E+002  2.61331E+002  3.33422E+002  4.29883E+002  5.60055E+002  7.37247E+002
  9.80561E+002  1.31764E+003  1.78882E+003  2.45340E+003  3.39932E+003  4.75809E+003
  6.72794E+003  9.61031E+003  1.38674E+004  2.02143E+004  2.97661E+004  4.42783E+004
  6.65374E+004  1.01007E+005  1.54899E+005  2.39972E+005  3.75574E+005  5.93822E+005
  9.48521E+005
  2.85080E+005  2.44349E+005  2.08673E+005  1.77610E+005  1.50683E+005  1.27330E+005
  1.06935E+005  8.89305E+004  7.29585E+004  5.89521E+004  4.69749E+004  3.69602E+004
  2.87128E+004  2.20485E+004  1.67958E+004  1.27494E+004  9.68054E+003  7.37154E+003
  5.63824E+003  4.33529E+003  3.35230E+003  2.60708E+003  2.03889E+003  1.60303E+003
  1.26651E+003  1.00495E+003  8.00307E+002  6.39145E+002  5.11480E+002  4.09855E+002
  3.28675E+002  2.63700E+002  2.11664E+002  1.70013E+002  1.36712E+002  1.10132E+002
  8.89524E+001  7.21054E+001  5.87230E+001  4.81016E+001  3.96732E+001  3.29826E+001
  2.76670E+001  2.34397E+001  2.00743E+001  1.73929E+001  1.52555E+001  1.35521E+001
  1.21961E+001  1.11198E+001  1.02707E+001  9.60900E+000  9.10487E+000  8.73688E+000
  8.49019E+000  8.35524E+000  8.32670E+000  8.40289E+000  8.58543E+000  8.87925E+000
  9.29270E+000  9.83763E+000  1.05292E+001  1.13855E+001  1.24261E+001  1.36714E+001
  1.51419E+001  1.68586E+001  1.88450E+001  2.11295E+001  2.37488E+001  2.67522E+001
  3.02100E+001  3.42250E+001  3.89444E+001  4.45713E+001  5.13764E+001  5.97138E+001
  7.00454E+001  8.29756E+001  9.93033E+001  1.20094E+002  1.46783E+002  1.81318E+002
  2.26369E+002  2.85618E+002  3.64188E+002  4.69261E+002  6.10983E+002  8.03800E+002
  1.06844E+003  1.43490E+003  1.94690E+003  2.66874E+003  3.69574E+003  5.17034E+003
  7.30729E+003  1.04330E+004  1.50478E+004  2.19254E+004  3.22726E+004  4.79880E+004
  7.20852E+004  1.09390E+005  1.67698E+005  2.59719E+005  4.06356E+005  6.42306E+005
  1.02568E+006
  4.09612E+005  3.50727E+005  2.98922E+005  2.53457E+005  2.13533E+005  1.78300E+005
  1.47019E+005  1.19328E+005  9.53025E+004  7.50655E+004  5.84017E+004  4.48956E+004
  3.41657E+004  2.58412E+004  1.95109E+004  1.47565E+004  1.12048E+004  8.55240E+003
  6.56594E+003  5.07121E+003  3.94005E+003  3.07863E+003  2.41829E+003  1.90861E+003
  1.51246E+003  1.20243E+003  9.58181E+002  7.64624E+002  6.10522E+002  4.87463E+002
  3.89072E+002  3.10434E+002  2.47682E+002  1.97720E+002  1.58041E+002  1.26609E+002
  1.01762E+002  8.21517E+001  6.66866E+001  5.44892E+001  4.48604E+001  3.72474E+001
  3.12164E+001  2.64286E+001  2.26201E+001  1.95858E+001  1.71657E+001  1.52352E+001
  1.36970E+001  1.24753E+001  1.15113E+001  1.07600E+001  1.01874E+001  9.76873E+000
  9.48642E+000  9.32894E+000  9.28973E+000  9.36655E+000  9.56114E+000  9.87909E+000
  1.03298E+001  1.09266E+001  1.16860E+001  1.26277E+001  1.37730E+001  1.51440E+001
  1.67635E+001  1.86551E+001  2.08452E+001  2.33664E+001  2.62599E+001  2.95822E+001
  3.34126E+001  3.78661E+001  4.31054E+001  4.93532E+001  5.69063E+001  6.61534E+001
  7.76017E+001  9.19164E+001  1.09977E+002  1.32955E+002  1.62431E+002  2.00547E+002
  2.50238E+002  3.15553E+002  4.02119E+002  5.17824E+002  6.73807E+002  8.85921E+002
  1.17691E+003  1.57966E+003  2.14212E+003  2.93476E+003  4.06200E+003  5.67990E+003
  8.02356E+003  1.14503E+004  1.65077E+004  2.40424E+004  3.53743E+004  5.25798E+004
  7.89536E+004  1.19771E+005  1.83551E+005  2.84179E+005  4.44492E+005  7.02383E+005
  1.12131E+006
  5.94313E+005  5.07784E+005  4.30957E+005  3.62546E+005  3.01349E+005  2.46520E+005
  1.97968E+005  1.56216E+005  1.21510E+005  9.33265E+004  7.08484E+004  5.33158E+004
  3.99536E+004  2.99449E+004  2.25185E+004  1.70238E+004  1.29512E+004  9.91935E+003
  7.64860E+003  5.93626E+003  4.63566E+003  3.64044E+003  2.87315E+003  2.27707E+003
  1.81048E+003  1.44258E+003  1.15059E+003  9.17639E+002  7.31194E+002  5.81825E+002
  4.62300E+002  3.66923E+002  2.91096E+002  2.31055E+002  1.83691E+002  1.46448E+002
  1.17227E+002  9.43265E+001  7.63793E+001  6.22983E+001  5.12289E+001  4.25041E+001
  3.56071E+001  3.01385E+001  2.57902E+001  2.23246E+001  1.95583E+001  1.73489E+001
  1.55860E+001  1.41840E+001  1.30765E+001  1.22124E+001  1.15531E+001  1.10700E+001
  1.07426E+001  1.05573E+001  1.05060E+001  1.05861E+001  1.07993E+001  1.11518E+001
  1.16541E+001  1.23208E+001  1.31700E+001  1.42230E+001  1.55028E+001  1.70334E+001
  1.88400E+001  2.09491E+001  2.33908E+001  2.62021E+001  2.94308E+001  3.31417E+001
  3.74261E+001  4.24139E+001  4.82873E+001  5.52939E+001  6.37632E+001  7.41265E+001
  8.69474E+001  1.02966E+002  1.23160E+002  1.48834E+002  1.81745E+002  2.24277E+002
  2.79691E+002  3.52486E+002  4.48915E+002  5.77734E+002  7.51309E+002  9.87229E+002
  1.31072E+003  1.75825E+003  2.38297E+003  3.26295E+003  4.51389E+003  6.30858E+003
  8.90732E+003  1.27056E+004  1.83093E+004  2.66548E+004  3.92020E+004  5.82465E+004
  8.74301E+004  1.32582E+005  2.03116E+005  3.14370E+005  4.91563E+005  7.76538E+005
  1.23935E+006
  8.69717E+005  7.39698E+005  6.22326E+005  5.15686E+005  4.18995E+005  3.33134E+005
  2.59793E+005  1.99476E+005  1.51090E+005  1.13116E+005  8.40532E+004  6.23071E+004
  4.62761E+004  3.45377E+004  2.59477E+004  1.96404E+004  1.49824E+004  1.15178E+004
  8.92047E+003  6.95726E+003  5.46082E+003  4.31045E+003  3.41853E+003  2.72109E+003
  2.17119E+003  1.73425E+003  1.38482E+003  1.10413E+003  8.78275E+002  6.96736E+002
  5.51335E+002  4.35481E+002  3.43710E+002  2.71432E+002  2.14783E+002  1.70544E+002
  1.36067E+002  1.09211E+002  8.82732E+001  7.19152E+001  5.90976E+001  4.90189E+001
  4.10638E+001  3.47612E+001  2.97504E+001  2.57550E+001  2.25626E+001  2.00095E+001
  1.79693E+001  1.63441E+001  1.50582E+001  1.40535E+001  1.32856E+001  1.27217E+001
  1.23379E+001  1.21183E+001  1.20535E+001  1.21399E+001  1.23792E+001  1.27783E+001
  1.33487E+001  1.41064E+001  1.50711E+001  1.62657E+001  1.77153E+001  1.94463E+001
  2.14865E+001  2.38658E+001  2.66189E+001  2.97884E+001  3.34299E+001  3.76188E+001
  4.24609E+001  4.81049E+001  5.47571E+001  6.26966E+001  7.22932E+001  8.40314E+001
  9.85449E+001  1.16665E+002  1.39493E+002  1.68497E+002  2.05651E+002  2.53636E+002
  3.16119E+002  3.98154E+002  5.06762E+002  6.51777E+002  8.47073E+002  1.11238E+003
  1.47600E+003  1.97881E+003  2.68037E+003  3.66816E+003  5.07174E+003  7.08460E+003
  9.99809E+003  1.42547E+004  2.05324E+004  2.98782E+004  4.39246E+004  6.52375E+004
  9.78869E+004  1.48386E+005  2.27249E+005  3.51606E+005  5.49616E+005  8.67989E+005
  1.38492E+006
  1.28041E+006  1.07873E+006  8.92551E+005  7.21349E+005  5.68525E+005  4.38507E+005
  3.32394E+005  2.48180E+005  1.83129E+005  1.34270E+005  9.83650E+004  7.23088E+004
  5.34826E+004  3.98638E+004  2.99657E+004  2.27233E+004  1.73823E+004  1.34097E+004
  1.04285E+004  8.17067E+003  6.44458E+003  5.11234E+003  4.07409E+003  3.25712E+003
  2.60830E+003  2.08879E+003  1.67019E+003  1.33170E+003  1.05790E+003  8.37103E+002
  6.60055E+002  5.19149E+002  4.07904E+002  3.20724E+002  2.52799E+002  2.00077E+002
  1.59225E+002  1.27565E+002  1.02984E+002  8.38431E+001  6.88824E+001  5.71390E+001
  4.78798E+001  4.05476E+001  3.47179E+001  3.00671E+001  2.63476E+001  2.33691E+001
  2.09854E+001  1.90834E+001  1.75761E+001  1.63963E+001  1.54932E+001  1.48285E+001
  1.43747E+001  1.41131E+001  1.40325E+001  1.41284E+001  1.44025E+001  1.48622E+001
  1.55201E+001  1.63935E+001  1.75040E+001  1.88768E+001  2.05391E+001  2.25204E+001
  2.48518E+001  2.75676E+001  3.07076E+001  3.43216E+001  3.84747E+001  4.32557E+001
  4.87878E+001  5.52432E+001  6.28581E+001  7.19508E+001  8.29418E+001  9.63817E+001
  1.12991E+002  1.33715E+002  1.59807E+002  1.92935E+002  2.35346E+002  2.90089E+002
  3.61328E+002  4.54807E+002  5.78498E+002  7.43564E+002  9.65749E+002  1.26744E+003
  1.68071E+003  2.25190E+003  3.04852E+003  4.16964E+003  5.76198E+003  8.04458E+003
  1.13472E+004  1.61704E+004  2.32809E+004  3.38629E+004  4.97615E+004  7.38768E+004
  1.10807E+005  1.67910E+005  2.57059E+005  3.97597E+005  6.21310E+005  9.80914E+005
  1.56464E+006
  1.88668E+006  1.56113E+006  1.25717E+006  9.83763E+005  7.51374E+005  5.62579E+005
  4.14116E+005  3.01180E+005  2.17864E+005  1.57677E+005  1.14647E+005  8.39565E+004
  6.20074E+004  4.62204E+004  3.47814E+004  2.64236E+004  2.02628E+004  1.56794E+004
  1.22372E+004  9.62658E+003  7.62654E+003  6.07807E+003  4.86606E+003  3.90691E+003
  3.13992E+003  2.52115E+003  2.01895E+003  1.61030E+003  1.27815E+003  1.00939E+003
  7.93586E+002  6.21959E+002  4.86845E+002  3.81421E+002  2.99704E+002  2.36606E+002
  1.87945E+002  1.50385E+002  1.21319E+002  9.87428E+001  8.11295E+001  6.73209E+001
  5.64414E+001  4.78281E+001  4.09788E+001  3.55117E+001  3.11355E+001  2.76273E+001
  2.48158E+001  2.25692E+001  2.07860E+001  1.93881E+001  1.83163E+001  1.75261E+001
  1.69853E+001  1.66718E+001  1.65723E+001  1.66813E+001  1.70003E+001  1.75370E+001
  1.83054E+001  1.93244E+001  2.06181E+001  2.22139E+001  2.41424E+001  2.64366E+001
  2.91319E+001  3.22678E+001  3.58908E+001  4.00595E+001  4.48508E+001  5.03696E+001
  5.67610E+001  6.42259E+001  7.30384E+001  8.35654E+001  9.62908E+001  1.11848E+002
  1.31065E+002  1.55030E+002  1.85182E+002  2.23444E+002  2.72398E+002  3.35546E+002
  4.17677E+002  5.25386E+002  6.67829E+002  8.57817E+002  1.11341E+003  1.46029E+003
  1.93523E+003  2.59135E+003  3.50595E+003  4.79255E+003  6.61912E+003  9.23635E+003
  1.30215E+004  1.85473E+004  2.66905E+004  3.88048E+004  5.69991E+004  8.45870E+004
  1.26822E+005  1.92105E+005  2.93995E+005  4.54571E+005  7.10110E+005  1.12076E+006
  1.78719E+006
  2.75790E+006  2.21694E+006  1.72559E+006  1.30706E+006  9.67600E+005  7.02641E+005
  5.03912E+005  3.59728E+005  2.57207E+005  1.84929E+005  1.34010E+005  9.79974E+004
  7.23619E+004  5.39688E+004  4.06576E+004  3.09369E+004  2.37719E+004  1.84404E+004
  1.44343E+004  1.13936E+004  9.06102E+003  7.25122E+003  5.82997E+003  4.69981E+003
  3.79036E+003  3.05142E+003  2.44753E+003  1.95330E+003  1.54979E+003  1.22225E+003
  9.58783E+002  7.49307E+002  5.84764E+002  4.56845E+002  3.58112E+002  2.82195E+002
  2.23870E+002  1.78990E+002  1.44347E+002  1.17489E+002  9.65625E+001  8.01703E+001
  6.72608E+001  5.70413E+001  4.89128E+001  4.24214E+001  3.72213E+001  3.30486E+001
  2.97008E+001  2.70223E+001  2.48934E+001  2.32224E+001  2.19393E+001  2.09920E+001
  2.03423E+001  1.99641E+001  1.98415E+001  1.99675E+001  2.03433E+001  2.09773E+001
  2.18846E+001  2.30867E+001  2.46102E+001  2.64859E+001  2.87485E+001  3.14354E+001
  3.45874E+001  3.82507E+001  4.24800E+001  4.73448E+001  5.29367E+001  5.93806E+001
  6.68488E+001  7.55781E+001  8.58896E+001  9.82115E+001  1.13107E+002  1.31313E+002
  1.53793E+002  1.81813E+002  2.17048E+002  2.61731E+002  3.18867E+002  3.92526E+002
  4.88272E+002  6.13765E+002  7.79634E+002  1.00075E+003  1.29806E+003  1.70135E+003
  2.25324E+003  3.01528E+003  4.07705E+003  5.56997E+003  7.68850E+003  1.07227E+004
  1.51092E+004  2.15101E+004  3.09392E+004  4.49613E+004  6.60131E+004  9.79227E+004
  1.46757E+005  2.22217E+005  3.39954E+005  5.25450E+005  8.20560E+005  1.29468E+006
  2.06389E+006
  3.95490E+006  3.06770E+006  2.30838E+006  1.69186E+006  1.21324E+006  8.58647E+005
  6.05208E+005  4.27593E+005  3.03998E+005  2.17943E+005  1.57735E+005  1.15311E+005
  8.51684E+004  6.35620E+004  4.79315E+004  3.65181E+004  2.81051E+004  2.18439E+004
  1.71382E+004  1.35651E+004  1.08223E+004  8.69146E+003  7.01430E+003  5.67565E+003
  4.59259E+003  3.70681E+003  2.97823E+003  2.37879E+003  1.88743E+003  1.48733E+003
  1.16488E+003  9.08446E+002  7.07340E+002  5.51439E+002  4.31510E+002  3.39598E+002
  2.69188E+002  2.15138E+002  1.73492E+002  1.41248E+002  1.16147E+002  9.64960E+001
  8.10231E+001  6.87738E+001  5.90282E+001  5.12415E+001  4.49998E+001  3.99871E+001
  3.59616E+001  3.27375E+001  3.01723E+001  2.81565E+001  2.66070E+001  2.54614E+001
  2.46745E+001  2.42148E+001  2.40632E+001  2.42108E+001  2.46583E+001  2.54149E+001
  2.64976E+001  2.79305E+001  2.97437E+001  3.19725E+001  3.46566E+001  3.78393E+001
  4.15682E+001  4.58976E+001  5.08927E+001  5.66365E+001  6.32390E+001  7.08502E+001
  7.96763E+001  8.99992E+001  1.02199E+002  1.16782E+002  1.34411E+002  1.55953E+002
  1.82542E+002  2.15666E+002  2.57297E+002  3.10061E+002  3.77490E+002  4.64369E+002
  5.77232E+002  7.25076E+002  9.20380E+002  1.18059E+003  1.53028E+003  2.00437E+003
  2.65282E+003  3.54774E+003  4.79405E+003  6.54561E+003  9.03003E+003  1.25867E+004
  1.77263E+004  2.52231E+004  3.62621E+004  5.26719E+004  7.72994E+004  1.14615E+005
  1.71704E+005  2.59890E+005  3.97440E+005  6.14084E+005  9.58649E+005  1.51206E+006
  2.40969E+006
  5.52717E+006  4.13904E+006  3.00840E+006  2.13318E+006  1.49123E+006  1.03838E+006
  7.25161E+005  5.09840E+005  3.61593E+005  2.58958E+005  1.87361E+005  1.36985E+005
  1.01217E+005  7.55850E+004  5.70430E+004  4.35028E+004  3.35211E+004  2.60919E+004
  2.05078E+004  1.62673E+004  1.30112E+004  1.04802E+004  8.48530E+003  6.88880E+003
  5.59150E+003  4.52440E+003  3.64143E+003  2.91143E+003  2.31086E+003  1.82043E+003
  1.42434E+003  1.10916E+003  8.62218E+002  6.71173E+002  5.24579E+002  4.12506E+002
  3.26836E+002  2.61185E+002  2.10666E+002  1.71587E+002  1.41183E+002  1.17386E+002
  9.86506E+001  8.38161E+001  7.20099E+001  6.25726E+001  5.50032E+001  4.89201E+001
  4.40312E+001  4.01123E+001  3.69914E+001  3.45368E+001  3.26482E+001  3.12505E+001
  3.02889E+001  2.97256E+001  2.95369E+001  2.97117E+001  3.02500E+001  3.11621E+001
  3.24673E+001  3.41930E+001  3.63742E+001  3.90517E+001  4.22715E+001  4.60845E+001
  5.05469E+001  5.57233E+001  6.16920E+001  6.85531E+001  7.64397E+001  8.55336E+001
  9.60837E+001  1.08429E+002  1.23025E+002  1.40475E+002  1.61570E+002  1.87341E+002
  2.19137E+002  2.58731E+002  3.08465E+002  3.71464E+002  4.51926E+002  5.55536E+002
  6.90058E+002  8.66174E+002  1.09869E+003  1.40832E+003  1.82419E+003  2.38770E+003
  3.15807E+003  4.22071E+003  5.69986E+003  7.77767E+003  1.07235E+004  1.49388E+004
  2.10274E+004  2.99049E+004  4.29715E+004  6.23880E+004  9.15167E+004  1.35637E+005
  2.03112E+005  3.07307E+005  4.69775E+005  7.25585E+005  1.13232E+006  1.78541E+006
  2.84440E+006
  7.53544E+006  5.44152E+006  3.82102E+006  2.64110E+006  1.81796E+006  1.25532E+006
  8.72926E+005  6.12476E+005  4.34004E+005  3.10734E+005  2.24837E+005  1.64428E+005
  1.21544E+005  9.08102E+004  6.85758E+004  5.23375E+004  4.03656E+004  3.14544E+004
  2.47564E+004  1.96700E+004  1.57645E+004  1.27281E+004  1.03333E+004  8.41349E+003
  6.84834E+003  5.55472E+003  4.47857E+003  3.58483E+003  2.84711E+003  2.24304E+003
  1.75413E+003  1.36472E+003  1.05974E+003  8.24122E+002  6.43642E+002  5.05908E+002
  4.00782E+002  3.20318E+002  2.58454E+002  2.10627E+002  1.73428E+002  1.44317E+002
  1.21394E+002  1.03241E+002  8.87883E+001  7.72302E+001  6.79550E+001  6.04965E+001
  5.44981E+001  4.96866E+001  4.58521E+001  4.28340E+001  4.05100E+001  3.87886E+001
  3.76027E+001  3.69060E+001  3.66693E+001  3.68784E+001  3.75327E+001  3.86435E+001
  4.02332E+001  4.23338E+001  4.49860E+001  4.82380E+001  5.21442E+001  5.67646E+001
  6.21666E+001  6.84278E+001  7.56430E+001  8.39342E+001  9.34639E+001  1.04454E+002
  1.17208E+002  1.32138E+002  1.49796E+002  1.70908E+002  1.96429E+002  2.27599E+002
  2.66044E+002  3.13893E+002  3.73966E+002  4.50019E+002  5.47097E+002  6.72033E+002
  8.34149E+002  1.04627E+003  1.32617E+003  1.69868E+003  2.19874E+003  2.87598E+003
  3.80132E+003  5.07710E+003  6.85203E+003  9.34415E+003  1.28757E+004  1.79268E+004
  2.52195E+004  3.58480E+004  5.14856E+004  7.47131E+004  1.09546E+005  1.62287E+005
  2.42917E+005  3.67383E+005  5.61395E+005  8.66776E+005  1.35219E+006  2.13136E+006
  3.39447E+006
  1.00138E+007  6.97492E+006  4.77191E+006  3.24892E+006  2.21893E+006  1.52638E+006
  1.05956E+006  7.42894E+005  5.26313E+005  3.76848E+005  2.72732E+005  1.99513E+005
  1.47531E+005  1.10272E+005  8.33137E+004  6.36225E+004  4.91033E+004  3.82954E+004
  3.01718E+004  2.40033E+004  1.92676E+004  1.55860E+004  1.26817E+004  1.03512E+004
  8.44690E+003  6.86689E+003  5.54633E+003  4.44501E+003  3.53310E+003  2.78450E+003
  2.17736E+003  1.69321E+003  1.31400E+003  1.02127E+003  7.97306E+002  6.26592E+002
  4.96428E+002  3.96880E+002  3.20383E+002  2.61263E+002  2.15286E+002  1.79302E+002
  1.50964E+002  1.28515E+002  1.10635E+002  9.63307E+001  8.48456E+001  7.56049E+001
  6.81691E+001  6.22009E+001  5.74417E+001  5.36934E+001  5.08053E+001  4.86643E+001
  4.71877E+001  4.63178E+001  4.60183E+001  4.62711E+001  4.70747E+001  4.84418E+001
  5.03985E+001  5.29830E+001  5.62436E+001  6.02377E+001  6.50300E+001  7.06930E+001
  7.73079E+001  8.49689E+001  9.37921E+001  1.03927E+002  1.15575E+002  1.29008E+002
  1.44601E+002  1.62859E+002  1.84457E+002  2.10283E+002  2.41498E+002  2.79615E+002
  3.26608E+002  3.85072E+002  4.58433E+002  5.51258E+002  6.69679E+002  8.21995E+002
  1.01953E+003  1.27784E+003  1.61850E+003  2.07162E+003  2.67958E+003  3.50248E+003
  4.62628E+003  6.17486E+003  8.32828E+003  1.13503E+004  1.56308E+004  2.17503E+004
  3.05816E+004  4.34469E+004  6.23677E+004  9.04606E+004  1.32573E+005  1.96313E+005
  2.93723E+005  4.44040E+005  6.78270E+005  1.04684E+006  1.63250E+006  2.57233E+006
  4.09544E+006
  1.29773E+007  8.79758E+006  5.92814E+006  4.00585E+006  2.72633E+006  1.87253E+006
  1.29908E+006  9.10694E+005  6.45241E+005  4.62088E+005  3.34502E+005  2.44769E+005
  1.81052E+005  1.35375E+005  1.02320E+005  7.81725E+004  6.03654E+004  4.71092E+004
  3.71452E+004  2.95800E+004  2.37729E+004  1.92594E+004  1.56991E+004  1.28410E+004
  1.05021E+004  8.55574E+003  6.92248E+003  5.55510E+003  4.41954E+003  3.48512E+003
  2.72574E+003  2.11939E+003  1.64430E+003  1.27767E+003  9.97367E+002  7.83868E+002
  6.21187E+002  4.96830E+002  4.01296E+002  3.27471E+002  2.70057E+002  2.25114E+002
  1.89712E+002  1.61657E+002  1.39305E+002  1.21413E+002  1.07041E+002  9.54715E+001
  8.61571E+001  7.86772E+001  7.27094E+001  6.80067E+001  6.43810E+001  6.16913E+001
  5.98342E+001  5.87375E+001  5.83553E+001  5.86644E+001  5.96619E+001  6.13625E+001
  6.37974E+001  6.70123E+001  7.10653E+001  7.60257E+001  8.19721E+001  8.89923E+001
  9.71852E+001  1.06667E+002  1.17580E+002  1.30111E+002  1.44508E+002  1.61114E+002
  1.80391E+002  2.02968E+002  2.29677E+002  2.61616E+002  3.00215E+002  3.47337E+002
  4.05411E+002  4.77628E+002  5.68201E+002  6.82743E+002  8.28788E+002  1.01653E+003
  1.25987E+003  1.57790E+003  1.99709E+003  2.55435E+003  3.30162E+003  4.31255E+003
  5.69241E+003  7.59287E+003  1.02343E+004  1.39393E+004  1.91847E+004  2.66803E+004
  3.74926E+004  5.32370E+004  7.63822E+004  1.10734E+005  1.62208E+005  2.40088E+005
  3.59064E+005  5.42596E+005  8.28487E+005  1.27820E+006  1.99258E+006  3.13863E+006
  4.99540E+006
  1.65518E+007  1.10452E+007  7.38672E+006  4.97469E+006  3.38094E+006  2.32096E+006
  1.61002E+006  1.12878E+006  7.99898E+005  5.72971E+005  4.14871E+005  3.03657E+005
  2.24673E+005  1.68042E+005  1.27052E+005  9.71041E+004  7.50168E+004  5.85730E+004
  4.62129E+004  3.68289E+004  2.96269E+004  2.40306E+004  1.96173E+004  1.60742E+004
  1.31722E+004  1.07520E+004  8.71433E+003  7.00228E+003  5.57644E+003  4.40053E+003
  3.44306E+003  2.67749E+003  2.07729E+003  1.61412E+003  1.26012E+003  9.90602E+002
  7.85309E+002  6.28414E+002  5.07896E+002  4.14760E+002  3.42316E+002  2.85597E+002
  2.40902E+002  2.05471E+002  1.77229E+002  1.54613E+002  1.36438E+002  1.21801E+002
  1.10010E+002  1.00537E+002  9.29761E+001  8.70147E+001  8.24163E+001  7.90027E+001
  7.66434E+001  7.52469E+001  7.47549E+001  7.51373E+001  7.63891E+001  7.85279E+001
  8.15912E+001  8.56345E+001  9.07289E+001  9.69589E+001  1.04421E+002  1.13222E+002
  1.23485E+002  1.35354E+002  1.49006E+002  1.64674E+002  1.82671E+002  2.03427E+002
  2.27525E+002  2.55749E+002  2.89143E+002  3.29074E+002  3.77326E+002  4.36215E+002
  5.08767E+002  5.98946E+002  7.11993E+002  8.54881E+002  1.03697E+003  1.27092E+003
  1.57397E+003  1.96983E+003  2.49131E+003  3.18418E+003  4.11279E+003  5.36837E+003
  7.08127E+003  9.43921E+003  1.27148E+004  1.73072E+004  2.38057E+004  3.30878E+004
  4.64709E+004  6.59504E+004  9.45745E+004  1.37040E+005  2.00648E+005  2.96850E+005
  4.43762E+005  6.70309E+005  1.02308E+006  1.57782E+006  2.45877E+006  3.87160E+006
  6.15994E+006
  2.10146E+007  1.39134E+007  9.27350E+006  6.23690E+006  4.23682E+006  2.90830E+006
  2.01766E+006  1.41482E+006  1.00282E+006  7.18484E+005  5.20355E+005  3.80957E+005
  2.81938E+005  2.10929E+005  1.59524E+005  1.21960E+005  9.42528E+004  7.36230E+004
  5.81158E+004  4.63430E+004  3.73087E+004  3.02905E+004  2.47575E+004  2.03162E+004
  1.66770E+004  1.36373E+004  1.10708E+004  8.90763E+003  7.10112E+003  5.60807E+003
  4.39019E+003  3.41508E+003  2.65005E+003  2.05954E+003  1.60825E+003  1.26471E+003
  1.00307E+003  8.03127E+002  6.49531E+002  5.30814E+002  4.38453E+002  3.66115E+002
  3.09094E+002  2.63873E+002  2.27812E+002  1.98922E+002  1.75694E+002  1.56979E+002
  1.41897E+002  1.29774E+002  1.20093E+002  1.12458E+002  1.06565E+002  1.02188E+002
  9.91601E+001  9.73642E+001  9.67252E+001  9.72038E+001  9.87927E+001  1.01512E+002
  1.05409E+002  1.10551E+002  1.17026E+002  1.24938E+002  1.34407E+002  1.45567E+002
  1.58568E+002  1.73592E+002  1.90861E+002  2.10672E+002  2.33421E+002  2.59652E+002
  2.90106E+002  3.25778E+002  3.67985E+002  4.18453E+002  4.79426E+002  5.53822E+002
  6.45445E+002  7.59281E+002  9.01915E+002  1.08211E+003  1.31161E+003  1.60632E+003
  1.98788E+003  2.48601E+003  3.14185E+003  4.01275E+003  5.17936E+003  6.75590E+003
  8.90553E+003  1.18632E+004  1.59698E+004  2.17245E+004  2.98638E+004  4.14842E+004
  5.82312E+004  8.25964E+004  1.18385E+005  1.71457E+005  2.50921E+005  3.71058E+005
  5.54455E+005  8.37162E+005  1.27724E+006  1.96904E+006  3.06728E+006  4.82807E+006
  7.67915E+006
  2.67697E+007  1.76608E+007  1.17550E+007  7.90224E+006  5.36781E+006  3.68506E+006
  2.55700E+006  1.79339E+006  1.27142E+006  9.11136E+005  6.60031E+005  4.83327E+005
  3.57784E+005  2.67738E+005  2.02541E+005  1.54892E+005  1.19740E+005  9.35644E+004
  7.38873E+004  5.89488E+004  4.74865E+004  3.85840E+004  3.15677E+004  2.59373E+004
  2.13233E+004  1.74652E+004  1.42004E+004  1.14406E+004  9.12983E+003  7.21610E+003
  5.65244E+003  4.39887E+003  3.41456E+003  2.65451E+003  2.07359E+003  1.63136E+003
  1.29454E+003  1.03712E+003  8.39342E+002  6.86443E+002  5.67451E+002  4.74225E+002
  4.00709E+002  3.42382E+002  2.95850E+002  2.58555E+002  2.28555E+002  2.04373E+002
  1.84877E+002  1.69200E+002  1.56676E+002  1.46794E+002  1.39164E+002  1.33494E+002
  1.29568E+002  1.27235E+002  1.26398E+002  1.27005E+002  1.29044E+002  1.32541E+002
  1.37553E+002  1.44165E+002  1.52486E+002  1.62647E+002  1.74798E+002  1.89105E+002
  2.05760E+002  2.24990E+002  2.47079E+002  2.72405E+002  3.01477E+002  3.34993E+002
  3.73902E+002  4.19478E+002  4.73402E+002  5.37876E+002  6.15758E+002  7.10761E+002
  8.27722E+002  9.72977E+002  1.15489E+003  1.38460E+003  1.67702E+003  2.05231E+003
  2.53794E+003  3.17160E+003  4.00541E+003  5.11207E+003  6.59368E+003  8.59486E+003
  1.13221E+004  1.50725E+004  2.02773E+004  2.75674E+004  3.78735E+004  5.25805E+004
  7.37665E+004  1.04576E+005  1.49812E+005  2.16866E+005  3.17226E+005  4.68896E+005
  7.00344E+005  1.05700E+006  1.61199E+006  2.48414E+006  3.86827E+006  6.08672E+006
  9.67779E+006
  3.43605E+007  2.26352E+007  1.50588E+007  1.01226E+007  6.87683E+006  4.72186E+006
  3.27710E+006  2.29894E+006  1.63018E+006  1.16849E+006  8.46648E+005  6.20121E+005
  4.59151E+005  3.43674E+005  2.60050E+005  1.98922E+005  1.53820E+005  1.20232E+005
  9.49801E+004  7.58088E+004  6.10996E+004  4.96774E+004  4.06781E+004  3.34588E+004
  2.75431E+004  2.25932E+004  1.83968E+004  1.48403E+004  1.18549E+004  9.37760E+003
  7.35032E+003  5.72307E+003  4.44429E+003  3.45641E+003  2.70115E+003  2.12612E+003
  1.68810E+003  1.35326E+003  1.09595E+003  8.96963E+002  7.42054E+002  6.20641E+002
  5.24859E+002  4.48833E+002  3.88156E+002  3.39500E+002  3.00346E+002  2.68771E+002
  2.43305E+002  2.22819E+002  2.06446E+002  1.93523E+002  1.83541E+002  1.76119E+002
  1.70977E+002  1.67917E+002  1.66810E+002  1.67589E+002  1.70237E+002  1.74784E+002
  1.81301E+002  1.89897E+002  2.00710E+002  2.13904E+002  2.29669E+002  2.48215E+002
  2.69786E+002  2.94672E+002  3.23238E+002  3.55971E+002  3.93529E+002  4.36819E+002
  4.87071E+002  5.45929E+002  6.15568E+002  6.98822E+002  7.99374E+002  9.21998E+002
  1.07291E+003  1.26026E+003  1.49479E+003  1.79079E+003  2.16740E+003  2.65050E+003
  3.27530E+003  4.09011E+003  5.16174E+003  6.58327E+003  8.48544E+003  1.10533E+004
  1.45511E+004  1.93587E+004  2.60274E+004  3.53634E+004  4.85556E+004  6.73725E+004
  9.44668E+004  1.33852E+005  1.91653E+005  2.77299E+005  4.05436E+005  5.99007E+005
  8.94290E+005  1.34915E+006  2.05671E+006  3.16826E+006  4.93174E+006  7.75735E+006
  1.23299E+007
  4.45295E+007  2.93186E+007  1.95035E+007  1.31118E+007  8.90909E+006  6.11852E+006
  4.24732E+006  2.98021E+006  2.11373E+006  1.51542E+006  1.09826E+006  8.04590E+005
  5.95868E+005  4.46109E+005  3.37638E+005  2.58335E+005  1.99815E+005  1.56227E+005
  1.23454E+005  9.85713E+004  7.94805E+004  6.46581E+004  5.29830E+004  4.36205E+004
  3.59501E+004  2.95291E+004  2.40776E+004  1.94465E+004  1.55498E+004  1.23103E+004
  9.65533E+003  7.52185E+003  5.84389E+003  4.54697E+003  3.55511E+003  2.79977E+003
  2.22425E+003  1.78420E+003  1.44594E+003  1.18426E+003  9.80471E+002  8.20685E+002
  6.94577E+002  5.94437E+002  5.14479E+002  4.50335E+002  3.98695E+002  3.57033E+002
  3.23419E+002  2.96368E+002  2.74741E+002  2.57664E+002  2.44470E+002  2.34655E+002
  2.27851E+002  2.23796E+002  2.22320E+002  2.23332E+002  2.26809E+002  2.32787E+002
  2.41357E+002  2.52655E+002  2.66860E+002  2.84181E+002  3.04860E+002  3.29167E+002
  3.57412E+002  3.89971E+002  4.27316E+002  4.70082E+002  5.19132E+002  5.75651E+002
  6.41250E+002  7.18080E+002  8.08977E+002  9.17636E+002  1.04885E+003  1.20882E+003
  1.40564E+003  1.64988E+003  1.95549E+003  2.34102E+003  2.83131E+003  3.45991E+003
  4.27246E+003  5.33158E+003  6.72378E+003  8.56960E+003  1.10382E+004  1.43692E+004
  1.89040E+004  2.51339E+004  3.37713E+004  4.58575E+004  6.29281E+004  8.72659E+004
  1.22294E+005  1.73191E+005  2.47854E+005  3.58441E+005  5.23826E+005  7.73574E+005
  1.15441E+006  1.74084E+006  2.65277E+006  4.08489E+006  6.35623E+006  9.99444E+006
  1.58802E+007
  5.83169E+007  3.83920E+007  2.55417E+007  1.71740E+007  1.16716E+007  8.01739E+006
  5.56665E+006  3.90678E+006  2.77151E+006  1.98743E+006  1.44065E+006  1.05566E+006
  7.81979E+005  5.85576E+005  4.43295E+005  3.39256E+005  2.62470E+005  2.05268E+005
  1.62254E+005  1.29593E+005  1.04535E+005  8.50811E+004  6.97617E+004  5.74811E+004
  4.74224E+004  3.90002E+004  3.18411E+004  2.57467E+004  2.06071E+004  1.63266E+004
  1.28137E+004  9.98786E+003  7.76367E+003  6.04365E+003  4.72773E+003  3.72528E+003
  2.96127E+003  2.37692E+003  1.92758E+003  1.57985E+003  1.30894E+003  1.09644E+003
  9.28655E+002  7.95364E+002  6.88889E+002  6.03437E+002  5.34614E+002  4.79067E+002
  4.34233E+002  3.98140E+002  3.69275E+002  3.46475E+002  3.28853E+002  3.15741E+002
  3.06646E+002  3.01219E+002  2.99234E+002  3.00566E+002  3.05182E+002  3.13128E+002
  3.24520E+002  3.39535E+002  3.58400E+002  3.81388E+002  4.08809E+002  4.41012E+002
  4.78400E+002  5.21460E+002  5.70812E+002  6.27290E+002  6.92037E+002  7.66621E+002
  8.53173E+002  9.54534E+002  1.07445E+003  1.21778E+003  1.39082E+003  1.60176E+003
  1.86118E+003  2.18300E+003  2.58551E+003  3.09305E+003  3.73820E+003  4.56494E+003
  5.63307E+003  7.02461E+003  8.85286E+003  1.12756E+004  1.45141E+004  1.88816E+004
  2.48247E+004  3.29853E+004  4.42941E+004  6.01110E+004  8.24405E+004  1.14262E+005
  1.60040E+005  2.26528E+005  3.24024E+005  4.68370E+005  6.84158E+005  1.00990E+006
  1.50642E+006  2.27074E+006  3.45887E+006  5.32412E+006  8.28147E+006  1.30171E+007
  2.06758E+007
  7.72072E+007  5.08316E+007  3.38229E+007  2.27466E+007  1.54619E+007  1.06233E+007
  7.37753E+006  5.17879E+006  3.67467E+006  2.63566E+006  1.91095E+006  1.40058E+006
  1.03771E+006  7.77253E+005  5.88533E+005  4.50512E+005  3.48627E+005  2.72716E+005
  2.15626E+005  1.72274E+005  1.39011E+005  1.13190E+005  9.28603E+004  7.65684E+004
  6.32281E+004  5.20569E+004  4.25519E+004  3.44453E+004  2.75943E+004  2.18784E+004
  1.71817E+004  1.34000E+004  1.04213E+004  8.11659E+003  6.35265E+003  5.00845E+003
  3.98364E+003  3.19956E+003  2.59641E+003  2.12948E+003  1.76556E+003  1.47998E+003
  1.25440E+003  1.07512E+003  9.31849E+002  8.16817E+002  7.24132E+002  6.49298E+002
  5.88875E+002  5.40216E+002  5.01289E+002  4.70532E+002  4.46754E+002  4.29056E+002
  4.16774E+002  4.09439E+002  4.06743E+002  4.08519E+002  4.14718E+002  4.25397E+002
  4.40706E+002  4.60875E+002  4.86203E+002  5.17043E+002  5.53799E+002  5.96927E+002
  6.46952E+002  7.04514E+002  7.70434E+002  8.45822E+002  9.32204E+002  1.03168E+003
  1.14709E+003  1.28224E+003  1.44211E+003  1.63318E+003  1.86384E+003  2.14492E+003
  2.49053E+003  2.91909E+003  3.45490E+003  4.13023E+003  4.98826E+003  6.08727E+003
  7.50649E+003  9.35449E+003  1.17812E+004  1.49954E+004  1.92899E+004  2.50785E+004
  3.29516E+004  4.37572E+004  5.87241E+004  7.96477E+004  1.09173E+005  1.51230E+005
  2.11708E+005  2.99509E+005  4.28203E+005  6.18664E+005  9.03280E+005  1.33275E+006
  1.98717E+006  2.99416E+006  4.55900E+006  7.01484E+006  1.09073E+007  1.71384E+007
  2.72128E+007
  1.03347E+008  6.80509E+007  4.52888E+007  3.04637E+007  2.07118E+007  1.42333E+007
  9.88666E+006  6.94161E+006  4.92655E+006  3.53434E+006  2.56309E+006  1.87896E+006
  1.39246E+006  1.04319E+006  7.90080E+005  6.04931E+005  4.68233E+005  3.66367E+005
  2.89747E+005  2.31557E+005  1.86908E+005  1.52249E+005  1.24965E+005  1.03107E+005
  8.52133E+004  7.02291E+004  5.74699E+004  4.65696E+004  3.73392E+004  2.96252E+004
  2.32793E+004  1.81652E+004  1.41345E+004  1.10143E+004  8.62517E+003  6.80391E+003
  5.41491E+003  4.35181E+003  3.53371E+003  2.90014E+003  2.40613E+003  2.01831E+003
  1.71185E+003  1.46818E+003  1.27337E+003  1.11689E+003  9.90768E+002  8.88899E+002
  8.06616E+002  7.40334E+002  6.87293E+002  6.45373E+002  6.12957E+002  5.88823E+002
  5.72069E+002  5.62055E+002  5.58363E+002  5.60760E+002  5.69177E+002  5.83685E+002
  6.04482E+002  6.31870E+002  6.66241E+002  7.08062E+002  7.57863E+002  8.16243E+002
  8.83895E+002  9.61668E+002  1.05066E+003  1.15236E+003  1.26883E+003  1.40291E+003
  1.55844E+003  1.74055E+003  1.95596E+003  2.21337E+003  2.52407E+003  2.90261E+003
  3.36792E+003  3.94472E+003  4.66559E+003  5.57377E+003  6.72714E+003  8.20375E+003
  1.01097E+004  1.25903E+004  1.58461E+004  2.01563E+004  2.59123E+004  3.36673E+004
  4.42098E+004  5.86722E+004  7.86950E+004  1.06674E+005  1.46137E+005  2.02326E+005
  2.83090E+005  4.00292E+005  5.72013E+005  8.26050E+005  1.20553E+006  1.77792E+006
  2.64980E+006  3.99096E+006  6.07436E+006  9.34296E+006  1.45220E+007  2.28100E+007
  3.62061E+007
  1.39870E+008  9.21164E+007  6.13166E+007  4.12531E+007  2.80532E+007  1.92823E+007
  1.33966E+007  9.40802E+006  6.67844E+006  4.79219E+006  3.47604E+006  2.54880E+006
  1.88928E+006  1.41571E+006  1.07246E+006  8.21321E+005  6.35871E+005  4.97653E+005
[truncated: 24,718,201 more chars]
