# Supplementary material for: Avibactam–Cyclodextrin Inclusion Complexes: Computational and Thermodynamic Insights for Drug Delivery, Detection, and Environmental Scavenging
Source: Molecules. 2025 Aug 18;30(16):3401. doi: 10.3390/molecules30163401 (PMC12388632; doi:10.3390/molecules30163401)
Supplement: Supplementary file 1 [file molecules-30-03401-s001.zip › DFT inputs - optimized structure - NCI/NCI/DM-bCD/mol.pdb]

REMARK   Generated by Multiwfn, Totally       216 atoms
HETATM    1  C   MOL A   1      13.714   4.728  -5.245  1.00  0.00           C
HETATM    2  C   MOL A   1      13.846   3.961  -3.936  1.00  0.00           C
HETATM    3  C   MOL A   1      14.922   4.550  -3.043  1.00  0.00           C
HETATM    4  C   MOL A   1      16.243   4.652  -3.787  1.00  0.00           C
HETATM    5  C   MOL A   1      16.028   5.366  -5.130  1.00  0.00           C
HETATM    6  O   MOL A   1      17.155   5.389  -2.966  1.00  0.00           O
HETATM    7  O   MOL A   1      14.967   4.748  -5.881  1.00  0.00           O
HETATM    8  C   MOL A   1      10.198   8.546  -6.337  1.00  0.00           C
HETATM    9  C   MOL A   1       9.877   7.627  -5.155  1.00  0.00           C
HETATM   10  C   MOL A   1      11.142   7.057  -4.548  1.00  0.00           C
HETATM   11  C   MOL A   1      12.006   6.425  -5.635  1.00  0.00           C
HETATM   12  C   MOL A   1      12.253   7.420  -6.764  1.00  0.00           C
HETATM   13  O   MOL A   1      13.225   6.030  -4.997  1.00  0.00           O
HETATM   14  O   MOL A   1      10.984   7.854  -7.284  1.00  0.00           O
HETATM   15  C   MOL A   1      11.090  13.773  -6.156  1.00  0.00           C
HETATM   16  C   MOL A   1      10.103  13.233  -5.125  1.00  0.00           C
HETATM   17  C   MOL A   1      10.355  11.760  -4.886  1.00  0.00           C
HETATM   18  C   MOL A   1      10.377  10.990  -6.200  1.00  0.00           C
HETATM   19  C   MOL A   1      11.289  11.646  -7.234  1.00  0.00           C
HETATM   20  O   MOL A   1      10.859   9.689  -5.854  1.00  0.00           O
HETATM   21  O   MOL A   1      10.982  13.044  -7.358  1.00  0.00           O
HETATM   22  C   MOL A   1      15.632  16.214  -4.975  1.00  0.00           C
HETATM   23  C   MOL A   1      14.253  16.800  -4.634  1.00  0.00           C
HETATM   24  C   MOL A   1      13.226  15.690  -4.535  1.00  0.00           C
HETATM   25  C   MOL A   1      13.232  14.859  -5.816  1.00  0.00           C
HETATM   26  C   MOL A   1      14.640  14.381  -6.147  1.00  0.00           C
HETATM   27  O   MOL A   1      12.390  13.720  -5.615  1.00  0.00           O
HETATM   28  O   MOL A   1      15.529  15.505  -6.197  1.00  0.00           O
HETATM   29  C   MOL A   1      19.748  14.319  -2.217  1.00  0.00           C
HETATM   30  C   MOL A   1      18.857  15.274  -1.432  1.00  0.00           C
HETATM   31  C   MOL A   1      17.439  15.291  -1.971  1.00  0.00           C
HETATM   32  C   MOL A   1      17.437  15.573  -3.464  1.00  0.00           C
HETATM   33  C   MOL A   1      18.404  14.609  -4.168  1.00  0.00           C
HETATM   34  O   MOL A   1      16.093  15.397  -3.923  1.00  0.00           O
HETATM   35  O   MOL A   1      19.714  14.688  -3.575  1.00  0.00           O
HETATM   36  C   MOL A   1      20.882   9.271  -1.092  1.00  0.00           C
HETATM   37  C   MOL A   1      20.434  10.154   0.071  1.00  0.00           C
HETATM   38  C   MOL A   1      19.547  11.284  -0.411  1.00  0.00           C
HETATM   39  C   MOL A   1      20.239  12.029  -1.542  1.00  0.00           C
HETATM   40  C   MOL A   1      20.653  11.066  -2.648  1.00  0.00           C
HETATM   41  O   MOL A   1      19.301  12.996  -2.019  1.00  0.00           O
HETATM   42  O   MOL A   1      21.509  10.052  -2.087  1.00  0.00           O
HETATM   43  C   MOL A   1      18.435   4.851  -2.728  1.00  0.00           C
HETATM   44  C   MOL A   1      18.812   5.007  -1.246  1.00  0.00           C
HETATM   45  C   MOL A   1      18.930   6.472  -0.892  1.00  0.00           C
HETATM   46  C   MOL A   1      19.890   7.172  -1.842  1.00  0.00           C
HETATM   47  C   MOL A   1      19.582   6.878  -3.307  1.00  0.00           C
HETATM   48  O   MOL A   1      19.766   8.577  -1.596  1.00  0.00           O
HETATM   49  O   MOL A   1      19.440   5.466  -3.517  1.00  0.00           O
HETATM   50  O   MOL A   1      12.637   3.949  -3.182  1.00  0.00           O
HETATM   51  C   MOL A   1      11.738   2.897  -3.547  1.00  0.00           C
HETATM   52  O   MOL A   1      15.092   3.730  -1.896  1.00  0.00           O
HETATM   53  H   MOL A   1      14.206   3.592  -1.533  1.00  0.00           H
HETATM   54  C   MOL A   1      17.244   5.315  -6.014  1.00  0.00           C
HETATM   55  O   MOL A   1      17.072   6.217  -7.105  1.00  0.00           O
HETATM   56  C   MOL A   1      18.033   5.994  -8.131  1.00  0.00           C
HETATM   57  O   MOL A   1      10.779   6.107  -3.560  1.00  0.00           O
HETATM   58  H   MOL A   1      11.566   5.563  -3.370  1.00  0.00           H
HETATM   59  C   MOL A   1      13.049   6.855  -7.906  1.00  0.00           C
HETATM   60  O   MOL A   1      13.494   7.924  -8.729  1.00  0.00           O
HETATM   61  C   MOL A   1      14.270   7.465  -9.824  1.00  0.00           C
HETATM   62  O   MOL A   1       9.144   8.320  -4.149  1.00  0.00           O
HETATM   63  C   MOL A   1       7.730   8.285  -4.348  1.00  0.00           C
HETATM   64  O   MOL A   1      17.894   4.400  -0.362  1.00  0.00           O
HETATM   65  C   MOL A   1      17.982   2.983  -0.325  1.00  0.00           C
HETATM   66  O   MOL A   1      19.387   6.597   0.446  1.00  0.00           O
HETATM   67  H   MOL A   1      19.474   7.554   0.631  1.00  0.00           H
HETATM   68  C   MOL A   1      20.693   7.364  -4.198  1.00  0.00           C
HETATM   69  O   MOL A   1      20.300   7.284  -5.556  1.00  0.00           O
HETATM   70  C   MOL A   1      21.262   7.868  -6.418  1.00  0.00           C
HETATM   71  O   MOL A   1       9.359  11.238  -4.020  1.00  0.00           O
HETATM   72  H   MOL A   1       9.486  10.271  -3.990  1.00  0.00           H
HETATM   73  C   MOL A   1      11.133  11.035  -8.600  1.00  0.00           C
HETATM   74  O   MOL A   1      12.196  11.468  -9.436  1.00  0.00           O
HETATM   75  C   MOL A   1      12.086  10.935 -10.746  1.00  0.00           C
HETATM   76  O   MOL A   1      10.243  14.007  -3.932  1.00  0.00           O
HETATM   77  C   MOL A   1       9.012  14.299  -3.266  1.00  0.00           C
HETATM   78  O   MOL A   1      19.765   9.342   1.038  1.00  0.00           O
HETATM   79  C   MOL A   1      20.231   9.516   2.377  1.00  0.00           C
HETATM   80  O   MOL A   1      19.269  12.147   0.682  1.00  0.00           O
HETATM   81  H   MOL A   1      18.916  12.978   0.313  1.00  0.00           H
HETATM   82  C   MOL A   1      21.377  11.717  -3.793  1.00  0.00           C
HETATM   83  O   MOL A   1      22.484  12.471  -3.324  1.00  0.00           O
HETATM   84  C   MOL A   1      23.151  13.138  -4.383  1.00  0.00           C
HETATM   85  O   MOL A   1      11.943  16.251  -4.303  1.00  0.00           O
HETATM   86  H   MOL A   1      11.338  15.506  -4.117  1.00  0.00           H
HETATM   87  C   MOL A   1      14.716  13.671  -7.471  1.00  0.00           C
HETATM   88  O   MOL A   1      15.937  12.951  -7.546  1.00  0.00           O
HETATM   89  C   MOL A   1      15.993  12.115  -8.692  1.00  0.00           C
HETATM   90  O   MOL A   1      14.237  17.543  -3.433  1.00  0.00           O
HETATM   91  C   MOL A   1      14.901  18.797  -3.522  1.00  0.00           C
HETATM   92  O   MOL A   1      18.777  14.934  -0.050  1.00  0.00           O
HETATM   93  C   MOL A   1      19.833  15.488   0.740  1.00  0.00           C
HETATM   94  O   MOL A   1      16.682  16.289  -1.297  1.00  0.00           O
HETATM   95  H   MOL A   1      16.810  16.129  -0.352  1.00  0.00           H
HETATM   96  C   MOL A   1      18.577  14.840  -5.644  1.00  0.00           C
HETATM   97  O   MOL A   1      18.906  16.197  -5.905  1.00  0.00           O
HETATM   98  C   MOL A   1      19.065  16.438  -7.293  1.00  0.00           C
HETATM   99  H   MOL A   1      13.053   4.204  -5.934  1.00  0.00           H
HETATM  100  H   MOL A   1      14.129   2.935  -4.184  1.00  0.00           H
HETATM  101  H   MOL A   1      14.623   5.561  -2.747  1.00  0.00           H
HETATM  102  H   MOL A   1      16.631   3.646  -3.965  1.00  0.00           H
HETATM  103  H   MOL A   1      15.763   6.404  -4.928  1.00  0.00           H
HETATM  104  H   MOL A   1       9.287   8.826  -6.864  1.00  0.00           H
HETATM  105  H   MOL A   1       9.276   6.797  -5.536  1.00  0.00           H
HETATM  106  H   MOL A   1      11.719   7.872  -4.098  1.00  0.00           H
HETATM  107  H   MOL A   1      11.490   5.547  -6.032  1.00  0.00           H
HETATM  108  H   MOL A   1      12.787   8.281  -6.363  1.00  0.00           H
HETATM  109  H   MOL A   1      10.826  14.796  -6.419  1.00  0.00           H
HETATM  110  H   MOL A   1       9.100  13.372  -5.534  1.00  0.00           H
HETATM  111  H   MOL A   1      11.341  11.656  -4.425  1.00  0.00           H
HETATM  112  H   MOL A   1       9.358  10.923  -6.588  1.00  0.00           H
HETATM  113  H   MOL A   1      12.319  11.527  -6.899  1.00  0.00           H
HETATM  114  H   MOL A   1      16.348  17.007  -5.176  1.00  0.00           H
HETATM  115  H   MOL A   1      13.983  17.454  -5.472  1.00  0.00           H
HETATM  116  H   MOL A   1      13.502  15.028  -3.708  1.00  0.00           H
HETATM  117  H   MOL A   1      12.852  15.466  -6.641  1.00  0.00           H
HETATM  118  H   MOL A   1      14.968  13.697  -5.364  1.00  0.00           H
HETATM  119  H   MOL A   1      20.789  14.417  -1.918  1.00  0.00           H
HETATM  120  H   MOL A   1      19.277  16.278  -1.535  1.00  0.00           H
HETATM  121  H   MOL A   1      16.988  14.307  -1.811  1.00  0.00           H
HETATM  122  H   MOL A   1      17.755  16.602  -3.634  1.00  0.00           H
HETATM  123  H   MOL A   1      18.022  13.595  -4.049  1.00  0.00           H
HETATM  124  H   MOL A   1      21.644   8.572  -0.750  1.00  0.00           H
HETATM  125  H   MOL A   1      21.335  10.580   0.515  1.00  0.00           H
HETATM  126  H   MOL A   1      18.617  10.859  -0.803  1.00  0.00           H
HETATM  127  H   MOL A   1      21.123  12.529  -1.147  1.00  0.00           H
HETATM  128  H   MOL A   1      19.760  10.597  -3.065  1.00  0.00           H
HETATM  129  H   MOL A   1      18.463   3.803  -3.019  1.00  0.00           H
HETATM  130  H   MOL A   1      19.797   4.537  -1.134  1.00  0.00           H
HETATM  131  H   MOL A   1      17.947   6.941  -1.002  1.00  0.00           H
HETATM  132  H   MOL A   1      20.905   6.840  -1.614  1.00  0.00           H
HETATM  133  H   MOL A   1      18.653   7.381  -3.578  1.00  0.00           H
HETATM  134  H   MOL A   1      11.390   3.006  -4.575  1.00  0.00           H
HETATM  135  H   MOL A   1      10.888   2.968  -2.876  1.00  0.00           H
HETATM  136  H   MOL A   1      12.218   1.926  -3.428  1.00  0.00           H
HETATM  137  H   MOL A   1      17.364   4.295  -6.390  1.00  0.00           H
HETATM  138  H   MOL A   1      18.135   5.577  -5.446  1.00  0.00           H
HETATM  139  H   MOL A   1      17.863   6.745  -8.898  1.00  0.00           H
HETATM  140  H   MOL A   1      17.912   5.000  -8.567  1.00  0.00           H
HETATM  141  H   MOL A   1      19.050   6.092  -7.749  1.00  0.00           H
HETATM  142  H   MOL A   1      12.432   6.154  -8.482  1.00  0.00           H
HETATM  143  H   MOL A   1      13.906   6.304  -7.511  1.00  0.00           H
HETATM  144  H   MOL A   1      13.687   6.812 -10.480  1.00  0.00           H
HETATM  145  H   MOL A   1      15.154   6.918  -9.483  1.00  0.00           H
HETATM  146  H   MOL A   1      14.586   8.341 -10.384  1.00  0.00           H
HETATM  147  H   MOL A   1       7.285   8.825  -3.518  1.00  0.00           H
HETATM  148  H   MOL A   1       7.367   7.256  -4.347  1.00  0.00           H
HETATM  149  H   MOL A   1       7.439   8.768  -5.282  1.00  0.00           H
HETATM  150  H   MOL A   1      19.003   2.659  -0.101  1.00  0.00           H
HETATM  151  H   MOL A   1      17.661   2.524  -1.261  1.00  0.00           H
HETATM  152  H   MOL A   1      17.320   2.647   0.468  1.00  0.00           H
HETATM  153  H   MOL A   1      21.593   6.763  -4.022  1.00  0.00           H
HETATM  154  H   MOL A   1      20.925   8.398  -3.932  1.00  0.00           H
HETATM  155  H   MOL A   1      20.882   7.783  -7.432  1.00  0.00           H
HETATM  156  H   MOL A   1      22.225   7.352  -6.352  1.00  0.00           H
HETATM  157  H   MOL A   1      21.416   8.925  -6.181  1.00  0.00           H
HETATM  158  H   MOL A   1      10.166  11.335  -9.021  1.00  0.00           H
HETATM  159  H   MOL A   1      11.142   9.947  -8.514  1.00  0.00           H
HETATM  160  H   MOL A   1      12.095   9.841 -10.733  1.00  0.00           H
HETATM  161  H   MOL A   1      12.942  11.291 -11.312  1.00  0.00           H
HETATM  162  H   MOL A   1      11.167  11.270 -11.237  1.00  0.00           H
HETATM  163  H   MOL A   1       9.262  14.937  -2.423  1.00  0.00           H
HETATM  164  H   MOL A   1       8.537  13.389  -2.906  1.00  0.00           H
HETATM  165  H   MOL A   1       8.327  14.830  -3.929  1.00  0.00           H
HETATM  166  H   MOL A   1      21.295   9.284   2.456  1.00  0.00           H
HETATM  167  H   MOL A   1      19.667   8.823   2.994  1.00  0.00           H
HETATM  168  H   MOL A   1      20.055  10.534   2.723  1.00  0.00           H
HETATM  169  H   MOL A   1      20.673  12.363  -4.323  1.00  0.00           H
HETATM  170  H   MOL A   1      21.707  10.940  -4.491  1.00  0.00           H
HETATM  171  H   MOL A   1      22.480  13.831  -4.899  1.00  0.00           H
HETATM  172  H   MOL A   1      23.548  12.428  -5.115  1.00  0.00           H
HETATM  173  H   MOL A   1      23.974  13.697  -3.947  1.00  0.00           H
HETATM  174  H   MOL A   1      14.645  14.397  -8.289  1.00  0.00           H
HETATM  175  H   MOL A   1      13.869  12.990  -7.555  1.00  0.00           H
HETATM  176  H   MOL A   1      15.896  12.694  -9.615  1.00  0.00           H
HETATM  177  H   MOL A   1      15.203  11.360  -8.669  1.00  0.00           H
HETATM  178  H   MOL A   1      16.960  11.620  -8.681  1.00  0.00           H
HETATM  179  H   MOL A   1      15.983  18.686  -3.623  1.00  0.00           H
HETATM  180  H   MOL A   1      14.693  19.329  -2.598  1.00  0.00           H
HETATM  181  H   MOL A   1      14.526  19.382  -4.366  1.00  0.00           H
HETATM  182  H   MOL A   1      19.643  15.192   1.767  1.00  0.00           H
HETATM  183  H   MOL A   1      19.833  16.576   0.670  1.00  0.00           H
HETATM  184  H   MOL A   1      20.807  15.107   0.433  1.00  0.00           H
HETATM  185  H   MOL A   1      17.658  14.564  -6.159  1.00  0.00           H
HETATM  186  H   MOL A   1      19.375  14.179  -6.001  1.00  0.00           H
HETATM  187  H   MOL A   1      19.302  17.492  -7.414  1.00  0.00           H
HETATM  188  H   MOL A   1      18.147  16.211  -7.844  1.00  0.00           H
HETATM  189  H   MOL A   1      19.879  15.837  -7.710  1.00  0.00           H
HETATM  190  S   MOL A   2      12.355  10.556  -1.029  1.00  0.00           S
HETATM  191  O   MOL A   2      13.201   9.723  -2.350  1.00  0.00           O
HETATM  192  O   MOL A   2      15.702   8.580  -1.836  1.00  0.00           O
HETATM  193  O   MOL A   2      18.344  10.854  -5.365  1.00  0.00           O
HETATM  194  O   MOL A   2      13.250  10.402   0.144  1.00  0.00           O
HETATM  195  O   MOL A   2      11.125   9.729  -1.021  1.00  0.00           O
HETATM  196  O   MOL A   2      12.198  11.953  -1.508  1.00  0.00           O
HETATM  197  N   MOL A   2      16.551  10.196  -3.342  1.00  0.00           N
HETATM  198  N   MOL A   2      14.404  10.332  -2.639  1.00  0.00           N
HETATM  199  N   MOL A   2      17.714   9.132  -6.691  1.00  0.00           N
HETATM  200  C   MOL A   2      14.514  11.217  -3.813  1.00  0.00           C
HETATM  201  C   MOL A   2      15.982  11.532  -3.651  1.00  0.00           C
HETATM  202  C   MOL A   2      14.314  10.464  -5.119  1.00  0.00           C
HETATM  203  C   MOL A   2      16.582   9.365  -4.574  1.00  0.00           C
HETATM  204  C   MOL A   2      15.168   9.197  -5.172  1.00  0.00           C
HETATM  205  C   MOL A   2      15.554   9.591  -2.499  1.00  0.00           C
HETATM  206  C   MOL A   2      17.634   9.867  -5.565  1.00  0.00           C
HETATM  207  H   MOL A   2      13.854  12.070  -3.704  1.00  0.00           H
HETATM  208  H   MOL A   2      16.438  11.940  -4.541  1.00  0.00           H
HETATM  209  H   MOL A   2      16.170  12.196  -2.812  1.00  0.00           H
HETATM  210  H   MOL A   2      14.575  11.141  -5.930  1.00  0.00           H
HETATM  211  H   MOL A   2      13.270  10.196  -5.249  1.00  0.00           H
HETATM  212  H   MOL A   2      16.929   8.378  -4.269  1.00  0.00           H
HETATM  213  H   MOL A   2      14.663   8.417  -4.604  1.00  0.00           H
HETATM  214  H   MOL A   2      15.224   8.827  -6.191  1.00  0.00           H
HETATM  215  H   MOL A   2      18.500   9.317  -7.292  1.00  0.00           H
HETATM  216  H   MOL A   2      17.351   8.185  -6.727  1.00  0.00           H
END
