# Supplementary material for: Avibactam–Cyclodextrin Inclusion Complexes: Computational and Thermodynamic Insights for Drug Delivery, Detection, and Environmental Scavenging
Source: Molecules. 2025 Aug 18;30(16):3401. doi: 10.3390/molecules30163401 (PMC12388632; doi:10.3390/molecules30163401)
Supplement: Supplementary file 1 [file molecules-30-03401-s001.zip › DFT inputs - optimized structure - NCI/NCI/DM-bCD/paths.pdb]

HETATM    1  C   PTH A   1      12.052   2.271  -3.469  1.00  0.00          C 
HETATM    2  C   PTH A   1      12.059   2.256  -3.468  1.00  0.00          C 
HETATM    3  C   PTH A   1      12.066   2.242  -3.466  1.00  0.00          C 
HETATM    4  C   PTH A   1      12.073   2.228  -3.464  1.00  0.00          C 
HETATM    5  C   PTH A   1      12.080   2.214  -3.463  1.00  0.00          C 
HETATM    6  C   PTH A   1      12.086   2.199  -3.461  1.00  0.00          C 
HETATM    7  C   PTH A   1      12.093   2.185  -3.459  1.00  0.00          C 
HETATM    8  C   PTH A   1      12.100   2.171  -3.457  1.00  0.00          C 
HETATM    9  C   PTH A   1      12.107   2.157  -3.456  1.00  0.00          C 
HETATM   10  C   PTH A   1      12.114   2.143  -3.454  1.00  0.00          C 
HETATM   11  C   PTH A   1      12.121   2.128  -3.452  1.00  0.00          C 
HETATM   12  C   PTH A   1      12.127   2.114  -3.451  1.00  0.00          C 
HETATM   13  C   PTH A   1      12.134   2.100  -3.449  1.00  0.00          C 
HETATM   14  C   PTH A   1      12.141   2.086  -3.447  1.00  0.00          C 
HETATM   15  C   PTH A   1      12.148   2.071  -3.445  1.00  0.00          C 
HETATM   16  C   PTH A   1      12.155   2.057  -3.444  1.00  0.00          C 
HETATM   17  C   PTH A   1      12.162   2.043  -3.442  1.00  0.00          C 
HETATM   18  C   PTH A   1      12.168   2.029  -3.440  1.00  0.00          C 
HETATM   19  C   PTH A   1      12.175   2.014  -3.439  1.00  0.00          C 
HETATM   20  C   PTH A   1      12.182   2.000  -3.437  1.00  0.00          C 
HETATM   21  C   PTH A   1      12.189   1.986  -3.435  1.00  0.00          C 
HETATM   22  C   PTH A   1      12.196   1.972  -3.433  1.00  0.00          C 
HETATM   23  C   PTH A   1      12.203   1.958  -3.432  1.00  0.00          C 
HETATM   24  C   PTH A   1      12.212   1.937  -3.429  1.00  0.00          C 
TER
HETATM   25  C   PTH A   2      12.052   2.271  -3.469  1.00  0.00          C 
HETATM   26  C   PTH A   2      12.046   2.285  -3.471  1.00  0.00          C 
HETATM   27  C   PTH A   2      12.039   2.299  -3.473  1.00  0.00          C 
HETATM   28  C   PTH A   2      12.032   2.313  -3.474  1.00  0.00          C 
HETATM   29  C   PTH A   2      12.025   2.328  -3.476  1.00  0.00          C 
HETATM   30  C   PTH A   2      12.019   2.342  -3.478  1.00  0.00          C 
HETATM   31  C   PTH A   2      12.012   2.356  -3.480  1.00  0.00          C 
HETATM   32  C   PTH A   2      12.005   2.371  -3.481  1.00  0.00          C 
HETATM   33  C   PTH A   2      11.998   2.385  -3.483  1.00  0.00          C 
HETATM   34  C   PTH A   2      11.992   2.399  -3.485  1.00  0.00          C 
HETATM   35  C   PTH A   2      11.985   2.413  -3.486  1.00  0.00          C 
HETATM   36  C   PTH A   2      11.978   2.428  -3.488  1.00  0.00          C 
HETATM   37  C   PTH A   2      11.972   2.442  -3.490  1.00  0.00          C 
HETATM   38  C   PTH A   2      11.965   2.456  -3.491  1.00  0.00          C 
HETATM   39  C   PTH A   2      11.958   2.471  -3.493  1.00  0.00          C 
HETATM   40  C   PTH A   2      11.952   2.485  -3.495  1.00  0.00          C 
HETATM   41  C   PTH A   2      11.945   2.499  -3.496  1.00  0.00          C 
HETATM   42  C   PTH A   2      11.939   2.514  -3.498  1.00  0.00          C 
HETATM   43  C   PTH A   2      11.932   2.528  -3.500  1.00  0.00          C 
HETATM   44  C   PTH A   2      11.925   2.542  -3.501  1.00  0.00          C 
HETATM   45  C   PTH A   2      11.919   2.557  -3.503  1.00  0.00          C 
HETATM   46  C   PTH A   2      11.912   2.571  -3.505  1.00  0.00          C 
HETATM   47  C   PTH A   2      11.905   2.585  -3.506  1.00  0.00          C 
HETATM   48  C   PTH A   2      11.898   2.599  -3.508  1.00  0.00          C 
HETATM   49  C   PTH A   2      11.891   2.613  -3.510  1.00  0.00          C 
HETATM   50  C   PTH A   2      11.884   2.627  -3.512  1.00  0.00          C 
HETATM   51  C   PTH A   2      11.876   2.641  -3.513  1.00  0.00          C 
HETATM   52  C   PTH A   2      11.869   2.655  -3.515  1.00  0.00          C 
HETATM   53  C   PTH A   2      11.862   2.669  -3.517  1.00  0.00          C 
HETATM   54  C   PTH A   2      11.854   2.683  -3.519  1.00  0.00          C 
HETATM   55  C   PTH A   2      11.847   2.697  -3.521  1.00  0.00          C 
HETATM   56  C   PTH A   2      11.839   2.711  -3.522  1.00  0.00          C 
HETATM   57  C   PTH A   2      11.832   2.725  -3.524  1.00  0.00          C 
HETATM   58  C   PTH A   2      11.824   2.739  -3.526  1.00  0.00          C 
HETATM   59  C   PTH A   2      11.817   2.753  -3.528  1.00  0.00          C 
HETATM   60  C   PTH A   2      11.809   2.767  -3.530  1.00  0.00          C 
HETATM   61  C   PTH A   2      11.802   2.780  -3.532  1.00  0.00          C 
HETATM   62  C   PTH A   2      11.794   2.794  -3.533  1.00  0.00          C 
HETATM   63  C   PTH A   2      11.787   2.808  -3.535  1.00  0.00          C 
HETATM   64  C   PTH A   2      11.779   2.822  -3.537  1.00  0.00          C 
HETATM   65  C   PTH A   2      11.772   2.836  -3.539  1.00  0.00          C 
HETATM   66  C   PTH A   2      11.764   2.850  -3.541  1.00  0.00          C 
HETATM   67  C   PTH A   2      11.756   2.863  -3.543  1.00  0.00          C 
HETATM   68  C   PTH A   2      11.749   2.877  -3.545  1.00  0.00          C 
HETATM   69  C   PTH A   2      11.738   2.897  -3.547  1.00  0.00          C 
TER
HETATM   70  C   PTH A   3      17.553   2.768   0.188  1.00  0.00          C 
HETATM   71  C   PTH A   3      17.544   2.763   0.200  1.00  0.00          C 
HETATM   72  C   PTH A   3      17.534   2.758   0.211  1.00  0.00          C 
HETATM   73  C   PTH A   3      17.524   2.753   0.223  1.00  0.00          C 
HETATM   74  C   PTH A   3      17.515   2.748   0.234  1.00  0.00          C 
HETATM   75  C   PTH A   3      17.505   2.743   0.246  1.00  0.00          C 
HETATM   76  C   PTH A   3      17.495   2.738   0.257  1.00  0.00          C 
HETATM   77  C   PTH A   3      17.486   2.733   0.269  1.00  0.00          C 
HETATM   78  C   PTH A   3      17.476   2.728   0.280  1.00  0.00          C 
HETATM   79  C   PTH A   3      17.466   2.723   0.292  1.00  0.00          C 
HETATM   80  C   PTH A   3      17.457   2.718   0.304  1.00  0.00          C 
HETATM   81  C   PTH A   3      17.447   2.713   0.315  1.00  0.00          C 
HETATM   82  C   PTH A   3      17.437   2.708   0.327  1.00  0.00          C 
HETATM   83  C   PTH A   3      17.428   2.703   0.338  1.00  0.00          C 
HETATM   84  C   PTH A   3      17.418   2.698   0.350  1.00  0.00          C 
HETATM   85  C   PTH A   3      17.408   2.693   0.361  1.00  0.00          C 
HETATM   86  C   PTH A   3      17.399   2.688   0.373  1.00  0.00          C 
HETATM   87  C   PTH A   3      17.389   2.683   0.385  1.00  0.00          C 
HETATM   88  C   PTH A   3      17.380   2.678   0.396  1.00  0.00          C 
HETATM   89  C   PTH A   3      17.370   2.673   0.408  1.00  0.00          C 
HETATM   90  C   PTH A   3      17.360   2.668   0.419  1.00  0.00          C 
HETATM   91  C   PTH A   3      17.351   2.663   0.431  1.00  0.00          C 
HETATM   92  C   PTH A   3      17.341   2.658   0.442  1.00  0.00          C 
HETATM   93  C   PTH A   3      17.328   2.651   0.458  1.00  0.00          C 
TER
HETATM   94  C   PTH A   4      17.553   2.768   0.188  1.00  0.00          C 
HETATM   95  C   PTH A   4      17.563   2.773   0.176  1.00  0.00          C 
HETATM   96  C   PTH A   4      17.573   2.778   0.165  1.00  0.00          C 
HETATM   97  C   PTH A   4      17.582   2.783   0.153  1.00  0.00          C 
HETATM   98  C   PTH A   4      17.592   2.788   0.142  1.00  0.00          C 
HETATM   99  C   PTH A   4      17.601   2.793   0.130  1.00  0.00          C 
HETATM  100  C   PTH A   4      17.611   2.798   0.119  1.00  0.00          C 
HETATM  101  C   PTH A   4      17.621   2.803   0.107  1.00  0.00          C 
HETATM  102  C   PTH A   4      17.630   2.809   0.096  1.00  0.00          C 
HETATM  103  C   PTH A   4      17.640   2.814   0.084  1.00  0.00          C 
HETATM  104  C   PTH A   4      17.650   2.819   0.072  1.00  0.00          C 
HETATM  105  C   PTH A   4      17.659   2.824   0.061  1.00  0.00          C 
HETATM  106  C   PTH A   4      17.669   2.829   0.049  1.00  0.00          C 
HETATM  107  C   PTH A   4      17.678   2.834   0.038  1.00  0.00          C 
HETATM  108  C   PTH A   4      17.688   2.839   0.026  1.00  0.00          C 
HETATM  109  C   PTH A   4      17.698   2.845   0.015  1.00  0.00          C 
HETATM  110  C   PTH A   4      17.707   2.850   0.003  1.00  0.00          C 
HETATM  111  C   PTH A   4      17.717   2.855  -0.008  1.00  0.00          C 
HETATM  112  C   PTH A   4      17.726   2.860  -0.020  1.00  0.00          C 
HETATM  113  C   PTH A   4      17.736   2.866  -0.031  1.00  0.00          C 
HETATM  114  C   PTH A   4      17.745   2.871  -0.043  1.00  0.00          C 
HETATM  115  C   PTH A   4      17.755   2.876  -0.055  1.00  0.00          C 
HETATM  116  C   PTH A   4      17.765   2.881  -0.066  1.00  0.00          C 
HETATM  117  C   PTH A   4      17.774   2.886  -0.078  1.00  0.00          C 
HETATM  118  C   PTH A   4      17.784   2.890  -0.089  1.00  0.00          C 
HETATM  119  C   PTH A   4      17.794   2.895  -0.101  1.00  0.00          C 
HETATM  120  C   PTH A   4      17.804   2.900  -0.112  1.00  0.00          C 
HETATM  121  C   PTH A   4      17.813   2.905  -0.124  1.00  0.00          C 
HETATM  122  C   PTH A   4      17.823   2.909  -0.136  1.00  0.00          C 
HETATM  123  C   PTH A   4      17.833   2.914  -0.147  1.00  0.00          C 
HETATM  124  C   PTH A   4      17.843   2.919  -0.159  1.00  0.00          C 
HETATM  125  C   PTH A   4      17.852   2.923  -0.171  1.00  0.00          C 
HETATM  126  C   PTH A   4      17.862   2.928  -0.182  1.00  0.00          C 
HETATM  127  C   PTH A   4      17.872   2.932  -0.194  1.00  0.00          C 
HETATM  128  C   PTH A   4      17.882   2.937  -0.206  1.00  0.00          C 
HETATM  129  C   PTH A   4      17.892   2.941  -0.217  1.00  0.00          C 
HETATM  130  C   PTH A   4      17.901   2.946  -0.229  1.00  0.00          C 
HETATM  131  C   PTH A   4      17.911   2.950  -0.241  1.00  0.00          C 
HETATM  132  C   PTH A   4      17.921   2.955  -0.252  1.00  0.00          C 
HETATM  133  C   PTH A   4      17.931   2.959  -0.264  1.00  0.00          C 
HETATM  134  C   PTH A   4      17.941   2.964  -0.275  1.00  0.00          C 
HETATM  135  C   PTH A   4      17.950   2.968  -0.287  1.00  0.00          C 
HETATM  136  C   PTH A   4      17.960   2.973  -0.299  1.00  0.00          C 
HETATM  137  C   PTH A   4      17.970   2.977  -0.310  1.00  0.00          C 
HETATM  138  C   PTH A   4      17.982   2.983  -0.325  1.00  0.00          C 
TER
HETATM  139  C   PTH A   5      18.642   2.778  -0.181  1.00  0.00          C 
HETATM  140  C   PTH A   5      18.657   2.773  -0.178  1.00  0.00          C 
HETATM  141  C   PTH A   5      18.671   2.768  -0.175  1.00  0.00          C 
HETATM  142  C   PTH A   5      18.686   2.763  -0.171  1.00  0.00          C 
HETATM  143  C   PTH A   5      18.701   2.758  -0.168  1.00  0.00          C 
HETATM  144  C   PTH A   5      18.716   2.754  -0.165  1.00  0.00          C 
HETATM  145  C   PTH A   5      18.730   2.749  -0.162  1.00  0.00          C 
HETATM  146  C   PTH A   5      18.745   2.744  -0.158  1.00  0.00          C 
HETATM  147  C   PTH A   5      18.760   2.739  -0.155  1.00  0.00          C 
HETATM  148  C   PTH A   5      18.775   2.734  -0.152  1.00  0.00          C 
HETATM  149  C   PTH A   5      18.789   2.729  -0.149  1.00  0.00          C 
HETATM  150  C   PTH A   5      18.804   2.724  -0.145  1.00  0.00          C 
HETATM  151  C   PTH A   5      18.819   2.719  -0.142  1.00  0.00          C 
HETATM  152  C   PTH A   5      18.834   2.715  -0.139  1.00  0.00          C 
HETATM  153  C   PTH A   5      18.848   2.710  -0.136  1.00  0.00          C 
HETATM  154  C   PTH A   5      18.863   2.705  -0.132  1.00  0.00          C 
HETATM  155  C   PTH A   5      18.878   2.700  -0.129  1.00  0.00          C 
HETATM  156  C   PTH A   5      18.893   2.695  -0.126  1.00  0.00          C 
HETATM  157  C   PTH A   5      18.907   2.690  -0.122  1.00  0.00          C 
HETATM  158  C   PTH A   5      18.922   2.685  -0.119  1.00  0.00          C 
HETATM  159  C   PTH A   5      18.937   2.681  -0.116  1.00  0.00          C 
HETATM  160  C   PTH A   5      18.952   2.676  -0.113  1.00  0.00          C 
HETATM  161  C   PTH A   5      18.966   2.671  -0.109  1.00  0.00          C 
HETATM  162  C   PTH A   5      18.981   2.666  -0.106  1.00  0.00          C 
HETATM  163  C   PTH A   5      18.991   2.663  -0.104  1.00  0.00          C 
TER
HETATM  164  C   PTH A   6      18.642   2.778  -0.181  1.00  0.00          C 
HETATM  165  C   PTH A   6      18.627   2.783  -0.185  1.00  0.00          C 
HETATM  166  C   PTH A   6      18.612   2.788  -0.188  1.00  0.00          C 
HETATM  167  C   PTH A   6      18.598   2.793  -0.191  1.00  0.00          C 
HETATM  168  C   PTH A   6      18.583   2.798  -0.194  1.00  0.00          C 
HETATM  169  C   PTH A   6      18.568   2.803  -0.198  1.00  0.00          C 
HETATM  170  C   PTH A   6      18.553   2.808  -0.201  1.00  0.00          C 
HETATM  171  C   PTH A   6      18.539   2.813  -0.204  1.00  0.00          C 
HETATM  172  C   PTH A   6      18.524   2.818  -0.207  1.00  0.00          C 
HETATM  173  C   PTH A   6      18.509   2.823  -0.211  1.00  0.00          C 
HETATM  174  C   PTH A   6      18.495   2.828  -0.214  1.00  0.00          C 
HETATM  175  C   PTH A   6      18.480   2.833  -0.217  1.00  0.00          C 
HETATM  176  C   PTH A   6      18.465   2.838  -0.221  1.00  0.00          C 
HETATM  177  C   PTH A   6      18.451   2.843  -0.224  1.00  0.00          C 
HETATM  178  C   PTH A   6      18.436   2.848  -0.227  1.00  0.00          C 
HETATM  179  C   PTH A   6      18.421   2.853  -0.230  1.00  0.00          C 
HETATM  180  C   PTH A   6      18.407   2.858  -0.234  1.00  0.00          C 
HETATM  181  C   PTH A   6      18.392   2.863  -0.237  1.00  0.00          C 
HETATM  182  C   PTH A   6      18.377   2.869  -0.240  1.00  0.00          C 
HETATM  183  C   PTH A   6      18.363   2.874  -0.244  1.00  0.00          C 
HETATM  184  C   PTH A   6      18.348   2.879  -0.247  1.00  0.00          C 
HETATM  185  C   PTH A   6      18.333   2.883  -0.250  1.00  0.00          C 
HETATM  186  C   PTH A   6      18.318   2.888  -0.253  1.00  0.00          C 
HETATM  187  C   PTH A   6      18.303   2.893  -0.257  1.00  0.00          C 
HETATM  188  C   PTH A   6      18.289   2.897  -0.260  1.00  0.00          C 
HETATM  189  C   PTH A   6      18.274   2.902  -0.263  1.00  0.00          C 
HETATM  190  C   PTH A   6      18.259   2.906  -0.266  1.00  0.00          C 
HETATM  191  C   PTH A   6      18.244   2.911  -0.269  1.00  0.00          C 
HETATM  192  C   PTH A   6      18.229   2.915  -0.273  1.00  0.00          C 
HETATM  193  C   PTH A   6      18.214   2.919  -0.276  1.00  0.00          C 
HETATM  194  C   PTH A   6      18.199   2.923  -0.279  1.00  0.00          C 
HETATM  195  C   PTH A   6      18.184   2.928  -0.282  1.00  0.00          C 
HETATM  196  C   PTH A   6      18.169   2.932  -0.285  1.00  0.00          C 
HETATM  197  C   PTH A   6      18.154   2.936  -0.289  1.00  0.00          C 
HETATM  198  C   PTH A   6      18.139   2.940  -0.292  1.00  0.00          C 
HETATM  199  C   PTH A   6      18.124   2.944  -0.295  1.00  0.00          C 
HETATM  200  C   PTH A   6      18.109   2.948  -0.298  1.00  0.00          C 
HETATM  201  C   PTH A   6      18.094   2.952  -0.301  1.00  0.00          C 
HETATM  202  C   PTH A   6      18.079   2.957  -0.304  1.00  0.00          C 
HETATM  203  C   PTH A   6      18.064   2.961  -0.308  1.00  0.00          C 
HETATM  204  C   PTH A   6      18.049   2.965  -0.311  1.00  0.00          C 
HETATM  205  C   PTH A   6      18.034   2.969  -0.314  1.00  0.00          C 
HETATM  206  C   PTH A   6      18.019   2.973  -0.317  1.00  0.00          C 
HETATM  207  C   PTH A   6      18.004   2.977  -0.320  1.00  0.00          C 
HETATM  208  C   PTH A   6      17.982   2.983  -0.325  1.00  0.00          C 
TER
HETATM  209  C   PTH A   7      17.776   2.691  -0.931  1.00  0.00          C 
HETATM  210  C   PTH A   7      17.771   2.684  -0.945  1.00  0.00          C 
HETATM  211  C   PTH A   7      17.766   2.677  -0.958  1.00  0.00          C 
HETATM  212  C   PTH A   7      17.762   2.670  -0.972  1.00  0.00          C 
HETATM  213  C   PTH A   7      17.757   2.663  -0.985  1.00  0.00          C 
HETATM  214  C   PTH A   7      17.752   2.657  -0.999  1.00  0.00          C 
HETATM  215  C   PTH A   7      17.748   2.650  -1.012  1.00  0.00          C 
HETATM  216  C   PTH A   7      17.743   2.643  -1.026  1.00  0.00          C 
HETATM  217  C   PTH A   7      17.738   2.636  -1.039  1.00  0.00          C 
HETATM  218  C   PTH A   7      17.734   2.629  -1.053  1.00  0.00          C 
HETATM  219  C   PTH A   7      17.729   2.622  -1.066  1.00  0.00          C 
HETATM  220  C   PTH A   7      17.724   2.616  -1.080  1.00  0.00          C 
HETATM  221  C   PTH A   7      17.719   2.609  -1.094  1.00  0.00          C 
HETATM  222  C   PTH A   7      17.715   2.602  -1.107  1.00  0.00          C 
HETATM  223  C   PTH A   7      17.710   2.595  -1.121  1.00  0.00          C 
HETATM  224  C   PTH A   7      17.705   2.588  -1.134  1.00  0.00          C 
HETATM  225  C   PTH A   7      17.701   2.582  -1.148  1.00  0.00          C 
HETATM  226  C   PTH A   7      17.696   2.575  -1.161  1.00  0.00          C 
HETATM  227  C   PTH A   7      17.691   2.568  -1.175  1.00  0.00          C 
HETATM  228  C   PTH A   7      17.686   2.561  -1.188  1.00  0.00          C 
HETATM  229  C   PTH A   7      17.682   2.554  -1.202  1.00  0.00          C 
HETATM  230  C   PTH A   7      17.677   2.548  -1.215  1.00  0.00          C 
HETATM  231  C   PTH A   7      17.672   2.541  -1.229  1.00  0.00          C 
HETATM  232  C   PTH A   7      17.665   2.530  -1.251  1.00  0.00          C 
TER
HETATM  233  C   PTH A   8      17.776   2.691  -0.931  1.00  0.00          C 
HETATM  234  C   PTH A   8      17.780   2.698  -0.918  1.00  0.00          C 
HETATM  235  C   PTH A   8      17.785   2.705  -0.904  1.00  0.00          C 
HETATM  236  C   PTH A   8      17.790   2.711  -0.891  1.00  0.00          C 
HETATM  237  C   PTH A   8      17.795   2.718  -0.877  1.00  0.00          C 
HETATM  238  C   PTH A   8      17.799   2.725  -0.863  1.00  0.00          C 
HETATM  239  C   PTH A   8      17.804   2.732  -0.850  1.00  0.00          C 
HETATM  240  C   PTH A   8      17.809   2.739  -0.836  1.00  0.00          C 
HETATM  241  C   PTH A   8      17.813   2.746  -0.823  1.00  0.00          C 
HETATM  242  C   PTH A   8      17.818   2.753  -0.809  1.00  0.00          C 
HETATM  243  C   PTH A   8      17.823   2.760  -0.796  1.00  0.00          C 
HETATM  244  C   PTH A   8      17.827   2.767  -0.782  1.00  0.00          C 
HETATM  245  C   PTH A   8      17.832   2.774  -0.769  1.00  0.00          C 
HETATM  246  C   PTH A   8      17.837   2.781  -0.756  1.00  0.00          C 
HETATM  247  C   PTH A   8      17.841   2.788  -0.742  1.00  0.00          C 
HETATM  248  C   PTH A   8      17.846   2.795  -0.729  1.00  0.00          C 
HETATM  249  C   PTH A   8      17.850   2.802  -0.715  1.00  0.00          C 
HETATM  250  C   PTH A   8      17.855   2.809  -0.702  1.00  0.00          C 
HETATM  251  C   PTH A   8      17.860   2.816  -0.688  1.00  0.00          C 
HETATM  252  C   PTH A   8      17.864   2.823  -0.675  1.00  0.00          C 
HETATM  253  C   PTH A   8      17.869   2.830  -0.661  1.00  0.00          C 
HETATM  254  C   PTH A   8      17.874   2.836  -0.648  1.00  0.00          C 
HETATM  255  C   PTH A   8      17.878   2.843  -0.634  1.00  0.00          C 
HETATM  256  C   PTH A   8      17.883   2.850  -0.620  1.00  0.00          C 
HETATM  257  C   PTH A   8      17.888   2.856  -0.607  1.00  0.00          C 
HETATM  258  C   PTH A   8      17.892   2.863  -0.593  1.00  0.00          C 
HETATM  259  C   PTH A   8      17.897   2.869  -0.579  1.00  0.00          C 
HETATM  260  C   PTH A   8      17.901   2.876  -0.565  1.00  0.00          C 
HETATM  261  C   PTH A   8      17.906   2.882  -0.552  1.00  0.00          C 
HETATM  262  C   PTH A   8      17.911   2.888  -0.538  1.00  0.00          C 
HETATM  263  C   PTH A   8      17.915   2.895  -0.524  1.00  0.00          C 
HETATM  264  C   PTH A   8      17.920   2.901  -0.510  1.00  0.00          C 
HETATM  265  C   PTH A   8      17.925   2.907  -0.496  1.00  0.00          C 
HETATM  266  C   PTH A   8      17.929   2.913  -0.482  1.00  0.00          C 
HETATM  267  C   PTH A   8      17.934   2.919  -0.469  1.00  0.00          C 
HETATM  268  C   PTH A   8      17.939   2.926  -0.455  1.00  0.00          C 
HETATM  269  C   PTH A   8      17.943   2.932  -0.441  1.00  0.00          C 
HETATM  270  C   PTH A   8      17.948   2.938  -0.427  1.00  0.00          C 
HETATM  271  C   PTH A   8      17.953   2.944  -0.413  1.00  0.00          C 
HETATM  272  C   PTH A   8      17.957   2.950  -0.399  1.00  0.00          C 
HETATM  273  C   PTH A   8      17.962   2.956  -0.385  1.00  0.00          C 
HETATM  274  C   PTH A   8      17.967   2.962  -0.371  1.00  0.00          C 
HETATM  275  C   PTH A   8      17.971   2.968  -0.357  1.00  0.00          C 
HETATM  276  C   PTH A   8      17.976   2.975  -0.344  1.00  0.00          C 
HETATM  277  C   PTH A   8      17.982   2.983  -0.325  1.00  0.00          C 
TER
HETATM  278  C   PTH A   9      11.188   2.946  -3.111  1.00  0.00          C 
HETATM  279  C   PTH A   9      11.175   2.947  -3.101  1.00  0.00          C 
HETATM  280  C   PTH A   9      11.163   2.948  -3.091  1.00  0.00          C 
HETATM  281  C   PTH A   9      11.150   2.949  -3.081  1.00  0.00          C 
HETATM  282  C   PTH A   9      11.138   2.949  -3.071  1.00  0.00          C 
HETATM  283  C   PTH A   9      11.126   2.950  -3.062  1.00  0.00          C 
HETATM  284  C   PTH A   9      11.113   2.951  -3.052  1.00  0.00          C 
HETATM  285  C   PTH A   9      11.101   2.952  -3.042  1.00  0.00          C 
HETATM  286  C   PTH A   9      11.088   2.953  -3.032  1.00  0.00          C 
HETATM  287  C   PTH A   9      11.076   2.954  -3.023  1.00  0.00          C 
HETATM  288  C   PTH A   9      11.063   2.955  -3.013  1.00  0.00          C 
HETATM  289  C   PTH A   9      11.051   2.956  -3.003  1.00  0.00          C 
HETATM  290  C   PTH A   9      11.038   2.957  -2.993  1.00  0.00          C 
HETATM  291  C   PTH A   9      11.026   2.958  -2.984  1.00  0.00          C 
HETATM  292  C   PTH A   9      11.013   2.959  -2.974  1.00  0.00          C 
HETATM  293  C   PTH A   9      11.001   2.960  -2.964  1.00  0.00          C 
HETATM  294  C   PTH A   9      10.988   2.961  -2.954  1.00  0.00          C 
HETATM  295  C   PTH A   9      10.976   2.961  -2.945  1.00  0.00          C 
HETATM  296  C   PTH A   9      10.963   2.962  -2.935  1.00  0.00          C 
HETATM  297  C   PTH A   9      10.951   2.963  -2.925  1.00  0.00          C 
HETATM  298  C   PTH A   9      10.938   2.964  -2.915  1.00  0.00          C 
HETATM  299  C   PTH A   9      10.926   2.965  -2.905  1.00  0.00          C 
HETATM  300  C   PTH A   9      10.913   2.966  -2.896  1.00  0.00          C 
HETATM  301  C   PTH A   9      10.898   2.967  -2.884  1.00  0.00          C 
TER
HETATM  302  C   PTH A  10      11.188   2.946  -3.111  1.00  0.00          C 
HETATM  303  C   PTH A  10      11.200   2.945  -3.120  1.00  0.00          C 
HETATM  304  C   PTH A  10      11.213   2.944  -3.130  1.00  0.00          C 
HETATM  305  C   PTH A  10      11.225   2.943  -3.140  1.00  0.00          C 
HETATM  306  C   PTH A  10      11.238   2.942  -3.150  1.00  0.00          C 
HETATM  307  C   PTH A  10      11.250   2.941  -3.159  1.00  0.00          C 
HETATM  308  C   PTH A  10      11.263   2.941  -3.169  1.00  0.00          C 
HETATM  309  C   PTH A  10      11.275   2.940  -3.179  1.00  0.00          C 
HETATM  310  C   PTH A  10      11.288   2.939  -3.189  1.00  0.00          C 
HETATM  311  C   PTH A  10      11.300   2.938  -3.198  1.00  0.00          C 
HETATM  312  C   PTH A  10      11.313   2.937  -3.208  1.00  0.00          C 
HETATM  313  C   PTH A  10      11.325   2.936  -3.218  1.00  0.00          C 
HETATM  314  C   PTH A  10      11.338   2.935  -3.227  1.00  0.00          C 
HETATM  315  C   PTH A  10      11.351   2.935  -3.237  1.00  0.00          C 
HETATM  316  C   PTH A  10      11.363   2.934  -3.247  1.00  0.00          C 
HETATM  317  C   PTH A  10      11.376   2.933  -3.256  1.00  0.00          C 
HETATM  318  C   PTH A  10      11.388   2.932  -3.266  1.00  0.00          C 
HETATM  319  C   PTH A  10      11.401   2.932  -3.276  1.00  0.00          C 
HETATM  320  C   PTH A  10      11.413   2.931  -3.286  1.00  0.00          C 
HETATM  321  C   PTH A  10      11.426   2.930  -3.295  1.00  0.00          C 
HETATM  322  C   PTH A  10      11.438   2.929  -3.305  1.00  0.00          C 
HETATM  323  C   PTH A  10      11.451   2.928  -3.315  1.00  0.00          C 
HETATM  324  C   PTH A  10      11.463   2.927  -3.325  1.00  0.00          C 
HETATM  325  C   PTH A  10      11.476   2.926  -3.334  1.00  0.00          C 
HETATM  326  C   PTH A  10      11.488   2.925  -3.344  1.00  0.00          C 
HETATM  327  C   PTH A  10      11.501   2.924  -3.354  1.00  0.00          C 
HETATM  328  C   PTH A  10      11.513   2.923  -3.364  1.00  0.00          C 
HETATM  329  C   PTH A  10      11.525   2.922  -3.374  1.00  0.00          C 
HETATM  330  C   PTH A  10      11.538   2.920  -3.384  1.00  0.00          C 
HETATM  331  C   PTH A  10      11.550   2.919  -3.394  1.00  0.00          C 
HETATM  332  C   PTH A  10      11.562   2.918  -3.404  1.00  0.00          C 
HETATM  333  C   PTH A  10      11.574   2.916  -3.414  1.00  0.00          C 
HETATM  334  C   PTH A  10      11.587   2.915  -3.424  1.00  0.00          C 
HETATM  335  C   PTH A  10      11.599   2.914  -3.434  1.00  0.00          C 
HETATM  336  C   PTH A  10      11.611   2.912  -3.444  1.00  0.00          C 
HETATM  337  C   PTH A  10      11.623   2.911  -3.454  1.00  0.00          C 
HETATM  338  C   PTH A  10      11.636   2.910  -3.464  1.00  0.00          C 
HETATM  339  C   PTH A  10      11.648   2.908  -3.474  1.00  0.00          C 
HETATM  340  C   PTH A  10      11.660   2.907  -3.484  1.00  0.00          C 
HETATM  341  C   PTH A  10      11.672   2.905  -3.494  1.00  0.00          C 
HETATM  342  C   PTH A  10      11.685   2.904  -3.504  1.00  0.00          C 
HETATM  343  C   PTH A  10      11.697   2.902  -3.514  1.00  0.00          C 
HETATM  344  C   PTH A  10      11.709   2.901  -3.524  1.00  0.00          C 
HETATM  345  C   PTH A  10      11.721   2.899  -3.534  1.00  0.00          C 
HETATM  346  C   PTH A  10      11.738   2.897  -3.547  1.00  0.00          C 
TER
HETATM  347  C   PTH A  11      11.516   2.971  -4.212  1.00  0.00          C 
HETATM  348  C   PTH A  11      11.522   2.969  -4.198  1.00  0.00          C 
HETATM  349  C   PTH A  11      11.527   2.968  -4.183  1.00  0.00          C 
HETATM  350  C   PTH A  11      11.532   2.967  -4.168  1.00  0.00          C 
HETATM  351  C   PTH A  11      11.537   2.965  -4.153  1.00  0.00          C 
HETATM  352  C   PTH A  11      11.542   2.964  -4.138  1.00  0.00          C 
HETATM  353  C   PTH A  11      11.548   2.962  -4.123  1.00  0.00          C 
HETATM  354  C   PTH A  11      11.553   2.961  -4.108  1.00  0.00          C 
HETATM  355  C   PTH A  11      11.558   2.960  -4.093  1.00  0.00          C 
HETATM  356  C   PTH A  11      11.563   2.958  -4.078  1.00  0.00          C 
HETATM  357  C   PTH A  11      11.569   2.957  -4.063  1.00  0.00          C 
HETATM  358  C   PTH A  11      11.574   2.956  -4.048  1.00  0.00          C 
HETATM  359  C   PTH A  11      11.579   2.954  -4.033  1.00  0.00          C 
HETATM  360  C   PTH A  11      11.585   2.953  -4.019  1.00  0.00          C 
HETATM  361  C   PTH A  11      11.590   2.952  -4.004  1.00  0.00          C 
HETATM  362  C   PTH A  11      11.595   2.951  -3.989  1.00  0.00          C 
HETATM  363  C   PTH A  11      11.601   2.949  -3.974  1.00  0.00          C 
HETATM  364  C   PTH A  11      11.606   2.948  -3.959  1.00  0.00          C 
HETATM  365  C   PTH A  11      11.611   2.947  -3.944  1.00  0.00          C 
HETATM  366  C   PTH A  11      11.616   2.945  -3.929  1.00  0.00          C 
HETATM  367  C   PTH A  11      11.622   2.944  -3.914  1.00  0.00          C 
HETATM  368  C   PTH A  11      11.627   2.943  -3.899  1.00  0.00          C 
HETATM  369  C   PTH A  11      11.632   2.941  -3.884  1.00  0.00          C 
HETATM  370  C   PTH A  11      11.637   2.939  -3.869  1.00  0.00          C 
HETATM  371  C   PTH A  11      11.642   2.938  -3.854  1.00  0.00          C 
HETATM  372  C   PTH A  11      11.647   2.936  -3.839  1.00  0.00          C 
HETATM  373  C   PTH A  11      11.652   2.934  -3.824  1.00  0.00          C 
HETATM  374  C   PTH A  11      11.656   2.932  -3.809  1.00  0.00          C 
HETATM  375  C   PTH A  11      11.661   2.931  -3.794  1.00  0.00          C 
HETATM  376  C   PTH A  11      11.666   2.929  -3.779  1.00  0.00          C 
HETATM  377  C   PTH A  11      11.671   2.927  -3.764  1.00  0.00          C 
HETATM  378  C   PTH A  11      11.675   2.925  -3.749  1.00  0.00          C 
HETATM  379  C   PTH A  11      11.680   2.923  -3.734  1.00  0.00          C 
HETATM  380  C   PTH A  11      11.685   2.921  -3.719  1.00  0.00          C 
HETATM  381  C   PTH A  11      11.689   2.919  -3.704  1.00  0.00          C 
HETATM  382  C   PTH A  11      11.694   2.917  -3.689  1.00  0.00          C 
HETATM  383  C   PTH A  11      11.699   2.915  -3.674  1.00  0.00          C 
HETATM  384  C   PTH A  11      11.703   2.913  -3.659  1.00  0.00          C 
HETATM  385  C   PTH A  11      11.708   2.911  -3.644  1.00  0.00          C 
HETATM  386  C   PTH A  11      11.713   2.909  -3.629  1.00  0.00          C 
HETATM  387  C   PTH A  11      11.717   2.907  -3.614  1.00  0.00          C 
HETATM  388  C   PTH A  11      11.722   2.905  -3.599  1.00  0.00          C 
HETATM  389  C   PTH A  11      11.727   2.902  -3.584  1.00  0.00          C 
HETATM  390  C   PTH A  11      11.731   2.900  -3.569  1.00  0.00          C 
HETATM  391  C   PTH A  11      11.738   2.897  -3.547  1.00  0.00          C 
TER
HETATM  392  C   PTH A  12      11.516   2.971  -4.212  1.00  0.00          C 
HETATM  393  C   PTH A  12      11.511   2.972  -4.227  1.00  0.00          C 
HETATM  394  C   PTH A  12      11.506   2.974  -4.242  1.00  0.00          C 
HETATM  395  C   PTH A  12      11.501   2.975  -4.257  1.00  0.00          C 
HETATM  396  C   PTH A  12      11.496   2.976  -4.272  1.00  0.00          C 
HETATM  397  C   PTH A  12      11.490   2.978  -4.287  1.00  0.00          C 
HETATM  398  C   PTH A  12      11.485   2.979  -4.302  1.00  0.00          C 
HETATM  399  C   PTH A  12      11.480   2.981  -4.317  1.00  0.00          C 
HETATM  400  C   PTH A  12      11.475   2.982  -4.332  1.00  0.00          C 
HETATM  401  C   PTH A  12      11.470   2.984  -4.347  1.00  0.00          C 
HETATM  402  C   PTH A  12      11.464   2.985  -4.362  1.00  0.00          C 
HETATM  403  C   PTH A  12      11.459   2.986  -4.377  1.00  0.00          C 
HETATM  404  C   PTH A  12      11.454   2.988  -4.392  1.00  0.00          C 
HETATM  405  C   PTH A  12      11.449   2.989  -4.407  1.00  0.00          C 
HETATM  406  C   PTH A  12      11.444   2.991  -4.422  1.00  0.00          C 
HETATM  407  C   PTH A  12      11.438   2.992  -4.436  1.00  0.00          C 
HETATM  408  C   PTH A  12      11.433   2.994  -4.451  1.00  0.00          C 
HETATM  409  C   PTH A  12      11.428   2.995  -4.466  1.00  0.00          C 
HETATM  410  C   PTH A  12      11.423   2.997  -4.481  1.00  0.00          C 
HETATM  411  C   PTH A  12      11.418   2.998  -4.496  1.00  0.00          C 
HETATM  412  C   PTH A  12      11.412   2.999  -4.511  1.00  0.00          C 
HETATM  413  C   PTH A  12      11.407   3.001  -4.526  1.00  0.00          C 
HETATM  414  C   PTH A  12      11.402   3.002  -4.541  1.00  0.00          C 
HETATM  415  C   PTH A  12      11.394   3.005  -4.563  1.00  0.00          C 
TER
HETATM  416  C   PTH A  13      16.521   3.188  -1.365  1.00  0.00          C 
HETATM  417  C   PTH A  13      16.535   3.183  -1.359  1.00  0.00          C 
HETATM  418  C   PTH A  13      16.549   3.177  -1.354  1.00  0.00          C 
HETATM  419  C   PTH A  13      16.563   3.172  -1.349  1.00  0.00          C 
HETATM  420  C   PTH A  13      16.577   3.166  -1.344  1.00  0.00          C 
HETATM  421  C   PTH A  13      16.591   3.161  -1.338  1.00  0.00          C 
HETATM  422  C   PTH A  13      16.605   3.155  -1.333  1.00  0.00          C 
HETATM  423  C   PTH A  13      16.619   3.150  -1.328  1.00  0.00          C 
HETATM  424  C   PTH A  13      16.633   3.144  -1.323  1.00  0.00          C 
HETATM  425  C   PTH A  13      16.647   3.138  -1.317  1.00  0.00          C 
HETATM  426  C   PTH A  13      16.661   3.133  -1.312  1.00  0.00          C 
HETATM  427  C   PTH A  13      16.675   3.127  -1.307  1.00  0.00          C 
HETATM  428  C   PTH A  13      16.688   3.122  -1.302  1.00  0.00          C 
HETATM  429  C   PTH A  13      16.702   3.116  -1.297  1.00  0.00          C 
HETATM  430  C   PTH A  13      16.716   3.110  -1.291  1.00  0.00          C 
HETATM  431  C   PTH A  13      16.730   3.105  -1.286  1.00  0.00          C 
HETATM  432  C   PTH A  13      16.744   3.099  -1.281  1.00  0.00          C 
HETATM  433  C   PTH A  13      16.758   3.093  -1.276  1.00  0.00          C 
HETATM  434  C   PTH A  13      16.772   3.088  -1.271  1.00  0.00          C 
HETATM  435  C   PTH A  13      16.786   3.082  -1.266  1.00  0.00          C 
HETATM  436  C   PTH A  13      16.800   3.076  -1.261  1.00  0.00          C 
HETATM  437  C   PTH A  13      16.814   3.071  -1.256  1.00  0.00          C 
HETATM  438  C   PTH A  13      16.828   3.065  -1.251  1.00  0.00          C 
HETATM  439  C   PTH A  13      16.842   3.059  -1.246  1.00  0.00          C 
HETATM  440  C   PTH A  13      16.856   3.053  -1.241  1.00  0.00          C 
HETATM  441  C   PTH A  13      16.869   3.047  -1.236  1.00  0.00          C 
HETATM  442  C   PTH A  13      16.883   3.041  -1.231  1.00  0.00          C 
HETATM  443  C   PTH A  13      16.897   3.036  -1.227  1.00  0.00          C 
HETATM  444  C   PTH A  13      16.911   3.030  -1.222  1.00  0.00          C 
HETATM  445  C   PTH A  13      16.925   3.024  -1.217  1.00  0.00          C 
HETATM  446  C   PTH A  13      16.939   3.018  -1.212  1.00  0.00          C 
HETATM  447  C   PTH A  13      16.953   3.012  -1.208  1.00  0.00          C 
HETATM  448  C   PTH A  13      16.967   3.006  -1.203  1.00  0.00          C 
HETATM  449  C   PTH A  13      16.981   3.000  -1.199  1.00  0.00          C 
HETATM  450  C   PTH A  13      16.995   2.994  -1.194  1.00  0.00          C 
HETATM  451  C   PTH A  13      17.009   2.988  -1.190  1.00  0.00          C 
HETATM  452  C   PTH A  13      17.023   2.982  -1.185  1.00  0.00          C 
HETATM  453  C   PTH A  13      17.037   2.975  -1.181  1.00  0.00          C 
HETATM  454  C   PTH A  13      17.051   2.969  -1.177  1.00  0.00          C 
HETATM  455  C   PTH A  13      17.065   2.963  -1.173  1.00  0.00          C 
HETATM  456  C   PTH A  13      17.079   2.957  -1.168  1.00  0.00          C 
HETATM  457  C   PTH A  13      17.093   2.950  -1.164  1.00  0.00          C 
HETATM  458  C   PTH A  13      17.107   2.944  -1.160  1.00  0.00          C 
HETATM  459  C   PTH A  13      17.121   2.938  -1.156  1.00  0.00          C 
HETATM  460  C   PTH A  13      17.135   2.931  -1.152  1.00  0.00          C 
HETATM  461  C   PTH A  13      17.149   2.925  -1.149  1.00  0.00          C 
HETATM  462  C   PTH A  13      17.163   2.919  -1.145  1.00  0.00          C 
HETATM  463  C   PTH A  13      17.177   2.912  -1.141  1.00  0.00          C 
HETATM  464  C   PTH A  13      17.191   2.906  -1.138  1.00  0.00          C 
HETATM  465  C   PTH A  13      17.205   2.899  -1.134  1.00  0.00          C 
HETATM  466  C   PTH A  13      17.219   2.893  -1.131  1.00  0.00          C 
HETATM  467  C   PTH A  13      17.233   2.886  -1.127  1.00  0.00          C 
HETATM  468  C   PTH A  13      17.247   2.879  -1.124  1.00  0.00          C 
HETATM  469  C   PTH A  13      17.261   2.873  -1.121  1.00  0.00          C 
HETATM  470  C   PTH A  13      17.275   2.866  -1.117  1.00  0.00          C 
HETATM  471  C   PTH A  13      17.289   2.859  -1.114  1.00  0.00          C 
HETATM  472  C   PTH A  13      17.303   2.852  -1.111  1.00  0.00          C 
HETATM  473  C   PTH A  13      17.317   2.845  -1.108  1.00  0.00          C 
HETATM  474  C   PTH A  13      17.331   2.839  -1.106  1.00  0.00          C 
HETATM  475  C   PTH A  13      17.345   2.831  -1.103  1.00  0.00          C 
HETATM  476  C   PTH A  13      17.359   2.824  -1.101  1.00  0.00          C 
HETATM  477  C   PTH A  13      17.373   2.817  -1.098  1.00  0.00          C 
HETATM  478  C   PTH A  13      17.387   2.810  -1.096  1.00  0.00          C 
HETATM  479  C   PTH A  13      17.401   2.803  -1.094  1.00  0.00          C 
HETATM  480  C   PTH A  13      17.415   2.795  -1.093  1.00  0.00          C 
HETATM  481  C   PTH A  13      17.429   2.787  -1.091  1.00  0.00          C 
HETATM  482  C   PTH A  13      17.443   2.780  -1.090  1.00  0.00          C 
HETATM  483  C   PTH A  13      17.456   2.772  -1.089  1.00  0.00          C 
HETATM  484  C   PTH A  13      17.470   2.763  -1.089  1.00  0.00          C 
HETATM  485  C   PTH A  13      17.484   2.755  -1.089  1.00  0.00          C 
HETATM  486  C   PTH A  13      17.497   2.747  -1.089  1.00  0.00          C 
HETATM  487  C   PTH A  13      17.510   2.738  -1.090  1.00  0.00          C 
HETATM  488  C   PTH A  13      17.523   2.729  -1.091  1.00  0.00          C 
HETATM  489  C   PTH A  13      17.536   2.720  -1.093  1.00  0.00          C 
HETATM  490  C   PTH A  13      17.549   2.710  -1.095  1.00  0.00          C 
HETATM  491  C   PTH A  13      17.561   2.701  -1.098  1.00  0.00          C 
HETATM  492  C   PTH A  13      17.573   2.691  -1.101  1.00  0.00          C 
HETATM  493  C   PTH A  13      17.584   2.681  -1.106  1.00  0.00          C 
HETATM  494  C   PTH A  13      17.596   2.671  -1.111  1.00  0.00          C 
HETATM  495  C   PTH A  13      17.606   2.660  -1.116  1.00  0.00          C 
HETATM  496  C   PTH A  13      17.616   2.650  -1.123  1.00  0.00          C 
HETATM  497  C   PTH A  13      17.625   2.639  -1.130  1.00  0.00          C 
HETATM  498  C   PTH A  13      17.634   2.628  -1.138  1.00  0.00          C 
HETATM  499  C   PTH A  13      17.641   2.617  -1.147  1.00  0.00          C 
HETATM  500  C   PTH A  13      17.647   2.607  -1.157  1.00  0.00          C 
HETATM  501  C   PTH A  13      17.652   2.596  -1.168  1.00  0.00          C 
HETATM  502  C   PTH A  13      17.656   2.586  -1.179  1.00  0.00          C 
HETATM  503  C   PTH A  13      17.659   2.576  -1.191  1.00  0.00          C 
HETATM  504  C   PTH A  13      17.661   2.566  -1.203  1.00  0.00          C 
HETATM  505  C   PTH A  13      17.663   2.556  -1.215  1.00  0.00          C 
HETATM  506  C   PTH A  13      17.664   2.546  -1.228  1.00  0.00          C 
HETATM  507  C   PTH A  13      17.665   2.537  -1.241  1.00  0.00          C 
HETATM  508  C   PTH A  13      17.665   2.530  -1.251  1.00  0.00          C 
TER
HETATM  509  C   PTH A  14      16.521   3.188  -1.365  1.00  0.00          C 
HETATM  510  C   PTH A  14      16.507   3.193  -1.370  1.00  0.00          C 
HETATM  511  C   PTH A  14      16.493   3.199  -1.375  1.00  0.00          C 
HETATM  512  C   PTH A  14      16.479   3.204  -1.380  1.00  0.00          C 
HETATM  513  C   PTH A  14      16.466   3.210  -1.386  1.00  0.00          C 
HETATM  514  C   PTH A  14      16.452   3.215  -1.391  1.00  0.00          C 
HETATM  515  C   PTH A  14      16.438   3.221  -1.396  1.00  0.00          C 
HETATM  516  C   PTH A  14      16.424   3.226  -1.401  1.00  0.00          C 
HETATM  517  C   PTH A  14      16.410   3.231  -1.407  1.00  0.00          C 
HETATM  518  C   PTH A  14      16.396   3.237  -1.412  1.00  0.00          C 
HETATM  519  C   PTH A  14      16.382   3.242  -1.417  1.00  0.00          C 
HETATM  520  C   PTH A  14      16.368   3.247  -1.423  1.00  0.00          C 
HETATM  521  C   PTH A  14      16.354   3.253  -1.428  1.00  0.00          C 
HETATM  522  C   PTH A  14      16.340   3.258  -1.433  1.00  0.00          C 
HETATM  523  C   PTH A  14      16.326   3.263  -1.438  1.00  0.00          C 
HETATM  524  C   PTH A  14      16.312   3.269  -1.444  1.00  0.00          C 
HETATM  525  C   PTH A  14      16.298   3.274  -1.449  1.00  0.00          C 
HETATM  526  C   PTH A  14      16.284   3.279  -1.454  1.00  0.00          C 
HETATM  527  C   PTH A  14      16.270   3.285  -1.459  1.00  0.00          C 
HETATM  528  C   PTH A  14      16.256   3.290  -1.465  1.00  0.00          C 
HETATM  529  C   PTH A  14      16.242   3.295  -1.470  1.00  0.00          C 
HETATM  530  C   PTH A  14      16.228   3.301  -1.475  1.00  0.00          C 
HETATM  531  C   PTH A  14      16.214   3.306  -1.480  1.00  0.00          C 
HETATM  532  C   PTH A  14      16.200   3.311  -1.486  1.00  0.00          C 
HETATM  533  C   PTH A  14      16.186   3.316  -1.491  1.00  0.00          C 
HETATM  534  C   PTH A  14      16.172   3.322  -1.496  1.00  0.00          C 
HETATM  535  C   PTH A  14      16.158   3.327  -1.501  1.00  0.00          C 
HETATM  536  C   PTH A  14      16.144   3.332  -1.507  1.00  0.00          C 
HETATM  537  C   PTH A  14      16.129   3.338  -1.512  1.00  0.00          C 
HETATM  538  C   PTH A  14      16.115   3.343  -1.517  1.00  0.00          C 
HETATM  539  C   PTH A  14      16.101   3.348  -1.522  1.00  0.00          C 
HETATM  540  C   PTH A  14      16.087   3.353  -1.528  1.00  0.00          C 
HETATM  541  C   PTH A  14      16.073   3.359  -1.533  1.00  0.00          C 
HETATM  542  C   PTH A  14      16.059   3.364  -1.538  1.00  0.00          C 
HETATM  543  C   PTH A  14      16.045   3.369  -1.543  1.00  0.00          C 
HETATM  544  C   PTH A  14      16.031   3.374  -1.548  1.00  0.00          C 
HETATM  545  C   PTH A  14      16.017   3.380  -1.554  1.00  0.00          C 
HETATM  546  C   PTH A  14      16.003   3.385  -1.559  1.00  0.00          C 
HETATM  547  C   PTH A  14      15.989   3.390  -1.564  1.00  0.00          C 
HETATM  548  C   PTH A  14      15.975   3.396  -1.569  1.00  0.00          C 
HETATM  549  C   PTH A  14      15.961   3.401  -1.575  1.00  0.00          C 
HETATM  550  C   PTH A  14      15.947   3.406  -1.580  1.00  0.00          C 
HETATM  551  C   PTH A  14      15.933   3.411  -1.585  1.00  0.00          C 
HETATM  552  C   PTH A  14      15.919   3.417  -1.590  1.00  0.00          C 
HETATM  553  C   PTH A  14      15.905   3.422  -1.595  1.00  0.00          C 
HETATM  554  C   PTH A  14      15.891   3.427  -1.601  1.00  0.00          C 
HETATM  555  C   PTH A  14      15.877   3.433  -1.606  1.00  0.00          C 
HETATM  556  C   PTH A  14      15.863   3.438  -1.611  1.00  0.00          C 
HETATM  557  C   PTH A  14      15.849   3.443  -1.616  1.00  0.00          C 
HETATM  558  C   PTH A  14      15.835   3.448  -1.621  1.00  0.00          C 
HETATM  559  C   PTH A  14      15.821   3.454  -1.627  1.00  0.00          C 
HETATM  560  C   PTH A  14      15.807   3.459  -1.632  1.00  0.00          C 
HETATM  561  C   PTH A  14      15.793   3.464  -1.637  1.00  0.00          C 
HETATM  562  C   PTH A  14      15.779   3.470  -1.642  1.00  0.00          C 
HETATM  563  C   PTH A  14      15.765   3.475  -1.647  1.00  0.00          C 
HETATM  564  C   PTH A  14      15.751   3.480  -1.653  1.00  0.00          C 
HETATM  565  C   PTH A  14      15.737   3.486  -1.658  1.00  0.00          C 
HETATM  566  C   PTH A  14      15.723   3.491  -1.663  1.00  0.00          C 
HETATM  567  C   PTH A  14      15.709   3.496  -1.668  1.00  0.00          C 
HETATM  568  C   PTH A  14      15.695   3.502  -1.673  1.00  0.00          C 
HETATM  569  C   PTH A  14      15.680   3.507  -1.678  1.00  0.00          C 
HETATM  570  C   PTH A  14      15.666   3.512  -1.684  1.00  0.00          C 
HETATM  571  C   PTH A  14      15.652   3.518  -1.689  1.00  0.00          C 
HETATM  572  C   PTH A  14      15.638   3.523  -1.694  1.00  0.00          C 
HETATM  573  C   PTH A  14      15.624   3.528  -1.699  1.00  0.00          C 
HETATM  574  C   PTH A  14      15.610   3.534  -1.704  1.00  0.00          C 
HETATM  575  C   PTH A  14      15.596   3.539  -1.710  1.00  0.00          C 
HETATM  576  C   PTH A  14      15.582   3.544  -1.715  1.00  0.00          C 
HETATM  577  C   PTH A  14      15.568   3.550  -1.720  1.00  0.00          C 
HETATM  578  C   PTH A  14      15.554   3.555  -1.725  1.00  0.00          C 
HETATM  579  C   PTH A  14      15.540   3.560  -1.730  1.00  0.00          C 
HETATM  580  C   PTH A  14      15.526   3.566  -1.736  1.00  0.00          C 
HETATM  581  C   PTH A  14      15.512   3.571  -1.741  1.00  0.00          C 
HETATM  582  C   PTH A  14      15.498   3.577  -1.746  1.00  0.00          C 
HETATM  583  C   PTH A  14      15.484   3.582  -1.751  1.00  0.00          C 
HETATM  584  C   PTH A  14      15.470   3.587  -1.756  1.00  0.00          C 
HETATM  585  C   PTH A  14      15.456   3.593  -1.762  1.00  0.00          C 
HETATM  586  C   PTH A  14      15.442   3.598  -1.767  1.00  0.00          C 
HETATM  587  C   PTH A  14      15.428   3.603  -1.772  1.00  0.00          C 
HETATM  588  C   PTH A  14      15.414   3.609  -1.777  1.00  0.00          C 
HETATM  589  C   PTH A  14      15.400   3.614  -1.782  1.00  0.00          C 
HETATM  590  C   PTH A  14      15.386   3.620  -1.788  1.00  0.00          C 
HETATM  591  C   PTH A  14      15.372   3.625  -1.793  1.00  0.00          C 
HETATM  592  C   PTH A  14      15.358   3.630  -1.798  1.00  0.00          C 
HETATM  593  C   PTH A  14      15.344   3.636  -1.803  1.00  0.00          C 
HETATM  594  C   PTH A  14      15.330   3.641  -1.808  1.00  0.00          C 
HETATM  595  C   PTH A  14      15.316   3.647  -1.814  1.00  0.00          C 
HETATM  596  C   PTH A  14      15.302   3.652  -1.819  1.00  0.00          C 
HETATM  597  C   PTH A  14      15.288   3.657  -1.824  1.00  0.00          C 
HETATM  598  C   PTH A  14      15.274   3.663  -1.829  1.00  0.00          C 
HETATM  599  C   PTH A  14      15.260   3.668  -1.834  1.00  0.00          C 
HETATM  600  C   PTH A  14      15.246   3.673  -1.839  1.00  0.00          C 
HETATM  601  C   PTH A  14      15.232   3.678  -1.845  1.00  0.00          C 
HETATM  602  C   PTH A  14      15.218   3.684  -1.850  1.00  0.00          C 
HETATM  603  C   PTH A  14      15.204   3.689  -1.855  1.00  0.00          C 
HETATM  604  C   PTH A  14      15.190   3.694  -1.860  1.00  0.00          C 
HETATM  605  C   PTH A  14      15.176   3.699  -1.865  1.00  0.00          C 
HETATM  606  C   PTH A  14      15.162   3.704  -1.870  1.00  0.00          C 
HETATM  607  C   PTH A  14      15.147   3.709  -1.875  1.00  0.00          C 
HETATM  608  C   PTH A  14      15.133   3.715  -1.881  1.00  0.00          C 
HETATM  609  C   PTH A  14      15.119   3.720  -1.886  1.00  0.00          C 
HETATM  610  C   PTH A  14      15.105   3.725  -1.891  1.00  0.00          C 
HETATM  611  C   PTH A  14      15.092   3.730  -1.896  1.00  0.00          C 
TER
HETATM  612  C   PTH A  15      12.070   3.267  -3.428  1.00  0.00          C 
HETATM  613  C   PTH A  15      12.060   3.256  -3.432  1.00  0.00          C 
HETATM  614  C   PTH A  15      12.050   3.244  -3.436  1.00  0.00          C 
HETATM  615  C   PTH A  15      12.040   3.232  -3.440  1.00  0.00          C 
HETATM  616  C   PTH A  15      12.030   3.221  -3.444  1.00  0.00          C 
HETATM  617  C   PTH A  15      12.020   3.209  -3.448  1.00  0.00          C 
HETATM  618  C   PTH A  15      12.009   3.197  -3.451  1.00  0.00          C 
HETATM  619  C   PTH A  15      11.999   3.186  -3.455  1.00  0.00          C 
HETATM  620  C   PTH A  15      11.989   3.174  -3.459  1.00  0.00          C 
HETATM  621  C   PTH A  15      11.979   3.163  -3.463  1.00  0.00          C 
HETATM  622  C   PTH A  15      11.968   3.151  -3.466  1.00  0.00          C 
HETATM  623  C   PTH A  15      11.958   3.140  -3.470  1.00  0.00          C 
HETATM  624  C   PTH A  15      11.948   3.128  -3.474  1.00  0.00          C 
HETATM  625  C   PTH A  15      11.937   3.117  -3.477  1.00  0.00          C 
HETATM  626  C   PTH A  15      11.927   3.105  -3.481  1.00  0.00          C 
HETATM  627  C   PTH A  15      11.917   3.094  -3.485  1.00  0.00          C 
HETATM  628  C   PTH A  15      11.906   3.082  -3.488  1.00  0.00          C 
HETATM  629  C   PTH A  15      11.896   3.071  -3.492  1.00  0.00          C 
HETATM  630  C   PTH A  15      11.886   3.059  -3.496  1.00  0.00          C 
HETATM  631  C   PTH A  15      11.875   3.048  -3.499  1.00  0.00          C 
HETATM  632  C   PTH A  15      11.865   3.037  -3.503  1.00  0.00          C 
HETATM  633  C   PTH A  15      11.854   3.025  -3.507  1.00  0.00          C 
HETATM  634  C   PTH A  15      11.844   3.014  -3.510  1.00  0.00          C 
HETATM  635  C   PTH A  15      11.833   3.002  -3.514  1.00  0.00          C 
HETATM  636  C   PTH A  15      11.823   2.991  -3.517  1.00  0.00          C 
HETATM  637  C   PTH A  15      11.813   2.980  -3.521  1.00  0.00          C 
HETATM  638  C   PTH A  15      11.802   2.968  -3.525  1.00  0.00          C 
HETATM  639  C   PTH A  15      11.792   2.957  -3.528  1.00  0.00          C 
HETATM  640  C   PTH A  15      11.781   2.945  -3.532  1.00  0.00          C 
HETATM  641  C   PTH A  15      11.771   2.934  -3.536  1.00  0.00          C 
HETATM  642  C   PTH A  15      11.761   2.923  -3.539  1.00  0.00          C 
HETATM  643  C   PTH A  15      11.750   2.911  -3.543  1.00  0.00          C 
HETATM  644  C   PTH A  15      11.738   2.897  -3.547  1.00  0.00          C 
TER
HETATM  645  C   PTH A  16      12.070   3.267  -3.428  1.00  0.00          C 
HETATM  646  C   PTH A  16      12.080   3.279  -3.424  1.00  0.00          C 
HETATM  647  C   PTH A  16      12.090   3.291  -3.421  1.00  0.00          C 
HETATM  648  C   PTH A  16      12.100   3.302  -3.417  1.00  0.00          C 
HETATM  649  C   PTH A  16      12.110   3.314  -3.413  1.00  0.00          C 
HETATM  650  C   PTH A  16      12.120   3.326  -3.409  1.00  0.00          C 
HETATM  651  C   PTH A  16      12.130   3.337  -3.405  1.00  0.00          C 
HETATM  652  C   PTH A  16      12.140   3.349  -3.401  1.00  0.00          C 
HETATM  653  C   PTH A  16      12.150   3.361  -3.397  1.00  0.00          C 
HETATM  654  C   PTH A  16      12.160   3.373  -3.393  1.00  0.00          C 
HETATM  655  C   PTH A  16      12.169   3.384  -3.388  1.00  0.00          C 
HETATM  656  C   PTH A  16      12.179   3.396  -3.384  1.00  0.00          C 
HETATM  657  C   PTH A  16      12.189   3.408  -3.380  1.00  0.00          C 
HETATM  658  C   PTH A  16      12.199   3.419  -3.376  1.00  0.00          C 
HETATM  659  C   PTH A  16      12.209   3.431  -3.372  1.00  0.00          C 
HETATM  660  C   PTH A  16      12.219   3.443  -3.368  1.00  0.00          C 
HETATM  661  C   PTH A  16      12.229   3.454  -3.364  1.00  0.00          C 
HETATM  662  C   PTH A  16      12.239   3.466  -3.360  1.00  0.00          C 
HETATM  663  C   PTH A  16      12.249   3.478  -3.356  1.00  0.00          C 
HETATM  664  C   PTH A  16      12.259   3.490  -3.352  1.00  0.00          C 
HETATM  665  C   PTH A  16      12.269   3.501  -3.347  1.00  0.00          C 
HETATM  666  C   PTH A  16      12.278   3.513  -3.343  1.00  0.00          C 
HETATM  667  C   PTH A  16      12.288   3.525  -3.339  1.00  0.00          C 
HETATM  668  C   PTH A  16      12.298   3.536  -3.335  1.00  0.00          C 
HETATM  669  C   PTH A  16      12.308   3.548  -3.331  1.00  0.00          C 
HETATM  670  C   PTH A  16      12.318   3.560  -3.327  1.00  0.00          C 
HETATM  671  C   PTH A  16      12.328   3.572  -3.322  1.00  0.00          C 
HETATM  672  C   PTH A  16      12.338   3.583  -3.318  1.00  0.00          C 
HETATM  673  C   PTH A  16      12.347   3.595  -3.314  1.00  0.00          C 
HETATM  674  C   PTH A  16      12.357   3.607  -3.310  1.00  0.00          C 
HETATM  675  C   PTH A  16      12.367   3.618  -3.305  1.00  0.00          C 
HETATM  676  C   PTH A  16      12.377   3.630  -3.301  1.00  0.00          C 
HETATM  677  C   PTH A  16      12.387   3.642  -3.297  1.00  0.00          C 
HETATM  678  C   PTH A  16      12.397   3.654  -3.293  1.00  0.00          C 
HETATM  679  C   PTH A  16      12.407   3.665  -3.289  1.00  0.00          C 
HETATM  680  C   PTH A  16      12.416   3.677  -3.284  1.00  0.00          C 
HETATM  681  C   PTH A  16      12.426   3.689  -3.280  1.00  0.00          C 
HETATM  682  C   PTH A  16      12.436   3.700  -3.276  1.00  0.00          C 
HETATM  683  C   PTH A  16      12.446   3.712  -3.272  1.00  0.00          C 
HETATM  684  C   PTH A  16      12.456   3.724  -3.268  1.00  0.00          C 
HETATM  685  C   PTH A  16      12.466   3.735  -3.264  1.00  0.00          C 
HETATM  686  C   PTH A  16      12.476   3.747  -3.260  1.00  0.00          C 
HETATM  687  C   PTH A  16      12.486   3.759  -3.256  1.00  0.00          C 
HETATM  688  C   PTH A  16      12.496   3.770  -3.251  1.00  0.00          C 
HETATM  689  C   PTH A  16      12.506   3.782  -3.247  1.00  0.00          C 
HETATM  690  C   PTH A  16      12.515   3.794  -3.243  1.00  0.00          C 
HETATM  691  C   PTH A  16      12.525   3.806  -3.238  1.00  0.00          C 
HETATM  692  C   PTH A  16      12.534   3.818  -3.234  1.00  0.00          C 
HETATM  693  C   PTH A  16      12.544   3.829  -3.229  1.00  0.00          C 
HETATM  694  C   PTH A  16      12.553   3.841  -3.224  1.00  0.00          C 
HETATM  695  C   PTH A  16      12.563   3.853  -3.220  1.00  0.00          C 
HETATM  696  C   PTH A  16      12.572   3.865  -3.215  1.00  0.00          C 
HETATM  697  C   PTH A  16      12.581   3.877  -3.210  1.00  0.00          C 
HETATM  698  C   PTH A  16      12.591   3.889  -3.206  1.00  0.00          C 
HETATM  699  C   PTH A  16      12.600   3.901  -3.201  1.00  0.00          C 
HETATM  700  C   PTH A  16      12.609   3.913  -3.196  1.00  0.00          C 
HETATM  701  C   PTH A  16      12.619   3.925  -3.191  1.00  0.00          C 
HETATM  702  C   PTH A  16      12.628   3.937  -3.187  1.00  0.00          C 
HETATM  703  C   PTH A  16      12.637   3.949  -3.182  1.00  0.00          C 
TER
HETATM  704  C   PTH A  17      17.965   3.490  -0.350  1.00  0.00          C 
HETATM  705  C   PTH A  17      17.966   3.474  -0.350  1.00  0.00          C 
HETATM  706  C   PTH A  17      17.967   3.458  -0.349  1.00  0.00          C 
HETATM  707  C   PTH A  17      17.968   3.442  -0.349  1.00  0.00          C 
HETATM  708  C   PTH A  17      17.968   3.427  -0.348  1.00  0.00          C 
HETATM  709  C   PTH A  17      17.969   3.411  -0.347  1.00  0.00          C 
HETATM  710  C   PTH A  17      17.970   3.395  -0.346  1.00  0.00          C 
HETATM  711  C   PTH A  17      17.971   3.379  -0.346  1.00  0.00          C 
HETATM  712  C   PTH A  17      17.972   3.363  -0.345  1.00  0.00          C 
HETATM  713  C   PTH A  17      17.972   3.347  -0.344  1.00  0.00          C 
HETATM  714  C   PTH A  17      17.973   3.331  -0.343  1.00  0.00          C 
HETATM  715  C   PTH A  17      17.973   3.316  -0.343  1.00  0.00          C 
HETATM  716  C   PTH A  17      17.974   3.300  -0.342  1.00  0.00          C 
HETATM  717  C   PTH A  17      17.974   3.284  -0.341  1.00  0.00          C 
HETATM  718  C   PTH A  17      17.975   3.268  -0.340  1.00  0.00          C 
HETATM  719  C   PTH A  17      17.975   3.252  -0.339  1.00  0.00          C 
HETATM  720  C   PTH A  17      17.976   3.236  -0.338  1.00  0.00          C 
HETATM  721  C   PTH A  17      17.976   3.221  -0.338  1.00  0.00          C 
HETATM  722  C   PTH A  17      17.977   3.205  -0.337  1.00  0.00          C 
HETATM  723  C   PTH A  17      17.977   3.189  -0.336  1.00  0.00          C 
HETATM  724  C   PTH A  17      17.977   3.173  -0.335  1.00  0.00          C 
HETATM  725  C   PTH A  17      17.978   3.157  -0.334  1.00  0.00          C 
HETATM  726  C   PTH A  17      17.978   3.141  -0.333  1.00  0.00          C 
HETATM  727  C   PTH A  17      17.979   3.125  -0.333  1.00  0.00          C 
HETATM  728  C   PTH A  17      17.979   3.110  -0.332  1.00  0.00          C 
HETATM  729  C   PTH A  17      17.979   3.094  -0.331  1.00  0.00          C 
HETATM  730  C   PTH A  17      17.980   3.078  -0.330  1.00  0.00          C 
HETATM  731  C   PTH A  17      17.980   3.062  -0.329  1.00  0.00          C 
HETATM  732  C   PTH A  17      17.981   3.046  -0.328  1.00  0.00          C 
HETATM  733  C   PTH A  17      17.981   3.030  -0.328  1.00  0.00          C 
HETATM  734  C   PTH A  17      17.981   3.015  -0.327  1.00  0.00          C 
HETATM  735  C   PTH A  17      17.982   2.999  -0.326  1.00  0.00          C 
HETATM  736  C   PTH A  17      17.982   2.983  -0.325  1.00  0.00          C 
TER
HETATM  737  C   PTH A  18      17.965   3.490  -0.350  1.00  0.00          C 
HETATM  738  C   PTH A  18      17.964   3.506  -0.351  1.00  0.00          C 
HETATM  739  C   PTH A  18      17.963   3.522  -0.351  1.00  0.00          C 
HETATM  740  C   PTH A  18      17.962   3.537  -0.352  1.00  0.00          C 
HETATM  741  C   PTH A  18      17.961   3.553  -0.352  1.00  0.00          C 
HETATM  742  C   PTH A  18      17.960   3.569  -0.353  1.00  0.00          C 
HETATM  743  C   PTH A  18      17.959   3.585  -0.353  1.00  0.00          C 
HETATM  744  C   PTH A  18      17.958   3.601  -0.354  1.00  0.00          C 
HETATM  745  C   PTH A  18      17.956   3.617  -0.354  1.00  0.00          C 
HETATM  746  C   PTH A  18      17.955   3.632  -0.355  1.00  0.00          C 
HETATM  747  C   PTH A  18      17.954   3.648  -0.355  1.00  0.00          C 
HETATM  748  C   PTH A  18      17.953   3.664  -0.356  1.00  0.00          C 
HETATM  749  C   PTH A  18      17.952   3.680  -0.356  1.00  0.00          C 
HETATM  750  C   PTH A  18      17.951   3.696  -0.356  1.00  0.00          C 
HETATM  751  C   PTH A  18      17.950   3.712  -0.357  1.00  0.00          C 
HETATM  752  C   PTH A  18      17.949   3.727  -0.357  1.00  0.00          C 
HETATM  753  C   PTH A  18      17.948   3.743  -0.357  1.00  0.00          C 
HETATM  754  C   PTH A  18      17.947   3.759  -0.358  1.00  0.00          C 
HETATM  755  C   PTH A  18      17.946   3.775  -0.358  1.00  0.00          C 
HETATM  756  C   PTH A  18      17.945   3.791  -0.358  1.00  0.00          C 
HETATM  757  C   PTH A  18      17.944   3.807  -0.359  1.00  0.00          C 
HETATM  758  C   PTH A  18      17.942   3.822  -0.359  1.00  0.00          C 
HETATM  759  C   PTH A  18      17.941   3.838  -0.359  1.00  0.00          C 
HETATM  760  C   PTH A  18      17.940   3.854  -0.360  1.00  0.00          C 
HETATM  761  C   PTH A  18      17.939   3.870  -0.360  1.00  0.00          C 
HETATM  762  C   PTH A  18      17.938   3.886  -0.360  1.00  0.00          C 
HETATM  763  C   PTH A  18      17.937   3.902  -0.360  1.00  0.00          C 
HETATM  764  C   PTH A  18      17.936   3.917  -0.361  1.00  0.00          C 
HETATM  765  C   PTH A  18      17.934   3.933  -0.361  1.00  0.00          C 
HETATM  766  C   PTH A  18      17.933   3.949  -0.361  1.00  0.00          C 
HETATM  767  C   PTH A  18      17.932   3.965  -0.361  1.00  0.00          C 
HETATM  768  C   PTH A  18      17.931   3.981  -0.361  1.00  0.00          C 
HETATM  769  C   PTH A  18      17.930   3.997  -0.362  1.00  0.00          C 
HETATM  770  C   PTH A  18      17.929   4.012  -0.362  1.00  0.00          C 
HETATM  771  C   PTH A  18      17.928   4.028  -0.362  1.00  0.00          C 
HETATM  772  C   PTH A  18      17.927   4.044  -0.362  1.00  0.00          C 
HETATM  773  C   PTH A  18      17.925   4.060  -0.363  1.00  0.00          C 
HETATM  774  C   PTH A  18      17.924   4.076  -0.363  1.00  0.00          C 
HETATM  775  C   PTH A  18      17.924   4.092  -0.363  1.00  0.00          C 
HETATM  776  C   PTH A  18      17.923   4.107  -0.364  1.00  0.00          C 
HETATM  777  C   PTH A  18      17.922   4.123  -0.364  1.00  0.00          C 
HETATM  778  C   PTH A  18      17.921   4.139  -0.364  1.00  0.00          C 
HETATM  779  C   PTH A  18      17.919   4.155  -0.365  1.00  0.00          C 
HETATM  780  C   PTH A  18      17.918   4.171  -0.365  1.00  0.00          C 
HETATM  781  C   PTH A  18      17.917   4.187  -0.365  1.00  0.00          C 
HETATM  782  C   PTH A  18      17.915   4.202  -0.365  1.00  0.00          C 
HETATM  783  C   PTH A  18      17.914   4.218  -0.365  1.00  0.00          C 
HETATM  784  C   PTH A  18      17.912   4.234  -0.365  1.00  0.00          C 
HETATM  785  C   PTH A  18      17.911   4.250  -0.365  1.00  0.00          C 
HETATM  786  C   PTH A  18      17.909   4.266  -0.365  1.00  0.00          C 
HETATM  787  C   PTH A  18      17.907   4.281  -0.364  1.00  0.00          C 
HETATM  788  C   PTH A  18      17.906   4.297  -0.364  1.00  0.00          C 
HETATM  789  C   PTH A  18      17.904   4.313  -0.364  1.00  0.00          C 
HETATM  790  C   PTH A  18      17.902   4.329  -0.364  1.00  0.00          C 
HETATM  791  C   PTH A  18      17.900   4.344  -0.363  1.00  0.00          C 
HETATM  792  C   PTH A  18      17.899   4.360  -0.363  1.00  0.00          C 
HETATM  793  C   PTH A  18      17.897   4.376  -0.363  1.00  0.00          C 
HETATM  794  C   PTH A  18      17.894   4.400  -0.362  1.00  0.00          C 
TER
HETATM  795  C   PTH A  19      14.384   3.622  -1.609  1.00  0.00          C 
HETATM  796  C   PTH A  19      14.370   3.620  -1.603  1.00  0.00          C 
HETATM  797  C   PTH A  19      14.356   3.617  -1.597  1.00  0.00          C 
HETATM  798  C   PTH A  19      14.341   3.615  -1.591  1.00  0.00          C 
HETATM  799  C   PTH A  19      14.327   3.612  -1.585  1.00  0.00          C 
HETATM  800  C   PTH A  19      14.312   3.610  -1.579  1.00  0.00          C 
HETATM  801  C   PTH A  19      14.298   3.608  -1.573  1.00  0.00          C 
HETATM  802  C   PTH A  19      14.283   3.605  -1.566  1.00  0.00          C 
HETATM  803  C   PTH A  19      14.269   3.603  -1.560  1.00  0.00          C 
HETATM  804  C   PTH A  19      14.254   3.600  -1.554  1.00  0.00          C 
HETATM  805  C   PTH A  19      14.240   3.598  -1.548  1.00  0.00          C 
HETATM  806  C   PTH A  19      14.225   3.595  -1.542  1.00  0.00          C 
TER
HETATM  807  C   PTH A  20      14.384   3.622  -1.609  1.00  0.00          C 
HETATM  808  C   PTH A  20      14.399   3.624  -1.615  1.00  0.00          C 
HETATM  809  C   PTH A  20      14.413   3.627  -1.621  1.00  0.00          C 
HETATM  810  C   PTH A  20      14.428   3.629  -1.628  1.00  0.00          C 
HETATM  811  C   PTH A  20      14.442   3.631  -1.634  1.00  0.00          C 
HETATM  812  C   PTH A  20      14.457   3.634  -1.640  1.00  0.00          C 
HETATM  813  C   PTH A  20      14.471   3.636  -1.646  1.00  0.00          C 
HETATM  814  C   PTH A  20      14.486   3.638  -1.652  1.00  0.00          C 
HETATM  815  C   PTH A  20      14.500   3.641  -1.658  1.00  0.00          C 
HETATM  816  C   PTH A  20      14.515   3.643  -1.664  1.00  0.00          C 
HETATM  817  C   PTH A  20      14.529   3.645  -1.670  1.00  0.00          C 
HETATM  818  C   PTH A  20      14.544   3.648  -1.676  1.00  0.00          C 
HETATM  819  C   PTH A  20      14.558   3.650  -1.682  1.00  0.00          C 
HETATM  820  C   PTH A  20      14.573   3.652  -1.687  1.00  0.00          C 
HETATM  821  C   PTH A  20      14.588   3.655  -1.693  1.00  0.00          C 
HETATM  822  C   PTH A  20      14.602   3.657  -1.699  1.00  0.00          C 
HETATM  823  C   PTH A  20      14.617   3.659  -1.705  1.00  0.00          C 
HETATM  824  C   PTH A  20      14.631   3.661  -1.711  1.00  0.00          C 
HETATM  825  C   PTH A  20      14.646   3.664  -1.717  1.00  0.00          C 
HETATM  826  C   PTH A  20      14.660   3.666  -1.723  1.00  0.00          C 
HETATM  827  C   PTH A  20      14.675   3.668  -1.729  1.00  0.00          C 
HETATM  828  C   PTH A  20      14.689   3.670  -1.735  1.00  0.00          C 
HETATM  829  C   PTH A  20      14.704   3.673  -1.741  1.00  0.00          C 
HETATM  830  C   PTH A  20      14.719   3.675  -1.747  1.00  0.00          C 
HETATM  831  C   PTH A  20      14.733   3.677  -1.753  1.00  0.00          C 
HETATM  832  C   PTH A  20      14.748   3.680  -1.759  1.00  0.00          C 
HETATM  833  C   PTH A  20      14.762   3.682  -1.765  1.00  0.00          C 
HETATM  834  C   PTH A  20      14.777   3.684  -1.771  1.00  0.00          C 
HETATM  835  C   PTH A  20      14.791   3.687  -1.777  1.00  0.00          C 
HETATM  836  C   PTH A  20      14.806   3.689  -1.783  1.00  0.00          C 
HETATM  837  C   PTH A  20      14.820   3.691  -1.789  1.00  0.00          C 
HETATM  838  C   PTH A  20      14.835   3.694  -1.795  1.00  0.00          C 
HETATM  839  C   PTH A  20      14.849   3.696  -1.801  1.00  0.00          C 
HETATM  840  C   PTH A  20      14.864   3.698  -1.807  1.00  0.00          C 
HETATM  841  C   PTH A  20      14.878   3.701  -1.813  1.00  0.00          C 
HETATM  842  C   PTH A  20      14.893   3.703  -1.819  1.00  0.00          C 
HETATM  843  C   PTH A  20      14.907   3.705  -1.825  1.00  0.00          C 
HETATM  844  C   PTH A  20      14.922   3.707  -1.831  1.00  0.00          C 
HETATM  845  C   PTH A  20      14.937   3.709  -1.836  1.00  0.00          C 
HETATM  846  C   PTH A  20      14.951   3.711  -1.842  1.00  0.00          C 
HETATM  847  C   PTH A  20      14.966   3.713  -1.848  1.00  0.00          C 
HETATM  848  C   PTH A  20      14.981   3.715  -1.853  1.00  0.00          C 
HETATM  849  C   PTH A  20      14.995   3.717  -1.859  1.00  0.00          C 
HETATM  850  C   PTH A  20      15.010   3.719  -1.865  1.00  0.00          C 
HETATM  851  C   PTH A  20      15.025   3.721  -1.870  1.00  0.00          C 
HETATM  852  C   PTH A  20      15.039   3.723  -1.876  1.00  0.00          C 
HETATM  853  C   PTH A  20      15.054   3.725  -1.881  1.00  0.00          C 
HETATM  854  C   PTH A  20      15.069   3.727  -1.887  1.00  0.00          C 
HETATM  855  C   PTH A  20      15.092   3.730  -1.896  1.00  0.00          C 
TER
HETATM  856  C   PTH A  21      14.028   3.292  -4.097  1.00  0.00          C 
HETATM  857  C   PTH A  21      14.032   3.277  -4.101  1.00  0.00          C 
HETATM  858  C   PTH A  21      14.036   3.263  -4.105  1.00  0.00          C 
HETATM  859  C   PTH A  21      14.040   3.248  -4.108  1.00  0.00          C 
HETATM  860  C   PTH A  21      14.045   3.233  -4.112  1.00  0.00          C 
HETATM  861  C   PTH A  21      14.049   3.218  -4.116  1.00  0.00          C 
HETATM  862  C   PTH A  21      14.053   3.203  -4.119  1.00  0.00          C 
HETATM  863  C   PTH A  21      14.057   3.188  -4.123  1.00  0.00          C 
HETATM  864  C   PTH A  21      14.061   3.173  -4.126  1.00  0.00          C 
HETATM  865  C   PTH A  21      14.066   3.158  -4.130  1.00  0.00          C 
HETATM  866  C   PTH A  21      14.070   3.144  -4.134  1.00  0.00          C 
HETATM  867  C   PTH A  21      14.074   3.129  -4.137  1.00  0.00          C 
HETATM  868  C   PTH A  21      14.078   3.114  -4.141  1.00  0.00          C 
HETATM  869  C   PTH A  21      14.082   3.099  -4.144  1.00  0.00          C 
HETATM  870  C   PTH A  21      14.087   3.084  -4.148  1.00  0.00          C 
HETATM  871  C   PTH A  21      14.091   3.069  -4.151  1.00  0.00          C 
HETATM  872  C   PTH A  21      14.095   3.054  -4.155  1.00  0.00          C 
HETATM  873  C   PTH A  21      14.099   3.039  -4.159  1.00  0.00          C 
HETATM  874  C   PTH A  21      14.103   3.024  -4.162  1.00  0.00          C 
HETATM  875  C   PTH A  21      14.108   3.010  -4.166  1.00  0.00          C 
HETATM  876  C   PTH A  21      14.112   2.995  -4.169  1.00  0.00          C 
HETATM  877  C   PTH A  21      14.116   2.980  -4.173  1.00  0.00          C 
HETATM  878  C   PTH A  21      14.120   2.965  -4.177  1.00  0.00          C 
HETATM  879  C   PTH A  21      14.125   2.947  -4.181  1.00  0.00          C 
TER
HETATM  880  C   PTH A  22      14.028   3.292  -4.097  1.00  0.00          C 
HETATM  881  C   PTH A  22      14.024   3.307  -4.094  1.00  0.00          C 
HETATM  882  C   PTH A  22      14.019   3.322  -4.090  1.00  0.00          C 
HETATM  883  C   PTH A  22      14.015   3.337  -4.087  1.00  0.00          C 
HETATM  884  C   PTH A  22      14.011   3.352  -4.083  1.00  0.00          C 
HETATM  885  C   PTH A  22      14.007   3.367  -4.079  1.00  0.00          C 
HETATM  886  C   PTH A  22      14.002   3.382  -4.076  1.00  0.00          C 
HETATM  887  C   PTH A  22      13.998   3.396  -4.072  1.00  0.00          C 
HETATM  888  C   PTH A  22      13.994   3.411  -4.068  1.00  0.00          C 
HETATM  889  C   PTH A  22      13.990   3.426  -4.065  1.00  0.00          C 
HETATM  890  C   PTH A  22      13.985   3.441  -4.061  1.00  0.00          C 
HETATM  891  C   PTH A  22      13.981   3.456  -4.058  1.00  0.00          C 
HETATM  892  C   PTH A  22      13.977   3.471  -4.054  1.00  0.00          C 
HETATM  893  C   PTH A  22      13.972   3.485  -4.050  1.00  0.00          C 
HETATM  894  C   PTH A  22      13.968   3.500  -4.047  1.00  0.00          C 
HETATM  895  C   PTH A  22      13.964   3.515  -4.043  1.00  0.00          C 
HETATM  896  C   PTH A  22      13.959   3.530  -4.039  1.00  0.00          C 
HETATM  897  C   PTH A  22      13.955   3.545  -4.035  1.00  0.00          C 
HETATM  898  C   PTH A  22      13.951   3.559  -4.032  1.00  0.00          C 
HETATM  899  C   PTH A  22      13.946   3.574  -4.028  1.00  0.00          C 
HETATM  900  C   PTH A  22      13.942   3.589  -4.024  1.00  0.00          C 
HETATM  901  C   PTH A  22      13.938   3.604  -4.021  1.00  0.00          C 
HETATM  902  C   PTH A  22      13.933   3.619  -4.017  1.00  0.00          C 
HETATM  903  C   PTH A  22      13.929   3.634  -4.013  1.00  0.00          C 
HETATM  904  C   PTH A  22      13.925   3.649  -4.010  1.00  0.00          C 
HETATM  905  C   PTH A  22      13.921   3.663  -4.006  1.00  0.00          C 
HETATM  906  C   PTH A  22      13.917   3.678  -4.002  1.00  0.00          C 
HETATM  907  C   PTH A  22      13.913   3.693  -3.999  1.00  0.00          C 
HETATM  908  C   PTH A  22      13.909   3.708  -3.995  1.00  0.00          C 
HETATM  909  C   PTH A  22      13.905   3.723  -3.992  1.00  0.00          C 
HETATM  910  C   PTH A  22      13.902   3.738  -3.988  1.00  0.00          C 
HETATM  911  C   PTH A  22      13.898   3.753  -3.984  1.00  0.00          C 
HETATM  912  C   PTH A  22      13.894   3.768  -3.981  1.00  0.00          C 
HETATM  913  C   PTH A  22      13.890   3.783  -3.977  1.00  0.00          C 
HETATM  914  C   PTH A  22      13.887   3.798  -3.974  1.00  0.00          C 
HETATM  915  C   PTH A  22      13.883   3.813  -3.970  1.00  0.00          C 
HETATM  916  C   PTH A  22      13.879   3.828  -3.967  1.00  0.00          C 
HETATM  917  C   PTH A  22      13.875   3.843  -3.963  1.00  0.00          C 
HETATM  918  C   PTH A  22      13.872   3.858  -3.960  1.00  0.00          C 
HETATM  919  C   PTH A  22      13.868   3.873  -3.956  1.00  0.00          C 
HETATM  920  C   PTH A  22      13.864   3.888  -3.953  1.00  0.00          C 
HETATM  921  C   PTH A  22      13.860   3.904  -3.949  1.00  0.00          C 
HETATM  922  C   PTH A  22      13.857   3.919  -3.946  1.00  0.00          C 
HETATM  923  C   PTH A  22      13.853   3.934  -3.942  1.00  0.00          C 
HETATM  924  C   PTH A  22      13.849   3.949  -3.939  1.00  0.00          C 
HETATM  925  C   PTH A  22      13.846   3.961  -3.936  1.00  0.00          C 
TER
HETATM  926  C   PTH A  23      16.476   4.131  -1.153  1.00  0.00          C 
HETATM  927  C   PTH A  23      16.462   4.127  -1.160  1.00  0.00          C 
HETATM  928  C   PTH A  23      16.449   4.124  -1.167  1.00  0.00          C 
HETATM  929  C   PTH A  23      16.435   4.121  -1.174  1.00  0.00          C 
HETATM  930  C   PTH A  23      16.421   4.117  -1.181  1.00  0.00          C 
HETATM  931  C   PTH A  23      16.407   4.114  -1.188  1.00  0.00          C 
HETATM  932  C   PTH A  23      16.393   4.110  -1.195  1.00  0.00          C 
HETATM  933  C   PTH A  23      16.380   4.107  -1.202  1.00  0.00          C 
HETATM  934  C   PTH A  23      16.366   4.103  -1.209  1.00  0.00          C 
HETATM  935  C   PTH A  23      16.352   4.100  -1.216  1.00  0.00          C 
HETATM  936  C   PTH A  23      16.338   4.096  -1.223  1.00  0.00          C 
HETATM  937  C   PTH A  23      16.324   4.093  -1.230  1.00  0.00          C 
HETATM  938  C   PTH A  23      16.311   4.089  -1.237  1.00  0.00          C 
HETATM  939  C   PTH A  23      16.297   4.086  -1.244  1.00  0.00          C 
HETATM  940  C   PTH A  23      16.283   4.082  -1.251  1.00  0.00          C 
HETATM  941  C   PTH A  23      16.269   4.079  -1.258  1.00  0.00          C 
HETATM  942  C   PTH A  23      16.255   4.075  -1.265  1.00  0.00          C 
HETATM  943  C   PTH A  23      16.242   4.071  -1.272  1.00  0.00          C 
HETATM  944  C   PTH A  23      16.228   4.068  -1.279  1.00  0.00          C 
HETATM  945  C   PTH A  23      16.214   4.064  -1.286  1.00  0.00          C 
HETATM  946  C   PTH A  23      16.200   4.060  -1.293  1.00  0.00          C 
HETATM  947  C   PTH A  23      16.186   4.057  -1.300  1.00  0.00          C 
HETATM  948  C   PTH A  23      16.173   4.053  -1.307  1.00  0.00          C 
HETATM  949  C   PTH A  23      16.159   4.049  -1.314  1.00  0.00          C 
HETATM  950  C   PTH A  23      16.145   4.046  -1.321  1.00  0.00          C 
HETATM  951  C   PTH A  23      16.131   4.042  -1.328  1.00  0.00          C 
HETATM  952  C   PTH A  23      16.117   4.038  -1.335  1.00  0.00          C 
HETATM  953  C   PTH A  23      16.104   4.035  -1.342  1.00  0.00          C 
HETATM  954  C   PTH A  23      16.090   4.031  -1.349  1.00  0.00          C 
HETATM  955  C   PTH A  23      16.076   4.027  -1.356  1.00  0.00          C 
HETATM  956  C   PTH A  23      16.062   4.023  -1.363  1.00  0.00          C 
HETATM  957  C   PTH A  23      16.049   4.020  -1.370  1.00  0.00          C 
HETATM  958  C   PTH A  23      16.035   4.016  -1.377  1.00  0.00          C 
HETATM  959  C   PTH A  23      16.021   4.012  -1.383  1.00  0.00          C 
HETATM  960  C   PTH A  23      16.007   4.008  -1.390  1.00  0.00          C 
HETATM  961  C   PTH A  23      15.994   4.004  -1.397  1.00  0.00          C 
HETATM  962  C   PTH A  23      15.980   4.001  -1.404  1.00  0.00          C 
HETATM  963  C   PTH A  23      15.966   3.997  -1.411  1.00  0.00          C 
HETATM  964  C   PTH A  23      15.952   3.993  -1.418  1.00  0.00          C 
HETATM  965  C   PTH A  23      15.939   3.989  -1.425  1.00  0.00          C 
HETATM  966  C   PTH A  23      15.925   3.985  -1.432  1.00  0.00          C 
HETATM  967  C   PTH A  23      15.911   3.982  -1.439  1.00  0.00          C 
HETATM  968  C   PTH A  23      15.897   3.978  -1.446  1.00  0.00          C 
HETATM  969  C   PTH A  23      15.884   3.974  -1.454  1.00  0.00          C 
HETATM  970  C   PTH A  23      15.870   3.970  -1.461  1.00  0.00          C 
HETATM  971  C   PTH A  23      15.856   3.966  -1.468  1.00  0.00          C 
HETATM  972  C   PTH A  23      15.843   3.962  -1.475  1.00  0.00          C 
HETATM  973  C   PTH A  23      15.829   3.958  -1.482  1.00  0.00          C 
HETATM  974  C   PTH A  23      15.815   3.955  -1.489  1.00  0.00          C 
HETATM  975  C   PTH A  23      15.802   3.951  -1.496  1.00  0.00          C 
HETATM  976  C   PTH A  23      15.788   3.947  -1.503  1.00  0.00          C 
HETATM  977  C   PTH A  23      15.774   3.943  -1.510  1.00  0.00          C 
HETATM  978  C   PTH A  23      15.761   3.939  -1.517  1.00  0.00          C 
HETATM  979  C   PTH A  23      15.747   3.935  -1.525  1.00  0.00          C 
HETATM  980  C   PTH A  23      15.734   3.931  -1.532  1.00  0.00          C 
HETATM  981  C   PTH A  23      15.720   3.927  -1.539  1.00  0.00          C 
HETATM  982  C   PTH A  23      15.706   3.923  -1.546  1.00  0.00          C 
HETATM  983  C   PTH A  23      15.693   3.919  -1.553  1.00  0.00          C 
HETATM  984  C   PTH A  23      15.679   3.915  -1.560  1.00  0.00          C 
HETATM  985  C   PTH A  23      15.666   3.911  -1.568  1.00  0.00          C 
HETATM  986  C   PTH A  23      15.652   3.907  -1.575  1.00  0.00          C 
HETATM  987  C   PTH A  23      15.638   3.904  -1.582  1.00  0.00          C 
HETATM  988  C   PTH A  23      15.625   3.900  -1.589  1.00  0.00          C 
HETATM  989  C   PTH A  23      15.611   3.896  -1.597  1.00  0.00          C 
HETATM  990  C   PTH A  23      15.598   3.892  -1.604  1.00  0.00          C 
HETATM  991  C   PTH A  23      15.584   3.888  -1.611  1.00  0.00          C 
HETATM  992  C   PTH A  23      15.571   3.884  -1.618  1.00  0.00          C 
HETATM  993  C   PTH A  23      15.557   3.880  -1.626  1.00  0.00          C 
HETATM  994  C   PTH A  23      15.544   3.876  -1.633  1.00  0.00          C 
HETATM  995  C   PTH A  23      15.530   3.872  -1.640  1.00  0.00          C 
HETATM  996  C   PTH A  23      15.517   3.868  -1.647  1.00  0.00          C 
HETATM  997  C   PTH A  23      15.503   3.863  -1.655  1.00  0.00          C 
HETATM  998  C   PTH A  23      15.490   3.859  -1.662  1.00  0.00          C 
HETATM  999  C   PTH A  23      15.476   3.855  -1.669  1.00  0.00          C 
HETATM 1000  C   PTH A  23      15.462   3.851  -1.677  1.00  0.00          C 
HETATM 1001  C   PTH A  23      15.449   3.847  -1.684  1.00  0.00          C 
HETATM 1002  C   PTH A  23      15.435   3.843  -1.691  1.00  0.00          C 
HETATM 1003  C   PTH A  23      15.422   3.839  -1.698  1.00  0.00          C 
HETATM 1004  C   PTH A  23      15.408   3.835  -1.706  1.00  0.00          C 
HETATM 1005  C   PTH A  23      15.395   3.831  -1.713  1.00  0.00          C 
HETATM 1006  C   PTH A  23      15.381   3.827  -1.720  1.00  0.00          C 
HETATM 1007  C   PTH A  23      15.368   3.823  -1.727  1.00  0.00          C 
HETATM 1008  C   PTH A  23      15.354   3.820  -1.734  1.00  0.00          C 
HETATM 1009  C   PTH A  23      15.340   3.816  -1.742  1.00  0.00          C 
HETATM 1010  C   PTH A  23      15.327   3.812  -1.749  1.00  0.00          C 
HETATM 1011  C   PTH A  23      15.313   3.808  -1.756  1.00  0.00          C 
HETATM 1012  C   PTH A  23      15.300   3.804  -1.763  1.00  0.00          C 
HETATM 1013  C   PTH A  23      15.286   3.800  -1.771  1.00  0.00          C 
HETATM 1014  C   PTH A  23      15.273   3.796  -1.779  1.00  0.00          C 
HETATM 1015  C   PTH A  23      15.260   3.792  -1.787  1.00  0.00          C 
HETATM 1016  C   PTH A  23      15.247   3.787  -1.795  1.00  0.00          C 
HETATM 1017  C   PTH A  23      15.234   3.783  -1.803  1.00  0.00          C 
HETATM 1018  C   PTH A  23      15.221   3.778  -1.811  1.00  0.00          C 
HETATM 1019  C   PTH A  23      15.209   3.774  -1.819  1.00  0.00          C 
HETATM 1020  C   PTH A  23      15.196   3.769  -1.827  1.00  0.00          C 
HETATM 1021  C   PTH A  23      15.183   3.764  -1.836  1.00  0.00          C 
HETATM 1022  C   PTH A  23      15.170   3.760  -1.844  1.00  0.00          C 
HETATM 1023  C   PTH A  23      15.158   3.755  -1.852  1.00  0.00          C 
HETATM 1024  C   PTH A  23      15.145   3.750  -1.861  1.00  0.00          C 
HETATM 1025  C   PTH A  23      15.132   3.745  -1.869  1.00  0.00          C 
HETATM 1026  C   PTH A  23      15.120   3.740  -1.877  1.00  0.00          C 
HETATM 1027  C   PTH A  23      15.107   3.736  -1.886  1.00  0.00          C 
HETATM 1028  C   PTH A  23      15.092   3.730  -1.896  1.00  0.00          C 
TER
HETATM 1029  C   PTH A  24      16.476   4.131  -1.153  1.00  0.00          C 
HETATM 1030  C   PTH A  24      16.490   4.134  -1.146  1.00  0.00          C 
HETATM 1031  C   PTH A  24      16.504   4.137  -1.138  1.00  0.00          C 
HETATM 1032  C   PTH A  24      16.517   4.141  -1.131  1.00  0.00          C 
HETATM 1033  C   PTH A  24      16.531   4.144  -1.124  1.00  0.00          C 
HETATM 1034  C   PTH A  24      16.545   4.147  -1.117  1.00  0.00          C 
HETATM 1035  C   PTH A  24      16.559   4.150  -1.110  1.00  0.00          C 
HETATM 1036  C   PTH A  24      16.573   4.153  -1.102  1.00  0.00          C 
HETATM 1037  C   PTH A  24      16.586   4.157  -1.095  1.00  0.00          C 
HETATM 1038  C   PTH A  24      16.600   4.160  -1.088  1.00  0.00          C 
HETATM 1039  C   PTH A  24      16.614   4.163  -1.081  1.00  0.00          C 
HETATM 1040  C   PTH A  24      16.628   4.166  -1.073  1.00  0.00          C 
HETATM 1041  C   PTH A  24      16.641   4.169  -1.066  1.00  0.00          C 
HETATM 1042  C   PTH A  24      16.655   4.172  -1.059  1.00  0.00          C 
HETATM 1043  C   PTH A  24      16.669   4.175  -1.051  1.00  0.00          C 
HETATM 1044  C   PTH A  24      16.682   4.178  -1.044  1.00  0.00          C 
HETATM 1045  C   PTH A  24      16.696   4.181  -1.036  1.00  0.00          C 
HETATM 1046  C   PTH A  24      16.710   4.184  -1.029  1.00  0.00          C 
HETATM 1047  C   PTH A  24      16.724   4.187  -1.022  1.00  0.00          C 
HETATM 1048  C   PTH A  24      16.737   4.190  -1.014  1.00  0.00          C 
HETATM 1049  C   PTH A  24      16.751   4.193  -1.007  1.00  0.00          C 
HETATM 1050  C   PTH A  24      16.765   4.196  -0.999  1.00  0.00          C 
HETATM 1051  C   PTH A  24      16.778   4.199  -0.992  1.00  0.00          C 
HETATM 1052  C   PTH A  24      16.792   4.202  -0.984  1.00  0.00          C 
HETATM 1053  C   PTH A  24      16.806   4.205  -0.977  1.00  0.00          C 
HETATM 1054  C   PTH A  24      16.820   4.208  -0.970  1.00  0.00          C 
HETATM 1055  C   PTH A  24      16.833   4.211  -0.962  1.00  0.00          C 
HETATM 1056  C   PTH A  24      16.847   4.214  -0.955  1.00  0.00          C 
HETATM 1057  C   PTH A  24      16.861   4.217  -0.947  1.00  0.00          C 
HETATM 1058  C   PTH A  24      16.874   4.219  -0.940  1.00  0.00          C 
HETATM 1059  C   PTH A  24      16.888   4.222  -0.932  1.00  0.00          C 
HETATM 1060  C   PTH A  24      16.902   4.225  -0.925  1.00  0.00          C 
HETATM 1061  C   PTH A  24      16.916   4.228  -0.917  1.00  0.00          C 
HETATM 1062  C   PTH A  24      16.929   4.231  -0.910  1.00  0.00          C 
HETATM 1063  C   PTH A  24      16.943   4.233  -0.902  1.00  0.00          C 
HETATM 1064  C   PTH A  24      16.957   4.236  -0.895  1.00  0.00          C 
HETATM 1065  C   PTH A  24      16.970   4.239  -0.887  1.00  0.00          C 
HETATM 1066  C   PTH A  24      16.984   4.242  -0.879  1.00  0.00          C 
HETATM 1067  C   PTH A  24      16.998   4.245  -0.872  1.00  0.00          C 
HETATM 1068  C   PTH A  24      17.011   4.247  -0.864  1.00  0.00          C 
HETATM 1069  C   PTH A  24      17.025   4.250  -0.857  1.00  0.00          C 
HETATM 1070  C   PTH A  24      17.039   4.253  -0.849  1.00  0.00          C 
HETATM 1071  C   PTH A  24      17.052   4.255  -0.842  1.00  0.00          C 
HETATM 1072  C   PTH A  24      17.066   4.258  -0.834  1.00  0.00          C 
HETATM 1073  C   PTH A  24      17.080   4.261  -0.827  1.00  0.00          C 
HETATM 1074  C   PTH A  24      17.094   4.264  -0.819  1.00  0.00          C 
HETATM 1075  C   PTH A  24      17.107   4.266  -0.812  1.00  0.00          C 
HETATM 1076  C   PTH A  24      17.121   4.269  -0.804  1.00  0.00          C 
HETATM 1077  C   PTH A  24      17.135   4.272  -0.796  1.00  0.00          C 
HETATM 1078  C   PTH A  24      17.148   4.274  -0.789  1.00  0.00          C 
HETATM 1079  C   PTH A  24      17.162   4.277  -0.781  1.00  0.00          C 
HETATM 1080  C   PTH A  24      17.176   4.280  -0.774  1.00  0.00          C 
HETATM 1081  C   PTH A  24      17.189   4.282  -0.766  1.00  0.00          C 
HETATM 1082  C   PTH A  24      17.203   4.285  -0.758  1.00  0.00          C 
HETATM 1083  C   PTH A  24      17.217   4.287  -0.751  1.00  0.00          C 
HETATM 1084  C   PTH A  24      17.231   4.290  -0.743  1.00  0.00          C 
HETATM 1085  C   PTH A  24      17.244   4.293  -0.736  1.00  0.00          C 
HETATM 1086  C   PTH A  24      17.258   4.295  -0.728  1.00  0.00          C 
HETATM 1087  C   PTH A  24      17.272   4.298  -0.720  1.00  0.00          C 
HETATM 1088  C   PTH A  24      17.285   4.300  -0.713  1.00  0.00          C 
HETATM 1089  C   PTH A  24      17.299   4.303  -0.705  1.00  0.00          C 
HETATM 1090  C   PTH A  24      17.313   4.306  -0.697  1.00  0.00          C 
HETATM 1091  C   PTH A  24      17.326   4.308  -0.690  1.00  0.00          C 
HETATM 1092  C   PTH A  24      17.340   4.311  -0.682  1.00  0.00          C 
HETATM 1093  C   PTH A  24      17.354   4.314  -0.674  1.00  0.00          C 
HETATM 1094  C   PTH A  24      17.367   4.316  -0.667  1.00  0.00          C 
HETATM 1095  C   PTH A  24      17.381   4.319  -0.659  1.00  0.00          C 
HETATM 1096  C   PTH A  24      17.394   4.321  -0.651  1.00  0.00          C 
HETATM 1097  C   PTH A  24      17.408   4.324  -0.644  1.00  0.00          C 
HETATM 1098  C   PTH A  24      17.422   4.327  -0.636  1.00  0.00          C 
HETATM 1099  C   PTH A  24      17.435   4.329  -0.628  1.00  0.00          C 
HETATM 1100  C   PTH A  24      17.449   4.332  -0.621  1.00  0.00          C 
HETATM 1101  C   PTH A  24      17.463   4.335  -0.613  1.00  0.00          C 
HETATM 1102  C   PTH A  24      17.476   4.338  -0.605  1.00  0.00          C 
HETATM 1103  C   PTH A  24      17.490   4.340  -0.597  1.00  0.00          C 
HETATM 1104  C   PTH A  24      17.503   4.343  -0.590  1.00  0.00          C 
HETATM 1105  C   PTH A  24      17.517   4.346  -0.582  1.00  0.00          C 
HETATM 1106  C   PTH A  24      17.530   4.349  -0.574  1.00  0.00          C 
HETATM 1107  C   PTH A  24      17.544   4.351  -0.566  1.00  0.00          C 
HETATM 1108  C   PTH A  24      17.558   4.354  -0.559  1.00  0.00          C 
HETATM 1109  C   PTH A  24      17.571   4.357  -0.551  1.00  0.00          C 
HETATM 1110  C   PTH A  24      17.585   4.360  -0.543  1.00  0.00          C 
HETATM 1111  C   PTH A  24      17.598   4.363  -0.536  1.00  0.00          C 
HETATM 1112  C   PTH A  24      17.612   4.366  -0.528  1.00  0.00          C 
HETATM 1113  C   PTH A  24      17.625   4.369  -0.520  1.00  0.00          C 
HETATM 1114  C   PTH A  24      17.639   4.372  -0.512  1.00  0.00          C 
HETATM 1115  C   PTH A  24      17.653   4.375  -0.505  1.00  0.00          C 
HETATM 1116  C   PTH A  24      17.666   4.377  -0.497  1.00  0.00          C 
HETATM 1117  C   PTH A  24      17.680   4.380  -0.489  1.00  0.00          C 
HETATM 1118  C   PTH A  24      17.693   4.382  -0.481  1.00  0.00          C 
HETATM 1119  C   PTH A  24      17.707   4.384  -0.474  1.00  0.00          C 
HETATM 1120  C   PTH A  24      17.721   4.385  -0.466  1.00  0.00          C 
HETATM 1121  C   PTH A  24      17.734   4.387  -0.458  1.00  0.00          C 
HETATM 1122  C   PTH A  24      17.748   4.388  -0.450  1.00  0.00          C 
HETATM 1123  C   PTH A  24      17.762   4.389  -0.442  1.00  0.00          C 
HETATM 1124  C   PTH A  24      17.775   4.390  -0.434  1.00  0.00          C 
HETATM 1125  C   PTH A  24      17.789   4.391  -0.426  1.00  0.00          C 
HETATM 1126  C   PTH A  24      17.803   4.393  -0.417  1.00  0.00          C 
HETATM 1127  C   PTH A  24      17.816   4.394  -0.409  1.00  0.00          C 
HETATM 1128  C   PTH A  24      17.830   4.395  -0.401  1.00  0.00          C 
HETATM 1129  C   PTH A  24      17.843   4.396  -0.393  1.00  0.00          C 
HETATM 1130  C   PTH A  24      17.857   4.397  -0.385  1.00  0.00          C 
HETATM 1131  C   PTH A  24      17.870   4.398  -0.376  1.00  0.00          C 
HETATM 1132  C   PTH A  24      17.884   4.399  -0.368  1.00  0.00          C 
HETATM 1133  C   PTH A  24      17.894   4.400  -0.362  1.00  0.00          C 
TER
HETATM 1134  C   PTH A  25      13.403   3.947  -3.673  1.00  0.00          C 
HETATM 1135  C   PTH A  25      13.389   3.946  -3.664  1.00  0.00          C 
HETATM 1136  C   PTH A  25      13.376   3.946  -3.656  1.00  0.00          C 
HETATM 1137  C   PTH A  25      13.362   3.946  -3.648  1.00  0.00          C 
HETATM 1138  C   PTH A  25      13.349   3.946  -3.639  1.00  0.00          C 
HETATM 1139  C   PTH A  25      13.335   3.946  -3.631  1.00  0.00          C 
HETATM 1140  C   PTH A  25      13.322   3.946  -3.622  1.00  0.00          C 
HETATM 1141  C   PTH A  25      13.308   3.946  -3.614  1.00  0.00          C 
HETATM 1142  C   PTH A  25      13.295   3.945  -3.606  1.00  0.00          C 
HETATM 1143  C   PTH A  25      13.281   3.945  -3.597  1.00  0.00          C 
HETATM 1144  C   PTH A  25      13.268   3.945  -3.589  1.00  0.00          C 
HETATM 1145  C   PTH A  25      13.254   3.945  -3.580  1.00  0.00          C 
HETATM 1146  C   PTH A  25      13.241   3.945  -3.572  1.00  0.00          C 
HETATM 1147  C   PTH A  25      13.227   3.945  -3.564  1.00  0.00          C 
HETATM 1148  C   PTH A  25      13.214   3.945  -3.555  1.00  0.00          C 
HETATM 1149  C   PTH A  25      13.200   3.944  -3.547  1.00  0.00          C 
HETATM 1150  C   PTH A  25      13.187   3.944  -3.538  1.00  0.00          C 
HETATM 1151  C   PTH A  25      13.174   3.944  -3.530  1.00  0.00          C 
HETATM 1152  C   PTH A  25      13.160   3.944  -3.521  1.00  0.00          C 
HETATM 1153  C   PTH A  25      13.147   3.944  -3.513  1.00  0.00          C 
HETATM 1154  C   PTH A  25      13.133   3.944  -3.504  1.00  0.00          C 
HETATM 1155  C   PTH A  25      13.120   3.944  -3.496  1.00  0.00          C 
HETATM 1156  C   PTH A  25      13.107   3.944  -3.487  1.00  0.00          C 
HETATM 1157  C   PTH A  25      13.093   3.944  -3.479  1.00  0.00          C 
HETATM 1158  C   PTH A  25      13.080   3.944  -3.470  1.00  0.00          C 
HETATM 1159  C   PTH A  25      13.066   3.944  -3.462  1.00  0.00          C 
HETATM 1160  C   PTH A  25      13.053   3.944  -3.453  1.00  0.00          C 
HETATM 1161  C   PTH A  25      13.040   3.944  -3.445  1.00  0.00          C 
HETATM 1162  C   PTH A  25      13.026   3.944  -3.436  1.00  0.00          C 
HETATM 1163  C   PTH A  25      13.013   3.944  -3.428  1.00  0.00          C 
HETATM 1164  C   PTH A  25      12.999   3.944  -3.419  1.00  0.00          C 
HETATM 1165  C   PTH A  25      12.986   3.944  -3.410  1.00  0.00          C 
HETATM 1166  C   PTH A  25      12.973   3.944  -3.402  1.00  0.00          C 
HETATM 1167  C   PTH A  25      12.959   3.944  -3.393  1.00  0.00          C 
HETATM 1168  C   PTH A  25      12.946   3.944  -3.385  1.00  0.00          C 
HETATM 1169  C   PTH A  25      12.932   3.943  -3.376  1.00  0.00          C 
HETATM 1170  C   PTH A  25      12.919   3.943  -3.368  1.00  0.00          C 
HETATM 1171  C   PTH A  25      12.906   3.943  -3.359  1.00  0.00          C 
HETATM 1172  C   PTH A  25      12.892   3.943  -3.351  1.00  0.00          C 
HETATM 1173  C   PTH A  25      12.879   3.943  -3.343  1.00  0.00          C 
HETATM 1174  C   PTH A  25      12.865   3.943  -3.334  1.00  0.00          C 
HETATM 1175  C   PTH A  25      12.852   3.942  -3.326  1.00  0.00          C 
HETATM 1176  C   PTH A  25      12.838   3.942  -3.317  1.00  0.00          C 
HETATM 1177  C   PTH A  25      12.825   3.942  -3.309  1.00  0.00          C 
HETATM 1178  C   PTH A  25      12.812   3.943  -3.300  1.00  0.00          C 
HETATM 1179  C   PTH A  25      12.799   3.943  -3.291  1.00  0.00          C 
HETATM 1180  C   PTH A  25      12.785   3.943  -3.282  1.00  0.00          C 
HETATM 1181  C   PTH A  25      12.772   3.943  -3.274  1.00  0.00          C 
HETATM 1182  C   PTH A  25      12.759   3.944  -3.265  1.00  0.00          C 
HETATM 1183  C   PTH A  25      12.746   3.944  -3.256  1.00  0.00          C 
HETATM 1184  C   PTH A  25      12.733   3.945  -3.247  1.00  0.00          C 
HETATM 1185  C   PTH A  25      12.719   3.945  -3.238  1.00  0.00          C 
HETATM 1186  C   PTH A  25      12.706   3.946  -3.229  1.00  0.00          C 
HETATM 1187  C   PTH A  25      12.693   3.946  -3.220  1.00  0.00          C 
HETATM 1188  C   PTH A  25      12.680   3.947  -3.211  1.00  0.00          C 
HETATM 1189  C   PTH A  25      12.667   3.947  -3.203  1.00  0.00          C 
HETATM 1190  C   PTH A  25      12.654   3.948  -3.194  1.00  0.00          C 
HETATM 1191  C   PTH A  25      12.637   3.949  -3.182  1.00  0.00          C 
TER
HETATM 1192  C   PTH A  26      13.403   3.947  -3.673  1.00  0.00          C 
HETATM 1193  C   PTH A  26      13.416   3.947  -3.681  1.00  0.00          C 
HETATM 1194  C   PTH A  26      13.430   3.947  -3.689  1.00  0.00          C 
HETATM 1195  C   PTH A  26      13.443   3.947  -3.698  1.00  0.00          C 
HETATM 1196  C   PTH A  26      13.457   3.947  -3.706  1.00  0.00          C 
HETATM 1197  C   PTH A  26      13.470   3.948  -3.714  1.00  0.00          C 
HETATM 1198  C   PTH A  26      13.484   3.948  -3.722  1.00  0.00          C 
HETATM 1199  C   PTH A  26      13.497   3.948  -3.731  1.00  0.00          C 
HETATM 1200  C   PTH A  26      13.511   3.949  -3.739  1.00  0.00          C 
HETATM 1201  C   PTH A  26      13.525   3.949  -3.747  1.00  0.00          C 
HETATM 1202  C   PTH A  26      13.538   3.950  -3.755  1.00  0.00          C 
HETATM 1203  C   PTH A  26      13.552   3.950  -3.763  1.00  0.00          C 
HETATM 1204  C   PTH A  26      13.566   3.950  -3.771  1.00  0.00          C 
HETATM 1205  C   PTH A  26      13.579   3.951  -3.779  1.00  0.00          C 
HETATM 1206  C   PTH A  26      13.593   3.951  -3.787  1.00  0.00          C 
HETATM 1207  C   PTH A  26      13.607   3.952  -3.795  1.00  0.00          C 
HETATM 1208  C   PTH A  26      13.620   3.952  -3.803  1.00  0.00          C 
HETATM 1209  C   PTH A  26      13.634   3.953  -3.811  1.00  0.00          C 
HETATM 1210  C   PTH A  26      13.648   3.953  -3.819  1.00  0.00          C 
HETATM 1211  C   PTH A  26      13.661   3.954  -3.827  1.00  0.00          C 
HETATM 1212  C   PTH A  26      13.675   3.955  -3.835  1.00  0.00          C 
HETATM 1213  C   PTH A  26      13.689   3.955  -3.844  1.00  0.00          C 
HETATM 1214  C   PTH A  26      13.702   3.956  -3.852  1.00  0.00          C 
HETATM 1215  C   PTH A  26      13.716   3.956  -3.860  1.00  0.00          C 
HETATM 1216  C   PTH A  26      13.730   3.957  -3.868  1.00  0.00          C 
HETATM 1217  C   PTH A  26      13.743   3.957  -3.876  1.00  0.00          C 
HETATM 1218  C   PTH A  26      13.757   3.958  -3.884  1.00  0.00          C 
HETATM 1219  C   PTH A  26      13.771   3.958  -3.892  1.00  0.00          C 
HETATM 1220  C   PTH A  26      13.784   3.959  -3.900  1.00  0.00          C 
HETATM 1221  C   PTH A  26      13.798   3.959  -3.908  1.00  0.00          C 
HETATM 1222  C   PTH A  26      13.812   3.960  -3.916  1.00  0.00          C 
HETATM 1223  C   PTH A  26      13.826   3.960  -3.924  1.00  0.00          C 
HETATM 1224  C   PTH A  26      13.846   3.961  -3.936  1.00  0.00          C 
TER
HETATM 1225  C   PTH A  27      14.972   4.248  -2.624  1.00  0.00          C 
HETATM 1226  C   PTH A  27      14.974   4.239  -2.611  1.00  0.00          C 
HETATM 1227  C   PTH A  27      14.976   4.230  -2.599  1.00  0.00          C 
HETATM 1228  C   PTH A  27      14.978   4.221  -2.586  1.00  0.00          C 
HETATM 1229  C   PTH A  27      14.980   4.212  -2.573  1.00  0.00          C 
HETATM 1230  C   PTH A  27      14.982   4.203  -2.560  1.00  0.00          C 
HETATM 1231  C   PTH A  27      14.984   4.194  -2.547  1.00  0.00          C 
HETATM 1232  C   PTH A  27      14.986   4.185  -2.534  1.00  0.00          C 
HETATM 1233  C   PTH A  27      14.988   4.176  -2.521  1.00  0.00          C 
HETATM 1234  C   PTH A  27      14.990   4.166  -2.509  1.00  0.00          C 
HETATM 1235  C   PTH A  27      14.992   4.157  -2.496  1.00  0.00          C 
HETATM 1236  C   PTH A  27      14.994   4.148  -2.483  1.00  0.00          C 
HETATM 1237  C   PTH A  27      14.996   4.139  -2.470  1.00  0.00          C 
HETATM 1238  C   PTH A  27      14.998   4.130  -2.457  1.00  0.00          C 
HETATM 1239  C   PTH A  27      15.000   4.121  -2.444  1.00  0.00          C 
HETATM 1240  C   PTH A  27      15.002   4.112  -2.432  1.00  0.00          C 
HETATM 1241  C   PTH A  27      15.004   4.103  -2.419  1.00  0.00          C 
HETATM 1242  C   PTH A  27      15.006   4.093  -2.406  1.00  0.00          C 
HETATM 1243  C   PTH A  27      15.008   4.084  -2.393  1.00  0.00          C 
HETATM 1244  C   PTH A  27      15.010   4.075  -2.380  1.00  0.00          C 
HETATM 1245  C   PTH A  27      15.012   4.066  -2.367  1.00  0.00          C 
HETATM 1246  C   PTH A  27      15.014   4.057  -2.355  1.00  0.00          C 
HETATM 1247  C   PTH A  27      15.016   4.048  -2.342  1.00  0.00          C 
HETATM 1248  C   PTH A  27      15.018   4.038  -2.329  1.00  0.00          C 
HETATM 1249  C   PTH A  27      15.021   4.029  -2.316  1.00  0.00          C 
HETATM 1250  C   PTH A  27      15.023   4.020  -2.304  1.00  0.00          C 
HETATM 1251  C   PTH A  27      15.025   4.011  -2.291  1.00  0.00          C 
HETATM 1252  C   PTH A  27      15.027   4.002  -2.278  1.00  0.00          C 
HETATM 1253  C   PTH A  27      15.029   3.993  -2.265  1.00  0.00          C 
HETATM 1254  C   PTH A  27      15.031   3.983  -2.252  1.00  0.00          C 
HETATM 1255  C   PTH A  27      15.034   3.974  -2.240  1.00  0.00          C 
HETATM 1256  C   PTH A  27      15.036   3.965  -2.227  1.00  0.00          C 
HETATM 1257  C   PTH A  27      15.038   3.956  -2.214  1.00  0.00          C 
HETATM 1258  C   PTH A  27      15.040   3.947  -2.201  1.00  0.00          C 
HETATM 1259  C   PTH A  27      15.042   3.938  -2.189  1.00  0.00          C 
HETATM 1260  C   PTH A  27      15.044   3.928  -2.176  1.00  0.00          C 
HETATM 1261  C   PTH A  27      15.046   3.919  -2.163  1.00  0.00          C 
HETATM 1262  C   PTH A  27      15.049   3.910  -2.150  1.00  0.00          C 
HETATM 1263  C   PTH A  27      15.051   3.901  -2.138  1.00  0.00          C 
HETATM 1264  C   PTH A  27      15.053   3.891  -2.125  1.00  0.00          C 
HETATM 1265  C   PTH A  27      15.054   3.882  -2.112  1.00  0.00          C 
HETATM 1266  C   PTH A  27      15.056   3.873  -2.099  1.00  0.00          C 
HETATM 1267  C   PTH A  27      15.058   3.864  -2.086  1.00  0.00          C 
HETATM 1268  C   PTH A  27      15.060   3.855  -2.074  1.00  0.00          C 
HETATM 1269  C   PTH A  27      15.063   3.846  -2.061  1.00  0.00          C 
HETATM 1270  C   PTH A  27      15.065   3.837  -2.048  1.00  0.00          C 
HETATM 1271  C   PTH A  27      15.067   3.828  -2.035  1.00  0.00          C 
HETATM 1272  C   PTH A  27      15.069   3.819  -2.022  1.00  0.00          C 
HETATM 1273  C   PTH A  27      15.071   3.810  -2.009  1.00  0.00          C 
HETATM 1274  C   PTH A  27      15.074   3.801  -1.996  1.00  0.00          C 
HETATM 1275  C   PTH A  27      15.076   3.792  -1.984  1.00  0.00          C 
HETATM 1276  C   PTH A  27      15.078   3.783  -1.971  1.00  0.00          C 
HETATM 1277  C   PTH A  27      15.081   3.773  -1.958  1.00  0.00          C 
HETATM 1278  C   PTH A  27      15.083   3.764  -1.945  1.00  0.00          C 
HETATM 1279  C   PTH A  27      15.085   3.755  -1.932  1.00  0.00          C 
HETATM 1280  C   PTH A  27      15.088   3.746  -1.919  1.00  0.00          C 
HETATM 1281  C   PTH A  27      15.090   3.737  -1.906  1.00  0.00          C 
HETATM 1282  C   PTH A  27      15.092   3.730  -1.896  1.00  0.00          C 
TER
HETATM 1283  C   PTH A  28      14.972   4.248  -2.624  1.00  0.00          C 
HETATM 1284  C   PTH A  28      14.970   4.257  -2.637  1.00  0.00          C 
HETATM 1285  C   PTH A  28      14.968   4.266  -2.650  1.00  0.00          C 
HETATM 1286  C   PTH A  28      14.967   4.276  -2.663  1.00  0.00          C 
HETATM 1287  C   PTH A  28      14.965   4.285  -2.676  1.00  0.00          C 
HETATM 1288  C   PTH A  28      14.963   4.294  -2.689  1.00  0.00          C 
HETATM 1289  C   PTH A  28      14.961   4.303  -2.702  1.00  0.00          C 
HETATM 1290  C   PTH A  28      14.960   4.312  -2.715  1.00  0.00          C 
HETATM 1291  C   PTH A  28      14.958   4.321  -2.727  1.00  0.00          C 
HETATM 1292  C   PTH A  28      14.956   4.330  -2.740  1.00  0.00          C 
HETATM 1293  C   PTH A  28      14.955   4.339  -2.753  1.00  0.00          C 
HETATM 1294  C   PTH A  28      14.953   4.349  -2.766  1.00  0.00          C 
HETATM 1295  C   PTH A  28      14.952   4.358  -2.779  1.00  0.00          C 
HETATM 1296  C   PTH A  28      14.950   4.367  -2.792  1.00  0.00          C 
HETATM 1297  C   PTH A  28      14.949   4.376  -2.804  1.00  0.00          C 
HETATM 1298  C   PTH A  28      14.947   4.386  -2.817  1.00  0.00          C 
HETATM 1299  C   PTH A  28      14.946   4.395  -2.830  1.00  0.00          C 
HETATM 1300  C   PTH A  28      14.944   4.404  -2.843  1.00  0.00          C 
HETATM 1301  C   PTH A  28      14.943   4.413  -2.856  1.00  0.00          C 
HETATM 1302  C   PTH A  28      14.941   4.423  -2.868  1.00  0.00          C 
HETATM 1303  C   PTH A  28      14.940   4.432  -2.881  1.00  0.00          C 
HETATM 1304  C   PTH A  28      14.938   4.441  -2.894  1.00  0.00          C 
HETATM 1305  C   PTH A  28      14.937   4.451  -2.907  1.00  0.00          C 
HETATM 1306  C   PTH A  28      14.936   4.460  -2.920  1.00  0.00          C 
HETATM 1307  C   PTH A  28      14.934   4.469  -2.932  1.00  0.00          C 
HETATM 1308  C   PTH A  28      14.933   4.479  -2.945  1.00  0.00          C 
HETATM 1309  C   PTH A  28      14.931   4.488  -2.958  1.00  0.00          C 
HETATM 1310  C   PTH A  28      14.930   4.497  -2.971  1.00  0.00          C 
HETATM 1311  C   PTH A  28      14.928   4.507  -2.983  1.00  0.00          C 
HETATM 1312  C   PTH A  28      14.927   4.516  -2.996  1.00  0.00          C 
HETATM 1313  C   PTH A  28      14.926   4.525  -3.009  1.00  0.00          C 
HETATM 1314  C   PTH A  28      14.924   4.534  -3.022  1.00  0.00          C 
HETATM 1315  C   PTH A  28      14.922   4.550  -3.043  1.00  0.00          C 
TER
HETATM 1316  C   PTH A  29      14.389   4.261  -3.486  1.00  0.00          C 
HETATM 1317  C   PTH A  29      14.377   4.255  -3.496  1.00  0.00          C 
HETATM 1318  C   PTH A  29      14.366   4.249  -3.505  1.00  0.00          C 
HETATM 1319  C   PTH A  29      14.355   4.243  -3.514  1.00  0.00          C 
HETATM 1320  C   PTH A  29      14.343   4.237  -3.524  1.00  0.00          C 
HETATM 1321  C   PTH A  29      14.332   4.231  -3.533  1.00  0.00          C 
HETATM 1322  C   PTH A  29      14.321   4.225  -3.543  1.00  0.00          C 
HETATM 1323  C   PTH A  29      14.309   4.219  -3.552  1.00  0.00          C 
HETATM 1324  C   PTH A  29      14.298   4.213  -3.561  1.00  0.00          C 
HETATM 1325  C   PTH A  29      14.287   4.207  -3.571  1.00  0.00          C 
HETATM 1326  C   PTH A  29      14.275   4.201  -3.580  1.00  0.00          C 
HETATM 1327  C   PTH A  29      14.264   4.195  -3.589  1.00  0.00          C 
HETATM 1328  C   PTH A  29      14.253   4.189  -3.599  1.00  0.00          C 
HETATM 1329  C   PTH A  29      14.241   4.183  -3.608  1.00  0.00          C 
HETATM 1330  C   PTH A  29      14.230   4.177  -3.617  1.00  0.00          C 
HETATM 1331  C   PTH A  29      14.219   4.171  -3.626  1.00  0.00          C 
HETATM 1332  C   PTH A  29      14.207   4.165  -3.636  1.00  0.00          C 
HETATM 1333  C   PTH A  29      14.196   4.159  -3.645  1.00  0.00          C 
HETATM 1334  C   PTH A  29      14.184   4.153  -3.654  1.00  0.00          C 
HETATM 1335  C   PTH A  29      14.173   4.146  -3.663  1.00  0.00          C 
HETATM 1336  C   PTH A  29      14.162   4.140  -3.673  1.00  0.00          C 
HETATM 1337  C   PTH A  29      14.150   4.134  -3.682  1.00  0.00          C 
HETATM 1338  C   PTH A  29      14.139   4.128  -3.691  1.00  0.00          C 
HETATM 1339  C   PTH A  29      14.127   4.122  -3.700  1.00  0.00          C 
HETATM 1340  C   PTH A  29      14.116   4.116  -3.709  1.00  0.00          C 
HETATM 1341  C   PTH A  29      14.104   4.110  -3.718  1.00  0.00          C 
HETATM 1342  C   PTH A  29      14.093   4.104  -3.728  1.00  0.00          C 
HETATM 1343  C   PTH A  29      14.082   4.097  -3.737  1.00  0.00          C 
HETATM 1344  C   PTH A  29      14.071   4.091  -3.746  1.00  0.00          C 
HETATM 1345  C   PTH A  29      14.059   4.085  -3.755  1.00  0.00          C 
HETATM 1346  C   PTH A  29      14.048   4.078  -3.765  1.00  0.00          C 
HETATM 1347  C   PTH A  29      14.037   4.072  -3.774  1.00  0.00          C 
HETATM 1348  C   PTH A  29      14.026   4.066  -3.783  1.00  0.00          C 
HETATM 1349  C   PTH A  29      14.015   4.059  -3.793  1.00  0.00          C 
HETATM 1350  C   PTH A  29      14.004   4.053  -3.802  1.00  0.00          C 
HETATM 1351  C   PTH A  29      13.992   4.046  -3.811  1.00  0.00          C 
HETATM 1352  C   PTH A  29      13.981   4.040  -3.821  1.00  0.00          C 
HETATM 1353  C   PTH A  29      13.970   4.034  -3.830  1.00  0.00          C 
HETATM 1354  C   PTH A  29      13.959   4.027  -3.839  1.00  0.00          C 
HETATM 1355  C   PTH A  29      13.948   4.021  -3.849  1.00  0.00          C 
HETATM 1356  C   PTH A  29      13.937   4.014  -3.858  1.00  0.00          C 
HETATM 1357  C   PTH A  29      13.926   4.008  -3.868  1.00  0.00          C 
HETATM 1358  C   PTH A  29      13.915   4.001  -3.877  1.00  0.00          C 
HETATM 1359  C   PTH A  29      13.904   3.995  -3.887  1.00  0.00          C 
HETATM 1360  C   PTH A  29      13.893   3.988  -3.896  1.00  0.00          C 
HETATM 1361  C   PTH A  29      13.882   3.982  -3.905  1.00  0.00          C 
HETATM 1362  C   PTH A  29      13.871   3.976  -3.915  1.00  0.00          C 
HETATM 1363  C   PTH A  29      13.860   3.969  -3.924  1.00  0.00          C 
HETATM 1364  C   PTH A  29      13.846   3.961  -3.936  1.00  0.00          C 
TER
HETATM 1365  C   PTH A  30      14.389   4.261  -3.486  1.00  0.00          C 
HETATM 1366  C   PTH A  30      14.400   4.267  -3.477  1.00  0.00          C 
HETATM 1367  C   PTH A  30      14.411   4.273  -3.467  1.00  0.00          C 
HETATM 1368  C   PTH A  30      14.422   4.279  -3.458  1.00  0.00          C 
HETATM 1369  C   PTH A  30      14.434   4.285  -3.449  1.00  0.00          C 
HETATM 1370  C   PTH A  30      14.445   4.291  -3.439  1.00  0.00          C 
HETATM 1371  C   PTH A  30      14.456   4.297  -3.430  1.00  0.00          C 
HETATM 1372  C   PTH A  30      14.468   4.303  -3.420  1.00  0.00          C 
HETATM 1373  C   PTH A  30      14.479   4.309  -3.411  1.00  0.00          C 
HETATM 1374  C   PTH A  30      14.490   4.315  -3.401  1.00  0.00          C 
HETATM 1375  C   PTH A  30      14.501   4.321  -3.392  1.00  0.00          C 
HETATM 1376  C   PTH A  30      14.513   4.327  -3.382  1.00  0.00          C 
HETATM 1377  C   PTH A  30      14.524   4.333  -3.373  1.00  0.00          C 
HETATM 1378  C   PTH A  30      14.535   4.339  -3.363  1.00  0.00          C 
HETATM 1379  C   PTH A  30      14.546   4.344  -3.354  1.00  0.00          C 
HETATM 1380  C   PTH A  30      14.558   4.350  -3.344  1.00  0.00          C 
HETATM 1381  C   PTH A  30      14.569   4.356  -3.335  1.00  0.00          C 
HETATM 1382  C   PTH A  30      14.580   4.362  -3.325  1.00  0.00          C 
HETATM 1383  C   PTH A  30      14.591   4.368  -3.316  1.00  0.00          C 
HETATM 1384  C   PTH A  30      14.603   4.374  -3.306  1.00  0.00          C 
HETATM 1385  C   PTH A  30      14.614   4.379  -3.296  1.00  0.00          C 
HETATM 1386  C   PTH A  30      14.625   4.385  -3.287  1.00  0.00          C 
HETATM 1387  C   PTH A  30      14.636   4.391  -3.277  1.00  0.00          C 
HETATM 1388  C   PTH A  30      14.648   4.397  -3.268  1.00  0.00          C 
HETATM 1389  C   PTH A  30      14.659   4.403  -3.258  1.00  0.00          C 
HETATM 1390  C   PTH A  30      14.670   4.409  -3.249  1.00  0.00          C 
HETATM 1391  C   PTH A  30      14.681   4.415  -3.239  1.00  0.00          C 
HETATM 1392  C   PTH A  30      14.693   4.421  -3.230  1.00  0.00          C 
HETATM 1393  C   PTH A  30      14.704   4.427  -3.221  1.00  0.00          C 
HETATM 1394  C   PTH A  30      14.715   4.433  -3.211  1.00  0.00          C 
HETATM 1395  C   PTH A  30      14.726   4.440  -3.202  1.00  0.00          C 
HETATM 1396  C   PTH A  30      14.738   4.446  -3.193  1.00  0.00          C 
HETATM 1397  C   PTH A  30      14.749   4.452  -3.183  1.00  0.00          C 
HETATM 1398  C   PTH A  30      14.760   4.458  -3.174  1.00  0.00          C 
HETATM 1399  C   PTH A  30      14.771   4.465  -3.165  1.00  0.00          C 
HETATM 1400  C   PTH A  30      14.783   4.471  -3.156  1.00  0.00          C 
HETATM 1401  C   PTH A  30      14.794   4.477  -3.147  1.00  0.00          C 
HETATM 1402  C   PTH A  30      14.805   4.484  -3.137  1.00  0.00          C 
HETATM 1403  C   PTH A  30      14.817   4.490  -3.128  1.00  0.00          C 
HETATM 1404  C   PTH A  30      14.828   4.496  -3.119  1.00  0.00          C 
HETATM 1405  C   PTH A  30      14.839   4.503  -3.110  1.00  0.00          C 
HETATM 1406  C   PTH A  30      14.850   4.509  -3.101  1.00  0.00          C 
HETATM 1407  C   PTH A  30      14.862   4.516  -3.092  1.00  0.00          C 
HETATM 1408  C   PTH A  30      14.873   4.522  -3.082  1.00  0.00          C 
HETATM 1409  C   PTH A  30      14.884   4.529  -3.073  1.00  0.00          C 
HETATM 1410  C   PTH A  30      14.896   4.535  -3.064  1.00  0.00          C 
HETATM 1411  C   PTH A  30      14.907   4.541  -3.055  1.00  0.00          C 
HETATM 1412  C   PTH A  30      14.922   4.550  -3.043  1.00  0.00          C 
TER
HETATM 1413  C   PTH A  31      16.499   3.997  -3.902  1.00  0.00          C 
HETATM 1414  C   PTH A  31      16.504   3.982  -3.905  1.00  0.00          C 
HETATM 1415  C   PTH A  31      16.510   3.968  -3.908  1.00  0.00          C 
HETATM 1416  C   PTH A  31      16.515   3.953  -3.910  1.00  0.00          C 
HETATM 1417  C   PTH A  31      16.521   3.938  -3.913  1.00  0.00          C 
HETATM 1418  C   PTH A  31      16.526   3.924  -3.915  1.00  0.00          C 
HETATM 1419  C   PTH A  31      16.532   3.909  -3.918  1.00  0.00          C 
HETATM 1420  C   PTH A  31      16.537   3.894  -3.921  1.00  0.00          C 
HETATM 1421  C   PTH A  31      16.543   3.880  -3.923  1.00  0.00          C 
HETATM 1422  C   PTH A  31      16.548   3.865  -3.926  1.00  0.00          C 
HETATM 1423  C   PTH A  31      16.554   3.850  -3.929  1.00  0.00          C 
HETATM 1424  C   PTH A  31      16.559   3.836  -3.931  1.00  0.00          C 
HETATM 1425  C   PTH A  31      16.565   3.821  -3.934  1.00  0.00          C 
HETATM 1426  C   PTH A  31      16.570   3.807  -3.937  1.00  0.00          C 
HETATM 1427  C   PTH A  31      16.576   3.792  -3.939  1.00  0.00          C 
HETATM 1428  C   PTH A  31      16.581   3.777  -3.942  1.00  0.00          C 
HETATM 1429  C   PTH A  31      16.587   3.763  -3.944  1.00  0.00          C 
HETATM 1430  C   PTH A  31      16.592   3.748  -3.947  1.00  0.00          C 
HETATM 1431  C   PTH A  31      16.598   3.733  -3.950  1.00  0.00          C 
HETATM 1432  C   PTH A  31      16.603   3.719  -3.952  1.00  0.00          C 
HETATM 1433  C   PTH A  31      16.609   3.704  -3.955  1.00  0.00          C 
HETATM 1434  C   PTH A  31      16.615   3.689  -3.958  1.00  0.00          C 
HETATM 1435  C   PTH A  31      16.620   3.675  -3.960  1.00  0.00          C 
HETATM 1436  C   PTH A  31      16.626   3.658  -3.963  1.00  0.00          C 
TER
HETATM 1437  C   PTH A  32      16.499   3.997  -3.902  1.00  0.00          C 
HETATM 1438  C   PTH A  32      16.493   4.012  -3.900  1.00  0.00          C 
HETATM 1439  C   PTH A  32      16.488   4.026  -3.897  1.00  0.00          C 
HETATM 1440  C   PTH A  32      16.482   4.041  -3.894  1.00  0.00          C 
HETATM 1441  C   PTH A  32      16.477   4.056  -3.892  1.00  0.00          C 
HETATM 1442  C   PTH A  32      16.471   4.070  -3.889  1.00  0.00          C 
HETATM 1443  C   PTH A  32      16.466   4.085  -3.886  1.00  0.00          C 
HETATM 1444  C   PTH A  32      16.460   4.100  -3.884  1.00  0.00          C 
HETATM 1445  C   PTH A  32      16.455   4.114  -3.881  1.00  0.00          C 
HETATM 1446  C   PTH A  32      16.449   4.129  -3.878  1.00  0.00          C 
HETATM 1447  C   PTH A  32      16.444   4.144  -3.875  1.00  0.00          C 
HETATM 1448  C   PTH A  32      16.439   4.158  -3.873  1.00  0.00          C 
HETATM 1449  C   PTH A  32      16.433   4.173  -3.870  1.00  0.00          C 
HETATM 1450  C   PTH A  32      16.428   4.188  -3.867  1.00  0.00          C 
HETATM 1451  C   PTH A  32      16.422   4.202  -3.864  1.00  0.00          C 
HETATM 1452  C   PTH A  32      16.417   4.217  -3.862  1.00  0.00          C 
HETATM 1453  C   PTH A  32      16.412   4.232  -3.859  1.00  0.00          C 
HETATM 1454  C   PTH A  32      16.406   4.246  -3.856  1.00  0.00          C 
HETATM 1455  C   PTH A  32      16.401   4.261  -3.853  1.00  0.00          C 
HETATM 1456  C   PTH A  32      16.396   4.276  -3.851  1.00  0.00          C 
HETATM 1457  C   PTH A  32      16.390   4.290  -3.848  1.00  0.00          C 
HETATM 1458  C   PTH A  32      16.385   4.305  -3.845  1.00  0.00          C 
HETATM 1459  C   PTH A  32      16.379   4.320  -3.842  1.00  0.00          C 
HETATM 1460  C   PTH A  32      16.373   4.334  -3.840  1.00  0.00          C 
HETATM 1461  C   PTH A  32      16.368   4.349  -3.837  1.00  0.00          C 
HETATM 1462  C   PTH A  32      16.362   4.363  -3.835  1.00  0.00          C 
HETATM 1463  C   PTH A  32      16.356   4.378  -3.832  1.00  0.00          C 
HETATM 1464  C   PTH A  32      16.350   4.393  -3.830  1.00  0.00          C 
HETATM 1465  C   PTH A  32      16.345   4.407  -3.827  1.00  0.00          C 
HETATM 1466  C   PTH A  32      16.339   4.422  -3.825  1.00  0.00          C 
HETATM 1467  C   PTH A  32      16.333   4.436  -3.822  1.00  0.00          C 
HETATM 1468  C   PTH A  32      16.327   4.451  -3.820  1.00  0.00          C 
HETATM 1469  C   PTH A  32      16.321   4.465  -3.817  1.00  0.00          C 
HETATM 1470  C   PTH A  32      16.315   4.480  -3.815  1.00  0.00          C 
HETATM 1471  C   PTH A  32      16.309   4.494  -3.813  1.00  0.00          C 
HETATM 1472  C   PTH A  32      16.303   4.509  -3.810  1.00  0.00          C 
HETATM 1473  C   PTH A  32      16.297   4.523  -3.808  1.00  0.00          C 
HETATM 1474  C   PTH A  32      16.291   4.538  -3.806  1.00  0.00          C 
HETATM 1475  C   PTH A  32      16.285   4.552  -3.803  1.00  0.00          C 
HETATM 1476  C   PTH A  32      16.279   4.567  -3.801  1.00  0.00          C 
HETATM 1477  C   PTH A  32      16.273   4.581  -3.799  1.00  0.00          C 
HETATM 1478  C   PTH A  32      16.267   4.596  -3.796  1.00  0.00          C 
HETATM 1479  C   PTH A  32      16.261   4.610  -3.794  1.00  0.00          C 
HETATM 1480  C   PTH A  32      16.255   4.625  -3.792  1.00  0.00          C 
HETATM 1481  C   PTH A  32      16.249   4.639  -3.789  1.00  0.00          C 
HETATM 1482  C   PTH A  32      16.243   4.652  -3.787  1.00  0.00          C 
TER
HETATM 1483  C   PTH A  33      18.451   4.163  -2.920  1.00  0.00          C 
HETATM 1484  C   PTH A  33      18.452   4.148  -2.925  1.00  0.00          C 
HETATM 1485  C   PTH A  33      18.452   4.133  -2.929  1.00  0.00          C 
HETATM 1486  C   PTH A  33      18.453   4.117  -2.933  1.00  0.00          C 
HETATM 1487  C   PTH A  33      18.453   4.102  -2.937  1.00  0.00          C 
HETATM 1488  C   PTH A  33      18.454   4.087  -2.941  1.00  0.00          C 
HETATM 1489  C   PTH A  33      18.454   4.071  -2.945  1.00  0.00          C 
HETATM 1490  C   PTH A  33      18.455   4.056  -2.950  1.00  0.00          C 
HETATM 1491  C   PTH A  33      18.455   4.041  -2.954  1.00  0.00          C 
HETATM 1492  C   PTH A  33      18.456   4.025  -2.958  1.00  0.00          C 
HETATM 1493  C   PTH A  33      18.456   4.010  -2.962  1.00  0.00          C 
HETATM 1494  C   PTH A  33      18.457   3.995  -2.966  1.00  0.00          C 
HETATM 1495  C   PTH A  33      18.457   3.980  -2.970  1.00  0.00          C 
HETATM 1496  C   PTH A  33      18.458   3.964  -2.975  1.00  0.00          C 
HETATM 1497  C   PTH A  33      18.458   3.949  -2.979  1.00  0.00          C 
HETATM 1498  C   PTH A  33      18.459   3.934  -2.983  1.00  0.00          C 
HETATM 1499  C   PTH A  33      18.459   3.918  -2.987  1.00  0.00          C 
HETATM 1500  C   PTH A  33      18.460   3.903  -2.991  1.00  0.00          C 
HETATM 1501  C   PTH A  33      18.460   3.888  -2.996  1.00  0.00          C 
HETATM 1502  C   PTH A  33      18.461   3.872  -3.000  1.00  0.00          C 
HETATM 1503  C   PTH A  33      18.461   3.857  -3.004  1.00  0.00          C 
HETATM 1504  C   PTH A  33      18.462   3.842  -3.008  1.00  0.00          C 
HETATM 1505  C   PTH A  33      18.462   3.826  -3.012  1.00  0.00          C 
HETATM 1506  C   PTH A  33      18.463   3.816  -3.015  1.00  0.00          C 
TER
HETATM 1507  C   PTH A  34      18.451   4.163  -2.920  1.00  0.00          C 
HETATM 1508  C   PTH A  34      18.451   4.179  -2.916  1.00  0.00          C 
HETATM 1509  C   PTH A  34      18.450   4.194  -2.912  1.00  0.00          C 
HETATM 1510  C   PTH A  34      18.450   4.209  -2.908  1.00  0.00          C 
HETATM 1511  C   PTH A  34      18.449   4.224  -2.904  1.00  0.00          C 
HETATM 1512  C   PTH A  34      18.448   4.240  -2.900  1.00  0.00          C 
HETATM 1513  C   PTH A  34      18.448   4.255  -2.896  1.00  0.00          C 
HETATM 1514  C   PTH A  34      18.447   4.270  -2.891  1.00  0.00          C 
HETATM 1515  C   PTH A  34      18.447   4.286  -2.887  1.00  0.00          C 
HETATM 1516  C   PTH A  34      18.446   4.301  -2.883  1.00  0.00          C 
HETATM 1517  C   PTH A  34      18.446   4.316  -2.879  1.00  0.00          C 
HETATM 1518  C   PTH A  34      18.445   4.332  -2.875  1.00  0.00          C 
HETATM 1519  C   PTH A  34      18.445   4.347  -2.871  1.00  0.00          C 
HETATM 1520  C   PTH A  34      18.444   4.362  -2.867  1.00  0.00          C 
HETATM 1521  C   PTH A  34      18.443   4.378  -2.863  1.00  0.00          C 
HETATM 1522  C   PTH A  34      18.443   4.393  -2.859  1.00  0.00          C 
HETATM 1523  C   PTH A  34      18.442   4.409  -2.855  1.00  0.00          C 
HETATM 1524  C   PTH A  34      18.441   4.424  -2.851  1.00  0.00          C 
HETATM 1525  C   PTH A  34      18.441   4.439  -2.847  1.00  0.00          C 
HETATM 1526  C   PTH A  34      18.440   4.455  -2.843  1.00  0.00          C 
HETATM 1527  C   PTH A  34      18.440   4.470  -2.840  1.00  0.00          C 
HETATM 1528  C   PTH A  34      18.439   4.485  -2.836  1.00  0.00          C 
HETATM 1529  C   PTH A  34      18.439   4.501  -2.831  1.00  0.00          C 
HETATM 1530  C   PTH A  34      18.438   4.516  -2.827  1.00  0.00          C 
HETATM 1531  C   PTH A  34      18.438   4.531  -2.823  1.00  0.00          C 
HETATM 1532  C   PTH A  34      18.438   4.547  -2.819  1.00  0.00          C 
HETATM 1533  C   PTH A  34      18.437   4.562  -2.815  1.00  0.00          C 
HETATM 1534  C   PTH A  34      18.437   4.577  -2.810  1.00  0.00          C 
HETATM 1535  C   PTH A  34      18.437   4.592  -2.806  1.00  0.00          C 
HETATM 1536  C   PTH A  34      18.437   4.608  -2.801  1.00  0.00          C 
HETATM 1537  C   PTH A  34      18.437   4.623  -2.797  1.00  0.00          C 
HETATM 1538  C   PTH A  34      18.437   4.638  -2.793  1.00  0.00          C 
HETATM 1539  C   PTH A  34      18.436   4.653  -2.788  1.00  0.00          C 
HETATM 1540  C   PTH A  34      18.436   4.669  -2.783  1.00  0.00          C 
HETATM 1541  C   PTH A  34      18.436   4.684  -2.779  1.00  0.00          C 
HETATM 1542  C   PTH A  34      18.436   4.699  -2.774  1.00  0.00          C 
HETATM 1543  C   PTH A  34      18.436   4.714  -2.770  1.00  0.00          C 
HETATM 1544  C   PTH A  34      18.436   4.729  -2.765  1.00  0.00          C 
HETATM 1545  C   PTH A  34      18.436   4.745  -2.760  1.00  0.00          C 
HETATM 1546  C   PTH A  34      18.436   4.760  -2.756  1.00  0.00          C 
HETATM 1547  C   PTH A  34      18.436   4.775  -2.751  1.00  0.00          C 
HETATM 1548  C   PTH A  34      18.435   4.790  -2.747  1.00  0.00          C 
HETATM 1549  C   PTH A  34      18.435   4.805  -2.742  1.00  0.00          C 
HETATM 1550  C   PTH A  34      18.435   4.820  -2.737  1.00  0.00          C 
HETATM 1551  C   PTH A  34      18.435   4.836  -2.733  1.00  0.00          C 
HETATM 1552  C   PTH A  34      18.435   4.851  -2.728  1.00  0.00          C 
TER
HETATM 1553  C   PTH A  35      18.484   4.773  -0.933  1.00  0.00          C 
HETATM 1554  C   PTH A  35      18.473   4.766  -0.923  1.00  0.00          C 
HETATM 1555  C   PTH A  35      18.463   4.759  -0.913  1.00  0.00          C 
HETATM 1556  C   PTH A  35      18.453   4.752  -0.903  1.00  0.00          C 
HETATM 1557  C   PTH A  35      18.442   4.745  -0.894  1.00  0.00          C 
HETATM 1558  C   PTH A  35      18.432   4.738  -0.884  1.00  0.00          C 
HETATM 1559  C   PTH A  35      18.422   4.732  -0.874  1.00  0.00          C 
HETATM 1560  C   PTH A  35      18.411   4.725  -0.864  1.00  0.00          C 
HETATM 1561  C   PTH A  35      18.401   4.718  -0.854  1.00  0.00          C 
HETATM 1562  C   PTH A  35      18.391   4.711  -0.844  1.00  0.00          C 
HETATM 1563  C   PTH A  35      18.380   4.704  -0.834  1.00  0.00          C 
HETATM 1564  C   PTH A  35      18.370   4.698  -0.824  1.00  0.00          C 
HETATM 1565  C   PTH A  35      18.360   4.691  -0.814  1.00  0.00          C 
HETATM 1566  C   PTH A  35      18.350   4.684  -0.804  1.00  0.00          C 
HETATM 1567  C   PTH A  35      18.339   4.677  -0.794  1.00  0.00          C 
HETATM 1568  C   PTH A  35      18.329   4.670  -0.784  1.00  0.00          C 
HETATM 1569  C   PTH A  35      18.319   4.664  -0.774  1.00  0.00          C 
HETATM 1570  C   PTH A  35      18.308   4.657  -0.764  1.00  0.00          C 
HETATM 1571  C   PTH A  35      18.298   4.650  -0.754  1.00  0.00          C 
HETATM 1572  C   PTH A  35      18.288   4.644  -0.744  1.00  0.00          C 
HETATM 1573  C   PTH A  35      18.277   4.637  -0.734  1.00  0.00          C 
HETATM 1574  C   PTH A  35      18.267   4.630  -0.724  1.00  0.00          C 
HETATM 1575  C   PTH A  35      18.257   4.624  -0.714  1.00  0.00          C 
HETATM 1576  C   PTH A  35      18.246   4.617  -0.704  1.00  0.00          C 
HETATM 1577  C   PTH A  35      18.236   4.610  -0.694  1.00  0.00          C 
HETATM 1578  C   PTH A  35      18.226   4.604  -0.684  1.00  0.00          C 
HETATM 1579  C   PTH A  35      18.215   4.597  -0.673  1.00  0.00          C 
HETATM 1580  C   PTH A  35      18.205   4.590  -0.663  1.00  0.00          C 
HETATM 1581  C   PTH A  35      18.195   4.584  -0.653  1.00  0.00          C 
HETATM 1582  C   PTH A  35      18.184   4.577  -0.643  1.00  0.00          C 
HETATM 1583  C   PTH A  35      18.174   4.571  -0.633  1.00  0.00          C 
HETATM 1584  C   PTH A  35      18.164   4.564  -0.623  1.00  0.00          C 
HETATM 1585  C   PTH A  35      18.153   4.557  -0.613  1.00  0.00          C 
HETATM 1586  C   PTH A  35      18.143   4.551  -0.603  1.00  0.00          C 
HETATM 1587  C   PTH A  35      18.133   4.544  -0.593  1.00  0.00          C 
HETATM 1588  C   PTH A  35      18.122   4.537  -0.583  1.00  0.00          C 
HETATM 1589  C   PTH A  35      18.112   4.530  -0.573  1.00  0.00          C 
HETATM 1590  C   PTH A  35      18.102   4.524  -0.563  1.00  0.00          C 
HETATM 1591  C   PTH A  35      18.092   4.517  -0.553  1.00  0.00          C 
HETATM 1592  C   PTH A  35      18.081   4.510  -0.543  1.00  0.00          C 
HETATM 1593  C   PTH A  35      18.071   4.503  -0.533  1.00  0.00          C 
HETATM 1594  C   PTH A  35      18.061   4.496  -0.523  1.00  0.00          C 
HETATM 1595  C   PTH A  35      18.050   4.490  -0.513  1.00  0.00          C 
HETATM 1596  C   PTH A  35      18.040   4.483  -0.502  1.00  0.00          C 
HETATM 1597  C   PTH A  35      18.030   4.477  -0.492  1.00  0.00          C 
HETATM 1598  C   PTH A  35      18.019   4.471  -0.482  1.00  0.00          C 
HETATM 1599  C   PTH A  35      18.009   4.465  -0.472  1.00  0.00          C 
HETATM 1600  C   PTH A  35      17.998   4.458  -0.462  1.00  0.00          C 
HETATM 1601  C   PTH A  35      17.988   4.452  -0.452  1.00  0.00          C 
HETATM 1602  C   PTH A  35      17.977   4.446  -0.442  1.00  0.00          C 
HETATM 1603  C   PTH A  35      17.966   4.440  -0.431  1.00  0.00          C 
HETATM 1604  C   PTH A  35      17.956   4.434  -0.421  1.00  0.00          C 
HETATM 1605  C   PTH A  35      17.945   4.428  -0.411  1.00  0.00          C 
HETATM 1606  C   PTH A  35      17.935   4.422  -0.401  1.00  0.00          C 
HETATM 1607  C   PTH A  35      17.924   4.416  -0.391  1.00  0.00          C 
HETATM 1608  C   PTH A  35      17.913   4.410  -0.380  1.00  0.00          C 
HETATM 1609  C   PTH A  35      17.903   4.405  -0.370  1.00  0.00          C 
HETATM 1610  C   PTH A  35      17.894   4.400  -0.362  1.00  0.00          C 
TER
HETATM 1611  C   PTH A  36      18.484   4.773  -0.933  1.00  0.00          C 
HETATM 1612  C   PTH A  36      18.494   4.780  -0.943  1.00  0.00          C 
HETATM 1613  C   PTH A  36      18.504   4.787  -0.953  1.00  0.00          C 
HETATM 1614  C   PTH A  36      18.514   4.794  -0.963  1.00  0.00          C 
HETATM 1615  C   PTH A  36      18.525   4.801  -0.973  1.00  0.00          C 
HETATM 1616  C   PTH A  36      18.535   4.808  -0.983  1.00  0.00          C 
HETATM 1617  C   PTH A  36      18.545   4.815  -0.992  1.00  0.00          C 
HETATM 1618  C   PTH A  36      18.556   4.822  -1.002  1.00  0.00          C 
HETATM 1619  C   PTH A  36      18.566   4.829  -1.012  1.00  0.00          C 
HETATM 1620  C   PTH A  36      18.576   4.836  -1.022  1.00  0.00          C 
HETATM 1621  C   PTH A  36      18.586   4.843  -1.032  1.00  0.00          C 
HETATM 1622  C   PTH A  36      18.596   4.851  -1.041  1.00  0.00          C 
HETATM 1623  C   PTH A  36      18.607   4.858  -1.051  1.00  0.00          C 
HETATM 1624  C   PTH A  36      18.617   4.865  -1.061  1.00  0.00          C 
HETATM 1625  C   PTH A  36      18.627   4.873  -1.070  1.00  0.00          C 
HETATM 1626  C   PTH A  36      18.637   4.880  -1.080  1.00  0.00          C 
HETATM 1627  C   PTH A  36      18.647   4.887  -1.090  1.00  0.00          C 
HETATM 1628  C   PTH A  36      18.658   4.895  -1.100  1.00  0.00          C 
HETATM 1629  C   PTH A  36      18.668   4.902  -1.109  1.00  0.00          C 
HETATM 1630  C   PTH A  36      18.678   4.910  -1.119  1.00  0.00          C 
HETATM 1631  C   PTH A  36      18.688   4.917  -1.129  1.00  0.00          C 
HETATM 1632  C   PTH A  36      18.698   4.924  -1.138  1.00  0.00          C 
HETATM 1633  C   PTH A  36      18.708   4.932  -1.148  1.00  0.00          C 
HETATM 1634  C   PTH A  36      18.719   4.939  -1.158  1.00  0.00          C 
HETATM 1635  C   PTH A  36      18.729   4.946  -1.167  1.00  0.00          C 
HETATM 1636  C   PTH A  36      18.739   4.954  -1.177  1.00  0.00          C 
HETATM 1637  C   PTH A  36      18.749   4.961  -1.187  1.00  0.00          C 
HETATM 1638  C   PTH A  36      18.759   4.969  -1.196  1.00  0.00          C 
HETATM 1639  C   PTH A  36      18.770   4.976  -1.206  1.00  0.00          C 
HETATM 1640  C   PTH A  36      18.780   4.983  -1.216  1.00  0.00          C 
HETATM 1641  C   PTH A  36      18.790   4.991  -1.226  1.00  0.00          C 
HETATM 1642  C   PTH A  36      18.800   4.998  -1.235  1.00  0.00          C 
HETATM 1643  C   PTH A  36      18.812   5.007  -1.246  1.00  0.00          C 
TER
HETATM 1644  C   PTH A  37      13.778   4.350  -4.575  1.00  0.00          C 
HETATM 1645  C   PTH A  37      13.780   4.342  -4.561  1.00  0.00          C 
HETATM 1646  C   PTH A  37      13.781   4.334  -4.548  1.00  0.00          C 
HETATM 1647  C   PTH A  37      13.782   4.325  -4.534  1.00  0.00          C 
HETATM 1648  C   PTH A  37      13.783   4.317  -4.520  1.00  0.00          C 
HETATM 1649  C   PTH A  37      13.784   4.309  -4.507  1.00  0.00          C 
HETATM 1650  C   PTH A  37      13.785   4.301  -4.493  1.00  0.00          C 
HETATM 1651  C   PTH A  37      13.787   4.293  -4.480  1.00  0.00          C 
HETATM 1652  C   PTH A  37      13.788   4.285  -4.466  1.00  0.00          C 
HETATM 1653  C   PTH A  37      13.789   4.277  -4.452  1.00  0.00          C 
HETATM 1654  C   PTH A  37      13.790   4.269  -4.439  1.00  0.00          C 
HETATM 1655  C   PTH A  37      13.791   4.261  -4.425  1.00  0.00          C 
HETATM 1656  C   PTH A  37      13.792   4.253  -4.411  1.00  0.00          C 
HETATM 1657  C   PTH A  37      13.794   4.245  -4.398  1.00  0.00          C 
HETATM 1658  C   PTH A  37      13.795   4.237  -4.384  1.00  0.00          C 
HETATM 1659  C   PTH A  37      13.796   4.229  -4.370  1.00  0.00          C 
HETATM 1660  C   PTH A  37      13.797   4.221  -4.357  1.00  0.00          C 
HETATM 1661  C   PTH A  37      13.798   4.213  -4.343  1.00  0.00          C 
HETATM 1662  C   PTH A  37      13.799   4.205  -4.329  1.00  0.00          C 
HETATM 1663  C   PTH A  37      13.800   4.197  -4.316  1.00  0.00          C 
HETATM 1664  C   PTH A  37      13.801   4.189  -4.302  1.00  0.00          C 
HETATM 1665  C   PTH A  37      13.802   4.181  -4.289  1.00  0.00          C 
HETATM 1666  C   PTH A  37      13.803   4.173  -4.275  1.00  0.00          C 
HETATM 1667  C   PTH A  37      13.804   4.164  -4.261  1.00  0.00          C 
HETATM 1668  C   PTH A  37      13.806   4.156  -4.248  1.00  0.00          C 
HETATM 1669  C   PTH A  37      13.807   4.148  -4.234  1.00  0.00          C 
HETATM 1670  C   PTH A  37      13.808   4.140  -4.221  1.00  0.00          C 
HETATM 1671  C   PTH A  37      13.810   4.132  -4.207  1.00  0.00          C 
HETATM 1672  C   PTH A  37      13.811   4.123  -4.194  1.00  0.00          C 
HETATM 1673  C   PTH A  37      13.813   4.115  -4.180  1.00  0.00          C 
HETATM 1674  C   PTH A  37      13.815   4.107  -4.167  1.00  0.00          C 
HETATM 1675  C   PTH A  37      13.816   4.098  -4.154  1.00  0.00          C 
HETATM 1676  C   PTH A  37      13.818   4.090  -4.140  1.00  0.00          C 
HETATM 1677  C   PTH A  37      13.820   4.082  -4.127  1.00  0.00          C 
HETATM 1678  C   PTH A  37      13.822   4.073  -4.113  1.00  0.00          C 
HETATM 1679  C   PTH A  37      13.823   4.065  -4.100  1.00  0.00          C 
HETATM 1680  C   PTH A  37      13.825   4.056  -4.087  1.00  0.00          C 
HETATM 1681  C   PTH A  37      13.827   4.048  -4.073  1.00  0.00          C 
HETATM 1682  C   PTH A  37      13.829   4.040  -4.060  1.00  0.00          C 
HETATM 1683  C   PTH A  37      13.831   4.031  -4.047  1.00  0.00          C 
HETATM 1684  C   PTH A  37      13.833   4.023  -4.033  1.00  0.00          C 
HETATM 1685  C   PTH A  37      13.834   4.014  -4.020  1.00  0.00          C 
HETATM 1686  C   PTH A  37      13.836   4.006  -4.007  1.00  0.00          C 
HETATM 1687  C   PTH A  37      13.838   3.997  -3.993  1.00  0.00          C 
HETATM 1688  C   PTH A  37      13.840   3.989  -3.980  1.00  0.00          C 
HETATM 1689  C   PTH A  37      13.842   3.981  -3.967  1.00  0.00          C 
HETATM 1690  C   PTH A  37      13.844   3.972  -3.953  1.00  0.00          C 
HETATM 1691  C   PTH A  37      13.846   3.961  -3.936  1.00  0.00          C 
TER
HETATM 1692  C   PTH A  38      13.778   4.350  -4.575  1.00  0.00          C 
HETATM 1693  C   PTH A  38      13.777   4.358  -4.589  1.00  0.00          C 
HETATM 1694  C   PTH A  38      13.776   4.366  -4.602  1.00  0.00          C 
HETATM 1695  C   PTH A  38      13.775   4.374  -4.616  1.00  0.00          C 
HETATM 1696  C   PTH A  38      13.774   4.382  -4.629  1.00  0.00          C 
HETATM 1697  C   PTH A  38      13.772   4.390  -4.643  1.00  0.00          C 
HETATM 1698  C   PTH A  38      13.771   4.398  -4.657  1.00  0.00          C 
HETATM 1699  C   PTH A  38      13.770   4.406  -4.670  1.00  0.00          C 
HETATM 1700  C   PTH A  38      13.769   4.414  -4.684  1.00  0.00          C 
HETATM 1701  C   PTH A  38      13.768   4.422  -4.697  1.00  0.00          C 
HETATM 1702  C   PTH A  38      13.767   4.430  -4.711  1.00  0.00          C 
HETATM 1703  C   PTH A  38      13.766   4.439  -4.725  1.00  0.00          C 
HETATM 1704  C   PTH A  38      13.764   4.447  -4.738  1.00  0.00          C 
HETATM 1705  C   PTH A  38      13.763   4.455  -4.752  1.00  0.00          C 
HETATM 1706  C   PTH A  38      13.762   4.463  -4.765  1.00  0.00          C 
HETATM 1707  C   PTH A  38      13.761   4.471  -4.779  1.00  0.00          C 
HETATM 1708  C   PTH A  38      13.760   4.479  -4.793  1.00  0.00          C 
HETATM 1709  C   PTH A  38      13.759   4.487  -4.806  1.00  0.00          C 
HETATM 1710  C   PTH A  38      13.758   4.496  -4.820  1.00  0.00          C 
HETATM 1711  C   PTH A  38      13.757   4.504  -4.833  1.00  0.00          C 
HETATM 1712  C   PTH A  38      13.756   4.512  -4.847  1.00  0.00          C 
HETATM 1713  C   PTH A  38      13.755   4.520  -4.860  1.00  0.00          C 
HETATM 1714  C   PTH A  38      13.754   4.528  -4.874  1.00  0.00          C 
HETATM 1715  C   PTH A  38      13.753   4.537  -4.888  1.00  0.00          C 
HETATM 1716  C   PTH A  38      13.752   4.545  -4.901  1.00  0.00          C 
HETATM 1717  C   PTH A  38      13.751   4.553  -4.915  1.00  0.00          C 
HETATM 1718  C   PTH A  38      13.750   4.561  -4.929  1.00  0.00          C 
HETATM 1719  C   PTH A  38      13.748   4.568  -4.942  1.00  0.00          C 
HETATM 1720  C   PTH A  38      13.747   4.576  -4.956  1.00  0.00          C 
HETATM 1721  C   PTH A  38      13.746   4.584  -4.970  1.00  0.00          C 
HETATM 1722  C   PTH A  38      13.744   4.591  -4.984  1.00  0.00          C 
HETATM 1723  C   PTH A  38      13.743   4.599  -4.998  1.00  0.00          C 
HETATM 1724  C   PTH A  38      13.741   4.606  -5.012  1.00  0.00          C 
HETATM 1725  C   PTH A  38      13.740   4.614  -5.026  1.00  0.00          C 
HETATM 1726  C   PTH A  38      13.738   4.621  -5.040  1.00  0.00          C 
HETATM 1727  C   PTH A  38      13.737   4.629  -5.054  1.00  0.00          C 
HETATM 1728  C   PTH A  38      13.735   4.636  -5.068  1.00  0.00          C 
HETATM 1729  C   PTH A  38      13.733   4.643  -5.082  1.00  0.00          C 
HETATM 1730  C   PTH A  38      13.732   4.651  -5.096  1.00  0.00          C 
HETATM 1731  C   PTH A  38      13.730   4.658  -5.110  1.00  0.00          C 
HETATM 1732  C   PTH A  38      13.729   4.665  -5.124  1.00  0.00          C 
HETATM 1733  C   PTH A  38      13.727   4.672  -5.138  1.00  0.00          C 
HETATM 1734  C   PTH A  38      13.725   4.680  -5.152  1.00  0.00          C 
HETATM 1735  C   PTH A  38      13.724   4.687  -5.166  1.00  0.00          C 
HETATM 1736  C   PTH A  38      13.722   4.694  -5.180  1.00  0.00          C 
HETATM 1737  C   PTH A  38      13.720   4.701  -5.194  1.00  0.00          C 
HETATM 1738  C   PTH A  38      13.718   4.709  -5.208  1.00  0.00          C 
HETATM 1739  C   PTH A  38      13.717   4.716  -5.222  1.00  0.00          C 
HETATM 1740  C   PTH A  38      13.715   4.723  -5.236  1.00  0.00          C 
HETATM 1741  C   PTH A  38      13.714   4.728  -5.245  1.00  0.00          C 
TER
HETATM 1742  C   PTH A  39      11.946   4.993  -3.329  1.00  0.00          C 
HETATM 1743  C   PTH A  39      11.955   4.980  -3.328  1.00  0.00          C 
HETATM 1744  C   PTH A  39      11.964   4.967  -3.326  1.00  0.00          C 
HETATM 1745  C   PTH A  39      11.973   4.954  -3.325  1.00  0.00          C 
HETATM 1746  C   PTH A  39      11.982   4.941  -3.323  1.00  0.00          C 
HETATM 1747  C   PTH A  39      11.991   4.928  -3.322  1.00  0.00          C 
HETATM 1748  C   PTH A  39      12.000   4.915  -3.320  1.00  0.00          C 
HETATM 1749  C   PTH A  39      12.009   4.902  -3.319  1.00  0.00          C 
HETATM 1750  C   PTH A  39      12.018   4.889  -3.317  1.00  0.00          C 
HETATM 1751  C   PTH A  39      12.027   4.876  -3.316  1.00  0.00          C 
HETATM 1752  C   PTH A  39      12.036   4.863  -3.314  1.00  0.00          C 
HETATM 1753  C   PTH A  39      12.045   4.850  -3.313  1.00  0.00          C 
HETATM 1754  C   PTH A  39      12.054   4.837  -3.311  1.00  0.00          C 
HETATM 1755  C   PTH A  39      12.063   4.824  -3.310  1.00  0.00          C 
HETATM 1756  C   PTH A  39      12.072   4.811  -3.308  1.00  0.00          C 
HETATM 1757  C   PTH A  39      12.081   4.798  -3.306  1.00  0.00          C 
HETATM 1758  C   PTH A  39      12.090   4.785  -3.305  1.00  0.00          C 
HETATM 1759  C   PTH A  39      12.098   4.771  -3.303  1.00  0.00          C 
HETATM 1760  C   PTH A  39      12.107   4.758  -3.302  1.00  0.00          C 
HETATM 1761  C   PTH A  39      12.116   4.745  -3.300  1.00  0.00          C 
HETATM 1762  C   PTH A  39      12.125   4.732  -3.299  1.00  0.00          C 
HETATM 1763  C   PTH A  39      12.134   4.719  -3.297  1.00  0.00          C 
HETATM 1764  C   PTH A  39      12.143   4.706  -3.295  1.00  0.00          C 
HETATM 1765  C   PTH A  39      12.152   4.693  -3.294  1.00  0.00          C 
HETATM 1766  C   PTH A  39      12.160   4.680  -3.292  1.00  0.00          C 
HETATM 1767  C   PTH A  39      12.169   4.667  -3.290  1.00  0.00          C 
HETATM 1768  C   PTH A  39      12.178   4.654  -3.289  1.00  0.00          C 
HETATM 1769  C   PTH A  39      12.187   4.641  -3.287  1.00  0.00          C 
HETATM 1770  C   PTH A  39      12.196   4.627  -3.285  1.00  0.00          C 
HETATM 1771  C   PTH A  39      12.204   4.614  -3.284  1.00  0.00          C 
HETATM 1772  C   PTH A  39      12.213   4.601  -3.282  1.00  0.00          C 
HETATM 1773  C   PTH A  39      12.222   4.588  -3.280  1.00  0.00          C 
HETATM 1774  C   PTH A  39      12.231   4.575  -3.278  1.00  0.00          C 
HETATM 1775  C   PTH A  39      12.239   4.562  -3.277  1.00  0.00          C 
HETATM 1776  C   PTH A  39      12.248   4.549  -3.275  1.00  0.00          C 
HETATM 1777  C   PTH A  39      12.257   4.536  -3.273  1.00  0.00          C 
HETATM 1778  C   PTH A  39      12.266   4.522  -3.271  1.00  0.00          C 
HETATM 1779  C   PTH A  39      12.274   4.509  -3.270  1.00  0.00          C 
HETATM 1780  C   PTH A  39      12.283   4.496  -3.268  1.00  0.00          C 
HETATM 1781  C   PTH A  39      12.292   4.483  -3.266  1.00  0.00          C 
HETATM 1782  C   PTH A  39      12.301   4.470  -3.264  1.00  0.00          C 
HETATM 1783  C   PTH A  39      12.309   4.457  -3.263  1.00  0.00          C 
HETATM 1784  C   PTH A  39      12.318   4.444  -3.261  1.00  0.00          C 
HETATM 1785  C   PTH A  39      12.327   4.431  -3.259  1.00  0.00          C 
HETATM 1786  C   PTH A  39      12.335   4.417  -3.257  1.00  0.00          C 
HETATM 1787  C   PTH A  39      12.344   4.404  -3.255  1.00  0.00          C 
HETATM 1788  C   PTH A  39      12.353   4.391  -3.253  1.00  0.00          C 
HETATM 1789  C   PTH A  39      12.362   4.378  -3.252  1.00  0.00          C 
HETATM 1790  C   PTH A  39      12.370   4.365  -3.250  1.00  0.00          C 
HETATM 1791  C   PTH A  39      12.379   4.352  -3.248  1.00  0.00          C 
HETATM 1792  C   PTH A  39      12.388   4.339  -3.246  1.00  0.00          C 
HETATM 1793  C   PTH A  39      12.396   4.325  -3.244  1.00  0.00          C 
HETATM 1794  C   PTH A  39      12.405   4.312  -3.242  1.00  0.00          C 
HETATM 1795  C   PTH A  39      12.414   4.299  -3.240  1.00  0.00          C 
HETATM 1796  C   PTH A  39      12.423   4.286  -3.238  1.00  0.00          C 
HETATM 1797  C   PTH A  39      12.431   4.273  -3.237  1.00  0.00          C 
HETATM 1798  C   PTH A  39      12.440   4.260  -3.235  1.00  0.00          C 
HETATM 1799  C   PTH A  39      12.449   4.247  -3.233  1.00  0.00          C 
HETATM 1800  C   PTH A  39      12.457   4.233  -3.231  1.00  0.00          C 
HETATM 1801  C   PTH A  39      12.466   4.220  -3.229  1.00  0.00          C 
HETATM 1802  C   PTH A  39      12.475   4.207  -3.228  1.00  0.00          C 
HETATM 1803  C   PTH A  39      12.484   4.194  -3.226  1.00  0.00          C 
HETATM 1804  C   PTH A  39      12.492   4.181  -3.224  1.00  0.00          C 
HETATM 1805  C   PTH A  39      12.501   4.168  -3.222  1.00  0.00          C 
HETATM 1806  C   PTH A  39      12.509   4.154  -3.221  1.00  0.00          C 
HETATM 1807  C   PTH A  39      12.518   4.141  -3.219  1.00  0.00          C 
HETATM 1808  C   PTH A  39      12.526   4.128  -3.217  1.00  0.00          C 
HETATM 1809  C   PTH A  39      12.535   4.114  -3.214  1.00  0.00          C 
HETATM 1810  C   PTH A  39      12.543   4.101  -3.212  1.00  0.00          C 
HETATM 1811  C   PTH A  39      12.551   4.088  -3.210  1.00  0.00          C 
HETATM 1812  C   PTH A  39      12.559   4.074  -3.207  1.00  0.00          C 
HETATM 1813  C   PTH A  39      12.568   4.061  -3.205  1.00  0.00          C 
HETATM 1814  C   PTH A  39      12.576   4.048  -3.202  1.00  0.00          C 
HETATM 1815  C   PTH A  39      12.584   4.034  -3.199  1.00  0.00          C 
HETATM 1816  C   PTH A  39      12.592   4.021  -3.197  1.00  0.00          C 
HETATM 1817  C   PTH A  39      12.600   4.008  -3.194  1.00  0.00          C 
HETATM 1818  C   PTH A  39      12.609   3.994  -3.191  1.00  0.00          C 
HETATM 1819  C   PTH A  39      12.617   3.981  -3.189  1.00  0.00          C 
HETATM 1820  C   PTH A  39      12.625   3.968  -3.186  1.00  0.00          C 
HETATM 1821  C   PTH A  39      12.637   3.949  -3.182  1.00  0.00          C 
TER
HETATM 1822  C   PTH A  40      11.946   4.993  -3.329  1.00  0.00          C 
HETATM 1823  C   PTH A  40      11.937   5.006  -3.330  1.00  0.00          C 
HETATM 1824  C   PTH A  40      11.928   5.019  -3.332  1.00  0.00          C 
HETATM 1825  C   PTH A  40      11.919   5.032  -3.333  1.00  0.00          C 
HETATM 1826  C   PTH A  40      11.910   5.044  -3.335  1.00  0.00          C 
HETATM 1827  C   PTH A  40      11.901   5.057  -3.336  1.00  0.00          C 
HETATM 1828  C   PTH A  40      11.891   5.070  -3.337  1.00  0.00          C 
HETATM 1829  C   PTH A  40      11.882   5.083  -3.339  1.00  0.00          C 
HETATM 1830  C   PTH A  40      11.873   5.096  -3.340  1.00  0.00          C 
HETATM 1831  C   PTH A  40      11.864   5.109  -3.341  1.00  0.00          C 
HETATM 1832  C   PTH A  40      11.855   5.122  -3.343  1.00  0.00          C 
HETATM 1833  C   PTH A  40      11.846   5.135  -3.344  1.00  0.00          C 
HETATM 1834  C   PTH A  40      11.837   5.148  -3.345  1.00  0.00          C 
HETATM 1835  C   PTH A  40      11.827   5.161  -3.347  1.00  0.00          C 
HETATM 1836  C   PTH A  40      11.818   5.174  -3.348  1.00  0.00          C 
HETATM 1837  C   PTH A  40      11.809   5.187  -3.349  1.00  0.00          C 
HETATM 1838  C   PTH A  40      11.800   5.199  -3.351  1.00  0.00          C 
HETATM 1839  C   PTH A  40      11.791   5.212  -3.352  1.00  0.00          C 
HETATM 1840  C   PTH A  40      11.782   5.225  -3.353  1.00  0.00          C 
HETATM 1841  C   PTH A  40      11.772   5.238  -3.354  1.00  0.00          C 
HETATM 1842  C   PTH A  40      11.763   5.251  -3.355  1.00  0.00          C 
HETATM 1843  C   PTH A  40      11.754   5.264  -3.357  1.00  0.00          C 
HETATM 1844  C   PTH A  40      11.745   5.277  -3.358  1.00  0.00          C 
HETATM 1845  C   PTH A  40      11.736   5.290  -3.359  1.00  0.00          C 
HETATM 1846  C   PTH A  40      11.727   5.303  -3.360  1.00  0.00          C 
HETATM 1847  C   PTH A  40      11.718   5.316  -3.361  1.00  0.00          C 
HETATM 1848  C   PTH A  40      11.709   5.329  -3.362  1.00  0.00          C 
HETATM 1849  C   PTH A  40      11.699   5.342  -3.363  1.00  0.00          C 
HETATM 1850  C   PTH A  40      11.690   5.355  -3.364  1.00  0.00          C 
HETATM 1851  C   PTH A  40      11.681   5.368  -3.365  1.00  0.00          C 
HETATM 1852  C   PTH A  40      11.672   5.381  -3.366  1.00  0.00          C 
HETATM 1853  C   PTH A  40      11.663   5.394  -3.367  1.00  0.00          C 
HETATM 1854  C   PTH A  40      11.654   5.407  -3.368  1.00  0.00          C 
HETATM 1855  C   PTH A  40      11.645   5.420  -3.369  1.00  0.00          C 
HETATM 1856  C   PTH A  40      11.637   5.433  -3.370  1.00  0.00          C 
HETATM 1857  C   PTH A  40      11.628   5.446  -3.371  1.00  0.00          C 
HETATM 1858  C   PTH A  40      11.619   5.460  -3.371  1.00  0.00          C 
HETATM 1859  C   PTH A  40      11.611   5.473  -3.372  1.00  0.00          C 
HETATM 1860  C   PTH A  40      11.602   5.486  -3.372  1.00  0.00          C 
HETATM 1861  C   PTH A  40      11.594   5.500  -3.373  1.00  0.00          C 
HETATM 1862  C   PTH A  40      11.586   5.514  -3.373  1.00  0.00          C 
HETATM 1863  C   PTH A  40      11.578   5.527  -3.373  1.00  0.00          C 
HETATM 1864  C   PTH A  40      11.570   5.541  -3.373  1.00  0.00          C 
HETATM 1865  C   PTH A  40      11.562   5.555  -3.374  1.00  0.00          C 
HETATM 1866  C   PTH A  40      11.550   5.575  -3.374  1.00  0.00          C 
TER
HETATM 1867  C   PTH A  41      19.450   4.700  -1.173  1.00  0.00          C 
HETATM 1868  C   PTH A  41      19.464   4.693  -1.172  1.00  0.00          C 
HETATM 1869  C   PTH A  41      19.479   4.686  -1.170  1.00  0.00          C 
HETATM 1870  C   PTH A  41      19.493   4.680  -1.169  1.00  0.00          C 
HETATM 1871  C   PTH A  41      19.507   4.673  -1.167  1.00  0.00          C 
HETATM 1872  C   PTH A  41      19.522   4.666  -1.165  1.00  0.00          C 
HETATM 1873  C   PTH A  41      19.536   4.660  -1.164  1.00  0.00          C 
HETATM 1874  C   PTH A  41      19.550   4.653  -1.162  1.00  0.00          C 
HETATM 1875  C   PTH A  41      19.565   4.646  -1.161  1.00  0.00          C 
HETATM 1876  C   PTH A  41      19.579   4.640  -1.159  1.00  0.00          C 
HETATM 1877  C   PTH A  41      19.593   4.633  -1.157  1.00  0.00          C 
HETATM 1878  C   PTH A  41      19.607   4.626  -1.156  1.00  0.00          C 
HETATM 1879  C   PTH A  41      19.622   4.619  -1.154  1.00  0.00          C 
HETATM 1880  C   PTH A  41      19.636   4.613  -1.152  1.00  0.00          C 
HETATM 1881  C   PTH A  41      19.650   4.606  -1.151  1.00  0.00          C 
HETATM 1882  C   PTH A  41      19.665   4.599  -1.149  1.00  0.00          C 
HETATM 1883  C   PTH A  41      19.679   4.593  -1.147  1.00  0.00          C 
HETATM 1884  C   PTH A  41      19.693   4.586  -1.146  1.00  0.00          C 
HETATM 1885  C   PTH A  41      19.707   4.579  -1.144  1.00  0.00          C 
HETATM 1886  C   PTH A  41      19.722   4.572  -1.143  1.00  0.00          C 
HETATM 1887  C   PTH A  41      19.736   4.566  -1.141  1.00  0.00          C 
HETATM 1888  C   PTH A  41      19.750   4.559  -1.139  1.00  0.00          C 
HETATM 1889  C   PTH A  41      19.765   4.552  -1.138  1.00  0.00          C 
HETATM 1890  C   PTH A  41      19.785   4.543  -1.135  1.00  0.00          C 
TER
HETATM 1891  C   PTH A  42      19.450   4.700  -1.173  1.00  0.00          C 
HETATM 1892  C   PTH A  42      19.436   4.707  -1.175  1.00  0.00          C 
HETATM 1893  C   PTH A  42      19.421   4.713  -1.177  1.00  0.00          C 
HETATM 1894  C   PTH A  42      19.407   4.720  -1.178  1.00  0.00          C 
HETATM 1895  C   PTH A  42      19.393   4.727  -1.180  1.00  0.00          C 
HETATM 1896  C   PTH A  42      19.379   4.733  -1.181  1.00  0.00          C 
HETATM 1897  C   PTH A  42      19.364   4.740  -1.183  1.00  0.00          C 
HETATM 1898  C   PTH A  42      19.350   4.747  -1.185  1.00  0.00          C 
HETATM 1899  C   PTH A  42      19.336   4.753  -1.186  1.00  0.00          C 
HETATM 1900  C   PTH A  42      19.321   4.760  -1.188  1.00  0.00          C 
HETATM 1901  C   PTH A  42      19.307   4.766  -1.189  1.00  0.00          C 
HETATM 1902  C   PTH A  42      19.293   4.773  -1.191  1.00  0.00          C 
HETATM 1903  C   PTH A  42      19.278   4.780  -1.192  1.00  0.00          C 
HETATM 1904  C   PTH A  42      19.264   4.786  -1.194  1.00  0.00          C 
HETATM 1905  C   PTH A  42      19.249   4.793  -1.195  1.00  0.00          C 
HETATM 1906  C   PTH A  42      19.235   4.799  -1.197  1.00  0.00          C 
HETATM 1907  C   PTH A  42      19.221   4.806  -1.198  1.00  0.00          C 
HETATM 1908  C   PTH A  42      19.206   4.812  -1.200  1.00  0.00          C 
HETATM 1909  C   PTH A  42      19.192   4.819  -1.201  1.00  0.00          C 
HETATM 1910  C   PTH A  42      19.177   4.825  -1.203  1.00  0.00          C 
HETATM 1911  C   PTH A  42      19.163   4.832  -1.204  1.00  0.00          C 
HETATM 1912  C   PTH A  42      19.149   4.839  -1.206  1.00  0.00          C 
HETATM 1913  C   PTH A  42      19.134   4.845  -1.207  1.00  0.00          C 
HETATM 1914  C   PTH A  42      19.120   4.852  -1.209  1.00  0.00          C 
HETATM 1915  C   PTH A  42      19.106   4.859  -1.210  1.00  0.00          C 
HETATM 1916  C   PTH A  42      19.092   4.866  -1.212  1.00  0.00          C 
HETATM 1917  C   PTH A  42      19.077   4.873  -1.213  1.00  0.00          C 
HETATM 1918  C   PTH A  42      19.063   4.880  -1.215  1.00  0.00          C 
HETATM 1919  C   PTH A  42      19.049   4.887  -1.217  1.00  0.00          C 
HETATM 1920  C   PTH A  42      19.035   4.894  -1.218  1.00  0.00          C 
HETATM 1921  C   PTH A  42      19.021   4.901  -1.220  1.00  0.00          C 
HETATM 1922  C   PTH A  42      19.007   4.908  -1.222  1.00  0.00          C 
HETATM 1923  C   PTH A  42      18.993   4.915  -1.224  1.00  0.00          C 
HETATM 1924  C   PTH A  42      18.979   4.922  -1.225  1.00  0.00          C 
HETATM 1925  C   PTH A  42      18.964   4.929  -1.227  1.00  0.00          C 
HETATM 1926  C   PTH A  42      18.950   4.936  -1.229  1.00  0.00          C 
HETATM 1927  C   PTH A  42      18.936   4.943  -1.231  1.00  0.00          C 
HETATM 1928  C   PTH A  42      18.922   4.950  -1.232  1.00  0.00          C 
HETATM 1929  C   PTH A  42      18.908   4.958  -1.234  1.00  0.00          C 
HETATM 1930  C   PTH A  42      18.894   4.965  -1.236  1.00  0.00          C 
HETATM 1931  C   PTH A  42      18.880   4.972  -1.238  1.00  0.00          C 
HETATM 1932  C   PTH A  42      18.866   4.979  -1.239  1.00  0.00          C 
HETATM 1933  C   PTH A  42      18.852   4.986  -1.241  1.00  0.00          C 
HETATM 1934  C   PTH A  42      18.838   4.993  -1.243  1.00  0.00          C 
HETATM 1935  C   PTH A  42      18.824   5.000  -1.245  1.00  0.00          C 
HETATM 1936  C   PTH A  42      18.812   5.007  -1.246  1.00  0.00          C 
TER
HETATM 1937  C   PTH A  43      15.582   4.600  -3.413  1.00  0.00          C 
HETATM 1938  C   PTH A  43      15.569   4.598  -3.405  1.00  0.00          C 
HETATM 1939  C   PTH A  43      15.555   4.597  -3.398  1.00  0.00          C 
HETATM 1940  C   PTH A  43      15.541   4.596  -3.390  1.00  0.00          C 
HETATM 1941  C   PTH A  43      15.527   4.595  -3.382  1.00  0.00          C 
HETATM 1942  C   PTH A  43      15.513   4.594  -3.374  1.00  0.00          C 
HETATM 1943  C   PTH A  43      15.500   4.592  -3.367  1.00  0.00          C 
HETATM 1944  C   PTH A  43      15.486   4.591  -3.359  1.00  0.00          C 
HETATM 1945  C   PTH A  43      15.472   4.590  -3.351  1.00  0.00          C 
HETATM 1946  C   PTH A  43      15.458   4.589  -3.343  1.00  0.00          C 
HETATM 1947  C   PTH A  43      15.445   4.588  -3.335  1.00  0.00          C 
HETATM 1948  C   PTH A  43      15.431   4.587  -3.328  1.00  0.00          C 
HETATM 1949  C   PTH A  43      15.417   4.585  -3.320  1.00  0.00          C 
HETATM 1950  C   PTH A  43      15.403   4.584  -3.312  1.00  0.00          C 
HETATM 1951  C   PTH A  43      15.390   4.583  -3.304  1.00  0.00          C 
HETATM 1952  C   PTH A  43      15.376   4.582  -3.296  1.00  0.00          C 
HETATM 1953  C   PTH A  43      15.362   4.581  -3.288  1.00  0.00          C 
HETATM 1954  C   PTH A  43      15.348   4.579  -3.280  1.00  0.00          C 
HETATM 1955  C   PTH A  43      15.335   4.578  -3.272  1.00  0.00          C 
HETATM 1956  C   PTH A  43      15.321   4.577  -3.265  1.00  0.00          C 
HETATM 1957  C   PTH A  43      15.307   4.576  -3.257  1.00  0.00          C 
HETATM 1958  C   PTH A  43      15.294   4.574  -3.249  1.00  0.00          C 
HETATM 1959  C   PTH A  43      15.280   4.573  -3.241  1.00  0.00          C 
HETATM 1960  C   PTH A  43      15.266   4.572  -3.233  1.00  0.00          C 
HETATM 1961  C   PTH A  43      15.252   4.571  -3.225  1.00  0.00          C 
HETATM 1962  C   PTH A  43      15.239   4.570  -3.217  1.00  0.00          C 
HETATM 1963  C   PTH A  43      15.225   4.569  -3.209  1.00  0.00          C 
HETATM 1964  C   PTH A  43      15.211   4.568  -3.201  1.00  0.00          C 
HETATM 1965  C   PTH A  43      15.197   4.567  -3.194  1.00  0.00          C 
HETATM 1966  C   PTH A  43      15.183   4.566  -3.186  1.00  0.00          C 
HETATM 1967  C   PTH A  43      15.170   4.565  -3.178  1.00  0.00          C 
HETATM 1968  C   PTH A  43      15.156   4.564  -3.171  1.00  0.00          C 
HETATM 1969  C   PTH A  43      15.142   4.563  -3.163  1.00  0.00          C 
HETATM 1970  C   PTH A  43      15.128   4.562  -3.155  1.00  0.00          C 
HETATM 1971  C   PTH A  43      15.114   4.561  -3.148  1.00  0.00          C 
HETATM 1972  C   PTH A  43      15.100   4.560  -3.140  1.00  0.00          C 
HETATM 1973  C   PTH A  43      15.086   4.559  -3.132  1.00  0.00          C 
HETATM 1974  C   PTH A  43      15.072   4.558  -3.125  1.00  0.00          C 
HETATM 1975  C   PTH A  43      15.059   4.558  -3.117  1.00  0.00          C 
HETATM 1976  C   PTH A  43      15.045   4.557  -3.110  1.00  0.00          C 
HETATM 1977  C   PTH A  43      15.031   4.556  -3.102  1.00  0.00          C 
HETATM 1978  C   PTH A  43      15.017   4.555  -3.094  1.00  0.00          C 
HETATM 1979  C   PTH A  43      15.003   4.554  -3.087  1.00  0.00          C 
HETATM 1980  C   PTH A  43      14.989   4.554  -3.079  1.00  0.00          C 
HETATM 1981  C   PTH A  43      14.975   4.553  -3.072  1.00  0.00          C 
HETATM 1982  C   PTH A  43      14.961   4.552  -3.064  1.00  0.00          C 
HETATM 1983  C   PTH A  43      14.947   4.551  -3.057  1.00  0.00          C 
HETATM 1984  C   PTH A  43      14.933   4.551  -3.049  1.00  0.00          C 
HETATM 1985  C   PTH A  43      14.922   4.550  -3.043  1.00  0.00          C 
TER
HETATM 1986  C   PTH A  44      15.582   4.600  -3.413  1.00  0.00          C 
HETATM 1987  C   PTH A  44      15.596   4.601  -3.421  1.00  0.00          C 
HETATM 1988  C   PTH A  44      15.610   4.602  -3.429  1.00  0.00          C 
HETATM 1989  C   PTH A  44      15.624   4.603  -3.436  1.00  0.00          C 
HETATM 1990  C   PTH A  44      15.638   4.604  -3.444  1.00  0.00          C 
HETATM 1991  C   PTH A  44      15.651   4.606  -3.452  1.00  0.00          C 
HETATM 1992  C   PTH A  44      15.665   4.607  -3.460  1.00  0.00          C 
HETATM 1993  C   PTH A  44      15.679   4.608  -3.467  1.00  0.00          C 
HETATM 1994  C   PTH A  44      15.693   4.609  -3.475  1.00  0.00          C 
HETATM 1995  C   PTH A  44      15.707   4.610  -3.483  1.00  0.00          C 
HETATM 1996  C   PTH A  44      15.720   4.612  -3.491  1.00  0.00          C 
HETATM 1997  C   PTH A  44      15.734   4.613  -3.498  1.00  0.00          C 
HETATM 1998  C   PTH A  44      15.748   4.614  -3.506  1.00  0.00          C 
HETATM 1999  C   PTH A  44      15.762   4.615  -3.514  1.00  0.00          C 
HETATM 2000  C   PTH A  44      15.776   4.617  -3.521  1.00  0.00          C 
HETATM 2001  C   PTH A  44      15.790   4.618  -3.529  1.00  0.00          C 
HETATM 2002  C   PTH A  44      15.803   4.619  -3.537  1.00  0.00          C 
HETATM 2003  C   PTH A  44      15.817   4.621  -3.544  1.00  0.00          C 
HETATM 2004  C   PTH A  44      15.831   4.622  -3.552  1.00  0.00          C 
HETATM 2005  C   PTH A  44      15.845   4.623  -3.560  1.00  0.00          C 
HETATM 2006  C   PTH A  44      15.859   4.625  -3.567  1.00  0.00          C 
HETATM 2007  C   PTH A  44      15.873   4.626  -3.575  1.00  0.00          C 
HETATM 2008  C   PTH A  44      15.887   4.627  -3.582  1.00  0.00          C 
HETATM 2009  C   PTH A  44      15.901   4.629  -3.590  1.00  0.00          C 
HETATM 2010  C   PTH A  44      15.914   4.630  -3.598  1.00  0.00          C 
HETATM 2011  C   PTH A  44      15.928   4.631  -3.605  1.00  0.00          C 
HETATM 2012  C   PTH A  44      15.942   4.632  -3.613  1.00  0.00          C 
HETATM 2013  C   PTH A  44      15.956   4.633  -3.621  1.00  0.00          C 
HETATM 2014  C   PTH A  44      15.970   4.634  -3.629  1.00  0.00          C 
HETATM 2015  C   PTH A  44      15.983   4.635  -3.636  1.00  0.00          C 
HETATM 2016  C   PTH A  44      15.997   4.636  -3.644  1.00  0.00          C 
HETATM 2017  C   PTH A  44      16.011   4.637  -3.652  1.00  0.00          C 
HETATM 2018  C   PTH A  44      16.025   4.638  -3.660  1.00  0.00          C 
HETATM 2019  C   PTH A  44      16.039   4.639  -3.668  1.00  0.00          C 
HETATM 2020  C   PTH A  44      16.052   4.640  -3.676  1.00  0.00          C 
HETATM 2021  C   PTH A  44      16.066   4.641  -3.684  1.00  0.00          C 
HETATM 2022  C   PTH A  44      16.080   4.642  -3.692  1.00  0.00          C 
HETATM 2023  C   PTH A  44      16.093   4.643  -3.700  1.00  0.00          C 
HETATM 2024  C   PTH A  44      16.107   4.644  -3.708  1.00  0.00          C 
HETATM 2025  C   PTH A  44      16.121   4.644  -3.716  1.00  0.00          C 
HETATM 2026  C   PTH A  44      16.135   4.645  -3.724  1.00  0.00          C 
HETATM 2027  C   PTH A  44      16.148   4.646  -3.731  1.00  0.00          C 
HETATM 2028  C   PTH A  44      16.162   4.647  -3.739  1.00  0.00          C 
HETATM 2029  C   PTH A  44      16.176   4.648  -3.747  1.00  0.00          C 
HETATM 2030  C   PTH A  44      16.189   4.649  -3.755  1.00  0.00          C 
HETATM 2031  C   PTH A  44      16.203   4.649  -3.763  1.00  0.00          C 
HETATM 2032  C   PTH A  44      16.217   4.650  -3.772  1.00  0.00          C 
HETATM 2033  C   PTH A  44      16.230   4.651  -3.780  1.00  0.00          C 
HETATM 2034  C   PTH A  44      16.243   4.652  -3.787  1.00  0.00          C 
TER
HETATM 2035  C   PTH A  45      13.278   4.386  -5.698  1.00  0.00          C 
HETATM 2036  C   PTH A  45      13.269   4.378  -5.708  1.00  0.00          C 
HETATM 2037  C   PTH A  45      13.259   4.371  -5.718  1.00  0.00          C 
HETATM 2038  C   PTH A  45      13.249   4.363  -5.728  1.00  0.00          C 
HETATM 2039  C   PTH A  45      13.240   4.355  -5.738  1.00  0.00          C 
HETATM 2040  C   PTH A  45      13.230   4.347  -5.748  1.00  0.00          C 
HETATM 2041  C   PTH A  45      13.221   4.340  -5.758  1.00  0.00          C 
HETATM 2042  C   PTH A  45      13.211   4.332  -5.768  1.00  0.00          C 
HETATM 2043  C   PTH A  45      13.202   4.324  -5.778  1.00  0.00          C 
HETATM 2044  C   PTH A  45      13.192   4.316  -5.788  1.00  0.00          C 
HETATM 2045  C   PTH A  45      13.182   4.309  -5.798  1.00  0.00          C 
HETATM 2046  C   PTH A  45      13.173   4.301  -5.808  1.00  0.00          C 
HETATM 2047  C   PTH A  45      13.163   4.293  -5.818  1.00  0.00          C 
HETATM 2048  C   PTH A  45      13.154   4.285  -5.828  1.00  0.00          C 
HETATM 2049  C   PTH A  45      13.144   4.278  -5.838  1.00  0.00          C 
HETATM 2050  C   PTH A  45      13.135   4.270  -5.848  1.00  0.00          C 
HETATM 2051  C   PTH A  45      13.125   4.262  -5.858  1.00  0.00          C 
HETATM 2052  C   PTH A  45      13.115   4.254  -5.868  1.00  0.00          C 
HETATM 2053  C   PTH A  45      13.106   4.247  -5.878  1.00  0.00          C 
HETATM 2054  C   PTH A  45      13.096   4.239  -5.888  1.00  0.00          C 
HETATM 2055  C   PTH A  45      13.087   4.231  -5.899  1.00  0.00          C 
HETATM 2056  C   PTH A  45      13.077   4.223  -5.909  1.00  0.00          C 
HETATM 2057  C   PTH A  45      13.061   4.211  -5.925  1.00  0.00          C 
TER
HETATM 2058  C   PTH A  46      13.278   4.386  -5.698  1.00  0.00          C 
HETATM 2059  C   PTH A  46      13.288   4.394  -5.688  1.00  0.00          C 
HETATM 2060  C   PTH A  46      13.297   4.402  -5.678  1.00  0.00          C 
HETATM 2061  C   PTH A  46      13.307   4.409  -5.668  1.00  0.00          C 
HETATM 2062  C   PTH A  46      13.317   4.417  -5.658  1.00  0.00          C 
HETATM 2063  C   PTH A  46      13.326   4.425  -5.648  1.00  0.00          C 
HETATM 2064  C   PTH A  46      13.336   4.433  -5.638  1.00  0.00          C 
HETATM 2065  C   PTH A  46      13.345   4.441  -5.628  1.00  0.00          C 
HETATM 2066  C   PTH A  46      13.355   4.448  -5.618  1.00  0.00          C 
HETATM 2067  C   PTH A  46      13.364   4.456  -5.608  1.00  0.00          C 
HETATM 2068  C   PTH A  46      13.374   4.464  -5.598  1.00  0.00          C 
HETATM 2069  C   PTH A  46      13.384   4.472  -5.588  1.00  0.00          C 
HETATM 2070  C   PTH A  46      13.393   4.480  -5.579  1.00  0.00          C 
HETATM 2071  C   PTH A  46      13.403   4.488  -5.569  1.00  0.00          C 
HETATM 2072  C   PTH A  46      13.412   4.496  -5.559  1.00  0.00          C 
HETATM 2073  C   PTH A  46      13.422   4.504  -5.549  1.00  0.00          C 
HETATM 2074  C   PTH A  46      13.431   4.512  -5.539  1.00  0.00          C 
HETATM 2075  C   PTH A  46      13.441   4.520  -5.529  1.00  0.00          C 
HETATM 2076  C   PTH A  46      13.451   4.527  -5.519  1.00  0.00          C 
HETATM 2077  C   PTH A  46      13.460   4.535  -5.510  1.00  0.00          C 
HETATM 2078  C   PTH A  46      13.470   4.543  -5.500  1.00  0.00          C 
HETATM 2079  C   PTH A  46      13.479   4.551  -5.490  1.00  0.00          C 
HETATM 2080  C   PTH A  46      13.489   4.559  -5.480  1.00  0.00          C 
HETATM 2081  C   PTH A  46      13.499   4.567  -5.470  1.00  0.00          C 
HETATM 2082  C   PTH A  46      13.509   4.574  -5.460  1.00  0.00          C 
HETATM 2083  C   PTH A  46      13.518   4.582  -5.450  1.00  0.00          C 
HETATM 2084  C   PTH A  46      13.528   4.589  -5.440  1.00  0.00          C 
HETATM 2085  C   PTH A  46      13.538   4.597  -5.430  1.00  0.00          C 
HETATM 2086  C   PTH A  46      13.548   4.604  -5.420  1.00  0.00          C 
HETATM 2087  C   PTH A  46      13.557   4.612  -5.410  1.00  0.00          C 
HETATM 2088  C   PTH A  46      13.567   4.619  -5.400  1.00  0.00          C 
HETATM 2089  C   PTH A  46      13.577   4.626  -5.389  1.00  0.00          C 
HETATM 2090  C   PTH A  46      13.587   4.634  -5.379  1.00  0.00          C 
HETATM 2091  C   PTH A  46      13.596   4.641  -5.369  1.00  0.00          C 
HETATM 2092  C   PTH A  46      13.606   4.648  -5.359  1.00  0.00          C 
HETATM 2093  C   PTH A  46      13.616   4.655  -5.349  1.00  0.00          C 
HETATM 2094  C   PTH A  46      13.626   4.663  -5.338  1.00  0.00          C 
HETATM 2095  C   PTH A  46      13.635   4.670  -5.328  1.00  0.00          C 
HETATM 2096  C   PTH A  46      13.645   4.677  -5.318  1.00  0.00          C 
HETATM 2097  C   PTH A  46      13.655   4.684  -5.308  1.00  0.00          C 
HETATM 2098  C   PTH A  46      13.664   4.691  -5.297  1.00  0.00          C 
HETATM 2099  C   PTH A  46      13.674   4.699  -5.287  1.00  0.00          C 
HETATM 2100  C   PTH A  46      13.684   4.706  -5.277  1.00  0.00          C 
HETATM 2101  C   PTH A  46      13.694   4.713  -5.267  1.00  0.00          C 
HETATM 2102  C   PTH A  46      13.703   4.720  -5.256  1.00  0.00          C 
HETATM 2103  C   PTH A  46      13.714   4.728  -5.245  1.00  0.00          C 
TER
HETATM 2104  C   PTH A  47      18.617   4.939  -1.969  1.00  0.00          C 
HETATM 2105  C   PTH A  47      18.621   4.940  -1.954  1.00  0.00          C 
HETATM 2106  C   PTH A  47      18.624   4.942  -1.939  1.00  0.00          C 
HETATM 2107  C   PTH A  47      18.628   4.943  -1.923  1.00  0.00          C 
HETATM 2108  C   PTH A  47      18.632   4.944  -1.908  1.00  0.00          C 
HETATM 2109  C   PTH A  47      18.636   4.946  -1.893  1.00  0.00          C 
HETATM 2110  C   PTH A  47      18.640   4.947  -1.877  1.00  0.00          C 
HETATM 2111  C   PTH A  47      18.643   4.948  -1.862  1.00  0.00          C 
HETATM 2112  C   PTH A  47      18.647   4.950  -1.847  1.00  0.00          C 
HETATM 2113  C   PTH A  47      18.651   4.951  -1.831  1.00  0.00          C 
HETATM 2114  C   PTH A  47      18.655   4.952  -1.816  1.00  0.00          C 
HETATM 2115  C   PTH A  47      18.659   4.954  -1.800  1.00  0.00          C 
HETATM 2116  C   PTH A  47      18.662   4.955  -1.785  1.00  0.00          C 
HETATM 2117  C   PTH A  47      18.666   4.956  -1.770  1.00  0.00          C 
HETATM 2118  C   PTH A  47      18.670   4.958  -1.754  1.00  0.00          C 
HETATM 2119  C   PTH A  47      18.674   4.959  -1.739  1.00  0.00          C 
HETATM 2120  C   PTH A  47      18.677   4.960  -1.724  1.00  0.00          C 
HETATM 2121  C   PTH A  47      18.681   4.962  -1.708  1.00  0.00          C 
HETATM 2122  C   PTH A  47      18.685   4.963  -1.693  1.00  0.00          C 
HETATM 2123  C   PTH A  47      18.689   4.964  -1.677  1.00  0.00          C 
HETATM 2124  C   PTH A  47      18.692   4.965  -1.662  1.00  0.00          C 
HETATM 2125  C   PTH A  47      18.696   4.967  -1.647  1.00  0.00          C 
HETATM 2126  C   PTH A  47      18.700   4.968  -1.631  1.00  0.00          C 
HETATM 2127  C   PTH A  47      18.704   4.969  -1.616  1.00  0.00          C 
HETATM 2128  C   PTH A  47      18.708   4.970  -1.601  1.00  0.00          C 
HETATM 2129  C   PTH A  47      18.712   4.972  -1.585  1.00  0.00          C 
HETATM 2130  C   PTH A  47      18.716   4.973  -1.570  1.00  0.00          C 
HETATM 2131  C   PTH A  47      18.720   4.975  -1.555  1.00  0.00          C 
HETATM 2132  C   PTH A  47      18.724   4.976  -1.540  1.00  0.00          C 
HETATM 2133  C   PTH A  47      18.729   4.978  -1.524  1.00  0.00          C 
HETATM 2134  C   PTH A  47      18.733   4.979  -1.509  1.00  0.00          C 
HETATM 2135  C   PTH A  47      18.738   4.981  -1.494  1.00  0.00          C 
HETATM 2136  C   PTH A  47      18.742   4.982  -1.479  1.00  0.00          C 
HETATM 2137  C   PTH A  47      18.746   4.984  -1.464  1.00  0.00          C 
HETATM 2138  C   PTH A  47      18.751   4.985  -1.449  1.00  0.00          C 
HETATM 2139  C   PTH A  47      18.755   4.987  -1.433  1.00  0.00          C 
HETATM 2140  C   PTH A  47      18.760   4.988  -1.418  1.00  0.00          C 
HETATM 2141  C   PTH A  47      18.764   4.990  -1.403  1.00  0.00          C 
HETATM 2142  C   PTH A  47      18.769   4.991  -1.388  1.00  0.00          C 
HETATM 2143  C   PTH A  47      18.773   4.993  -1.373  1.00  0.00          C 
HETATM 2144  C   PTH A  47      18.778   4.995  -1.358  1.00  0.00          C 
HETATM 2145  C   PTH A  47      18.782   4.996  -1.343  1.00  0.00          C 
HETATM 2146  C   PTH A  47      18.787   4.998  -1.328  1.00  0.00          C 
HETATM 2147  C   PTH A  47      18.792   4.999  -1.312  1.00  0.00          C 
HETATM 2148  C   PTH A  47      18.796   5.001  -1.297  1.00  0.00          C 
HETATM 2149  C   PTH A  47      18.801   5.003  -1.282  1.00  0.00          C 
HETATM 2150  C   PTH A  47      18.805   5.004  -1.267  1.00  0.00          C 
HETATM 2151  C   PTH A  47      18.812   5.007  -1.246  1.00  0.00          C 
TER
HETATM 2152  C   PTH A  48      18.617   4.939  -1.969  1.00  0.00          C 
HETATM 2153  C   PTH A  48      18.613   4.937  -1.985  1.00  0.00          C 
HETATM 2154  C   PTH A  48      18.609   4.936  -2.000  1.00  0.00          C 
HETATM 2155  C   PTH A  48      18.605   4.935  -2.015  1.00  0.00          C 
HETATM 2156  C   PTH A  48      18.602   4.933  -2.031  1.00  0.00          C 
HETATM 2157  C   PTH A  48      18.598   4.932  -2.046  1.00  0.00          C 
HETATM 2158  C   PTH A  48      18.594   4.931  -2.061  1.00  0.00          C 
HETATM 2159  C   PTH A  48      18.590   4.929  -2.077  1.00  0.00          C 
HETATM 2160  C   PTH A  48      18.586   4.928  -2.092  1.00  0.00          C 
HETATM 2161  C   PTH A  48      18.583   4.927  -2.107  1.00  0.00          C 
HETATM 2162  C   PTH A  48      18.579   4.925  -2.123  1.00  0.00          C 
HETATM 2163  C   PTH A  48      18.575   4.924  -2.138  1.00  0.00          C 
HETATM 2164  C   PTH A  48      18.571   4.923  -2.154  1.00  0.00          C 
HETATM 2165  C   PTH A  48      18.567   4.921  -2.169  1.00  0.00          C 
HETATM 2166  C   PTH A  48      18.564   4.920  -2.184  1.00  0.00          C 
HETATM 2167  C   PTH A  48      18.560   4.919  -2.200  1.00  0.00          C 
HETATM 2168  C   PTH A  48      18.556   4.918  -2.215  1.00  0.00          C 
HETATM 2169  C   PTH A  48      18.552   4.916  -2.230  1.00  0.00          C 
HETATM 2170  C   PTH A  48      18.548   4.915  -2.246  1.00  0.00          C 
HETATM 2171  C   PTH A  48      18.545   4.914  -2.261  1.00  0.00          C 
HETATM 2172  C   PTH A  48      18.541   4.913  -2.277  1.00  0.00          C 
HETATM 2173  C   PTH A  48      18.537   4.912  -2.292  1.00  0.00          C 
HETATM 2174  C   PTH A  48      18.533   4.911  -2.307  1.00  0.00          C 
HETATM 2175  C   PTH A  48      18.530   4.909  -2.323  1.00  0.00          C 
HETATM 2176  C   PTH A  48      18.526   4.908  -2.338  1.00  0.00          C 
HETATM 2177  C   PTH A  48      18.522   4.907  -2.353  1.00  0.00          C 
HETATM 2178  C   PTH A  48      18.518   4.905  -2.369  1.00  0.00          C 
HETATM 2179  C   PTH A  48      18.515   4.904  -2.384  1.00  0.00          C 
HETATM 2180  C   PTH A  48      18.511   4.902  -2.399  1.00  0.00          C 
HETATM 2181  C   PTH A  48      18.508   4.900  -2.415  1.00  0.00          C 
HETATM 2182  C   PTH A  48      18.504   4.898  -2.430  1.00  0.00          C 
HETATM 2183  C   PTH A  48      18.500   4.896  -2.445  1.00  0.00          C 
HETATM 2184  C   PTH A  48      18.497   4.894  -2.461  1.00  0.00          C 
HETATM 2185  C   PTH A  48      18.493   4.892  -2.476  1.00  0.00          C 
HETATM 2186  C   PTH A  48      18.490   4.889  -2.491  1.00  0.00          C 
HETATM 2187  C   PTH A  48      18.486   4.887  -2.507  1.00  0.00          C 
HETATM 2188  C   PTH A  48      18.483   4.885  -2.522  1.00  0.00          C 
HETATM 2189  C   PTH A  48      18.479   4.882  -2.537  1.00  0.00          C 
HETATM 2190  C   PTH A  48      18.475   4.880  -2.553  1.00  0.00          C 
HETATM 2191  C   PTH A  48      18.472   4.878  -2.568  1.00  0.00          C 
HETATM 2192  C   PTH A  48      18.468   4.875  -2.583  1.00  0.00          C 
HETATM 2193  C   PTH A  48      18.465   4.873  -2.598  1.00  0.00          C 
HETATM 2194  C   PTH A  48      18.461   4.870  -2.614  1.00  0.00          C 
HETATM 2195  C   PTH A  48      18.458   4.868  -2.629  1.00  0.00          C 
HETATM 2196  C   PTH A  48      18.454   4.865  -2.644  1.00  0.00          C 
HETATM 2197  C   PTH A  48      18.451   4.863  -2.660  1.00  0.00          C 
HETATM 2198  C   PTH A  48      18.447   4.860  -2.675  1.00  0.00          C 
HETATM 2199  C   PTH A  48      18.444   4.858  -2.690  1.00  0.00          C 
HETATM 2200  C   PTH A  48      18.440   4.855  -2.705  1.00  0.00          C 
HETATM 2201  C   PTH A  48      18.435   4.851  -2.728  1.00  0.00          C 
TER
HETATM 2202  C   PTH A  49      14.727   5.207  -2.850  1.00  0.00          C 
HETATM 2203  C   PTH A  49      14.731   5.192  -2.854  1.00  0.00          C 
HETATM 2204  C   PTH A  49      14.736   5.177  -2.858  1.00  0.00          C 
HETATM 2205  C   PTH A  49      14.740   5.162  -2.863  1.00  0.00          C 
HETATM 2206  C   PTH A  49      14.744   5.148  -2.867  1.00  0.00          C 
HETATM 2207  C   PTH A  49      14.749   5.133  -2.871  1.00  0.00          C 
HETATM 2208  C   PTH A  49      14.753   5.118  -2.875  1.00  0.00          C 
HETATM 2209  C   PTH A  49      14.757   5.104  -2.879  1.00  0.00          C 
HETATM 2210  C   PTH A  49      14.762   5.089  -2.884  1.00  0.00          C 
HETATM 2211  C   PTH A  49      14.766   5.074  -2.888  1.00  0.00          C 
HETATM 2212  C   PTH A  49      14.770   5.060  -2.892  1.00  0.00          C 
HETATM 2213  C   PTH A  49      14.775   5.045  -2.896  1.00  0.00          C 
HETATM 2214  C   PTH A  49      14.779   5.030  -2.900  1.00  0.00          C 
HETATM 2215  C   PTH A  49      14.783   5.016  -2.904  1.00  0.00          C 
HETATM 2216  C   PTH A  49      14.788   5.001  -2.908  1.00  0.00          C 
HETATM 2217  C   PTH A  49      14.792   4.986  -2.912  1.00  0.00          C 
HETATM 2218  C   PTH A  49      14.796   4.971  -2.916  1.00  0.00          C 
HETATM 2219  C   PTH A  49      14.801   4.957  -2.920  1.00  0.00          C 
HETATM 2220  C   PTH A  49      14.805   4.942  -2.924  1.00  0.00          C 
HETATM 2221  C   PTH A  49      14.809   4.927  -2.928  1.00  0.00          C 
HETATM 2222  C   PTH A  49      14.814   4.912  -2.932  1.00  0.00          C 
HETATM 2223  C   PTH A  49      14.818   4.898  -2.936  1.00  0.00          C 
HETATM 2224  C   PTH A  49      14.823   4.883  -2.941  1.00  0.00          C 
HETATM 2225  C   PTH A  49      14.827   4.868  -2.945  1.00  0.00          C 
HETATM 2226  C   PTH A  49      14.831   4.854  -2.949  1.00  0.00          C 
HETATM 2227  C   PTH A  49      14.836   4.839  -2.953  1.00  0.00          C 
HETATM 2228  C   PTH A  49      14.840   4.824  -2.958  1.00  0.00          C 
HETATM 2229  C   PTH A  49      14.844   4.810  -2.962  1.00  0.00          C 
HETATM 2230  C   PTH A  49      14.849   4.795  -2.966  1.00  0.00          C 
HETATM 2231  C   PTH A  49      14.853   4.781  -2.971  1.00  0.00          C 
HETATM 2232  C   PTH A  49      14.857   4.766  -2.975  1.00  0.00          C 
HETATM 2233  C   PTH A  49      14.862   4.751  -2.980  1.00  0.00          C 
HETATM 2234  C   PTH A  49      14.866   4.737  -2.984  1.00  0.00          C 
HETATM 2235  C   PTH A  49      14.870   4.722  -2.989  1.00  0.00          C 
HETATM 2236  C   PTH A  49      14.875   4.708  -2.993  1.00  0.00          C 
HETATM 2237  C   PTH A  49      14.879   4.693  -2.998  1.00  0.00          C 
HETATM 2238  C   PTH A  49      14.883   4.678  -3.002  1.00  0.00          C 
HETATM 2239  C   PTH A  49      14.888   4.664  -3.007  1.00  0.00          C 
HETATM 2240  C   PTH A  49      14.892   4.649  -3.012  1.00  0.00          C 
HETATM 2241  C   PTH A  49      14.896   4.635  -3.016  1.00  0.00          C 
HETATM 2242  C   PTH A  49      14.901   4.620  -3.021  1.00  0.00          C 
HETATM 2243  C   PTH A  49      14.905   4.606  -3.025  1.00  0.00          C 
HETATM 2244  C   PTH A  49      14.909   4.591  -3.030  1.00  0.00          C 
HETATM 2245  C   PTH A  49      14.914   4.577  -3.035  1.00  0.00          C 
HETATM 2246  C   PTH A  49      14.918   4.562  -3.039  1.00  0.00          C 
HETATM 2247  C   PTH A  49      14.922   4.550  -3.043  1.00  0.00          C 
TER
HETATM 2248  C   PTH A  50      14.727   5.207  -2.850  1.00  0.00          C 
HETATM 2249  C   PTH A  50      14.723   5.221  -2.846  1.00  0.00          C 
HETATM 2250  C   PTH A  50      14.718   5.236  -2.842  1.00  0.00          C 
HETATM 2251  C   PTH A  50      14.714   5.251  -2.837  1.00  0.00          C 
HETATM 2252  C   PTH A  50      14.710   5.265  -2.833  1.00  0.00          C 
HETATM 2253  C   PTH A  50      14.705   5.280  -2.829  1.00  0.00          C 
HETATM 2254  C   PTH A  50      14.701   5.295  -2.824  1.00  0.00          C 
HETATM 2255  C   PTH A  50      14.697   5.309  -2.820  1.00  0.00          C 
HETATM 2256  C   PTH A  50      14.692   5.324  -2.816  1.00  0.00          C 
HETATM 2257  C   PTH A  50      14.688   5.339  -2.812  1.00  0.00          C 
HETATM 2258  C   PTH A  50      14.684   5.353  -2.807  1.00  0.00          C 
HETATM 2259  C   PTH A  50      14.679   5.368  -2.803  1.00  0.00          C 
HETATM 2260  C   PTH A  50      14.675   5.383  -2.799  1.00  0.00          C 
HETATM 2261  C   PTH A  50      14.671   5.397  -2.795  1.00  0.00          C 
HETATM 2262  C   PTH A  50      14.667   5.412  -2.790  1.00  0.00          C 
HETATM 2263  C   PTH A  50      14.662   5.427  -2.786  1.00  0.00          C 
HETATM 2264  C   PTH A  50      14.658   5.441  -2.782  1.00  0.00          C 
HETATM 2265  C   PTH A  50      14.654   5.456  -2.777  1.00  0.00          C 
HETATM 2266  C   PTH A  50      14.649   5.471  -2.773  1.00  0.00          C 
HETATM 2267  C   PTH A  50      14.645   5.485  -2.769  1.00  0.00          C 
HETATM 2268  C   PTH A  50      14.641   5.500  -2.764  1.00  0.00          C 
HETATM 2269  C   PTH A  50      14.636   5.515  -2.760  1.00  0.00          C 
HETATM 2270  C   PTH A  50      14.632   5.529  -2.756  1.00  0.00          C 
HETATM 2271  C   PTH A  50      14.626   5.549  -2.750  1.00  0.00          C 
TER
HETATM 2272  C   PTH A  51      16.589   4.908  -3.493  1.00  0.00          C 
HETATM 2273  C   PTH A  51      16.578   4.900  -3.502  1.00  0.00          C 
HETATM 2274  C   PTH A  51      16.568   4.891  -3.511  1.00  0.00          C 
HETATM 2275  C   PTH A  51      16.558   4.883  -3.520  1.00  0.00          C 
HETATM 2276  C   PTH A  51      16.548   4.875  -3.529  1.00  0.00          C 
HETATM 2277  C   PTH A  51      16.537   4.867  -3.539  1.00  0.00          C 
HETATM 2278  C   PTH A  51      16.527   4.859  -3.548  1.00  0.00          C 
HETATM 2279  C   PTH A  51      16.517   4.851  -3.557  1.00  0.00          C 
HETATM 2280  C   PTH A  51      16.506   4.843  -3.566  1.00  0.00          C 
HETATM 2281  C   PTH A  51      16.496   4.836  -3.575  1.00  0.00          C 
HETATM 2282  C   PTH A  51      16.485   4.828  -3.584  1.00  0.00          C 
HETATM 2283  C   PTH A  51      16.475   4.820  -3.592  1.00  0.00          C 
HETATM 2284  C   PTH A  51      16.464   4.812  -3.601  1.00  0.00          C 
HETATM 2285  C   PTH A  51      16.454   4.804  -3.610  1.00  0.00          C 
HETATM 2286  C   PTH A  51      16.443   4.797  -3.619  1.00  0.00          C 
HETATM 2287  C   PTH A  51      16.433   4.789  -3.628  1.00  0.00          C 
HETATM 2288  C   PTH A  51      16.422   4.781  -3.637  1.00  0.00          C 
HETATM 2289  C   PTH A  51      16.411   4.773  -3.646  1.00  0.00          C 
HETATM 2290  C   PTH A  51      16.401   4.766  -3.655  1.00  0.00          C 
HETATM 2291  C   PTH A  51      16.390   4.758  -3.664  1.00  0.00          C 
HETATM 2292  C   PTH A  51      16.379   4.750  -3.673  1.00  0.00          C 
HETATM 2293  C   PTH A  51      16.369   4.743  -3.682  1.00  0.00          C 
HETATM 2294  C   PTH A  51      16.358   4.735  -3.691  1.00  0.00          C 
HETATM 2295  C   PTH A  51      16.348   4.727  -3.700  1.00  0.00          C 
HETATM 2296  C   PTH A  51      16.337   4.719  -3.709  1.00  0.00          C 
HETATM 2297  C   PTH A  51      16.326   4.712  -3.718  1.00  0.00          C 
HETATM 2298  C   PTH A  51      16.316   4.704  -3.726  1.00  0.00          C 
HETATM 2299  C   PTH A  51      16.305   4.696  -3.735  1.00  0.00          C 
HETATM 2300  C   PTH A  51      16.294   4.689  -3.744  1.00  0.00          C 
HETATM 2301  C   PTH A  51      16.284   4.681  -3.753  1.00  0.00          C 
HETATM 2302  C   PTH A  51      16.273   4.673  -3.762  1.00  0.00          C 
HETATM 2303  C   PTH A  51      16.263   4.666  -3.771  1.00  0.00          C 
HETATM 2304  C   PTH A  51      16.252   4.658  -3.780  1.00  0.00          C 
HETATM 2305  C   PTH A  51      16.243   4.652  -3.787  1.00  0.00          C 
TER
HETATM 2306  C   PTH A  52      16.589   4.908  -3.493  1.00  0.00          C 
HETATM 2307  C   PTH A  52      16.599   4.916  -3.484  1.00  0.00          C 
HETATM 2308  C   PTH A  52      16.609   4.924  -3.475  1.00  0.00          C 
HETATM 2309  C   PTH A  52      16.619   4.932  -3.466  1.00  0.00          C 
HETATM 2310  C   PTH A  52      16.629   4.940  -3.457  1.00  0.00          C 
HETATM 2311  C   PTH A  52      16.639   4.948  -3.448  1.00  0.00          C 
HETATM 2312  C   PTH A  52      16.649   4.957  -3.439  1.00  0.00          C 
HETATM 2313  C   PTH A  52      16.660   4.965  -3.430  1.00  0.00          C 
HETATM 2314  C   PTH A  52      16.670   4.973  -3.420  1.00  0.00          C 
HETATM 2315  C   PTH A  52      16.680   4.981  -3.411  1.00  0.00          C 
HETATM 2316  C   PTH A  52      16.690   4.989  -3.402  1.00  0.00          C 
HETATM 2317  C   PTH A  52      16.700   4.997  -3.393  1.00  0.00          C 
HETATM 2318  C   PTH A  52      16.710   5.006  -3.384  1.00  0.00          C 
HETATM 2319  C   PTH A  52      16.720   5.014  -3.375  1.00  0.00          C 
HETATM 2320  C   PTH A  52      16.730   5.022  -3.366  1.00  0.00          C 
HETATM 2321  C   PTH A  52      16.740   5.030  -3.357  1.00  0.00          C 
HETATM 2322  C   PTH A  52      16.750   5.038  -3.347  1.00  0.00          C 
HETATM 2323  C   PTH A  52      16.760   5.047  -3.338  1.00  0.00          C 
HETATM 2324  C   PTH A  52      16.770   5.055  -3.329  1.00  0.00          C 
HETATM 2325  C   PTH A  52      16.780   5.063  -3.320  1.00  0.00          C 
HETATM 2326  C   PTH A  52      16.790   5.071  -3.311  1.00  0.00          C 
HETATM 2327  C   PTH A  52      16.800   5.080  -3.302  1.00  0.00          C 
HETATM 2328  C   PTH A  52      16.810   5.088  -3.292  1.00  0.00          C 
HETATM 2329  C   PTH A  52      16.820   5.096  -3.283  1.00  0.00          C 
HETATM 2330  C   PTH A  52      16.830   5.104  -3.274  1.00  0.00          C 
HETATM 2331  C   PTH A  52      16.840   5.113  -3.265  1.00  0.00          C 
HETATM 2332  C   PTH A  52      16.850   5.121  -3.256  1.00  0.00          C 
HETATM 2333  C   PTH A  52      16.860   5.129  -3.247  1.00  0.00          C 
HETATM 2334  C   PTH A  52      16.870   5.137  -3.237  1.00  0.00          C 
HETATM 2335  C   PTH A  52      16.880   5.146  -3.228  1.00  0.00          C 
HETATM 2336  C   PTH A  52      16.890   5.154  -3.219  1.00  0.00          C 
HETATM 2337  C   PTH A  52      16.900   5.162  -3.210  1.00  0.00          C 
HETATM 2338  C   PTH A  52      16.910   5.170  -3.201  1.00  0.00          C 
HETATM 2339  C   PTH A  52      16.920   5.179  -3.191  1.00  0.00          C 
HETATM 2340  C   PTH A  52      16.930   5.187  -3.182  1.00  0.00          C 
HETATM 2341  C   PTH A  52      16.940   5.195  -3.173  1.00  0.00          C 
HETATM 2342  C   PTH A  52      16.950   5.203  -3.164  1.00  0.00          C 
HETATM 2343  C   PTH A  52      16.960   5.211  -3.155  1.00  0.00          C 
HETATM 2344  C   PTH A  52      16.970   5.219  -3.145  1.00  0.00          C 
HETATM 2345  C   PTH A  52      16.981   5.227  -3.136  1.00  0.00          C 
HETATM 2346  C   PTH A  52      16.991   5.235  -3.127  1.00  0.00          C 
HETATM 2347  C   PTH A  52      17.001   5.244  -3.118  1.00  0.00          C 
HETATM 2348  C   PTH A  52      17.011   5.252  -3.109  1.00  0.00          C 
HETATM 2349  C   PTH A  52      17.020   5.260  -3.099  1.00  0.00          C 
HETATM 2350  C   PTH A  52      17.030   5.269  -3.090  1.00  0.00          C 
HETATM 2351  C   PTH A  52      17.040   5.278  -3.081  1.00  0.00          C 
HETATM 2352  C   PTH A  52      17.049   5.286  -3.072  1.00  0.00          C 
HETATM 2353  C   PTH A  52      17.059   5.295  -3.063  1.00  0.00          C 
HETATM 2354  C   PTH A  52      17.068   5.304  -3.053  1.00  0.00          C 
HETATM 2355  C   PTH A  52      17.077   5.313  -3.044  1.00  0.00          C 
HETATM 2356  C   PTH A  52      17.087   5.322  -3.035  1.00  0.00          C 
HETATM 2357  C   PTH A  52      17.096   5.331  -3.026  1.00  0.00          C 
HETATM 2358  C   PTH A  52      17.105   5.340  -3.016  1.00  0.00          C 
HETATM 2359  C   PTH A  52      17.115   5.349  -3.007  1.00  0.00          C 
HETATM 2360  C   PTH A  52      17.124   5.358  -2.998  1.00  0.00          C 
HETATM 2361  C   PTH A  52      17.133   5.367  -2.988  1.00  0.00          C 
HETATM 2362  C   PTH A  52      17.142   5.376  -2.979  1.00  0.00          C 
HETATM 2363  C   PTH A  52      17.155   5.389  -2.966  1.00  0.00          C 
TER
HETATM 2364  C   PTH A  53      14.179   4.751  -5.460  1.00  0.00          C 
HETATM 2365  C   PTH A  53      14.165   4.750  -5.453  1.00  0.00          C 
HETATM 2366  C   PTH A  53      14.150   4.750  -5.446  1.00  0.00          C 
HETATM 2367  C   PTH A  53      14.136   4.750  -5.439  1.00  0.00          C 
HETATM 2368  C   PTH A  53      14.122   4.750  -5.432  1.00  0.00          C 
HETATM 2369  C   PTH A  53      14.108   4.750  -5.424  1.00  0.00          C 
HETATM 2370  C   PTH A  53      14.094   4.749  -5.417  1.00  0.00          C 
HETATM 2371  C   PTH A  53      14.079   4.749  -5.411  1.00  0.00          C 
HETATM 2372  C   PTH A  53      14.065   4.748  -5.404  1.00  0.00          C 
HETATM 2373  C   PTH A  53      14.051   4.748  -5.397  1.00  0.00          C 
HETATM 2374  C   PTH A  53      14.036   4.747  -5.390  1.00  0.00          C 
HETATM 2375  C   PTH A  53      14.022   4.747  -5.383  1.00  0.00          C 
HETATM 2376  C   PTH A  53      14.007   4.746  -5.377  1.00  0.00          C 
HETATM 2377  C   PTH A  53      13.993   4.745  -5.370  1.00  0.00          C 
HETATM 2378  C   PTH A  53      13.979   4.745  -5.364  1.00  0.00          C 
HETATM 2379  C   PTH A  53      13.964   4.744  -5.357  1.00  0.00          C 
HETATM 2380  C   PTH A  53      13.950   4.743  -5.351  1.00  0.00          C 
HETATM 2381  C   PTH A  53      13.935   4.742  -5.344  1.00  0.00          C 
HETATM 2382  C   PTH A  53      13.921   4.741  -5.338  1.00  0.00          C 
HETATM 2383  C   PTH A  53      13.906   4.740  -5.331  1.00  0.00          C 
HETATM 2384  C   PTH A  53      13.892   4.740  -5.325  1.00  0.00          C 
HETATM 2385  C   PTH A  53      13.877   4.739  -5.318  1.00  0.00          C 
HETATM 2386  C   PTH A  53      13.863   4.738  -5.312  1.00  0.00          C 
HETATM 2387  C   PTH A  53      13.848   4.737  -5.305  1.00  0.00          C 
HETATM 2388  C   PTH A  53      13.834   4.736  -5.299  1.00  0.00          C 
HETATM 2389  C   PTH A  53      13.820   4.735  -5.292  1.00  0.00          C 
HETATM 2390  C   PTH A  53      13.805   4.734  -5.286  1.00  0.00          C 
HETATM 2391  C   PTH A  53      13.791   4.733  -5.279  1.00  0.00          C 
HETATM 2392  C   PTH A  53      13.776   4.732  -5.273  1.00  0.00          C 
HETATM 2393  C   PTH A  53      13.762   4.731  -5.266  1.00  0.00          C 
HETATM 2394  C   PTH A  53      13.747   4.730  -5.260  1.00  0.00          C 
HETATM 2395  C   PTH A  53      13.733   4.729  -5.254  1.00  0.00          C 
HETATM 2396  C   PTH A  53      13.714   4.728  -5.245  1.00  0.00          C 
TER
HETATM 2397  C   PTH A  54      14.179   4.751  -5.460  1.00  0.00          C 
HETATM 2398  C   PTH A  54      14.193   4.751  -5.468  1.00  0.00          C 
HETATM 2399  C   PTH A  54      14.207   4.751  -5.475  1.00  0.00          C 
HETATM 2400  C   PTH A  54      14.221   4.751  -5.482  1.00  0.00          C 
HETATM 2401  C   PTH A  54      14.235   4.751  -5.489  1.00  0.00          C 
HETATM 2402  C   PTH A  54      14.249   4.751  -5.497  1.00  0.00          C 
HETATM 2403  C   PTH A  54      14.263   4.752  -5.504  1.00  0.00          C 
HETATM 2404  C   PTH A  54      14.277   4.752  -5.511  1.00  0.00          C 
HETATM 2405  C   PTH A  54      14.292   4.752  -5.518  1.00  0.00          C 
HETATM 2406  C   PTH A  54      14.306   4.752  -5.526  1.00  0.00          C 
HETATM 2407  C   PTH A  54      14.320   4.752  -5.533  1.00  0.00          C 
HETATM 2408  C   PTH A  54      14.334   4.752  -5.540  1.00  0.00          C 
HETATM 2409  C   PTH A  54      14.348   4.752  -5.547  1.00  0.00          C 
HETATM 2410  C   PTH A  54      14.362   4.753  -5.555  1.00  0.00          C 
HETATM 2411  C   PTH A  54      14.376   4.753  -5.562  1.00  0.00          C 
HETATM 2412  C   PTH A  54      14.390   4.753  -5.569  1.00  0.00          C 
HETATM 2413  C   PTH A  54      14.404   4.753  -5.577  1.00  0.00          C 
HETATM 2414  C   PTH A  54      14.418   4.753  -5.584  1.00  0.00          C 
HETATM 2415  C   PTH A  54      14.433   4.753  -5.591  1.00  0.00          C 
HETATM 2416  C   PTH A  54      14.447   4.753  -5.599  1.00  0.00          C 
HETATM 2417  C   PTH A  54      14.461   4.753  -5.606  1.00  0.00          C 
HETATM 2418  C   PTH A  54      14.475   4.753  -5.613  1.00  0.00          C 
HETATM 2419  C   PTH A  54      14.489   4.753  -5.621  1.00  0.00          C 
HETATM 2420  C   PTH A  54      14.503   4.753  -5.628  1.00  0.00          C 
HETATM 2421  C   PTH A  54      14.517   4.753  -5.636  1.00  0.00          C 
HETATM 2422  C   PTH A  54      14.531   4.753  -5.643  1.00  0.00          C 
HETATM 2423  C   PTH A  54      14.545   4.753  -5.650  1.00  0.00          C 
HETATM 2424  C   PTH A  54      14.559   4.754  -5.658  1.00  0.00          C 
HETATM 2425  C   PTH A  54      14.573   4.754  -5.665  1.00  0.00          C 
HETATM 2426  C   PTH A  54      14.587   4.754  -5.673  1.00  0.00          C 
HETATM 2427  C   PTH A  54      14.601   4.754  -5.680  1.00  0.00          C 
HETATM 2428  C   PTH A  54      14.615   4.754  -5.687  1.00  0.00          C 
HETATM 2429  C   PTH A  54      14.629   4.754  -5.695  1.00  0.00          C 
HETATM 2430  C   PTH A  54      14.643   4.754  -5.702  1.00  0.00          C 
HETATM 2431  C   PTH A  54      14.658   4.754  -5.709  1.00  0.00          C 
HETATM 2432  C   PTH A  54      14.672   4.754  -5.717  1.00  0.00          C 
HETATM 2433  C   PTH A  54      14.686   4.754  -5.724  1.00  0.00          C 
HETATM 2434  C   PTH A  54      14.700   4.754  -5.731  1.00  0.00          C 
HETATM 2435  C   PTH A  54      14.714   4.755  -5.738  1.00  0.00          C 
HETATM 2436  C   PTH A  54      14.728   4.755  -5.745  1.00  0.00          C 
HETATM 2437  C   PTH A  54      14.742   4.755  -5.753  1.00  0.00          C 
HETATM 2438  C   PTH A  54      14.756   4.755  -5.760  1.00  0.00          C 
HETATM 2439  C   PTH A  54      14.770   4.755  -5.768  1.00  0.00          C 
HETATM 2440  C   PTH A  54      14.784   4.754  -5.775  1.00  0.00          C 
HETATM 2441  C   PTH A  54      14.798   4.754  -5.783  1.00  0.00          C 
HETATM 2442  C   PTH A  54      14.812   4.754  -5.791  1.00  0.00          C 
HETATM 2443  C   PTH A  54      14.826   4.753  -5.799  1.00  0.00          C 
HETATM 2444  C   PTH A  54      14.840   4.753  -5.806  1.00  0.00          C 
HETATM 2445  C   PTH A  54      14.853   4.752  -5.814  1.00  0.00          C 
HETATM 2446  C   PTH A  54      14.867   4.752  -5.822  1.00  0.00          C 
HETATM 2447  C   PTH A  54      14.881   4.751  -5.830  1.00  0.00          C 
HETATM 2448  C   PTH A  54      14.894   4.751  -5.838  1.00  0.00          C 
HETATM 2449  C   PTH A  54      14.908   4.750  -5.846  1.00  0.00          C 
HETATM 2450  C   PTH A  54      14.922   4.750  -5.854  1.00  0.00          C 
HETATM 2451  C   PTH A  54      14.935   4.749  -5.862  1.00  0.00          C 
HETATM 2452  C   PTH A  54      14.949   4.748  -5.870  1.00  0.00          C 
HETATM 2453  C   PTH A  54      14.967   4.748  -5.881  1.00  0.00          C 
TER
HETATM 2454  C   PTH A  55      17.971   5.037  -2.827  1.00  0.00          C 
HETATM 2455  C   PTH A  55      17.985   5.031  -2.824  1.00  0.00          C 
HETATM 2456  C   PTH A  55      18.000   5.025  -2.821  1.00  0.00          C 
HETATM 2457  C   PTH A  55      18.014   5.019  -2.819  1.00  0.00          C 
HETATM 2458  C   PTH A  55      18.029   5.014  -2.816  1.00  0.00          C 
HETATM 2459  C   PTH A  55      18.043   5.008  -2.813  1.00  0.00          C 
HETATM 2460  C   PTH A  55      18.058   5.002  -2.810  1.00  0.00          C 
HETATM 2461  C   PTH A  55      18.072   4.996  -2.807  1.00  0.00          C 
HETATM 2462  C   PTH A  55      18.087   4.991  -2.804  1.00  0.00          C 
HETATM 2463  C   PTH A  55      18.101   4.985  -2.801  1.00  0.00          C 
HETATM 2464  C   PTH A  55      18.116   4.979  -2.798  1.00  0.00          C 
HETATM 2465  C   PTH A  55      18.130   4.974  -2.795  1.00  0.00          C 
HETATM 2466  C   PTH A  55      18.145   4.968  -2.792  1.00  0.00          C 
HETATM 2467  C   PTH A  55      18.159   4.962  -2.789  1.00  0.00          C 
HETATM 2468  C   PTH A  55      18.174   4.956  -2.786  1.00  0.00          C 
HETATM 2469  C   PTH A  55      18.188   4.951  -2.783  1.00  0.00          C 
HETATM 2470  C   PTH A  55      18.203   4.945  -2.780  1.00  0.00          C 
HETATM 2471  C   PTH A  55      18.217   4.939  -2.777  1.00  0.00          C 
HETATM 2472  C   PTH A  55      18.232   4.933  -2.773  1.00  0.00          C 
HETATM 2473  C   PTH A  55      18.246   4.928  -2.770  1.00  0.00          C 
HETATM 2474  C   PTH A  55      18.261   4.922  -2.767  1.00  0.00          C 
HETATM 2475  C   PTH A  55      18.275   4.916  -2.764  1.00  0.00          C 
HETATM 2476  C   PTH A  55      18.289   4.910  -2.761  1.00  0.00          C 
HETATM 2477  C   PTH A  55      18.304   4.904  -2.757  1.00  0.00          C 
HETATM 2478  C   PTH A  55      18.318   4.899  -2.754  1.00  0.00          C 
HETATM 2479  C   PTH A  55      18.333   4.893  -2.751  1.00  0.00          C 
HETATM 2480  C   PTH A  55      18.347   4.887  -2.748  1.00  0.00          C 
HETATM 2481  C   PTH A  55      18.361   4.881  -2.744  1.00  0.00          C 
HETATM 2482  C   PTH A  55      18.376   4.875  -2.741  1.00  0.00          C 
HETATM 2483  C   PTH A  55      18.390   4.869  -2.738  1.00  0.00          C 
HETATM 2484  C   PTH A  55      18.405   4.864  -2.735  1.00  0.00          C 
HETATM 2485  C   PTH A  55      18.419   4.858  -2.731  1.00  0.00          C 
HETATM 2486  C   PTH A  55      18.435   4.851  -2.728  1.00  0.00          C 
TER
HETATM 2487  C   PTH A  56      17.971   5.037  -2.827  1.00  0.00          C 
HETATM 2488  C   PTH A  56      17.956   5.043  -2.830  1.00  0.00          C 
HETATM 2489  C   PTH A  56      17.942   5.049  -2.832  1.00  0.00          C 
HETATM 2490  C   PTH A  56      17.927   5.054  -2.835  1.00  0.00          C 
HETATM 2491  C   PTH A  56      17.913   5.060  -2.838  1.00  0.00          C 
HETATM 2492  C   PTH A  56      17.898   5.066  -2.840  1.00  0.00          C 
HETATM 2493  C   PTH A  56      17.884   5.072  -2.843  1.00  0.00          C 
HETATM 2494  C   PTH A  56      17.869   5.078  -2.846  1.00  0.00          C 
HETATM 2495  C   PTH A  56      17.855   5.084  -2.849  1.00  0.00          C 
HETATM 2496  C   PTH A  56      17.840   5.090  -2.851  1.00  0.00          C 
HETATM 2497  C   PTH A  56      17.826   5.096  -2.854  1.00  0.00          C 
HETATM 2498  C   PTH A  56      17.811   5.102  -2.857  1.00  0.00          C 
HETATM 2499  C   PTH A  56      17.797   5.108  -2.859  1.00  0.00          C 
HETATM 2500  C   PTH A  56      17.783   5.114  -2.862  1.00  0.00          C 
HETATM 2501  C   PTH A  56      17.768   5.120  -2.865  1.00  0.00          C 
HETATM 2502  C   PTH A  56      17.754   5.126  -2.867  1.00  0.00          C 
HETATM 2503  C   PTH A  56      17.739   5.132  -2.870  1.00  0.00          C 
HETATM 2504  C   PTH A  56      17.725   5.138  -2.873  1.00  0.00          C 
HETATM 2505  C   PTH A  56      17.710   5.144  -2.875  1.00  0.00          C 
HETATM 2506  C   PTH A  56      17.696   5.150  -2.878  1.00  0.00          C 
HETATM 2507  C   PTH A  56      17.681   5.156  -2.881  1.00  0.00          C 
HETATM 2508  C   PTH A  56      17.667   5.162  -2.883  1.00  0.00          C 
HETATM 2509  C   PTH A  56      17.653   5.168  -2.886  1.00  0.00          C 
HETATM 2510  C   PTH A  56      17.638   5.174  -2.888  1.00  0.00          C 
HETATM 2511  C   PTH A  56      17.624   5.180  -2.891  1.00  0.00          C 
HETATM 2512  C   PTH A  56      17.609   5.186  -2.894  1.00  0.00          C 
HETATM 2513  C   PTH A  56      17.595   5.193  -2.896  1.00  0.00          C 
HETATM 2514  C   PTH A  56      17.580   5.199  -2.899  1.00  0.00          C 
HETATM 2515  C   PTH A  56      17.566   5.205  -2.901  1.00  0.00          C 
HETATM 2516  C   PTH A  56      17.551   5.211  -2.904  1.00  0.00          C 
HETATM 2517  C   PTH A  56      17.537   5.217  -2.906  1.00  0.00          C 
HETATM 2518  C   PTH A  56      17.523   5.223  -2.909  1.00  0.00          C 
HETATM 2519  C   PTH A  56      17.508   5.229  -2.912  1.00  0.00          C 
HETATM 2520  C   PTH A  56      17.494   5.235  -2.914  1.00  0.00          C 
HETATM 2521  C   PTH A  56      17.479   5.241  -2.917  1.00  0.00          C 
HETATM 2522  C   PTH A  56      17.465   5.247  -2.920  1.00  0.00          C 
HETATM 2523  C   PTH A  56      17.450   5.253  -2.923  1.00  0.00          C 
HETATM 2524  C   PTH A  56      17.436   5.259  -2.925  1.00  0.00          C 
HETATM 2525  C   PTH A  56      17.421   5.264  -2.928  1.00  0.00          C 
HETATM 2526  C   PTH A  56      17.407   5.270  -2.931  1.00  0.00          C 
HETATM 2527  C   PTH A  56      17.392   5.276  -2.933  1.00  0.00          C 
HETATM 2528  C   PTH A  56      17.378   5.282  -2.936  1.00  0.00          C 
HETATM 2529  C   PTH A  56      17.364   5.289  -2.938  1.00  0.00          C 
HETATM 2530  C   PTH A  56      17.349   5.295  -2.941  1.00  0.00          C 
HETATM 2531  C   PTH A  56      17.335   5.302  -2.943  1.00  0.00          C 
HETATM 2532  C   PTH A  56      17.321   5.308  -2.945  1.00  0.00          C 
HETATM 2533  C   PTH A  56      17.306   5.315  -2.947  1.00  0.00          C 
HETATM 2534  C   PTH A  56      17.292   5.322  -2.949  1.00  0.00          C 
HETATM 2535  C   PTH A  56      17.278   5.328  -2.951  1.00  0.00          C 
HETATM 2536  C   PTH A  56      17.264   5.335  -2.953  1.00  0.00          C 
HETATM 2537  C   PTH A  56      17.249   5.342  -2.954  1.00  0.00          C 
HETATM 2538  C   PTH A  56      17.235   5.349  -2.956  1.00  0.00          C 
HETATM 2539  C   PTH A  56      17.221   5.356  -2.958  1.00  0.00          C 
HETATM 2540  C   PTH A  56      17.207   5.363  -2.960  1.00  0.00          C 
HETATM 2541  C   PTH A  56      17.193   5.370  -2.962  1.00  0.00          C 
HETATM 2542  C   PTH A  56      17.179   5.377  -2.963  1.00  0.00          C 
HETATM 2543  C   PTH A  56      17.165   5.384  -2.965  1.00  0.00          C 
HETATM 2544  C   PTH A  56      17.155   5.389  -2.966  1.00  0.00          C 
TER
HETATM 2545  C   PTH A  57      11.412   5.674  -3.410  1.00  0.00          C 
HETATM 2546  C   PTH A  57      11.424   5.665  -3.407  1.00  0.00          C 
HETATM 2547  C   PTH A  57      11.437   5.656  -3.404  1.00  0.00          C 
HETATM 2548  C   PTH A  57      11.449   5.647  -3.401  1.00  0.00          C 
HETATM 2549  C   PTH A  57      11.462   5.638  -3.397  1.00  0.00          C 
HETATM 2550  C   PTH A  57      11.475   5.629  -3.394  1.00  0.00          C 
HETATM 2551  C   PTH A  57      11.487   5.620  -3.391  1.00  0.00          C 
HETATM 2552  C   PTH A  57      11.500   5.611  -3.387  1.00  0.00          C 
HETATM 2553  C   PTH A  57      11.513   5.602  -3.384  1.00  0.00          C 
HETATM 2554  C   PTH A  57      11.525   5.592  -3.381  1.00  0.00          C 
HETATM 2555  C   PTH A  57      11.538   5.583  -3.378  1.00  0.00          C 
HETATM 2556  C   PTH A  57      11.550   5.575  -3.374  1.00  0.00          C 
TER
HETATM 2557  C   PTH A  58      11.412   5.674  -3.410  1.00  0.00          C 
HETATM 2558  C   PTH A  58      11.399   5.683  -3.414  1.00  0.00          C 
HETATM 2559  C   PTH A  58      11.386   5.692  -3.417  1.00  0.00          C 
HETATM 2560  C   PTH A  58      11.373   5.701  -3.420  1.00  0.00          C 
HETATM 2561  C   PTH A  58      11.361   5.710  -3.423  1.00  0.00          C 
HETATM 2562  C   PTH A  58      11.348   5.719  -3.426  1.00  0.00          C 
HETATM 2563  C   PTH A  58      11.335   5.728  -3.430  1.00  0.00          C 
HETATM 2564  C   PTH A  58      11.323   5.737  -3.433  1.00  0.00          C 
HETATM 2565  C   PTH A  58      11.310   5.746  -3.436  1.00  0.00          C 
HETATM 2566  C   PTH A  58      11.297   5.754  -3.439  1.00  0.00          C 
HETATM 2567  C   PTH A  58      11.284   5.763  -3.442  1.00  0.00          C 
HETATM 2568  C   PTH A  58      11.272   5.772  -3.445  1.00  0.00          C 
HETATM 2569  C   PTH A  58      11.259   5.781  -3.449  1.00  0.00          C 
HETATM 2570  C   PTH A  58      11.246   5.790  -3.452  1.00  0.00          C 
HETATM 2571  C   PTH A  58      11.233   5.799  -3.455  1.00  0.00          C 
HETATM 2572  C   PTH A  58      11.221   5.808  -3.458  1.00  0.00          C 
HETATM 2573  C   PTH A  58      11.208   5.817  -3.461  1.00  0.00          C 
HETATM 2574  C   PTH A  58      11.195   5.826  -3.464  1.00  0.00          C 
HETATM 2575  C   PTH A  58      11.182   5.834  -3.467  1.00  0.00          C 
HETATM 2576  C   PTH A  58      11.169   5.843  -3.470  1.00  0.00          C 
HETATM 2577  C   PTH A  58      11.157   5.852  -3.474  1.00  0.00          C 
HETATM 2578  C   PTH A  58      11.144   5.861  -3.477  1.00  0.00          C 
HETATM 2579  C   PTH A  58      11.131   5.870  -3.480  1.00  0.00          C 
HETATM 2580  C   PTH A  58      11.118   5.879  -3.483  1.00  0.00          C 
HETATM 2581  C   PTH A  58      11.105   5.888  -3.486  1.00  0.00          C 
HETATM 2582  C   PTH A  58      11.093   5.896  -3.489  1.00  0.00          C 
HETATM 2583  C   PTH A  58      11.080   5.905  -3.492  1.00  0.00          C 
HETATM 2584  C   PTH A  58      11.067   5.914  -3.495  1.00  0.00          C 
HETATM 2585  C   PTH A  58      11.054   5.923  -3.499  1.00  0.00          C 
HETATM 2586  C   PTH A  58      11.042   5.932  -3.502  1.00  0.00          C 
HETATM 2587  C   PTH A  58      11.029   5.941  -3.505  1.00  0.00          C 
HETATM 2588  C   PTH A  58      11.016   5.950  -3.508  1.00  0.00          C 
HETATM 2589  C   PTH A  58      11.003   5.959  -3.512  1.00  0.00          C 
HETATM 2590  C   PTH A  58      10.991   5.968  -3.515  1.00  0.00          C 
HETATM 2591  C   PTH A  58      10.978   5.977  -3.518  1.00  0.00          C 
HETATM 2592  C   PTH A  58      10.965   5.985  -3.521  1.00  0.00          C 
HETATM 2593  C   PTH A  58      10.952   5.994  -3.524  1.00  0.00          C 
HETATM 2594  C   PTH A  58      10.939   6.003  -3.527  1.00  0.00          C 
HETATM 2595  C   PTH A  58      10.926   6.012  -3.530  1.00  0.00          C 
HETATM 2596  C   PTH A  58      10.913   6.020  -3.533  1.00  0.00          C 
HETATM 2597  C   PTH A  58      10.900   6.029  -3.536  1.00  0.00          C 
HETATM 2598  C   PTH A  58      10.887   6.037  -3.538  1.00  0.00          C 
HETATM 2599  C   PTH A  58      10.874   6.046  -3.541  1.00  0.00          C 
HETATM 2600  C   PTH A  58      10.861   6.055  -3.544  1.00  0.00          C 
HETATM 2601  C   PTH A  58      10.848   6.063  -3.547  1.00  0.00          C 
HETATM 2602  C   PTH A  58      10.835   6.072  -3.549  1.00  0.00          C 
HETATM 2603  C   PTH A  58      10.822   6.080  -3.552  1.00  0.00          C 
HETATM 2604  C   PTH A  58      10.808   6.089  -3.555  1.00  0.00          C 
HETATM 2605  C   PTH A  58      10.795   6.097  -3.557  1.00  0.00          C 
HETATM 2606  C   PTH A  58      10.779   6.107  -3.560  1.00  0.00          C 
TER
HETATM 2607  C   PTH A  59      16.135   5.008  -4.460  1.00  0.00          C 
HETATM 2608  C   PTH A  59      16.138   5.001  -4.446  1.00  0.00          C 
HETATM 2609  C   PTH A  59      16.140   4.994  -4.432  1.00  0.00          C 
HETATM 2610  C   PTH A  59      16.142   4.987  -4.418  1.00  0.00          C 
HETATM 2611  C   PTH A  59      16.145   4.980  -4.404  1.00  0.00          C 
HETATM 2612  C   PTH A  59      16.147   4.973  -4.390  1.00  0.00          C 
HETATM 2613  C   PTH A  59      16.150   4.965  -4.376  1.00  0.00          C 
HETATM 2614  C   PTH A  59      16.152   4.958  -4.362  1.00  0.00          C 
HETATM 2615  C   PTH A  59      16.154   4.951  -4.348  1.00  0.00          C 
HETATM 2616  C   PTH A  59      16.157   4.944  -4.334  1.00  0.00          C 
HETATM 2617  C   PTH A  59      16.159   4.937  -4.320  1.00  0.00          C 
HETATM 2618  C   PTH A  59      16.161   4.930  -4.306  1.00  0.00          C 
HETATM 2619  C   PTH A  59      16.164   4.923  -4.292  1.00  0.00          C 
HETATM 2620  C   PTH A  59      16.166   4.916  -4.278  1.00  0.00          C 
HETATM 2621  C   PTH A  59      16.168   4.908  -4.264  1.00  0.00          C 
HETATM 2622  C   PTH A  59      16.171   4.901  -4.250  1.00  0.00          C 
HETATM 2623  C   PTH A  59      16.173   4.894  -4.236  1.00  0.00          C 
HETATM 2624  C   PTH A  59      16.175   4.887  -4.222  1.00  0.00          C 
HETATM 2625  C   PTH A  59      16.178   4.880  -4.208  1.00  0.00          C 
HETATM 2626  C   PTH A  59      16.180   4.873  -4.194  1.00  0.00          C 
HETATM 2627  C   PTH A  59      16.183   4.866  -4.180  1.00  0.00          C 
HETATM 2628  C   PTH A  59      16.185   4.859  -4.166  1.00  0.00          C 
HETATM 2629  C   PTH A  59      16.187   4.852  -4.152  1.00  0.00          C 
HETATM 2630  C   PTH A  59      16.190   4.845  -4.138  1.00  0.00          C 
HETATM 2631  C   PTH A  59      16.192   4.838  -4.124  1.00  0.00          C 
HETATM 2632  C   PTH A  59      16.194   4.831  -4.110  1.00  0.00          C 
HETATM 2633  C   PTH A  59      16.197   4.824  -4.096  1.00  0.00          C 
HETATM 2634  C   PTH A  59      16.199   4.816  -4.082  1.00  0.00          C 
HETATM 2635  C   PTH A  59      16.201   4.809  -4.068  1.00  0.00          C 
HETATM 2636  C   PTH A  59      16.203   4.802  -4.055  1.00  0.00          C 
HETATM 2637  C   PTH A  59      16.206   4.794  -4.041  1.00  0.00          C 
HETATM 2638  C   PTH A  59      16.208   4.786  -4.027  1.00  0.00          C 
HETATM 2639  C   PTH A  59      16.210   4.779  -4.013  1.00  0.00          C 
HETATM 2640  C   PTH A  59      16.212   4.771  -3.999  1.00  0.00          C 
HETATM 2641  C   PTH A  59      16.214   4.764  -3.986  1.00  0.00          C 
HETATM 2642  C   PTH A  59      16.216   4.756  -3.972  1.00  0.00          C 
HETATM 2643  C   PTH A  59      16.218   4.748  -3.958  1.00  0.00          C 
HETATM 2644  C   PTH A  59      16.220   4.741  -3.944  1.00  0.00          C 
HETATM 2645  C   PTH A  59      16.222   4.733  -3.931  1.00  0.00          C 
HETATM 2646  C   PTH A  59      16.224   4.725  -3.917  1.00  0.00          C 
HETATM 2647  C   PTH A  59      16.226   4.717  -3.903  1.00  0.00          C 
HETATM 2648  C   PTH A  59      16.228   4.710  -3.890  1.00  0.00          C 
HETATM 2649  C   PTH A  59      16.230   4.702  -3.876  1.00  0.00          C 
HETATM 2650  C   PTH A  59      16.232   4.694  -3.862  1.00  0.00          C 
HETATM 2651  C   PTH A  59      16.234   4.686  -3.848  1.00  0.00          C 
HETATM 2652  C   PTH A  59      16.236   4.679  -3.835  1.00  0.00          C 
HETATM 2653  C   PTH A  59      16.238   4.671  -3.821  1.00  0.00          C 
HETATM 2654  C   PTH A  59      16.240   4.663  -3.807  1.00  0.00          C 
HETATM 2655  C   PTH A  59      16.243   4.652  -3.787  1.00  0.00          C 
TER
HETATM 2656  C   PTH A  60      16.135   5.008  -4.460  1.00  0.00          C 
HETATM 2657  C   PTH A  60      16.133   5.015  -4.474  1.00  0.00          C 
HETATM 2658  C   PTH A  60      16.131   5.023  -4.488  1.00  0.00          C 
HETATM 2659  C   PTH A  60      16.128   5.030  -4.502  1.00  0.00          C 
HETATM 2660  C   PTH A  60      16.126   5.037  -4.516  1.00  0.00          C 
HETATM 2661  C   PTH A  60      16.124   5.044  -4.530  1.00  0.00          C 
HETATM 2662  C   PTH A  60      16.121   5.051  -4.544  1.00  0.00          C 
HETATM 2663  C   PTH A  60      16.119   5.059  -4.558  1.00  0.00          C 
HETATM 2664  C   PTH A  60      16.117   5.066  -4.572  1.00  0.00          C 
HETATM 2665  C   PTH A  60      16.114   5.073  -4.586  1.00  0.00          C 
HETATM 2666  C   PTH A  60      16.112   5.080  -4.600  1.00  0.00          C 
HETATM 2667  C   PTH A  60      16.109   5.087  -4.614  1.00  0.00          C 
HETATM 2668  C   PTH A  60      16.107   5.094  -4.628  1.00  0.00          C 
HETATM 2669  C   PTH A  60      16.105   5.101  -4.642  1.00  0.00          C 
HETATM 2670  C   PTH A  60      16.102   5.109  -4.656  1.00  0.00          C 
HETATM 2671  C   PTH A  60      16.100   5.116  -4.670  1.00  0.00          C 
HETATM 2672  C   PTH A  60      16.097   5.123  -4.684  1.00  0.00          C 
HETATM 2673  C   PTH A  60      16.095   5.130  -4.698  1.00  0.00          C 
HETATM 2674  C   PTH A  60      16.092   5.137  -4.712  1.00  0.00          C 
HETATM 2675  C   PTH A  60      16.090   5.144  -4.726  1.00  0.00          C 
HETATM 2676  C   PTH A  60      16.087   5.151  -4.740  1.00  0.00          C 
HETATM 2677  C   PTH A  60      16.085   5.158  -4.754  1.00  0.00          C 
HETATM 2678  C   PTH A  60      16.082   5.165  -4.768  1.00  0.00          C 
HETATM 2679  C   PTH A  60      16.080   5.172  -4.782  1.00  0.00          C 
HETATM 2680  C   PTH A  60      16.078   5.180  -4.796  1.00  0.00          C 
HETATM 2681  C   PTH A  60      16.075   5.187  -4.810  1.00  0.00          C 
HETATM 2682  C   PTH A  60      16.073   5.194  -4.823  1.00  0.00          C 
HETATM 2683  C   PTH A  60      16.071   5.202  -4.837  1.00  0.00          C 
HETATM 2684  C   PTH A  60      16.068   5.209  -4.851  1.00  0.00          C 
HETATM 2685  C   PTH A  60      16.066   5.217  -4.865  1.00  0.00          C 
HETATM 2686  C   PTH A  60      16.064   5.224  -4.879  1.00  0.00          C 
HETATM 2687  C   PTH A  60      16.062   5.232  -4.892  1.00  0.00          C 
HETATM 2688  C   PTH A  60      16.060   5.239  -4.906  1.00  0.00          C 
HETATM 2689  C   PTH A  60      16.058   5.247  -4.920  1.00  0.00          C 
HETATM 2690  C   PTH A  60      16.056   5.255  -4.934  1.00  0.00          C 
HETATM 2691  C   PTH A  60      16.054   5.262  -4.948  1.00  0.00          C 
HETATM 2692  C   PTH A  60      16.052   5.270  -4.961  1.00  0.00          C 
HETATM 2693  C   PTH A  60      16.050   5.278  -4.975  1.00  0.00          C 
HETATM 2694  C   PTH A  60      16.048   5.286  -4.989  1.00  0.00          C 
HETATM 2695  C   PTH A  60      16.046   5.293  -5.002  1.00  0.00          C 
HETATM 2696  C   PTH A  60      16.044   5.301  -5.016  1.00  0.00          C 
HETATM 2697  C   PTH A  60      16.042   5.309  -5.030  1.00  0.00          C 
HETATM 2698  C   PTH A  60      16.040   5.317  -5.044  1.00  0.00          C 
HETATM 2699  C   PTH A  60      16.038   5.324  -5.057  1.00  0.00          C 
HETATM 2700  C   PTH A  60      16.036   5.332  -5.071  1.00  0.00          C 
HETATM 2701  C   PTH A  60      16.034   5.340  -5.085  1.00  0.00          C 
HETATM 2702  C   PTH A  60      16.032   5.348  -5.098  1.00  0.00          C 
HETATM 2703  C   PTH A  60      16.030   5.355  -5.112  1.00  0.00          C 
HETATM 2704  C   PTH A  60      16.028   5.366  -5.130  1.00  0.00          C 
TER
HETATM 2705  C   PTH A  61      18.797   5.099  -3.012  1.00  0.00          C 
HETATM 2706  C   PTH A  61      18.785   5.093  -3.003  1.00  0.00          C 
HETATM 2707  C   PTH A  61      18.774   5.086  -2.994  1.00  0.00          C 
HETATM 2708  C   PTH A  61      18.763   5.079  -2.985  1.00  0.00          C 
HETATM 2709  C   PTH A  61      18.752   5.072  -2.977  1.00  0.00          C 
HETATM 2710  C   PTH A  61      18.740   5.065  -2.968  1.00  0.00          C 
HETATM 2711  C   PTH A  61      18.729   5.058  -2.959  1.00  0.00          C 
HETATM 2712  C   PTH A  61      18.718   5.051  -2.950  1.00  0.00          C 
HETATM 2713  C   PTH A  61      18.707   5.044  -2.942  1.00  0.00          C 
HETATM 2714  C   PTH A  61      18.696   5.036  -2.933  1.00  0.00          C 
HETATM 2715  C   PTH A  61      18.685   5.029  -2.924  1.00  0.00          C 
HETATM 2716  C   PTH A  61      18.674   5.022  -2.916  1.00  0.00          C 
HETATM 2717  C   PTH A  61      18.662   5.014  -2.907  1.00  0.00          C 
HETATM 2718  C   PTH A  61      18.651   5.006  -2.898  1.00  0.00          C 
HETATM 2719  C   PTH A  61      18.641   4.999  -2.890  1.00  0.00          C 
HETATM 2720  C   PTH A  61      18.630   4.991  -2.881  1.00  0.00          C 
HETATM 2721  C   PTH A  61      18.619   4.983  -2.873  1.00  0.00          C 
HETATM 2722  C   PTH A  61      18.608   4.976  -2.864  1.00  0.00          C 
HETATM 2723  C   PTH A  61      18.597   4.968  -2.856  1.00  0.00          C 
HETATM 2724  C   PTH A  61      18.586   4.960  -2.847  1.00  0.00          C 
HETATM 2725  C   PTH A  61      18.575   4.953  -2.839  1.00  0.00          C 
HETATM 2726  C   PTH A  61      18.564   4.945  -2.830  1.00  0.00          C 
HETATM 2727  C   PTH A  61      18.553   4.937  -2.821  1.00  0.00          C 
HETATM 2728  C   PTH A  61      18.542   4.929  -2.813  1.00  0.00          C 
HETATM 2729  C   PTH A  61      18.532   4.921  -2.804  1.00  0.00          C 
HETATM 2730  C   PTH A  61      18.521   4.913  -2.796  1.00  0.00          C 
HETATM 2731  C   PTH A  61      18.510   4.906  -2.787  1.00  0.00          C 
HETATM 2732  C   PTH A  61      18.499   4.898  -2.779  1.00  0.00          C 
HETATM 2733  C   PTH A  61      18.488   4.890  -2.770  1.00  0.00          C 
HETATM 2734  C   PTH A  61      18.477   4.882  -2.761  1.00  0.00          C 
HETATM 2735  C   PTH A  61      18.467   4.874  -2.753  1.00  0.00          C 
HETATM 2736  C   PTH A  61      18.456   4.866  -2.744  1.00  0.00          C 
HETATM 2737  C   PTH A  61      18.445   4.858  -2.736  1.00  0.00          C 
HETATM 2738  C   PTH A  61      18.435   4.851  -2.728  1.00  0.00          C 
TER
HETATM 2739  C   PTH A  62      18.797   5.099  -3.012  1.00  0.00          C 
HETATM 2740  C   PTH A  62      18.808   5.106  -3.021  1.00  0.00          C 
HETATM 2741  C   PTH A  62      18.819   5.113  -3.030  1.00  0.00          C 
HETATM 2742  C   PTH A  62      18.831   5.120  -3.039  1.00  0.00          C 
HETATM 2743  C   PTH A  62      18.842   5.126  -3.047  1.00  0.00          C 
HETATM 2744  C   PTH A  62      18.853   5.133  -3.056  1.00  0.00          C 
HETATM 2745  C   PTH A  62      18.864   5.140  -3.065  1.00  0.00          C 
HETATM 2746  C   PTH A  62      18.876   5.147  -3.074  1.00  0.00          C 
HETATM 2747  C   PTH A  62      18.887   5.154  -3.083  1.00  0.00          C 
HETATM 2748  C   PTH A  62      18.898   5.160  -3.092  1.00  0.00          C 
HETATM 2749  C   PTH A  62      18.910   5.167  -3.101  1.00  0.00          C 
HETATM 2750  C   PTH A  62      18.921   5.174  -3.109  1.00  0.00          C 
HETATM 2751  C   PTH A  62      18.932   5.181  -3.118  1.00  0.00          C 
HETATM 2752  C   PTH A  62      18.944   5.187  -3.127  1.00  0.00          C 
HETATM 2753  C   PTH A  62      18.955   5.194  -3.136  1.00  0.00          C 
HETATM 2754  C   PTH A  62      18.966   5.201  -3.145  1.00  0.00          C 
HETATM 2755  C   PTH A  62      18.977   5.207  -3.154  1.00  0.00          C 
HETATM 2756  C   PTH A  62      18.989   5.214  -3.163  1.00  0.00          C 
HETATM 2757  C   PTH A  62      19.000   5.221  -3.172  1.00  0.00          C 
HETATM 2758  C   PTH A  62      19.011   5.227  -3.181  1.00  0.00          C 
HETATM 2759  C   PTH A  62      19.023   5.234  -3.189  1.00  0.00          C 
HETATM 2760  C   PTH A  62      19.034   5.241  -3.198  1.00  0.00          C 
HETATM 2761  C   PTH A  62      19.045   5.247  -3.207  1.00  0.00          C 
HETATM 2762  C   PTH A  62      19.057   5.254  -3.216  1.00  0.00          C 
HETATM 2763  C   PTH A  62      19.068   5.261  -3.225  1.00  0.00          C 
HETATM 2764  C   PTH A  62      19.079   5.267  -3.234  1.00  0.00          C 
HETATM 2765  C   PTH A  62      19.091   5.274  -3.243  1.00  0.00          C 
HETATM 2766  C   PTH A  62      19.102   5.280  -3.252  1.00  0.00          C 
HETATM 2767  C   PTH A  62      19.114   5.287  -3.261  1.00  0.00          C 
HETATM 2768  C   PTH A  62      19.125   5.294  -3.270  1.00  0.00          C 
HETATM 2769  C   PTH A  62      19.136   5.300  -3.279  1.00  0.00          C 
HETATM 2770  C   PTH A  62      19.148   5.307  -3.288  1.00  0.00          C 
HETATM 2771  C   PTH A  62      19.159   5.314  -3.297  1.00  0.00          C 
HETATM 2772  C   PTH A  62      19.170   5.320  -3.305  1.00  0.00          C 
HETATM 2773  C   PTH A  62      19.182   5.327  -3.314  1.00  0.00          C 
HETATM 2774  C   PTH A  62      19.193   5.334  -3.323  1.00  0.00          C 
HETATM 2775  C   PTH A  62      19.204   5.340  -3.332  1.00  0.00          C 
HETATM 2776  C   PTH A  62      19.215   5.347  -3.341  1.00  0.00          C 
HETATM 2777  C   PTH A  62      19.227   5.354  -3.350  1.00  0.00          C 
HETATM 2778  C   PTH A  62      19.238   5.361  -3.359  1.00  0.00          C 
HETATM 2779  C   PTH A  62      19.249   5.368  -3.367  1.00  0.00          C 
HETATM 2780  C   PTH A  62      19.261   5.374  -3.376  1.00  0.00          C 
HETATM 2781  C   PTH A  62      19.272   5.381  -3.385  1.00  0.00          C 
HETATM 2782  C   PTH A  62      19.284   5.387  -3.394  1.00  0.00          C 
HETATM 2783  C   PTH A  62      19.295   5.393  -3.403  1.00  0.00          C 
HETATM 2784  C   PTH A  62      19.307   5.399  -3.412  1.00  0.00          C 
HETATM 2785  C   PTH A  62      19.318   5.405  -3.421  1.00  0.00          C 
HETATM 2786  C   PTH A  62      19.330   5.411  -3.430  1.00  0.00          C 
HETATM 2787  C   PTH A  62      19.341   5.417  -3.440  1.00  0.00          C 
HETATM 2788  C   PTH A  62      19.353   5.423  -3.449  1.00  0.00          C 
HETATM 2789  C   PTH A  62      19.365   5.429  -3.458  1.00  0.00          C 
HETATM 2790  C   PTH A  62      19.376   5.434  -3.467  1.00  0.00          C 
HETATM 2791  C   PTH A  62      19.388   5.440  -3.476  1.00  0.00          C 
HETATM 2792  C   PTH A  62      19.399   5.446  -3.485  1.00  0.00          C 
HETATM 2793  C   PTH A  62      19.411   5.452  -3.495  1.00  0.00          C 
HETATM 2794  C   PTH A  62      19.423   5.457  -3.504  1.00  0.00          C 
HETATM 2795  C   PTH A  62      19.439   5.466  -3.517  1.00  0.00          C 
TER
HETATM 2796  C   PTH A  63      13.527   5.201  -5.166  1.00  0.00          C 
HETATM 2797  C   PTH A  63      13.533   5.186  -5.169  1.00  0.00          C 
HETATM 2798  C   PTH A  63      13.539   5.172  -5.172  1.00  0.00          C 
HETATM 2799  C   PTH A  63      13.545   5.157  -5.174  1.00  0.00          C 
HETATM 2800  C   PTH A  63      13.550   5.143  -5.177  1.00  0.00          C 
HETATM 2801  C   PTH A  63      13.556   5.128  -5.180  1.00  0.00          C 
HETATM 2802  C   PTH A  63      13.562   5.114  -5.182  1.00  0.00          C 
HETATM 2803  C   PTH A  63      13.568   5.099  -5.185  1.00  0.00          C 
HETATM 2804  C   PTH A  63      13.574   5.085  -5.187  1.00  0.00          C 
HETATM 2805  C   PTH A  63      13.579   5.070  -5.190  1.00  0.00          C 
HETATM 2806  C   PTH A  63      13.585   5.056  -5.192  1.00  0.00          C 
HETATM 2807  C   PTH A  63      13.591   5.041  -5.195  1.00  0.00          C 
HETATM 2808  C   PTH A  63      13.597   5.026  -5.197  1.00  0.00          C 
HETATM 2809  C   PTH A  63      13.603   5.012  -5.200  1.00  0.00          C 
HETATM 2810  C   PTH A  63      13.609   4.997  -5.202  1.00  0.00          C 
HETATM 2811  C   PTH A  63      13.614   4.983  -5.205  1.00  0.00          C 
HETATM 2812  C   PTH A  63      13.620   4.968  -5.207  1.00  0.00          C 
HETATM 2813  C   PTH A  63      13.626   4.953  -5.209  1.00  0.00          C 
HETATM 2814  C   PTH A  63      13.632   4.939  -5.212  1.00  0.00          C 
HETATM 2815  C   PTH A  63      13.637   4.924  -5.214  1.00  0.00          C 
HETATM 2816  C   PTH A  63      13.643   4.910  -5.216  1.00  0.00          C 
HETATM 2817  C   PTH A  63      13.649   4.895  -5.219  1.00  0.00          C 
HETATM 2818  C   PTH A  63      13.655   4.880  -5.221  1.00  0.00          C 
HETATM 2819  C   PTH A  63      13.660   4.866  -5.223  1.00  0.00          C 
HETATM 2820  C   PTH A  63      13.666   4.851  -5.226  1.00  0.00          C 
HETATM 2821  C   PTH A  63      13.672   4.837  -5.228  1.00  0.00          C 
HETATM 2822  C   PTH A  63      13.677   4.822  -5.230  1.00  0.00          C 
HETATM 2823  C   PTH A  63      13.683   4.807  -5.233  1.00  0.00          C 
HETATM 2824  C   PTH A  63      13.689   4.793  -5.235  1.00  0.00          C 
HETATM 2825  C   PTH A  63      13.695   4.778  -5.237  1.00  0.00          C 
HETATM 2826  C   PTH A  63      13.700   4.763  -5.240  1.00  0.00          C 
HETATM 2827  C   PTH A  63      13.706   4.749  -5.242  1.00  0.00          C 
HETATM 2828  C   PTH A  63      13.714   4.728  -5.245  1.00  0.00          C 
TER
HETATM 2829  C   PTH A  64      13.527   5.201  -5.166  1.00  0.00          C 
HETATM 2830  C   PTH A  64      13.522   5.216  -5.164  1.00  0.00          C 
HETATM 2831  C   PTH A  64      13.516   5.230  -5.161  1.00  0.00          C 
HETATM 2832  C   PTH A  64      13.510   5.245  -5.158  1.00  0.00          C 
HETATM 2833  C   PTH A  64      13.505   5.259  -5.155  1.00  0.00          C 
HETATM 2834  C   PTH A  64      13.499   5.274  -5.153  1.00  0.00          C 
HETATM 2835  C   PTH A  64      13.494   5.289  -5.150  1.00  0.00          C 
HETATM 2836  C   PTH A  64      13.488   5.303  -5.147  1.00  0.00          C 
HETATM 2837  C   PTH A  64      13.482   5.318  -5.144  1.00  0.00          C 
HETATM 2838  C   PTH A  64      13.477   5.332  -5.142  1.00  0.00          C 
HETATM 2839  C   PTH A  64      13.471   5.347  -5.139  1.00  0.00          C 
HETATM 2840  C   PTH A  64      13.466   5.362  -5.136  1.00  0.00          C 
HETATM 2841  C   PTH A  64      13.460   5.376  -5.133  1.00  0.00          C 
HETATM 2842  C   PTH A  64      13.455   5.391  -5.131  1.00  0.00          C 
HETATM 2843  C   PTH A  64      13.449   5.405  -5.128  1.00  0.00          C 
HETATM 2844  C   PTH A  64      13.443   5.420  -5.125  1.00  0.00          C 
HETATM 2845  C   PTH A  64      13.438   5.435  -5.122  1.00  0.00          C 
HETATM 2846  C   PTH A  64      13.432   5.449  -5.119  1.00  0.00          C 
HETATM 2847  C   PTH A  64      13.427   5.464  -5.117  1.00  0.00          C 
HETATM 2848  C   PTH A  64      13.421   5.479  -5.114  1.00  0.00          C 
HETATM 2849  C   PTH A  64      13.416   5.493  -5.111  1.00  0.00          C 
HETATM 2850  C   PTH A  64      13.410   5.508  -5.108  1.00  0.00          C 
HETATM 2851  C   PTH A  64      13.405   5.522  -5.105  1.00  0.00          C 
HETATM 2852  C   PTH A  64      13.400   5.537  -5.102  1.00  0.00          C 
HETATM 2853  C   PTH A  64      13.394   5.552  -5.100  1.00  0.00          C 
HETATM 2854  C   PTH A  64      13.389   5.566  -5.097  1.00  0.00          C 
HETATM 2855  C   PTH A  64      13.383   5.581  -5.094  1.00  0.00          C 
HETATM 2856  C   PTH A  64      13.378   5.596  -5.091  1.00  0.00          C 
HETATM 2857  C   PTH A  64      13.372   5.610  -5.088  1.00  0.00          C 
HETATM 2858  C   PTH A  64      13.367   5.625  -5.085  1.00  0.00          C 
HETATM 2859  C   PTH A  64      13.361   5.639  -5.083  1.00  0.00          C 
HETATM 2860  C   PTH A  64      13.356   5.654  -5.080  1.00  0.00          C 
HETATM 2861  C   PTH A  64      13.350   5.669  -5.077  1.00  0.00          C 
HETATM 2862  C   PTH A  64      13.345   5.683  -5.074  1.00  0.00          C 
HETATM 2863  C   PTH A  64      13.339   5.698  -5.071  1.00  0.00          C 
HETATM 2864  C   PTH A  64      13.334   5.713  -5.069  1.00  0.00          C 
HETATM 2865  C   PTH A  64      13.328   5.727  -5.066  1.00  0.00          C 
HETATM 2866  C   PTH A  64      13.323   5.742  -5.063  1.00  0.00          C 
HETATM 2867  C   PTH A  64      13.317   5.756  -5.061  1.00  0.00          C 
HETATM 2868  C   PTH A  64      13.311   5.771  -5.058  1.00  0.00          C 
HETATM 2869  C   PTH A  64      13.306   5.786  -5.055  1.00  0.00          C 
HETATM 2870  C   PTH A  64      13.300   5.800  -5.052  1.00  0.00          C 
HETATM 2871  C   PTH A  64      13.295   5.815  -5.049  1.00  0.00          C 
HETATM 2872  C   PTH A  64      13.290   5.830  -5.046  1.00  0.00          C 
HETATM 2873  C   PTH A  64      13.285   5.844  -5.043  1.00  0.00          C 
HETATM 2874  C   PTH A  64      13.280   5.859  -5.040  1.00  0.00          C 
HETATM 2875  C   PTH A  64      13.275   5.874  -5.036  1.00  0.00          C 
HETATM 2876  C   PTH A  64      13.270   5.888  -5.033  1.00  0.00          C 
HETATM 2877  C   PTH A  64      13.265   5.903  -5.029  1.00  0.00          C 
HETATM 2878  C   PTH A  64      13.260   5.918  -5.025  1.00  0.00          C 
HETATM 2879  C   PTH A  64      13.256   5.932  -5.022  1.00  0.00          C 
HETATM 2880  C   PTH A  64      13.251   5.947  -5.018  1.00  0.00          C 
HETATM 2881  C   PTH A  64      13.246   5.962  -5.014  1.00  0.00          C 
HETATM 2882  C   PTH A  64      13.241   5.977  -5.011  1.00  0.00          C 
HETATM 2883  C   PTH A  64      13.237   5.991  -5.007  1.00  0.00          C 
HETATM 2884  C   PTH A  64      13.232   6.006  -5.003  1.00  0.00          C 
HETATM 2885  C   PTH A  64      13.225   6.030  -4.997  1.00  0.00          C 
TER
HETATM 2886  C   PTH A  65      18.870   5.742  -1.064  1.00  0.00          C 
HETATM 2887  C   PTH A  65      18.868   5.726  -1.068  1.00  0.00          C 
HETATM 2888  C   PTH A  65      18.867   5.711  -1.072  1.00  0.00          C 
HETATM 2889  C   PTH A  65      18.866   5.696  -1.076  1.00  0.00          C 
HETATM 2890  C   PTH A  65      18.864   5.680  -1.079  1.00  0.00          C 
HETATM 2891  C   PTH A  65      18.863   5.665  -1.083  1.00  0.00          C 
HETATM 2892  C   PTH A  65      18.861   5.649  -1.087  1.00  0.00          C 
HETATM 2893  C   PTH A  65      18.860   5.634  -1.091  1.00  0.00          C 
HETATM 2894  C   PTH A  65      18.859   5.619  -1.094  1.00  0.00          C 
HETATM 2895  C   PTH A  65      18.857   5.603  -1.098  1.00  0.00          C 
HETATM 2896  C   PTH A  65      18.856   5.588  -1.102  1.00  0.00          C 
HETATM 2897  C   PTH A  65      18.854   5.573  -1.106  1.00  0.00          C 
HETATM 2898  C   PTH A  65      18.853   5.557  -1.109  1.00  0.00          C 
HETATM 2899  C   PTH A  65      18.852   5.542  -1.113  1.00  0.00          C 
HETATM 2900  C   PTH A  65      18.850   5.527  -1.117  1.00  0.00          C 
HETATM 2901  C   PTH A  65      18.849   5.511  -1.121  1.00  0.00          C 
HETATM 2902  C   PTH A  65      18.847   5.496  -1.124  1.00  0.00          C 
HETATM 2903  C   PTH A  65      18.846   5.480  -1.128  1.00  0.00          C 
HETATM 2904  C   PTH A  65      18.844   5.465  -1.132  1.00  0.00          C 
HETATM 2905  C   PTH A  65      18.843   5.450  -1.135  1.00  0.00          C 
HETATM 2906  C   PTH A  65      18.841   5.434  -1.139  1.00  0.00          C 
HETATM 2907  C   PTH A  65      18.840   5.419  -1.143  1.00  0.00          C 
HETATM 2908  C   PTH A  65      18.838   5.404  -1.146  1.00  0.00          C 
HETATM 2909  C   PTH A  65      18.837   5.388  -1.150  1.00  0.00          C 
HETATM 2910  C   PTH A  65      18.835   5.373  -1.154  1.00  0.00          C 
HETATM 2911  C   PTH A  65      18.834   5.357  -1.157  1.00  0.00          C 
HETATM 2912  C   PTH A  65      18.833   5.342  -1.161  1.00  0.00          C 
HETATM 2913  C   PTH A  65      18.831   5.327  -1.165  1.00  0.00          C 
HETATM 2914  C   PTH A  65      18.830   5.311  -1.168  1.00  0.00          C 
HETATM 2915  C   PTH A  65      18.829   5.296  -1.172  1.00  0.00          C 
HETATM 2916  C   PTH A  65      18.828   5.281  -1.176  1.00  0.00          C 
HETATM 2917  C   PTH A  65      18.827   5.265  -1.180  1.00  0.00          C 
HETATM 2918  C   PTH A  65      18.826   5.250  -1.184  1.00  0.00          C 
HETATM 2919  C   PTH A  65      18.825   5.234  -1.188  1.00  0.00          C 
HETATM 2920  C   PTH A  65      18.824   5.219  -1.192  1.00  0.00          C 
HETATM 2921  C   PTH A  65      18.823   5.204  -1.195  1.00  0.00          C 
HETATM 2922  C   PTH A  65      18.822   5.188  -1.199  1.00  0.00          C 
HETATM 2923  C   PTH A  65      18.821   5.173  -1.203  1.00  0.00          C 
HETATM 2924  C   PTH A  65      18.820   5.158  -1.207  1.00  0.00          C 
HETATM 2925  C   PTH A  65      18.819   5.142  -1.211  1.00  0.00          C 
HETATM 2926  C   PTH A  65      18.818   5.127  -1.215  1.00  0.00          C 
HETATM 2927  C   PTH A  65      18.818   5.112  -1.219  1.00  0.00          C 
HETATM 2928  C   PTH A  65      18.817   5.096  -1.223  1.00  0.00          C 
HETATM 2929  C   PTH A  65      18.816   5.081  -1.227  1.00  0.00          C 
HETATM 2930  C   PTH A  65      18.815   5.066  -1.231  1.00  0.00          C 
HETATM 2931  C   PTH A  65      18.814   5.050  -1.235  1.00  0.00          C 
HETATM 2932  C   PTH A  65      18.813   5.035  -1.239  1.00  0.00          C 
HETATM 2933  C   PTH A  65      18.812   5.019  -1.243  1.00  0.00          C 
HETATM 2934  C   PTH A  65      18.812   5.007  -1.246  1.00  0.00          C 
TER
HETATM 2935  C   PTH A  66      18.870   5.742  -1.064  1.00  0.00          C 
HETATM 2936  C   PTH A  66      18.871   5.757  -1.061  1.00  0.00          C 
HETATM 2937  C   PTH A  66      18.872   5.772  -1.057  1.00  0.00          C 
HETATM 2938  C   PTH A  66      18.874   5.788  -1.053  1.00  0.00          C 
HETATM 2939  C   PTH A  66      18.875   5.803  -1.049  1.00  0.00          C 
HETATM 2940  C   PTH A  66      18.877   5.818  -1.046  1.00  0.00          C 
HETATM 2941  C   PTH A  66      18.878   5.834  -1.042  1.00  0.00          C 
HETATM 2942  C   PTH A  66      18.879   5.849  -1.038  1.00  0.00          C 
HETATM 2943  C   PTH A  66      18.881   5.864  -1.034  1.00  0.00          C 
HETATM 2944  C   PTH A  66      18.882   5.880  -1.030  1.00  0.00          C 
HETATM 2945  C   PTH A  66      18.883   5.895  -1.027  1.00  0.00          C 
HETATM 2946  C   PTH A  66      18.885   5.911  -1.023  1.00  0.00          C 
HETATM 2947  C   PTH A  66      18.886   5.926  -1.019  1.00  0.00          C 
HETATM 2948  C   PTH A  66      18.888   5.941  -1.015  1.00  0.00          C 
HETATM 2949  C   PTH A  66      18.889   5.957  -1.011  1.00  0.00          C 
HETATM 2950  C   PTH A  66      18.890   5.972  -1.007  1.00  0.00          C 
HETATM 2951  C   PTH A  66      18.892   5.987  -1.003  1.00  0.00          C 
HETATM 2952  C   PTH A  66      18.893   6.002  -0.999  1.00  0.00          C 
HETATM 2953  C   PTH A  66      18.895   6.018  -0.996  1.00  0.00          C 
HETATM 2954  C   PTH A  66      18.896   6.033  -0.992  1.00  0.00          C 
HETATM 2955  C   PTH A  66      18.898   6.048  -0.988  1.00  0.00          C 
HETATM 2956  C   PTH A  66      18.899   6.064  -0.984  1.00  0.00          C 
HETATM 2957  C   PTH A  66      18.901   6.079  -0.980  1.00  0.00          C 
HETATM 2958  C   PTH A  66      18.902   6.094  -0.976  1.00  0.00          C 
HETATM 2959  C   PTH A  66      18.903   6.110  -0.972  1.00  0.00          C 
HETATM 2960  C   PTH A  66      18.905   6.125  -0.968  1.00  0.00          C 
HETATM 2961  C   PTH A  66      18.906   6.140  -0.965  1.00  0.00          C 
HETATM 2962  C   PTH A  66      18.907   6.156  -0.961  1.00  0.00          C 
HETATM 2963  C   PTH A  66      18.908   6.171  -0.957  1.00  0.00          C 
HETATM 2964  C   PTH A  66      18.910   6.187  -0.954  1.00  0.00          C 
HETATM 2965  C   PTH A  66      18.911   6.202  -0.950  1.00  0.00          C 
HETATM 2966  C   PTH A  66      18.912   6.218  -0.947  1.00  0.00          C 
HETATM 2967  C   PTH A  66      18.913   6.233  -0.943  1.00  0.00          C 
HETATM 2968  C   PTH A  66      18.914   6.249  -0.940  1.00  0.00          C 
HETATM 2969  C   PTH A  66      18.915   6.264  -0.937  1.00  0.00          C 
HETATM 2970  C   PTH A  66      18.916   6.279  -0.933  1.00  0.00          C 
HETATM 2971  C   PTH A  66      18.917   6.295  -0.930  1.00  0.00          C 
HETATM 2972  C   PTH A  66      18.919   6.310  -0.926  1.00  0.00          C 
HETATM 2973  C   PTH A  66      18.920   6.326  -0.923  1.00  0.00          C 
HETATM 2974  C   PTH A  66      18.921   6.341  -0.920  1.00  0.00          C 
HETATM 2975  C   PTH A  66      18.922   6.357  -0.916  1.00  0.00          C 
HETATM 2976  C   PTH A  66      18.923   6.372  -0.913  1.00  0.00          C 
HETATM 2977  C   PTH A  66      18.924   6.388  -0.910  1.00  0.00          C 
HETATM 2978  C   PTH A  66      18.925   6.403  -0.906  1.00  0.00          C 
HETATM 2979  C   PTH A  66      18.926   6.419  -0.903  1.00  0.00          C 
HETATM 2980  C   PTH A  66      18.927   6.434  -0.900  1.00  0.00          C 
HETATM 2981  C   PTH A  66      18.928   6.450  -0.897  1.00  0.00          C 
HETATM 2982  C   PTH A  66      18.930   6.472  -0.892  1.00  0.00          C 
TER
HETATM 2983  C   PTH A  67      17.320   4.655  -6.260  1.00  0.00          C 
HETATM 2984  C   PTH A  67      17.322   4.640  -6.265  1.00  0.00          C 
HETATM 2985  C   PTH A  67      17.324   4.626  -6.271  1.00  0.00          C 
HETATM 2986  C   PTH A  67      17.326   4.611  -6.276  1.00  0.00          C 
HETATM 2987  C   PTH A  67      17.327   4.596  -6.281  1.00  0.00          C 
HETATM 2988  C   PTH A  67      17.329   4.581  -6.287  1.00  0.00          C 
HETATM 2989  C   PTH A  67      17.331   4.566  -6.292  1.00  0.00          C 
HETATM 2990  C   PTH A  67      17.333   4.551  -6.297  1.00  0.00          C 
HETATM 2991  C   PTH A  67      17.335   4.537  -6.303  1.00  0.00          C 
HETATM 2992  C   PTH A  67      17.337   4.522  -6.308  1.00  0.00          C 
HETATM 2993  C   PTH A  67      17.338   4.507  -6.313  1.00  0.00          C 
HETATM 2994  C   PTH A  67      17.340   4.492  -6.319  1.00  0.00          C 
HETATM 2995  C   PTH A  67      17.342   4.477  -6.324  1.00  0.00          C 
HETATM 2996  C   PTH A  67      17.344   4.462  -6.329  1.00  0.00          C 
HETATM 2997  C   PTH A  67      17.346   4.448  -6.335  1.00  0.00          C 
HETATM 2998  C   PTH A  67      17.347   4.433  -6.340  1.00  0.00          C 
HETATM 2999  C   PTH A  67      17.349   4.418  -6.345  1.00  0.00          C 
HETATM 3000  C   PTH A  67      17.351   4.403  -6.351  1.00  0.00          C 
HETATM 3001  C   PTH A  67      17.353   4.388  -6.356  1.00  0.00          C 
HETATM 3002  C   PTH A  67      17.355   4.373  -6.361  1.00  0.00          C 
HETATM 3003  C   PTH A  67      17.356   4.359  -6.367  1.00  0.00          C 
HETATM 3004  C   PTH A  67      17.358   4.344  -6.372  1.00  0.00          C 
HETATM 3005  C   PTH A  67      17.360   4.329  -6.377  1.00  0.00          C 
HETATM 3006  C   PTH A  67      17.363   4.306  -6.386  1.00  0.00          C 
TER
HETATM 3007  C   PTH A  68      17.320   4.655  -6.260  1.00  0.00          C 
HETATM 3008  C   PTH A  68      17.318   4.670  -6.255  1.00  0.00          C 
HETATM 3009  C   PTH A  68      17.316   4.685  -6.249  1.00  0.00          C 
HETATM 3010  C   PTH A  68      17.314   4.700  -6.244  1.00  0.00          C 
HETATM 3011  C   PTH A  68      17.313   4.715  -6.239  1.00  0.00          C 
HETATM 3012  C   PTH A  68      17.311   4.730  -6.234  1.00  0.00          C 
HETATM 3013  C   PTH A  68      17.309   4.744  -6.228  1.00  0.00          C 
HETATM 3014  C   PTH A  68      17.307   4.759  -6.223  1.00  0.00          C 
HETATM 3015  C   PTH A  68      17.305   4.774  -6.218  1.00  0.00          C 
HETATM 3016  C   PTH A  68      17.303   4.789  -6.213  1.00  0.00          C 
HETATM 3017  C   PTH A  68      17.301   4.804  -6.207  1.00  0.00          C 
HETATM 3018  C   PTH A  68      17.299   4.819  -6.202  1.00  0.00          C 
HETATM 3019  C   PTH A  68      17.297   4.834  -6.197  1.00  0.00          C 
HETATM 3020  C   PTH A  68      17.295   4.849  -6.192  1.00  0.00          C 
HETATM 3021  C   PTH A  68      17.293   4.863  -6.187  1.00  0.00          C 
HETATM 3022  C   PTH A  68      17.291   4.878  -6.182  1.00  0.00          C 
HETATM 3023  C   PTH A  68      17.290   4.893  -6.177  1.00  0.00          C 
HETATM 3024  C   PTH A  68      17.288   4.908  -6.171  1.00  0.00          C 
HETATM 3025  C   PTH A  68      17.286   4.923  -6.166  1.00  0.00          C 
HETATM 3026  C   PTH A  68      17.284   4.938  -6.161  1.00  0.00          C 
HETATM 3027  C   PTH A  68      17.282   4.953  -6.156  1.00  0.00          C 
HETATM 3028  C   PTH A  68      17.280   4.968  -6.151  1.00  0.00          C 
HETATM 3029  C   PTH A  68      17.278   4.983  -6.145  1.00  0.00          C 
HETATM 3030  C   PTH A  68      17.276   4.997  -6.140  1.00  0.00          C 
HETATM 3031  C   PTH A  68      17.275   5.012  -6.134  1.00  0.00          C 
HETATM 3032  C   PTH A  68      17.273   5.027  -6.129  1.00  0.00          C 
HETATM 3033  C   PTH A  68      17.271   5.042  -6.123  1.00  0.00          C 
HETATM 3034  C   PTH A  68      17.270   5.056  -6.118  1.00  0.00          C 
HETATM 3035  C   PTH A  68      17.268   5.071  -6.112  1.00  0.00          C 
HETATM 3036  C   PTH A  68      17.267   5.086  -6.106  1.00  0.00          C 
HETATM 3037  C   PTH A  68      17.265   5.101  -6.100  1.00  0.00          C 
HETATM 3038  C   PTH A  68      17.264   5.115  -6.094  1.00  0.00          C 
HETATM 3039  C   PTH A  68      17.262   5.130  -6.089  1.00  0.00          C 
HETATM 3040  C   PTH A  68      17.261   5.145  -6.083  1.00  0.00          C 
HETATM 3041  C   PTH A  68      17.259   5.159  -6.077  1.00  0.00          C 
HETATM 3042  C   PTH A  68      17.258   5.174  -6.071  1.00  0.00          C 
HETATM 3043  C   PTH A  68      17.256   5.189  -6.065  1.00  0.00          C 
HETATM 3044  C   PTH A  68      17.255   5.203  -6.059  1.00  0.00          C 
HETATM 3045  C   PTH A  68      17.253   5.218  -6.053  1.00  0.00          C 
HETATM 3046  C   PTH A  68      17.252   5.233  -6.047  1.00  0.00          C 
HETATM 3047  C   PTH A  68      17.250   5.247  -6.041  1.00  0.00          C 
HETATM 3048  C   PTH A  68      17.249   5.262  -6.035  1.00  0.00          C 
HETATM 3049  C   PTH A  68      17.248   5.277  -6.029  1.00  0.00          C 
HETATM 3050  C   PTH A  68      17.246   5.291  -6.023  1.00  0.00          C 
HETATM 3051  C   PTH A  68      17.244   5.315  -6.014  1.00  0.00          C 
TER
HETATM 3052  C   PTH A  69      15.629   5.138  -5.389  1.00  0.00          C 
HETATM 3053  C   PTH A  69      15.617   5.131  -5.397  1.00  0.00          C 
HETATM 3054  C   PTH A  69      15.605   5.125  -5.406  1.00  0.00          C 
HETATM 3055  C   PTH A  69      15.594   5.118  -5.414  1.00  0.00          C 
HETATM 3056  C   PTH A  69      15.582   5.111  -5.422  1.00  0.00          C 
HETATM 3057  C   PTH A  69      15.570   5.104  -5.430  1.00  0.00          C 
HETATM 3058  C   PTH A  69      15.558   5.098  -5.439  1.00  0.00          C 
HETATM 3059  C   PTH A  69      15.546   5.091  -5.447  1.00  0.00          C 
HETATM 3060  C   PTH A  69      15.535   5.084  -5.455  1.00  0.00          C 
HETATM 3061  C   PTH A  69      15.523   5.077  -5.463  1.00  0.00          C 
HETATM 3062  C   PTH A  69      15.511   5.071  -5.472  1.00  0.00          C 
HETATM 3063  C   PTH A  69      15.500   5.064  -5.480  1.00  0.00          C 
HETATM 3064  C   PTH A  69      15.488   5.057  -5.488  1.00  0.00          C 
HETATM 3065  C   PTH A  69      15.476   5.050  -5.497  1.00  0.00          C 
HETATM 3066  C   PTH A  69      15.464   5.044  -5.505  1.00  0.00          C 
HETATM 3067  C   PTH A  69      15.453   5.037  -5.513  1.00  0.00          C 
HETATM 3068  C   PTH A  69      15.441   5.030  -5.522  1.00  0.00          C 
HETATM 3069  C   PTH A  69      15.429   5.023  -5.530  1.00  0.00          C 
HETATM 3070  C   PTH A  69      15.418   5.017  -5.539  1.00  0.00          C 
HETATM 3071  C   PTH A  69      15.406   5.010  -5.547  1.00  0.00          C 
HETATM 3072  C   PTH A  69      15.395   5.003  -5.556  1.00  0.00          C 
HETATM 3073  C   PTH A  69      15.383   4.996  -5.564  1.00  0.00          C 
HETATM 3074  C   PTH A  69      15.371   4.990  -5.572  1.00  0.00          C 
HETATM 3075  C   PTH A  69      15.360   4.983  -5.581  1.00  0.00          C 
HETATM 3076  C   PTH A  69      15.348   4.976  -5.589  1.00  0.00          C 
HETATM 3077  C   PTH A  69      15.337   4.969  -5.598  1.00  0.00          C 
HETATM 3078  C   PTH A  69      15.325   4.962  -5.606  1.00  0.00          C 
HETATM 3079  C   PTH A  69      15.314   4.956  -5.615  1.00  0.00          C 
HETATM 3080  C   PTH A  69      15.302   4.949  -5.623  1.00  0.00          C 
HETATM 3081  C   PTH A  69      15.290   4.942  -5.632  1.00  0.00          C 
HETATM 3082  C   PTH A  69      15.279   4.935  -5.640  1.00  0.00          C 
HETATM 3083  C   PTH A  69      15.267   4.928  -5.649  1.00  0.00          C 
HETATM 3084  C   PTH A  69      15.256   4.921  -5.657  1.00  0.00          C 
HETATM 3085  C   PTH A  69      15.244   4.915  -5.666  1.00  0.00          C 
HETATM 3086  C   PTH A  69      15.233   4.908  -5.674  1.00  0.00          C 
HETATM 3087  C   PTH A  69      15.221   4.901  -5.683  1.00  0.00          C 
HETATM 3088  C   PTH A  69      15.210   4.894  -5.691  1.00  0.00          C 
HETATM 3089  C   PTH A  69      15.198   4.887  -5.700  1.00  0.00          C 
HETATM 3090  C   PTH A  69      15.186   4.881  -5.708  1.00  0.00          C 
HETATM 3091  C   PTH A  69      15.175   4.874  -5.716  1.00  0.00          C 
HETATM 3092  C   PTH A  69      15.163   4.867  -5.725  1.00  0.00          C 
HETATM 3093  C   PTH A  69      15.151   4.860  -5.733  1.00  0.00          C 
HETATM 3094  C   PTH A  69      15.140   4.854  -5.742  1.00  0.00          C 
HETATM 3095  C   PTH A  69      15.128   4.847  -5.750  1.00  0.00          C 
HETATM 3096  C   PTH A  69      15.117   4.840  -5.759  1.00  0.00          C 
HETATM 3097  C   PTH A  69      15.106   4.833  -5.768  1.00  0.00          C 
HETATM 3098  C   PTH A  69      15.094   4.826  -5.777  1.00  0.00          C 
HETATM 3099  C   PTH A  69      15.083   4.819  -5.786  1.00  0.00          C 
HETATM 3100  C   PTH A  69      15.072   4.813  -5.795  1.00  0.00          C 
HETATM 3101  C   PTH A  69      15.061   4.806  -5.804  1.00  0.00          C 
HETATM 3102  C   PTH A  69      15.050   4.799  -5.813  1.00  0.00          C 
HETATM 3103  C   PTH A  69      15.039   4.792  -5.822  1.00  0.00          C 
HETATM 3104  C   PTH A  69      15.028   4.785  -5.831  1.00  0.00          C 
HETATM 3105  C   PTH A  69      15.017   4.778  -5.840  1.00  0.00          C 
HETATM 3106  C   PTH A  69      15.006   4.772  -5.849  1.00  0.00          C 
HETATM 3107  C   PTH A  69      14.995   4.765  -5.858  1.00  0.00          C 
HETATM 3108  C   PTH A  69      14.984   4.758  -5.868  1.00  0.00          C 
HETATM 3109  C   PTH A  69      14.967   4.748  -5.881  1.00  0.00          C 
TER
HETATM 3110  C   PTH A  70      15.629   5.138  -5.389  1.00  0.00          C 
HETATM 3111  C   PTH A  70      15.641   5.145  -5.381  1.00  0.00          C 
HETATM 3112  C   PTH A  70      15.653   5.151  -5.373  1.00  0.00          C 
HETATM 3113  C   PTH A  70      15.665   5.158  -5.365  1.00  0.00          C 
HETATM 3114  C   PTH A  70      15.677   5.165  -5.357  1.00  0.00          C 
HETATM 3115  C   PTH A  70      15.688   5.171  -5.349  1.00  0.00          C 
HETATM 3116  C   PTH A  70      15.700   5.178  -5.341  1.00  0.00          C 
HETATM 3117  C   PTH A  70      15.712   5.185  -5.333  1.00  0.00          C 
HETATM 3118  C   PTH A  70      15.724   5.191  -5.325  1.00  0.00          C 
HETATM 3119  C   PTH A  70      15.736   5.198  -5.317  1.00  0.00          C 
HETATM 3120  C   PTH A  70      15.748   5.205  -5.309  1.00  0.00          C 
HETATM 3121  C   PTH A  70      15.760   5.212  -5.301  1.00  0.00          C 
HETATM 3122  C   PTH A  70      15.772   5.219  -5.293  1.00  0.00          C 
HETATM 3123  C   PTH A  70      15.785   5.226  -5.286  1.00  0.00          C 
HETATM 3124  C   PTH A  70      15.797   5.232  -5.278  1.00  0.00          C 
HETATM 3125  C   PTH A  70      15.809   5.239  -5.270  1.00  0.00          C 
HETATM 3126  C   PTH A  70      15.821   5.246  -5.262  1.00  0.00          C 
HETATM 3127  C   PTH A  70      15.833   5.253  -5.255  1.00  0.00          C 
HETATM 3128  C   PTH A  70      15.845   5.260  -5.247  1.00  0.00          C 
HETATM 3129  C   PTH A  70      15.857   5.267  -5.239  1.00  0.00          C 
HETATM 3130  C   PTH A  70      15.869   5.274  -5.232  1.00  0.00          C 
HETATM 3131  C   PTH A  70      15.881   5.281  -5.224  1.00  0.00          C 
HETATM 3132  C   PTH A  70      15.893   5.288  -5.216  1.00  0.00          C 
HETATM 3133  C   PTH A  70      15.905   5.295  -5.209  1.00  0.00          C 
HETATM 3134  C   PTH A  70      15.917   5.302  -5.201  1.00  0.00          C 
HETATM 3135  C   PTH A  70      15.929   5.309  -5.193  1.00  0.00          C 
HETATM 3136  C   PTH A  70      15.941   5.316  -5.186  1.00  0.00          C 
HETATM 3137  C   PTH A  70      15.953   5.323  -5.178  1.00  0.00          C 
HETATM 3138  C   PTH A  70      15.965   5.329  -5.170  1.00  0.00          C 
HETATM 3139  C   PTH A  70      15.977   5.336  -5.163  1.00  0.00          C 
HETATM 3140  C   PTH A  70      15.989   5.343  -5.155  1.00  0.00          C 
HETATM 3141  C   PTH A  70      16.001   5.350  -5.147  1.00  0.00          C 
HETATM 3142  C   PTH A  70      16.013   5.357  -5.140  1.00  0.00          C 
HETATM 3143  C   PTH A  70      16.028   5.366  -5.130  1.00  0.00          C 
TER
HETATM 3144  C   PTH A  71      16.640   5.340  -5.581  1.00  0.00          C 
HETATM 3145  C   PTH A  71      16.627   5.341  -5.572  1.00  0.00          C 
HETATM 3146  C   PTH A  71      16.614   5.341  -5.562  1.00  0.00          C 
HETATM 3147  C   PTH A  71      16.601   5.342  -5.553  1.00  0.00          C 
HETATM 3148  C   PTH A  71      16.588   5.342  -5.544  1.00  0.00          C 
HETATM 3149  C   PTH A  71      16.576   5.342  -5.534  1.00  0.00          C 
HETATM 3150  C   PTH A  71      16.563   5.343  -5.525  1.00  0.00          C 
HETATM 3151  C   PTH A  71      16.550   5.343  -5.515  1.00  0.00          C 
HETATM 3152  C   PTH A  71      16.537   5.344  -5.506  1.00  0.00          C 
HETATM 3153  C   PTH A  71      16.524   5.344  -5.497  1.00  0.00          C 
HETATM 3154  C   PTH A  71      16.512   5.344  -5.487  1.00  0.00          C 
HETATM 3155  C   PTH A  71      16.499   5.345  -5.478  1.00  0.00          C 
HETATM 3156  C   PTH A  71      16.486   5.345  -5.469  1.00  0.00          C 
HETATM 3157  C   PTH A  71      16.473   5.345  -5.459  1.00  0.00          C 
HETATM 3158  C   PTH A  71      16.460   5.346  -5.450  1.00  0.00          C 
HETATM 3159  C   PTH A  71      16.447   5.346  -5.441  1.00  0.00          C 
HETATM 3160  C   PTH A  71      16.435   5.346  -5.431  1.00  0.00          C 
HETATM 3161  C   PTH A  71      16.422   5.347  -5.422  1.00  0.00          C 
HETATM 3162  C   PTH A  71      16.409   5.347  -5.413  1.00  0.00          C 
HETATM 3163  C   PTH A  71      16.396   5.347  -5.403  1.00  0.00          C 
HETATM 3164  C   PTH A  71      16.383   5.347  -5.394  1.00  0.00          C 
HETATM 3165  C   PTH A  71      16.370   5.348  -5.385  1.00  0.00          C 
HETATM 3166  C   PTH A  71      16.357   5.348  -5.376  1.00  0.00          C 
HETATM 3167  C   PTH A  71      16.344   5.348  -5.366  1.00  0.00          C 
HETATM 3168  C   PTH A  71      16.332   5.349  -5.357  1.00  0.00          C 
HETATM 3169  C   PTH A  71      16.319   5.349  -5.348  1.00  0.00          C 
HETATM 3170  C   PTH A  71      16.306   5.349  -5.338  1.00  0.00          C 
HETATM 3171  C   PTH A  71      16.293   5.350  -5.329  1.00  0.00          C 
HETATM 3172  C   PTH A  71      16.280   5.351  -5.320  1.00  0.00          C 
HETATM 3173  C   PTH A  71      16.268   5.351  -5.310  1.00  0.00          C 
HETATM 3174  C   PTH A  71      16.255   5.352  -5.301  1.00  0.00          C 
HETATM 3175  C   PTH A  71      16.242   5.352  -5.291  1.00  0.00          C 
HETATM 3176  C   PTH A  71      16.229   5.353  -5.282  1.00  0.00          C 
HETATM 3177  C   PTH A  71      16.217   5.354  -5.273  1.00  0.00          C 
HETATM 3178  C   PTH A  71      16.204   5.355  -5.263  1.00  0.00          C 
HETATM 3179  C   PTH A  71      16.191   5.355  -5.254  1.00  0.00          C 
HETATM 3180  C   PTH A  71      16.178   5.356  -5.244  1.00  0.00          C 
HETATM 3181  C   PTH A  71      16.166   5.357  -5.235  1.00  0.00          C 
HETATM 3182  C   PTH A  71      16.153   5.358  -5.225  1.00  0.00          C 
HETATM 3183  C   PTH A  71      16.140   5.358  -5.215  1.00  0.00          C 
HETATM 3184  C   PTH A  71      16.128   5.359  -5.206  1.00  0.00          C 
HETATM 3185  C   PTH A  71      16.115   5.360  -5.196  1.00  0.00          C 
HETATM 3186  C   PTH A  71      16.102   5.361  -5.187  1.00  0.00          C 
HETATM 3187  C   PTH A  71      16.090   5.362  -5.177  1.00  0.00          C 
HETATM 3188  C   PTH A  71      16.077   5.362  -5.168  1.00  0.00          C 
HETATM 3189  C   PTH A  71      16.065   5.363  -5.158  1.00  0.00          C 
HETATM 3190  C   PTH A  71      16.052   5.364  -5.149  1.00  0.00          C 
HETATM 3191  C   PTH A  71      16.039   5.365  -5.139  1.00  0.00          C 
HETATM 3192  C   PTH A  71      16.028   5.366  -5.130  1.00  0.00          C 
TER
HETATM 3193  C   PTH A  72      16.640   5.340  -5.581  1.00  0.00          C 
HETATM 3194  C   PTH A  72      16.652   5.340  -5.591  1.00  0.00          C 
HETATM 3195  C   PTH A  72      16.665   5.340  -5.600  1.00  0.00          C 
HETATM 3196  C   PTH A  72      16.678   5.339  -5.609  1.00  0.00          C 
HETATM 3197  C   PTH A  72      16.691   5.339  -5.619  1.00  0.00          C 
HETATM 3198  C   PTH A  72      16.704   5.338  -5.628  1.00  0.00          C 
HETATM 3199  C   PTH A  72      16.716   5.338  -5.638  1.00  0.00          C 
HETATM 3200  C   PTH A  72      16.729   5.337  -5.647  1.00  0.00          C 
HETATM 3201  C   PTH A  72      16.742   5.337  -5.656  1.00  0.00          C 
HETATM 3202  C   PTH A  72      16.755   5.337  -5.666  1.00  0.00          C 
HETATM 3203  C   PTH A  72      16.767   5.336  -5.675  1.00  0.00          C 
HETATM 3204  C   PTH A  72      16.780   5.336  -5.685  1.00  0.00          C 
HETATM 3205  C   PTH A  72      16.793   5.335  -5.694  1.00  0.00          C 
HETATM 3206  C   PTH A  72      16.806   5.335  -5.704  1.00  0.00          C 
HETATM 3207  C   PTH A  72      16.818   5.335  -5.713  1.00  0.00          C 
HETATM 3208  C   PTH A  72      16.831   5.334  -5.723  1.00  0.00          C 
HETATM 3209  C   PTH A  72      16.844   5.334  -5.732  1.00  0.00          C 
HETATM 3210  C   PTH A  72      16.856   5.333  -5.742  1.00  0.00          C 
HETATM 3211  C   PTH A  72      16.869   5.333  -5.751  1.00  0.00          C 
HETATM 3212  C   PTH A  72      16.882   5.333  -5.761  1.00  0.00          C 
HETATM 3213  C   PTH A  72      16.894   5.332  -5.770  1.00  0.00          C 
HETATM 3214  C   PTH A  72      16.907   5.332  -5.780  1.00  0.00          C 
HETATM 3215  C   PTH A  72      16.920   5.332  -5.789  1.00  0.00          C 
HETATM 3216  C   PTH A  72      16.933   5.331  -5.799  1.00  0.00          C 
HETATM 3217  C   PTH A  72      16.946   5.331  -5.808  1.00  0.00          C 
HETATM 3218  C   PTH A  72      16.958   5.330  -5.817  1.00  0.00          C 
HETATM 3219  C   PTH A  72      16.971   5.330  -5.827  1.00  0.00          C 
HETATM 3220  C   PTH A  72      16.984   5.329  -5.836  1.00  0.00          C 
HETATM 3221  C   PTH A  72      16.997   5.329  -5.845  1.00  0.00          C 
HETATM 3222  C   PTH A  72      17.010   5.328  -5.854  1.00  0.00          C 
HETATM 3223  C   PTH A  72      17.023   5.327  -5.863  1.00  0.00          C 
HETATM 3224  C   PTH A  72      17.036   5.327  -5.872  1.00  0.00          C 
HETATM 3225  C   PTH A  72      17.049   5.326  -5.881  1.00  0.00          C 
HETATM 3226  C   PTH A  72      17.062   5.325  -5.890  1.00  0.00          C 
HETATM 3227  C   PTH A  72      17.075   5.325  -5.899  1.00  0.00          C 
HETATM 3228  C   PTH A  72      17.088   5.324  -5.908  1.00  0.00          C 
HETATM 3229  C   PTH A  72      17.102   5.323  -5.917  1.00  0.00          C 
HETATM 3230  C   PTH A  72      17.115   5.323  -5.926  1.00  0.00          C 
HETATM 3231  C   PTH A  72      17.128   5.322  -5.935  1.00  0.00          C 
HETATM 3232  C   PTH A  72      17.141   5.321  -5.944  1.00  0.00          C 
HETATM 3233  C   PTH A  72      17.154   5.321  -5.953  1.00  0.00          C 
HETATM 3234  C   PTH A  72      17.167   5.320  -5.962  1.00  0.00          C 
HETATM 3235  C   PTH A  72      17.180   5.319  -5.971  1.00  0.00          C 
HETATM 3236  C   PTH A  72      17.193   5.318  -5.980  1.00  0.00          C 
HETATM 3237  C   PTH A  72      17.207   5.318  -5.988  1.00  0.00          C 
HETATM 3238  C   PTH A  72      17.220   5.317  -5.997  1.00  0.00          C 
HETATM 3239  C   PTH A  72      17.233   5.316  -6.006  1.00  0.00          C 
HETATM 3240  C   PTH A  72      17.244   5.315  -6.014  1.00  0.00          C 
TER
HETATM 3241  C   PTH A  73      11.673   5.851  -5.893  1.00  0.00          C 
HETATM 3242  C   PTH A  73      11.665   5.838  -5.898  1.00  0.00          C 
HETATM 3243  C   PTH A  73      11.658   5.826  -5.904  1.00  0.00          C 
HETATM 3244  C   PTH A  73      11.650   5.813  -5.910  1.00  0.00          C 
HETATM 3245  C   PTH A  73      11.643   5.800  -5.916  1.00  0.00          C 
HETATM 3246  C   PTH A  73      11.635   5.788  -5.922  1.00  0.00          C 
HETATM 3247  C   PTH A  73      11.627   5.775  -5.928  1.00  0.00          C 
HETATM 3248  C   PTH A  73      11.620   5.762  -5.933  1.00  0.00          C 
HETATM 3249  C   PTH A  73      11.612   5.750  -5.939  1.00  0.00          C 
HETATM 3250  C   PTH A  73      11.604   5.737  -5.945  1.00  0.00          C 
HETATM 3251  C   PTH A  73      11.597   5.724  -5.951  1.00  0.00          C 
HETATM 3252  C   PTH A  73      11.589   5.712  -5.957  1.00  0.00          C 
HETATM 3253  C   PTH A  73      11.582   5.699  -5.962  1.00  0.00          C 
HETATM 3254  C   PTH A  73      11.574   5.686  -5.968  1.00  0.00          C 
HETATM 3255  C   PTH A  73      11.566   5.674  -5.974  1.00  0.00          C 
HETATM 3256  C   PTH A  73      11.559   5.661  -5.980  1.00  0.00          C 
HETATM 3257  C   PTH A  73      11.551   5.648  -5.986  1.00  0.00          C 
HETATM 3258  C   PTH A  73      11.543   5.636  -5.991  1.00  0.00          C 
HETATM 3259  C   PTH A  73      11.536   5.623  -5.997  1.00  0.00          C 
HETATM 3260  C   PTH A  73      11.528   5.610  -6.003  1.00  0.00          C 
HETATM 3261  C   PTH A  73      11.521   5.598  -6.009  1.00  0.00          C 
HETATM 3262  C   PTH A  73      11.513   5.585  -6.014  1.00  0.00          C 
HETATM 3263  C   PTH A  73      11.505   5.572  -6.020  1.00  0.00          C 
HETATM 3264  C   PTH A  73      11.496   5.557  -6.027  1.00  0.00          C 
TER
HETATM 3265  C   PTH A  74      11.673   5.851  -5.893  1.00  0.00          C 
HETATM 3266  C   PTH A  74      11.681   5.864  -5.887  1.00  0.00          C 
HETATM 3267  C   PTH A  74      11.688   5.876  -5.881  1.00  0.00          C 
HETATM 3268  C   PTH A  74      11.696   5.889  -5.875  1.00  0.00          C 
HETATM 3269  C   PTH A  74      11.703   5.902  -5.869  1.00  0.00          C 
HETATM 3270  C   PTH A  74      11.711   5.914  -5.864  1.00  0.00          C 
HETATM 3271  C   PTH A  74      11.719   5.927  -5.858  1.00  0.00          C 
HETATM 3272  C   PTH A  74      11.726   5.940  -5.852  1.00  0.00          C 
HETATM 3273  C   PTH A  74      11.734   5.952  -5.846  1.00  0.00          C 
HETATM 3274  C   PTH A  74      11.742   5.965  -5.840  1.00  0.00          C 
HETATM 3275  C   PTH A  74      11.749   5.977  -5.834  1.00  0.00          C 
HETATM 3276  C   PTH A  74      11.757   5.990  -5.829  1.00  0.00          C 
HETATM 3277  C   PTH A  74      11.765   6.003  -5.823  1.00  0.00          C 
HETATM 3278  C   PTH A  74      11.772   6.015  -5.817  1.00  0.00          C 
HETATM 3279  C   PTH A  74      11.780   6.028  -5.811  1.00  0.00          C 
HETATM 3280  C   PTH A  74      11.788   6.040  -5.805  1.00  0.00          C 
HETATM 3281  C   PTH A  74      11.796   6.053  -5.799  1.00  0.00          C 
HETATM 3282  C   PTH A  74      11.803   6.065  -5.793  1.00  0.00          C 
HETATM 3283  C   PTH A  74      11.811   6.078  -5.787  1.00  0.00          C 
HETATM 3284  C   PTH A  74      11.819   6.091  -5.782  1.00  0.00          C 
HETATM 3285  C   PTH A  74      11.826   6.103  -5.776  1.00  0.00          C 
HETATM 3286  C   PTH A  74      11.834   6.116  -5.770  1.00  0.00          C 
HETATM 3287  C   PTH A  74      11.842   6.129  -5.764  1.00  0.00          C 
HETATM 3288  C   PTH A  74      11.849   6.141  -5.758  1.00  0.00          C 
HETATM 3289  C   PTH A  74      11.857   6.154  -5.752  1.00  0.00          C 
HETATM 3290  C   PTH A  74      11.864   6.167  -5.747  1.00  0.00          C 
HETATM 3291  C   PTH A  74      11.871   6.180  -5.741  1.00  0.00          C 
HETATM 3292  C   PTH A  74      11.879   6.193  -5.735  1.00  0.00          C 
HETATM 3293  C   PTH A  74      11.886   6.206  -5.730  1.00  0.00          C 
HETATM 3294  C   PTH A  74      11.893   6.218  -5.724  1.00  0.00          C 
HETATM 3295  C   PTH A  74      11.900   6.231  -5.718  1.00  0.00          C 
HETATM 3296  C   PTH A  74      11.907   6.244  -5.713  1.00  0.00          C 
HETATM 3297  C   PTH A  74      11.915   6.257  -5.707  1.00  0.00          C 
HETATM 3298  C   PTH A  74      11.922   6.270  -5.701  1.00  0.00          C 
HETATM 3299  C   PTH A  74      11.929   6.283  -5.696  1.00  0.00          C 
HETATM 3300  C   PTH A  74      11.936   6.296  -5.690  1.00  0.00          C 
HETATM 3301  C   PTH A  74      11.943   6.309  -5.684  1.00  0.00          C 
HETATM 3302  C   PTH A  74      11.950   6.322  -5.679  1.00  0.00          C 
HETATM 3303  C   PTH A  74      11.957   6.335  -5.673  1.00  0.00          C 
HETATM 3304  C   PTH A  74      11.965   6.349  -5.668  1.00  0.00          C 
HETATM 3305  C   PTH A  74      11.972   6.362  -5.662  1.00  0.00          C 
HETATM 3306  C   PTH A  74      11.979   6.375  -5.656  1.00  0.00          C 
HETATM 3307  C   PTH A  74      11.986   6.388  -5.651  1.00  0.00          C 
HETATM 3308  C   PTH A  74      11.993   6.401  -5.645  1.00  0.00          C 
HETATM 3309  C   PTH A  74      12.000   6.414  -5.639  1.00  0.00          C 
HETATM 3310  C   PTH A  74      12.006   6.425  -5.635  1.00  0.00          C 
TER
HETATM 3311  C   PTH A  75      19.100   6.528  -0.405  1.00  0.00          C 
HETATM 3312  C   PTH A  75      19.105   6.530  -0.390  1.00  0.00          C 
HETATM 3313  C   PTH A  75      19.110   6.531  -0.375  1.00  0.00          C 
HETATM 3314  C   PTH A  75      19.115   6.533  -0.360  1.00  0.00          C 
HETATM 3315  C   PTH A  75      19.120   6.534  -0.345  1.00  0.00          C 
HETATM 3316  C   PTH A  75      19.125   6.535  -0.330  1.00  0.00          C 
HETATM 3317  C   PTH A  75      19.130   6.537  -0.315  1.00  0.00          C 
HETATM 3318  C   PTH A  75      19.136   6.538  -0.300  1.00  0.00          C 
HETATM 3319  C   PTH A  75      19.141   6.540  -0.285  1.00  0.00          C 
HETATM 3320  C   PTH A  75      19.146   6.541  -0.270  1.00  0.00          C 
HETATM 3321  C   PTH A  75      19.151   6.542  -0.255  1.00  0.00          C 
HETATM 3322  C   PTH A  75      19.156   6.544  -0.240  1.00  0.00          C 
HETATM 3323  C   PTH A  75      19.161   6.545  -0.225  1.00  0.00          C 
HETATM 3324  C   PTH A  75      19.166   6.546  -0.210  1.00  0.00          C 
HETATM 3325  C   PTH A  75      19.171   6.547  -0.195  1.00  0.00          C 
HETATM 3326  C   PTH A  75      19.176   6.549  -0.180  1.00  0.00          C 
HETATM 3327  C   PTH A  75      19.181   6.550  -0.165  1.00  0.00          C 
HETATM 3328  C   PTH A  75      19.186   6.551  -0.150  1.00  0.00          C 
HETATM 3329  C   PTH A  75      19.191   6.552  -0.135  1.00  0.00          C 
HETATM 3330  C   PTH A  75      19.196   6.554  -0.120  1.00  0.00          C 
HETATM 3331  C   PTH A  75      19.201   6.555  -0.105  1.00  0.00          C 
HETATM 3332  C   PTH A  75      19.207   6.556  -0.090  1.00  0.00          C 
HETATM 3333  C   PTH A  75      19.212   6.557  -0.075  1.00  0.00          C 
HETATM 3334  C   PTH A  75      19.217   6.558  -0.060  1.00  0.00          C 
HETATM 3335  C   PTH A  75      19.222   6.560  -0.045  1.00  0.00          C 
HETATM 3336  C   PTH A  75      19.227   6.561  -0.030  1.00  0.00          C 
HETATM 3337  C   PTH A  75      19.232   6.562  -0.015  1.00  0.00          C 
HETATM 3338  C   PTH A  75      19.237   6.563  -0.000  1.00  0.00          C 
HETATM 3339  C   PTH A  75      19.242   6.564   0.015  1.00  0.00          C 
HETATM 3340  C   PTH A  75      19.247   6.565   0.030  1.00  0.00          C 
HETATM 3341  C   PTH A  75      19.252   6.567   0.045  1.00  0.00          C 
HETATM 3342  C   PTH A  75      19.258   6.568   0.060  1.00  0.00          C 
HETATM 3343  C   PTH A  75      19.263   6.569   0.075  1.00  0.00          C 
HETATM 3344  C   PTH A  75      19.268   6.570   0.090  1.00  0.00          C 
HETATM 3345  C   PTH A  75      19.273   6.571   0.105  1.00  0.00          C 
HETATM 3346  C   PTH A  75      19.278   6.572   0.120  1.00  0.00          C 
HETATM 3347  C   PTH A  75      19.283   6.573   0.135  1.00  0.00          C 
HETATM 3348  C   PTH A  75      19.288   6.575   0.150  1.00  0.00          C 
HETATM 3349  C   PTH A  75      19.293   6.576   0.165  1.00  0.00          C 
HETATM 3350  C   PTH A  75      19.299   6.577   0.180  1.00  0.00          C 
HETATM 3351  C   PTH A  75      19.304   6.579   0.194  1.00  0.00          C 
HETATM 3352  C   PTH A  75      19.309   6.580   0.209  1.00  0.00          C 
HETATM 3353  C   PTH A  75      19.314   6.581   0.224  1.00  0.00          C 
HETATM 3354  C   PTH A  75      19.319   6.583   0.239  1.00  0.00          C 
HETATM 3355  C   PTH A  75      19.324   6.584   0.254  1.00  0.00          C 
HETATM 3356  C   PTH A  75      19.329   6.585   0.269  1.00  0.00          C 
HETATM 3357  C   PTH A  75      19.334   6.586   0.285  1.00  0.00          C 
HETATM 3358  C   PTH A  75      19.339   6.587   0.300  1.00  0.00          C 
HETATM 3359  C   PTH A  75      19.344   6.588   0.315  1.00  0.00          C 
HETATM 3360  C   PTH A  75      19.349   6.589   0.330  1.00  0.00          C 
HETATM 3361  C   PTH A  75      19.354   6.591   0.345  1.00  0.00          C 
HETATM 3362  C   PTH A  75      19.359   6.592   0.360  1.00  0.00          C 
HETATM 3363  C   PTH A  75      19.364   6.593   0.375  1.00  0.00          C 
HETATM 3364  C   PTH A  75      19.369   6.593   0.390  1.00  0.00          C 
HETATM 3365  C   PTH A  75      19.374   6.594   0.405  1.00  0.00          C 
HETATM 3366  C   PTH A  75      19.379   6.595   0.420  1.00  0.00          C 
HETATM 3367  C   PTH A  75      19.384   6.596   0.435  1.00  0.00          C 
HETATM 3368  C   PTH A  75      19.387   6.597   0.446  1.00  0.00          C 
TER
HETATM 3369  C   PTH A  76      19.100   6.528  -0.405  1.00  0.00          C 
HETATM 3370  C   PTH A  76      19.095   6.527  -0.420  1.00  0.00          C 
HETATM 3371  C   PTH A  76      19.090   6.525  -0.435  1.00  0.00          C 
HETATM 3372  C   PTH A  76      19.085   6.524  -0.450  1.00  0.00          C 
HETATM 3373  C   PTH A  76      19.080   6.522  -0.465  1.00  0.00          C 
HETATM 3374  C   PTH A  76      19.075   6.521  -0.480  1.00  0.00          C 
HETATM 3375  C   PTH A  76      19.070   6.519  -0.495  1.00  0.00          C 
HETATM 3376  C   PTH A  76      19.065   6.518  -0.510  1.00  0.00          C 
HETATM 3377  C   PTH A  76      19.060   6.516  -0.525  1.00  0.00          C 
HETATM 3378  C   PTH A  76      19.055   6.514  -0.540  1.00  0.00          C 
HETATM 3379  C   PTH A  76      19.049   6.513  -0.555  1.00  0.00          C 
HETATM 3380  C   PTH A  76      19.044   6.511  -0.569  1.00  0.00          C 
HETATM 3381  C   PTH A  76      19.039   6.509  -0.584  1.00  0.00          C 
HETATM 3382  C   PTH A  76      19.034   6.507  -0.599  1.00  0.00          C 
HETATM 3383  C   PTH A  76      19.029   6.506  -0.614  1.00  0.00          C 
HETATM 3384  C   PTH A  76      19.023   6.504  -0.629  1.00  0.00          C 
HETATM 3385  C   PTH A  76      19.018   6.502  -0.644  1.00  0.00          C 
HETATM 3386  C   PTH A  76      19.013   6.500  -0.659  1.00  0.00          C 
HETATM 3387  C   PTH A  76      19.008   6.498  -0.674  1.00  0.00          C 
HETATM 3388  C   PTH A  76      19.002   6.497  -0.688  1.00  0.00          C 
HETATM 3389  C   PTH A  76      18.997   6.495  -0.703  1.00  0.00          C 
HETATM 3390  C   PTH A  76      18.992   6.493  -0.718  1.00  0.00          C 
HETATM 3391  C   PTH A  76      18.986   6.491  -0.733  1.00  0.00          C 
HETATM 3392  C   PTH A  76      18.981   6.489  -0.748  1.00  0.00          C 
HETATM 3393  C   PTH A  76      18.976   6.488  -0.763  1.00  0.00          C 
HETATM 3394  C   PTH A  76      18.970   6.486  -0.778  1.00  0.00          C 
HETATM 3395  C   PTH A  76      18.965   6.484  -0.792  1.00  0.00          C 
HETATM 3396  C   PTH A  76      18.960   6.482  -0.807  1.00  0.00          C 
HETATM 3397  C   PTH A  76      18.955   6.480  -0.822  1.00  0.00          C 
HETATM 3398  C   PTH A  76      18.949   6.479  -0.837  1.00  0.00          C 
HETATM 3399  C   PTH A  76      18.944   6.477  -0.852  1.00  0.00          C 
HETATM 3400  C   PTH A  76      18.939   6.475  -0.867  1.00  0.00          C 
HETATM 3401  C   PTH A  76      18.933   6.473  -0.882  1.00  0.00          C 
HETATM 3402  C   PTH A  76      18.930   6.472  -0.892  1.00  0.00          C 
TER
HETATM 3403  C   PTH A  77      18.626   5.514  -4.675  1.00  0.00          C 
HETATM 3404  C   PTH A  77      18.635   5.513  -4.662  1.00  0.00          C 
HETATM 3405  C   PTH A  77      18.644   5.513  -4.649  1.00  0.00          C 
HETATM 3406  C   PTH A  77      18.653   5.512  -4.636  1.00  0.00          C 
HETATM 3407  C   PTH A  77      18.662   5.512  -4.623  1.00  0.00          C 
HETATM 3408  C   PTH A  77      18.672   5.511  -4.610  1.00  0.00          C 
HETATM 3409  C   PTH A  77      18.681   5.510  -4.597  1.00  0.00          C 
HETATM 3410  C   PTH A  77      18.690   5.510  -4.584  1.00  0.00          C 
HETATM 3411  C   PTH A  77      18.699   5.509  -4.572  1.00  0.00          C 
HETATM 3412  C   PTH A  77      18.708   5.509  -4.559  1.00  0.00          C 
HETATM 3413  C   PTH A  77      18.718   5.508  -4.546  1.00  0.00          C 
HETATM 3414  C   PTH A  77      18.727   5.507  -4.533  1.00  0.00          C 
HETATM 3415  C   PTH A  77      18.736   5.507  -4.520  1.00  0.00          C 
HETATM 3416  C   PTH A  77      18.745   5.506  -4.507  1.00  0.00          C 
HETATM 3417  C   PTH A  77      18.755   5.506  -4.494  1.00  0.00          C 
HETATM 3418  C   PTH A  77      18.764   5.505  -4.481  1.00  0.00          C 
HETATM 3419  C   PTH A  77      18.773   5.504  -4.468  1.00  0.00          C 
HETATM 3420  C   PTH A  77      18.782   5.504  -4.455  1.00  0.00          C 
HETATM 3421  C   PTH A  77      18.791   5.503  -4.442  1.00  0.00          C 
HETATM 3422  C   PTH A  77      18.801   5.503  -4.430  1.00  0.00          C 
HETATM 3423  C   PTH A  77      18.810   5.502  -4.417  1.00  0.00          C 
HETATM 3424  C   PTH A  77      18.819   5.502  -4.404  1.00  0.00          C 
HETATM 3425  C   PTH A  77      18.828   5.501  -4.391  1.00  0.00          C 
HETATM 3426  C   PTH A  77      18.838   5.500  -4.378  1.00  0.00          C 
HETATM 3427  C   PTH A  77      18.847   5.500  -4.365  1.00  0.00          C 
HETATM 3428  C   PTH A  77      18.856   5.499  -4.352  1.00  0.00          C 
HETATM 3429  C   PTH A  77      18.865   5.499  -4.339  1.00  0.00          C 
HETATM 3430  C   PTH A  77      18.874   5.498  -4.326  1.00  0.00          C 
HETATM 3431  C   PTH A  77      18.884   5.498  -4.313  1.00  0.00          C 
HETATM 3432  C   PTH A  77      18.893   5.497  -4.300  1.00  0.00          C 
HETATM 3433  C   PTH A  77      18.902   5.496  -4.287  1.00  0.00          C 
HETATM 3434  C   PTH A  77      18.911   5.496  -4.274  1.00  0.00          C 
HETATM 3435  C   PTH A  77      18.920   5.495  -4.261  1.00  0.00          C 
HETATM 3436  C   PTH A  77      18.929   5.495  -4.249  1.00  0.00          C 
HETATM 3437  C   PTH A  77      18.939   5.494  -4.236  1.00  0.00          C 
HETATM 3438  C   PTH A  77      18.948   5.494  -4.223  1.00  0.00          C 
HETATM 3439  C   PTH A  77      18.957   5.493  -4.210  1.00  0.00          C 
HETATM 3440  C   PTH A  77      18.966   5.493  -4.197  1.00  0.00          C 
HETATM 3441  C   PTH A  77      18.975   5.492  -4.184  1.00  0.00          C 
HETATM 3442  C   PTH A  77      18.984   5.492  -4.171  1.00  0.00          C 
HETATM 3443  C   PTH A  77      18.994   5.491  -4.158  1.00  0.00          C 
HETATM 3444  C   PTH A  77      19.003   5.491  -4.145  1.00  0.00          C 
HETATM 3445  C   PTH A  77      19.012   5.490  -4.132  1.00  0.00          C 
HETATM 3446  C   PTH A  77      19.021   5.489  -4.119  1.00  0.00          C 
HETATM 3447  C   PTH A  77      19.030   5.489  -4.106  1.00  0.00          C 
HETATM 3448  C   PTH A  77      19.039   5.488  -4.093  1.00  0.00          C 
HETATM 3449  C   PTH A  77      19.048   5.488  -4.080  1.00  0.00          C 
HETATM 3450  C   PTH A  77      19.058   5.487  -4.067  1.00  0.00          C 
HETATM 3451  C   PTH A  77      19.067   5.487  -4.054  1.00  0.00          C 
HETATM 3452  C   PTH A  77      19.076   5.486  -4.041  1.00  0.00          C 
HETATM 3453  C   PTH A  77      19.085   5.486  -4.028  1.00  0.00          C 
HETATM 3454  C   PTH A  77      19.094   5.485  -4.015  1.00  0.00          C 
HETATM 3455  C   PTH A  77      19.104   5.485  -4.002  1.00  0.00          C 
HETATM 3456  C   PTH A  77      19.113   5.484  -3.989  1.00  0.00          C 
HETATM 3457  C   PTH A  77      19.122   5.483  -3.977  1.00  0.00          C 
HETATM 3458  C   PTH A  77      19.131   5.483  -3.964  1.00  0.00          C 
HETATM 3459  C   PTH A  77      19.140   5.482  -3.951  1.00  0.00          C 
HETATM 3460  C   PTH A  77      19.150   5.482  -3.938  1.00  0.00          C 
HETATM 3461  C   PTH A  77      19.159   5.481  -3.925  1.00  0.00          C 
HETATM 3462  C   PTH A  77      19.168   5.481  -3.912  1.00  0.00          C 
HETATM 3463  C   PTH A  77      19.177   5.480  -3.899  1.00  0.00          C 
HETATM 3464  C   PTH A  77      19.187   5.479  -3.886  1.00  0.00          C 
HETATM 3465  C   PTH A  77      19.196   5.479  -3.873  1.00  0.00          C 
HETATM 3466  C   PTH A  77      19.205   5.478  -3.861  1.00  0.00          C 
HETATM 3467  C   PTH A  77      19.214   5.478  -3.848  1.00  0.00          C 
HETATM 3468  C   PTH A  77      19.224   5.477  -3.835  1.00  0.00          C 
HETATM 3469  C   PTH A  77      19.233   5.477  -3.822  1.00  0.00          C 
HETATM 3470  C   PTH A  77      19.242   5.476  -3.809  1.00  0.00          C 
HETATM 3471  C   PTH A  77      19.252   5.475  -3.796  1.00  0.00          C 
HETATM 3472  C   PTH A  77      19.261   5.475  -3.784  1.00  0.00          C 
HETATM 3473  C   PTH A  77      19.271   5.474  -3.771  1.00  0.00          C 
HETATM 3474  C   PTH A  77      19.280   5.474  -3.758  1.00  0.00          C 
HETATM 3475  C   PTH A  77      19.289   5.473  -3.745  1.00  0.00          C 
HETATM 3476  C   PTH A  77      19.298   5.473  -3.732  1.00  0.00          C 
HETATM 3477  C   PTH A  77      19.307   5.472  -3.719  1.00  0.00          C 
HETATM 3478  C   PTH A  77      19.316   5.472  -3.706  1.00  0.00          C 
HETATM 3479  C   PTH A  77      19.325   5.471  -3.693  1.00  0.00          C 
HETATM 3480  C   PTH A  77      19.334   5.471  -3.679  1.00  0.00          C 
HETATM 3481  C   PTH A  77      19.342   5.471  -3.666  1.00  0.00          C 
HETATM 3482  C   PTH A  77      19.351   5.470  -3.653  1.00  0.00          C 
HETATM 3483  C   PTH A  77      19.360   5.470  -3.640  1.00  0.00          C 
HETATM 3484  C   PTH A  77      19.368   5.469  -3.626  1.00  0.00          C 
HETATM 3485  C   PTH A  77      19.377   5.469  -3.613  1.00  0.00          C 
HETATM 3486  C   PTH A  77      19.386   5.469  -3.600  1.00  0.00          C 
HETATM 3487  C   PTH A  77      19.394   5.468  -3.586  1.00  0.00          C 
HETATM 3488  C   PTH A  77      19.403   5.468  -3.573  1.00  0.00          C 
HETATM 3489  C   PTH A  77      19.412   5.467  -3.560  1.00  0.00          C 
HETATM 3490  C   PTH A  77      19.420   5.467  -3.546  1.00  0.00          C 
HETATM 3491  C   PTH A  77      19.429   5.466  -3.533  1.00  0.00          C 
HETATM 3492  C   PTH A  77      19.439   5.466  -3.517  1.00  0.00          C 
TER
HETATM 3493  C   PTH A  78      18.626   5.514  -4.675  1.00  0.00          C 
HETATM 3494  C   PTH A  78      18.617   5.515  -4.688  1.00  0.00          C 
HETATM 3495  C   PTH A  78      18.607   5.515  -4.701  1.00  0.00          C 
HETATM 3496  C   PTH A  78      18.598   5.516  -4.714  1.00  0.00          C 
HETATM 3497  C   PTH A  78      18.589   5.516  -4.727  1.00  0.00          C 
HETATM 3498  C   PTH A  78      18.580   5.517  -4.740  1.00  0.00          C 
HETATM 3499  C   PTH A  78      18.571   5.518  -4.753  1.00  0.00          C 
HETATM 3500  C   PTH A  78      18.562   5.518  -4.766  1.00  0.00          C 
HETATM 3501  C   PTH A  78      18.553   5.519  -4.779  1.00  0.00          C 
HETATM 3502  C   PTH A  78      18.543   5.520  -4.792  1.00  0.00          C 
HETATM 3503  C   PTH A  78      18.534   5.520  -4.805  1.00  0.00          C 
HETATM 3504  C   PTH A  78      18.525   5.521  -4.818  1.00  0.00          C 
HETATM 3505  C   PTH A  78      18.516   5.522  -4.831  1.00  0.00          C 
HETATM 3506  C   PTH A  78      18.507   5.522  -4.844  1.00  0.00          C 
HETATM 3507  C   PTH A  78      18.498   5.523  -4.857  1.00  0.00          C 
HETATM 3508  C   PTH A  78      18.489   5.524  -4.870  1.00  0.00          C 
HETATM 3509  C   PTH A  78      18.480   5.524  -4.883  1.00  0.00          C 
HETATM 3510  C   PTH A  78      18.471   5.525  -4.896  1.00  0.00          C 
HETATM 3511  C   PTH A  78      18.462   5.526  -4.909  1.00  0.00          C 
HETATM 3512  C   PTH A  78      18.453   5.526  -4.922  1.00  0.00          C 
HETATM 3513  C   PTH A  78      18.444   5.527  -4.935  1.00  0.00          C 
HETATM 3514  C   PTH A  78      18.435   5.528  -4.948  1.00  0.00          C 
HETATM 3515  C   PTH A  78      18.426   5.529  -4.961  1.00  0.00          C 
HETATM 3516  C   PTH A  78      18.417   5.529  -4.974  1.00  0.00          C 
HETATM 3517  C   PTH A  78      18.408   5.530  -4.988  1.00  0.00          C 
HETATM 3518  C   PTH A  78      18.400   5.531  -5.001  1.00  0.00          C 
HETATM 3519  C   PTH A  78      18.391   5.532  -5.014  1.00  0.00          C 
HETATM 3520  C   PTH A  78      18.382   5.532  -5.027  1.00  0.00          C 
HETATM 3521  C   PTH A  78      18.373   5.533  -5.040  1.00  0.00          C 
HETATM 3522  C   PTH A  78      18.364   5.534  -5.053  1.00  0.00          C 
HETATM 3523  C   PTH A  78      18.355   5.535  -5.066  1.00  0.00          C 
HETATM 3524  C   PTH A  78      18.346   5.536  -5.080  1.00  0.00          C 
HETATM 3525  C   PTH A  78      18.338   5.536  -5.093  1.00  0.00          C 
HETATM 3526  C   PTH A  78      18.329   5.537  -5.106  1.00  0.00          C 
HETATM 3527  C   PTH A  78      18.320   5.538  -5.119  1.00  0.00          C 
HETATM 3528  C   PTH A  78      18.311   5.539  -5.132  1.00  0.00          C 
HETATM 3529  C   PTH A  78      18.303   5.540  -5.146  1.00  0.00          C 
HETATM 3530  C   PTH A  78      18.294   5.541  -5.159  1.00  0.00          C 
HETATM 3531  C   PTH A  78      18.286   5.542  -5.172  1.00  0.00          C 
HETATM 3532  C   PTH A  78      18.277   5.543  -5.186  1.00  0.00          C 
HETATM 3533  C   PTH A  78      18.268   5.544  -5.199  1.00  0.00          C 
HETATM 3534  C   PTH A  78      18.260   5.545  -5.212  1.00  0.00          C 
HETATM 3535  C   PTH A  78      18.251   5.546  -5.226  1.00  0.00          C 
HETATM 3536  C   PTH A  78      18.243   5.547  -5.239  1.00  0.00          C 
HETATM 3537  C   PTH A  78      18.235   5.548  -5.253  1.00  0.00          C 
HETATM 3538  C   PTH A  78      18.226   5.549  -5.266  1.00  0.00          C 
HETATM 3539  C   PTH A  78      18.218   5.551  -5.279  1.00  0.00          C 
HETATM 3540  C   PTH A  78      18.210   5.552  -5.293  1.00  0.00          C 
HETATM 3541  C   PTH A  78      18.201   5.553  -5.307  1.00  0.00          C 
HETATM 3542  C   PTH A  78      18.193   5.555  -5.320  1.00  0.00          C 
HETATM 3543  C   PTH A  78      18.186   5.556  -5.334  1.00  0.00          C 
HETATM 3544  C   PTH A  78      18.178   5.558  -5.348  1.00  0.00          C 
HETATM 3545  C   PTH A  78      18.170   5.560  -5.361  1.00  0.00          C 
HETATM 3546  C   PTH A  78      18.163   5.562  -5.375  1.00  0.00          C 
HETATM 3547  C   PTH A  78      18.156   5.564  -5.389  1.00  0.00          C 
HETATM 3548  C   PTH A  78      18.149   5.566  -5.403  1.00  0.00          C 
HETATM 3549  C   PTH A  78      18.142   5.568  -5.418  1.00  0.00          C 
HETATM 3550  C   PTH A  78      18.135   5.570  -5.432  1.00  0.00          C 
HETATM 3551  C   PTH A  78      18.124   5.574  -5.453  1.00  0.00          C 
TER
HETATM 3552  C   PTH A  79      17.825   5.489  -5.644  1.00  0.00          C 
HETATM 3553  C   PTH A  79      17.812   5.485  -5.652  1.00  0.00          C 
HETATM 3554  C   PTH A  79      17.799   5.482  -5.660  1.00  0.00          C 
HETATM 3555  C   PTH A  79      17.786   5.478  -5.669  1.00  0.00          C 
HETATM 3556  C   PTH A  79      17.773   5.474  -5.677  1.00  0.00          C 
HETATM 3557  C   PTH A  79      17.760   5.471  -5.685  1.00  0.00          C 
HETATM 3558  C   PTH A  79      17.747   5.467  -5.694  1.00  0.00          C 
HETATM 3559  C   PTH A  79      17.734   5.464  -5.702  1.00  0.00          C 
HETATM 3560  C   PTH A  79      17.721   5.460  -5.710  1.00  0.00          C 
HETATM 3561  C   PTH A  79      17.708   5.456  -5.719  1.00  0.00          C 
HETATM 3562  C   PTH A  79      17.695   5.453  -5.727  1.00  0.00          C 
HETATM 3563  C   PTH A  79      17.682   5.449  -5.735  1.00  0.00          C 
HETATM 3564  C   PTH A  79      17.669   5.446  -5.744  1.00  0.00          C 
HETATM 3565  C   PTH A  79      17.656   5.442  -5.752  1.00  0.00          C 
HETATM 3566  C   PTH A  79      17.643   5.439  -5.761  1.00  0.00          C 
HETATM 3567  C   PTH A  79      17.630   5.435  -5.769  1.00  0.00          C 
HETATM 3568  C   PTH A  79      17.617   5.432  -5.778  1.00  0.00          C 
HETATM 3569  C   PTH A  79      17.604   5.428  -5.786  1.00  0.00          C 
HETATM 3570  C   PTH A  79      17.591   5.425  -5.794  1.00  0.00          C 
HETATM 3571  C   PTH A  79      17.578   5.421  -5.803  1.00  0.00          C 
HETATM 3572  C   PTH A  79      17.565   5.418  -5.811  1.00  0.00          C 
HETATM 3573  C   PTH A  79      17.552   5.414  -5.820  1.00  0.00          C 
HETATM 3574  C   PTH A  79      17.539   5.411  -5.828  1.00  0.00          C 
HETATM 3575  C   PTH A  79      17.526   5.407  -5.836  1.00  0.00          C 
HETATM 3576  C   PTH A  79      17.513   5.403  -5.845  1.00  0.00          C 
HETATM 3577  C   PTH A  79      17.500   5.399  -5.853  1.00  0.00          C 
HETATM 3578  C   PTH A  79      17.487   5.395  -5.861  1.00  0.00          C 
HETATM 3579  C   PTH A  79      17.474   5.391  -5.870  1.00  0.00          C 
HETATM 3580  C   PTH A  79      17.461   5.387  -5.878  1.00  0.00          C 
HETATM 3581  C   PTH A  79      17.448   5.383  -5.886  1.00  0.00          C 
HETATM 3582  C   PTH A  79      17.435   5.379  -5.894  1.00  0.00          C 
HETATM 3583  C   PTH A  79      17.422   5.374  -5.902  1.00  0.00          C 
HETATM 3584  C   PTH A  79      17.409   5.370  -5.910  1.00  0.00          C 
HETATM 3585  C   PTH A  79      17.396   5.366  -5.918  1.00  0.00          C 
HETATM 3586  C   PTH A  79      17.383   5.362  -5.927  1.00  0.00          C 
HETATM 3587  C   PTH A  79      17.371   5.357  -5.935  1.00  0.00          C 
HETATM 3588  C   PTH A  79      17.358   5.353  -5.943  1.00  0.00          C 
HETATM 3589  C   PTH A  79      17.345   5.349  -5.951  1.00  0.00          C 
HETATM 3590  C   PTH A  79      17.332   5.345  -5.959  1.00  0.00          C 
HETATM 3591  C   PTH A  79      17.319   5.340  -5.967  1.00  0.00          C 
HETATM 3592  C   PTH A  79      17.306   5.336  -5.975  1.00  0.00          C 
HETATM 3593  C   PTH A  79      17.293   5.332  -5.983  1.00  0.00          C 
HETATM 3594  C   PTH A  79      17.280   5.327  -5.991  1.00  0.00          C 
HETATM 3595  C   PTH A  79      17.267   5.323  -5.999  1.00  0.00          C 
HETATM 3596  C   PTH A  79      17.254   5.319  -6.007  1.00  0.00          C 
HETATM 3597  C   PTH A  79      17.244   5.315  -6.014  1.00  0.00          C 
TER
HETATM 3598  C   PTH A  80      17.825   5.489  -5.644  1.00  0.00          C 
HETATM 3599  C   PTH A  80      17.838   5.493  -5.635  1.00  0.00          C 
HETATM 3600  C   PTH A  80      17.851   5.496  -5.627  1.00  0.00          C 
HETATM 3601  C   PTH A  80      17.864   5.500  -5.619  1.00  0.00          C 
HETATM 3602  C   PTH A  80      17.877   5.504  -5.610  1.00  0.00          C 
HETATM 3603  C   PTH A  80      17.890   5.507  -5.602  1.00  0.00          C 
HETATM 3604  C   PTH A  80      17.903   5.511  -5.594  1.00  0.00          C 
HETATM 3605  C   PTH A  80      17.916   5.515  -5.586  1.00  0.00          C 
HETATM 3606  C   PTH A  80      17.929   5.518  -5.577  1.00  0.00          C 
HETATM 3607  C   PTH A  80      17.942   5.522  -5.569  1.00  0.00          C 
HETATM 3608  C   PTH A  80      17.955   5.526  -5.561  1.00  0.00          C 
HETATM 3609  C   PTH A  80      17.968   5.529  -5.552  1.00  0.00          C 
HETATM 3610  C   PTH A  80      17.981   5.533  -5.544  1.00  0.00          C 
HETATM 3611  C   PTH A  80      17.994   5.537  -5.536  1.00  0.00          C 
HETATM 3612  C   PTH A  80      18.007   5.540  -5.528  1.00  0.00          C 
HETATM 3613  C   PTH A  80      18.020   5.544  -5.519  1.00  0.00          C 
HETATM 3614  C   PTH A  80      18.033   5.548  -5.511  1.00  0.00          C 
HETATM 3615  C   PTH A  80      18.047   5.552  -5.503  1.00  0.00          C 
HETATM 3616  C   PTH A  80      18.060   5.555  -5.494  1.00  0.00          C 
HETATM 3617  C   PTH A  80      18.073   5.559  -5.486  1.00  0.00          C 
HETATM 3618  C   PTH A  80      18.086   5.563  -5.478  1.00  0.00          C 
HETATM 3619  C   PTH A  80      18.099   5.567  -5.470  1.00  0.00          C 
HETATM 3620  C   PTH A  80      18.112   5.570  -5.461  1.00  0.00          C 
HETATM 3621  C   PTH A  80      18.124   5.574  -5.453  1.00  0.00          C 
TER
HETATM 3622  C   PTH A  81      11.020   6.704  -4.191  1.00  0.00          C 
HETATM 3623  C   PTH A  81      11.016   6.693  -4.180  1.00  0.00          C 
HETATM 3624  C   PTH A  81      11.012   6.683  -4.168  1.00  0.00          C 
HETATM 3625  C   PTH A  81      11.008   6.672  -4.157  1.00  0.00          C 
HETATM 3626  C   PTH A  81      11.004   6.661  -4.146  1.00  0.00          C 
HETATM 3627  C   PTH A  81      11.000   6.651  -4.135  1.00  0.00          C 
HETATM 3628  C   PTH A  81      10.996   6.640  -4.124  1.00  0.00          C 
HETATM 3629  C   PTH A  81      10.992   6.630  -4.113  1.00  0.00          C 
HETATM 3630  C   PTH A  81      10.988   6.619  -4.102  1.00  0.00          C 
HETATM 3631  C   PTH A  81      10.984   6.609  -4.091  1.00  0.00          C 
HETATM 3632  C   PTH A  81      10.980   6.598  -4.080  1.00  0.00          C 
HETATM 3633  C   PTH A  81      10.976   6.587  -4.068  1.00  0.00          C 
HETATM 3634  C   PTH A  81      10.971   6.577  -4.057  1.00  0.00          C 
HETATM 3635  C   PTH A  81      10.967   6.566  -4.046  1.00  0.00          C 
HETATM 3636  C   PTH A  81      10.963   6.556  -4.035  1.00  0.00          C 
HETATM 3637  C   PTH A  81      10.959   6.545  -4.024  1.00  0.00          C 
HETATM 3638  C   PTH A  81      10.955   6.535  -4.013  1.00  0.00          C 
HETATM 3639  C   PTH A  81      10.951   6.524  -4.002  1.00  0.00          C 
HETATM 3640  C   PTH A  81      10.946   6.514  -3.991  1.00  0.00          C 
HETATM 3641  C   PTH A  81      10.942   6.503  -3.980  1.00  0.00          C 
HETATM 3642  C   PTH A  81      10.938   6.492  -3.969  1.00  0.00          C 
HETATM 3643  C   PTH A  81      10.934   6.482  -3.957  1.00  0.00          C 
HETATM 3644  C   PTH A  81      10.929   6.471  -3.946  1.00  0.00          C 
HETATM 3645  C   PTH A  81      10.925   6.461  -3.935  1.00  0.00          C 
HETATM 3646  C   PTH A  81      10.921   6.450  -3.924  1.00  0.00          C 
HETATM 3647  C   PTH A  81      10.916   6.440  -3.913  1.00  0.00          C 
HETATM 3648  C   PTH A  81      10.912   6.429  -3.902  1.00  0.00          C 
HETATM 3649  C   PTH A  81      10.908   6.419  -3.891  1.00  0.00          C 
HETATM 3650  C   PTH A  81      10.904   6.408  -3.880  1.00  0.00          C 
HETATM 3651  C   PTH A  81      10.899   6.398  -3.869  1.00  0.00          C 
HETATM 3652  C   PTH A  81      10.895   6.387  -3.858  1.00  0.00          C 
HETATM 3653  C   PTH A  81      10.891   6.377  -3.847  1.00  0.00          C 
HETATM 3654  C   PTH A  81      10.886   6.366  -3.836  1.00  0.00          C 
HETATM 3655  C   PTH A  81      10.882   6.356  -3.825  1.00  0.00          C 
HETATM 3656  C   PTH A  81      10.878   6.345  -3.814  1.00  0.00          C 
HETATM 3657  C   PTH A  81      10.873   6.335  -3.802  1.00  0.00          C 
HETATM 3658  C   PTH A  81      10.869   6.324  -3.791  1.00  0.00          C 
HETATM 3659  C   PTH A  81      10.865   6.313  -3.780  1.00  0.00          C 
HETATM 3660  C   PTH A  81      10.861   6.303  -3.769  1.00  0.00          C 
HETATM 3661  C   PTH A  81      10.856   6.292  -3.758  1.00  0.00          C 
HETATM 3662  C   PTH A  81      10.852   6.282  -3.747  1.00  0.00          C 
HETATM 3663  C   PTH A  81      10.848   6.271  -3.736  1.00  0.00          C 
HETATM 3664  C   PTH A  81      10.844   6.260  -3.725  1.00  0.00          C 
HETATM 3665  C   PTH A  81      10.840   6.250  -3.714  1.00  0.00          C 
HETATM 3666  C   PTH A  81      10.836   6.239  -3.703  1.00  0.00          C 
HETATM 3667  C   PTH A  81      10.831   6.229  -3.692  1.00  0.00          C 
HETATM 3668  C   PTH A  81      10.827   6.218  -3.680  1.00  0.00          C 
HETATM 3669  C   PTH A  81      10.823   6.208  -3.669  1.00  0.00          C 
HETATM 3670  C   PTH A  81      10.818   6.198  -3.658  1.00  0.00          C 
HETATM 3671  C   PTH A  81      10.814   6.187  -3.647  1.00  0.00          C 
HETATM 3672  C   PTH A  81      10.809   6.177  -3.636  1.00  0.00          C 
HETATM 3673  C   PTH A  81      10.805   6.167  -3.625  1.00  0.00          C 
HETATM 3674  C   PTH A  81      10.801   6.156  -3.613  1.00  0.00          C 
HETATM 3675  C   PTH A  81      10.796   6.146  -3.602  1.00  0.00          C 
HETATM 3676  C   PTH A  81      10.792   6.136  -3.591  1.00  0.00          C 
HETATM 3677  C   PTH A  81      10.787   6.125  -3.580  1.00  0.00          C 
HETATM 3678  C   PTH A  81      10.783   6.115  -3.569  1.00  0.00          C 
HETATM 3679  C   PTH A  81      10.779   6.107  -3.560  1.00  0.00          C 
TER
HETATM 3680  C   PTH A  82      11.020   6.704  -4.191  1.00  0.00          C 
HETATM 3681  C   PTH A  82      11.024   6.714  -4.202  1.00  0.00          C 
HETATM 3682  C   PTH A  82      11.028   6.725  -4.213  1.00  0.00          C 
HETATM 3683  C   PTH A  82      11.032   6.735  -4.224  1.00  0.00          C 
HETATM 3684  C   PTH A  82      11.036   6.746  -4.235  1.00  0.00          C 
HETATM 3685  C   PTH A  82      11.040   6.757  -4.246  1.00  0.00          C 
HETATM 3686  C   PTH A  82      11.044   6.767  -4.258  1.00  0.00          C 
HETATM 3687  C   PTH A  82      11.048   6.778  -4.269  1.00  0.00          C 
HETATM 3688  C   PTH A  82      11.052   6.789  -4.280  1.00  0.00          C 
HETATM 3689  C   PTH A  82      11.055   6.800  -4.291  1.00  0.00          C 
HETATM 3690  C   PTH A  82      11.059   6.810  -4.302  1.00  0.00          C 
HETATM 3691  C   PTH A  82      11.063   6.821  -4.313  1.00  0.00          C 
HETATM 3692  C   PTH A  82      11.066   6.832  -4.324  1.00  0.00          C 
HETATM 3693  C   PTH A  82      11.070   6.843  -4.335  1.00  0.00          C 
HETATM 3694  C   PTH A  82      11.074   6.854  -4.346  1.00  0.00          C 
HETATM 3695  C   PTH A  82      11.078   6.865  -4.357  1.00  0.00          C 
HETATM 3696  C   PTH A  82      11.081   6.876  -4.367  1.00  0.00          C 
HETATM 3697  C   PTH A  82      11.085   6.887  -4.378  1.00  0.00          C 
HETATM 3698  C   PTH A  82      11.089   6.898  -4.389  1.00  0.00          C 
HETATM 3699  C   PTH A  82      11.092   6.909  -4.400  1.00  0.00          C 
HETATM 3700  C   PTH A  82      11.096   6.919  -4.411  1.00  0.00          C 
HETATM 3701  C   PTH A  82      11.100   6.930  -4.422  1.00  0.00          C 
HETATM 3702  C   PTH A  82      11.103   6.941  -4.433  1.00  0.00          C 
HETATM 3703  C   PTH A  82      11.107   6.952  -4.444  1.00  0.00          C 
HETATM 3704  C   PTH A  82      11.111   6.963  -4.455  1.00  0.00          C 
HETATM 3705  C   PTH A  82      11.114   6.974  -4.466  1.00  0.00          C 
HETATM 3706  C   PTH A  82      11.118   6.985  -4.477  1.00  0.00          C 
HETATM 3707  C   PTH A  82      11.122   6.996  -4.487  1.00  0.00          C 
HETATM 3708  C   PTH A  82      11.125   7.007  -4.498  1.00  0.00          C 
HETATM 3709  C   PTH A  82      11.129   7.018  -4.509  1.00  0.00          C 
HETATM 3710  C   PTH A  82      11.133   7.029  -4.520  1.00  0.00          C 
HETATM 3711  C   PTH A  82      11.136   7.040  -4.531  1.00  0.00          C 
HETATM 3712  C   PTH A  82      11.142   7.057  -4.548  1.00  0.00          C 
TER
HETATM 3713  C   PTH A  83      18.292   6.777  -0.963  1.00  0.00          C 
HETATM 3714  C   PTH A  83      18.306   6.771  -0.962  1.00  0.00          C 
HETATM 3715  C   PTH A  83      18.320   6.764  -0.960  1.00  0.00          C 
HETATM 3716  C   PTH A  83      18.335   6.757  -0.958  1.00  0.00          C 
HETATM 3717  C   PTH A  83      18.349   6.750  -0.957  1.00  0.00          C 
HETATM 3718  C   PTH A  83      18.363   6.744  -0.955  1.00  0.00          C 
HETATM 3719  C   PTH A  83      18.378   6.737  -0.953  1.00  0.00          C 
HETATM 3720  C   PTH A  83      18.392   6.730  -0.951  1.00  0.00          C 
HETATM 3721  C   PTH A  83      18.406   6.724  -0.950  1.00  0.00          C 
HETATM 3722  C   PTH A  83      18.420   6.717  -0.948  1.00  0.00          C 
HETATM 3723  C   PTH A  83      18.435   6.710  -0.946  1.00  0.00          C 
HETATM 3724  C   PTH A  83      18.449   6.703  -0.945  1.00  0.00          C 
HETATM 3725  C   PTH A  83      18.463   6.697  -0.943  1.00  0.00          C 
HETATM 3726  C   PTH A  83      18.478   6.690  -0.941  1.00  0.00          C 
HETATM 3727  C   PTH A  83      18.492   6.683  -0.939  1.00  0.00          C 
HETATM 3728  C   PTH A  83      18.506   6.677  -0.937  1.00  0.00          C 
HETATM 3729  C   PTH A  83      18.521   6.670  -0.935  1.00  0.00          C 
HETATM 3730  C   PTH A  83      18.535   6.663  -0.934  1.00  0.00          C 
HETATM 3731  C   PTH A  83      18.549   6.657  -0.932  1.00  0.00          C 
HETATM 3732  C   PTH A  83      18.563   6.650  -0.930  1.00  0.00          C 
HETATM 3733  C   PTH A  83      18.578   6.643  -0.928  1.00  0.00          C 
HETATM 3734  C   PTH A  83      18.592   6.637  -0.926  1.00  0.00          C 
HETATM 3735  C   PTH A  83      18.606   6.630  -0.924  1.00  0.00          C 
HETATM 3736  C   PTH A  83      18.620   6.623  -0.923  1.00  0.00          C 
HETATM 3737  C   PTH A  83      18.635   6.616  -0.921  1.00  0.00          C 
HETATM 3738  C   PTH A  83      18.649   6.610  -0.919  1.00  0.00          C 
HETATM 3739  C   PTH A  83      18.663   6.603  -0.918  1.00  0.00          C 
HETATM 3740  C   PTH A  83      18.677   6.596  -0.916  1.00  0.00          C 
HETATM 3741  C   PTH A  83      18.692   6.589  -0.915  1.00  0.00          C 
HETATM 3742  C   PTH A  83      18.706   6.582  -0.913  1.00  0.00          C 
HETATM 3743  C   PTH A  83      18.720   6.575  -0.912  1.00  0.00          C 
HETATM 3744  C   PTH A  83      18.734   6.568  -0.910  1.00  0.00          C 
HETATM 3745  C   PTH A  83      18.748   6.561  -0.909  1.00  0.00          C 
HETATM 3746  C   PTH A  83      18.763   6.554  -0.908  1.00  0.00          C 
HETATM 3747  C   PTH A  83      18.777   6.547  -0.906  1.00  0.00          C 
HETATM 3748  C   PTH A  83      18.791   6.540  -0.905  1.00  0.00          C 
HETATM 3749  C   PTH A  83      18.805   6.533  -0.904  1.00  0.00          C 
HETATM 3750  C   PTH A  83      18.819   6.526  -0.902  1.00  0.00          C 
HETATM 3751  C   PTH A  83      18.834   6.519  -0.901  1.00  0.00          C 
HETATM 3752  C   PTH A  83      18.848   6.512  -0.899  1.00  0.00          C 
HETATM 3753  C   PTH A  83      18.862   6.505  -0.898  1.00  0.00          C 
HETATM 3754  C   PTH A  83      18.876   6.498  -0.897  1.00  0.00          C 
HETATM 3755  C   PTH A  83      18.890   6.491  -0.895  1.00  0.00          C 
HETATM 3756  C   PTH A  83      18.905   6.484  -0.894  1.00  0.00          C 
HETATM 3757  C   PTH A  83      18.919   6.477  -0.893  1.00  0.00          C 
HETATM 3758  C   PTH A  83      18.930   6.472  -0.892  1.00  0.00          C 
TER
HETATM 3759  C   PTH A  84      18.292   6.777  -0.963  1.00  0.00          C 
HETATM 3760  C   PTH A  84      18.278   6.784  -0.965  1.00  0.00          C 
HETATM 3761  C   PTH A  84      18.263   6.791  -0.966  1.00  0.00          C 
HETATM 3762  C   PTH A  84      18.249   6.798  -0.968  1.00  0.00          C 
HETATM 3763  C   PTH A  84      18.235   6.804  -0.970  1.00  0.00          C 
HETATM 3764  C   PTH A  84      18.221   6.811  -0.971  1.00  0.00          C 
HETATM 3765  C   PTH A  84      18.206   6.818  -0.973  1.00  0.00          C 
HETATM 3766  C   PTH A  84      18.192   6.825  -0.975  1.00  0.00          C 
HETATM 3767  C   PTH A  84      18.178   6.831  -0.976  1.00  0.00          C 
HETATM 3768  C   PTH A  84      18.163   6.838  -0.978  1.00  0.00          C 
HETATM 3769  C   PTH A  84      18.149   6.845  -0.980  1.00  0.00          C 
HETATM 3770  C   PTH A  84      18.135   6.852  -0.981  1.00  0.00          C 
HETATM 3771  C   PTH A  84      18.121   6.858  -0.983  1.00  0.00          C 
HETATM 3772  C   PTH A  84      18.106   6.865  -0.984  1.00  0.00          C 
HETATM 3773  C   PTH A  84      18.092   6.872  -0.986  1.00  0.00          C 
HETATM 3774  C   PTH A  84      18.078   6.879  -0.988  1.00  0.00          C 
HETATM 3775  C   PTH A  84      18.064   6.885  -0.989  1.00  0.00          C 
HETATM 3776  C   PTH A  84      18.049   6.892  -0.991  1.00  0.00          C 
HETATM 3777  C   PTH A  84      18.035   6.899  -0.992  1.00  0.00          C 
HETATM 3778  C   PTH A  84      18.021   6.906  -0.994  1.00  0.00          C 
HETATM 3779  C   PTH A  84      18.006   6.912  -0.996  1.00  0.00          C 
HETATM 3780  C   PTH A  84      17.992   6.919  -0.997  1.00  0.00          C 
HETATM 3781  C   PTH A  84      17.978   6.926  -0.999  1.00  0.00          C 
HETATM 3782  C   PTH A  84      17.959   6.935  -1.001  1.00  0.00          C 
TER
HETATM 3783  C   PTH A  85      12.447   6.267  -5.415  1.00  0.00          C 
HETATM 3784  C   PTH A  85      12.460   6.262  -5.408  1.00  0.00          C 
HETATM 3785  C   PTH A  85      12.474   6.258  -5.401  1.00  0.00          C 
HETATM 3786  C   PTH A  85      12.487   6.253  -5.394  1.00  0.00          C 
HETATM 3787  C   PTH A  85      12.501   6.249  -5.387  1.00  0.00          C 
HETATM 3788  C   PTH A  85      12.514   6.245  -5.380  1.00  0.00          C 
HETATM 3789  C   PTH A  85      12.528   6.240  -5.373  1.00  0.00          C 
HETATM 3790  C   PTH A  85      12.541   6.236  -5.366  1.00  0.00          C 
HETATM 3791  C   PTH A  85      12.555   6.231  -5.359  1.00  0.00          C 
HETATM 3792  C   PTH A  85      12.568   6.227  -5.351  1.00  0.00          C 
HETATM 3793  C   PTH A  85      12.582   6.223  -5.344  1.00  0.00          C 
HETATM 3794  C   PTH A  85      12.595   6.218  -5.337  1.00  0.00          C 
HETATM 3795  C   PTH A  85      12.609   6.214  -5.330  1.00  0.00          C 
HETATM 3796  C   PTH A  85      12.622   6.210  -5.323  1.00  0.00          C 
HETATM 3797  C   PTH A  85      12.636   6.205  -5.316  1.00  0.00          C 
HETATM 3798  C   PTH A  85      12.649   6.201  -5.309  1.00  0.00          C 
HETATM 3799  C   PTH A  85      12.663   6.197  -5.302  1.00  0.00          C 
HETATM 3800  C   PTH A  85      12.676   6.192  -5.295  1.00  0.00          C 
HETATM 3801  C   PTH A  85      12.690   6.188  -5.287  1.00  0.00          C 
HETATM 3802  C   PTH A  85      12.704   6.184  -5.280  1.00  0.00          C 
HETATM 3803  C   PTH A  85      12.717   6.179  -5.273  1.00  0.00          C 
HETATM 3804  C   PTH A  85      12.731   6.175  -5.266  1.00  0.00          C 
HETATM 3805  C   PTH A  85      12.744   6.171  -5.259  1.00  0.00          C 
HETATM 3806  C   PTH A  85      12.758   6.167  -5.252  1.00  0.00          C 
HETATM 3807  C   PTH A  85      12.771   6.162  -5.244  1.00  0.00          C 
HETATM 3808  C   PTH A  85      12.785   6.158  -5.237  1.00  0.00          C 
HETATM 3809  C   PTH A  85      12.798   6.154  -5.230  1.00  0.00          C 
HETATM 3810  C   PTH A  85      12.812   6.150  -5.223  1.00  0.00          C 
HETATM 3811  C   PTH A  85      12.825   6.145  -5.216  1.00  0.00          C 
HETATM 3812  C   PTH A  85      12.839   6.141  -5.208  1.00  0.00          C 
HETATM 3813  C   PTH A  85      12.852   6.137  -5.201  1.00  0.00          C 
HETATM 3814  C   PTH A  85      12.866   6.133  -5.194  1.00  0.00          C 
HETATM 3815  C   PTH A  85      12.879   6.128  -5.187  1.00  0.00          C 
HETATM 3816  C   PTH A  85      12.893   6.124  -5.180  1.00  0.00          C 
HETATM 3817  C   PTH A  85      12.906   6.120  -5.173  1.00  0.00          C 
HETATM 3818  C   PTH A  85      12.919   6.115  -5.165  1.00  0.00          C 
HETATM 3819  C   PTH A  85      12.933   6.111  -5.158  1.00  0.00          C 
HETATM 3820  C   PTH A  85      12.946   6.107  -5.151  1.00  0.00          C 
HETATM 3821  C   PTH A  85      12.960   6.102  -5.144  1.00  0.00          C 
HETATM 3822  C   PTH A  85      12.973   6.098  -5.137  1.00  0.00          C 
HETATM 3823  C   PTH A  85      12.987   6.093  -5.130  1.00  0.00          C 
HETATM 3824  C   PTH A  85      13.000   6.089  -5.123  1.00  0.00          C 
HETATM 3825  C   PTH A  85      13.014   6.085  -5.115  1.00  0.00          C 
HETATM 3826  C   PTH A  85      13.027   6.081  -5.108  1.00  0.00          C 
HETATM 3827  C   PTH A  85      13.041   6.077  -5.101  1.00  0.00          C 
HETATM 3828  C   PTH A  85      13.054   6.073  -5.093  1.00  0.00          C 
HETATM 3829  C   PTH A  85      13.068   6.069  -5.086  1.00  0.00          C 
HETATM 3830  C   PTH A  85      13.081   6.066  -5.078  1.00  0.00          C 
HETATM 3831  C   PTH A  85      13.095   6.062  -5.071  1.00  0.00          C 
HETATM 3832  C   PTH A  85      13.108   6.059  -5.063  1.00  0.00          C 
HETATM 3833  C   PTH A  85      13.122   6.055  -5.055  1.00  0.00          C 
HETATM 3834  C   PTH A  85      13.135   6.052  -5.048  1.00  0.00          C 
HETATM 3835  C   PTH A  85      13.149   6.048  -5.040  1.00  0.00          C 
HETATM 3836  C   PTH A  85      13.162   6.045  -5.033  1.00  0.00          C 
HETATM 3837  C   PTH A  85      13.176   6.042  -5.025  1.00  0.00          C 
HETATM 3838  C   PTH A  85      13.189   6.039  -5.017  1.00  0.00          C 
HETATM 3839  C   PTH A  85      13.203   6.035  -5.010  1.00  0.00          C 
HETATM 3840  C   PTH A  85      13.225   6.030  -4.997  1.00  0.00          C 
TER
HETATM 3841  C   PTH A  86      12.447   6.267  -5.415  1.00  0.00          C 
HETATM 3842  C   PTH A  86      12.433   6.271  -5.422  1.00  0.00          C 
HETATM 3843  C   PTH A  86      12.420   6.276  -5.429  1.00  0.00          C 
HETATM 3844  C   PTH A  86      12.406   6.280  -5.436  1.00  0.00          C 
HETATM 3845  C   PTH A  86      12.392   6.285  -5.443  1.00  0.00          C 
HETATM 3846  C   PTH A  86      12.379   6.289  -5.450  1.00  0.00          C 
HETATM 3847  C   PTH A  86      12.365   6.294  -5.456  1.00  0.00          C 
HETATM 3848  C   PTH A  86      12.352   6.299  -5.463  1.00  0.00          C 
HETATM 3849  C   PTH A  86      12.338   6.303  -5.470  1.00  0.00          C 
HETATM 3850  C   PTH A  86      12.325   6.308  -5.477  1.00  0.00          C 
HETATM 3851  C   PTH A  86      12.311   6.313  -5.484  1.00  0.00          C 
HETATM 3852  C   PTH A  86      12.298   6.318  -5.490  1.00  0.00          C 
HETATM 3853  C   PTH A  86      12.284   6.323  -5.497  1.00  0.00          C 
HETATM 3854  C   PTH A  86      12.271   6.327  -5.504  1.00  0.00          C 
HETATM 3855  C   PTH A  86      12.257   6.332  -5.511  1.00  0.00          C 
HETATM 3856  C   PTH A  86      12.244   6.337  -5.517  1.00  0.00          C 
HETATM 3857  C   PTH A  86      12.230   6.342  -5.524  1.00  0.00          C 
HETATM 3858  C   PTH A  86      12.217   6.347  -5.531  1.00  0.00          C 
HETATM 3859  C   PTH A  86      12.203   6.352  -5.537  1.00  0.00          C 
HETATM 3860  C   PTH A  86      12.190   6.357  -5.544  1.00  0.00          C 
HETATM 3861  C   PTH A  86      12.176   6.362  -5.551  1.00  0.00          C 
HETATM 3862  C   PTH A  86      12.162   6.367  -5.557  1.00  0.00          C 
HETATM 3863  C   PTH A  86      12.149   6.372  -5.564  1.00  0.00          C 
HETATM 3864  C   PTH A  86      12.135   6.377  -5.571  1.00  0.00          C 
HETATM 3865  C   PTH A  86      12.122   6.382  -5.577  1.00  0.00          C 
HETATM 3866  C   PTH A  86      12.108   6.387  -5.584  1.00  0.00          C 
HETATM 3867  C   PTH A  86      12.095   6.392  -5.591  1.00  0.00          C 
HETATM 3868  C   PTH A  86      12.081   6.397  -5.598  1.00  0.00          C 
HETATM 3869  C   PTH A  86      12.068   6.402  -5.604  1.00  0.00          C 
HETATM 3870  C   PTH A  86      12.054   6.407  -5.611  1.00  0.00          C 
HETATM 3871  C   PTH A  86      12.041   6.412  -5.618  1.00  0.00          C 
HETATM 3872  C   PTH A  86      12.027   6.417  -5.624  1.00  0.00          C 
HETATM 3873  C   PTH A  86      12.006   6.425  -5.635  1.00  0.00          C 
TER
HETATM 3874  C   PTH A  87      14.311   5.696  -6.825  1.00  0.00          C 
HETATM 3875  C   PTH A  87      14.318   5.687  -6.815  1.00  0.00          C 
HETATM 3876  C   PTH A  87      14.325   5.677  -6.805  1.00  0.00          C 
HETATM 3877  C   PTH A  87      14.333   5.667  -6.795  1.00  0.00          C 
HETATM 3878  C   PTH A  87      14.340   5.657  -6.784  1.00  0.00          C 
HETATM 3879  C   PTH A  87      14.347   5.647  -6.774  1.00  0.00          C 
HETATM 3880  C   PTH A  87      14.354   5.638  -6.764  1.00  0.00          C 
HETATM 3881  C   PTH A  87      14.361   5.628  -6.754  1.00  0.00          C 
HETATM 3882  C   PTH A  87      14.369   5.618  -6.744  1.00  0.00          C 
HETATM 3883  C   PTH A  87      14.376   5.608  -6.734  1.00  0.00          C 
HETATM 3884  C   PTH A  87      14.383   5.598  -6.723  1.00  0.00          C 
HETATM 3885  C   PTH A  87      14.390   5.589  -6.713  1.00  0.00          C 
HETATM 3886  C   PTH A  87      14.398   5.579  -6.703  1.00  0.00          C 
HETATM 3887  C   PTH A  87      14.405   5.569  -6.693  1.00  0.00          C 
HETATM 3888  C   PTH A  87      14.412   5.559  -6.683  1.00  0.00          C 
HETATM 3889  C   PTH A  87      14.419   5.549  -6.673  1.00  0.00          C 
HETATM 3890  C   PTH A  87      14.427   5.539  -6.663  1.00  0.00          C 
HETATM 3891  C   PTH A  87      14.434   5.529  -6.653  1.00  0.00          C 
HETATM 3892  C   PTH A  87      14.441   5.519  -6.643  1.00  0.00          C 
HETATM 3893  C   PTH A  87      14.449   5.510  -6.633  1.00  0.00          C 
HETATM 3894  C   PTH A  87      14.456   5.500  -6.622  1.00  0.00          C 
HETATM 3895  C   PTH A  87      14.463   5.490  -6.612  1.00  0.00          C 
HETATM 3896  C   PTH A  87      14.470   5.480  -6.602  1.00  0.00          C 
HETATM 3897  C   PTH A  87      14.478   5.470  -6.592  1.00  0.00          C 
HETATM 3898  C   PTH A  87      14.485   5.460  -6.582  1.00  0.00          C 
HETATM 3899  C   PTH A  87      14.492   5.450  -6.572  1.00  0.00          C 
HETATM 3900  C   PTH A  87      14.499   5.440  -6.562  1.00  0.00          C 
HETATM 3901  C   PTH A  87      14.506   5.430  -6.552  1.00  0.00          C 
HETATM 3902  C   PTH A  87      14.514   5.420  -6.542  1.00  0.00          C 
HETATM 3903  C   PTH A  87      14.521   5.410  -6.532  1.00  0.00          C 
HETATM 3904  C   PTH A  87      14.528   5.400  -6.522  1.00  0.00          C 
HETATM 3905  C   PTH A  87      14.535   5.390  -6.512  1.00  0.00          C 
HETATM 3906  C   PTH A  87      14.543   5.380  -6.502  1.00  0.00          C 
HETATM 3907  C   PTH A  87      14.550   5.370  -6.492  1.00  0.00          C 
HETATM 3908  C   PTH A  87      14.557   5.360  -6.482  1.00  0.00          C 
HETATM 3909  C   PTH A  87      14.564   5.350  -6.472  1.00  0.00          C 
HETATM 3910  C   PTH A  87      14.571   5.340  -6.462  1.00  0.00          C 
HETATM 3911  C   PTH A  87      14.578   5.331  -6.452  1.00  0.00          C 
HETATM 3912  C   PTH A  87      14.586   5.321  -6.442  1.00  0.00          C 
HETATM 3913  C   PTH A  87      14.593   5.311  -6.432  1.00  0.00          C 
HETATM 3914  C   PTH A  87      14.600   5.301  -6.422  1.00  0.00          C 
HETATM 3915  C   PTH A  87      14.607   5.290  -6.412  1.00  0.00          C 
HETATM 3916  C   PTH A  87      14.614   5.280  -6.402  1.00  0.00          C 
HETATM 3917  C   PTH A  87      14.621   5.270  -6.391  1.00  0.00          C 
HETATM 3918  C   PTH A  87      14.629   5.260  -6.381  1.00  0.00          C 
HETATM 3919  C   PTH A  87      14.636   5.250  -6.371  1.00  0.00          C 
HETATM 3920  C   PTH A  87      14.643   5.240  -6.361  1.00  0.00          C 
HETATM 3921  C   PTH A  87      14.650   5.230  -6.351  1.00  0.00          C 
HETATM 3922  C   PTH A  87      14.657   5.220  -6.341  1.00  0.00          C 
HETATM 3923  C   PTH A  87      14.664   5.210  -6.331  1.00  0.00          C 
HETATM 3924  C   PTH A  87      14.671   5.200  -6.321  1.00  0.00          C 
HETATM 3925  C   PTH A  87      14.678   5.190  -6.311  1.00  0.00          C 
HETATM 3926  C   PTH A  87      14.686   5.180  -6.301  1.00  0.00          C 
HETATM 3927  C   PTH A  87      14.693   5.170  -6.291  1.00  0.00          C 
HETATM 3928  C   PTH A  87      14.700   5.160  -6.281  1.00  0.00          C 
HETATM 3929  C   PTH A  87      14.707   5.150  -6.272  1.00  0.00          C 
HETATM 3930  C   PTH A  87      14.714   5.140  -6.262  1.00  0.00          C 
HETATM 3931  C   PTH A  87      14.721   5.130  -6.252  1.00  0.00          C 
HETATM 3932  C   PTH A  87      14.728   5.119  -6.242  1.00  0.00          C 
HETATM 3933  C   PTH A  87      14.736   5.109  -6.232  1.00  0.00          C 
HETATM 3934  C   PTH A  87      14.743   5.099  -6.222  1.00  0.00          C 
HETATM 3935  C   PTH A  87      14.750   5.089  -6.212  1.00  0.00          C 
HETATM 3936  C   PTH A  87      14.757   5.079  -6.202  1.00  0.00          C 
HETATM 3937  C   PTH A  87      14.764   5.069  -6.192  1.00  0.00          C 
HETATM 3938  C   PTH A  87      14.772   5.059  -6.182  1.00  0.00          C 
HETATM 3939  C   PTH A  87      14.779   5.049  -6.173  1.00  0.00          C 
HETATM 3940  C   PTH A  87      14.786   5.038  -6.163  1.00  0.00          C 
HETATM 3941  C   PTH A  87      14.793   5.028  -6.153  1.00  0.00          C 
HETATM 3942  C   PTH A  87      14.801   5.018  -6.143  1.00  0.00          C 
HETATM 3943  C   PTH A  87      14.808   5.008  -6.133  1.00  0.00          C 
HETATM 3944  C   PTH A  87      14.815   4.998  -6.124  1.00  0.00          C 
HETATM 3945  C   PTH A  87      14.823   4.988  -6.114  1.00  0.00          C 
HETATM 3946  C   PTH A  87      14.830   4.978  -6.104  1.00  0.00          C 
HETATM 3947  C   PTH A  87      14.838   4.968  -6.095  1.00  0.00          C 
HETATM 3948  C   PTH A  87      14.845   4.957  -6.085  1.00  0.00          C 
HETATM 3949  C   PTH A  87      14.853   4.947  -6.075  1.00  0.00          C 
HETATM 3950  C   PTH A  87      14.860   4.937  -6.065  1.00  0.00          C 
HETATM 3951  C   PTH A  87      14.868   4.927  -6.056  1.00  0.00          C 
HETATM 3952  C   PTH A  87      14.875   4.917  -6.046  1.00  0.00          C 
HETATM 3953  C   PTH A  87      14.881   4.907  -6.036  1.00  0.00          C 
HETATM 3954  C   PTH A  87      14.888   4.896  -6.025  1.00  0.00          C 
HETATM 3955  C   PTH A  87      14.894   4.886  -6.015  1.00  0.00          C 
HETATM 3956  C   PTH A  87      14.900   4.876  -6.005  1.00  0.00          C 
HETATM 3957  C   PTH A  87      14.906   4.865  -5.994  1.00  0.00          C 
HETATM 3958  C   PTH A  87      14.912   4.854  -5.984  1.00  0.00          C 
HETATM 3959  C   PTH A  87      14.917   4.844  -5.974  1.00  0.00          C 
HETATM 3960  C   PTH A  87      14.923   4.833  -5.963  1.00  0.00          C 
HETATM 3961  C   PTH A  87      14.929   4.823  -5.953  1.00  0.00          C 
HETATM 3962  C   PTH A  87      14.934   4.812  -5.943  1.00  0.00          C 
HETATM 3963  C   PTH A  87      14.940   4.801  -5.932  1.00  0.00          C 
HETATM 3964  C   PTH A  87      14.945   4.790  -5.922  1.00  0.00          C 
HETATM 3965  C   PTH A  87      14.951   4.780  -5.912  1.00  0.00          C 
HETATM 3966  C   PTH A  87      14.956   4.769  -5.902  1.00  0.00          C 
HETATM 3967  C   PTH A  87      14.962   4.758  -5.891  1.00  0.00          C 
HETATM 3968  C   PTH A  87      14.967   4.748  -5.881  1.00  0.00          C 
TER
HETATM 3969  C   PTH A  88      14.311   5.696  -6.825  1.00  0.00          C 
HETATM 3970  C   PTH A  88      14.304   5.706  -6.836  1.00  0.00          C 
HETATM 3971  C   PTH A  88      14.297   5.716  -6.846  1.00  0.00          C 
HETATM 3972  C   PTH A  88      14.289   5.726  -6.856  1.00  0.00          C 
HETATM 3973  C   PTH A  88      14.282   5.735  -6.866  1.00  0.00          C 
HETATM 3974  C   PTH A  88      14.275   5.745  -6.877  1.00  0.00          C 
HETATM 3975  C   PTH A  88      14.268   5.755  -6.887  1.00  0.00          C 
HETATM 3976  C   PTH A  88      14.261   5.764  -6.897  1.00  0.00          C 
HETATM 3977  C   PTH A  88      14.254   5.774  -6.908  1.00  0.00          C 
HETATM 3978  C   PTH A  88      14.247   5.784  -6.918  1.00  0.00          C 
HETATM 3979  C   PTH A  88      14.239   5.793  -6.929  1.00  0.00          C 
HETATM 3980  C   PTH A  88      14.232   5.803  -6.939  1.00  0.00          C 
HETATM 3981  C   PTH A  88      14.225   5.813  -6.950  1.00  0.00          C 
HETATM 3982  C   PTH A  88      14.218   5.822  -6.960  1.00  0.00          C 
HETATM 3983  C   PTH A  88      14.211   5.832  -6.970  1.00  0.00          C 
HETATM 3984  C   PTH A  88      14.204   5.842  -6.981  1.00  0.00          C 
HETATM 3985  C   PTH A  88      14.197   5.851  -6.991  1.00  0.00          C 
HETATM 3986  C   PTH A  88      14.190   5.861  -7.002  1.00  0.00          C 
HETATM 3987  C   PTH A  88      14.183   5.870  -7.012  1.00  0.00          C 
HETATM 3988  C   PTH A  88      14.176   5.880  -7.023  1.00  0.00          C 
HETATM 3989  C   PTH A  88      14.169   5.890  -7.033  1.00  0.00          C 
HETATM 3990  C   PTH A  88      14.162   5.899  -7.044  1.00  0.00          C 
HETATM 3991  C   PTH A  88      14.155   5.909  -7.055  1.00  0.00          C 
HETATM 3992  C   PTH A  88      14.148   5.918  -7.065  1.00  0.00          C 
HETATM 3993  C   PTH A  88      14.141   5.928  -7.076  1.00  0.00          C 
HETATM 3994  C   PTH A  88      14.135   5.938  -7.086  1.00  0.00          C 
HETATM 3995  C   PTH A  88      14.128   5.947  -7.097  1.00  0.00          C 
HETATM 3996  C   PTH A  88      14.121   5.957  -7.108  1.00  0.00          C 
HETATM 3997  C   PTH A  88      14.114   5.966  -7.118  1.00  0.00          C 
HETATM 3998  C   PTH A  88      14.107   5.976  -7.129  1.00  0.00          C 
HETATM 3999  C   PTH A  88      14.100   5.986  -7.140  1.00  0.00          C 
HETATM 4000  C   PTH A  88      14.094   5.995  -7.150  1.00  0.00          C 
HETATM 4001  C   PTH A  88      14.087   6.005  -7.161  1.00  0.00          C 
HETATM 4002  C   PTH A  88      14.080   6.014  -7.172  1.00  0.00          C 
HETATM 4003  C   PTH A  88      14.073   6.024  -7.182  1.00  0.00          C 
HETATM 4004  C   PTH A  88      14.066   6.034  -7.193  1.00  0.00          C 
HETATM 4005  C   PTH A  88      14.060   6.043  -7.204  1.00  0.00          C 
HETATM 4006  C   PTH A  88      14.053   6.053  -7.215  1.00  0.00          C 
HETATM 4007  C   PTH A  88      14.046   6.062  -7.225  1.00  0.00          C 
HETATM 4008  C   PTH A  88      14.040   6.072  -7.236  1.00  0.00          C 
HETATM 4009  C   PTH A  88      14.033   6.081  -7.247  1.00  0.00          C 
HETATM 4010  C   PTH A  88      14.027   6.091  -7.258  1.00  0.00          C 
HETATM 4011  C   PTH A  88      14.020   6.101  -7.269  1.00  0.00          C 
HETATM 4012  C   PTH A  88      14.014   6.110  -7.279  1.00  0.00          C 
HETATM 4013  C   PTH A  88      14.007   6.120  -7.290  1.00  0.00          C 
HETATM 4014  C   PTH A  88      14.001   6.129  -7.301  1.00  0.00          C 
HETATM 4015  C   PTH A  88      13.994   6.139  -7.312  1.00  0.00          C 
HETATM 4016  C   PTH A  88      13.988   6.149  -7.323  1.00  0.00          C 
HETATM 4017  C   PTH A  88      13.982   6.158  -7.334  1.00  0.00          C 
HETATM 4018  C   PTH A  88      13.975   6.168  -7.345  1.00  0.00          C 
HETATM 4019  C   PTH A  88      13.969   6.177  -7.356  1.00  0.00          C 
HETATM 4020  C   PTH A  88      13.963   6.187  -7.367  1.00  0.00          C 
HETATM 4021  C   PTH A  88      13.957   6.196  -7.378  1.00  0.00          C 
HETATM 4022  C   PTH A  88      13.951   6.206  -7.389  1.00  0.00          C 
HETATM 4023  C   PTH A  88      13.945   6.216  -7.400  1.00  0.00          C 
HETATM 4024  C   PTH A  88      13.939   6.225  -7.412  1.00  0.00          C 
HETATM 4025  C   PTH A  88      13.934   6.235  -7.423  1.00  0.00          C 
HETATM 4026  C   PTH A  88      13.928   6.244  -7.435  1.00  0.00          C 
HETATM 4027  C   PTH A  88      13.923   6.254  -7.446  1.00  0.00          C 
HETATM 4028  C   PTH A  88      13.918   6.264  -7.458  1.00  0.00          C 
HETATM 4029  C   PTH A  88      13.914   6.273  -7.470  1.00  0.00          C 
HETATM 4030  C   PTH A  88      13.909   6.283  -7.481  1.00  0.00          C 
HETATM 4031  C   PTH A  88      13.905   6.292  -7.493  1.00  0.00          C 
HETATM 4032  C   PTH A  88      13.900   6.302  -7.505  1.00  0.00          C 
HETATM 4033  C   PTH A  88      13.896   6.311  -7.516  1.00  0.00          C 
TER
HETATM 4034  C   PTH A  89      15.854   6.041  -4.998  1.00  0.00          C 
HETATM 4035  C   PTH A  89      15.857   6.025  -5.001  1.00  0.00          C 
HETATM 4036  C   PTH A  89      15.861   6.010  -5.004  1.00  0.00          C 
HETATM 4037  C   PTH A  89      15.865   5.995  -5.007  1.00  0.00          C 
HETATM 4038  C   PTH A  89      15.869   5.980  -5.010  1.00  0.00          C 
HETATM 4039  C   PTH A  89      15.872   5.965  -5.013  1.00  0.00          C 
HETATM 4040  C   PTH A  89      15.876   5.950  -5.016  1.00  0.00          C 
HETATM 4041  C   PTH A  89      15.880   5.935  -5.019  1.00  0.00          C 
HETATM 4042  C   PTH A  89      15.883   5.919  -5.022  1.00  0.00          C 
HETATM 4043  C   PTH A  89      15.887   5.904  -5.025  1.00  0.00          C 
HETATM 4044  C   PTH A  89      15.891   5.889  -5.028  1.00  0.00          C 
HETATM 4045  C   PTH A  89      15.895   5.874  -5.031  1.00  0.00          C 
HETATM 4046  C   PTH A  89      15.898   5.859  -5.034  1.00  0.00          C 
HETATM 4047  C   PTH A  89      15.902   5.844  -5.037  1.00  0.00          C 
HETATM 4048  C   PTH A  89      15.905   5.828  -5.040  1.00  0.00          C 
HETATM 4049  C   PTH A  89      15.909   5.813  -5.043  1.00  0.00          C 
HETATM 4050  C   PTH A  89      15.913   5.798  -5.046  1.00  0.00          C 
HETATM 4051  C   PTH A  89      15.916   5.783  -5.049  1.00  0.00          C 
HETATM 4052  C   PTH A  89      15.920   5.768  -5.052  1.00  0.00          C 
HETATM 4053  C   PTH A  89      15.923   5.753  -5.055  1.00  0.00          C 
HETATM 4054  C   PTH A  89      15.927   5.737  -5.058  1.00  0.00          C 
HETATM 4055  C   PTH A  89      15.931   5.722  -5.061  1.00  0.00          C 
HETATM 4056  C   PTH A  89      15.934   5.707  -5.064  1.00  0.00          C 
HETATM 4057  C   PTH A  89      15.938   5.692  -5.067  1.00  0.00          C 
HETATM 4058  C   PTH A  89      15.942   5.677  -5.070  1.00  0.00          C 
HETATM 4059  C   PTH A  89      15.946   5.662  -5.073  1.00  0.00          C 
HETATM 4060  C   PTH A  89      15.950   5.647  -5.076  1.00  0.00          C 
HETATM 4061  C   PTH A  89      15.954   5.632  -5.079  1.00  0.00          C 
HETATM 4062  C   PTH A  89      15.958   5.617  -5.082  1.00  0.00          C 
HETATM 4063  C   PTH A  89      15.962   5.602  -5.085  1.00  0.00          C 
HETATM 4064  C   PTH A  89      15.966   5.587  -5.088  1.00  0.00          C 
HETATM 4065  C   PTH A  89      15.970   5.572  -5.091  1.00  0.00          C 
HETATM 4066  C   PTH A  89      15.974   5.556  -5.093  1.00  0.00          C 
HETATM 4067  C   PTH A  89      15.979   5.541  -5.096  1.00  0.00          C 
HETATM 4068  C   PTH A  89      15.983   5.526  -5.099  1.00  0.00          C 
HETATM 4069  C   PTH A  89      15.987   5.511  -5.102  1.00  0.00          C 
HETATM 4070  C   PTH A  89      15.991   5.496  -5.105  1.00  0.00          C 
HETATM 4071  C   PTH A  89      15.995   5.481  -5.108  1.00  0.00          C 
HETATM 4072  C   PTH A  89      15.999   5.466  -5.111  1.00  0.00          C 
HETATM 4073  C   PTH A  89      16.004   5.451  -5.114  1.00  0.00          C 
HETATM 4074  C   PTH A  89      16.008   5.436  -5.117  1.00  0.00          C 
HETATM 4075  C   PTH A  89      16.012   5.421  -5.120  1.00  0.00          C 
HETATM 4076  C   PTH A  89      16.016   5.406  -5.122  1.00  0.00          C 
HETATM 4077  C   PTH A  89      16.021   5.391  -5.125  1.00  0.00          C 
HETATM 4078  C   PTH A  89      16.025   5.376  -5.128  1.00  0.00          C 
HETATM 4079  C   PTH A  89      16.028   5.366  -5.130  1.00  0.00          C 
TER
HETATM 4080  C   PTH A  90      15.854   6.041  -4.998  1.00  0.00          C 
HETATM 4081  C   PTH A  90      15.850   6.056  -4.995  1.00  0.00          C 
HETATM 4082  C   PTH A  90      15.846   6.071  -4.992  1.00  0.00          C 
HETATM 4083  C   PTH A  90      15.842   6.086  -4.989  1.00  0.00          C 
HETATM 4084  C   PTH A  90      15.839   6.101  -4.986  1.00  0.00          C 
HETATM 4085  C   PTH A  90      15.835   6.116  -4.983  1.00  0.00          C 
HETATM 4086  C   PTH A  90      15.831   6.131  -4.981  1.00  0.00          C 
HETATM 4087  C   PTH A  90      15.827   6.147  -4.978  1.00  0.00          C 
HETATM 4088  C   PTH A  90      15.824   6.162  -4.975  1.00  0.00          C 
HETATM 4089  C   PTH A  90      15.820   6.177  -4.972  1.00  0.00          C 
HETATM 4090  C   PTH A  90      15.816   6.192  -4.969  1.00  0.00          C 
HETATM 4091  C   PTH A  90      15.812   6.207  -4.966  1.00  0.00          C 
HETATM 4092  C   PTH A  90      15.808   6.222  -4.963  1.00  0.00          C 
HETATM 4093  C   PTH A  90      15.805   6.237  -4.960  1.00  0.00          C 
HETATM 4094  C   PTH A  90      15.801   6.253  -4.957  1.00  0.00          C 
HETATM 4095  C   PTH A  90      15.797   6.268  -4.954  1.00  0.00          C 
HETATM 4096  C   PTH A  90      15.793   6.283  -4.951  1.00  0.00          C 
HETATM 4097  C   PTH A  90      15.790   6.298  -4.948  1.00  0.00          C 
HETATM 4098  C   PTH A  90      15.786   6.313  -4.946  1.00  0.00          C 
HETATM 4099  C   PTH A  90      15.782   6.328  -4.943  1.00  0.00          C 
HETATM 4100  C   PTH A  90      15.778   6.343  -4.940  1.00  0.00          C 
HETATM 4101  C   PTH A  90      15.774   6.359  -4.937  1.00  0.00          C 
HETATM 4102  C   PTH A  90      15.771   6.374  -4.934  1.00  0.00          C 
HETATM 4103  C   PTH A  90      15.766   6.391  -4.931  1.00  0.00          C 
TER
HETATM 4104  C   PTH A  91      15.130   6.884  -2.400  1.00  0.00          C 
HETATM 4105  C   PTH A  91      15.126   6.869  -2.405  1.00  0.00          C 
HETATM 4106  C   PTH A  91      15.122   6.854  -2.409  1.00  0.00          C 
HETATM 4107  C   PTH A  91      15.117   6.840  -2.413  1.00  0.00          C 
HETATM 4108  C   PTH A  91      15.113   6.825  -2.417  1.00  0.00          C 
HETATM 4109  C   PTH A  91      15.108   6.811  -2.421  1.00  0.00          C 
HETATM 4110  C   PTH A  91      15.104   6.796  -2.426  1.00  0.00          C 
HETATM 4111  C   PTH A  91      15.099   6.781  -2.430  1.00  0.00          C 
HETATM 4112  C   PTH A  91      15.095   6.767  -2.434  1.00  0.00          C 
HETATM 4113  C   PTH A  91      15.090   6.752  -2.438  1.00  0.00          C 
HETATM 4114  C   PTH A  91      15.086   6.737  -2.442  1.00  0.00          C 
HETATM 4115  C   PTH A  91      15.081   6.723  -2.446  1.00  0.00          C 
HETATM 4116  C   PTH A  91      15.077   6.708  -2.451  1.00  0.00          C 
HETATM 4117  C   PTH A  91      15.072   6.693  -2.455  1.00  0.00          C 
HETATM 4118  C   PTH A  91      15.067   6.679  -2.459  1.00  0.00          C 
HETATM 4119  C   PTH A  91      15.063   6.664  -2.463  1.00  0.00          C 
HETATM 4120  C   PTH A  91      15.058   6.649  -2.467  1.00  0.00          C 
HETATM 4121  C   PTH A  91      15.054   6.635  -2.471  1.00  0.00          C 
HETATM 4122  C   PTH A  91      15.049   6.620  -2.475  1.00  0.00          C 
HETATM 4123  C   PTH A  91      15.044   6.606  -2.479  1.00  0.00          C 
HETATM 4124  C   PTH A  91      15.040   6.591  -2.483  1.00  0.00          C 
HETATM 4125  C   PTH A  91      15.035   6.576  -2.487  1.00  0.00          C 
HETATM 4126  C   PTH A  91      15.030   6.562  -2.491  1.00  0.00          C 
HETATM 4127  C   PTH A  91      15.026   6.547  -2.495  1.00  0.00          C 
HETATM 4128  C   PTH A  91      15.021   6.532  -2.499  1.00  0.00          C 
HETATM 4129  C   PTH A  91      15.016   6.518  -2.503  1.00  0.00          C 
HETATM 4130  C   PTH A  91      15.012   6.503  -2.507  1.00  0.00          C 
HETATM 4131  C   PTH A  91      15.007   6.489  -2.511  1.00  0.00          C 
HETATM 4132  C   PTH A  91      15.002   6.474  -2.515  1.00  0.00          C 
HETATM 4133  C   PTH A  91      14.997   6.459  -2.519  1.00  0.00          C 
HETATM 4134  C   PTH A  91      14.993   6.445  -2.523  1.00  0.00          C 
HETATM 4135  C   PTH A  91      14.988   6.430  -2.527  1.00  0.00          C 
HETATM 4136  C   PTH A  91      14.983   6.416  -2.531  1.00  0.00          C 
HETATM 4137  C   PTH A  91      14.978   6.401  -2.535  1.00  0.00          C 
HETATM 4138  C   PTH A  91      14.973   6.386  -2.539  1.00  0.00          C 
HETATM 4139  C   PTH A  91      14.968   6.372  -2.543  1.00  0.00          C 
HETATM 4140  C   PTH A  91      14.963   6.357  -2.547  1.00  0.00          C 
HETATM 4141  C   PTH A  91      14.958   6.343  -2.550  1.00  0.00          C 
HETATM 4142  C   PTH A  91      14.953   6.328  -2.554  1.00  0.00          C 
HETATM 4143  C   PTH A  91      14.949   6.313  -2.558  1.00  0.00          C 
HETATM 4144  C   PTH A  91      14.944   6.299  -2.562  1.00  0.00          C 
HETATM 4145  C   PTH A  91      14.939   6.284  -2.566  1.00  0.00          C 
HETATM 4146  C   PTH A  91      14.934   6.270  -2.570  1.00  0.00          C 
HETATM 4147  C   PTH A  91      14.928   6.255  -2.573  1.00  0.00          C 
HETATM 4148  C   PTH A  91      14.923   6.241  -2.577  1.00  0.00          C 
HETATM 4149  C   PTH A  91      14.918   6.226  -2.581  1.00  0.00          C 
HETATM 4150  C   PTH A  91      14.913   6.211  -2.585  1.00  0.00          C 
HETATM 4151  C   PTH A  91      14.908   6.197  -2.589  1.00  0.00          C 
HETATM 4152  C   PTH A  91      14.903   6.182  -2.592  1.00  0.00          C 
HETATM 4153  C   PTH A  91      14.898   6.168  -2.596  1.00  0.00          C 
HETATM 4154  C   PTH A  91      14.893   6.153  -2.600  1.00  0.00          C 
HETATM 4155  C   PTH A  91      14.887   6.139  -2.604  1.00  0.00          C 
HETATM 4156  C   PTH A  91      14.882   6.124  -2.607  1.00  0.00          C 
HETATM 4157  C   PTH A  91      14.877   6.110  -2.611  1.00  0.00          C 
HETATM 4158  C   PTH A  91      14.872   6.095  -2.615  1.00  0.00          C 
HETATM 4159  C   PTH A  91      14.866   6.081  -2.619  1.00  0.00          C 
HETATM 4160  C   PTH A  91      14.861   6.066  -2.622  1.00  0.00          C 
HETATM 4161  C   PTH A  91      14.856   6.052  -2.626  1.00  0.00          C 
HETATM 4162  C   PTH A  91      14.850   6.037  -2.630  1.00  0.00          C 
HETATM 4163  C   PTH A  91      14.845   6.023  -2.634  1.00  0.00          C 
HETATM 4164  C   PTH A  91      14.840   6.008  -2.637  1.00  0.00          C 
HETATM 4165  C   PTH A  91      14.834   5.994  -2.641  1.00  0.00          C 
HETATM 4166  C   PTH A  91      14.829   5.979  -2.645  1.00  0.00          C 
HETATM 4167  C   PTH A  91      14.823   5.965  -2.648  1.00  0.00          C 
HETATM 4168  C   PTH A  91      14.818   5.951  -2.652  1.00  0.00          C 
HETATM 4169  C   PTH A  91      14.812   5.936  -2.656  1.00  0.00          C 
HETATM 4170  C   PTH A  91      14.807   5.922  -2.659  1.00  0.00          C 
HETATM 4171  C   PTH A  91      14.801   5.907  -2.663  1.00  0.00          C 
HETATM 4172  C   PTH A  91      14.796   5.893  -2.667  1.00  0.00          C 
HETATM 4173  C   PTH A  91      14.790   5.879  -2.670  1.00  0.00          C 
HETATM 4174  C   PTH A  91      14.784   5.864  -2.674  1.00  0.00          C 
HETATM 4175  C   PTH A  91      14.778   5.850  -2.677  1.00  0.00          C 
HETATM 4176  C   PTH A  91      14.773   5.836  -2.681  1.00  0.00          C 
HETATM 4177  C   PTH A  91      14.767   5.821  -2.685  1.00  0.00          C 
HETATM 4178  C   PTH A  91      14.761   5.807  -2.688  1.00  0.00          C 
HETATM 4179  C   PTH A  91      14.755   5.793  -2.692  1.00  0.00          C 
HETATM 4180  C   PTH A  91      14.749   5.778  -2.695  1.00  0.00          C 
HETATM 4181  C   PTH A  91      14.743   5.764  -2.699  1.00  0.00          C 
HETATM 4182  C   PTH A  91      14.736   5.750  -2.702  1.00  0.00          C 
HETATM 4183  C   PTH A  91      14.730   5.736  -2.706  1.00  0.00          C 
HETATM 4184  C   PTH A  91      14.724   5.722  -2.709  1.00  0.00          C 
HETATM 4185  C   PTH A  91      14.717   5.708  -2.713  1.00  0.00          C 
HETATM 4186  C   PTH A  91      14.711   5.694  -2.716  1.00  0.00          C 
HETATM 4187  C   PTH A  91      14.704   5.680  -2.719  1.00  0.00          C 
HETATM 4188  C   PTH A  91      14.697   5.666  -2.723  1.00  0.00          C 
HETATM 4189  C   PTH A  91      14.690   5.652  -2.726  1.00  0.00          C 
HETATM 4190  C   PTH A  91      14.683   5.638  -2.729  1.00  0.00          C 
HETATM 4191  C   PTH A  91      14.675   5.625  -2.733  1.00  0.00          C 
HETATM 4192  C   PTH A  91      14.667   5.611  -2.736  1.00  0.00          C 
HETATM 4193  C   PTH A  91      14.659   5.598  -2.739  1.00  0.00          C 
HETATM 4194  C   PTH A  91      14.650   5.585  -2.742  1.00  0.00          C 
HETATM 4195  C   PTH A  91      14.642   5.572  -2.745  1.00  0.00          C 
HETATM 4196  C   PTH A  91      14.633   5.559  -2.748  1.00  0.00          C 
HETATM 4197  C   PTH A  91      14.626   5.549  -2.750  1.00  0.00          C 
TER
HETATM 4198  C   PTH A  92      15.130   6.884  -2.400  1.00  0.00          C 
HETATM 4199  C   PTH A  92      15.135   6.898  -2.396  1.00  0.00          C 
HETATM 4200  C   PTH A  92      15.139   6.913  -2.392  1.00  0.00          C 
HETATM 4201  C   PTH A  92      15.144   6.928  -2.387  1.00  0.00          C 
HETATM 4202  C   PTH A  92      15.148   6.942  -2.383  1.00  0.00          C 
HETATM 4203  C   PTH A  92      15.153   6.957  -2.379  1.00  0.00          C 
HETATM 4204  C   PTH A  92      15.157   6.971  -2.374  1.00  0.00          C 
HETATM 4205  C   PTH A  92      15.161   6.986  -2.370  1.00  0.00          C 
HETATM 4206  C   PTH A  92      15.166   7.001  -2.366  1.00  0.00          C 
HETATM 4207  C   PTH A  92      15.170   7.015  -2.361  1.00  0.00          C 
HETATM 4208  C   PTH A  92      15.175   7.030  -2.357  1.00  0.00          C 
HETATM 4209  C   PTH A  92      15.179   7.044  -2.353  1.00  0.00          C 
HETATM 4210  C   PTH A  92      15.184   7.059  -2.348  1.00  0.00          C 
HETATM 4211  C   PTH A  92      15.188   7.074  -2.344  1.00  0.00          C 
HETATM 4212  C   PTH A  92      15.192   7.088  -2.339  1.00  0.00          C 
HETATM 4213  C   PTH A  92      15.197   7.103  -2.335  1.00  0.00          C 
HETATM 4214  C   PTH A  92      15.201   7.117  -2.330  1.00  0.00          C 
HETATM 4215  C   PTH A  92      15.206   7.132  -2.326  1.00  0.00          C 
HETATM 4216  C   PTH A  92      15.210   7.147  -2.321  1.00  0.00          C 
HETATM 4217  C   PTH A  92      15.215   7.161  -2.317  1.00  0.00          C 
HETATM 4218  C   PTH A  92      15.219   7.176  -2.312  1.00  0.00          C 
HETATM 4219  C   PTH A  92      15.223   7.190  -2.308  1.00  0.00          C 
HETATM 4220  C   PTH A  92      15.228   7.205  -2.303  1.00  0.00          C 
HETATM 4221  C   PTH A  92      15.232   7.219  -2.299  1.00  0.00          C 
HETATM 4222  C   PTH A  92      15.237   7.234  -2.294  1.00  0.00          C 
HETATM 4223  C   PTH A  92      15.241   7.248  -2.289  1.00  0.00          C 
HETATM 4224  C   PTH A  92      15.246   7.263  -2.285  1.00  0.00          C 
HETATM 4225  C   PTH A  92      15.250   7.277  -2.280  1.00  0.00          C 
HETATM 4226  C   PTH A  92      15.255   7.292  -2.275  1.00  0.00          C 
HETATM 4227  C   PTH A  92      15.259   7.306  -2.271  1.00  0.00          C 
HETATM 4228  C   PTH A  92      15.264   7.321  -2.266  1.00  0.00          C 
HETATM 4229  C   PTH A  92      15.269   7.335  -2.262  1.00  0.00          C 
HETATM 4230  C   PTH A  92      15.273   7.350  -2.257  1.00  0.00          C 
HETATM 4231  C   PTH A  92      15.278   7.364  -2.252  1.00  0.00          C 
HETATM 4232  C   PTH A  92      15.282   7.379  -2.248  1.00  0.00          C 
HETATM 4233  C   PTH A  92      15.287   7.393  -2.243  1.00  0.00          C 
HETATM 4234  C   PTH A  92      15.291   7.408  -2.238  1.00  0.00          C 
HETATM 4235  C   PTH A  92      15.296   7.422  -2.233  1.00  0.00          C 
HETATM 4236  C   PTH A  92      15.301   7.436  -2.229  1.00  0.00          C 
HETATM 4237  C   PTH A  92      15.305   7.451  -2.224  1.00  0.00          C 
HETATM 4238  C   PTH A  92      15.310   7.465  -2.219  1.00  0.00          C 
HETATM 4239  C   PTH A  92      15.315   7.480  -2.215  1.00  0.00          C 
HETATM 4240  C   PTH A  92      15.319   7.494  -2.210  1.00  0.00          C 
HETATM 4241  C   PTH A  92      15.324   7.509  -2.205  1.00  0.00          C 
HETATM 4242  C   PTH A  92      15.328   7.523  -2.200  1.00  0.00          C 
HETATM 4243  C   PTH A  92      15.333   7.537  -2.196  1.00  0.00          C 
HETATM 4244  C   PTH A  92      15.338   7.552  -2.191  1.00  0.00          C 
HETATM 4245  C   PTH A  92      15.343   7.566  -2.186  1.00  0.00          C 
HETATM 4246  C   PTH A  92      15.347   7.581  -2.181  1.00  0.00          C 
HETATM 4247  C   PTH A  92      15.352   7.595  -2.176  1.00  0.00          C 
HETATM 4248  C   PTH A  92      15.357   7.609  -2.172  1.00  0.00          C 
HETATM 4249  C   PTH A  92      15.361   7.624  -2.167  1.00  0.00          C 
HETATM 4250  C   PTH A  92      15.366   7.638  -2.162  1.00  0.00          C 
HETATM 4251  C   PTH A  92      15.371   7.653  -2.157  1.00  0.00          C 
HETATM 4252  C   PTH A  92      15.376   7.667  -2.153  1.00  0.00          C 
HETATM 4253  C   PTH A  92      15.380   7.681  -2.148  1.00  0.00          C 
HETATM 4254  C   PTH A  92      15.385   7.696  -2.143  1.00  0.00          C 
HETATM 4255  C   PTH A  92      15.390   7.710  -2.138  1.00  0.00          C 
HETATM 4256  C   PTH A  92      15.395   7.724  -2.133  1.00  0.00          C 
HETATM 4257  C   PTH A  92      15.399   7.739  -2.128  1.00  0.00          C 
HETATM 4258  C   PTH A  92      15.404   7.753  -2.124  1.00  0.00          C 
HETATM 4259  C   PTH A  92      15.409   7.767  -2.119  1.00  0.00          C 
HETATM 4260  C   PTH A  92      15.414   7.782  -2.114  1.00  0.00          C 
HETATM 4261  C   PTH A  92      15.419   7.796  -2.109  1.00  0.00          C 
HETATM 4262  C   PTH A  92      15.423   7.810  -2.104  1.00  0.00          C 
HETATM 4263  C   PTH A  92      15.428   7.825  -2.099  1.00  0.00          C 
HETATM 4264  C   PTH A  92      15.433   7.839  -2.094  1.00  0.00          C 
HETATM 4265  C   PTH A  92      15.438   7.853  -2.090  1.00  0.00          C 
HETATM 4266  C   PTH A  92      15.443   7.868  -2.085  1.00  0.00          C 
HETATM 4267  C   PTH A  92      15.448   7.882  -2.080  1.00  0.00          C 
HETATM 4268  C   PTH A  92      15.453   7.896  -2.075  1.00  0.00          C 
HETATM 4269  C   PTH A  92      15.457   7.910  -2.070  1.00  0.00          C 
HETATM 4270  C   PTH A  92      15.462   7.925  -2.065  1.00  0.00          C 
HETATM 4271  C   PTH A  92      15.467   7.939  -2.060  1.00  0.00          C 
HETATM 4272  C   PTH A  92      15.472   7.953  -2.055  1.00  0.00          C 
HETATM 4273  C   PTH A  92      15.477   7.967  -2.050  1.00  0.00          C 
HETATM 4274  C   PTH A  92      15.482   7.982  -2.045  1.00  0.00          C 
HETATM 4275  C   PTH A  92      15.487   7.996  -2.040  1.00  0.00          C 
HETATM 4276  C   PTH A  92      15.492   8.010  -2.035  1.00  0.00          C 
HETATM 4277  C   PTH A  92      15.497   8.024  -2.030  1.00  0.00          C 
HETATM 4278  C   PTH A  92      15.502   8.038  -2.025  1.00  0.00          C 
HETATM 4279  C   PTH A  92      15.507   8.053  -2.020  1.00  0.00          C 
HETATM 4280  C   PTH A  92      15.512   8.067  -2.015  1.00  0.00          C 
HETATM 4281  C   PTH A  92      15.517   8.081  -2.009  1.00  0.00          C 
HETATM 4282  C   PTH A  92      15.522   8.095  -2.004  1.00  0.00          C 
HETATM 4283  C   PTH A  92      15.527   8.109  -1.999  1.00  0.00          C 
HETATM 4284  C   PTH A  92      15.532   8.123  -1.994  1.00  0.00          C 
HETATM 4285  C   PTH A  92      15.537   8.138  -1.989  1.00  0.00          C 
HETATM 4286  C   PTH A  92      15.542   8.152  -1.984  1.00  0.00          C 
HETATM 4287  C   PTH A  92      15.547   8.166  -1.978  1.00  0.00          C 
HETATM 4288  C   PTH A  92      15.552   8.180  -1.973  1.00  0.00          C 
HETATM 4289  C   PTH A  92      15.557   8.194  -1.968  1.00  0.00          C 
HETATM 4290  C   PTH A  92      15.562   8.208  -1.962  1.00  0.00          C 
HETATM 4291  C   PTH A  92      15.567   8.222  -1.957  1.00  0.00          C 
HETATM 4292  C   PTH A  92      15.572   8.236  -1.952  1.00  0.00          C 
HETATM 4293  C   PTH A  92      15.577   8.250  -1.946  1.00  0.00          C 
HETATM 4294  C   PTH A  92      15.582   8.264  -1.941  1.00  0.00          C 
HETATM 4295  C   PTH A  92      15.587   8.278  -1.935  1.00  0.00          C 
HETATM 4296  C   PTH A  92      15.592   8.292  -1.929  1.00  0.00          C 
HETATM 4297  C   PTH A  92      15.597   8.306  -1.924  1.00  0.00          C 
HETATM 4298  C   PTH A  92      15.601   8.320  -1.918  1.00  0.00          C 
HETATM 4299  C   PTH A  92      15.606   8.334  -1.913  1.00  0.00          C 
HETATM 4300  C   PTH A  92      15.611   8.349  -1.907  1.00  0.00          C 
HETATM 4301  C   PTH A  92      15.616   8.363  -1.902  1.00  0.00          C 
HETATM 4302  C   PTH A  92      15.622   8.377  -1.897  1.00  0.00          C 
HETATM 4303  C   PTH A  92      15.627   8.391  -1.893  1.00  0.00          C 
HETATM 4304  C   PTH A  92      15.632   8.405  -1.888  1.00  0.00          C 
HETATM 4305  C   PTH A  92      15.638   8.420  -1.884  1.00  0.00          C 
HETATM 4306  C   PTH A  92      15.644   8.434  -1.880  1.00  0.00          C 
HETATM 4307  C   PTH A  92      15.649   8.448  -1.875  1.00  0.00          C 
HETATM 4308  C   PTH A  92      15.655   8.462  -1.871  1.00  0.00          C 
HETATM 4309  C   PTH A  92      15.660   8.477  -1.867  1.00  0.00          C 
HETATM 4310  C   PTH A  92      15.666   8.491  -1.863  1.00  0.00          C 
HETATM 4311  C   PTH A  92      15.672   8.505  -1.859  1.00  0.00          C 
HETATM 4312  C   PTH A  92      15.678   8.519  -1.854  1.00  0.00          C 
HETATM 4313  C   PTH A  92      15.683   8.533  -1.850  1.00  0.00          C 
HETATM 4314  C   PTH A  92      15.689   8.548  -1.846  1.00  0.00          C 
HETATM 4315  C   PTH A  92      15.695   8.562  -1.842  1.00  0.00          C 
HETATM 4316  C   PTH A  92      15.702   8.580  -1.836  1.00  0.00          C 
TER
HETATM 4317  C   PTH A  93      17.190   5.635  -6.414  1.00  0.00          C 
HETATM 4318  C   PTH A  93      17.192   5.625  -6.402  1.00  0.00          C 
HETATM 4319  C   PTH A  93      17.194   5.615  -6.390  1.00  0.00          C 
HETATM 4320  C   PTH A  93      17.196   5.605  -6.378  1.00  0.00          C 
HETATM 4321  C   PTH A  93      17.197   5.595  -6.366  1.00  0.00          C 
HETATM 4322  C   PTH A  93      17.199   5.585  -6.354  1.00  0.00          C 
HETATM 4323  C   PTH A  93      17.201   5.575  -6.341  1.00  0.00          C 
HETATM 4324  C   PTH A  93      17.202   5.565  -6.329  1.00  0.00          C 
HETATM 4325  C   PTH A  93      17.204   5.555  -6.317  1.00  0.00          C 
HETATM 4326  C   PTH A  93      17.206   5.545  -6.305  1.00  0.00          C 
HETATM 4327  C   PTH A  93      17.207   5.535  -6.292  1.00  0.00          C 
HETATM 4328  C   PTH A  93      17.209   5.525  -6.280  1.00  0.00          C 
HETATM 4329  C   PTH A  93      17.211   5.515  -6.268  1.00  0.00          C 
HETATM 4330  C   PTH A  93      17.212   5.505  -6.255  1.00  0.00          C 
HETATM 4331  C   PTH A  93      17.214   5.496  -6.243  1.00  0.00          C 
HETATM 4332  C   PTH A  93      17.215   5.486  -6.230  1.00  0.00          C 
HETATM 4333  C   PTH A  93      17.217   5.476  -6.218  1.00  0.00          C 
HETATM 4334  C   PTH A  93      17.219   5.466  -6.206  1.00  0.00          C 
HETATM 4335  C   PTH A  93      17.220   5.457  -6.193  1.00  0.00          C 
HETATM 4336  C   PTH A  93      17.222   5.447  -6.181  1.00  0.00          C 
HETATM 4337  C   PTH A  93      17.224   5.437  -6.168  1.00  0.00          C 
HETATM 4338  C   PTH A  93      17.225   5.427  -6.156  1.00  0.00          C 
HETATM 4339  C   PTH A  93      17.227   5.418  -6.144  1.00  0.00          C 
HETATM 4340  C   PTH A  93      17.228   5.408  -6.131  1.00  0.00          C 
HETATM 4341  C   PTH A  93      17.230   5.398  -6.119  1.00  0.00          C 
HETATM 4342  C   PTH A  93      17.232   5.388  -6.106  1.00  0.00          C 
HETATM 4343  C   PTH A  93      17.233   5.378  -6.094  1.00  0.00          C 
HETATM 4344  C   PTH A  93      17.235   5.369  -6.081  1.00  0.00          C 
HETATM 4345  C   PTH A  93      17.236   5.359  -6.069  1.00  0.00          C 
HETATM 4346  C   PTH A  93      17.238   5.349  -6.057  1.00  0.00          C 
HETATM 4347  C   PTH A  93      17.240   5.339  -6.044  1.00  0.00          C 
HETATM 4348  C   PTH A  93      17.241   5.330  -6.032  1.00  0.00          C 
HETATM 4349  C   PTH A  93      17.244   5.315  -6.014  1.00  0.00          C 
TER
HETATM 4350  C   PTH A  94      17.190   5.635  -6.414  1.00  0.00          C 
HETATM 4351  C   PTH A  94      17.189   5.645  -6.427  1.00  0.00          C 
HETATM 4352  C   PTH A  94      17.187   5.655  -6.439  1.00  0.00          C 
HETATM 4353  C   PTH A  94      17.185   5.665  -6.451  1.00  0.00          C 
HETATM 4354  C   PTH A  94      17.183   5.675  -6.463  1.00  0.00          C 
HETATM 4355  C   PTH A  94      17.181   5.685  -6.475  1.00  0.00          C 
HETATM 4356  C   PTH A  94      17.179   5.695  -6.487  1.00  0.00          C 
HETATM 4357  C   PTH A  94      17.178   5.705  -6.499  1.00  0.00          C 
HETATM 4358  C   PTH A  94      17.176   5.715  -6.512  1.00  0.00          C 
HETATM 4359  C   PTH A  94      17.174   5.726  -6.524  1.00  0.00          C 
HETATM 4360  C   PTH A  94      17.172   5.736  -6.536  1.00  0.00          C 
HETATM 4361  C   PTH A  94      17.170   5.746  -6.548  1.00  0.00          C 
HETATM 4362  C   PTH A  94      17.168   5.756  -6.560  1.00  0.00          C 
HETATM 4363  C   PTH A  94      17.166   5.766  -6.572  1.00  0.00          C 
HETATM 4364  C   PTH A  94      17.164   5.776  -6.584  1.00  0.00          C 
HETATM 4365  C   PTH A  94      17.162   5.786  -6.596  1.00  0.00          C 
HETATM 4366  C   PTH A  94      17.160   5.796  -6.608  1.00  0.00          C 
HETATM 4367  C   PTH A  94      17.159   5.806  -6.621  1.00  0.00          C 
HETATM 4368  C   PTH A  94      17.157   5.816  -6.633  1.00  0.00          C 
HETATM 4369  C   PTH A  94      17.155   5.826  -6.645  1.00  0.00          C 
HETATM 4370  C   PTH A  94      17.153   5.837  -6.657  1.00  0.00          C 
HETATM 4371  C   PTH A  94      17.151   5.847  -6.669  1.00  0.00          C 
HETATM 4372  C   PTH A  94      17.149   5.857  -6.681  1.00  0.00          C 
HETATM 4373  C   PTH A  94      17.147   5.867  -6.693  1.00  0.00          C 
HETATM 4374  C   PTH A  94      17.145   5.877  -6.705  1.00  0.00          C 
HETATM 4375  C   PTH A  94      17.143   5.887  -6.717  1.00  0.00          C 
HETATM 4376  C   PTH A  94      17.141   5.897  -6.729  1.00  0.00          C 
HETATM 4377  C   PTH A  94      17.139   5.907  -6.741  1.00  0.00          C 
HETATM 4378  C   PTH A  94      17.137   5.918  -6.753  1.00  0.00          C 
HETATM 4379  C   PTH A  94      17.134   5.928  -6.765  1.00  0.00          C 
HETATM 4380  C   PTH A  94      17.132   5.938  -6.777  1.00  0.00          C 
HETATM 4381  C   PTH A  94      17.130   5.948  -6.789  1.00  0.00          C 
HETATM 4382  C   PTH A  94      17.128   5.958  -6.801  1.00  0.00          C 
HETATM 4383  C   PTH A  94      17.126   5.968  -6.814  1.00  0.00          C 
HETATM 4384  C   PTH A  94      17.124   5.978  -6.826  1.00  0.00          C 
HETATM 4385  C   PTH A  94      17.122   5.988  -6.838  1.00  0.00          C 
HETATM 4386  C   PTH A  94      17.121   5.999  -6.850  1.00  0.00          C 
HETATM 4387  C   PTH A  94      17.119   6.009  -6.862  1.00  0.00          C 
HETATM 4388  C   PTH A  94      17.117   6.019  -6.874  1.00  0.00          C 
HETATM 4389  C   PTH A  94      17.115   6.029  -6.886  1.00  0.00          C 
HETATM 4390  C   PTH A  94      17.113   6.039  -6.898  1.00  0.00          C 
HETATM 4391  C   PTH A  94      17.111   6.049  -6.910  1.00  0.00          C 
HETATM 4392  C   PTH A  94      17.109   6.059  -6.922  1.00  0.00          C 
HETATM 4393  C   PTH A  94      17.107   6.069  -6.935  1.00  0.00          C 
HETATM 4394  C   PTH A  94      17.105   6.079  -6.947  1.00  0.00          C 
HETATM 4395  C   PTH A  94      17.103   6.090  -6.958  1.00  0.00          C 
HETATM 4396  C   PTH A  94      17.101   6.100  -6.970  1.00  0.00          C 
HETATM 4397  C   PTH A  94      17.098   6.110  -6.982  1.00  0.00          C 
HETATM 4398  C   PTH A  94      17.096   6.120  -6.994  1.00  0.00          C 
HETATM 4399  C   PTH A  94      17.093   6.131  -7.006  1.00  0.00          C 
HETATM 4400  C   PTH A  94      17.091   6.141  -7.018  1.00  0.00          C 
HETATM 4401  C   PTH A  94      17.088   6.151  -7.030  1.00  0.00          C 
HETATM 4402  C   PTH A  94      17.086   6.161  -7.041  1.00  0.00          C 
HETATM 4403  C   PTH A  94      17.083   6.172  -7.053  1.00  0.00          C 
HETATM 4404  C   PTH A  94      17.081   6.182  -7.065  1.00  0.00          C 
HETATM 4405  C   PTH A  94      17.078   6.192  -7.077  1.00  0.00          C 
HETATM 4406  C   PTH A  94      17.076   6.203  -7.089  1.00  0.00          C 
HETATM 4407  C   PTH A  94      17.072   6.217  -7.105  1.00  0.00          C 
TER
HETATM 4408  C   PTH A  95      19.403   6.816  -1.365  1.00  0.00          C 
HETATM 4409  C   PTH A  95      19.393   6.809  -1.355  1.00  0.00          C 
HETATM 4410  C   PTH A  95      19.384   6.801  -1.345  1.00  0.00          C 
HETATM 4411  C   PTH A  95      19.374   6.794  -1.335  1.00  0.00          C 
HETATM 4412  C   PTH A  95      19.364   6.787  -1.325  1.00  0.00          C 
HETATM 4413  C   PTH A  95      19.354   6.779  -1.315  1.00  0.00          C 
HETATM 4414  C   PTH A  95      19.344   6.772  -1.305  1.00  0.00          C 
HETATM 4415  C   PTH A  95      19.334   6.765  -1.295  1.00  0.00          C 
HETATM 4416  C   PTH A  95      19.324   6.758  -1.285  1.00  0.00          C 
HETATM 4417  C   PTH A  95      19.314   6.750  -1.275  1.00  0.00          C 
HETATM 4418  C   PTH A  95      19.304   6.743  -1.265  1.00  0.00          C 
HETATM 4419  C   PTH A  95      19.295   6.736  -1.255  1.00  0.00          C 
HETATM 4420  C   PTH A  95      19.285   6.729  -1.244  1.00  0.00          C 
HETATM 4421  C   PTH A  95      19.275   6.721  -1.234  1.00  0.00          C 
HETATM 4422  C   PTH A  95      19.265   6.714  -1.224  1.00  0.00          C 
HETATM 4423  C   PTH A  95      19.255   6.707  -1.214  1.00  0.00          C 
HETATM 4424  C   PTH A  95      19.245   6.700  -1.204  1.00  0.00          C 
HETATM 4425  C   PTH A  95      19.235   6.693  -1.194  1.00  0.00          C 
HETATM 4426  C   PTH A  95      19.226   6.686  -1.183  1.00  0.00          C 
HETATM 4427  C   PTH A  95      19.216   6.678  -1.173  1.00  0.00          C 
HETATM 4428  C   PTH A  95      19.206   6.671  -1.163  1.00  0.00          C 
HETATM 4429  C   PTH A  95      19.196   6.664  -1.153  1.00  0.00          C 
HETATM 4430  C   PTH A  95      19.186   6.657  -1.142  1.00  0.00          C 
HETATM 4431  C   PTH A  95      19.177   6.650  -1.132  1.00  0.00          C 
HETATM 4432  C   PTH A  95      19.167   6.643  -1.122  1.00  0.00          C 
HETATM 4433  C   PTH A  95      19.157   6.635  -1.112  1.00  0.00          C 
HETATM 4434  C   PTH A  95      19.147   6.628  -1.102  1.00  0.00          C 
HETATM 4435  C   PTH A  95      19.137   6.621  -1.092  1.00  0.00          C 
HETATM 4436  C   PTH A  95      19.127   6.614  -1.082  1.00  0.00          C 
HETATM 4437  C   PTH A  95      19.117   6.607  -1.072  1.00  0.00          C 
HETATM 4438  C   PTH A  95      19.107   6.599  -1.062  1.00  0.00          C 
HETATM 4439  C   PTH A  95      19.097   6.592  -1.052  1.00  0.00          C 
HETATM 4440  C   PTH A  95      19.087   6.585  -1.042  1.00  0.00          C 
HETATM 4441  C   PTH A  95      19.076   6.577  -1.032  1.00  0.00          C 
HETATM 4442  C   PTH A  95      19.066   6.570  -1.023  1.00  0.00          C 
HETATM 4443  C   PTH A  95      19.056   6.563  -1.013  1.00  0.00          C 
HETATM 4444  C   PTH A  95      19.046   6.556  -1.003  1.00  0.00          C 
HETATM 4445  C   PTH A  95      19.036   6.548  -0.993  1.00  0.00          C 
HETATM 4446  C   PTH A  95      19.026   6.541  -0.984  1.00  0.00          C 
HETATM 4447  C   PTH A  95      19.016   6.534  -0.974  1.00  0.00          C 
HETATM 4448  C   PTH A  95      19.005   6.526  -0.964  1.00  0.00          C 
HETATM 4449  C   PTH A  95      18.995   6.519  -0.954  1.00  0.00          C 
HETATM 4450  C   PTH A  95      18.985   6.512  -0.945  1.00  0.00          C 
HETATM 4451  C   PTH A  95      18.975   6.504  -0.935  1.00  0.00          C 
HETATM 4452  C   PTH A  95      18.965   6.497  -0.925  1.00  0.00          C 
HETATM 4453  C   PTH A  95      18.954   6.490  -0.915  1.00  0.00          C 
HETATM 4454  C   PTH A  95      18.944   6.483  -0.906  1.00  0.00          C 
HETATM 4455  C   PTH A  95      18.930   6.472  -0.892  1.00  0.00          C 
TER
HETATM 4456  C   PTH A  96      19.403   6.816  -1.365  1.00  0.00          C 
HETATM 4457  C   PTH A  96      19.413   6.823  -1.375  1.00  0.00          C 
HETATM 4458  C   PTH A  96      19.423   6.831  -1.385  1.00  0.00          C 
HETATM 4459  C   PTH A  96      19.433   6.838  -1.395  1.00  0.00          C 
HETATM 4460  C   PTH A  96      19.443   6.845  -1.405  1.00  0.00          C 
HETATM 4461  C   PTH A  96      19.453   6.853  -1.415  1.00  0.00          C 
HETATM 4462  C   PTH A  96      19.463   6.860  -1.425  1.00  0.00          C 
HETATM 4463  C   PTH A  96      19.473   6.867  -1.435  1.00  0.00          C 
HETATM 4464  C   PTH A  96      19.483   6.875  -1.445  1.00  0.00          C 
HETATM 4465  C   PTH A  96      19.493   6.882  -1.455  1.00  0.00          C 
HETATM 4466  C   PTH A  96      19.503   6.889  -1.465  1.00  0.00          C 
HETATM 4467  C   PTH A  96      19.513   6.897  -1.475  1.00  0.00          C 
HETATM 4468  C   PTH A  96      19.522   6.904  -1.485  1.00  0.00          C 
HETATM 4469  C   PTH A  96      19.532   6.912  -1.495  1.00  0.00          C 
HETATM 4470  C   PTH A  96      19.542   6.919  -1.505  1.00  0.00          C 
HETATM 4471  C   PTH A  96      19.552   6.927  -1.515  1.00  0.00          C 
HETATM 4472  C   PTH A  96      19.562   6.934  -1.525  1.00  0.00          C 
HETATM 4473  C   PTH A  96      19.572   6.941  -1.534  1.00  0.00          C 
HETATM 4474  C   PTH A  96      19.582   6.949  -1.544  1.00  0.00          C 
HETATM 4475  C   PTH A  96      19.592   6.957  -1.554  1.00  0.00          C 
HETATM 4476  C   PTH A  96      19.602   6.964  -1.564  1.00  0.00          C 
HETATM 4477  C   PTH A  96      19.612   6.972  -1.574  1.00  0.00          C 
HETATM 4478  C   PTH A  96      19.621   6.979  -1.584  1.00  0.00          C 
HETATM 4479  C   PTH A  96      19.631   6.987  -1.594  1.00  0.00          C 
HETATM 4480  C   PTH A  96      19.641   6.994  -1.603  1.00  0.00          C 
HETATM 4481  C   PTH A  96      19.651   7.002  -1.613  1.00  0.00          C 
HETATM 4482  C   PTH A  96      19.661   7.009  -1.623  1.00  0.00          C 
HETATM 4483  C   PTH A  96      19.671   7.017  -1.633  1.00  0.00          C 
HETATM 4484  C   PTH A  96      19.681   7.024  -1.642  1.00  0.00          C 
HETATM 4485  C   PTH A  96      19.691   7.032  -1.652  1.00  0.00          C 
HETATM 4486  C   PTH A  96      19.702   7.039  -1.662  1.00  0.00          C 
HETATM 4487  C   PTH A  96      19.712   7.047  -1.672  1.00  0.00          C 
HETATM 4488  C   PTH A  96      19.722   7.054  -1.681  1.00  0.00          C 
HETATM 4489  C   PTH A  96      19.732   7.061  -1.691  1.00  0.00          C 
HETATM 4490  C   PTH A  96      19.742   7.069  -1.701  1.00  0.00          C 
HETATM 4491  C   PTH A  96      19.752   7.076  -1.711  1.00  0.00          C 
HETATM 4492  C   PTH A  96      19.763   7.083  -1.720  1.00  0.00          C 
HETATM 4493  C   PTH A  96      19.773   7.090  -1.730  1.00  0.00          C 
HETATM 4494  C   PTH A  96      19.783   7.098  -1.740  1.00  0.00          C 
HETATM 4495  C   PTH A  96      19.793   7.105  -1.750  1.00  0.00          C 
HETATM 4496  C   PTH A  96      19.803   7.112  -1.760  1.00  0.00          C 
HETATM 4497  C   PTH A  96      19.814   7.119  -1.769  1.00  0.00          C 
HETATM 4498  C   PTH A  96      19.824   7.126  -1.779  1.00  0.00          C 
HETATM 4499  C   PTH A  96      19.834   7.133  -1.789  1.00  0.00          C 
HETATM 4500  C   PTH A  96      19.844   7.141  -1.799  1.00  0.00          C 
HETATM 4501  C   PTH A  96      19.855   7.148  -1.809  1.00  0.00          C 
HETATM 4502  C   PTH A  96      19.865   7.155  -1.818  1.00  0.00          C 
HETATM 4503  C   PTH A  96      19.875   7.162  -1.828  1.00  0.00          C 
HETATM 4504  C   PTH A  96      19.890   7.172  -1.842  1.00  0.00          C 
TER
HETATM 4505  C   PTH A  97      11.569   6.744  -5.088  1.00  0.00          C 
HETATM 4506  C   PTH A  97      11.578   6.737  -5.099  1.00  0.00          C 
HETATM 4507  C   PTH A  97      11.587   6.731  -5.110  1.00  0.00          C 
HETATM 4508  C   PTH A  97      11.596   6.724  -5.122  1.00  0.00          C 
HETATM 4509  C   PTH A  97      11.605   6.718  -5.133  1.00  0.00          C 
HETATM 4510  C   PTH A  97      11.614   6.711  -5.144  1.00  0.00          C 
HETATM 4511  C   PTH A  97      11.623   6.705  -5.156  1.00  0.00          C 
HETATM 4512  C   PTH A  97      11.632   6.698  -5.167  1.00  0.00          C 
HETATM 4513  C   PTH A  97      11.641   6.692  -5.178  1.00  0.00          C 
HETATM 4514  C   PTH A  97      11.650   6.686  -5.190  1.00  0.00          C 
HETATM 4515  C   PTH A  97      11.659   6.679  -5.201  1.00  0.00          C 
HETATM 4516  C   PTH A  97      11.669   6.673  -5.212  1.00  0.00          C 
HETATM 4517  C   PTH A  97      11.678   6.666  -5.224  1.00  0.00          C 
HETATM 4518  C   PTH A  97      11.687   6.660  -5.235  1.00  0.00          C 
HETATM 4519  C   PTH A  97      11.696   6.653  -5.246  1.00  0.00          C 
HETATM 4520  C   PTH A  97      11.705   6.647  -5.257  1.00  0.00          C 
HETATM 4521  C   PTH A  97      11.714   6.640  -5.269  1.00  0.00          C 
HETATM 4522  C   PTH A  97      11.723   6.634  -5.280  1.00  0.00          C 
HETATM 4523  C   PTH A  97      11.733   6.627  -5.291  1.00  0.00          C 
HETATM 4524  C   PTH A  97      11.742   6.621  -5.302  1.00  0.00          C 
HETATM 4525  C   PTH A  97      11.751   6.614  -5.313  1.00  0.00          C 
HETATM 4526  C   PTH A  97      11.760   6.608  -5.324  1.00  0.00          C 
HETATM 4527  C   PTH A  97      11.769   6.601  -5.336  1.00  0.00          C 
HETATM 4528  C   PTH A  97      11.779   6.595  -5.347  1.00  0.00          C 
HETATM 4529  C   PTH A  97      11.788   6.588  -5.358  1.00  0.00          C 
HETATM 4530  C   PTH A  97      11.797   6.581  -5.369  1.00  0.00          C 
HETATM 4531  C   PTH A  97      11.806   6.575  -5.380  1.00  0.00          C 
HETATM 4532  C   PTH A  97      11.815   6.568  -5.391  1.00  0.00          C 
HETATM 4533  C   PTH A  97      11.824   6.562  -5.403  1.00  0.00          C 
HETATM 4534  C   PTH A  97      11.833   6.555  -5.414  1.00  0.00          C 
HETATM 4535  C   PTH A  97      11.842   6.548  -5.425  1.00  0.00          C 
HETATM 4536  C   PTH A  97      11.851   6.542  -5.436  1.00  0.00          C 
HETATM 4537  C   PTH A  97      11.860   6.535  -5.448  1.00  0.00          C 
HETATM 4538  C   PTH A  97      11.869   6.528  -5.459  1.00  0.00          C 
HETATM 4539  C   PTH A  97      11.878   6.521  -5.470  1.00  0.00          C 
HETATM 4540  C   PTH A  97      11.887   6.515  -5.481  1.00  0.00          C 
HETATM 4541  C   PTH A  97      11.896   6.508  -5.493  1.00  0.00          C 
HETATM 4542  C   PTH A  97      11.905   6.501  -5.504  1.00  0.00          C 
HETATM 4543  C   PTH A  97      11.914   6.495  -5.515  1.00  0.00          C 
HETATM 4544  C   PTH A  97      11.922   6.488  -5.527  1.00  0.00          C 
HETATM 4545  C   PTH A  97      11.931   6.481  -5.538  1.00  0.00          C 
HETATM 4546  C   PTH A  97      11.940   6.475  -5.550  1.00  0.00          C 
HETATM 4547  C   PTH A  97      11.949   6.468  -5.561  1.00  0.00          C 
HETATM 4548  C   PTH A  97      11.958   6.461  -5.572  1.00  0.00          C 
HETATM 4549  C   PTH A  97      11.967   6.454  -5.584  1.00  0.00          C 
HETATM 4550  C   PTH A  97      11.975   6.448  -5.595  1.00  0.00          C 
HETATM 4551  C   PTH A  97      11.984   6.441  -5.607  1.00  0.00          C 
HETATM 4552  C   PTH A  97      11.993   6.434  -5.618  1.00  0.00          C 
HETATM 4553  C   PTH A  97      12.006   6.425  -5.635  1.00  0.00          C 
TER
HETATM 4554  C   PTH A  98      11.569   6.744  -5.088  1.00  0.00          C 
HETATM 4555  C   PTH A  98      11.560   6.750  -5.076  1.00  0.00          C 
HETATM 4556  C   PTH A  98      11.551   6.757  -5.065  1.00  0.00          C 
HETATM 4557  C   PTH A  98      11.542   6.763  -5.054  1.00  0.00          C 
HETATM 4558  C   PTH A  98      11.533   6.769  -5.042  1.00  0.00          C 
HETATM 4559  C   PTH A  98      11.524   6.776  -5.031  1.00  0.00          C 
HETATM 4560  C   PTH A  98      11.515   6.782  -5.020  1.00  0.00          C 
HETATM 4561  C   PTH A  98      11.506   6.789  -5.008  1.00  0.00          C 
HETATM 4562  C   PTH A  98      11.497   6.795  -4.997  1.00  0.00          C 
HETATM 4563  C   PTH A  98      11.488   6.802  -4.986  1.00  0.00          C 
HETATM 4564  C   PTH A  98      11.479   6.808  -4.974  1.00  0.00          C 
HETATM 4565  C   PTH A  98      11.470   6.814  -4.963  1.00  0.00          C 
HETATM 4566  C   PTH A  98      11.461   6.821  -4.951  1.00  0.00          C 
HETATM 4567  C   PTH A  98      11.452   6.827  -4.940  1.00  0.00          C 
HETATM 4568  C   PTH A  98      11.443   6.833  -4.928  1.00  0.00          C 
HETATM 4569  C   PTH A  98      11.434   6.840  -4.917  1.00  0.00          C 
HETATM 4570  C   PTH A  98      11.425   6.846  -4.905  1.00  0.00          C 
HETATM 4571  C   PTH A  98      11.416   6.852  -4.894  1.00  0.00          C 
HETATM 4572  C   PTH A  98      11.407   6.859  -4.883  1.00  0.00          C 
HETATM 4573  C   PTH A  98      11.398   6.865  -4.871  1.00  0.00          C 
HETATM 4574  C   PTH A  98      11.389   6.871  -4.859  1.00  0.00          C 
HETATM 4575  C   PTH A  98      11.380   6.877  -4.848  1.00  0.00          C 
HETATM 4576  C   PTH A  98      11.371   6.884  -4.836  1.00  0.00          C 
HETATM 4577  C   PTH A  98      11.362   6.890  -4.825  1.00  0.00          C 
HETATM 4578  C   PTH A  98      11.353   6.896  -4.814  1.00  0.00          C 
HETATM 4579  C   PTH A  98      11.344   6.903  -4.802  1.00  0.00          C 
HETATM 4580  C   PTH A  98      11.335   6.909  -4.791  1.00  0.00          C 
HETATM 4581  C   PTH A  98      11.326   6.916  -4.779  1.00  0.00          C 
HETATM 4582  C   PTH A  98      11.317   6.923  -4.768  1.00  0.00          C 
HETATM 4583  C   PTH A  98      11.308   6.929  -4.757  1.00  0.00          C 
HETATM 4584  C   PTH A  98      11.299   6.936  -4.746  1.00  0.00          C 
HETATM 4585  C   PTH A  98      11.290   6.943  -4.734  1.00  0.00          C 
HETATM 4586  C   PTH A  98      11.281   6.950  -4.723  1.00  0.00          C 
HETATM 4587  C   PTH A  98      11.272   6.956  -4.712  1.00  0.00          C 
HETATM 4588  C   PTH A  98      11.263   6.963  -4.701  1.00  0.00          C 
HETATM 4589  C   PTH A  98      11.255   6.970  -4.689  1.00  0.00          C 
HETATM 4590  C   PTH A  98      11.246   6.977  -4.678  1.00  0.00          C 
HETATM 4591  C   PTH A  98      11.237   6.984  -4.667  1.00  0.00          C 
HETATM 4592  C   PTH A  98      11.228   6.991  -4.656  1.00  0.00          C 
HETATM 4593  C   PTH A  98      11.219   6.998  -4.645  1.00  0.00          C 
HETATM 4594  C   PTH A  98      11.210   7.004  -4.634  1.00  0.00          C 
HETATM 4595  C   PTH A  98      11.201   7.011  -4.622  1.00  0.00          C 
HETATM 4596  C   PTH A  98      11.192   7.018  -4.611  1.00  0.00          C 
HETATM 4597  C   PTH A  98      11.183   7.025  -4.600  1.00  0.00          C 
HETATM 4598  C   PTH A  98      11.174   7.032  -4.589  1.00  0.00          C 
HETATM 4599  C   PTH A  98      11.165   7.039  -4.578  1.00  0.00          C 
HETATM 4600  C   PTH A  98      11.157   7.046  -4.567  1.00  0.00          C 
HETATM 4601  C   PTH A  98      11.142   7.057  -4.548  1.00  0.00          C 
TER
HETATM 4602  C   PTH A  99      19.455   7.364   0.590  1.00  0.00          C 
HETATM 4603  C   PTH A  99      19.454   7.349   0.587  1.00  0.00          C 
HETATM 4604  C   PTH A  99      19.452   7.333   0.584  1.00  0.00          C 
HETATM 4605  C   PTH A  99      19.451   7.318   0.581  1.00  0.00          C 
HETATM 4606  C   PTH A  99      19.449   7.302   0.578  1.00  0.00          C 
HETATM 4607  C   PTH A  99      19.448   7.287   0.574  1.00  0.00          C 
HETATM 4608  C   PTH A  99      19.447   7.271   0.571  1.00  0.00          C 
HETATM 4609  C   PTH A  99      19.445   7.256   0.568  1.00  0.00          C 
HETATM 4610  C   PTH A  99      19.444   7.240   0.565  1.00  0.00          C 
HETATM 4611  C   PTH A  99      19.442   7.225   0.562  1.00  0.00          C 
HETATM 4612  C   PTH A  99      19.441   7.209   0.559  1.00  0.00          C 
HETATM 4613  C   PTH A  99      19.439   7.194   0.556  1.00  0.00          C 
HETATM 4614  C   PTH A  99      19.438   7.178   0.553  1.00  0.00          C 
HETATM 4615  C   PTH A  99      19.436   7.163   0.550  1.00  0.00          C 
HETATM 4616  C   PTH A  99      19.435   7.147   0.547  1.00  0.00          C 
HETATM 4617  C   PTH A  99      19.434   7.132   0.544  1.00  0.00          C 
HETATM 4618  C   PTH A  99      19.432   7.116   0.541  1.00  0.00          C 
HETATM 4619  C   PTH A  99      19.431   7.101   0.538  1.00  0.00          C 
HETATM 4620  C   PTH A  99      19.429   7.085   0.535  1.00  0.00          C 
HETATM 4621  C   PTH A  99      19.428   7.070   0.532  1.00  0.00          C 
HETATM 4622  C   PTH A  99      19.426   7.054   0.529  1.00  0.00          C 
HETATM 4623  C   PTH A  99      19.425   7.039   0.526  1.00  0.00          C 
HETATM 4624  C   PTH A  99      19.424   7.023   0.523  1.00  0.00          C 
HETATM 4625  C   PTH A  99      19.422   7.008   0.520  1.00  0.00          C 
HETATM 4626  C   PTH A  99      19.421   6.992   0.517  1.00  0.00          C 
HETATM 4627  C   PTH A  99      19.419   6.976   0.514  1.00  0.00          C 
HETATM 4628  C   PTH A  99      19.418   6.961   0.511  1.00  0.00          C 
HETATM 4629  C   PTH A  99      19.416   6.945   0.508  1.00  0.00          C 
HETATM 4630  C   PTH A  99      19.415   6.930   0.505  1.00  0.00          C 
HETATM 4631  C   PTH A  99      19.413   6.914   0.501  1.00  0.00          C 
HETATM 4632  C   PTH A  99      19.412   6.899   0.498  1.00  0.00          C 
HETATM 4633  C   PTH A  99      19.411   6.883   0.495  1.00  0.00          C 
HETATM 4634  C   PTH A  99      19.409   6.868   0.492  1.00  0.00          C 
HETATM 4635  C   PTH A  99      19.408   6.852   0.489  1.00  0.00          C 
HETATM 4636  C   PTH A  99      19.406   6.837   0.486  1.00  0.00          C 
HETATM 4637  C   PTH A  99      19.405   6.821   0.483  1.00  0.00          C 
HETATM 4638  C   PTH A  99      19.403   6.806   0.480  1.00  0.00          C 
HETATM 4639  C   PTH A  99      19.402   6.790   0.477  1.00  0.00          C 
HETATM 4640  C   PTH A  99      19.401   6.775   0.474  1.00  0.00          C 
HETATM 4641  C   PTH A  99      19.400   6.759   0.472  1.00  0.00          C 
HETATM 4642  C   PTH A  99      19.398   6.744   0.469  1.00  0.00          C 
HETATM 4643  C   PTH A  99      19.397   6.728   0.467  1.00  0.00          C 
HETATM 4644  C   PTH A  99      19.396   6.712   0.464  1.00  0.00          C 
HETATM 4645  C   PTH A  99      19.395   6.697   0.462  1.00  0.00          C 
HETATM 4646  C   PTH A  99      19.394   6.681   0.459  1.00  0.00          C 
HETATM 4647  C   PTH A  99      19.392   6.665   0.457  1.00  0.00          C 
HETATM 4648  C   PTH A  99      19.391   6.650   0.454  1.00  0.00          C 
HETATM 4649  C   PTH A  99      19.390   6.634   0.452  1.00  0.00          C 
HETATM 4650  C   PTH A  99      19.389   6.618   0.449  1.00  0.00          C 
HETATM 4651  C   PTH A  99      19.387   6.597   0.446  1.00  0.00          C 
TER
HETATM 4652  C   PTH A 100      19.455   7.364   0.590  1.00  0.00          C 
HETATM 4653  C   PTH A 100      19.457   7.380   0.593  1.00  0.00          C 
HETATM 4654  C   PTH A 100      19.458   7.395   0.597  1.00  0.00          C 
HETATM 4655  C   PTH A 100      19.460   7.411   0.600  1.00  0.00          C 
HETATM 4656  C   PTH A 100      19.461   7.426   0.603  1.00  0.00          C 
HETATM 4657  C   PTH A 100      19.463   7.442   0.606  1.00  0.00          C 
HETATM 4658  C   PTH A 100      19.464   7.457   0.610  1.00  0.00          C 
HETATM 4659  C   PTH A 100      19.466   7.473   0.613  1.00  0.00          C 
HETATM 4660  C   PTH A 100      19.467   7.488   0.616  1.00  0.00          C 
HETATM 4661  C   PTH A 100      19.469   7.503   0.620  1.00  0.00          C 
HETATM 4662  C   PTH A 100      19.470   7.519   0.623  1.00  0.00          C 
HETATM 4663  C   PTH A 100      19.472   7.534   0.626  1.00  0.00          C 
TER
HETATM 4664  C   PTH A 101      19.521   6.361  -3.368  1.00  0.00          C 
HETATM 4665  C   PTH A 101      19.519   6.345  -3.371  1.00  0.00          C 
HETATM 4666  C   PTH A 101      19.518   6.329  -3.373  1.00  0.00          C 
HETATM 4667  C   PTH A 101      19.516   6.314  -3.375  1.00  0.00          C 
HETATM 4668  C   PTH A 101      19.514   6.298  -3.378  1.00  0.00          C 
HETATM 4669  C   PTH A 101      19.512   6.283  -3.380  1.00  0.00          C 
HETATM 4670  C   PTH A 101      19.511   6.267  -3.382  1.00  0.00          C 
HETATM 4671  C   PTH A 101      19.509   6.251  -3.385  1.00  0.00          C 
HETATM 4672  C   PTH A 101      19.507   6.236  -3.387  1.00  0.00          C 
HETATM 4673  C   PTH A 101      19.506   6.220  -3.389  1.00  0.00          C 
HETATM 4674  C   PTH A 101      19.504   6.204  -3.392  1.00  0.00          C 
HETATM 4675  C   PTH A 101      19.502   6.189  -3.394  1.00  0.00          C 
HETATM 4676  C   PTH A 101      19.501   6.173  -3.396  1.00  0.00          C 
HETATM 4677  C   PTH A 101      19.499   6.158  -3.399  1.00  0.00          C 
HETATM 4678  C   PTH A 101      19.498   6.142  -3.401  1.00  0.00          C 
HETATM 4679  C   PTH A 101      19.496   6.126  -3.404  1.00  0.00          C 
HETATM 4680  C   PTH A 101      19.494   6.111  -3.406  1.00  0.00          C 
HETATM 4681  C   PTH A 101      19.493   6.095  -3.409  1.00  0.00          C 
HETATM 4682  C   PTH A 101      19.491   6.080  -3.411  1.00  0.00          C 
HETATM 4683  C   PTH A 101      19.490   6.064  -3.413  1.00  0.00          C 
HETATM 4684  C   PTH A 101      19.488   6.048  -3.416  1.00  0.00          C 
HETATM 4685  C   PTH A 101      19.487   6.033  -3.418  1.00  0.00          C 
HETATM 4686  C   PTH A 101      19.485   6.017  -3.421  1.00  0.00          C 
HETATM 4687  C   PTH A 101      19.484   6.002  -3.423  1.00  0.00          C 
HETATM 4688  C   PTH A 101      19.482   5.986  -3.426  1.00  0.00          C 
HETATM 4689  C   PTH A 101      19.481   5.970  -3.428  1.00  0.00          C 
HETATM 4690  C   PTH A 101      19.479   5.955  -3.431  1.00  0.00          C 
HETATM 4691  C   PTH A 101      19.478   5.939  -3.433  1.00  0.00          C 
HETATM 4692  C   PTH A 101      19.476   5.924  -3.436  1.00  0.00          C 
HETATM 4693  C   PTH A 101      19.475   5.908  -3.438  1.00  0.00          C 
HETATM 4694  C   PTH A 101      19.473   5.892  -3.441  1.00  0.00          C 
HETATM 4695  C   PTH A 101      19.472   5.877  -3.443  1.00  0.00          C 
HETATM 4696  C   PTH A 101      19.471   5.861  -3.446  1.00  0.00          C 
HETATM 4697  C   PTH A 101      19.469   5.845  -3.448  1.00  0.00          C 
HETATM 4698  C   PTH A 101      19.468   5.830  -3.451  1.00  0.00          C 
HETATM 4699  C   PTH A 101      19.466   5.814  -3.453  1.00  0.00          C 
HETATM 4700  C   PTH A 101      19.465   5.799  -3.456  1.00  0.00          C 
HETATM 4701  C   PTH A 101      19.463   5.783  -3.458  1.00  0.00          C 
HETATM 4702  C   PTH A 101      19.461   5.767  -3.461  1.00  0.00          C 
HETATM 4703  C   PTH A 101      19.460   5.752  -3.463  1.00  0.00          C 
HETATM 4704  C   PTH A 101      19.458   5.736  -3.465  1.00  0.00          C 
HETATM 4705  C   PTH A 101      19.457   5.721  -3.468  1.00  0.00          C 
HETATM 4706  C   PTH A 101      19.455   5.705  -3.470  1.00  0.00          C 
HETATM 4707  C   PTH A 101      19.454   5.689  -3.473  1.00  0.00          C 
HETATM 4708  C   PTH A 101      19.453   5.674  -3.476  1.00  0.00          C 
HETATM 4709  C   PTH A 101      19.451   5.658  -3.479  1.00  0.00          C 
HETATM 4710  C   PTH A 101      19.450   5.643  -3.482  1.00  0.00          C 
HETATM 4711  C   PTH A 101      19.449   5.627  -3.484  1.00  0.00          C 
HETATM 4712  C   PTH A 101      19.448   5.612  -3.488  1.00  0.00          C 
HETATM 4713  C   PTH A 101      19.447   5.596  -3.491  1.00  0.00          C 
HETATM 4714  C   PTH A 101      19.446   5.580  -3.494  1.00  0.00          C 
HETATM 4715  C   PTH A 101      19.445   5.565  -3.497  1.00  0.00          C 
HETATM 4716  C   PTH A 101      19.444   5.549  -3.500  1.00  0.00          C 
HETATM 4717  C   PTH A 101      19.443   5.534  -3.503  1.00  0.00          C 
HETATM 4718  C   PTH A 101      19.442   5.518  -3.506  1.00  0.00          C 
HETATM 4719  C   PTH A 101      19.442   5.503  -3.509  1.00  0.00          C 
HETATM 4720  C   PTH A 101      19.441   5.487  -3.513  1.00  0.00          C 
HETATM 4721  C   PTH A 101      19.439   5.466  -3.517  1.00  0.00          C 
TER
HETATM 4722  C   PTH A 102      19.521   6.361  -3.368  1.00  0.00          C 
HETATM 4723  C   PTH A 102      19.523   6.376  -3.366  1.00  0.00          C 
HETATM 4724  C   PTH A 102      19.525   6.392  -3.364  1.00  0.00          C 
HETATM 4725  C   PTH A 102      19.527   6.407  -3.362  1.00  0.00          C 
HETATM 4726  C   PTH A 102      19.528   6.423  -3.359  1.00  0.00          C 
HETATM 4727  C   PTH A 102      19.530   6.439  -3.357  1.00  0.00          C 
HETATM 4728  C   PTH A 102      19.532   6.454  -3.355  1.00  0.00          C 
HETATM 4729  C   PTH A 102      19.534   6.470  -3.353  1.00  0.00          C 
HETATM 4730  C   PTH A 102      19.536   6.485  -3.351  1.00  0.00          C 
HETATM 4731  C   PTH A 102      19.538   6.501  -3.349  1.00  0.00          C 
HETATM 4732  C   PTH A 102      19.540   6.517  -3.347  1.00  0.00          C 
HETATM 4733  C   PTH A 102      19.542   6.532  -3.345  1.00  0.00          C 
HETATM 4734  C   PTH A 102      19.543   6.548  -3.343  1.00  0.00          C 
HETATM 4735  C   PTH A 102      19.545   6.564  -3.342  1.00  0.00          C 
HETATM 4736  C   PTH A 102      19.547   6.579  -3.340  1.00  0.00          C 
HETATM 4737  C   PTH A 102      19.549   6.595  -3.338  1.00  0.00          C 
HETATM 4738  C   PTH A 102      19.551   6.611  -3.336  1.00  0.00          C 
HETATM 4739  C   PTH A 102      19.553   6.626  -3.334  1.00  0.00          C 
HETATM 4740  C   PTH A 102      19.555   6.642  -3.333  1.00  0.00          C 
HETATM 4741  C   PTH A 102      19.556   6.658  -3.331  1.00  0.00          C 
HETATM 4742  C   PTH A 102      19.558   6.673  -3.329  1.00  0.00          C 
HETATM 4743  C   PTH A 102      19.560   6.689  -3.327  1.00  0.00          C 
HETATM 4744  C   PTH A 102      19.562   6.705  -3.326  1.00  0.00          C 
HETATM 4745  C   PTH A 102      19.564   6.720  -3.324  1.00  0.00          C 
HETATM 4746  C   PTH A 102      19.566   6.736  -3.322  1.00  0.00          C 
HETATM 4747  C   PTH A 102      19.567   6.752  -3.320  1.00  0.00          C 
HETATM 4748  C   PTH A 102      19.569   6.767  -3.319  1.00  0.00          C 
HETATM 4749  C   PTH A 102      19.571   6.783  -3.317  1.00  0.00          C 
HETATM 4750  C   PTH A 102      19.573   6.799  -3.315  1.00  0.00          C 
HETATM 4751  C   PTH A 102      19.575   6.814  -3.314  1.00  0.00          C 
HETATM 4752  C   PTH A 102      19.577   6.830  -3.312  1.00  0.00          C 
HETATM 4753  C   PTH A 102      19.578   6.846  -3.310  1.00  0.00          C 
HETATM 4754  C   PTH A 102      19.580   6.862  -3.308  1.00  0.00          C 
HETATM 4755  C   PTH A 102      19.582   6.878  -3.307  1.00  0.00          C 
TER
HETATM 4756  C   PTH A 103      16.528   7.038  -2.420  1.00  0.00          C 
HETATM 4757  C   PTH A 103      16.534   7.024  -2.424  1.00  0.00          C 
HETATM 4758  C   PTH A 103      16.540   7.010  -2.429  1.00  0.00          C 
HETATM 4759  C   PTH A 103      16.546   6.996  -2.433  1.00  0.00          C 
HETATM 4760  C   PTH A 103      16.552   6.982  -2.438  1.00  0.00          C 
HETATM 4761  C   PTH A 103      16.558   6.968  -2.443  1.00  0.00          C 
HETATM 4762  C   PTH A 103      16.564   6.954  -2.447  1.00  0.00          C 
HETATM 4763  C   PTH A 103      16.570   6.940  -2.452  1.00  0.00          C 
HETATM 4764  C   PTH A 103      16.576   6.926  -2.456  1.00  0.00          C 
HETATM 4765  C   PTH A 103      16.582   6.912  -2.461  1.00  0.00          C 
HETATM 4766  C   PTH A 103      16.588   6.898  -2.465  1.00  0.00          C 
HETATM 4767  C   PTH A 103      16.593   6.884  -2.470  1.00  0.00          C 
HETATM 4768  C   PTH A 103      16.599   6.870  -2.475  1.00  0.00          C 
HETATM 4769  C   PTH A 103      16.605   6.856  -2.479  1.00  0.00          C 
HETATM 4770  C   PTH A 103      16.611   6.842  -2.484  1.00  0.00          C 
HETATM 4771  C   PTH A 103      16.616   6.828  -2.488  1.00  0.00          C 
HETATM 4772  C   PTH A 103      16.622   6.814  -2.493  1.00  0.00          C 
HETATM 4773  C   PTH A 103      16.628   6.800  -2.498  1.00  0.00          C 
HETATM 4774  C   PTH A 103      16.633   6.786  -2.502  1.00  0.00          C 
HETATM 4775  C   PTH A 103      16.639   6.772  -2.507  1.00  0.00          C 
HETATM 4776  C   PTH A 103      16.645   6.758  -2.512  1.00  0.00          C 
HETATM 4777  C   PTH A 103      16.650   6.743  -2.516  1.00  0.00          C 
HETATM 4778  C   PTH A 103      16.656   6.729  -2.521  1.00  0.00          C 
HETATM 4779  C   PTH A 103      16.662   6.715  -2.525  1.00  0.00          C 
HETATM 4780  C   PTH A 103      16.667   6.701  -2.530  1.00  0.00          C 
HETATM 4781  C   PTH A 103      16.673   6.687  -2.535  1.00  0.00          C 
HETATM 4782  C   PTH A 103      16.678   6.673  -2.539  1.00  0.00          C 
HETATM 4783  C   PTH A 103      16.684   6.659  -2.544  1.00  0.00          C 
HETATM 4784  C   PTH A 103      16.690   6.645  -2.549  1.00  0.00          C 
HETATM 4785  C   PTH A 103      16.695   6.631  -2.553  1.00  0.00          C 
HETATM 4786  C   PTH A 103      16.701   6.616  -2.558  1.00  0.00          C 
HETATM 4787  C   PTH A 103      16.706   6.602  -2.563  1.00  0.00          C 
HETATM 4788  C   PTH A 103      16.712   6.588  -2.567  1.00  0.00          C 
HETATM 4789  C   PTH A 103      16.717   6.574  -2.572  1.00  0.00          C 
HETATM 4790  C   PTH A 103      16.723   6.560  -2.577  1.00  0.00          C 
HETATM 4791  C   PTH A 103      16.728   6.546  -2.581  1.00  0.00          C 
HETATM 4792  C   PTH A 103      16.734   6.532  -2.586  1.00  0.00          C 
HETATM 4793  C   PTH A 103      16.739   6.518  -2.591  1.00  0.00          C 
HETATM 4794  C   PTH A 103      16.745   6.503  -2.595  1.00  0.00          C 
HETATM 4795  C   PTH A 103      16.750   6.489  -2.600  1.00  0.00          C 
HETATM 4796  C   PTH A 103      16.756   6.475  -2.605  1.00  0.00          C 
HETATM 4797  C   PTH A 103      16.761   6.461  -2.609  1.00  0.00          C 
HETATM 4798  C   PTH A 103      16.767   6.447  -2.614  1.00  0.00          C 
HETATM 4799  C   PTH A 103      16.772   6.433  -2.619  1.00  0.00          C 
HETATM 4800  C   PTH A 103      16.778   6.418  -2.624  1.00  0.00          C 
HETATM 4801  C   PTH A 103      16.783   6.404  -2.628  1.00  0.00          C 
HETATM 4802  C   PTH A 103      16.788   6.390  -2.633  1.00  0.00          C 
HETATM 4803  C   PTH A 103      16.794   6.376  -2.638  1.00  0.00          C 
HETATM 4804  C   PTH A 103      16.799   6.362  -2.642  1.00  0.00          C 
HETATM 4805  C   PTH A 103      16.805   6.348  -2.647  1.00  0.00          C 
HETATM 4806  C   PTH A 103      16.810   6.333  -2.652  1.00  0.00          C 
HETATM 4807  C   PTH A 103      16.816   6.319  -2.656  1.00  0.00          C 
HETATM 4808  C   PTH A 103      16.821   6.305  -2.661  1.00  0.00          C 
HETATM 4809  C   PTH A 103      16.826   6.291  -2.666  1.00  0.00          C 
HETATM 4810  C   PTH A 103      16.832   6.277  -2.670  1.00  0.00          C 
HETATM 4811  C   PTH A 103      16.837   6.263  -2.675  1.00  0.00          C 
HETATM 4812  C   PTH A 103      16.843   6.248  -2.680  1.00  0.00          C 
HETATM 4813  C   PTH A 103      16.848   6.234  -2.684  1.00  0.00          C 
HETATM 4814  C   PTH A 103      16.853   6.220  -2.689  1.00  0.00          C 
HETATM 4815  C   PTH A 103      16.859   6.206  -2.694  1.00  0.00          C 
HETATM 4816  C   PTH A 103      16.864   6.192  -2.699  1.00  0.00          C 
HETATM 4817  C   PTH A 103      16.869   6.178  -2.703  1.00  0.00          C 
HETATM 4818  C   PTH A 103      16.875   6.163  -2.708  1.00  0.00          C 
HETATM 4819  C   PTH A 103      16.880   6.149  -2.713  1.00  0.00          C 
HETATM 4820  C   PTH A 103      16.885   6.135  -2.717  1.00  0.00          C 
HETATM 4821  C   PTH A 103      16.891   6.121  -2.722  1.00  0.00          C 
HETATM 4822  C   PTH A 103      16.896   6.107  -2.727  1.00  0.00          C 
HETATM 4823  C   PTH A 103      16.901   6.092  -2.731  1.00  0.00          C 
HETATM 4824  C   PTH A 103      16.907   6.078  -2.736  1.00  0.00          C 
HETATM 4825  C   PTH A 103      16.912   6.064  -2.741  1.00  0.00          C 
HETATM 4826  C   PTH A 103      16.917   6.050  -2.746  1.00  0.00          C 
HETATM 4827  C   PTH A 103      16.923   6.036  -2.750  1.00  0.00          C 
HETATM 4828  C   PTH A 103      16.928   6.021  -2.755  1.00  0.00          C 
HETATM 4829  C   PTH A 103      16.933   6.007  -2.760  1.00  0.00          C 
HETATM 4830  C   PTH A 103      16.939   5.993  -2.764  1.00  0.00          C 
HETATM 4831  C   PTH A 103      16.944   5.979  -2.769  1.00  0.00          C 
HETATM 4832  C   PTH A 103      16.949   5.964  -2.774  1.00  0.00          C 
HETATM 4833  C   PTH A 103      16.954   5.950  -2.778  1.00  0.00          C 
HETATM 4834  C   PTH A 103      16.960   5.936  -2.783  1.00  0.00          C 
HETATM 4835  C   PTH A 103      16.965   5.922  -2.788  1.00  0.00          C 
HETATM 4836  C   PTH A 103      16.970   5.908  -2.793  1.00  0.00          C 
HETATM 4837  C   PTH A 103      16.975   5.893  -2.797  1.00  0.00          C 
HETATM 4838  C   PTH A 103      16.981   5.879  -2.802  1.00  0.00          C 
HETATM 4839  C   PTH A 103      16.986   5.865  -2.807  1.00  0.00          C 
HETATM 4840  C   PTH A 103      16.991   5.851  -2.811  1.00  0.00          C 
HETATM 4841  C   PTH A 103      16.996   5.836  -2.816  1.00  0.00          C 
HETATM 4842  C   PTH A 103      17.002   5.822  -2.821  1.00  0.00          C 
HETATM 4843  C   PTH A 103      17.007   5.808  -2.825  1.00  0.00          C 
HETATM 4844  C   PTH A 103      17.012   5.794  -2.830  1.00  0.00          C 
HETATM 4845  C   PTH A 103      17.017   5.780  -2.835  1.00  0.00          C 
HETATM 4846  C   PTH A 103      17.023   5.765  -2.840  1.00  0.00          C 
HETATM 4847  C   PTH A 103      17.028   5.751  -2.844  1.00  0.00          C 
HETATM 4848  C   PTH A 103      17.033   5.737  -2.849  1.00  0.00          C 
HETATM 4849  C   PTH A 103      17.038   5.723  -2.854  1.00  0.00          C 
HETATM 4850  C   PTH A 103      17.044   5.708  -2.858  1.00  0.00          C 
HETATM 4851  C   PTH A 103      17.049   5.694  -2.863  1.00  0.00          C 
HETATM 4852  C   PTH A 103      17.054   5.680  -2.868  1.00  0.00          C 
HETATM 4853  C   PTH A 103      17.059   5.666  -2.872  1.00  0.00          C 
HETATM 4854  C   PTH A 103      17.065   5.651  -2.877  1.00  0.00          C 
HETATM 4855  C   PTH A 103      17.070   5.637  -2.882  1.00  0.00          C 
HETATM 4856  C   PTH A 103      17.075   5.623  -2.886  1.00  0.00          C 
HETATM 4857  C   PTH A 103      17.080   5.609  -2.891  1.00  0.00          C 
HETATM 4858  C   PTH A 103      17.085   5.594  -2.896  1.00  0.00          C 
HETATM 4859  C   PTH A 103      17.090   5.580  -2.901  1.00  0.00          C 
HETATM 4860  C   PTH A 103      17.095   5.566  -2.906  1.00  0.00          C 
HETATM 4861  C   PTH A 103      17.100   5.552  -2.911  1.00  0.00          C 
HETATM 4862  C   PTH A 103      17.105   5.537  -2.915  1.00  0.00          C 
HETATM 4863  C   PTH A 103      17.110   5.523  -2.920  1.00  0.00          C 
HETATM 4864  C   PTH A 103      17.114   5.509  -2.925  1.00  0.00          C 
HETATM 4865  C   PTH A 103      17.119   5.494  -2.930  1.00  0.00          C 
HETATM 4866  C   PTH A 103      17.124   5.480  -2.935  1.00  0.00          C 
HETATM 4867  C   PTH A 103      17.129   5.466  -2.940  1.00  0.00          C 
HETATM 4868  C   PTH A 103      17.134   5.451  -2.945  1.00  0.00          C 
HETATM 4869  C   PTH A 103      17.139   5.437  -2.950  1.00  0.00          C 
HETATM 4870  C   PTH A 103      17.143   5.423  -2.954  1.00  0.00          C 
HETATM 4871  C   PTH A 103      17.148   5.408  -2.959  1.00  0.00          C 
HETATM 4872  C   PTH A 103      17.155   5.389  -2.966  1.00  0.00          C 
TER
HETATM 4873  C   PTH A 104      16.528   7.038  -2.420  1.00  0.00          C 
HETATM 4874  C   PTH A 104      16.522   7.052  -2.415  1.00  0.00          C 
HETATM 4875  C   PTH A 104      16.516   7.066  -2.411  1.00  0.00          C 
HETATM 4876  C   PTH A 104      16.510   7.080  -2.406  1.00  0.00          C 
HETATM 4877  C   PTH A 104      16.504   7.094  -2.402  1.00  0.00          C 
HETATM 4878  C   PTH A 104      16.498   7.108  -2.397  1.00  0.00          C 
HETATM 4879  C   PTH A 104      16.492   7.122  -2.393  1.00  0.00          C 
HETATM 4880  C   PTH A 104      16.485   7.136  -2.388  1.00  0.00          C 
HETATM 4881  C   PTH A 104      16.479   7.150  -2.383  1.00  0.00          C 
HETATM 4882  C   PTH A 104      16.473   7.164  -2.379  1.00  0.00          C 
HETATM 4883  C   PTH A 104      16.467   7.177  -2.374  1.00  0.00          C 
HETATM 4884  C   PTH A 104      16.460   7.191  -2.370  1.00  0.00          C 
HETATM 4885  C   PTH A 104      16.454   7.205  -2.365  1.00  0.00          C 
HETATM 4886  C   PTH A 104      16.448   7.219  -2.361  1.00  0.00          C 
HETATM 4887  C   PTH A 104      16.441   7.233  -2.356  1.00  0.00          C 
HETATM 4888  C   PTH A 104      16.435   7.246  -2.352  1.00  0.00          C 
HETATM 4889  C   PTH A 104      16.429   7.260  -2.347  1.00  0.00          C 
HETATM 4890  C   PTH A 104      16.422   7.274  -2.342  1.00  0.00          C 
HETATM 4891  C   PTH A 104      16.416   7.288  -2.338  1.00  0.00          C 
HETATM 4892  C   PTH A 104      16.409   7.301  -2.333  1.00  0.00          C 
HETATM 4893  C   PTH A 104      16.403   7.315  -2.328  1.00  0.00          C 
HETATM 4894  C   PTH A 104      16.396   7.329  -2.324  1.00  0.00          C 
HETATM 4895  C   PTH A 104      16.390   7.343  -2.319  1.00  0.00          C 
HETATM 4896  C   PTH A 104      16.383   7.356  -2.315  1.00  0.00          C 
HETATM 4897  C   PTH A 104      16.376   7.370  -2.310  1.00  0.00          C 
HETATM 4898  C   PTH A 104      16.370   7.384  -2.305  1.00  0.00          C 
HETATM 4899  C   PTH A 104      16.363   7.397  -2.300  1.00  0.00          C 
HETATM 4900  C   PTH A 104      16.357   7.411  -2.296  1.00  0.00          C 
HETATM 4901  C   PTH A 104      16.350   7.425  -2.291  1.00  0.00          C 
HETATM 4902  C   PTH A 104      16.343   7.438  -2.286  1.00  0.00          C 
HETATM 4903  C   PTH A 104      16.337   7.452  -2.282  1.00  0.00          C 
HETATM 4904  C   PTH A 104      16.330   7.465  -2.277  1.00  0.00          C 
HETATM 4905  C   PTH A 104      16.323   7.479  -2.272  1.00  0.00          C 
HETATM 4906  C   PTH A 104      16.316   7.492  -2.267  1.00  0.00          C 
HETATM 4907  C   PTH A 104      16.310   7.506  -2.263  1.00  0.00          C 
HETATM 4908  C   PTH A 104      16.303   7.520  -2.258  1.00  0.00          C 
HETATM 4909  C   PTH A 104      16.296   7.533  -2.253  1.00  0.00          C 
HETATM 4910  C   PTH A 104      16.289   7.547  -2.248  1.00  0.00          C 
HETATM 4911  C   PTH A 104      16.283   7.560  -2.243  1.00  0.00          C 
HETATM 4912  C   PTH A 104      16.276   7.574  -2.238  1.00  0.00          C 
HETATM 4913  C   PTH A 104      16.269   7.587  -2.234  1.00  0.00          C 
HETATM 4914  C   PTH A 104      16.262   7.601  -2.229  1.00  0.00          C 
HETATM 4915  C   PTH A 104      16.255   7.614  -2.224  1.00  0.00          C 
HETATM 4916  C   PTH A 104      16.248   7.628  -2.219  1.00  0.00          C 
HETATM 4917  C   PTH A 104      16.242   7.641  -2.214  1.00  0.00          C 
HETATM 4918  C   PTH A 104      16.235   7.654  -2.209  1.00  0.00          C 
HETATM 4919  C   PTH A 104      16.228   7.668  -2.204  1.00  0.00          C 
HETATM 4920  C   PTH A 104      16.221   7.681  -2.199  1.00  0.00          C 
HETATM 4921  C   PTH A 104      16.214   7.695  -2.195  1.00  0.00          C 
HETATM 4922  C   PTH A 104      16.207   7.708  -2.190  1.00  0.00          C 
HETATM 4923  C   PTH A 104      16.200   7.722  -2.185  1.00  0.00          C 
HETATM 4924  C   PTH A 104      16.193   7.735  -2.180  1.00  0.00          C 
HETATM 4925  C   PTH A 104      16.186   7.748  -2.175  1.00  0.00          C 
HETATM 4926  C   PTH A 104      16.179   7.762  -2.170  1.00  0.00          C 
HETATM 4927  C   PTH A 104      16.172   7.775  -2.165  1.00  0.00          C 
HETATM 4928  C   PTH A 104      16.165   7.788  -2.160  1.00  0.00          C 
HETATM 4929  C   PTH A 104      16.158   7.802  -2.155  1.00  0.00          C 
HETATM 4930  C   PTH A 104      16.151   7.815  -2.150  1.00  0.00          C 
HETATM 4931  C   PTH A 104      16.144   7.828  -2.145  1.00  0.00          C 
HETATM 4932  C   PTH A 104      16.137   7.842  -2.140  1.00  0.00          C 
HETATM 4933  C   PTH A 104      16.130   7.855  -2.135  1.00  0.00          C 
HETATM 4934  C   PTH A 104      16.123   7.868  -2.130  1.00  0.00          C 
HETATM 4935  C   PTH A 104      16.116   7.882  -2.125  1.00  0.00          C 
HETATM 4936  C   PTH A 104      16.109   7.895  -2.119  1.00  0.00          C 
HETATM 4937  C   PTH A 104      16.102   7.908  -2.114  1.00  0.00          C 
HETATM 4938  C   PTH A 104      16.095   7.921  -2.109  1.00  0.00          C 
HETATM 4939  C   PTH A 104      16.088   7.934  -2.104  1.00  0.00          C 
HETATM 4940  C   PTH A 104      16.080   7.948  -2.099  1.00  0.00          C 
HETATM 4941  C   PTH A 104      16.073   7.961  -2.094  1.00  0.00          C 
HETATM 4942  C   PTH A 104      16.066   7.974  -2.089  1.00  0.00          C 
HETATM 4943  C   PTH A 104      16.059   7.987  -2.083  1.00  0.00          C 
HETATM 4944  C   PTH A 104      16.052   8.000  -2.078  1.00  0.00          C 
HETATM 4945  C   PTH A 104      16.045   8.014  -2.073  1.00  0.00          C 
HETATM 4946  C   PTH A 104      16.037   8.027  -2.068  1.00  0.00          C 
HETATM 4947  C   PTH A 104      16.030   8.040  -2.063  1.00  0.00          C 
HETATM 4948  C   PTH A 104      16.023   8.053  -2.057  1.00  0.00          C 
HETATM 4949  C   PTH A 104      16.016   8.066  -2.052  1.00  0.00          C 
HETATM 4950  C   PTH A 104      16.009   8.079  -2.047  1.00  0.00          C 
HETATM 4951  C   PTH A 104      16.001   8.092  -2.041  1.00  0.00          C 
HETATM 4952  C   PTH A 104      15.994   8.105  -2.036  1.00  0.00          C 
HETATM 4953  C   PTH A 104      15.987   8.118  -2.031  1.00  0.00          C 
HETATM 4954  C   PTH A 104      15.980   8.132  -2.025  1.00  0.00          C 
HETATM 4955  C   PTH A 104      15.972   8.145  -2.020  1.00  0.00          C 
HETATM 4956  C   PTH A 104      15.965   8.158  -2.014  1.00  0.00          C 
HETATM 4957  C   PTH A 104      15.958   8.171  -2.009  1.00  0.00          C 
HETATM 4958  C   PTH A 104      15.951   8.184  -2.004  1.00  0.00          C 
HETATM 4959  C   PTH A 104      15.943   8.197  -1.998  1.00  0.00          C 
HETATM 4960  C   PTH A 104      15.936   8.210  -1.993  1.00  0.00          C 
HETATM 4961  C   PTH A 104      15.929   8.223  -1.987  1.00  0.00          C 
HETATM 4962  C   PTH A 104      15.922   8.236  -1.982  1.00  0.00          C 
HETATM 4963  C   PTH A 104      15.915   8.249  -1.976  1.00  0.00          C 
HETATM 4964  C   PTH A 104      15.908   8.262  -1.970  1.00  0.00          C 
HETATM 4965  C   PTH A 104      15.900   8.275  -1.965  1.00  0.00          C 
HETATM 4966  C   PTH A 104      15.893   8.288  -1.959  1.00  0.00          C 
HETATM 4967  C   PTH A 104      15.886   8.301  -1.954  1.00  0.00          C 
HETATM 4968  C   PTH A 104      15.879   8.314  -1.948  1.00  0.00          C 
HETATM 4969  C   PTH A 104      15.872   8.327  -1.942  1.00  0.00          C 
HETATM 4970  C   PTH A 104      15.865   8.340  -1.937  1.00  0.00          C 
HETATM 4971  C   PTH A 104      15.859   8.354  -1.931  1.00  0.00          C 
HETATM 4972  C   PTH A 104      15.852   8.367  -1.925  1.00  0.00          C 
HETATM 4973  C   PTH A 104      15.844   8.380  -1.920  1.00  0.00          C 
HETATM 4974  C   PTH A 104      15.837   8.392  -1.914  1.00  0.00          C 
HETATM 4975  C   PTH A 104      15.829   8.405  -1.909  1.00  0.00          C 
HETATM 4976  C   PTH A 104      15.821   8.418  -1.904  1.00  0.00          C 
HETATM 4977  C   PTH A 104      15.812   8.430  -1.899  1.00  0.00          C 
HETATM 4978  C   PTH A 104      15.804   8.443  -1.894  1.00  0.00          C 
HETATM 4979  C   PTH A 104      15.795   8.455  -1.889  1.00  0.00          C 
HETATM 4980  C   PTH A 104      15.786   8.467  -1.884  1.00  0.00          C 
HETATM 4981  C   PTH A 104      15.778   8.479  -1.879  1.00  0.00          C 
HETATM 4982  C   PTH A 104      15.769   8.492  -1.874  1.00  0.00          C 
HETATM 4983  C   PTH A 104      15.760   8.504  -1.869  1.00  0.00          C 
HETATM 4984  C   PTH A 104      15.751   8.516  -1.864  1.00  0.00          C 
HETATM 4985  C   PTH A 104      15.742   8.528  -1.858  1.00  0.00          C 
HETATM 4986  C   PTH A 104      15.733   8.540  -1.853  1.00  0.00          C 
HETATM 4987  C   PTH A 104      15.724   8.552  -1.848  1.00  0.00          C 
HETATM 4988  C   PTH A 104      15.715   8.564  -1.843  1.00  0.00          C 
HETATM 4989  C   PTH A 104      15.702   8.580  -1.836  1.00  0.00          C 
TER
HETATM 4990  C   PTH A 105       9.484   7.088  -5.403  1.00  0.00          C 
HETATM 4991  C   PTH A 105       9.475   7.076  -5.408  1.00  0.00          C 
HETATM 4992  C   PTH A 105       9.466   7.064  -5.414  1.00  0.00          C 
HETATM 4993  C   PTH A 105       9.458   7.052  -5.419  1.00  0.00          C 
HETATM 4994  C   PTH A 105       9.449   7.040  -5.425  1.00  0.00          C 
HETATM 4995  C   PTH A 105       9.441   7.028  -5.430  1.00  0.00          C 
HETATM 4996  C   PTH A 105       9.432   7.016  -5.436  1.00  0.00          C 
HETATM 4997  C   PTH A 105       9.423   7.003  -5.441  1.00  0.00          C 
HETATM 4998  C   PTH A 105       9.415   6.991  -5.447  1.00  0.00          C 
HETATM 4999  C   PTH A 105       9.406   6.979  -5.453  1.00  0.00          C 
HETATM 5000  C   PTH A 105       9.397   6.967  -5.458  1.00  0.00          C 
HETATM 5001  C   PTH A 105       9.389   6.955  -5.464  1.00  0.00          C 
HETATM 5002  C   PTH A 105       9.380   6.943  -5.469  1.00  0.00          C 
HETATM 5003  C   PTH A 105       9.372   6.931  -5.475  1.00  0.00          C 
HETATM 5004  C   PTH A 105       9.363   6.919  -5.480  1.00  0.00          C 
HETATM 5005  C   PTH A 105       9.354   6.907  -5.486  1.00  0.00          C 
HETATM 5006  C   PTH A 105       9.346   6.894  -5.491  1.00  0.00          C 
HETATM 5007  C   PTH A 105       9.337   6.882  -5.497  1.00  0.00          C 
HETATM 5008  C   PTH A 105       9.328   6.870  -5.502  1.00  0.00          C 
HETATM 5009  C   PTH A 105       9.320   6.858  -5.508  1.00  0.00          C 
HETATM 5010  C   PTH A 105       9.311   6.846  -5.514  1.00  0.00          C 
HETATM 5011  C   PTH A 105       9.303   6.834  -5.519  1.00  0.00          C 
HETATM 5012  C   PTH A 105       9.294   6.822  -5.525  1.00  0.00          C 
HETATM 5013  C   PTH A 105       9.283   6.807  -5.531  1.00  0.00          C 
TER
HETATM 5014  C   PTH A 106       9.484   7.088  -5.403  1.00  0.00          C 
HETATM 5015  C   PTH A 106       9.492   7.100  -5.397  1.00  0.00          C 
HETATM 5016  C   PTH A 106       9.501   7.113  -5.391  1.00  0.00          C 
HETATM 5017  C   PTH A 106       9.509   7.125  -5.386  1.00  0.00          C 
HETATM 5018  C   PTH A 106       9.518   7.137  -5.380  1.00  0.00          C 
HETATM 5019  C   PTH A 106       9.527   7.149  -5.375  1.00  0.00          C 
HETATM 5020  C   PTH A 106       9.535   7.161  -5.369  1.00  0.00          C 
HETATM 5021  C   PTH A 106       9.544   7.173  -5.363  1.00  0.00          C 
HETATM 5022  C   PTH A 106       9.552   7.185  -5.358  1.00  0.00          C 
HETATM 5023  C   PTH A 106       9.561   7.197  -5.352  1.00  0.00          C 
HETATM 5024  C   PTH A 106       9.570   7.209  -5.347  1.00  0.00          C 
HETATM 5025  C   PTH A 106       9.578   7.222  -5.341  1.00  0.00          C 
HETATM 5026  C   PTH A 106       9.587   7.234  -5.335  1.00  0.00          C 
HETATM 5027  C   PTH A 106       9.595   7.246  -5.330  1.00  0.00          C 
HETATM 5028  C   PTH A 106       9.604   7.258  -5.324  1.00  0.00          C 
HETATM 5029  C   PTH A 106       9.612   7.270  -5.318  1.00  0.00          C 
HETATM 5030  C   PTH A 106       9.621   7.282  -5.312  1.00  0.00          C 
HETATM 5031  C   PTH A 106       9.629   7.295  -5.307  1.00  0.00          C 
HETATM 5032  C   PTH A 106       9.637   7.307  -5.301  1.00  0.00          C 
HETATM 5033  C   PTH A 106       9.646   7.319  -5.295  1.00  0.00          C 
HETATM 5034  C   PTH A 106       9.654   7.331  -5.290  1.00  0.00          C 
HETATM 5035  C   PTH A 106       9.663   7.343  -5.284  1.00  0.00          C 
HETATM 5036  C   PTH A 106       9.672   7.355  -5.278  1.00  0.00          C 
HETATM 5037  C   PTH A 106       9.680   7.367  -5.273  1.00  0.00          C 
HETATM 5038  C   PTH A 106       9.689   7.379  -5.267  1.00  0.00          C 
HETATM 5039  C   PTH A 106       9.698   7.391  -5.262  1.00  0.00          C 
HETATM 5040  C   PTH A 106       9.707   7.403  -5.256  1.00  0.00          C 
HETATM 5041  C   PTH A 106       9.716   7.415  -5.251  1.00  0.00          C 
HETATM 5042  C   PTH A 106       9.725   7.427  -5.245  1.00  0.00          C 
HETATM 5043  C   PTH A 106       9.733   7.439  -5.240  1.00  0.00          C 
HETATM 5044  C   PTH A 106       9.742   7.451  -5.234  1.00  0.00          C 
HETATM 5045  C   PTH A 106       9.751   7.463  -5.229  1.00  0.00          C 
HETATM 5046  C   PTH A 106       9.760   7.475  -5.223  1.00  0.00          C 
HETATM 5047  C   PTH A 106       9.769   7.487  -5.218  1.00  0.00          C 
HETATM 5048  C   PTH A 106       9.778   7.499  -5.213  1.00  0.00          C 
HETATM 5049  C   PTH A 106       9.787   7.510  -5.207  1.00  0.00          C 
HETATM 5050  C   PTH A 106       9.796   7.522  -5.202  1.00  0.00          C 
HETATM 5051  C   PTH A 106       9.806   7.534  -5.197  1.00  0.00          C 
HETATM 5052  C   PTH A 106       9.815   7.546  -5.191  1.00  0.00          C 
HETATM 5053  C   PTH A 106       9.824   7.558  -5.186  1.00  0.00          C 
HETATM 5054  C   PTH A 106       9.833   7.570  -5.181  1.00  0.00          C 
HETATM 5055  C   PTH A 106       9.842   7.582  -5.175  1.00  0.00          C 
HETATM 5056  C   PTH A 106       9.851   7.594  -5.170  1.00  0.00          C 
HETATM 5057  C   PTH A 106       9.860   7.606  -5.165  1.00  0.00          C
[truncated: 1,836,683 more chars]
