# Supplementary material for: Avibactam–Cyclodextrin Inclusion Complexes: Computational and Thermodynamic Insights for Drug Delivery, Detection, and Environmental Scavenging
Source: Molecules. 2025 Aug 18;30(16):3401. doi: 10.3390/molecules30163401 (PMC12388632; doi:10.3390/molecules30163401)
Supplement: Supplementary file 1 [file molecules-30-03401-s001.zip › DFT inputs - optimized structure - NCI/NCI/HP-bCD/CPprop.txt]

 ----------------   CP     1,     Type (3,-3)   ----------------
 Corresponding nucleus:    74(H )
 Position (Bohr):       -9.223037071064   12.663160399256    6.235717286362
 Position (Angstrom):   -4.880621033321    6.701055901295    3.299799481577
 Density of all electrons:  0.4549386037E+00
 Density of Alpha electrons:  0.2274693018E+00
 Density of Beta electrons:  0.2274693018E+00
 Spin density of electrons:  0.0000000000E+00
 Lagrangian kinetic energy G(r):  0.4361322908E-02
 G(r) in X,Y,Z:  0.1722904473E-02  0.1388979142E-02  0.1249439293E-02
 Hamiltonian kinetic energy K(r):  0.6931734948E+01
 Potential energy density V(r): -0.6936096271E+01
 Energy density E(r) or H(r): -0.6931734948E+01
 Laplacian of electron density: -0.2770949450E+02
 Electron localization function (ELF):  0.9999679940E+00
 Localized orbital locator (LOL):  0.9943871448E+00
 Local information entropy:  0.3614347563E-02
 Interaction region indicator (IRI):  0.1534677066E-13
 Reduced density gradient (RDG):  0.1000000000E+03
 Reduced density gradient with promolecular approximation:  0.1000000000E+03
 Sign(lambda2)*rho: -0.4549386037E+00
 Sign(lambda2)*rho with promolecular approximation: -0.2992559754E+00
 Corr. hole for alpha, ref.:   0.00000   0.00000   0.00000 : -0.4874180127E-04
 Source function, ref.:   0.00000   0.00000   0.00000 :  0.1307757112E+00
 Wavefunction value for orbital       1 : -0.9053813588E-06
 Average local ionization energy (ALIE):  0.4125423287E+00
 van der Waals potential (probe atom: C ):  0.5428333040E+28 kcal/mol
 Delta-g (under promolecular approximation):  0.1034192442E+00
 Delta-g (under Hirshfeld partition):  0.1961255002E+00
 User-defined real space function:  0.1000000000E+01
 ESP from nuclear charges:  0.1109089590E+03
 
 Note: Below information are for electron density
 
 Components of gradient in x/y/z are:
 -0.2395436280E-14  0.4819061816E-14  0.3560953615E-14
 Norm of gradient is:  0.6453050628E-14
 
 Components of Laplacian in x/y/z are:
 -0.9447982351E+01 -0.8930295522E+01 -0.9331216628E+01
 Total: -0.2770949450E+02
 
 Hessian matrix:
 -0.9447982351E+01  0.1065276887E+00 -0.5666744789E-01
  0.1065276887E+00 -0.8930295522E+01 -0.2763798628E+00
 -0.5666744789E-01 -0.2763798628E+00 -0.9331216628E+01
 Eigenvalues of Hessian: -0.9473261820E+01 -0.9468303447E+01 -0.8767929234E+01
 Eigenvectors (columns) of Hessian:
  0.4599671312E+00 -0.8705847354E+00  0.1746781520E+00
  0.3294672157E+00  0.3500153987E+00  0.8768925672E+00
  0.8245493266E+00  0.3457910341E+00 -0.4478247076E+00
 Determinant of Hessian: -0.7864457041E+03
 Ellipticity of electron density:    0.000524
 eta index:   -1.080445
 Stiffness:   -1.079879
 
 Stress tensor:
 -0.2365441397E+01  0.2685715159E-01 -0.1383884277E-01
  0.2685715159E-01 -0.2235351839E+01 -0.6950293077E-01
 -0.1383884277E-01 -0.6950293077E-01 -0.2335303036E+01
 Eigenvalues of stress tensor: -0.2370954377E+01 -0.2370755847E+01 -0.2194386047E+01
 Eigenvectors (columns) of stress tensor:
  0.3272910485E+00 -0.9287774556E+00  0.1739339173E+00
  0.3788633636E+00  0.2976123727E+00  0.8762930031E+00
  0.8656460716E+00  0.2209056668E+00 -0.4492856164E+00
 Stress tensor stiffness:    1.080464
 Stress tensor polarizability:    0.925529
 
 ----------------   CP     2,     Type (3,-3)   ----------------
 Corresponding nucleus:    76(H )
 Position (Bohr):       -9.620246770083   15.250503185618   10.570414652095
 Position (Angstrom):   -5.090815353991    8.070218740632    5.593622543684
 Density of all electrons:  0.4514066352E+00
 Density of Alpha electrons:  0.2257033176E+00
 Density of Beta electrons:  0.2257033176E+00
 Spin density of electrons:  0.0000000000E+00
 Lagrangian kinetic energy G(r):  0.4734964361E-02
 G(r) in X,Y,Z:  0.1737304530E-02  0.1379384016E-02  0.1618275815E-02
 Hamiltonian kinetic energy K(r):  0.6885368954E+01
 Potential energy density V(r): -0.6890103919E+01
 Energy density E(r) or H(r): -0.6885368954E+01
 Laplacian of electron density: -0.2752253596E+02
 Electron localization function (ELF):  0.9999612963E+00
 Localized orbital locator (LOL):  0.9938300682E+00
 Local information entropy:  0.3589936766E-02
 Interaction region indicator (IRI):  0.2047793001E-13
 Reduced density gradient (RDG):  0.1000000000E+03
 Reduced density gradient with promolecular approximation:  0.1000000000E+03
 Sign(lambda2)*rho: -0.4514066352E+00
 Sign(lambda2)*rho with promolecular approximation: -0.2991841846E+00
 Corr. hole for alpha, ref.:   0.00000   0.00000   0.00000 : -0.1064718837E-04
 Source function, ref.:   0.00000   0.00000   0.00000 :  0.1047869294E+00
 Wavefunction value for orbital       1 : -0.2513247145E-06
 Average local ionization energy (ALIE):  0.4237039774E+00
 van der Waals potential (probe atom: C ):  0.5499460095E+28 kcal/mol
 Delta-g (under promolecular approximation):  0.1023897307E+00
 Delta-g (under Hirshfeld partition):  0.1930702272E+00
 User-defined real space function:  0.1000000000E+01
 ESP from nuclear charges:  0.1145260934E+03
 
 Note: Below information are for electron density
 
 Components of gradient in x/y/z are:
  0.5798313218E-14 -0.3206202664E-14  0.5383497467E-14
 Norm of gradient is:  0.8537108216E-14
 
 Components of Laplacian in x/y/z are:
 -0.9377596253E+01 -0.8961822822E+01 -0.9183116885E+01
 Total: -0.2752253596E+02
 
 Hessian matrix:
 -0.9377596253E+01  0.1131705890E+00 -0.7749858268E-01
  0.1131705890E+00 -0.8961822822E+01 -0.3146627919E+00
 -0.7749858268E-01 -0.3146627919E+00 -0.9183116885E+01
 Eigenvalues of Hessian: -0.9408046988E+01 -0.9403773405E+01 -0.8710715566E+01
 Eigenvectors (columns) of Hessian:
  0.6746930226E+00  0.7100787674E+00 -0.2014385002E+00
 -0.5319419371E+00  0.2785872321E+00 -0.7996417508E+00
 -0.5116904345E+00  0.6466662959E+00  0.5656815367E+00
 Determinant of Hessian: -0.7706469543E+03
 Ellipticity of electron density:    0.000454
 eta index:   -1.080054
 Stiffness:   -1.079564
 
 Stress tensor:
 -0.2347873672E+01  0.2807752750E-01 -0.1982276615E-01
  0.2807752750E-01 -0.2243214473E+01 -0.7875510350E-01
 -0.1982276615E-01 -0.7875510350E-01 -0.2299015773E+01
 Eigenvalues of stress tensor: -0.2354932461E+01 -0.2354665634E+01 -0.2180505823E+01
 Eigenvectors (columns) of stress tensor:
  0.9781878134E+00  0.5180908132E-01 -0.2011577012E+00
 -0.1945753034E+00  0.5675793221E+00 -0.7999963528E+00
  0.7272587560E-01  0.8216870038E+00  0.5652799437E+00
 Stress tensor stiffness:    1.079994
 Stress tensor polarizability:    0.925931
 
 ----------------   CP     3,     Type (3,-3)   ----------------
 Corresponding nucleus:    73(H )
 Position (Bohr):       -5.069775242480   13.149624697321    4.769041986228
 Position (Angstrom):   -2.682809522720    6.958481721749    2.523668336951
 Density of all electrons:  0.4586650290E+00
 Density of Alpha electrons:  0.2293325145E+00
 Density of Beta electrons:  0.2293325145E+00
 Spin density of electrons:  0.0000000000E+00
 Lagrangian kinetic energy G(r):  0.4239390930E-02
 G(r) in X,Y,Z:  0.1637283160E-02  0.1395633379E-02  0.1206474392E-02
 Hamiltonian kinetic energy K(r):  0.6977449567E+01
 Potential energy density V(r): -0.6981688958E+01
 Energy density E(r) or H(r): -0.6977449567E+01
 Laplacian of electron density: -0.2789284070E+02
 Electron localization function (ELF):  0.9999705659E+00
 Localized orbital locator (LOL):  0.9946165028E+00
 Local information entropy:  0.3640071494E-02
 Interaction region indicator (IRI):  0.1052995943E-13
 Reduced density gradient (RDG):  0.1000000000E+03
 Reduced density gradient with promolecular approximation:  0.1000000000E+03
 Sign(lambda2)*rho: -0.4586650290E+00
 Sign(lambda2)*rho with promolecular approximation: -0.2987710271E+00
 Corr. hole for alpha, ref.:   0.00000   0.00000   0.00000 : -0.3768545215E-03
 Source function, ref.:   0.00000   0.00000   0.00000 :  0.1491881328E+00
 Wavefunction value for orbital       1 :  0.1686715211E-05
 Average local ionization energy (ALIE):  0.4209979590E+00
 van der Waals potential (probe atom: C ):  0.3790075904E+28 kcal/mol
 Delta-g (under promolecular approximation):  0.1042814876E+00
 Delta-g (under Hirshfeld partition):  0.2007642571E+00
 User-defined real space function:  0.1000000000E+01
 ESP from nuclear charges:  0.1127341276E+03
 
 Note: Below information are for electron density
 
 Components of gradient in x/y/z are:
  0.4510281038E-16  0.3638582491E-14  0.2591893714E-14
 Norm of gradient is:  0.4467575386E-14
 
 Components of Laplacian in x/y/z are:
 -0.9390440303E+01 -0.9024928503E+01 -0.9477471899E+01
 Total: -0.2789284070E+02
 
 Hessian matrix:
 -0.9390440303E+01 -0.2809314686E+00 -0.1040460938E+00
 -0.2809314686E+00 -0.9024928503E+01  0.1918756264E+00
 -0.1040460938E+00  0.1918756264E+00 -0.9477471899E+01
 Eigenvalues of Hessian: -0.9548004040E+01 -0.9542829290E+01 -0.8802007374E+01
 Eigenvectors (columns) of Hessian:
  0.1415811889E+00 -0.8798364379E+00 -0.4536988093E+00
 -0.2730049089E+00 -0.4752454655E+00  0.8364269647E+00
  0.9515372230E+00 -0.5439677952E-02  0.3074854846E+00
 Determinant of Hessian: -0.8019946609E+03
 Ellipticity of electron density:    0.000542
 eta index:   -1.084753
 Stiffness:   -1.084165
 
 Stress tensor:
 -0.2350884642E+01 -0.7026456662E-01 -0.2593154606E-01
 -0.7026456662E-01 -0.2259023392E+01  0.4806236668E-01
 -0.2593154606E-01  0.4806236668E-01 -0.2371780923E+01
 Eigenvalues of stress tensor: -0.2389489478E+01 -0.2388892872E+01 -0.2203306609E+01
 Eigenvectors (columns) of stress tensor:
  0.5807639327E-01 -0.8898401049E+00 -0.4525612889E+00
 -0.3174064378E+00 -0.4462619074E+00  0.8367218554E+00
  0.9465095276E+00 -0.9505207907E-01  0.3083582599E+00
 Stress tensor stiffness:    1.084502
 Stress tensor polarizability:    0.922083
 
 ----------------   CP     4,     Type (3,-3)   ----------------
 Corresponding nucleus:    78(H )
 Position (Bohr):       -5.104653474331   15.566263357837   12.656763479254
 Position (Angstrom):   -2.701266288173    8.237311827882    6.697670797011
 Density of all electrons:  0.4510864679E+00
 Density of Alpha electrons:  0.2255432340E+00
 Density of Beta electrons:  0.2255432340E+00
 Spin density of electrons:  0.0000000000E+00
 Lagrangian kinetic energy G(r):  0.4672223492E-02
 G(r) in X,Y,Z:  0.1348406221E-02  0.1503641808E-02  0.1820175464E-02
 Hamiltonian kinetic energy K(r):  0.6888194678E+01
 Potential energy density V(r): -0.6892866901E+01
 Energy density E(r) or H(r): -0.6888194678E+01
 Laplacian of electron density: -0.2753408982E+02
 Electron localization function (ELF):  0.9999622238E+00
 Localized orbital locator (LOL):  0.9939041650E+00
 Local information entropy:  0.3587722553E-02
 Interaction region indicator (IRI):  0.3949351499E-12
 Reduced density gradient (RDG):  0.1000000000E+03
 Reduced density gradient with promolecular approximation:  0.1000000000E+03
 Sign(lambda2)*rho: -0.4510864679E+00
 Sign(lambda2)*rho with promolecular approximation: -0.2988098265E+00
 Corr. hole for alpha, ref.:   0.00000   0.00000   0.00000 : -0.5478819143E-07
 Source function, ref.:   0.00000   0.00000   0.00000 :  0.1058413070E+00
 Wavefunction value for orbital       1 : -0.2735644895E-06
 Average local ionization energy (ALIE):  0.4058996693E+00
 van der Waals potential (probe atom: C ):  0.8014991056E+28 kcal/mol
 Delta-g (under promolecular approximation):  0.1006922098E+00
 Delta-g (under Hirshfeld partition):  0.1885157606E+00
 User-defined real space function:  0.1000000000E+01
 ESP from nuclear charges:  0.1115258946E+03
 
 Note: Below information are for electron density
 
 Components of gradient in x/y/z are:
 -0.2130240428E-14  0.1516417200E-12 -0.6376670025E-13
 Norm of gradient is:  0.1645172977E-12
 
 Components of Laplacian in x/y/z are:
 -0.9403770294E+01 -0.8850120763E+01 -0.9280198760E+01
 Total: -0.2753408982E+02
 
 Hessian matrix:
 -0.9403770294E+01 -0.4494632589E-02  0.1654654087E-02
 -0.4494632589E-02 -0.8850120763E+01 -0.2537510983E+00
  0.1654654087E-02 -0.2537510983E+00 -0.9280198760E+01
 Eigenvalues of Hessian: -0.9403829132E+01 -0.9397747847E+01 -0.8732512838E+01
 Eigenvectors (columns) of Hessian:
  0.9979263655E+00 -0.6397183368E-01  0.7111502273E-02
  0.3333402339E-01  0.4191303268E+00 -0.9073139545E+00
  0.5506189112E-01  0.9056695720E+00  0.4203936423E+00
 Determinant of Hessian: -0.7717342064E+03
 Ellipticity of electron density:    0.000647
 eta index:   -1.076876
 Stiffness:   -1.076179
 
 Stress tensor:
 -0.2353639386E+01 -0.1022607400E-02  0.5339052790E-03
 -0.1022607400E-02 -0.2215537474E+01 -0.6381985910E-01
  0.5339052790E-03 -0.6381985910E-01 -0.2323690041E+01
 Eigenvalues of stress tensor: -0.2353654881E+01 -0.2353255562E+01 -0.2185956459E+01
 Eigenvectors (columns) of stress tensor:
 -0.9904445974E+00  0.1377398929E+00 -0.6871781473E-02
  0.5173726741E-01  0.4172912825E+00  0.9072988706E+00
  0.1278387838E+00  0.8982737375E+00 -0.4204301820E+00
 Stress tensor stiffness:    1.076716
 Stress tensor polarizability:    0.928750
 
 ----------------   CP     5,     Type (3,-3)   ----------------
 Corresponding nucleus:   101(H )
 Position (Bohr):       -2.992634604861   12.285448903276    0.071160201916
 Position (Angstrom):   -1.583634033452    6.501179585327    0.037656357177
 Density of all electrons:  0.4258012049E+00
 Density of Alpha electrons:  0.2129006025E+00
 Density of Beta electrons:  0.2129006025E+00
 Spin density of electrons:  0.0000000000E+00
 Lagrangian kinetic energy G(r):  0.1946214529E-01
 G(r) in X,Y,Z:  0.6841932363E-02  0.4407920778E-02  0.8212292146E-02
 Hamiltonian kinetic energy K(r):  0.6191414905E+01
 Potential energy density V(r): -0.6210877051E+01
 Energy density E(r) or H(r): -0.6191414905E+01
 Laplacian of electron density: -0.2468781104E+02
 Electron localization function (ELF):  0.9992087318E+00
 Localized orbital locator (LOL):  0.9726432671E+00
 Local information entropy:  0.3412096114E-02
 Interaction region indicator (IRI):  0.1747869651E-13
 Reduced density gradient (RDG):  0.1000000000E+03
 Reduced density gradient with promolecular approximation:  0.1000000000E+03
 Sign(lambda2)*rho: -0.4258012049E+00
 Sign(lambda2)*rho with promolecular approximation: -0.2952397775E+00
 Corr. hole for alpha, ref.:   0.00000   0.00000   0.00000 : -0.1062638621E+00
 Source function, ref.:   0.00000   0.00000   0.00000 :  0.1553666316E+00
 Wavefunction value for orbital       1 :  0.1049257425E-05
 Average local ionization energy (ALIE):  0.5659058915E+00
 van der Waals potential (probe atom: C ):  0.1909993775E+26 kcal/mol
 Delta-g (under promolecular approximation):  0.2281202571E+00
 Delta-g (under Hirshfeld partition):  0.3608024654E+00
 User-defined real space function:  0.1000000000E+01
 ESP from nuclear charges:  0.9338791386E+02
 
 Note: Below information are for electron density
 
 Components of gradient in x/y/z are:
  0.1889113865E-14  0.6563326271E-14  0.2220446049E-15
 Norm of gradient is:  0.6833396428E-14
 
 Components of Laplacian in x/y/z are:
 -0.7885291447E+01 -0.8190394709E+01 -0.8612124884E+01
 Total: -0.2468781104E+02
 
 Hessian matrix:
 -0.7885291447E+01 -0.6485466893E+00  0.2506939740E+00
 -0.6485466893E+00 -0.8190394709E+01 -0.2011406845E+00
  0.2506939740E+00 -0.2011406845E+00 -0.8612124884E+01
 Eigenvalues of Hessian: -0.8704366056E+01 -0.8690175139E+01 -0.7293269845E+01
 Eigenvectors (columns) of Hessian:
  0.5892008392E+00 -0.2704164616E+00  0.7613916918E+00
  0.7965309453E+00  0.3627920030E-01 -0.6035083038E+00
  0.1355758983E+00  0.9620596431E+00  0.2367708150E+00
 Determinant of Hessian: -0.5516809126E+03
 Ellipticity of electron density:    0.001633
 eta index:   -1.193479
 Stiffness:   -1.191533
 
 Stress tensor:
 -0.1985006726E+01 -0.1630783232E+00  0.6357608596E-01
 -0.1630783232E+00 -0.2056414519E+01 -0.5086502318E-01
  0.6357608596E-01 -0.5086502318E-01 -0.2169455805E+01
 Eigenvalues of stress tensor: -0.2189249577E+01 -0.2187619856E+01 -0.1834007618E+01
 Eigenvectors (columns) of stress tensor:
 -0.2695233353E+00  0.5950136774E+00  0.7571762645E+00
  0.3758028343E-01  0.7921731109E+00 -0.6091383132E+00
  0.9622603047E+00  0.1357220912E+00  0.2358699216E+00
 Stress tensor stiffness:    1.193697
 Stress tensor polarizability:    0.837733
 
 ----------------   CP     6,     Type (3,-3)   ----------------
 Corresponding nucleus:    63(C )
 Position (Bohr):       -8.871660577483   14.448813781429    5.322888485674
 Position (Angstrom):   -4.694680600470    7.645982977714    2.816751282797
 Density of all electrons:  0.1220147172E+03
 Density of Alpha electrons:  0.6100735858E+02
 Density of Beta electrons:  0.6100735858E+02
 Spin density of electrons:  0.0000000000E+00
 Lagrangian kinetic energy G(r):  0.8635121135E+01
 G(r) in X,Y,Z:  0.2964642766E+01  0.3187160355E+01  0.2483318014E+01
 Hamiltonian kinetic energy K(r):  0.2419472465E+06
 Potential energy density V(r): -0.2419558816E+06
 Energy density E(r) or H(r): -0.2419472465E+06
 Laplacian of electron density: -0.9677544454E+06
 Electron localization function (ELF):  0.9999989961E+00
 Localized orbital locator (LOL):  0.9989990527E+00
 Local information entropy:  0.2616164666E+00
 Interaction region indicator (IRI):  0.7152166565E-12
 Reduced density gradient (RDG):  0.1000000000E+03
 Reduced density gradient with promolecular approximation:  0.1000000000E+03
 Sign(lambda2)*rho: -0.1220147172E+03
 Sign(lambda2)*rho with promolecular approximation: -0.1213901180E+03
 Corr. hole for alpha, ref.:   0.00000   0.00000   0.00000 : -0.1060850449E-02
 Source function, ref.:   0.00000   0.00000   0.00000 :  0.4333551258E+04
 Wavefunction value for orbital       1 : -0.4362234227E-05
 Average local ionization energy (ALIE):  0.9610626776E+01
 van der Waals potential (probe atom: C ):  0.3682545688E+76 kcal/mol
 Delta-g (under promolecular approximation):  0.4289162526E-01
 Delta-g (under Hirshfeld partition):  0.5251108442E-01
 User-defined real space function:  0.1000000000E+01
 ESP from nuclear charges:  0.1972160576E+07
 
 Note: Below information are for electron density
 
 Components of gradient in x/y/z are:
  0.1069023481E-09  0.2117966913E-10  0.8960593378E-10
 Norm of gradient is:  0.1410883191E-09
 
 Components of Laplacian in x/y/z are:
 -0.3225844614E+06 -0.3225836502E+06 -0.3225863339E+06
 Total: -0.9677544454E+06
 
 Hessian matrix:
 -0.3225844614E+06  0.2257796445E-02 -0.1000989774E+01
  0.2257796445E-02 -0.3225836502E+06 -0.3521945714E+00
 -0.1000989774E+01 -0.3521945714E+00 -0.3225863339E+06
 Eigenvalues of Hessian: -0.3225868012E+06 -0.3225840711E+06 -0.3225835731E+06
 Eigenvectors (columns) of Hessian:
  0.3911917415E+00  0.8898122400E+00 -0.2349536101E+00
  0.1019497806E+00 -0.2956265516E+00 -0.9498479795E+00
  0.9146448839E+00 -0.3476192163E+00  0.2063628282E+00
 Determinant of Hessian: -0.3356848650E+17
 Ellipticity of electron density:    0.000008
 eta index:   -1.000010
 Stiffness:   -1.000002
 
 Stress tensor:
 -0.8065204464E+05 -0.7889344719E-02  0.2637204505E+00
 -0.7889344719E-02 -0.8065228686E+05  0.1058356417E+00
  0.2637204505E+00  0.1058356417E+00 -0.8065155010E+05
 Eigenvalues of stress tensor: -0.8065231274E+05 -0.8065214330E+05 -0.8065142556E+05
 Eigenvectors (columns) of stress tensor:
  0.2382376888E+00  0.8901581997E+00  0.3884085261E+00
  0.9473696137E+00 -0.3010579460E+00  0.1088803389E+00
 -0.2138541995E+00 -0.3420270350E+00  0.9150321790E+00
 Stress tensor stiffness:    1.000011
 Stress tensor polarizability:    0.999989
 
 ----------------   CP     7,     Type (3,-3)   ----------------
 Corresponding nucleus:    48(O )
 Position (Bohr):      -15.311181078449   17.192993800058   11.641068763109
 Position (Angstrom):   -8.102328098725    9.098140506187    6.160188299992
 Density of all electrons:  0.3010867500E+03
 Density of Alpha electrons:  0.1505433750E+03
 Density of Beta electrons:  0.1505433750E+03
 Spin density of electrons:  0.0000000000E+00
 Lagrangian kinetic energy G(r):  0.7613559329E+02
 G(r) in X,Y,Z:  0.2766523383E+02  0.2528564181E+02  0.2318471764E+02
 Hamiltonian kinetic energy K(r):  0.1124751582E+07
 Potential energy density V(r): -0.1124827718E+07
 Energy density E(r) or H(r): -0.1124751582E+07
 Laplacian of electron density: -0.4498701786E+07
 Electron localization function (ELF):  0.9999961565E+00
 Localized orbital locator (LOL):  0.9980433380E+00
 Local information entropy:  0.3634569532E+00
 Interaction region indicator (IRI):  0.3740553496E-11
 Reduced density gradient (RDG):  0.1000000000E+03
 Reduced density gradient with promolecular approximation:  0.1000000000E+03
 Sign(lambda2)*rho: -0.3010867500E+03
 Sign(lambda2)*rho with promolecular approximation: -0.2923733017E+03
 Corr. hole for alpha, ref.:   0.00000   0.00000   0.00000 : -0.4895103469E-04
 Source function, ref.:   0.00000   0.00000   0.00000 :  0.1387676945E+05
 Wavefunction value for orbital       1 : -0.6023007523E-06
 Average local ionization energy (ALIE):  0.1788125852E+02
 van der Waals potential (probe atom: C ):  0.1283830270E+73 kcal/mol
 Delta-g (under promolecular approximation):  0.4748857696E-01
 Delta-g (under Hirshfeld partition):  0.7685022338E-01
 User-defined real space function:  0.1000000000E+01
 ESP from nuclear charges:  0.1454207538E+07
 
 Note: Below information are for electron density
 
 Components of gradient in x/y/z are:
  0.1232057123E-08  0.1066351007E-08 -0.1147512751E-08
 Norm of gradient is:  0.1992951264E-08
 
 Components of Laplacian in x/y/z are:
 -0.1499557584E+07 -0.1499567421E+07 -0.1499576780E+07
 Total: -0.4498701786E+07
 
 Hessian matrix:
 -0.1499557584E+07 -0.9454962202E+01  0.2872420242E+01
 -0.9454962202E+01 -0.1499567421E+07 -0.1476054653E+02
  0.2872420242E+01 -0.1476054653E+02 -0.1499576780E+07
 Eigenvalues of Hessian: -0.1499587972E+07 -0.1499566180E+07 -0.1499547634E+07
 Eigenvectors (columns) of Hessian:
  0.1174250024E+00  0.7117130604E+00  0.6925863762E+00
  0.6144150429E+00  0.4958415227E+00 -0.6137062322E+00
  0.7801958241E+00 -0.4975999438E+00  0.3790630185E+00
 Determinant of Hessian: -0.3372079860E+19
 Ellipticity of electron density:    0.000015
 eta index:   -1.000027
 Stiffness:   -1.000012
 
 Stress tensor:
 -0.3749447266E+06  0.2698717083E+01 -0.8509813131E+00
  0.2698717083E+01 -0.3749424266E+06  0.3340356105E+01
 -0.8509813131E+00  0.3340356105E+01 -0.3749405644E+06
 Eigenvalues of stress tensor: -0.3749475575E+06 -0.3749422879E+06 -0.3749378722E+06
 Eigenvectors (columns) of stress tensor:
 -0.6959890086E+00 -0.6998569450E+00 -0.1606224034E+00
  0.6113110034E+00 -0.4601629641E+00 -0.6438547224E+00
 -0.3766937179E+00  0.5463060525E+00 -0.7480986164E+00
 Stress tensor stiffness:    1.000026
 Stress tensor polarizability:    0.999974
 
 ----------------   CP     8,     Type (3,-3)   ----------------
 Corresponding nucleus:    68(O )
 Position (Bohr):       -9.866772748361   14.227217252043    2.852688556262
 Position (Angstrom):   -5.221271283591    7.528719144347    1.509577773778
 Density of all electrons:  0.3010839138E+03
 Density of Alpha electrons:  0.1505419569E+03
 Density of Beta electrons:  0.1505419569E+03
 Spin density of electrons:  0.0000000000E+00
 Lagrangian kinetic energy G(r):  0.7617435649E+02
 G(r) in X,Y,Z:  0.2895322102E+02  0.2545862558E+02  0.2176250989E+02
 Hamiltonian kinetic energy K(r):  0.1124745247E+07
 Potential energy density V(r): -0.1124821421E+07
 Energy density E(r) or H(r): -0.1124745247E+07
 Laplacian of electron density: -0.4498676290E+07
 Electron localization function (ELF):  0.9999961524E+00
 Localized orbital locator (LOL):  0.9980423131E+00
 Local information entropy:  0.3634564715E+00
 Interaction region indicator (IRI):  0.1842185150E-11
 Reduced density gradient (RDG):  0.1000000000E+03
 Reduced density gradient with promolecular approximation:  0.1000000000E+03
 Sign(lambda2)*rho: -0.3010839138E+03
 Sign(lambda2)*rho with promolecular approximation: -0.2923733566E+03
 Corr. hole for alpha, ref.:   0.00000   0.00000   0.00000 : -0.6436211422E-02
 Source function, ref.:   0.00000   0.00000   0.00000 :  0.2040171552E+05
 Wavefunction value for orbital       1 :  0.2592488527E-05
 Average local ionization energy (ALIE):  0.1787977021E+02
 van der Waals potential (probe atom: C ):  0.1203217855E+73 kcal/mol
 Delta-g (under promolecular approximation):  0.4794769889E-01
 Delta-g (under Hirshfeld partition):  0.7759169073E-01
 User-defined real space function:  0.1000000000E+01
 ESP from nuclear charges:  0.1446376320E+07
 
 Note: Below information are for electron density
 
 Components of gradient in x/y/z are:
  0.3630244994E-09 -0.8568630250E-09  0.3119904335E-09
 Norm of gradient is:  0.9814983756E-09
 
 Components of Laplacian in x/y/z are:
 -0.1499544386E+07 -0.1499558094E+07 -0.1499573810E+07
 Total: -0.4498676290E+07
 
 Hessian matrix:
 -0.1499544386E+07 -0.4342315894E+01 -0.9637998026E+01
 -0.4342315894E+01 -0.1499558094E+07  0.9409033775E+01
 -0.9637998026E+01  0.9409033775E+01 -0.1499573810E+07
 Eigenvalues of Hessian: -0.1499579659E+07 -0.1499557782E+07 -0.1499538850E+07
 Eigenvectors (columns) of Hessian:
  0.2051924315E+00  0.4490665410E+00 -0.8696179091E+00
 -0.3563992340E+00  0.8618031582E+00  0.3609361475E+00
  0.9115238077E+00  0.2358697909E+00  0.3368824567E+00
 Determinant of Hessian: -0.3372022529E+19
 Ellipticity of electron density:    0.000015
 eta index:   -1.000027
 Stiffness:   -1.000013
 
 Stress tensor:
 -0.3749440030E+06  0.1360874290E+01  0.2520874312E+01
  0.1360874290E+01 -0.3749404408E+06 -0.1882078873E+01
  0.2520874312E+01 -0.1882078873E+01 -0.3749369776E+06
 Eigenvalues of stress tensor: -0.3749455307E+06 -0.3749401610E+06 -0.3749357296E+06
 Eigenvectors (columns) of stress tensor:
 -0.8717195024E+00  0.4316163798E+00  0.2319750197E+00
  0.3571280657E+00  0.8837713255E+00 -0.3023372105E+00
  0.3355065629E+00  0.1807084527E+00  0.9245430230E+00
 Stress tensor stiffness:    1.000026
 Stress tensor polarizability:    0.999974
 
 ----------------   CP     9,     Type (3,-3)   ----------------
 Corresponding nucleus:    69(O )
 Position (Bohr):      -12.880089197654   15.821261709587    7.039015925275
 Position (Angstrom):   -6.815849677796    8.372251144445    3.724886814839
 Density of all electrons:  0.3010567042E+03
 Density of Alpha electrons:  0.1505283521E+03
 Density of Beta electrons:  0.1505283521E+03
 Spin density of electrons:  0.0000000000E+00
 Lagrangian kinetic energy G(r):  0.7625941996E+02
 G(r) in X,Y,Z:  0.2180627051E+02  0.3031459894E+02  0.2413855051E+02
 Hamiltonian kinetic energy K(r):  0.1124630861E+07
 Potential energy density V(r): -0.1124707120E+07
 Energy density E(r) or H(r): -0.1124630861E+07
 Laplacian of electron density: -0.4498218405E+07
 Electron localization function (ELF):  0.9999961427E+00
 Localized orbital locator (LOL):  0.9980398366E+00
 Local information entropy:  0.3634518496E+00
 Interaction region indicator (IRI):  0.2650851023E-11
 Reduced density gradient (RDG):  0.1000000000E+03
 Reduced density gradient with promolecular approximation:  0.1000000000E+03
 Sign(lambda2)*rho: -0.3010567042E+03
 Sign(lambda2)*rho with promolecular approximation: -0.2923747006E+03
 Corr. hole for alpha, ref.:   0.00000   0.00000   0.00000 : -0.4131054471E-03
 Source function, ref.:   0.00000   0.00000   0.00000 :  0.1658636004E+05
 Wavefunction value for orbital       1 :  0.1192176901E-05
 Average local ionization energy (ALIE):  0.1789828305E+02
 van der Waals potential (probe atom: C ):  0.2109869280E+73 kcal/mol
 Delta-g (under promolecular approximation):  0.4811535663E-01
 Delta-g (under Hirshfeld partition):  0.7765275416E-01
 User-defined real space function:  0.1000000000E+01
 ESP from nuclear charges:  0.1515675272E+07
 
 Note: Below information are for electron density
 
 Components of gradient in x/y/z are:
  0.1288962270E-08 -0.2250256648E-09  0.5312901230E-09
 Norm of gradient is:  0.1412207307E-08
 
 Components of Laplacian in x/y/z are:
 -0.1499420963E+07 -0.1499386615E+07 -0.1499410827E+07
 Total: -0.4498218405E+07
 
 Hessian matrix:
 -0.1499420963E+07 -0.9054426808E+01 -0.7063915134E+01
 -0.9054426808E+01 -0.1499386615E+07 -0.2378058885E+01
 -0.7063915134E+01 -0.2378058885E+01 -0.1499410827E+07
 Eigenvalues of Hessian: -0.1499426685E+07 -0.1499407360E+07 -0.1499384360E+07
 Eigenvectors (columns) of Hessian:
  0.8774759608E+00  0.4177552708E+00  0.2356193370E+00
  0.2234683262E+00  0.7857534787E-01 -0.9715388937E+00
  0.4243793650E+00 -0.9051554830E+00  0.2440709226E-01
 Determinant of Hessian: -0.3370992997E+19
 Ellipticity of electron density:    0.000013
 eta index:   -1.000028
 Stiffness:   -1.000015
 
 Stress tensor:
 -0.3748988532E+06  0.2254677981E+01  0.1284249334E+01
  0.2254677981E+01 -0.3749072831E+06  0.4338111057E+00
  0.1284249334E+01  0.4338111057E+00 -0.3749009838E+06
 Eigenvalues of stress tensor: -0.3749078500E+06 -0.3749015428E+06 -0.3748977272E+06
 Eigenvectors (columns) of stress tensor:
 -0.2408751429E+00 -0.3757219086E+00  0.8948811166E+00
  0.9704199196E+00 -0.7778877823E-01  0.2285477756E+00
 -0.1625869772E-01  0.9234619393E+00  0.3833454074E+00
 Stress tensor stiffness:    1.000027
 Stress tensor polarizability:    0.999973
 
 ----------------   CP    10,     Type (3,-3)   ----------------
 Corresponding nucleus:    53(H )
 Position (Bohr):      -10.687192501925   17.458564888424   13.909417670633
 Position (Angstrom):   -5.655418720552    9.238674674025    7.360546848230
 Density of all electrons:  0.4570573996E+00
 Density of Alpha electrons:  0.2285286998E+00
 Density of Beta electrons:  0.2285286998E+00
 Spin density of electrons:  0.0000000000E+00
 Lagrangian kinetic energy G(r):  0.4157040625E-02
 G(r) in X,Y,Z:  0.1607921673E-02  0.1235932151E-02  0.1313186801E-02
 Hamiltonian kinetic energy K(r):  0.6964009254E+01
 Potential energy density V(r): -0.6968166295E+01
 Energy density E(r) or H(r): -0.6964009254E+01
 Laplacian of electron density: -0.2783940885E+02
 Electron localization function (ELF):  0.9999713624E+00
 Localized orbital locator (LOL):  0.9946897040E+00
 Local information entropy:  0.3628977715E-02
 Interaction region indicator (IRI):  0.2953186591E-13
 Reduced density gradient (RDG):  0.1000000000E+03
 Reduced density gradient with promolecular approximation:  0.1000000000E+03
 Sign(lambda2)*rho: -0.4570573996E+00
 Sign(lambda2)*rho with promolecular approximation: -0.2986503245E+00
 Corr. hole for alpha, ref.:   0.00000   0.00000   0.00000 : -0.2759538277E-08
 Source function, ref.:   0.00000   0.00000   0.00000 :  0.8951603374E-01
 Wavefunction value for orbital       1 :  0.1457220879E-06
 Average local ionization energy (ALIE):  0.4275988674E+00
 van der Waals potential (probe atom: C ):  0.4145002970E+28 kcal/mol
 Delta-g (under promolecular approximation):  0.1033728006E+00
 Delta-g (under Hirshfeld partition):  0.1982122316E+00
 User-defined real space function:  0.1000000000E+01
 ESP from nuclear charges:  0.1111992680E+03
 
 Note: Below information are for electron density
 
 Components of gradient in x/y/z are:
  0.2997168486E-14  0.1111307227E-13  0.4826868072E-14
 Norm of gradient is:  0.1248126795E-13
 
 Components of Laplacian in x/y/z are:
 -0.9459372874E+01 -0.9038809111E+01 -0.9341226869E+01
 Total: -0.2783940885E+02
 
 Hessian matrix:
 -0.9459372874E+01 -0.1758321434E+00  0.1077189143E+00
 -0.1758321434E+00 -0.9038809111E+01 -0.2997619459E+00
  0.1077189143E+00 -0.2997619459E+00 -0.9341226869E+01
 Eigenvalues of Hessian: -0.9525821097E+01 -0.9522897660E+01 -0.8790690098E+01
 Eigenvectors (columns) of Hessian:
  0.1404224279E+00 -0.9452221536E+00 -0.2946805423E+00
  0.5552575359E+00 -0.1712378760E+00  0.8138591147E+00
  0.8197381353E+00  0.2779076647E+00 -0.5007960856E+00
 Determinant of Hessian: -0.7974335579E+03
 Ellipticity of electron density:    0.000307
 eta index:   -1.083626
 Stiffness:   -1.083294
 
 Stress tensor:
 -0.2368059062E+01 -0.4380000447E-01  0.2697272290E-01
 -0.4380000447E-01 -0.2262174142E+01 -0.7471061097E-01
  0.2697272290E-01 -0.7471061097E-01 -0.2337933091E+01
 Eigenvalues of stress tensor: -0.2383894930E+01 -0.2383773512E+01 -0.2200497853E+01
 Eigenvectors (columns) of stress tensor:
  0.7592336127E+00 -0.5808961039E+00  0.2934689726E+00
 -0.1194725642E+00 -0.5676608485E+00 -0.8145474004E+00
 -0.6397582573E+00 -0.5833702748E+00  0.5003883439E+00
 Stress tensor stiffness:    1.083343
 Stress tensor polarizability:    0.923068
 
 ----------------   CP    11,     Type (3,-3)   ----------------
 Corresponding nucleus:    71(O )
 Position (Bohr):       -5.189713067534   15.181888744128    7.919506229475
 Position (Angstrom):   -2.746277886464    8.033909541857    4.190822218243
 Density of all electrons:  0.3012507008E+03
 Density of Alpha electrons:  0.1506253504E+03
 Density of Beta electrons:  0.1506253504E+03
 Spin density of electrons:  0.0000000000E+00
 Lagrangian kinetic energy G(r):  0.7591410001E+02
 G(r) in X,Y,Z:  0.2816205048E+02  0.2557131746E+02  0.2218073207E+02
 Hamiltonian kinetic energy K(r):  0.1125410267E+07
 Potential energy density V(r): -0.1125486181E+07
 Energy density E(r) or H(r): -0.1125410267E+07
 Laplacian of electron density: -0.4501337411E+07
 Electron localization function (ELF):  0.9999961857E+00
 Localized orbital locator (LOL):  0.9980507851E+00
 Local information entropy:  0.3634847467E+00
 Interaction region indicator (IRI):  0.4610426456E-12
 Reduced density gradient (RDG):  0.1000000000E+03
 Reduced density gradient with promolecular approximation:  0.1000000000E+03
 Sign(lambda2)*rho: -0.3012507008E+03
 Sign(lambda2)*rho with promolecular approximation: -0.2923735993E+03
 Corr. hole for alpha, ref.:   0.00000   0.00000   0.00000 : -0.3080114690E-02
 Source function, ref.:   0.00000   0.00000   0.00000 :  0.2001984693E+05
 Wavefunction value for orbital       1 :  0.1252162413E-05
 Average local ionization energy (ALIE):  0.1788904089E+02
 van der Waals potential (probe atom: C ):  0.1228549763E+73 kcal/mol
 Delta-g (under promolecular approximation):  0.4195660880E-01
 Delta-g (under Hirshfeld partition):  0.7087138956E-01
 User-defined real space function:  0.1000000000E+01
 ESP from nuclear charges:  0.1448893500E+07
 
 Note: Below information are for electron density
 
 Components of gradient in x/y/z are:
 -0.1782440862E-10  0.4686828703E-10  0.2406195243E-09
 Norm of gradient is:  0.2457887332E-09
 
 Components of Laplacian in x/y/z are:
 -0.1500433877E+07 -0.1500444671E+07 -0.1500458863E+07
 Total: -0.4501337411E+07
 
 Hessian matrix:
 -0.1500433877E+07  0.9478619331E+01 -0.2452689282E+01
  0.9478619331E+01 -0.1500444671E+07 -0.1461427311E+02
 -0.2452689282E+01 -0.1461427311E+02 -0.1500458863E+07
 Eigenvalues of Hessian: -0.1500468287E+07 -0.1500443908E+07 -0.1500425216E+07
 Eigenvectors (columns) of Hessian:
 -0.9251801418E-01 -0.6660748062E+00  0.7401248338E+00
  0.5505447886E+00  0.5851360545E+00  0.5954126581E+00
  0.8296630959E+00 -0.4625582669E+00 -0.3125683876E+00
 Determinant of Hessian: -0.3378010068E+19
 Ellipticity of electron density:    0.000016
 eta index:   -1.000029
 Stiffness:   -1.000012
 
 Stress tensor:
 -0.3751647935E+06 -0.2671751873E+01  0.8604721806E+00
 -0.2671751873E+01 -0.3751623103E+06  0.3288665271E+01
  0.8604721806E+00  0.3288665271E+01 -0.3751590772E+06
 Eigenvalues of stress tensor: -0.3751673318E+06 -0.3751618880E+06 -0.3751569611E+06
 Eigenvectors (columns) of stress tensor:
 -0.7366428245E+00 -0.6689555371E+00 -0.9927657529E-01
 -0.5983506670E+00  0.5762818768E+00  0.5566647804E+00
  0.3151726960E+00 -0.4694653212E+00  0.8247839013E+00
 Stress tensor stiffness:    1.000028
 Stress tensor polarizability:    0.999972
 
 ----------------   CP    12,     Type (3,-3)   ----------------
 Corresponding nucleus:   152(H )
 Position (Bohr):       -1.196451384683   16.602620327665   14.699524853848
 Position (Angstrom):   -0.633134806727    8.785728318675    7.778653563759
 Density of all electrons:  0.4513066087E+00
 Density of Alpha electrons:  0.2256533043E+00
 Density of Beta electrons:  0.2256533043E+00
 Spin density of electrons:  0.0000000000E+00
 Lagrangian kinetic energy G(r):  0.4656687043E-02
 G(r) in X,Y,Z:  0.1770029410E-02  0.1420926541E-02  0.1465731092E-02
 Hamiltonian kinetic energy K(r):  0.6896694826E+01
 Potential energy density V(r): -0.6901351513E+01
 Energy density E(r) or H(r): -0.6896694826E+01
 Laplacian of electron density: -0.2756815255E+02
 Electron localization function (ELF):  0.9999625351E+00
 Localized orbital locator (LOL):  0.9939292209E+00
 Local information entropy:  0.3589245028E-02
 Interaction region indicator (IRI):  0.3440331657E-12
 Reduced density gradient (RDG):  0.1000000000E+03
 Reduced density gradient with promolecular approximation:  0.1000000000E+03
 Sign(lambda2)*rho: -0.4513066087E+00
 Sign(lambda2)*rho with promolecular approximation: -0.2987615567E+00
 Corr. hole for alpha, ref.:   0.00000   0.00000   0.00000 : -0.2217072992E-06
 Source function, ref.:   0.00000   0.00000   0.00000 :  0.9878847621E-01
 Wavefunction value for orbital       1 :  0.2235616431E-07
 Average local ionization energy (ALIE):  0.4022325870E+00
 van der Waals potential (probe atom: C ):  0.9360241669E+28 kcal/mol
 Delta-g (under promolecular approximation):  0.9985753049E-01
 Delta-g (under Hirshfeld partition):  0.1866381184E+00
 User-defined real space function:  0.1000000000E+01
 ESP from nuclear charges:  0.1060074539E+03
 
 Note: Below information are for electron density
 
 Components of gradient in x/y/z are:
 -0.1161223895E-13  0.1336691174E-12 -0.5058106711E-13
 Norm of gradient is:  0.1433901022E-12
 
 Components of Laplacian in x/y/z are:
 -0.9402027810E+01 -0.8856994610E+01 -0.9309130135E+01
 Total: -0.2756815255E+02
 
 Hessian matrix:
 -0.9402027810E+01 -0.5107533235E-01  0.1885189094E-01
 -0.5107533235E-01 -0.8856994610E+01 -0.2375068213E+00
  0.1885189094E-01 -0.2375068213E+00 -0.9309130135E+01
 Eigenvalues of Hessian: -0.9412313362E+01 -0.9405211708E+01 -0.8750627484E+01
 Eigenvectors (columns) of Hessian:
  0.4352226918E+00 -0.8964720760E+00 -0.8318067950E-01
  0.3875847902E+00  0.1031695813E+00  0.9160426125E+00
  0.8126249067E+00  0.4309220979E+00 -0.3923606843E+00
 Determinant of Hessian: -0.7746475464E+03
 Ellipticity of electron density:    0.000755
 eta index:   -1.075616
 Stiffness:   -1.074804
 
 Stress tensor:
 -0.2354047011E+01 -0.1270623559E-01  0.5223572720E-02
 -0.1270623559E-01 -0.2217090506E+01 -0.5937898972E-01
  0.5223572720E-02 -0.5937898972E-01 -0.2330213996E+01
 Eigenvalues of stress tensor: -0.2355735708E+01 -0.2355123930E+01 -0.2190491875E+01
 Eigenvectors (columns) of stress tensor:
  0.3530207047E+00 -0.9318647480E+00 -0.8369273299E-01
  0.3954975515E+00  0.6756136655E-01  0.9159787926E+00
  0.8479139513E+00  0.3564597498E+00 -0.3924007873E+00
 Stress tensor stiffness:    1.075437
 Stress tensor polarizability:    0.929855
 
 ----------------   CP    13,     Type (3,-3)   ----------------
 Corresponding nucleus:    60(H )
 Position (Bohr):      -14.564206372527   17.033343702489   10.001402064487
 Position (Angstrom):   -7.707046107230    9.013657312835    5.292514049605
 Density of all electrons:  0.4058350477E+00
 Density of Alpha electrons:  0.2029175239E+00
 Density of Beta electrons:  0.2029175239E+00
 Spin density of electrons:  0.0000000000E+00
 Lagrangian kinetic energy G(r):  0.2153490026E-01
 G(r) in X,Y,Z:  0.7581600932E-02  0.6024555781E-02  0.7928743550E-02
 Hamiltonian kinetic energy K(r):  0.5893642733E+01
 Potential energy density V(r): -0.5915177633E+01
 Energy density E(r) or H(r): -0.5893642733E+01
 Laplacian of electron density: -0.2348843133E+02
 Electron localization function (ELF):  0.9988635261E+00
 Localized orbital locator (LOL):  0.9673844919E+00
 Local information entropy:  0.3272318625E-02
 Interaction region indicator (IRI):  0.2884740154E-13
 Reduced density gradient (RDG):  0.1000000000E+03
 Reduced density gradient with promolecular approximation:  0.1000000000E+03
 Sign(lambda2)*rho: -0.4058350477E+00
 Sign(lambda2)*rho with promolecular approximation: -0.2938518927E+00
 Corr. hole for alpha, ref.:   0.00000   0.00000   0.00000 : -0.2630488274E-05
 Source function, ref.:   0.00000   0.00000   0.00000 :  0.7616322195E-01
 Wavefunction value for orbital       1 :  0.8839218528E-06
 Average local ionization energy (ALIE):  0.5583435270E+00
 van der Waals potential (probe atom: C ):  0.1829177945E+26 kcal/mol
 Delta-g (under promolecular approximation):  0.2161479250E+00
 Delta-g (under Hirshfeld partition):  0.3290085524E+00
 User-defined real space function:  0.1000000000E+01
 ESP from nuclear charges:  0.9793424701E+02
 
 Note: Below information are for electron density
 
 Components of gradient in x/y/z are:
  0.1870899269E-14  0.1053150622E-13  0.1682681772E-15
 Norm of gradient is:  0.1069771946E-13
 
 Components of Laplacian in x/y/z are:
 -0.8064912866E+01 -0.8265590841E+01 -0.7157927624E+01
 Total: -0.2348843133E+02
 
 Hessian matrix:
 -0.8064912866E+01 -0.6591901740E-01 -0.4899548561E+00
 -0.6591901740E-01 -0.8265590841E+01  0.1353280862E+00
 -0.4899548561E+00  0.1353280862E+00 -0.7157927624E+01
 Eigenvalues of Hessian: -0.8287170369E+01 -0.8274354739E+01 -0.6926906223E+01
 Eigenvectors (columns) of Hessian:
 -0.5893449109E+00 -0.7028038363E+00 -0.3984210634E+00
 -0.7917118062E+00  0.6006053264E+00  0.1116497105E+00
 -0.1608259680E+00 -0.3812348484E+00  0.9103817872E+00
 Determinant of Hessian: -0.4749847994E+03
 Ellipticity of electron density:    0.001549
 eta index:   -1.196374
 Stiffness:   -1.194524
 
 Stress tensor:
 -0.2031391418E+01 -0.1458528853E-01 -0.1201760105E+00
 -0.1458528853E-01 -0.2078446822E+01  0.3570630564E-01
 -0.1201760105E+00  0.3570630564E-01 -0.1805339393E+01
 Eigenvalues of stress tensor: -0.2083948499E+01 -0.2082352104E+01 -0.1748877030E+01
 Eigenvectors (columns) of stress tensor:
  0.6943325382E+00 -0.6023100334E+00 -0.3938590484E+00
 -0.6123997911E+00 -0.7819592619E+00  0.1162162148E+00
  0.3779799230E+00 -0.1605064995E+00  0.9117942977E+00
 Stress tensor stiffness:    1.191592
 Stress tensor polarizability:    0.839213
 
 ----------------   CP    14,     Type (3,-3)   ----------------
 Corresponding nucleus:    81(H )
 Position (Bohr):      -13.549226794041   15.667122712361    5.390450765978
 Position (Angstrom):   -7.169942044763    8.290684299802    2.852503701850
 Density of all electrons:  0.4203311117E+00
 Density of Alpha electrons:  0.2101655558E+00
 Density of Beta electrons:  0.2101655558E+00
 Spin density of electrons:  0.0000000000E+00
 Lagrangian kinetic energy G(r):  0.1913389471E-01
 G(r) in X,Y,Z:  0.4997041318E-02  0.8023713913E-02  0.6113139482E-02
 Hamiltonian kinetic energy K(r):  0.6089535901E+01
 Potential energy density V(r): -0.6108669796E+01
 Energy density E(r) or H(r): -0.6089535901E+01
 Laplacian of electron density: -0.2428160803E+02
 Electron localization function (ELF):  0.9992015065E+00
 Localized orbital locator (LOL):  0.9725222125E+00
 Local information entropy:  0.3373900081E-02
 Interaction region indicator (IRI):  0.1718973177E-13
 Reduced density gradient (RDG):  0.1000000000E+03
 Reduced density gradient with promolecular approximation:  0.1000000000E+03
 Sign(lambda2)*rho: -0.4203311117E+00
 Sign(lambda2)*rho with promolecular approximation: -0.2947882106E+00
 Corr. hole for alpha, ref.:   0.00000   0.00000   0.00000 : -0.1367719136E-04
 Source function, ref.:   0.00000   0.00000   0.00000 :  0.9027941627E-01
 Wavefunction value for orbital       1 :  0.2153642300E-06
 Average local ionization energy (ALIE):  0.5781744645E+00
 van der Waals potential (probe atom: C ):  0.1402552206E+26 kcal/mol
 Delta-g (under promolecular approximation):  0.2290249106E+00
 Delta-g (under Hirshfeld partition):  0.3602157718E+00
 User-defined real space function:  0.1000000000E+01
 ESP from nuclear charges:  0.9717991150E+02
 
 Note: Below information are for electron density
 
 Components of gradient in x/y/z are:
  0.4328135073E-14  0.4784584187E-14 -0.1507474701E-14
 Norm of gradient is:  0.6625517265E-14
 
 Components of Laplacian in x/y/z are:
 -0.8355383958E+01 -0.8553681726E+01 -0.7372542342E+01
 Total: -0.2428160803E+02
 
 Hessian matrix:
 -0.8355383958E+01  0.4936184195E-01  0.5172488623E+00
  0.4936184195E-01 -0.8553681726E+01  0.1233405418E+00
  0.5172488623E+00  0.1233405418E+00 -0.7372542342E+01
 Eigenvalues of Hessian: -0.8578318628E+01 -0.8565257000E+01 -0.7138032399E+01
 Eigenvectors (columns) of Hessian:
 -0.8777414709E+00 -0.2747168517E+00  0.3925564438E+00
 -0.2591017446E+00  0.9613228156E+00  0.9340626426E-01
  0.4030337407E+00  0.1972550766E-01  0.9149725177E+00
 Determinant of Hessian: -0.5244705257E+03
 Ellipticity of electron density:    0.001525
 eta index:   -1.201776
 Stiffness:   -1.199947
 
 Stress tensor:
 -0.2098840072E+01  0.1405216570E-01  0.1313283450E+00
  0.1405216570E-01 -0.2154467859E+01  0.3119602757E-01
  0.1313283450E+00  0.3119602757E-01 -0.1855361864E+01
 Eigenvalues of stress tensor: -0.2157816912E+01 -0.2156080188E+01 -0.1794772696E+01
 Eigenvectors (columns) of stress tensor:
 -0.2510730038E+00  0.8821759486E+00  0.3984067552E+00
  0.9679245889E+00  0.2327147283E+00  0.9468814788E-01
  0.9183513119E-02 -0.4094013324E+00  0.9123081782E+00
 Stress tensor stiffness:    1.202279
 Stress tensor polarizability:    0.831754
 
 ----------------   CP    15,     Type (3,-3)   ----------------
 Corresponding nucleus:    62(C )
 Position (Bohr):       -6.004154290984   14.840228211731    5.391284148529
 Position (Angstrom):   -3.177261621534    7.853110574248    2.852944708904
 Density of all electrons:  0.1220612956E+03
 Density of Alpha electrons:  0.6103064779E+02
 Density of Beta electrons:  0.6103064779E+02
 Spin density of electrons:  0.0000000000E+00
 Lagrangian kinetic energy G(r):  0.8328298964E+01
 G(r) in X,Y,Z:  0.3200116668E+01  0.2803108888E+01  0.2325073408E+01
 Hamiltonian kinetic energy K(r):  0.2420614221E+06
 Potential energy density V(r): -0.2420697504E+06
 Energy density E(r) or H(r): -0.2420614221E+06
 Laplacian of electron density: -0.9682123750E+06
 Electron localization function (ELF):  0.9999990674E+00
 Localized orbital locator (LOL):  0.9990351972E+00
 Local information entropy:  0.2616680101E+00
 Interaction region indicator (IRI):  0.1243715897E-11
 Reduced density gradient (RDG):  0.1000000000E+03
 Reduced density gradient with promolecular approximation:  0.1000000000E+03
 Sign(lambda2)*rho: -0.1220612956E+03
 Sign(lambda2)*rho with promolecular approximation: -0.1213857746E+03
 Corr. hole for alpha, ref.:   0.00000   0.00000   0.00000 : -0.9789931743E-04
 Source function, ref.:   0.00000   0.00000   0.00000 :  0.4561137939E+04
 Wavefunction value for orbital       1 : -0.2972060693E-05
 Average local ionization energy (ALIE):  0.9657521693E+01
 van der Waals potential (probe atom: C ):  0.4450994528E+74 kcal/mol
 Delta-g (under promolecular approximation):  0.4645200690E-01
 Delta-g (under Hirshfeld partition):  0.5343617063E-01
 User-defined real space function:  0.1000000000E+01
 ESP from nuclear charges:  0.1365032322E+07
 
 Note: Below information are for electron density
 
 Components of gradient in x/y/z are:
  0.6332212532E-10 -0.2225610807E-09 -0.8185896405E-10
 Norm of gradient is:  0.2454465648E-09
 
 Components of Laplacian in x/y/z are:
 -0.3227358099E+06 -0.3227373495E+06 -0.3227392156E+06
 Total: -0.9682123750E+06
 
 Hessian matrix:
 -0.3227358099E+06 -0.1114466775E+01 -0.5021227275E+00
 -0.1114466775E+01 -0.3227373495E+06  0.9668517888E+00
 -0.5021227275E+00  0.9668517888E+00 -0.3227392156E+06
 Eigenvalues of Hessian: -0.3227396264E+06 -0.3227377204E+06 -0.3227350281E+06
 Eigenvectors (columns) of Hessian:
  0.8141074338E-02  0.5387506347E+00 -0.8424259472E+00
 -0.3874600576E+00  0.7783418078E+00  0.4940230096E+00
  0.9218505446E+00  0.3223845280E+00  0.2150808905E+00
 Determinant of Hessian: -0.3361616165E+17
 Ellipticity of electron density:    0.000006
 eta index:   -1.000014
 Stiffness:   -1.000008
 
 Stress tensor:
 -0.8069035271E+05  0.3263508062E+00  0.1510600148E+00
  0.3263508062E+00 -0.8068994359E+05 -0.2514400566E+00
  0.1510600148E+00 -0.2514400566E+00 -0.8068945405E+05
 Eigenvalues of stress tensor: -0.8069059133E+05 -0.8068981129E+05 -0.8068934774E+05
 Eigenvectors (columns) of stress tensor:
 -0.8331992705E+00  0.5527713152E+00  0.1492811812E-01
  0.5061963895E+00  0.7733068286E+00 -0.3817875903E+00
  0.2225852441E+00  0.3105485822E+00  0.9241295294E+00
 Stress tensor stiffness:    1.000015
 Stress tensor polarizability:    0.999985
 
 ----------------   CP    16,     Type (3,-3)   ----------------
 Corresponding nucleus:    89(O )
 Position (Bohr):       -4.381099551438   13.325790763796   -0.358515384529
 Position (Angstrom):   -2.318378041318    7.051704789462   -0.189718171251
 Density of all electrons:  0.3011247311E+03
 Density of Alpha electrons:  0.1505623655E+03
 Density of Beta electrons:  0.1505623655E+03
 Spin density of electrons:  0.0000000000E+00
 Lagrangian kinetic energy G(r):  0.7608244227E+02
 G(r) in X,Y,Z:  0.2528536783E+02  0.2049747544E+02  0.3029959900E+02
 Hamiltonian kinetic energy K(r):  0.1124895921E+07
 Potential energy density V(r): -0.1124972004E+07
 Energy density E(r) or H(r): -0.1124895921E+07
 Laplacian of electron density: -0.4499279355E+07
 Electron localization function (ELF):  0.9999961634E+00
 Localized orbital locator (LOL):  0.9980451115E+00
 Local information entropy:  0.3634634001E+00
 Interaction region indicator (IRI):  0.1339131953E-11
 Reduced density gradient (RDG):  0.1000000000E+03
 Reduced density gradient with promolecular approximation:  0.1000000000E+03
 Sign(lambda2)*rho: -0.3011247311E+03
 Sign(lambda2)*rho with promolecular approximation: -0.2923726111E+03
 Corr. hole for alpha, ref.:   0.00000   0.00000   0.00000 : -0.4646915247E+00
 Source function, ref.:   0.00000   0.00000   0.00000 :  0.2551590909E+05
 Wavefunction value for orbital       1 : -0.4521113907E-05
 Average local ionization energy (ALIE):  0.1788166782E+02
 van der Waals potential (probe atom: C ):  0.8296551272E+72 kcal/mol
 Delta-g (under promolecular approximation):  0.4833820526E-01
 Delta-g (under Hirshfeld partition):  0.7801755222E-01
 User-defined real space function:  0.1000000000E+01
 ESP from nuclear charges:  0.1402255725E+07
 
 Note: Below information are for electron density
 
 Components of gradient in x/y/z are:
 -0.5799654090E-09 -0.4150439437E-09  0.2406697064E-10
 Norm of gradient is:  0.7135829103E-09
 
 Components of Laplacian in x/y/z are:
 -0.1499759123E+07 -0.1499780084E+07 -0.1499740148E+07
 Total: -0.4499279355E+07
 
 Hessian matrix:
 -0.1499759123E+07  0.4621667425E+01 -0.6078739641E+01
  0.4621667425E+01 -0.1499780084E+07  0.3102676609E+01
 -0.6078739641E+01  0.3102676609E+01 -0.1499740148E+07
 Eigenvalues of Hessian: -0.1499781516E+07 -0.1499759541E+07 -0.1499738298E+07
 Eigenvectors (columns) of Hessian:
  0.2285524640E+00 -0.9349102506E+00 -0.2714895845E+00
 -0.9677254934E+00 -0.2485879098E+00  0.4136931821E-01
  0.1061656280E+00 -0.2532723325E+00  0.9615518629E+00
 Determinant of Hessian: -0.3373378808E+19
 Ellipticity of electron density:    0.000015
 eta index:   -1.000029
 Stiffness:   -1.000014
 
 Stress tensor:
 -0.3749903516E+06 -0.7607900088E+00  0.1657535021E+01
 -0.7607900088E+00 -0.3749860159E+06 -0.6517799216E+00
  0.1657535021E+01 -0.6517799216E+00 -0.3749956362E+06
 Eigenvalues of stress tensor: -0.3749961304E+06 -0.3749900778E+06 -0.3749857956E+06
 Eigenvectors (columns) of stress tensor:
 -0.2704038605E+00 -0.9420602529E+00 -0.1985049926E+00
  0.4164254540E-01 -0.2174377805E+00  0.9751854747E+00
  0.9618459599E+00 -0.2554276639E+00 -0.9802580211E-01
 Stress tensor stiffness:    1.000028
 Stress tensor polarizability:    0.999972
 
 ----------------   CP    17,     Type (3,-3)   ----------------
 Corresponding nucleus:    65(C )
 Position (Bohr):       -9.203855862978   16.871672055019    9.404742777305
 Position (Angstrom):   -4.870470775124    8.928104361345    4.976775552154
 Density of all electrons:  0.1220331642E+03
 Density of Alpha electrons:  0.6101658212E+02
 Density of Beta electrons:  0.6101658212E+02
 Spin density of electrons:  0.0000000000E+00
 Lagrangian kinetic energy G(r):  0.8585347294E+01
 G(r) in X,Y,Z:  0.2955764963E+01  0.2586411876E+01  0.3043170455E+01
 Hamiltonian kinetic energy K(r):  0.2419927378E+06
 Potential energy density V(r): -0.2420013231E+06
 Energy density E(r) or H(r): -0.2419927378E+06
 Laplacian of electron density: -0.9679366097E+06
 Electron localization function (ELF):  0.9999990081E+00
 Localized orbital locator (LOL):  0.9990050670E+00
 Local information entropy:  0.2616368823E+00
 Interaction region indicator (IRI):  0.2425090635E-11
 Reduced density gradient (RDG):  0.1000000000E+03
 Reduced density gradient with promolecular approximation:  0.1000000000E+03
 Sign(lambda2)*rho: -0.1220331642E+03
 Sign(lambda2)*rho with promolecular approximation: -0.1213895301E+03
 Corr. hole for alpha, ref.:   0.00000   0.00000   0.00000 : -0.9955280405E-03
 Source function, ref.:   0.00000   0.00000   0.00000 :  0.3599919341E+04
 Wavefunction value for orbital       1 :  0.9409449822E-06
 Average local ionization energy (ALIE):  0.9620913983E+01
 van der Waals potential (probe atom: C ):  0.4990674193E+75 kcal/mol
 Delta-g (under promolecular approximation):  0.4258335187E-01
 Delta-g (under Hirshfeld partition):  0.5232441236E-01
 User-defined real space function:  0.1000000000E+01
 ESP from nuclear charges:  0.1669605171E+07
 
 Note: Below information are for electron density
 
 Components of gradient in x/y/z are:
 -0.1017014806E-09 -0.4674264864E-09 -0.1008426675E-10
 Norm of gradient is:  0.4784688117E-09
 
 Components of Laplacian in x/y/z are:
 -0.3226451579E+06 -0.3226465958E+06 -0.3226448560E+06
 Total: -0.9679366097E+06
 
 Hessian matrix:
 -0.3226451579E+06  0.1302903196E+01  0.5477843900E+00
  0.1302903196E+01 -0.3226465958E+06 -0.1266874882E+01
  0.5477843900E+00 -0.1266874882E+01 -0.3226448560E+06
 Eigenvalues of Hessian: -0.3226479690E+06 -0.3226444917E+06 -0.3226441490E+06
 Eigenvectors (columns) of Hessian:
  0.4483092135E+00 -0.8388223592E+00  0.3088622652E+00
 -0.7976307486E+00 -0.2194287301E+00  0.5618151131E+00
 -0.4034898239E+00 -0.4982249313E+00 -0.7674424277E+00
 Determinant of Hessian: -0.3358744626E+17
 Ellipticity of electron density:    0.000011
 eta index:   -1.000012
 Stiffness:   -1.000001
 
 Stress tensor:
 -0.8066720100E+05 -0.3535424848E+00 -0.1396179166E+00
 -0.3535424848E+00 -0.8066682179E+05  0.3522335091E+00
 -0.1396179166E+00  0.3522335091E+00 -0.8066730034E+05
 Eigenvalues of stress tensor: -0.8066750009E+05 -0.8066737720E+05 -0.8066644583E+05
 Eigenvectors (columns) of stress tensor:
 -0.2969344329E+00 -0.8432134207E+00 -0.4481306391E+00
 -0.5573901332E+00 -0.2279954255E+00  0.7983322149E+00
  0.7753361736E+00 -0.4868359201E+00  0.4022991485E+00
 Stress tensor stiffness:    1.000013
 Stress tensor polarizability:    0.999987
 
 ----------------   CP    18,     Type (3,-3)   ----------------
 Corresponding nucleus:    64(C )
 Position (Bohr):      -10.274031143964   16.480374830097    6.786035037673
 Position (Angstrom):   -5.436783145494    8.721038787227    3.591015094326
 Density of all electrons:  0.1220219335E+03
 Density of Alpha electrons:  0.6101096674E+02
 Density of Beta electrons:  0.6101096674E+02
 Spin density of electrons:  0.0000000000E+00
 Lagrangian kinetic energy G(r):  0.8645589346E+01
 G(r) in X,Y,Z:  0.2324098276E+01  0.3163658372E+01  0.3157832698E+01
 Hamiltonian kinetic energy K(r):  0.2419689395E+06
 Potential energy density V(r): -0.2419775851E+06
 Energy density E(r) or H(r): -0.2419689395E+06
 Laplacian of electron density: -0.9678411758E+06
 Electron localization function (ELF):  0.9999989939E+00
 Localized orbital locator (LOL):  0.9989979391E+00
 Local information entropy:  0.2616244534E+00
 Interaction region indicator (IRI):  0.1633662877E-11
 Reduced density gradient (RDG):  0.1000000000E+03
 Reduced density gradient with promolecular approximation:  0.1000000000E+03
 Sign(lambda2)*rho: -0.1220219335E+03
 Sign(lambda2)*rho with promolecular approximation: -0.1213901629E+03
 Corr. hole for alpha, ref.:   0.00000   0.00000   0.00000 : -0.6844375329E-03
 Source function, ref.:   0.00000   0.00000   0.00000 :  0.3743836859E+04
 Wavefunction value for orbital       1 : -0.4003199160E-05
 Average local ionization energy (ALIE):  0.9612534935E+01
 van der Waals potential (probe atom: C ):  0.1684538417E+76 kcal/mol
 Delta-g (under promolecular approximation):  0.4256456049E-01
 Delta-g (under Hirshfeld partition):  0.5235537447E-01
 User-defined real space function:  0.1000000000E+01
 ESP from nuclear charges:  0.1847730741E+07
 
 Note: Below information are for electron density
 
 Components of gradient in x/y/z are:
  0.1202206668E-09 -0.2973730706E-09 -0.3139748184E-10
 Norm of gradient is:  0.3222879981E-09
 
 Components of Laplacian in x/y/z are:
 -0.3226158530E+06 -0.3226126594E+06 -0.3226126635E+06
 Total: -0.9678411758E+06
 
 Hessian matrix:
 -0.3226158530E+06 -0.8248174946E+00  0.2235086716E+00
 -0.8248174946E+00 -0.3226126594E+06  0.2635341838E-01
  0.2235086716E+00  0.2635341838E-01 -0.3226126635E+06
 Eigenvalues of Hessian: -0.3226160681E+06 -0.3226126526E+06 -0.3226124551E+06
 Eigenvectors (columns) of Hessian:
  0.9697484721E+00 -0.3033723783E-01  0.2422138578E+00
  0.2351594280E+00 -0.1500719680E+00 -0.9603012277E+00
 -0.6548239705E-01 -0.9882095205E+00  0.1383979742E+00
 Determinant of Hessian: -0.3357751256E+17
 Ellipticity of electron density:    0.000011
 eta index:   -1.000011
 Stiffness:   -1.000001
 
 Stress tensor:
 -0.8065861144E+05  0.2149488951E+00 -0.6296946016E-01
  0.2149488951E+00 -0.8065949216E+05  0.7273272998E-02
 -0.6296946016E-01  0.7273272998E-02 -0.8065948153E+05
 Eigenvalues of stress tensor: -0.8065954891E+05 -0.8065947830E+05 -0.8065855792E+05
 Eigenvectors (columns) of stress tensor:
 -0.2321483097E+00  0.1122763074E-01  0.9726155986E+00
  0.9198411360E+00 -0.3225529581E+00  0.2232753317E+00
 -0.3162268914E+00 -0.9464848279E+00 -0.6455248739E-01
 Stress tensor stiffness:    1.000012
 Stress tensor polarizability:    0.999988
 
 ----------------   CP    19,     Type (3,-3)   ----------------
 Corresponding nucleus:    54(H )
 Position (Bohr):      -14.813227487745   19.207702551225   14.816444649566
 Position (Angstrom):   -7.838822406437   10.164278463912    7.840524855156
 Density of all electrons:  0.4542734724E+00
 Density of Alpha electrons:  0.2271367362E+00
 Density of Beta electrons:  0.2271367362E+00
 Spin density of electrons:  0.0000000000E+00
 Lagrangian kinetic energy G(r):  0.4339788083E-02
 G(r) in X,Y,Z:  0.1654497137E-02  0.1512857850E-02  0.1172433096E-02
 Hamiltonian kinetic energy K(r):  0.6919671269E+01
 Potential energy density V(r): -0.6924011057E+01
 Energy density E(r) or H(r): -0.6919671269E+01
 Laplacian of electron density: -0.2766132593E+02
 Electron localization function (ELF):  0.9999681536E+00
 Localized orbital locator (LOL):  0.9944011445E+00
 Local information entropy:  0.3609752765E-02
 Interaction region indicator (IRI):  0.2601928047E-13
 Reduced density gradient (RDG):  0.1000000000E+03
 Reduced density gradient with promolecular approximation:  0.1000000000E+03
 Sign(lambda2)*rho: -0.4542734724E+00
 Sign(lambda2)*rho with promolecular approximation: -0.2991729282E+00
 Corr. hole for alpha, ref.:   0.00000   0.00000   0.00000 : -0.1382307300E-04
 Source function, ref.:   0.00000   0.00000   0.00000 :  0.7744364457E-01
 Wavefunction value for orbital       1 :  0.2051617174E-06
 Average local ionization energy (ALIE):  0.4133235929E+00
 van der Waals potential (probe atom: C ):  0.5427467571E+28 kcal/mol
 Delta-g (under promolecular approximation):  0.1032551816E+00
 Delta-g (under Hirshfeld partition):  0.1955936236E+00
 User-defined real space function:  0.1000000000E+01
 ESP from nuclear charges:  0.1083056825E+03
 
 Note: Below information are for electron density
 
 Components of gradient in x/y/z are:
 -0.4379309415E-14 -0.7842684835E-14  0.6215080534E-14
 Norm of gradient is:  0.1092306195E-13
 
 Components of Laplacian in x/y/z are:
 -0.9384595640E+01 -0.9454405339E+01 -0.8822324945E+01
 Total: -0.2766132593E+02
 
 Hessian matrix:
 -0.9384595640E+01  0.5320154351E-02 -0.2080606825E+00
  0.5320154351E-02 -0.9454405339E+01 -0.2414764514E-01
 -0.2080606825E+00 -0.2414764514E-01 -0.8822324945E+01
 Eigenvalues of Hessian: -0.9456951345E+01 -0.9451528633E+01 -0.8752845947E+01
 Eigenvectors (columns) of Hessian:
  0.5200562152E+00  0.7947600713E+00 -0.3128865004E+00
  0.8298835360E+00 -0.5568351282E+00 -0.3504221315E-01
  0.2020763464E+00  0.2414354345E+00  0.9491438675E+00
 Determinant of Hessian: -0.7823525344E+03
 Ellipticity of electron density:    0.000574
 eta index:   -1.080443
 Stiffness:   -1.079823
 
 Stress tensor:
 -0.2349457904E+01  0.1738883486E-02 -0.5211786472E-01
  0.1738883486E-02 -0.2366627051E+01 -0.5673786839E-02
 -0.5211786472E-01 -0.5673786839E-02 -0.2207926103E+01
 Eigenvalues of stress tensor: -0.2366874628E+01 -0.2366531181E+01 -0.2190605249E+01
 Eigenvectors (columns) of stress tensor:
  0.3439097175E+00  0.8856901907E+00 -0.3118958035E+00
  0.9276023643E+00 -0.3720470565E+00 -0.3368740865E-01
  0.1458765230E+00  0.2777298576E+00  0.9495189130E+00
 Stress tensor stiffness:    1.080466
 Stress tensor polarizability:    0.925527
 
 ----------------   CP    20,     Type (3,-3)   ----------------
 Corresponding nucleus:   213(H )
 Position (Bohr):        3.098229416342   16.602721260780   12.676113516688
 Position (Angstrom):    1.639512401278    8.785781730180    6.707910395851
 Density of all electrons:  0.4265966455E+00
 Density of Alpha electrons:  0.2132983228E+00
 Density of Beta electrons:  0.2132983228E+00
 Spin density of electrons:  0.0000000000E+00
 Lagrangian kinetic energy G(r):  0.1948308820E-01
 G(r) in X,Y,Z:  0.7219032575E-02  0.5280575484E-02  0.6983480139E-02
 Hamiltonian kinetic energy K(r):  0.6208041665E+01
 Potential energy density V(r): -0.6227524753E+01
 Energy density E(r) or H(r): -0.6208041665E+01
 Laplacian of electron density: -0.2475423431E+02
 Electron localization function (ELF):  0.9992119442E+00
 Localized orbital locator (LOL):  0.9726973655E+00
 Local information entropy:  0.3417644345E-02
 Interaction region indicator (IRI):  0.3559055987E-13
 Reduced density gradient (RDG):  0.1000000000E+03
 Reduced density gradient with promolecular approximation:  0.1000000000E+03
 Sign(lambda2)*rho: -0.4265966455E+00
 Sign(lambda2)*rho with promolecular approximation: -0.2952584171E+00
 Corr. hole for alpha, ref.:   0.00000   0.00000   0.00000 : -0.2762955233E-06
 Source function, ref.:   0.00000   0.00000   0.00000 :  0.9328347454E-01
 Wavefunction value for orbital       1 : -0.1819185152E-06
 Average local ionization energy (ALIE):  0.5613872039E+00
 van der Waals potential (probe atom: C ):  0.2023611425E+26 kcal/mol
 Delta-g (under promolecular approximation):  0.2279537024E+00
 Delta-g (under Hirshfeld partition):  0.3607116520E+00
 User-defined real space function:  0.1000000000E+01
 ESP from nuclear charges:  0.8626327795E+02
 
 Note: Below information are for electron density
 
 Components of gradient in x/y/z are:
 -0.1587271981E-15  0.1181303319E-13  0.7404883998E-14
 Norm of gradient is:  0.1394292848E-13
 
 Components of Laplacian in x/y/z are:
 -0.8662412568E+01 -0.7620816116E+01 -0.8471005624E+01
 Total: -0.2475423431E+02
 
 Hessian matrix:
 -0.8662412568E+01 -0.2366527031E+00  0.1198658227E+00
 -0.2366527031E+00 -0.7620816116E+01 -0.5234547909E+00
  0.1198658227E+00 -0.5234547909E+00 -0.8471005624E+01
 Eigenvalues of Hessian: -0.8724433732E+01 -0.8710573821E+01 -0.7319226755E+01
 Eigenvectors (columns) of Hessian:
 -0.5401707427E+00  0.8189591682E+00  0.1937045418E+00
  0.2632880185E+00  0.3830790774E+00 -0.8853981250E+00
  0.7993090692E+00  0.4272660778E+00  0.4225502464E+00
 Determinant of Hessian: -0.5562233496E+03
 Ellipticity of electron density:    0.001591
 eta index:   -1.191988
 Stiffness:   -1.190095
 
 Stress tensor:
 -0.2180041207E+01 -0.6219665375E-01  0.2845009275E-01
 -0.6219665375E-01 -0.1915765180E+01 -0.1305990338E+00
  0.2845009275E-01 -0.1305990338E+00 -0.2131718366E+01
 Eigenvalues of stress tensor: -0.2194304524E+01 -0.2192709387E+01 -0.1840510842E+01
 Eigenvectors (columns) of stress tensor:
 -0.8168945682E+00 -0.5419336411E+00 -0.1974618773E+00
 -0.3841423963E+00  0.2558055813E+00  0.8871291473E+00
 -0.4302532786E+00  0.8005444604E+00 -0.4171458775E+00
 Stress tensor stiffness:    1.192226
 Stress tensor polarizability:    0.838767
 
 ----------------   CP    21,     Type (3,-3)   ----------------
 Corresponding nucleus:    67(C )
 Position (Bohr):       -5.128870431494   17.424435044888   11.797224243789
 Position (Angstrom):   -2.714081350021    9.220613938615    6.242822221725
 Density of all electrons:  0.1220097131E+03
 Density of Alpha electrons:  0.6100485657E+02
 Density of Beta electrons:  0.6100485657E+02
 Spin density of electrons:  0.0000000000E+00
 Lagrangian kinetic energy G(r):  0.8652229639E+01
 G(r) in X,Y,Z:  0.2423516689E+01  0.3118256748E+01  0.3110456201E+01
 Hamiltonian kinetic energy K(r):  0.2419322161E+06
 Potential energy density V(r): -0.2419408683E+06
 Energy density E(r) or H(r): -0.2419322161E+06
 Laplacian of electron density: -0.9676942553E+06
 Electron localization function (ELF):  0.9999989920E+00
 Localized orbital locator (LOL):  0.9989970030E+00
 Local information entropy:  0.2616109281E+00
 Interaction region indicator (IRI):  0.1495434658E-11
 Reduced density gradient (RDG):  0.1000000000E+03
 Reduced density gradient with promolecular approximation:  0.1000000000E+03
 Sign(lambda2)*rho: -0.1220097131E+03
 Sign(lambda2)*rho with promolecular approximation: -0.1213895234E+03
 Corr. hole for alpha, ref.:   0.00000   0.00000   0.00000 : -0.4558815159E-04
 Source function, ref.:   0.00000   0.00000   0.00000 :  0.3555493303E+04
 Wavefunction value for orbital       1 :  0.2632222500E-06
 Average local ionization energy (ALIE):  0.9601852752E+01
 van der Waals potential (probe atom: C ):  0.1492706162E+76 kcal/mol
 Delta-g (under promolecular approximation):  0.4388067116E-01
 Delta-g (under Hirshfeld partition):  0.5321272570E-01
 User-defined real space function:  0.1000000000E+01
 ESP from nuclear charges:  0.1829203482E+07
 
 Note: Below information are for electron density
 
 Components of gradient in x/y/z are:
  0.1019084817E-10 -0.2346665640E-09  0.1784501158E-09
 Norm of gradient is:  0.2949859208E-09
 
 Components of Laplacian in x/y/z are:
 -0.3225665147E+06 -0.3225638681E+06 -0.3225638725E+06
 Total: -0.9676942553E+06
 
 Hessian matrix:
 -0.3225665147E+06 -0.1163273969E+01  0.1415278277E+00
 -0.1163273969E+01 -0.3225638681E+06  0.2246123493E+00
  0.1415278277E+00  0.2246123493E+00 -0.3225638725E+06
 Eigenvalues of Hessian: -0.3225669678E+06 -0.3225639111E+06 -0.3225633764E+06
 Eigenvectors (columns) of Hessian:
  0.9324071017E+00  0.1727820330E+00  0.3174324585E+00
  0.3548807454E+00 -0.2715149455E+00 -0.8946168403E+00
 -0.6838605978E-01  0.9467977627E+00 -0.3144794801E+00
 Determinant of Hessian: -0.3356222345E+17
 Ellipticity of electron density:    0.000009
 eta index:   -1.000011
 Stiffness:   -1.000002
 
 Stress tensor:
 -0.8064647570E+05  0.3195178233E+00 -0.3876416543E-01
  0.3195178233E+00 -0.8064720355E+05 -0.6579940627E-01
 -0.3876416543E-01 -0.6579940627E-01 -0.8064718904E+05
 Eigenvalues of stress tensor: -0.8064733953E+05 -0.8064717765E+05 -0.8064635110E+05
 Eigenvectors (columns) of stress tensor:
  0.3175497391E+00  0.1736444661E+00  0.9322069312E+00
 -0.8961294154E+00 -0.2664617209E+00  0.3548946636E+00
 -0.3100229575E+00  0.9480747601E+00 -0.7099306395E-01
 Stress tensor stiffness:    1.000012
 Stress tensor polarizability:    0.999988
 
 ----------------   CP    22,     Type (3,-3)   ----------------
 Corresponding nucleus:   157(H )
 Position (Bohr):        2.725451860180   18.232388048758   17.084357953970
 Position (Angstrom):    1.442247013821    9.648164255743    9.040652892150
 Density of all electrons:  0.4475421769E+00
 Density of Alpha electrons:  0.2237710884E+00
 Density of Beta electrons:  0.2237710884E+00
 Spin density of electrons:  0.0000000000E+00
 Lagrangian kinetic energy G(r):  0.4890076882E-02
 G(r) in X,Y,Z:  0.2035149726E-02  0.1135382301E-02  0.1719544855E-02
 Hamiltonian kinetic energy K(r):  0.6845561904E+01
 Potential energy density V(r): -0.6850451981E+01
 Energy density E(r) or H(r): -0.6845561904E+01
 Laplacian of electron density: -0.2736268731E+02
 Electron localization function (ELF):  0.9999575247E+00
 Localized orbital locator (LOL):  0.9935378816E+00
 Local information entropy:  0.3563195152E-02
 Interaction region indicator (IRI):  0.3264933282E-12
 Reduced density gradient (RDG):  0.1000000000E+03
 Reduced density gradient with promolecular approximation:  0.1000000000E+03
 Sign(lambda2)*rho: -0.4475421769E+00
 Sign(lambda2)*rho with promolecular approximation: -0.2995774679E+00
 Corr. hole for alpha, ref.:   0.00000   0.00000   0.00000 : -0.1455043179E-07
 Source function, ref.:   0.00000   0.00000   0.00000 :  0.8663341200E-01
 Wavefunction value for orbital       1 : -0.6907169822E-07
 Average local ionization energy (ALIE):  0.4008321541E+00
 van der Waals potential (probe atom: C ):  0.8881353909E+28 kcal/mol
 Delta-g (under promolecular approximation):  0.1028174380E+00
 Delta-g (under Hirshfeld partition):  0.1900824402E+00
 User-defined real space function:  0.1000000000E+01
 ESP from nuclear charges:  0.9711877827E+02
 
 Note: Below information are for electron density
 
 Components of gradient in x/y/z are:
 -0.1627517565E-13  0.1218521811E-12 -0.5537801120E-13
 Norm of gradient is:  0.1348315969E-12
 
 Components of Laplacian in x/y/z are:
 -0.9328245683E+01 -0.8849030323E+01 -0.9185411304E+01
 Total: -0.2736268731E+02
 
 Hessian matrix:
 -0.9328245683E+01 -0.6007973525E-01  0.3238087359E-01
 -0.6007973525E-01 -0.8849030323E+01 -0.2712739787E+00
  0.3238087359E-01 -0.2712739787E+00 -0.9185411304E+01
 Eigenvalues of Hessian: -0.9336991894E+01 -0.9334962667E+01 -0.8690732749E+01
 Eigenvectors (columns) of Hessian:
  0.5354089635E+00 -0.8378591292E+00 -0.1064392849E+00
  0.4597854506E+00  0.1834323162E+00  0.8688785443E+00
  0.7084734160E+00  0.5141445954E+00 -0.4834467436E+00
 Determinant of Hessian: -0.7574883576E+03
 Ellipticity of electron density:    0.000217
 eta index:   -1.074362
 Stiffness:   -1.074128
 
 Stress tensor:
 -0.2336131720E+01 -0.1515865724E-01  0.8295385574E-02
 -0.1515865724E-01 -0.2214528345E+01 -0.6862313235E-01
  0.8295385574E-02 -0.6862313235E-01 -0.2299791916E+01
 Eigenvalues of stress tensor: -0.2338080165E+01 -0.2337846685E+01 -0.2174525130E+01
 Eigenvectors (columns) of stress tensor:
  0.7494506531E+00  0.6534678397E+00 -0.1063179242E+00
  0.3893588355E+00 -0.3051528771E+00  0.8690692831E+00
  0.5354656065E+00 -0.6927203650E+00 -0.4831305001E+00
 Stress tensor stiffness:    1.075214
 Stress tensor polarizability:    0.930047
 
 ----------------   CP    23,     Type (3,-3)   ----------------
 Corresponding nucleus:    66(C )
 Position (Bohr):       -6.345562549195   17.259939525128    9.231011753725
 Position (Angstrom):   -3.357927091393    9.133566658262    4.884841053649
 Density of all electrons:  0.1220304849E+03
 Density of Alpha electrons:  0.6101524243E+02
 Density of Beta electrons:  0.6101524243E+02
 Spin density of electrons:  0.0000000000E+00
 Lagrangian kinetic energy G(r):  0.8620276988E+01
 G(r) in X,Y,Z:  0.2943913555E+01  0.2714731302E+01  0.2961632131E+01
 Hamiltonian kinetic energy K(r):  0.2419847239E+06
 Potential energy density V(r): -0.2419933442E+06
 Energy density E(r) or H(r): -0.2419847239E+06
 Laplacian of electron density: -0.9679044146E+06
 Electron localization function (ELF):  0.9999990000E+00
 Localized orbital locator (LOL):  0.9990009866E+00
 Local information entropy:  0.2616339172E+00
 Interaction region indicator (IRI):  0.1423709193E-11
 Reduced density gradient (RDG):  0.1000000000E+03
 Reduced density gradient with promolecular approximation:  0.1000000000E+03
 Sign(lambda2)*rho: -0.1220304849E+03
 Sign(lambda2)*rho with promolecular approximation: -0.1213896505E+03
 Corr. hole for alpha, ref.:   0.00000   0.00000   0.00000 : -0.1879786944E-02
 Source function, ref.:   0.00000   0.00000   0.00000 :  0.3743309774E+04
 Wavefunction value for orbital       1 : -0.4131359600E-07
 Average local ionization energy (ALIE):  0.9612711200E+01
 van der Waals potential (probe atom: C ):  0.7807804316E+75 kcal/mol
 Delta-g (under promolecular approximation):  0.4149313218E-01
 Delta-g (under Hirshfeld partition):  0.5114900010E-01
 User-defined real space function:  0.1000000000E+01
 ESP from nuclear charges:  0.1733048837E+07
 
 Note: Below information are for electron density
 
 Components of gradient in x/y/z are:
 -0.1215891623E-09  0.1295669960E-09  0.2175493674E-09
 Norm of gradient is:  0.2808901175E-09
 
 Components of Laplacian in x/y/z are:
 -0.3226345172E+06 -0.3226354205E+06 -0.3226344769E+06
 Total: -0.9679044146E+06
 
 Hessian matrix:
 -0.3226345172E+06  0.1082888268E+01  0.7235280121E+00
  0.1082888268E+01 -0.3226354205E+06 -0.1474688747E+01
  0.7235280121E+00 -0.1474688747E+01 -0.3226344769E+06
 Eigenvalues of Hessian: -0.3226371422E+06 -0.3226338771E+06 -0.3226333953E+06
 Eigenvectors (columns) of Hessian:
  0.4442317692E+00  0.8910238464E+00 -0.9345929837E-01
 -0.7273797052E+00  0.2977964486E+00 -0.6182524077E+00
 -0.5230457912E+00  0.3426277578E+00  0.7804033060E+00
 Determinant of Hessian: -0.3358409486E+17
 Ellipticity of electron density:    0.000010
 eta index:   -1.000012
 Stiffness:   -1.000001
 
 Stress tensor:
 -0.8066451714E+05 -0.2979611223E+00 -0.2027353961E+00
 -0.2979611223E+00 -0.8066428458E+05  0.4119328953E+00
 -0.2027353961E+00  0.4119328953E+00 -0.8066454250E+05
 Eigenvalues of stress tensor: -0.8066484614E+05 -0.8066469730E+05 -0.8066380078E+05
 Eigenvectors (columns) of stress tensor:
 -0.7276276599E-01 -0.8904333175E+00 -0.4492594873E+00
 -0.6147227879E+00 -0.3146772425E+00  0.7232524643E+00
  0.7853798278E+00 -0.3287958944E+00  0.5244728648E+00
 Stress tensor stiffness:    1.000013
 Stress tensor polarizability:    0.999987
 
 ----------------   CP    24,     Type (3,-3)   ----------------
 Corresponding nucleus:    43(C )
 Position (Bohr):      -14.178299750399   19.279656202926   12.883582601187
 Position (Angstrom):   -7.502833117263   10.202354696633    6.817698307334
 Density of all electrons:  0.1220201954E+03
 Density of Alpha electrons:  0.6101009769E+02
 Density of Beta electrons:  0.6101009769E+02
 Spin density of electrons:  0.0000000000E+00
 Lagrangian kinetic energy G(r):  0.8644478780E+01
 G(r) in X,Y,Z:  0.2972030820E+01  0.2645768041E+01  0.3026679919E+01
 Hamiltonian kinetic energy K(r):  0.2419564871E+06
 Potential energy density V(r): -0.2419651316E+06
 Energy density E(r) or H(r): -0.2419564871E+06
 Laplacian of electron density: -0.9677913706E+06
 Electron localization function (ELF):  0.9999989941E+00
 Localized orbital locator (LOL):  0.9989980440E+00
 Local information entropy:  0.2616225298E+00
 Interaction region indicator (IRI):  0.1356342746E-11
 Reduced density gradient (RDG):  0.1000000000E+03
 Reduced density gradient with promolecular approximation:  0.1000000000E+03
 Sign(lambda2)*rho: -0.1220201954E+03
 Sign(lambda2)*rho with promolecular approximation: -0.1213900357E+03
 Corr. hole for alpha, ref.:   0.00000   0.00000   0.00000 : -0.1608230867E-03
 Source function, ref.:   0.00000   0.00000   0.00000 :  0.2833564614E+04
 Wavefunction value for orbital       1 : -0.5282587339E-06
 Average local ionization energy (ALIE):  0.9608376413E+01
 van der Waals potential (probe atom: C ):  0.2545555299E+76 kcal/mol
 Delta-g (under promolecular approximation):  0.4277668226E-01
 Delta-g (under Hirshfeld partition):  0.5234179661E-01
 User-defined real space function:  0.1000000000E+01
 ESP from nuclear charges:  0.1912397510E+07
 
 Note: Below information are for electron density
 
 Components of gradient in x/y/z are:
 -0.1829357776E-09 -0.1866308219E-09 -0.5744060783E-10
 Norm of gradient is:  0.2675742623E-09
 
 Components of Laplacian in x/y/z are:
 -0.3225967554E+06 -0.3225980142E+06 -0.3225966009E+06
 Total: -0.9677913706E+06
 
 Hessian matrix:
 -0.3225967554E+06 -0.9403657563E+00 -0.7241424136E+00
 -0.9403657563E+00 -0.3225980142E+06 -0.1093249045E+01
 -0.7241424136E+00 -0.1093249045E+01 -0.3225966009E+06
 Eigenvalues of Hessian: -0.3225991788E+06 -0.3225962873E+06 -0.3225959045E+06
 Eigenvectors (columns) of Hessian:
 -0.4368753094E+00  0.7684125426E+00 -0.4676346100E+00
 -0.7774649746E+00 -0.5840334919E+00 -0.2333518666E+00
 -0.4524247753E+00  0.2616238613E+00  0.8525636503E+00
 Determinant of Hessian: -0.3357232911E+17
 Ellipticity of electron density:    0.000009
 eta index:   -1.000010
 Stiffness:   -1.000001
 
 Stress tensor:
 -0.8065513292E+05  0.2438150510E+00  0.2070882107E+00
  0.2438150510E+00 -0.8065479509E+05  0.2951565060E+00
  0.2070882107E+00  0.2951565060E+00 -0.8065520358E+05
 Eigenvalues of stress tensor: -0.8065539528E+05 -0.8065524828E+05 -0.8065448804E+05
 Eigenvectors (columns) of stress tensor:
 -0.4576829595E+00 -0.7734859852E+00  0.4384583667E+00
 -0.2356787441E+00  0.5810408172E+00  0.7790039142E+00
  0.8573108177E+00 -0.2532014997E+00  0.4482266863E+00
 Stress tensor stiffness:    1.000011
 Stress tensor polarizability:    0.999989
 
 ----------------   CP    25,     Type (3,-3)   ----------------
 Corresponding nucleus:    80(H )
 Position (Bohr):       -9.578859088887   15.785230797748    1.985080765260
 Position (Angstrom):   -5.068913936290    8.353184407012    1.050459502777
 Density of all electrons:  0.4068736817E+00
 Density of Alpha electrons:  0.2034368409E+00
 Density of Beta electrons:  0.2034368409E+00
 Spin density of electrons:  0.0000000000E+00
 Lagrangian kinetic energy G(r):  0.2093727979E-01
 G(r) in X,Y,Z:  0.7276364773E-02  0.8292746268E-02  0.5368168754E-02
 Hamiltonian kinetic energy K(r):  0.5902597706E+01
 Potential energy density V(r): -0.5923534986E+01
 Energy density E(r) or H(r): -0.5902597706E+01
 Laplacian of electron density: -0.2352664171E+02
 Electron localization function (ELF):  0.9989347377E+00
 Localized orbital locator (LOL):  0.9683915409E+00
 Local information entropy:  0.3279614513E-02
 Interaction region indicator (IRI):  0.1284869437E-13
 Reduced density gradient (RDG):  0.1000000000E+03
 Reduced density gradient with promolecular approximation:  0.1000000000E+03
 Sign(lambda2)*rho: -0.4068736817E+00
 Sign(lambda2)*rho with promolecular approximation: -0.2937992989E+00
 Corr. hole for alpha, ref.:   0.00000   0.00000   0.00000 : -0.5999125901E-04
 Source function, ref.:   0.00000   0.00000   0.00000 :  0.1008145576E+00
 Wavefunction value for orbital       1 : -0.1272980959E-04
 Average local ionization energy (ALIE):  0.5560032087E+00
 van der Waals potential (probe atom: C ):  0.1679501338E+26 kcal/mol
 Delta-g (under promolecular approximation):  0.2175240263E+00
 Delta-g (under Hirshfeld partition):  0.3324008150E+00
 User-defined real space function:  0.1000000000E+01
 ESP from nuclear charges:  0.1049415194E+03
 
 Note: Below information are for electron density
 
 Components of gradient in x/y/z are:
 -0.4636482170E-14 -0.1150555345E-14 -0.1023486851E-15
 Norm of gradient is:  0.4778202567E-14
 
 Components of Laplacian in x/y/z are:
 -0.8265214133E+01 -0.7305696122E+01 -0.7955731450E+01
 Total: -0.2352664171E+02
 
 Hessian matrix:
 -0.8265214133E+01  0.1680542489E+00 -0.1051916458E+00
  0.1680542489E+00 -0.7305696122E+01 -0.5868830381E+00
 -0.1051916458E+00 -0.5868830381E+00 -0.7955731450E+01
 Eigenvalues of Hessian: -0.8304404585E+01 -0.8291822182E+01 -0.6930414938E+01
 Eigenvectors (columns) of Hessian:
  0.4682844171E+00 -0.8712855219E+00  0.1468715219E+00
  0.3877581840E+00  0.3520096317E+00  0.8518995304E+00
  0.7939479173E+00  0.3419806404E+00 -0.5026887170E+00
 Determinant of Hessian: -0.4772189899E+03
 Ellipticity of electron density:    0.001517
 eta index:   -1.198255
 Stiffness:   -1.196439
 
 Stress tensor:
 -0.2080856263E+01  0.4207128291E-01 -0.2444388284E-01
  0.4207128291E-01 -0.1843009523E+01 -0.1459872337E+00
 -0.2444388284E-01 -0.1459872337E+00 -0.1999669200E+01
 Eigenvalues of stress tensor: -0.2088280363E+01 -0.2086712275E+01 -0.1748542348E+01
 Eigenvectors (columns) of stress tensor:
 -0.8894508145E+00  0.4334651696E+00  0.1448626774E+00
  0.3365877836E+00  0.4068557207E+00  0.8492214590E+00
  0.3091697147E+00  0.8040997260E+00 -0.5077772329E+00
 Stress tensor stiffness:    1.194298
 Stress tensor polarizability:    0.837312
 
 ----------------   CP    26,     Type (3,-3)   ----------------
 Corresponding nucleus:    96(H )
 Position (Bohr):       -1.774426728671   15.345042884258    3.370582577814
 Position (Angstrom):   -0.938986187230    8.120246994679    1.783635487646
 Density of all electrons:  0.4516219271E+00
 Density of Alpha electrons:  0.2258109636E+00
 Density of Beta electrons:  0.2258109636E+00
 Spin density of electrons:  0.0000000000E+00
 Lagrangian kinetic energy G(r):  0.4745256439E-02
 G(r) in X,Y,Z:  0.1413337620E-02  0.1702940107E-02  0.1628978713E-02
 Hamiltonian kinetic energy K(r):  0.6888321661E+01
 Potential energy density V(r): -0.6893066917E+01
 Energy density E(r) or H(r): -0.6888321661E+01
 Laplacian of electron density: -0.2753430562E+02
 Electron localization function (ELF):  0.9999611900E+00
 Localized orbital locator (LOL):  0.9938216215E+00
 Local information entropy:  0.3591425550E-02
 Interaction region indicator (IRI):  0.1188821804E-13
 Reduced density gradient (RDG):  0.1000000000E+03
 Reduced density gradient with promolecular approximation:  0.1000000000E+03
 Sign(lambda2)*rho: -0.4516219271E+00
 Sign(lambda2)*rho with promolecular approximation: -0.2991736815E+00
 Corr. hole for alpha, ref.:   0.00000   0.00000   0.00000 : -0.5167286602E-02
 Source function, ref.:   0.00000   0.00000   0.00000 :  0.1385836012E+00
 Wavefunction value for orbital       1 :  0.7485968332E-07
 Average local ionization energy (ALIE):  0.4213654970E+00
 van der Waals potential (probe atom: C ):  0.5937898861E+28 kcal/mol
 Delta-g (under promolecular approximation):  0.1020291399E+00
 Delta-g (under Hirshfeld partition):  0.1922246717E+00
 User-defined real space function:  0.1000000000E+01
 ESP from nuclear charges:  0.1179200933E+03
 
 Note: Below information are for electron density
 
 Components of gradient in x/y/z are:
 -0.9237402510E-16 -0.4927698874E-14 -0.5460042141E-15
 Norm of gradient is:  0.4958716543E-14
 
 Components of Laplacian in x/y/z are:
 -0.9154231918E+01 -0.9103944950E+01 -0.9276128750E+01
 Total: -0.2753430562E+02
 
 Hessian matrix:
 -0.9154231918E+01 -0.2770687191E+00  0.1848305831E+00
 -0.2770687191E+00 -0.9103944950E+01 -0.1995651057E+00
  0.1848305831E+00 -0.1995651057E+00 -0.9276128750E+01
 Eigenvalues of Hessian: -0.9409868306E+01 -0.9406178011E+01 -0.8718259301E+01
 Eigenvectors (columns) of Hessian:
  0.6528570808E+00 -0.4530421618E+00  0.6070670735E+00
  0.1016129820E+00 -0.7418054073E+00 -0.6628721895E+00
 -0.7506346874E+00 -0.4944466982E+00  0.4382579478E+00
 Determinant of Hessian: -0.7716609453E+03
 Ellipticity of electron density:    0.000392
 eta index:   -1.079329
 Stiffness:   -1.078906
 
 Stress tensor:
 -0.2291384655E+01 -0.6955221880E-01  0.4599233745E-01
 -0.6955221880E-01 -0.2279392118E+01 -0.5031082800E-01
  0.4599233745E-01 -0.5031082800E-01 -0.2322290145E+01
 Eigenvalues of stress tensor: -0.2355534828E+01 -0.2355161918E+01 -0.2182370171E+01
 Eigenvectors (columns) of stress tensor:
 -0.4991481484E-01 -0.7927194471E+00 -0.6075396196E+00
  0.5184496024E+00 -0.5404871288E+00  0.6626338909E+00
  0.8536501163E+00  0.2819034262E+00 -0.4379633971E+00
 Stress tensor stiffness:    1.079347
 Stress tensor polarizability:    0.926486
 
 ----------------   CP    27,     Type (3,-3)   ----------------
 Corresponding nucleus:    42(C )
 Position (Bohr):      -11.298854861047   19.114085215748   12.900442134261
 Position (Angstrom):   -5.979096501767   10.114738303432    6.826619988024
 Density of all electrons:  0.1220605095E+03
 Density of Alpha electrons:  0.6103025477E+02
 Density of Beta electrons:  0.6103025477E+02
 Spin density of electrons:  0.0000000000E+00
 Lagrangian kinetic energy G(r):  0.8340581785E+01
 G(r) in X,Y,Z:  0.3083080673E+01  0.2863958319E+01  0.2393542793E+01
 Hamiltonian kinetic energy K(r):  0.2420607874E+06
 Potential energy density V(r): -0.2420691280E+06
 Energy density E(r) or H(r): -0.2420607874E+06
 Laplacian of electron density: -0.9682097874E+06
 Electron localization function (ELF):  0.9999990646E+00
 Localized orbital locator (LOL):  0.9990337653E+00
 Local information entropy:  0.2616671405E+00
 Interaction region indicator (IRI):  0.2157678355E-11
 Reduced density gradient (RDG):  0.1000000000E+03
 Reduced density gradient with promolecular approximation:  0.1000000000E+03
 Sign(lambda2)*rho: -0.1220605095E+03
 Sign(lambda2)*rho with promolecular approximation: -0.1213858710E+03
 Corr. hole for alpha, ref.:   0.00000   0.00000   0.00000 : -0.1335887990E-05
 Source function, ref.:   0.00000   0.00000   0.00000 :  0.3000364433E+04
 Wavefunction value for orbital       1 : -0.2153505541E-05
 Average local ionization energy (ALIE):  0.9660750519E+01
 van der Waals potential (probe atom: C ):  0.3874456493E+74 kcal/mol
 Delta-g (under promolecular approximation):  0.4724170436E-01
 Delta-g (under Hirshfeld partition):  0.5431227466E-01
 User-defined real space function:  0.1000000000E+01
 ESP from nuclear charges:  0.1349341898E+07
 
 Note: Below information are for electron density
 
 Components of gradient in x/y/z are:
  0.2571509672E-09  0.2516274411E-09 -0.2277589228E-09
 Norm of gradient is:  0.4258134756E-09
 
 Components of Laplacian in x/y/z are:
 -0.3227353857E+06 -0.3227362999E+06 -0.3227381018E+06
 Total: -0.9682097874E+06
 
 Hessian matrix:
 -0.3227353857E+06 -0.1112657564E+01  0.6354393304E+00
 -0.1112657564E+01 -0.3227362999E+06 -0.1243535223E+01
  0.6354393304E+00 -0.1243535223E+01 -0.3227381018E+06
 Eigenvalues of Hessian: -0.3227387378E+06 -0.3227368121E+06 -0.3227342375E+06
 Eigenvectors (columns) of Hessian:
 -0.2134882435E-01  0.6672016285E+00 -0.7445711616E+00
  0.4465376400E+00  0.6726935068E+00  0.5899894761E+00
  0.8945101250E+00 -0.3198834676E+00 -0.3122918561E+00
 Determinant of Hessian: -0.3361589212E+17
 Ellipticity of electron density:    0.000006
 eta index:   -1.000014
 Stiffness:   -1.000008
 
 Stress tensor:
 -0.8069001258E+05  0.3264609786E+00 -0.1876386493E+00
  0.3264609786E+00 -0.8068980289E+05  0.3258215919E+00
 -0.1876386493E+00  0.3258215919E+00 -0.8068931254E+05
 Eigenvalues of stress tensor: -0.8069036587E+05 -0.8068961290E+05 -0.8068914925E+05
 Eigenvectors (columns) of stress tensor:
 -0.7289965006E+00  0.6837671349E+00 -0.3204071476E-01
  0.6064542941E+00  0.6668607467E+00  0.4330241722E+00
 -0.3174543925E+00 -0.2962418772E+00  0.9008126658E+00
 Stress tensor stiffness:    1.000015
 Stress tensor polarizability:    0.999985
 
 ----------------   CP    28,     Type (3,-3)   ----------------
 Corresponding nucleus:    79(H )
 Position (Bohr):       -6.228345862082   18.657201914306   12.995077447954
 Position (Angstrom):   -3.295898691836    9.872966072266    6.876698839377
 Density of all electrons:  0.4537820593E+00
 Density of Alpha electrons:  0.2268910297E+00
 Density of Beta electrons:  0.2268910297E+00
 Spin density of electrons:  0.0000000000E+00
 Lagrangian kinetic energy G(r):  0.4842511033E-02
 G(r) in X,Y,Z:  0.1537097912E-02  0.1600169009E-02  0.1705244112E-02
 Hamiltonian kinetic energy K(r):  0.6935186393E+01
 Potential energy density V(r): -0.6940028904E+01
 Energy density E(r) or H(r): -0.6935186393E+01
 Laplacian of electron density: -0.2772137553E+02
 Electron localization function (ELF):  0.9999602240E+00
 Localized orbital locator (LOL):  0.9937454179E+00
 Local information entropy:  0.3606357382E-02
 Interaction region indicator (IRI):  0.1564736813E-13
 Reduced density gradient (RDG):  0.1000000000E+03
 Reduced density gradient with promolecular approximation:  0.1000000000E+03
 Sign(lambda2)*rho: -0.4537820593E+00
 Sign(lambda2)*rho with promolecular approximation: -0.2992150081E+00
 Corr. hole for alpha, ref.:   0.00000   0.00000   0.00000 : -0.7432403496E-04
 Source function, ref.:   0.00000   0.00000   0.00000 :  0.9357568655E-01
 Wavefunction value for orbital       1 :  0.1412875815E-06
 Average local ionization energy (ALIE):  0.4080485911E+00
 van der Waals potential (probe atom: C ):  0.6667358342E+28 kcal/mol
 Delta-g (under promolecular approximation):  0.1022633656E+00
 Delta-g (under Hirshfeld partition):  0.1929939994E+00
 User-defined real space function:  0.1000000000E+01
 ESP from nuclear charges:  0.1171042535E+03
 
 Note: Below information are for electron density
 
 Components of gradient in x/y/z are:
 -0.3345414223E-14  0.7251144130E-15  0.5597302136E-14
 Norm of gradient is:  0.6561050102E-14
 
 Components of Laplacian in x/y/z are:
 -0.9270936423E+01 -0.9221340519E+01 -0.9229098586E+01
 Total: -0.2772137553E+02
 
 Hessian matrix:
 -0.9270936423E+01 -0.2245477149E+00 -0.2172159028E+00
 -0.2245477149E+00 -0.9221340519E+01  0.2417654013E+00
 -0.2172159028E+00  0.2417654013E+00 -0.9229098586E+01
 Eigenvalues of Hessian: -0.9472079204E+01 -0.9466013874E+01 -0.8783282451E+01
 Eigenvectors (columns) of Hessian:
 -0.7695530938E+00  0.3417542866E+00 -0.5394367836E+00
 -0.6362170192E+00 -0.4829676002E+00  0.6016395945E+00
 -0.5491757841E-01  0.8061924738E+00  0.5890991044E+00
 Determinant of Hessian: -0.7875339889E+03
 Ellipticity of electron density:    0.000641
 eta index:   -1.078421
 Stiffness:   -1.077731
 
 Stress tensor:
 -0.2320808302E+01 -0.5582881284E-01 -0.5440302713E-01
 -0.5582881284E-01 -0.2308535468E+01  0.6091028569E-01
 -0.5440302713E-01  0.6091028569E-01 -0.2310685135E+01
 Eigenvalues of stress tensor: -0.2370858923E+01 -0.2370308374E+01 -0.2198861607E+01
 Eigenvectors (columns) of stress tensor:
  0.6513609981E+00  0.5344592169E+00  0.5385927920E+00
  0.7413706167E+00 -0.2971547204E+00 -0.6017214313E+00
 -0.1615501744E+00  0.7912347424E+00 -0.5897873545E+00
 Stress tensor stiffness:    1.078221
 Stress tensor polarizability:    0.927454
 
 ----------------   CP    29,     Type (3,-3)   ----------------
 Corresponding nucleus:   150(C )
 Position (Bohr):       -1.364845887587   18.486334545924   13.904603092980
 Position (Angstrom):   -0.722245340106    9.782546954832    7.357999083456
 Density of all electrons:  0.1220289776E+03
 Density of Alpha electrons:  0.6101448878E+02
 Density of Beta electrons:  0.6101448878E+02
 Spin density of electrons:  0.0000000000E+00
 Lagrangian kinetic energy G(r):  0.8617430828E+01
 G(r) in X,Y,Z:  0.2982409717E+01  0.3168480710E+01  0.2466540400E+01
 Hamiltonian kinetic energy K(r):  0.2419695051E+06
 Potential energy density V(r): -0.2419781225E+06
 Energy density E(r) or H(r): -0.2419695051E+06
 Laplacian of electron density: -0.9678435507E+06
 Electron localization function (ELF):  0.9999990006E+00
 Localized orbital locator (LOL):  0.9990012956E+00
 Local information entropy:  0.2616322491E+00
 Interaction region indicator (IRI):  0.2324098584E-12
 Reduced density gradient (RDG):  0.1000000000E+03
 Reduced density gradient with promolecular approximation:  0.1000000000E+03
 Sign(lambda2)*rho: -0.1220289776E+03
 Sign(lambda2)*rho with promolecular approximation: -0.1213889149E+03
 Corr. hole for alpha, ref.:   0.00000   0.00000   0.00000 : -0.2122439033E-07
 Source function, ref.:   0.00000   0.00000   0.00000 :  0.3323764546E+04
 Wavefunction value for orbital       1 :  0.9992629359E-07
 Average local ionization energy (ALIE):  0.9595558361E+01
 van der Waals potential (probe atom: C ):  0.7366995732E+75 kcal/mol
 Delta-g (under promolecular approximation):  0.4343753429E-01
 Delta-g (under Hirshfeld partition):  0.5243609795E-01
 User-defined real space function:  0.1000000000E+01
 ESP from nuclear charges:  0.1724662976E+07
 
 Note: Below information are for electron density
 
 Components of gradient in x/y/z are:
 -0.2875179261E-10 -0.3571759555E-10 -0.2173816682E-12
 Norm of gradient is:  0.4585258406E-10
 
 Components of Laplacian in x/y/z are:
 -0.3226140793E+06 -0.3226134018E+06 -0.3226160696E+06
 Total: -0.9678435507E+06
 
 Hessian matrix:
 -0.3226140793E+06 -0.8903962777E-01 -0.1367123094E+01
 -0.8903962777E-01 -0.3226134018E+06 -0.4859256749E-01
 -0.1367123094E+01 -0.4859256749E-01 -0.3226160696E+06
 Eigenvalues of Hessian: -0.3226167674E+06 -0.3226134495E+06 -0.3226133337E+06
 Eigenvectors (columns) of Hessian:
  0.4538268918E+00  0.5754353687E+00 -0.6803787833E+00
  0.2486690452E-01  0.7550598325E+00  0.6551841622E+00
  0.8907428301E+00 -0.3142591062E+00  0.3283571606E+00
 Determinant of Hessian: -0.3357775973E+17
 Ellipticity of electron density:    0.000010
 eta index:   -1.000011
 Stiffness:   -1.000000
 
 Stress tensor:
 -0.8065948464E+05  0.3407950284E-01  0.3759209312E+00
  0.3407950284E-01 -0.8065968742E+05  0.1387789005E-01
  0.3759209312E+00  0.1387789005E-01 -0.8065895047E+05
 Eigenvalues of stress tensor: -0.8065970786E+05 -0.8065965910E+05 -0.8065875557E+05
 Eigenvectors (columns) of stress tensor:
 -0.5737286748E+00  0.6782193066E+00  0.4591883925E+00
  0.7730536368E+00  0.6336301232E+00  0.3001568870E-01
  0.2705983781E+00 -0.3721981181E+00  0.8878316725E+00
 Stress tensor stiffness:    1.000012
 Stress tensor polarizability:    0.999988
 
 ----------------   CP    30,     Type (3,-3)   ----------------
 Corresponding nucleus:    72(O )
 Position (Bohr):       -2.639779487327   18.384787437003   11.546959822375
 Position (Angstrom):   -1.396911146502    9.728810538958    6.110387993213
 Density of all electrons:  0.3011397487E+03
 Density of Alpha electrons:  0.1505698744E+03
 Density of Beta electrons:  0.1505698744E+03
 Spin density of electrons:  0.0000000000E+00
 Lagrangian kinetic energy G(r):  0.7614022479E+02
 G(r) in X,Y,Z:  0.2204925827E+02  0.2998962287E+02  0.2410134365E+02
 Hamiltonian kinetic energy K(r):  0.1124945103E+07
 Potential energy density V(r): -0.1125021243E+07
 Energy density E(r) or H(r): -0.1124945103E+07
 Laplacian of electron density: -0.4499475849E+07
 Electron localization function (ELF):  0.9999961582E+00
 Localized orbital locator (LOL):  0.9980437920E+00
 Local information entropy:  0.3634659478E+00
 Interaction region indicator (IRI):  0.3128361168E-11
 Reduced density gradient (RDG):  0.1000000000E+03
 Reduced density gradient with promolecular approximation:  0.1000000000E+03
 Sign(lambda2)*rho: -0.3011397487E+03
 Sign(lambda2)*rho with promolecular approximation: -0.2923734394E+03
 Corr. hole for alpha, ref.:   0.00000   0.00000   0.00000 : -0.1213986889E-04
 Source function, ref.:   0.00000   0.00000   0.00000 :  0.1637198581E+05
 Wavefunction value for orbital       1 :  0.1321866653E-06
 Average local ionization energy (ALIE):  0.1788370554E+02
 van der Waals potential (probe atom: C ):  0.9184564665E+72 kcal/mol
 Delta-g (under promolecular approximation):  0.4375033642E-01
 Delta-g (under Hirshfeld partition):  0.7372289574E-01
 User-defined real space function:  0.1000000000E+01
 ESP from nuclear charges:  0.1414192187E+07
 
 Note: Below information are for electron density
 
 Components of gradient in x/y/z are:
  0.9146150504E-10  0.1096742808E-08 -0.1252203674E-08
 Norm of gradient is:  0.1667100487E-08
 
 Components of Laplacian in x/y/z are:
 -0.1499839183E+07 -0.1499807019E+07 -0.1499829646E+07
 Total: -0.4499475849E+07
 
 Hessian matrix:
 -0.1499839183E+07 -0.1236943841E+02 -0.1054979476E+02
 -0.1236943841E+02 -0.1499807019E+07  0.8658420137E+00
 -0.1054979476E+02  0.8658420137E+00 -0.1499829646E+07
 Eigenvalues of Hessian: -0.1499848497E+07 -0.1499825244E+07 -0.1499802109E+07
 Eigenvectors (columns) of Hessian:
  0.8509746979E+00 -0.3879862035E+00 -0.3539897873E+00
  0.2440721304E+00 -0.3046608538E+00  0.9206576776E+00
  0.4650493079E+00  0.8698554305E+00  0.1645620588E+00
 Determinant of Hessian: -0.3373820797E+19
 Ellipticity of electron density:    0.000016
 eta index:   -1.000031
 Stiffness:   -1.000015
 
 Stress tensor:
 -0.3750038944E+06  0.3104578261E+01  0.2176445523E+01
  0.3104578261E+01 -0.3750117341E+06 -0.4633629963E+00
  0.2176445523E+01 -0.4633629963E+00 -0.3750056143E+06
 Eigenvalues of stress tensor: -0.3750130036E+06 -0.3750064130E+06 -0.3750018261E+06
 Eigenvectors (columns) of stress tensor:
  0.3527440440E+00 -0.3843097566E+00 -0.8531574593E+00
 -0.9216441303E+00 -0.3002473500E+00 -0.2458121762E+00
 -0.1616902487E+00  0.8730163457E+00 -0.4601072958E+00
 Stress tensor stiffness:    1.000030
 Stress tensor polarizability:    0.999970
 
 ----------------   CP    31,     Type (3,-3)   ----------------
 Corresponding nucleus:    70(O )
 Position (Bohr):      -10.408101440950   19.075697184545   10.379693695242
 Position (Angstrom):   -5.507730091317   10.094424232148    5.492697359675
 Density of all electrons:  0.3011176791E+03
 Density of Alpha electrons:  0.1505588396E+03
 Density of Beta electrons:  0.1505588396E+03
 Spin density of electrons:  0.0000000000E+00
 Lagrangian kinetic energy G(r):  0.7648290378E+02
 G(r) in X,Y,Z:  0.2834082846E+02  0.2489702141E+02  0.2324505391E+02
 Hamiltonian kinetic energy K(r):  0.1124893670E+07
 Potential energy density V(r): -0.1124970153E+07
 Energy density E(r) or H(r): -0.1124893670E+07
 Laplacian of electron density: -0.4499268750E+07
 Electron localization function (ELF):  0.9999961226E+00
 Localized orbital locator (LOL):  0.9980347656E+00
 Local information entropy:  0.3634622035E+00
 Interaction region indicator (IRI):  0.2750222416E-11
 Reduced density gradient (RDG):  0.1000000000E+03
 Reduced density gradient with promolecular approximation:  0.1000000000E+03
 Sign(lambda2)*rho: -0.3011176791E+03
 Sign(lambda2)*rho with promolecular approximation: -0.2923753530E+03
 Corr. hole for alpha, ref.:   0.00000   0.00000   0.00000 : -0.3262829100E-04
 Source function, ref.:   0.00000   0.00000   0.00000 :  0.1486747542E+05
 Wavefunction value for orbital       1 : -0.1174513789E-05
 Average local ionization energy (ALIE):  0.1789800311E+02
 van der Waals potential (probe atom: C ):  0.2128145242E+73 kcal/mol
 Delta-g (under promolecular approximation):  0.4206507335E-01
 Delta-g (under Hirshfeld partition):  0.7130072244E-01
 User-defined real space function:  0.1000000000E+01
 ESP from nuclear charges:  0.1516774366E+07
 
 Note: Below information are for electron density
 
 Components of gradient in x/y/z are:
  0.6977907141E-10 -0.1392054472E-08 -0.4526865549E-09
 Norm of gradient is:  0.1465472582E-08
 
 Components of Laplacian in x/y/z are:
 -0.1499745191E+07 -0.1499758123E+07 -0.1499765436E+07
 Total: -0.4499268750E+07
 
 Hessian matrix:
 -0.1499745191E+07  0.1123676084E+02  0.1451640362E+02
  0.1123676084E+02 -0.1499758123E+07 -0.7919086810E+01
  0.1451640362E+02 -0.7919086810E+01 -0.1499765436E+07
 Eigenvalues of Hessian: -0.1499780104E+07 -0.1499753156E+07 -0.1499735490E+07
 Eigenvectors (columns) of Hessian:
 -0.4647829924E+00 -0.6008487296E-01  0.8833835962E+00
  0.5006855802E+00  0.8050289939E+00  0.3181859028E+00
  0.7302675672E+00 -0.5901848244E+00  0.3440801553E+00
 Determinant of Hessian: -0.3373354954E+19
 Ellipticity of electron density:    0.000018
 eta index:   -1.000030
 Stiffness:   -1.000012
 
 Stress tensor:
 -0.3749929795E+06 -0.2785211078E+01 -0.3412310588E+01
 -0.2785211078E+01 -0.3749893248E+06  0.1479879445E+01
 -0.3412310588E+01  0.1479879445E+01 -0.3749878490E+06
 Eigenvalues of stress tensor: -0.3749953187E+06 -0.3749902024E+06 -0.3749846322E+06
 Eigenvectors (columns) of stress tensor:
 -0.8825129771E+00  0.6611628430E-01  0.4656173130E+00
 -0.3265159832E+00 -0.7986884559E+00 -0.5054543137E+00
 -0.3384644116E+00  0.5981014859E+00 -0.7264409506E+00
 Stress tensor stiffness:    1.000028
 Stress tensor polarizability:    0.999972
 
 ----------------   CP    32,     Type (3,-3)   ----------------
 Corresponding nucleus:   153(H )
 Position (Bohr):       -2.435273214347   19.621103824887   15.231340993162
 Position (Angstrom):   -1.288691087355   10.383040996892    8.060078545074
 Density of all electrons:  0.4519778287E+00
 Density of Alpha electrons:  0.2259889144E+00
 Density of Beta electrons:  0.2259889144E+00
 Spin density of electrons:  0.0000000000E+00
 Lagrangian kinetic energy G(r):  0.4630166596E-02
 G(r) in X,Y,Z:  0.1489495005E-02  0.1721012809E-02  0.1419658781E-02
 Hamiltonian kinetic energy K(r):  0.6900224657E+01
 Potential energy density V(r): -0.6904854824E+01
 Energy density E(r) or H(r): -0.6900224657E+01
 Laplacian of electron density: -0.2758237796E+02
 Electron localization function (ELF):  0.9999631427E+00
 Localized orbital locator (LOL):  0.9939784296E+00
 Local information entropy:  0.3593886442E-02
 Interaction region indicator (IRI):  0.3880597649E-12
 Reduced density gradient (RDG):  0.1000000000E+03
 Reduced density gradient with promolecular approximation:  0.1000000000E+03
 Sign(lambda2)*rho: -0.4519778287E+00
 Sign(lambda2)*rho with promolecular approximation: -0.2989273463E+00
 Corr. hole for alpha, ref.:   0.00000   0.00000   0.00000 : -0.2075743940E-07
 Source function, ref.:   0.00000   0.00000   0.00000 :  0.8794445986E-01
 Wavefunction value for orbital       1 :  0.1389901458E-06
 Average local ionization energy (ALIE):  0.4038254603E+00
 van der Waals potential (probe atom: C ):  0.8400125078E+28 kcal/mol
 Delta-g (under promolecular approximation):  0.1007005715E+00
 Delta-g (under Hirshfeld partition):  0.1887036082E+00
 User-defined real space function:  0.1000000000E+01
 ESP from nuclear charges:  0.1093296796E+03
 
 Note: Below information are for electron density
 
 Components of gradient in x/y/z are:
  0.8330727601E-13 -0.1008056486E-12 -0.9562229480E-13
 Norm of gradient is:  0.1620046428E-12
 
 Components of Laplacian in x/y/z are:
 -0.9236482165E+01 -0.9211181036E+01 -0.9134714763E+01
 Total: -0.2758237796E+02
 
 Hessian matrix:
 -0.9236482165E+01 -0.1894645913E+00 -0.2279740312E+00
 -0.1894645913E+00 -0.9211181036E+01  0.2393236264E+00
 -0.2279740312E+00  0.2393236264E+00 -0.9134714763E+01
 Eigenvalues of Hessian: -0.9419546228E+01 -0.9412839135E+01 -0.8749992601E+01
 Eigenvectors (columns) of Hessian:
 -0.6794493105E+00 -0.5173174336E+00  0.5203184672E+00
  0.1947058570E+00 -0.8108486784E+00 -0.5519185176E+00
 -0.7074166126E+00  0.2736916032E+00 -0.6516553097E+00
 Determinant of Hessian: -0.7758152359E+03
 Ellipticity of electron density:    0.000713
 eta index:   -1.076520
 Stiffness:   -1.075754
 
 Stress tensor:
 -0.2312099531E+01 -0.4781910545E-01 -0.5677307081E-01
 -0.4781910545E-01 -0.2306237285E+01  0.6010567515E-01
 -0.5677307081E-01  0.6010567515E-01 -0.2286518008E+01
 Eigenvalues of stress tensor: -0.2357562812E+01 -0.2357041463E+01 -0.2190250549E+01
 Eigenvectors (columns) of stress tensor:
  0.6217480032E+00  0.5854659449E+00  0.5202490249E+00
 -0.2781431982E+00  0.7860003460E+00 -0.5521230092E+00
  0.7321651328E+00 -0.1985776509E+00 -0.6515375160E+00
 Stress tensor stiffness:    1.076390
 Stress tensor polarizability:    0.929032
 
 ----------------   CP    33,     Type (3,-3)   ----------------
 Corresponding nucleus:    90(O )
 Position (Bohr):       -5.344704691040   16.883958587774    3.825267604562
 Position (Angstrom):   -2.828295921505    8.934606114480    2.024244441940
 Density of all electrons:  0.3011408189E+03
 Density of Alpha electrons:  0.1505704095E+03
 Density of Beta electrons:  0.1505704095E+03
 Spin density of electrons:  0.0000000000E+00
 Lagrangian kinetic energy G(r):  0.7632653280E+02
 G(r) in X,Y,Z:  0.2417131972E+02  0.2581303448E+02  0.2634217860E+02
 Hamiltonian kinetic energy K(r):  0.1124992015E+07
 Potential energy density V(r): -0.1125068342E+07
 Energy density E(r) or H(r): -0.1124992015E+07
 Laplacian of electron density: -0.4499662755E+07
 Electron localization function (ELF):  0.9999961395E+00
 Localized orbital locator (LOL):  0.9980390263E+00
 Local information entropy:  0.3634661293E+00
 Interaction region indicator (IRI):  0.1925232722E-11
 Reduced density gradient (RDG):  0.1000000000E+03
 Reduced density gradient with promolecular approximation:  0.1000000000E+03
 Sign(lambda2)*rho: -0.3011408189E+03
 Sign(lambda2)*rho with promolecular approximation: -0.2923752405E+03
 Corr. hole for alpha, ref.:   0.00000   0.00000   0.00000 : -0.2285061153E-01
 Source function, ref.:   0.00000   0.00000   0.00000 :  0.1976317671E+05
 Wavefunction value for orbital       1 :  0.1263807173E-05
 Average local ionization energy (ALIE):  0.1789736401E+02
 van der Waals potential (probe atom: C ):  0.2128064730E+73 kcal/mol
 Delta-g (under promolecular approximation):  0.4246932104E-01
 Delta-g (under Hirshfeld partition):  0.7185427480E-01
 User-defined real space function:  0.1000000000E+01
 ESP from nuclear charges:  0.1516772266E+07
 
 Note: Below information are for electron density
 
 Components of gradient in x/y/z are:
 -0.5842291095E-09 -0.8433569398E-09 -0.4050981772E-11
 Norm of gradient is:  0.1025958572E-08
 
 Components of Laplacian in x/y/z are:
 -0.1499892705E+07 -0.1499885542E+07 -0.1499884507E+07
 Total: -0.4499662755E+07
 
 Hessian matrix:
 -0.1499892705E+07 -0.3062238240E+01  0.1782241582E+02
 -0.3062238240E+01 -0.1499885542E+07  0.1202453461E+02
  0.1782241582E+02  0.1202453461E+02 -0.1499884507E+07
 Eigenvalues of Hessian: -0.1499910960E+07 -0.1499884939E+07 -0.1499866856E+07
 Eigenvectors (columns) of Hessian:
 -0.6781461002E+00 -0.5548352161E+00  0.4819499452E+00
 -0.3794530960E+00  0.8259452733E+00  0.4169289549E+00
  0.6293911460E+00 -0.9986134598E-01  0.7706455066E+00
 Determinant of Hessian: -0.3374241255E+19
 Ellipticity of electron density:    0.000017
 eta index:   -1.000029
 Stiffness:   -1.000012
 
 Stress tensor:
 -0.3750215190E+06  0.3170653856E+00 -0.4221670726E+01
  0.3170653856E+00 -0.3750230117E+06 -0.2952158234E+01
 -0.4221670726E+01 -0.2952158234E+01 -0.3750238112E+06
 Eigenvalues of stress tensor: -0.3750280456E+06 -0.3750228317E+06 -0.3750174645E+06
 Eigenvectors (columns) of stress tensor:
 -0.4779133995E+00  0.5523914554E+00 -0.6829805727E+00
 -0.4217698259E+00 -0.8263348266E+00 -0.3732036553E+00
 -0.7705251434E+00  0.1097015696E+00  0.6278985340E+00
 Stress tensor stiffness:    1.000028
 Stress tensor polarizability:    0.999972
 
 ----------------   CP    34,     Type (3,-3)   ----------------
 Corresponding nucleus:   212(O )
 Position (Bohr):        2.776150556630   18.172984257429   11.885221835743
 Position (Angstrom):    1.469075608604    9.616729123130    6.289388542002
 Density of all electrons:  0.3011172885E+03
 Density of Alpha electrons:  0.1505586443E+03
 Density of Beta electrons:  0.1505586443E+03
 Spin density of electrons:  0.0000000000E+00
 Lagrangian kinetic energy G(r):  0.7609750747E+02
 G(r) in X,Y,Z:  0.2774908366E+02  0.2238419733E+02  0.2596422648E+02
 Hamiltonian kinetic energy K(r):  0.1124845381E+07
 Potential energy density V(r): -0.1124921478E+07
 Energy density E(r) or H(r): -0.1124845381E+07
 Laplacian of electron density: -0.4499077133E+07
 Electron localization function (ELF):  0.9999961616E+00
 Localized orbital locator (LOL):  0.9980446448E+00
 Local information entropy:  0.3634621372E+00
 Interaction region indicator (IRI):  0.3150210805E-11
 Reduced density gradient (RDG):  0.1000000000E+03
 Reduced density gradient with promolecular approximation:  0.1000000000E+03
 Sign(lambda2)*rho: -0.3011172885E+03
 Sign(lambda2)*rho with promolecular approximation: -0.2923728285E+03
 Corr. hole for alpha, ref.:   0.00000   0.00000   0.00000 : -0.1029958001E-03
 Source function, ref.:   0.00000   0.00000   0.00000 :  0.1635478384E+05
 Wavefunction value for orbital       1 :  0.2067714118E-07
 Average local ionization energy (ALIE):  0.1787678218E+02
 van der Waals potential (probe atom: C ):  0.1113433134E+73 kcal/mol
 Delta-g (under promolecular approximation):  0.4758234180E-01
 Delta-g (under Hirshfeld partition):  0.7671155588E-01
 User-defined real space function:  0.1000000000E+01
 ESP from nuclear charges:  0.1437049398E+07
 
 Note: Below information are for electron density
 
 Components of gradient in x/y/z are:
  0.3099114299E-09 -0.1649438808E-08  0.3203126653E-10
 Norm of gradient is:  0.1678606409E-08
 
 Components of Laplacian in x/y/z are:
 -0.1499683024E+07 -0.1499705117E+07 -0.1499688992E+07
 Total: -0.4499077133E+07
 
 Hessian matrix:
 -0.1499683024E+07  0.1566344100E+02  0.9504926795E+01
  0.1566344100E+02 -0.1499705117E+07  0.6958879126E+00
  0.9504926795E+01  0.6958879126E+00 -0.1499688992E+07
 Eigenvalues of Hessian: -0.1499713854E+07 -0.1499692634E+07 -0.1499670645E+07
 Eigenvectors (columns) of Hessian:
  0.4861886395E+00 -0.3137846883E+00 -0.8155732807E+00
 -0.8587360605E+00 -0.3444143874E+00 -0.3794088931E+00
 -0.1618424706E+00  0.8848264797E+00 -0.4369085895E+00
 Determinant of Hessian: -0.3372923975E+19
 Ellipticity of electron density:    0.000014
 eta index:   -1.000029
 Stiffness:   -1.000015
 
 Stress tensor:
 -0.3749762542E+06 -0.3656566276E+01 -0.2580867703E+01
 -0.3656566276E+01 -0.3749710476E+06 -0.3763966859E+00
 -0.2580867703E+01 -0.3763966859E+00 -0.3749741766E+06
 Eigenvalues of stress tensor: -0.3749793351E+06 -0.3749731405E+06 -0.3749690027E+06
 Eigenvectors (columns) of stress tensor:
  0.8159204716E+00  0.3002055482E+00  0.4941157889E+00
  0.3797932510E+00  0.3660758314E+00 -0.8495561030E+00
  0.4359253038E+00 -0.8808320581E+00 -0.1846727239E+00
 Stress tensor stiffness:    1.000028
 Stress tensor polarizability:    0.999972
 
 ----------------   CP    35,     Type (3,-3)   ----------------
 Corresponding nucleus:    94(H )
 Position (Bohr):        0.139454472889   14.984543073611   -1.591000938826
 Position (Angstrom):    0.073796129012    7.929478710350   -0.841921439352
 Density of all electrons:  0.4540584914E+00
 Density of Alpha electrons:  0.2270292457E+00
 Density of Beta electrons:  0.2270292457E+00
 Spin density of electrons:  0.0000000000E+00
 Lagrangian kinetic energy G(r):  0.4375916017E-02
 G(r) in X,Y,Z:  0.1510297585E-02  0.1561559275E-02  0.1304059157E-02
 Hamiltonian kinetic energy K(r):  0.6919309303E+01
 Potential energy density V(r): -0.6923685219E+01
 Energy density E(r) or H(r): -0.6919309303E+01
 Laplacian of electron density: -0.2765973355E+02
 Electron localization function (ELF):  0.9999675713E+00
 Localized orbital locator (LOL):  0.9943503680E+00
 Local information entropy:  0.3608267437E-02
 Interaction region indicator (IRI):  0.8429914775E-14
 Reduced density gradient (RDG):  0.1000000000E+03
 Reduced density gradient with promolecular approximation:  0.1000000000E+03
 Sign(lambda2)*rho: -0.4540584914E+00
 Sign(lambda2)*rho with promolecular approximation: -0.2991612269E+00
 Corr. hole for alpha, ref.:   0.00000   0.00000   0.00000 : -0.2748866113E-02
 Source function, ref.:   0.00000   0.00000   0.00000 :  0.1460635126E+00
 Wavefunction value for orbital       1 :  0.5748373796E-06
 Average local ionization energy (ALIE):  0.4127083024E+00
 van der Waals potential (probe atom: C ):  0.6091299194E+28 kcal/mol
 Delta-g (under promolecular approximation):  0.1025852114E+00
 Delta-g (under Hirshfeld partition):  0.1938834720E+00
 User-defined real space function:  0.1000000000E+01
 ESP from nuclear charges:  0.1118212587E+03
 
 Note: Below information are for electron density
 
 Components of gradient in x/y/z are:
 -0.1882174971E-15 -0.3530595954E-14  0.1023486851E-15
 Norm of gradient is:  0.3537090453E-14
 
 Components of Laplacian in x/y/z are:
 -0.9091188538E+01 -0.9147315485E+01 -0.9421229522E+01
 Total: -0.2765973355E+02
 
 Hessian matrix:
 -0.9091188538E+01 -0.3277900995E+00  0.1063117246E+00
 -0.3277900995E+00 -0.9147315485E+01 -0.9963756952E-01
  0.1063117246E+00 -0.9963756952E-01 -0.9421229522E+01
 Eigenvalues of Hessian: -0.9453645817E+01 -0.9447843273E+01 -0.8758244456E+01
 Eigenvectors (columns) of Hessian:
  0.2463559544E-01 -0.6944035951E+00 -0.7191639135E+00
  0.3329595050E+00 -0.6726100126E+00  0.6608583351E+00
  0.9426192527E+00  0.2557330992E+00 -0.2146381291E+00
 Determinant of Hessian: -0.7822563018E+03
 Ellipticity of electron density:    0.000614
 eta index:   -1.079400
 Stiffness:   -1.078737
 
 Stress tensor:
 -0.2275817730E+01 -0.8245688440E-01  0.2707953567E-01
 -0.8245688440E-01 -0.2289951990E+01 -0.2484545777E-01
  0.2707953567E-01 -0.2484545777E-01 -0.2357915499E+01
 Eigenvalues of stress tensor: -0.2366055287E+01 -0.2365643846E+01 -0.2191986085E+01
 Eigenvectors (columns) of stress tensor:
 -0.1739843829E+00  0.6726055861E+00  0.7192573670E+00
  0.1301605949E+00  0.7396959554E+00 -0.6602333777E+00
  0.9761084233E+00  0.2125133002E-01  0.2162422876E+00
 Stress tensor stiffness:    1.079412
 Stress tensor polarizability:    0.926431
 
 ----------------   CP    36,     Type (3,-3)   ----------------
 Corresponding nucleus:    75(H )
 Position (Bohr):      -10.118998047264   18.251031377889    5.783337066869
 Position (Angstrom):   -5.354743163784    9.658029880654    3.060410178758
 Density of all electrons:  0.4541865382E+00
 Density of Alpha electrons:  0.2270932691E+00
 Density of Beta electrons:  0.2270932691E+00
 Spin density of electrons:  0.0000000000E+00
 Lagrangian kinetic energy G(r):  0.4955736199E-02
 G(r) in X,Y,Z:  0.1450325906E-02  0.1670547988E-02  0.1834862305E-02
 Hamiltonian kinetic energy K(r):  0.6926890611E+01
 Potential energy density V(r): -0.6931846348E+01
 Energy density E(r) or H(r): -0.6926890611E+01
 Laplacian of electron density: -0.2768773950E+02
 Electron localization function (ELF):  0.9999584697E+00
 Localized orbital locator (LOL):  0.9936095479E+00
 Local information entropy:  0.3609152140E-02
 Interaction region indicator (IRI):  0.2279961618E-13
 Reduced density gradient (RDG):  0.1000000000E+03
 Reduced density gradient with promolecular approximation:  0.1000000000E+03
 Sign(lambda2)*rho: -0.4541865382E+00
 Sign(lambda2)*rho with promolecular approximation: -0.2993363918E+00
 Corr. hole for alpha, ref.:   0.00000   0.00000   0.00000 : -0.3728510003E-04
 Source function, ref.:   0.00000   0.00000   0.00000 :  0.1017462509E+00
 Wavefunction value for orbital       1 :  0.2194322575E-05
 Average local ionization energy (ALIE):  0.4114604490E+00
 van der Waals potential (probe atom: C ):  0.5965532835E+28 kcal/mol
 Delta-g (under promolecular approximation):  0.1023697690E+00
 Delta-g (under Hirshfeld partition):  0.1937575130E+00
 User-defined real space function:  0.1000000000E+01
 ESP from nuclear charges:  0.1263809473E+03
 
 Note: Below information are for electron density
 
 Components of gradient in x/y/z are:
  0.6575903017E-14  0.6944965436E-14  0.3139849492E-15
 Norm of gradient is:  0.9569411264E-14
 
 Components of Laplacian in x/y/z are:
 -0.9459985185E+01 -0.8935246572E+01 -0.9292507743E+01
 Total: -0.2768773950E+02
 
 Hessian matrix:
 -0.9459985185E+01  0.4554147401E-01 -0.2525975581E-01
  0.4554147401E-01 -0.8935246572E+01 -0.2940812236E+00
 -0.2525975581E-01 -0.2940812236E+00 -0.9292507743E+01
 Eigenvalues of Hessian: -0.9463909039E+01 -0.9457942843E+01 -0.8765887619E+01
 Eigenvectors (columns) of Hessian:
 -0.9958050361E+00  0.5267495702E-01  0.7481763820E-01
  0.9101569005E-01  0.4861723687E+00  0.8691102186E+00
  0.9406075030E-02  0.8722739116E+00 -0.4889271407E+00
 Determinant of Hessian: -0.7846268058E+03
 Ellipticity of electron density:    0.000631
 eta index:   -1.079629
 Stiffness:   -1.078949
 
 Stress tensor:
 -0.2367896948E+01  0.1149859940E-01 -0.6313726437E-02
  0.1149859940E-01 -0.2237152739E+01 -0.7376601749E-01
 -0.6313726437E-02 -0.7376601749E-01 -0.2326796660E+01
 Eigenvalues of stress tensor: -0.2368918834E+01 -0.2368261962E+01 -0.2194665551E+01
 Eigenvectors (columns) of stress tensor:
 -0.9751723570E+00  0.2081774954E+00  0.7550499707E-01
  0.1667039638E+00  0.4656732317E+00  0.8691134734E+00
  0.1457692101E+00  0.8601224167E+00 -0.4888156766E+00
 Stress tensor stiffness:    1.079399
 Stress tensor polarizability:    0.926442
 
 ----------------   CP    37,     Type (3,-3)   ----------------
 Corresponding nucleus:    61(H )
 Position (Bohr):      -18.459067358998   20.731970009534   11.159778229131
 Position (Angstrom):   -9.768117780905   10.970886066170    5.905500317588
 Density of all electrons:  0.4219145460E+00
 Density of Alpha electrons:  0.2109572730E+00
 Density of Beta electrons:  0.2109572730E+00
 Spin density of electrons:  0.0000000000E+00
 Lagrangian kinetic energy G(r):  0.1919950363E-01
 G(r) in X,Y,Z:  0.4663480303E-02  0.6816323489E-02  0.7719699842E-02
 Hamiltonian kinetic energy K(r):  0.6119644273E+01
 Potential energy density V(r): -0.6138843777E+01
 Energy density E(r) or H(r): -0.6119644273E+01
 Laplacian of electron density: -0.2440177908E+02
 Electron localization function (ELF):  0.9992060341E+00
 Localized orbital locator (LOL):  0.9725981007E+00
 Local information entropy:  0.3384964284E-02
 Interaction region indicator (IRI):  0.2086695090E-13
 Reduced density gradient (RDG):  0.1000000000E+03
 Reduced density gradient with promolecular approximation:  0.1000000000E+03
 Sign(lambda2)*rho: -0.4219145460E+00
 Sign(lambda2)*rho with promolecular approximation: -0.2948768780E+00
 Corr. hole for alpha, ref.:   0.00000   0.00000   0.00000 : -0.8136074977E-06
 Source function, ref.:   0.00000   0.00000   0.00000 :  0.6490493098E-01
 Wavefunction value for orbital       1 : -0.4376877983E-06
 Average local ionization energy (ALIE):  0.5741327711E+00
 van der Waals potential (probe atom: C ):  0.1520481225E+26 kcal/mol
 Delta-g (under promolecular approximation):  0.2286245733E+00
 Delta-g (under Hirshfeld partition):  0.3602821813E+00
 User-defined real space function:  0.1000000000E+01
 ESP from nuclear charges:  0.9205695082E+02
 
 Note: Below information are for electron density
 
 Components of gradient in x/y/z are:
 -0.5186823193E-14  0.2034830637E-14 -0.5846451795E-14
 Norm of gradient is:  0.8076179118E-14
 
 Components of Laplacian in x/y/z are:
 -0.8317647971E+01 -0.7753395713E+01 -0.8330735394E+01
 Total: -0.2440177908E+02
 
 Hessian matrix:
 -0.8317647971E+01  0.5061026473E+00  0.2872254309E+00
  0.5061026473E+00 -0.7753395713E+01  0.4810086703E+00
  0.2872254309E+00  0.4810086703E+00 -0.8330735394E+01
 Eigenvalues of Hessian: -0.8616046598E+01 -0.8603023430E+01 -0.7182709050E+01
 Eigenvectors (columns) of Hessian:
  0.8890608431E+00  0.3740390678E-01 -0.4562584410E+00
 -0.3759298124E+00 -0.5091011811E+00 -0.7742691803E+00
 -0.2612424034E+00  0.8598935604E+00 -0.4385606817E+00
 Determinant of Hessian: -0.5324114902E+03
 Ellipticity of electron density:    0.001514
 eta index:   -1.199554
 Stiffness:   -1.197741
 
 Stress tensor:
 -0.2088738953E+01  0.1282229816E+00  0.7260611208E-01
  0.1282229816E+00 -0.1951981575E+01  0.1219659978E+00
  0.7260611208E-01  0.1219659978E+00 -0.2098123248E+01
 Eigenvalues of stress tensor: -0.2167232876E+01 -0.2165549307E+01 -0.1806061594E+01
 Eigenvectors (columns) of stress tensor:
  0.1955601355E-01  0.8865380005E+00 -0.4622422915E+00
 -0.5016813308E+00 -0.3912135533E+00 -0.7715359992E+00
  0.8648314313E+00 -0.2469864964E+00 -0.4371089863E+00
 Stress tensor stiffness:    1.199977
 Stress tensor polarizability:    0.833349
 
 ----------------   CP    38,     Type (3,-3)   ----------------
 Corresponding nucleus:    84(C )
 Position (Bohr):       -3.552256058515   15.883658986472   -0.249693307561
 Position (Angstrom):   -1.879772953458    8.405270361396   -0.132132008076
 Density of all electrons:  0.1220182977E+03
 Density of Alpha electrons:  0.6100914885E+02
 Density of Beta electrons:  0.6100914885E+02
 Spin density of electrons:  0.0000000000E+00
 Lagrangian kinetic energy G(r):  0.8612339874E+01
 G(r) in X,Y,Z:  0.3138042698E+01  0.2399569946E+01  0.3074727231E+01
 Hamiltonian kinetic energy K(r):  0.2419578955E+06
 Potential energy density V(r): -0.2419665078E+06
 Energy density E(r) or H(r): -0.2419578955E+06
 Laplacian of electron density: -0.9677971325E+06
 Electron localization function (ELF):  0.9999990015E+00
 Localized orbital locator (LOL):  0.9990017395E+00
 Local information entropy:  0.2616204295E+00
 Interaction region indicator (IRI):  0.7930786576E-12
 Reduced density gradient (RDG):  0.1000000000E+03
 Reduced density gradient with promolecular approximation:  0.1000000000E+03
 Sign(lambda2)*rho: -0.1220182977E+03
 Sign(lambda2)*rho with promolecular approximation: -0.1213898380E+03
 Corr. hole for alpha, ref.:   0.00000   0.00000   0.00000 : -0.1550928949E-01
 Source function, ref.:   0.00000   0.00000   0.00000 :  0.4731239041E+04
 Wavefunction value for orbital       1 :  0.1959062497E-05
 Average local ionization energy (ALIE):  0.9607324567E+01
 van der Waals potential (probe atom: C ):  0.2897939769E+76 kcal/mol
 Delta-g (under promolecular approximation):  0.4201268582E-01
 Delta-g (under Hirshfeld partition):  0.5154087229E-01
 User-defined real space function:  0.1000000000E+01
 ESP from nuclear charges:  0.1933177220E+07
 
 Note: Below information are for electron density
 
 Components of gradient in x/y/z are:
 -0.2948041811E-10  0.1536188954E-09  0.3108291402E-11
 Norm of gradient is:  0.1564529372E-09
 
 Components of Laplacian in x/y/z are:
 -0.3225980215E+06 -0.3226008718E+06 -0.3225982393E+06
 Total: -0.9677971325E+06
 
 Hessian matrix:
 -0.3225980215E+06 -0.1071666483E+01  0.2017737179E-01
 -0.1071666483E+01 -0.3226008718E+06 -0.1839503518E+00
  0.2017737179E-01 -0.1839503518E+00 -0.3225982393E+06
 Eigenvalues of Hessian: -0.3226012392E+06 -0.3225982402E+06 -0.3225976531E+06
 Eigenvectors (columns) of Hessian:
  0.3151758197E+00 -0.1436221117E+00  0.9381028151E+00
  0.9473812919E+00 -0.1068471341E-01 -0.3199289369E+00
  0.5597222925E-01  0.9895749218E+00  0.1326973384E+00
 Determinant of Hessian: -0.3357292876E+17
 Ellipticity of electron density:    0.000009
 eta index:   -1.000011
 Stiffness:   -1.000002
 
 Stress tensor:
 -0.8065578145E+05  0.3020502507E+00 -0.1392110566E-01
  0.3020502507E+00 -0.8065501709E+05  0.5485764634E-01
 -0.1392110566E-01  0.5485764634E-01 -0.8065570927E+05
 Eigenvalues of stress tensor: -0.8065589179E+05 -0.8065570668E+05 -0.8065490934E+05
 Eigenvectors (columns) of stress tensor:
  0.9280733159E+00  0.1802650265E+00 -0.3258595412E+00
 -0.3311636634E+00 -0.7107634355E-03 -0.9435730617E+00
  0.1703248320E+00 -0.9836178196E+00 -0.5903758598E-01
 Stress tensor stiffness:    1.000012
 Stress tensor polarizability:    0.999988
 
 ----------------   CP    39,     Type (3,-3)   ----------------
 Corresponding nucleus:    85(C )
 Position (Bohr):       -3.002730759824   16.702886001341    2.468225633494
 Position (Angstrom):   -1.588976688576    8.838786628221    1.306128756612
 Density of all electrons:  0.1220445909E+03
 Density of Alpha electrons:  0.6102229543E+02
 Density of Beta electrons:  0.6102229543E+02
 Spin density of electrons:  0.0000000000E+00
 Lagrangian kinetic energy G(r):  0.8553125510E+01
 G(r) in X,Y,Z:  0.2451454350E+01  0.3164289966E+01  0.2937381194E+01
 Hamiltonian kinetic energy K(r):  0.2420183251E+06
 Potential energy density V(r): -0.2420268782E+06
 Energy density E(r) or H(r): -0.2420183251E+06
 Laplacian of electron density: -0.9680390878E+06
 Electron localization function (ELF):  0.9999990159E+00
 Localized orbital locator (LOL):  0.9990089519E+00
 Local information entropy:  0.2616495269E+00
 Interaction region indicator (IRI):  0.3137853887E-12
 Reduced density gradient (RDG):  0.1000000000E+03
 Reduced density gradient with promolecular approximation:  0.1000000000E+03
 Sign(lambda2)*rho: -0.1220445909E+03
 Sign(lambda2)*rho with promolecular approximation: -0.1213889954E+03
 Corr. hole for alpha, ref.:   0.00000   0.00000   0.00000 : -0.2416330839E-01
 Source function, ref.:   0.00000   0.00000   0.00000 :  0.4491994962E+04
 Wavefunction value for orbital       1 :  0.2869408822E-06
 Average local ionization energy (ALIE):  0.9616898097E+01
 van der Waals potential (probe atom: C ):  0.4442341715E+75 kcal/mol
 Delta-g (under promolecular approximation):  0.4132464549E-01
 Delta-g (under Hirshfeld partition):  0.5084002784E-01
 User-defined real space function:  0.1000000000E+01
 ESP from nuclear charges:  0.1653492995E+07
 
 Note: Below information are for electron density
 
 Components of gradient in x/y/z are:
 -0.4582523250E-10 -0.3689643036E-10 -0.1929498228E-10
 Norm of gradient is:  0.6191603062E-10
 
 Components of Laplacian in x/y/z are:
 -0.3226812388E+06 -0.3226784882E+06 -0.3226793608E+06
 Total: -0.9680390878E+06
 
 Hessian matrix:
 -0.3226812388E+06  0.1332203429E-01  0.1561163373E+01
  0.1332203429E-01 -0.3226784882E+06 -0.1849360542E+00
  0.1561163373E+01 -0.1849360542E+00 -0.3226793608E+06
 Eigenvalues of Hessian: -0.3226821245E+06 -0.3226786361E+06 -0.3226783273E+06
 Eigenvectors (columns) of Hessian:
  0.8695278940E+00 -0.3622461902E+00 -0.3357066268E+00
 -0.2826260877E-01 -0.7151104323E+00  0.6984399004E+00
 -0.4930745041E+00 -0.5978250306E+00 -0.6320464905E+00
 Determinant of Hessian: -0.3359811537E+17
 Ellipticity of electron density:    0.000011
 eta index:   -1.000012
 Stiffness:   -1.000001
 
 Stress tensor:
 -0.8067521261E+05  0.2962730375E-02 -0.4290307007E+00
  0.2962730375E-02 -0.8067595063E+05  0.6614673017E-01
 -0.4290307007E+00  0.6614673017E-01 -0.8067571497E+05
 Eigenvalues of stress tensor: -0.8067601527E+05 -0.8067589724E+05 -0.8067496570E+05
 Eigenvectors (columns) of stress tensor:
  0.3483798283E+00 -0.3582003281E+00 -0.8662124567E+00
 -0.6781619182E+00 -0.7342631401E+00  0.3088776301E-01
  0.6470918853E+00 -0.5766716276E+00  0.4987202883E+00
 Stress tensor stiffness:    1.000013
 Stress tensor polarizability:    0.999987
 
 ----------------   CP    40,     Type (3,-3)   ----------------
 Corresponding nucleus:   154(C )
 Position (Bohr):        2.514821659934   20.008898113081   16.108347521307
 Position (Angstrom):    1.330786311922   10.588252896722    8.524170413582
 Density of all electrons:  0.1219668372E+03
 Density of Alpha electrons:  0.6098341860E+02
 Density of Beta electrons:  0.6098341860E+02
 Spin density of electrons:  0.0000000000E+00
 Lagrangian kinetic energy G(r):  0.8911964900E+01
 G(r) in X,Y,Z:  0.2989461261E+01  0.3006269522E+01  0.2916234117E+01
 Hamiltonian kinetic energy K(r):  0.2418169496E+06
 Potential energy density V(r): -0.2418258616E+06
 Energy density E(r) or H(r): -0.2418169496E+06
 Laplacian of electron density: -0.9672321506E+06
 Electron localization function (ELF):  0.9999989293E+00
 Localized orbital locator (LOL):  0.9989663200E+00
 Local information entropy:  0.2615634636E+00
 Interaction region indicator (IRI):  0.1400560656E-11
 Reduced density gradient (RDG):  0.1000000000E+03
 Reduced density gradient with promolecular approximation:  0.1000000000E+03
 Sign(lambda2)*rho: -0.1219668372E+03
 Sign(lambda2)*rho with promolecular approximation: -0.1213954503E+03
 Corr. hole for alpha, ref.:   0.00000   0.00000   0.00000 : -0.4104642388E-04
 Source function, ref.:   0.00000   0.00000   0.00000 :  0.2982166228E+04
 Wavefunction value for orbital       1 : -0.1730209272E-07
 Average local ionization energy (ALIE):  0.9543741494E+01
 van der Waals potential (probe atom: C ):  0.1130060406E+88 kcal/mol
 Delta-g (under promolecular approximation):  0.3955000167E-01
 Delta-g (under Hirshfeld partition):  0.5275887584E-01
 User-defined real space function:  0.1000000000E+01
 ESP from nuclear charges:  0.1787199110E+08
 
 Note: Below information are for electron density
 
 Components of gradient in x/y/z are:
 -0.5623391336E-10  0.1172117230E-09  0.2436513769E-09
 Norm of gradient is:  0.2761645061E-09
 
 Components of Laplacian in x/y/z are:
 -0.3224106486E+06 -0.3224105969E+06 -0.3224109051E+06
 Total: -0.9672321506E+06
 
 Hessian matrix:
 -0.3224106486E+06 -0.2045688166E-01 -0.2455042237E+00
 -0.2045688166E-01 -0.3224105969E+06 -0.4192287636E-01
 -0.2455042237E+00 -0.4192287636E-01 -0.3224109051E+06
 Eigenvalues of Hessian: -0.3224110585E+06 -0.3224105925E+06 -0.3224104996E+06
 Eigenvectors (columns) of Hessian:
  0.5148446987E+00  0.9061069221E-01  0.8524814594E+00
  0.1001470087E+00 -0.9939470439E+00  0.4516470444E-01
  0.8514138317E+00  0.6212065948E-01 -0.5208027561E+00
 Determinant of Hessian: -0.3351416533E+17
 Ellipticity of electron density:    0.000001
 eta index:   -1.000002
 Stiffness:   -1.000000
 
 Stress tensor:
 -0.8060864106E+05  0.3242292230E-02  0.7351410983E-01
  0.3242292230E-02 -0.8060866178E+05  0.1174740519E-01
  0.7351410983E-01  0.1174740519E-01 -0.8060855875E+05
 Eigenvalues of stress tensor: -0.8060868461E+05 -0.8060866227E+05 -0.8060851471E+05
 Eigenvectors (columns) of stress tensor:
 -0.8489959472E+00 -0.1623554946E+00  0.5028385179E+00
 -0.1414077104E+00  0.9867267372E+00  0.7983862225E-01
  0.5091264491E+00  0.3322576776E-02  0.8606853196E+00
 Stress tensor stiffness:    1.000002
 Stress tensor polarizability:    0.999998
 
 ----------------   CP    41,     Type (3,-3)   ----------------
 Corresponding nucleus:    77(H )
 Position (Bohr):       -6.008255808480   18.997967312860    8.219733716032
 Position (Angstrom):   -3.179432051123   10.053291355446    4.349695762215
 Density of all electrons:  0.4534964084E+00
 Density of Alpha electrons:  0.2267482042E+00
 Density of Beta electrons:  0.2267482042E+00
 Spin density of electrons:  0.0000000000E+00
 Lagrangian kinetic energy G(r):  0.5026525021E-02
 G(r) in X,Y,Z:  0.1794156086E-02  0.1542077769E-02  0.1690291165E-02
 Hamiltonian kinetic energy K(r):  0.6919546727E+01
 Potential energy density V(r): -0.6924573252E+01
 Energy density E(r) or H(r): -0.6919546727E+01
 Laplacian of electron density: -0.2765808081E+02
 Electron localization function (ELF):  0.9999570602E+00
 Localized orbital locator (LOL):  0.9935025171E+00
 Local information entropy:  0.3604383444E-02
 Interaction region indicator (IRI):  0.1059174916E-13
 Reduced density gradient (RDG):  0.1000000000E+03
 Reduced density gradient with promolecular approximation:  0.1000000000E+03
 Sign(lambda2)*rho: -0.4534964084E+00
 Sign(lambda2)*rho with promolecular approximation: -0.2993213062E+00
 Corr. hole for alpha, ref.:   0.00000   0.00000   0.00000 : -0.1118584630E-04
 Source function, ref.:   0.00000   0.00000   0.00000 :  0.1021125576E+00
 Wavefunction value for orbital       1 :  0.1115092127E-05
 Average local ionization energy (ALIE):  0.4122438831E+00
 van der Waals potential (probe atom: C ):  0.5537466167E+28 kcal/mol
 Delta-g (under promolecular approximation):  0.1026394139E+00
 Delta-g (under Hirshfeld partition):  0.1942783187E+00
 User-defined real space function:  0.1000000000E+01
 ESP from nuclear charges:  0.1268610108E+03
 
 Note: Below information are for electron density
 
 Components of gradient in x/y/z are:
 -0.3139849492E-15 -0.4336808690E-14 -0.8890457814E-15
 Norm of gradient is:  0.4438118809E-14
 
 Components of Laplacian in x/y/z are:
 -0.9432496562E+01 -0.8940749331E+01 -0.9284834916E+01
 Total: -0.2765808081E+02
 
 Hessian matrix:
 -0.9432496562E+01  0.1008466688E+00 -0.5460984662E-01
  0.1008466688E+00 -0.8940749331E+01 -0.2938200392E+00
 -0.5460984662E-01 -0.2938200392E+00 -0.9284834916E+01
 Eigenvalues of Hessian: -0.9455390767E+01 -0.9449725181E+01 -0.8752964860E+01
 Eigenvectors (columns) of Hessian:
  0.6025528941E+00 -0.7805453336E+00 -0.1663700454E+00
 -0.4814617135E+00 -0.1892632803E+00 -0.8557885423E+00
 -0.6364940127E+00 -0.5957586701E+00  0.4898438310E+00
 Determinant of Hessian: -0.7820847997E+03
 Ellipticity of electron density:    0.000600
 eta index:   -1.080250
 Stiffness:   -1.079603
 
 Stress tensor:
 -0.2361712453E+01  0.2488402107E-01 -0.1402429961E-01
  0.2488402107E-01 -0.2238271488E+01 -0.7337897524E-01
 -0.1402429961E-01 -0.7337897524E-01 -0.2324589311E+01
 Eigenvalues of stress tensor: -0.2366714178E+01 -0.2366352357E+01 -0.2191506717E+01
 Eigenvectors (columns) of stress tensor:
 -0.6423508396E+00 -0.7483277354E+00 -0.1655022639E+00
  0.4702070789E+00 -0.2142684198E+00 -0.8561508904E+00
  0.6052195484E+00 -0.6277695793E+00  0.4895044979E+00
 Stress tensor stiffness:    1.079948
 Stress tensor polarizability:    0.925970
 
 ----------------   CP    42,     Type (3,-3)   ----------------
 Corresponding nucleus:   151(C )
 Position (Bohr):        1.235647848366   19.632665369642   13.572347071846
 Position (Angstrom):    0.653876682057   10.389159102899    7.182176768887
 Density of all electrons:  0.1219845680E+03
 Density of Alpha electrons:  0.6099228399E+02
 Density of Beta electrons:  0.6099228399E+02
 Spin density of electrons:  0.0000000000E+00
 Lagrangian kinetic energy G(r):  0.8591557407E+01
 G(r) in X,Y,Z:  0.2821426986E+01  0.2922252981E+01  0.2847877441E+01
 Hamiltonian kinetic energy K(r):  0.2418766289E+06
 Potential energy density V(r): -0.2418852205E+06
 Energy density E(r) or H(r): -0.2418766289E+06
 Laplacian of electron density: -0.9674721495E+06
 Electron localization function (ELF):  0.9999990054E+00
 Localized orbital locator (LOL):  0.9990036875E+00
 Local information entropy:  0.2615830938E+00
 Interaction region indicator (IRI):  0.1432418123E-11
 Reduced density gradient (RDG):  0.1000000000E+03
 Reduced density gradient with promolecular approximation:  0.1000000000E+03
 Sign(lambda2)*rho: -0.1219845680E+03
 Sign(lambda2)*rho with promolecular approximation: -0.1213900318E+03
 Corr. hole for alpha, ref.:   0.00000   0.00000   0.00000 : -0.1806264029E-04
 Source function, ref.:   0.00000   0.00000   0.00000 :  0.3221389657E+04
 Wavefunction value for orbital       1 : -0.1347410886E-06
 Average local ionization energy (ALIE):  0.9607360694E+01
 van der Waals potential (probe atom: C ):  0.1870615113E+76 kcal/mol
 Delta-g (under promolecular approximation):  0.4179281829E-01
 Delta-g (under Hirshfeld partition):  0.5148399003E-01
 User-defined real space function:  0.1000000000E+01
 ESP from nuclear charges:  0.1863918902E+07
 
 Note: Below information are for electron density
 
 Components of gradient in x/y/z are:
 -0.1088851231E-10  0.2820373518E-09  0.1173661168E-10
 Norm of gradient is:  0.2824913726E-09
 
 Components of Laplacian in x/y/z are:
 -0.3224908607E+06 -0.3224905189E+06 -0.3224907699E+06
 Total: -0.9674721495E+06
 
 Hessian matrix:
 -0.3224908607E+06  0.9745911663E+00  0.1129052040E+01
  0.9745911663E+00 -0.3224905189E+06 -0.1284548813E+01
  0.1129052040E+01 -0.1284548813E+01 -0.3224907699E+06
 Eigenvalues of Hessian: -0.3224929829E+06 -0.3224898150E+06 -0.3224893517E+06
 Eigenvectors (columns) of Hessian:
  0.5749549886E+00  0.8162331620E+00  0.5648173550E-01
 -0.5453844028E+00  0.4337978158E+00 -0.7171996292E+00
 -0.6099037746E+00  0.3815532470E+00  0.6945750538E+00
 Determinant of Hessian: -0.3353911909E+17
 Ellipticity of electron density:    0.000010
 eta index:   -1.000011
 Stiffness:   -1.000001
 
 Stress tensor:
 -0.8062835804E+05 -0.2614667939E+00 -0.3080428430E+00
 -0.2614667939E+00 -0.8062847424E+05  0.3645415448E+00
 -0.3080428430E+00  0.3645415448E+00 -0.8062838822E+05
 Eigenvalues of stress tensor: -0.8062879869E+05 -0.8062864057E+05 -0.8062778123E+05
 Eigenvectors (columns) of stress tensor:
  0.4225675563E-01 -0.8179871695E+00 -0.5736822790E+00
 -0.7310763528E+00 -0.4166835685E+00  0.5402797146E+00
  0.6809858537E+00 -0.3965750803E+00  0.6156187722E+00
 Stress tensor stiffness:    1.000013
 Stress tensor polarizability:    0.999987
 
 ----------------   CP    43,     Type (3,-3)   ----------------
 Corresponding nucleus:    51(O )
 Position (Bohr):      -10.276670741489   21.201201085352   14.197100432254
 Position (Angstrom):   -5.438179960350   11.219192458140    7.512782009650
 Density of all electrons:  0.3012379681E+03
 Density of Alpha electrons:  0.1506189841E+03
 Density of Beta electrons:  0.1506189841E+03
 Spin density of electrons:  0.0000000000E+00
 Lagrangian kinetic energy G(r):  0.7595417547E+02
 G(r) in X,Y,Z:  0.2902153027E+02  0.2002381593E+02  0.2690882927E+02
 Hamiltonian kinetic energy K(r):  0.1125363329E+07
 Potential energy density V(r): -0.1125439283E+07
 Energy density E(r) or H(r): -0.1125363329E+07
 Laplacian of electron density: -0.4501149497E+07
 Electron localization function (ELF):  0.9999961812E+00
 Localized orbital locator (LOL):  0.9980496210E+00
 Local information entropy:  0.3634825915E+00
 Interaction region indicator (IRI):  0.3001035859E-11
 Reduced density gradient (RDG):  0.1000000000E+03
 Reduced density gradient with promolecular approximation:  0.1000000000E+03
 Sign(lambda2)*rho: -0.3012379681E+03
 Sign(lambda2)*rho with promolecular approximation: -0.2923733961E+03
 Corr. hole for alpha, ref.:   0.00000   0.00000   0.00000 : -0.4779829919E-04
 Source function, ref.:   0.00000   0.00000   0.00000 :  0.1302157755E+05
 Wavefunction value for orbital       1 : -0.1022435706E-05
 Average local ionization energy (ALIE):  0.1789149079E+02
 van der Waals potential (probe atom: C ):  0.1028745180E+73 kcal/mol
 Delta-g (under promolecular approximation):  0.4281117752E-01
 Delta-g (under Hirshfeld partition):  0.7220877061E-01
 User-defined real space function:  0.1000000000E+01
 ESP from nuclear charges:  0.1427621114E+07
 
 Note: Below information are for electron density
 
 Components of gradient in x/y/z are:
 -0.8665210771E-09 -0.3453497488E-09 -0.1299733654E-08
 Norm of gradient is:  0.1599822739E-08
 
 Components of Laplacian in x/y/z are:
 -0.1500368097E+07 -0.1500405383E+07 -0.1500376017E+07
 Total: -0.4501149497E+07
 
 Hessian matrix:
 -0.1500368097E+07 -0.3255351527E+01 -0.9285142309E+01
 -0.3255351527E+01 -0.1500405383E+07  0.2477175347E+00
 -0.9285142309E+01  0.2477175347E+00 -0.1500376017E+07
 Eigenvalues of Hessian: -0.1500405677E+07 -0.1500382045E+07 -0.1500361775E+07
 Eigenvectors (columns) of Hessian:
 -0.9124926480E-01  0.5420519586E+00 -0.8353761104E+00
 -0.9956221500E+00 -0.6671809698E-01  0.6546166856E-01
 -0.2025107869E-01  0.8376922882E+00  0.5457669137E+00
 Determinant of Hessian: -0.3377587029E+19
 Ellipticity of electron density:    0.000016
 eta index:   -1.000029
 Stiffness:   -1.000014
 
 Stress tensor:
 -0.3751500672E+06  0.7414741439E+00  0.2691627065E+01
  0.7414741439E+00 -0.3751413934E+06 -0.1220819179E+00
  0.2691627065E+01 -0.1220819179E+00 -0.3751478220E+06
 Eigenvalues of stress tensor: -0.3751519056E+06 -0.3751460485E+06 -0.3751413285E+06
 Eigenvectors (columns) of stress tensor:
 -0.8322783942E+00 -0.5469631464E+00  0.9024406369E-01
  0.6509783535E-01  0.6523381942E-01  0.9957443551E+00
  0.5505224304E+00 -0.8346112061E+00  0.1868658163E-01
 Stress tensor stiffness:    1.000028
 Stress tensor polarizability:    0.999972
 
 ----------------   CP    44,     Type (3,-3)   ----------------
 Corresponding nucleus:    95(H )
 Position (Bohr):       -5.130450821450   16.990945798080   -0.896233846483
 Position (Angstrom):   -2.714917656370    8.991221308032   -0.474266527199
 Density of all electrons:  0.4543949311E+00
 Density of Alpha electrons:  0.2271974655E+00
 Density of Beta electrons:  0.2271974655E+00
 Spin density of electrons:  0.0000000000E+00
 Lagrangian kinetic energy G(r):  0.4536906897E-02
 G(r) in X,Y,Z:  0.1552228736E-02  0.1157830101E-02  0.1826848060E-02
 Hamiltonian kinetic energy K(r):  0.6920361747E+01
 Potential energy density V(r): -0.6924898654E+01
 Energy density E(r) or H(r): -0.6920361747E+01
 Laplacian of electron density: -0.2766329936E+02
 Electron localization function (ELF):  0.9999652329E+00
 Localized orbital locator (LOL):  0.9941509168E+00
 Local information entropy:  0.3610591890E-02
 Interaction region indicator (IRI):  0.3068635788E-13
 Reduced density gradient (RDG):  0.1000000000E+03
 Reduced density gradient with promolecular approximation:  0.1000000000E+03
 Sign(lambda2)*rho: -0.4543949311E+00
 Sign(lambda2)*rho with promolecular approximation: -0.2992397857E+00
 Corr. hole for alpha, ref.:   0.00000   0.00000   0.00000 : -0.3623584449E-01
 Source function, ref.:   0.00000   0.00000   0.00000 :  0.1238729159E+00
 Wavefunction value for orbital       1 : -0.1584605490E-05
 Average local ionization energy (ALIE):  0.4089200006E+00
 van der Waals potential (probe atom: C ):  0.4745909663E+28 kcal/mol
 Delta-g (under promolecular approximation):  0.1038669738E+00
 Delta-g (under Hirshfeld partition):  0.1972601203E+00
 User-defined real space function:  0.1000000000E+01
 ESP from nuclear charges:  0.1231008684E+03
 
 Note: Below information are for electron density
 
 Components of gradient in x/y/z are:
 -0.1304078373E-14  0.1281787176E-13  0.2315855840E-15
 Norm of gradient is:  0.1288612001E-13
 
 Components of Laplacian in x/y/z are:
 -0.9029209360E+01 -0.9250023725E+01 -0.9384066277E+01
 Total: -0.2766329936E+02
 
 Hessian matrix:
 -0.9029209360E+01 -0.3015644435E+00  0.1742259250E+00
 -0.3015644435E+00 -0.9250023725E+01 -0.1229500315E+00
  0.1742259250E+00 -0.1229500315E+00 -0.9384066277E+01
 Eigenvalues of Hessian: -0.9460916148E+01 -0.9455291714E+01 -0.8747091501E+01
 Eigenvectors (columns) of Hessian:
  0.5211308942E+00 -0.3530221815E+00  0.7770443555E+00
  0.8383754433E+00  0.4123001519E-01 -0.5435316936E+00
  0.1598411936E+00  0.9347060635E+00  0.3174513626E+00
 Determinant of Hessian: -0.7824773861E+03
 Ellipticity of electron density:    0.000595
 eta index:   -1.081607
 Stiffness:   -1.080964
 
 Stress tensor:
 -0.2260406797E+01 -0.7554260161E-01  0.4382314371E-01
 -0.7554260161E-01 -0.2314821592E+01 -0.3083786565E-01
  0.4382314371E-01 -0.3083786565E-01 -0.2349670265E+01
 Eigenvalues of stress tensor: -0.2367910307E+01 -0.2367583676E+01 -0.2189404672E+01
 Eigenvectors (columns) of stress tensor:
  0.5457582109E+00 -0.3163693654E+00  0.7759242231E+00
  0.8324129870E+00  0.9848850106E-01 -0.5453335073E+00
  0.9610720196E-01  0.9435096395E+00  0.3171008766E+00
 Stress tensor stiffness:    1.081532
 Stress tensor polarizability:    0.924615
 
 ----------------   CP    45,     Type (3,-3)   ----------------
 Corresponding nucleus:   158(H )
 Position (Bohr):        1.433972081597   21.258978738902   17.294623231188
 Position (Angstrom):    0.758825346652   11.249767075698    9.151920485098
 Density of all electrons:  0.4469727882E+00
 Density of Alpha electrons:  0.2234863941E+00
 Density of Beta electrons:  0.2234863941E+00
 Spin density of electrons:  0.0000000000E+00
 Lagrangian kinetic energy G(r):  0.4834431202E-02
 G(r) in X,Y,Z:  0.1657431059E-02  0.1600130676E-02  0.1576869467E-02
 Hamiltonian kinetic energy K(r):  0.6831725187E+01
 Potential energy density V(r): -0.6836559619E+01
 Energy density E(r) or H(r): -0.6831725187E+01
 Laplacian of electron density: -0.2730756302E+02
 Electron localization function (ELF):  0.9999583073E+00
 Localized orbital locator (LOL):  0.9935974625E+00
 Local information entropy:  0.3559252129E-02
 Interaction region indicator (IRI):  0.4022350611E-12
 Reduced density gradient (RDG):  0.1000000000E+03
 Reduced density gradient with promolecular approximation:  0.1000000000E+03
 Sign(lambda2)*rho: -0.4469727882E+00
 Sign(lambda2)*rho with promolecular approximation: -0.2996604553E+00
 Corr. hole for alpha, ref.:   0.00000   0.00000   0.00000 : -0.4504230234E-06
 Source function, ref.:   0.00000   0.00000   0.00000 :  0.7918546566E-01
 Wavefunction value for orbital       1 : -0.6784408204E-07
 Average local ionization energy (ALIE):  0.4031423610E+00
 van der Waals potential (probe atom: C ):  0.7940927386E+28 kcal/mol
 Delta-g (under promolecular approximation):  0.1035458914E+00
 Delta-g (under Hirshfeld partition):  0.1914948000E+00
 User-defined real space function:  0.1000000000E+01
 ESP from nuclear charges:  0.9953969521E+02
 
 Note: Below information are for electron density
 
 Components of gradient in x/y/z are:
  0.8697036147E-13 -0.1056568028E-12 -0.9374619137E-13
 Norm of gradient is:  0.1658781243E-12
 
 Components of Laplacian in x/y/z are:
 -0.9139038453E+01 -0.9072699220E+01 -0.9095825352E+01
 Total: -0.2730756302E+02
 
 Hessian matrix:
 -0.9139038453E+01 -0.2107035276E+00 -0.2019093452E+00
 -0.2107035276E+00 -0.9072699220E+01  0.2350187212E+00
 -0.2019093452E+00  0.2350187212E+00 -0.9095825352E+01
 Eigenvalues of Hessian: -0.9320549535E+01 -0.9318896785E+01 -0.8668116705E+01
 Eigenvectors (columns) of Hessian:
  0.6560885077E+00  0.5404454000E+00  0.5267510225E+00
 -0.1445979587E+00  0.7750657168E+00 -0.6151134570E+00
  0.7407018971E+00 -0.3274017475E+00 -0.5866590111E+00
 Determinant of Hessian: -0.7528886851E+03
 Ellipticity of electron density:    0.000177
 eta index:   -1.075268
 Stiffness:   -1.075077
 
 Stress tensor:
 -0.2288074475E+01 -0.5353099605E-01 -0.5101396854E-01
 -0.5353099605E-01 -0.2271375066E+01  0.5956823469E-01
 -0.5101396854E-01  0.5956823469E-01 -0.2277110077E+01
 Eigenvalues of stress tensor: -0.2333907650E+01 -0.2333879723E+01 -0.2168772246E+01
 Eigenvectors (columns) of stress tensor:
 -0.8490319517E+00  0.3994953022E-01 -0.5268289855E+00
 -0.4133814810E+00 -0.6712058829E+00  0.6153035137E+00
 -0.3290296280E+00  0.7401936894E+00  0.5863896367E+00
 Stress tensor stiffness:    1.076142
 Stress tensor polarizability:    0.929245
 
 ----------------   CP    46,     Type (3,-3)   ----------------
 Corresponding nucleus:    83(C )
 Position (Bohr):       -1.325495704638   16.333209392668   -2.031413568436
 Position (Angstrom):   -0.701422120044    8.643162191507   -1.074977766336
 Density of all electrons:  0.1220210041E+03
 Density of Alpha electrons:  0.6101050205E+02
 Density of Beta electrons:  0.6101050205E+02
 Spin density of electrons:  0.0000000000E+00
 Lagrangian kinetic energy G(r):  0.8629888447E+01
 G(r) in X,Y,Z:  0.3087912601E+01  0.3126762924E+01  0.2415212922E+01
 Hamiltonian kinetic energy K(r):  0.2419595281E+06
 Potential energy density V(r): -0.2419681580E+06
 Energy density E(r) or H(r): -0.2419595281E+06
 Laplacian of electron density: -0.9678035927E+06
 Electron localization function (ELF):  0.9999989975E+00
 Localized orbital locator (LOL):  0.9989997444E+00
 Local information entropy:  0.2616234248E+00
 Interaction region indicator (IRI):  0.1060100519E-11
 Reduced density gradient (RDG):  0.1000000000E+03
 Reduced density gradient with promolecular approximation:  0.1000000000E+03
 Sign(lambda2)*rho: -0.1220210041E+03
 Sign(lambda2)*rho with promolecular approximation: -0.1213900135E+03
 Corr. hole for alpha, ref.:   0.00000   0.00000   0.00000 : -0.5411881977E-04
 Source function, ref.:   0.00000   0.00000   0.00000 :  0.4664110102E+04
 Wavefunction value for orbital       1 :  0.1949501650E-05
 Average local ionization energy (ALIE):  0.9607283246E+01
 van der Waals potential (probe atom: C ):  0.3889309074E+76 kcal/mol
 Delta-g (under promolecular approximation):  0.4274764604E-01
 Delta-g (under Hirshfeld partition):  0.5225315117E-01
 User-defined real space function:  0.1000000000E+01
 ESP from nuclear charges:  0.1981158213E+07
 
 Note: Below information are for electron density
 
 Components of gradient in x/y/z are:
  0.3484676436E-10  0.2034072355E-09 -0.3388689329E-10
 Norm of gradient is:  0.2091342200E-09
 
 Components of Laplacian in x/y/z are:
 -0.3226003848E+06 -0.3226002382E+06 -0.3226029697E+06
 Total: -0.9678035927E+06
 
 Hessian matrix:
 -0.3226003848E+06 -0.2663331934E+00 -0.6816722199E+00
 -0.2663331934E+00 -0.3226002382E+06 -0.4481886062E+00
 -0.6816722199E+00 -0.4481886062E+00 -0.3226029697E+06
 Eigenvalues of Hessian: -0.3226032221E+06 -0.3226003372E+06 -0.3226000334E+06
 Eigenvectors (columns) of Hessian:
  0.2450377347E+00  0.7255720673E+00  0.6430409658E+00
  0.1653625266E+00  0.6222643299E+00 -0.7651420382E+00
  0.9553071461E+00 -0.2938235506E+00 -0.3249581154E-01
 Determinant of Hessian: -0.3357360107E+17
 Ellipticity of electron density:    0.000009
 eta index:   -1.000010
 Stiffness:   -1.000001
 
 Stress tensor:
 -0.8065627202E+05  0.9423266416E-01  0.1776899659E+00
  0.9423266416E-01 -0.8065631309E+05  0.1247773769E+00
  0.1776899659E+00  0.1247773769E+00 -0.8065557285E+05
 Eigenvalues of stress tensor: -0.8065638936E+05 -0.8065626388E+05 -0.8065550472E+05
 Eigenvectors (columns) of stress tensor:
 -0.6486590780E+00  0.7214068127E+00  0.2425151771E+00
  0.7606710870E+00  0.6249497406E+00  0.1755486233E+00
  0.2491782422E-01 -0.2983454915E+00  0.9541326269E+00
 Stress tensor stiffness:    1.000011
 Stress tensor polarizability:    0.999989
 
 ----------------   CP    47,     Type (3,-3)   ----------------
 Corresponding nucleus:    49(O )
 Position (Bohr):      -17.678128897160   22.127782337442   11.955823730108
 Position (Angstrom):   -9.354862943783   11.709518140796    6.326749455546
 Density of all electrons:  0.3010899367E+03
 Density of Alpha electrons:  0.1505449684E+03
 Density of Beta electrons:  0.1505449684E+03
 Spin density of electrons:  0.0000000000E+00
 Lagrangian kinetic energy G(r):  0.7613836903E+02
 G(r) in X,Y,Z:  0.2105612923E+02  0.2576609894E+02  0.2931614086E+02
 Hamiltonian kinetic energy K(r):  0.1124753412E+07
 Potential energy density V(r): -0.1124829550E+07
 Energy density E(r) or H(r): -0.1124753412E+07
 Laplacian of electron density: -0.4498709093E+07
 Electron localization function (ELF):  0.9999961563E+00
 Localized orbital locator (LOL):  0.9980433013E+00
 Local information entropy:  0.3634574943E+00
 Interaction region indicator (IRI):  0.2591864908E-11
 Reduced density gradient (RDG):  0.1000000000E+03
 Reduced density gradient with promolecular approximation:  0.1000000000E+03
 Sign(lambda2)*rho: -0.3010899367E+03
 Sign(lambda2)*rho with promolecular approximation: -0.2923737384E+03
 Corr. hole for alpha, ref.:   0.00000   0.00000   0.00000 : -0.6670162453E-04
 Source function, ref.:   0.00000   0.00000   0.00000 :  0.1164501146E+05
 Wavefunction value for orbital       1 : -0.7330152446E-06
 Average local ionization energy (ALIE):  0.1789311585E+02
 van der Waals potential (probe atom: C ):  0.1421918734E+73 kcal/mol
 Delta-g (under promolecular approximation):  0.4815970537E-01
 Delta-g (under Hirshfeld partition):  0.7771388693E-01
 User-defined real space function:  0.1000000000E+01
 ESP from nuclear charges:  0.1466641330E+07
 
 Note: Below information are for electron density
 
 Components of gradient in x/y/z are:
 -0.7712039896E-09 -0.1111875925E-08  0.2756839201E-09
 Norm of gradient is:  0.1380950864E-08
 
 Components of Laplacian in x/y/z are:
 -0.1499587490E+07 -0.1499567775E+07 -0.1499553828E+07
 Total: -0.4498709093E+07
 
 Hessian matrix:
 -0.1499587490E+07 -0.6069353178E+01 -0.3279907146E+01
 -0.6069353178E+01 -0.1499567775E+07 -0.1024144200E+02
 -0.3279907146E+01 -0.1024144200E+02 -0.1499553828E+07
 Eigenvalues of Hessian: -0.1499590276E+07 -0.1499570406E+07 -0.1499548411E+07
 Eigenvectors (columns) of Hessian:
 -0.9272543948E+00 -0.3744282717E+00 -0.1660335213E-02
 -0.3303466122E+00  0.8201595915E+00 -0.4671288476E+00
 -0.1762679869E+00  0.4325987908E+00  0.8841876967E+00
 Determinant of Hessian: -0.3372096292E+19
 Ellipticity of electron density:    0.000013
 eta index:   -1.000028
 Stiffness:   -1.000015
 
 Stress tensor:
 -0.3749389847E+06  0.1087826092E+01  0.5521126465E+00
  0.1087826092E+01 -0.3749434759E+06  0.2743195472E+01
  0.5521126465E+00  0.2743195472E+01 -0.3749470893E+06
 Eigenvalues of stress tensor: -0.3749485674E+06 -0.3749424296E+06 -0.3749385529E+06
 Eigenvectors (columns) of stress tensor:
  0.3198730209E-02 -0.3337078992E+00  0.9426711018E+00
 -0.4748434864E+00  0.8291129379E+00  0.2951192971E+00
  0.8800644474E+00  0.4485652395E+00  0.1558069137E+00
 Stress tensor stiffness:    1.000027
 Stress tensor polarizability:    0.999973
 
 ----------------   CP    48,     Type (3,-3)   ----------------
 Corresponding nucleus:    44(C )
 Position (Bohr):      -15.012360383729   21.768112674389   11.720606209798
 Position (Angstrom):   -7.944198996933   11.519189151656    6.202277704193
 Density of all electrons:  0.1220180657E+03
 Density of Alpha electrons:  0.6100903284E+02
 Density of Beta electrons:  0.6100903284E+02
 Spin density of electrons:  0.0000000000E+00
 Lagrangian kinetic energy G(r):  0.8645029380E+01
 G(r) in X,Y,Z:  0.2296836380E+01  0.3146647278E+01  0.3201545722E+01
 Hamiltonian kinetic energy K(r):  0.2419538921E+06
 Potential energy density V(r): -0.2419625371E+06
 Energy density E(r) or H(r): -0.2419538921E+06
 Laplacian of electron density: -0.9677809881E+06
 Electron localization function (ELF):  0.9999989939E+00
 Localized orbital locator (LOL):  0.9989979511E+00
 Local information entropy:  0.2616201727E+00
 Interaction region indicator (IRI):  0.1723732547E-11
 Reduced density gradient (RDG):  0.1000000000E+03
 Reduced density gradient with promolecular approximation:  0.1000000000E+03
 Sign(lambda2)*rho: -0.1220180657E+03
 Sign(lambda2)*rho with promolecular approximation: -0.1213900298E+03
 Corr. hole for alpha, ref.:   0.00000   0.00000   0.00000 : -0.8474320300E-04
 Source function, ref.:   0.00000   0.00000   0.00000 :  0.2662623561E+04
 Wavefunction value for orbital       1 : -0.2924882202E-06
 Average local ionization energy (ALIE):  0.9609709900E+01
 van der Waals potential (probe atom: C ):  0.1536310545E+76 kcal/mol
 Delta-g (under promolecular approximation):  0.4221614381E-01
 Delta-g (under Hirshfeld partition):  0.5190508848E-01
 User-defined real space function:  0.1000000000E+01
 ESP from nuclear charges:  0.1833599527E+07
 
 Note: Below information are for electron density
 
 Components of gradient in x/y/z are:
  0.1939465810E-09 -0.2205201022E-09  0.1714241249E-09
 Norm of gradient is:  0.3400450299E-09
 
 Components of Laplacian in x/y/z are:
 -0.3225959089E+06 -0.3225926214E+06 -0.3225924578E+06
 Total: -0.9677809881E+06
 
 Hessian matrix:
 -0.3225959089E+06  0.3755183774E+00  0.2082973720E+00
  0.3755183774E+00 -0.3225926214E+06 -0.7738091121E-01
  0.2082973720E+00 -0.7738091121E-01 -0.3225924578E+06
 Eigenvalues of Hessian: -0.3225959645E+06 -0.3225925977E+06 -0.3225924259E+06
 Eigenvectors (columns) of Hessian:
  0.9917169268E+00 -0.1268179055E+00  0.2036555687E-01
 -0.1128179093E+00 -0.9358498227E+00 -0.3338521060E+00
 -0.6139752760E-01 -0.3287891850E+00  0.9424054411E+00
 Determinant of Hessian: -0.3357124863E+17
 Ellipticity of electron density:    0.000010
 eta index:   -1.000011
 Stiffness:   -1.000001
 
 Stress tensor:
 -0.8065357089E+05 -0.1039331802E+00 -0.5047502282E-01
 -0.1039331802E+00 -0.8065444865E+05  0.1635331959E-01
 -0.5047502282E-01  0.1635331959E-01 -0.8065451754E+05
 Eigenvalues of stress tensor: -0.8065452211E+05 -0.8065445903E+05 -0.8065355594E+05
 Eigenvectors (columns) of stress tensor:
  0.3347135515E-01  0.1239370493E+00 -0.9917254036E+00
 -0.1718132823E+00  0.9782225779E+00  0.1164507797E+00
  0.9845607469E+00  0.1664938314E+00  0.5403646656E-01
 Stress tensor stiffness:    1.000012
 Stress tensor polarizability:    0.999988
 
 ----------------   CP    49,     Type (3,-3)   ----------------
 Corresponding nucleus:    88(O )
 Position (Bohr):       -1.974135949490   15.929058416103   -4.599691348810
 Position (Angstrom):   -1.044667755695    8.429294704944   -2.434051838978
 Density of all electrons:  0.3010865187E+03
 Density of Alpha electrons:  0.1505432593E+03
 Density of Beta electrons:  0.1505432593E+03
 Spin density of electrons:  0.0000000000E+00
 Lagrangian kinetic energy G(r):  0.7611743184E+02
 G(r) in X,Y,Z:  0.2804100720E+02  0.2608401030E+02  0.2199241433E+02
 Hamiltonian kinetic energy K(r):  0.1124751504E+07
 Potential energy density V(r): -0.1124827622E+07
 Energy density E(r) or H(r): -0.1124751504E+07
 Laplacian of electron density: -0.4498701547E+07
 Electron localization function (ELF):  0.9999961583E+00
 Localized orbital locator (LOL):  0.9980438013E+00
 Local information entropy:  0.3634569139E+00
 Interaction region indicator (IRI):  0.1462902107E-11
 Reduced density gradient (RDG):  0.1000000000E+03
 Reduced density gradient with promolecular approximation:  0.1000000000E+03
 Sign(lambda2)*rho: -0.3010865187E+03
 Sign(lambda2)*rho with promolecular approximation: -0.2923731333E+03
 Corr. hole for alpha, ref.:   0.00000   0.00000   0.00000 : -0.2887779378E-04
 Source function, ref.:   0.00000   0.00000   0.00000 :  0.2144071612E+05
 Wavefunction value for orbital       1 :  0.6798842993E-06
 Average local ionization energy (ALIE):  0.1787787624E+02
 van der Waals potential (probe atom: C ):  0.1157148964E+73 kcal/mol
 Delta-g (under promolecular approximation):  0.4772385907E-01
 Delta-g (under Hirshfeld partition):  0.7716475781E-01
 User-defined real space function:  0.1000000000E+01
 ESP from nuclear charges:  0.1441676014E+07
 
 Note: Below information are for electron density
 
 Components of gradient in x/y/z are:
 -0.1504004699E-09 -0.7647058542E-09 -0.1057509635E-10
 Norm of gradient is:  0.7794274677E-09
 
 Components of Laplacian in x/y/z are:
 -0.1499556836E+07 -0.1499563864E+07 -0.1499580848E+07
 Total: -0.4498701547E+07
 
 Hessian matrix:
 -0.1499556836E+07  0.1035111321E+02 -0.1280130335E+02
  0.1035111321E+02 -0.1499563864E+07  0.2699056076E+01
 -0.1280130335E+02  0.2699056076E+01 -0.1499580848E+07
 Eigenvalues of Hessian: -0.1499588319E+07 -0.1499566393E+07 -0.1499546835E+07
 Eigenvectors (columns) of Hessian:
  0.4391720406E+00  0.3197438702E+00 -0.8395783324E+00
 -0.2800955773E+00 -0.8392135635E+00 -0.4661191504E+00
  0.8536242653E+00 -0.4398686761E+00  0.2790002893E+00
 Determinant of Hessian: -0.3372079324E+19
 Ellipticity of electron density:    0.000015
 eta index:   -1.000028
 Stiffness:   -1.000013
 
 Stress tensor:
 -0.3749452909E+06 -0.2597095407E+01  0.2927149776E+01
 -0.2597095407E+01 -0.3749431340E+06 -0.1749501891E+00
  0.2927149776E+01 -0.1749501891E+00 -0.3749391968E+06
 Eigenvalues of stress tensor: -0.3749477065E+06 -0.3749421662E+06 -0.3749377491E+06
 Eigenvectors (columns) of stress tensor:
 -0.8395026372E+00 -0.3445065090E+00  0.4201792324E+00
 -0.4661431383E+00  0.8539769040E+00 -0.2311580024E+00
  0.2791879236E+00  0.3899214187E+00  0.8775052083E+00
 Stress tensor stiffness:    1.000027
 Stress tensor polarizability:    0.999973
 
 ----------------   CP    50,     Type (3,-3)   ----------------
 Corresponding nucleus:   156(H )
 Position (Bohr):        4.360536457159   20.816543566212   15.845048489661
 Position (Angstrom):    2.307496520440   11.015640465009    8.384838566382
 Density of all electrons:  0.4484313825E+00
 Density of Alpha electrons:  0.2242156912E+00
 Density of Beta electrons:  0.2242156912E+00
 Spin density of electrons:  0.0000000000E+00
 Lagrangian kinetic energy G(r):  0.4822833178E-02
 G(r) in X,Y,Z:  0.1084597233E-02  0.1875222459E-02  0.1863013487E-02
 Hamiltonian kinetic energy K(r):  0.6854082670E+01
 Potential energy density V(r): -0.6858905504E+01
 Energy density E(r) or H(r): -0.6854082670E+01
 Laplacian of electron density: -0.2739703935E+02
 Electron localization function (ELF):  0.9999589548E+00
 Localized orbital locator (LOL):  0.9936470931E+00
 Local information entropy:  0.3569351409E-02
 Interaction region indicator (IRI):  0.1978362725E-13
 Reduced density gradient (RDG):  0.1000000000E+03
 Reduced density gradient with promolecular approximation:  0.1000000000E+03
 Sign(lambda2)*rho: -0.4484313825E+00
 Sign(lambda2)*rho with promolecular approximation: -0.2996754292E+00
 Corr. hole for alpha, ref.:   0.00000   0.00000   0.00000 : -0.4192742822E-06
 Source function, ref.:   0.00000   0.00000   0.00000 :  0.8220344477E-01
 Wavefunction value for orbital       1 :  0.1777535617E-08
 Average local ionization energy (ALIE):  0.4001486120E+00
 van der Waals potential (probe atom: C ):  0.7683243901E+28 kcal/mol
 Delta-g (under promolecular approximation):  0.1039963452E+00
 Delta-g (under Hirshfeld partition):  0.1929330632E+00
 User-defined real space function:  0.1000000000E+01
 ESP from nuclear charges:  0.9750668136E+02
 
 Note: Below information are for electron density
 
 Components of gradient in x/y/z are:
 -0.4683753385E-15  0.8052803216E-14 -0.1405126016E-14
 Norm of gradient is:  0.8187880935E-14
 
 Components of Laplacian in x/y/z are:
 -0.8808276219E+01 -0.9246804310E+01 -0.9341958820E+01
 Total: -0.2739703935E+02
 
 Hessian matrix:
 -0.8808276219E+01  0.2366678023E+00 -0.7560375746E-01
  0.2366678023E+00 -0.9246804310E+01 -0.3263068977E-01
 -0.7560375746E-01 -0.3263068977E-01 -0.9341958820E+01
 Eigenvalues of Hessian: -0.9352484372E+01 -0.9350113637E+01 -0.8694441339E+01
 Eigenvectors (columns) of Hessian:
  0.1746383489E+00 -0.3781622434E+00  0.9091175748E+00
 -0.8829939095E-01  0.9135713357E+00  0.3969768660E+00
  0.9806654193E+00  0.1496019126E+00 -0.1261530939E+00
 Determinant of Hessian: -0.7603010005E+03
 Ellipticity of electron density:    0.000254
 eta index:   -1.075685
 Stiffness:   -1.075413
 
 Stress tensor:
 -0.2204238249E+01  0.6005632150E-01 -0.1918466672E-01
  0.6005632150E-01 -0.2315451522E+01 -0.8305461118E-02
 -0.1918466672E-01 -0.8305461118E-02 -0.2339215732E+01
 Eigenvalues of stress tensor: -0.2341905183E+01 -0.2341668682E+01 -0.2175331638E+01
 Eigenvectors (columns) of stress tensor:
  0.2344357069E+00 -0.3445941373E+00  0.9090075797E+00
 -0.2361564967E+00  0.8868687247E+00  0.3971070059E+00
  0.9430111391E+00  0.3077641071E+00 -0.1265355521E+00
 Stress tensor stiffness:    1.076574
 Stress tensor polarizability:    0.928873
 
 ----------------   CP    51,     Type (3,-3)   ----------------
 Corresponding nucleus:    55(H )
 Position (Bohr):      -14.499495768149   21.761601305496    9.743833446781
 Position (Angstrom):   -7.672802730089   11.515743483626    5.156214606871
 Density of all electrons:  0.4538352747E+00
 Density of Alpha electrons:  0.2269176373E+00
 Density of Beta electrons:  0.2269176373E+00
 Spin density of electrons:  0.0000000000E+00
 Lagrangian kinetic energy G(r):  0.4827929063E-02
 G(r) in X,Y,Z:  0.1455687136E-02  0.1888133453E-02  0.1484108473E-02
 Hamiltonian kinetic energy K(r):  0.6915448417E+01
 Potential energy density V(r): -0.6920276346E+01
 Energy density E(r) or H(r): -0.6915448417E+01
 Laplacian of electron density: -0.2764248195E+02
 Electron localization function (ELF):  0.9999604782E+00
 Localized orbital locator (LOL):  0.9937653455E+00
 Local information entropy:  0.3606725096E-02
 Interaction region indicator (IRI):  0.2811548701E-13
 Reduced density gradient (RDG):  0.1000000000E+03
 Reduced density gradient with promolecular approximation:  0.1000000000E+03
 Sign(lambda2)*rho: -0.4538352747E+00
 Sign(lambda2)*rho with promolecular approximation: -0.2991599267E+00
 Corr. hole for alpha, ref.:   0.00000   0.00000   0.00000 : -0.3631360610E-05
 Source function, ref.:   0.00000   0.00000   0.00000 :  0.7882601043E-01
 Wavefunction value for orbital       1 : -0.1123050122E-06
 Average local ionization energy (ALIE):  0.4077292685E+00
 van der Waals potential (probe atom: C ):  0.6201709581E+28 kcal/mol
 Delta-g (under promolecular approximation):  0.1020737221E+00
 Delta-g (under Hirshfeld partition):  0.1929701097E+00
 User-defined real space function:  0.1000000000E+01
 ESP from nuclear charges:  0.1212651902E+03
 
 Note: Below information are for electron density
 
 Components of gradient in x/y/z are:
 -0.1736458199E-14 -0.1064860006E-13 -0.4754877048E-14
 Norm of gradient is:  0.1179053968E-13
 
 Components of Laplacian in x/y/z are:
 -0.9402760560E+01 -0.9441520174E+01 -0.8798201217E+01
 Total: -0.2764248195E+02
 
 Hessian matrix:
 -0.9402760560E+01  0.1074200887E-02 -0.1691430946E+00
  0.1074200887E-02 -0.9441520174E+01  0.9233971541E-03
 -0.1691430946E+00  0.9233971541E-03 -0.8798201217E+01
 Eigenvalues of Hessian: -0.9447153088E+01 -0.9441233276E+01 -0.8754095587E+01
 Eigenvectors (columns) of Hessian:
  0.9438077268E+00 -0.2134548841E+00 -0.2523172355E+00
 -0.2203618416E+00 -0.9754177765E+00  0.9055254411E-03
  0.2463080056E+00 -0.5474644877E-01  0.9676441457E+00
 Determinant of Hessian: -0.7808020876E+03
 Ellipticity of electron density:    0.000627
 eta index:   -1.079170
 Stiffness:   -1.078493
 
 Stress tensor:
 -0.2353601514E+01  0.1822143223E-03 -0.4233648310E-01
  0.1822143223E-03 -0.2364156310E+01  0.2260494324E-03
 -0.4233648310E-01  0.2260494324E-03 -0.2202518521E+01
 Eigenvalues of stress tensor: -0.2364748247E+01 -0.2364064417E+01 -0.2191463682E+01
 Eigenvectors (columns) of stress tensor:
  0.8999805294E+00 -0.3552561341E+00 -0.2526422884E+00
 -0.3669240713E+00 -0.9302503566E+00  0.9999336618E-03
  0.2353758114E+00 -0.9180061622E-01  0.9675592355E+00
 Stress tensor stiffness:    1.079073
 Stress tensor polarizability:    0.926722
 
 ----------------   CP    52,     Type (3,-3)   ----------------
 Corresponding nucleus:    99(H )
 Position (Bohr):       -2.192380396408   19.518022165585    6.528825076778
 Position (Angstrom):   -1.160157743410   10.328492531927    3.454905444603
 Density of all electrons:  0.4550257661E+00
 Density of Alpha electrons:  0.2275128831E+00
 Density of Beta electrons:  0.2275128831E+00
 Spin density of electrons:  0.0000000000E+00
 Lagrangian kinetic energy G(r):  0.4858883282E-02
 G(r) in X,Y,Z:  0.1823068568E-02  0.1423254180E-02  0.1612560534E-02
 Hamiltonian kinetic energy K(r):  0.6953129596E+01
 Potential energy density V(r): -0.6957988479E+01
 Energy density E(r) or H(r): -0.6953129596E+01
 Laplacian of electron density: -0.2779308285E+02
 Electron localization function (ELF):  0.9999603188E+00
 Localized orbital locator (LOL):  0.9937527878E+00
 Local information entropy:  0.3614949616E-02
 Interaction region indicator (IRI):  0.2112458521E-13
 Reduced density gradient (RDG):  0.1000000000E+03
 Reduced density gradient with promolecular approximation:  0.1000000000E+03
 Sign(lambda2)*rho: -0.4550257661E+00
 Sign(lambda2)*rho with promolecular approximation: -0.2993252951E+00
 Corr. hole for alpha, ref.:   0.00000   0.00000   0.00000 : -0.2130514859E-04
 Source function, ref.:   0.00000   0.00000   0.00000 :  0.1068586269E+00
 Wavefunction value for orbital       1 : -0.8922954531E-06
 Average local ionization energy (ALIE):  0.4096279700E+00
 van der Waals potential (probe atom: C ):  0.5404918386E+28 kcal/mol
 Delta-g (under promolecular approximation):  0.1035900175E+00
 Delta-g (under Hirshfeld partition):  0.1966483525E+00
 User-defined real space function:  0.1000000000E+01
 ESP from nuclear charges:  0.1247722088E+03
 
 Note: Below information are for electron density
 
 Components of gradient in x/y/z are:
 -0.1608305503E-14  0.8371883915E-14  0.2501471252E-14
 Norm of gradient is:  0.8884393356E-14
 
 Components of Laplacian in x/y/z are:
 -0.9204135831E+01 -0.9440130091E+01 -0.9148816928E+01
 Total: -0.2779308285E+02
 
 Hessian matrix:
 -0.9204135831E+01  0.1342509046E+00 -0.3178793620E+00
  0.1342509046E+00 -0.9440130091E+01 -0.1471625453E+00
 -0.3178793620E+00 -0.1471625453E+00 -0.9148816928E+01
 Eigenvalues of Hessian: -0.9501749535E+01 -0.9495521687E+01 -0.8795811627E+01
 Eigenvectors (columns) of Hessian:
 -0.1436292665E+00  0.7501659962E+00  0.6454623242E+00
  0.9526866301E+00 -0.7173731221E-01  0.2953674708E+00
  0.2678783653E+00  0.6573467397E+00 -0.7043695374E+00
 Determinant of Hessian: -0.7935939132E+03
 Ellipticity of electron density:    0.000656
 eta index:   -1.080258
 Stiffness:   -1.079550
 
 Stress tensor:
 -0.2304680095E+01  0.3361202807E-01 -0.7995325634E-01
  0.3361202807E-01 -0.2362879031E+01 -0.3665915496E-01
 -0.7995325634E-01 -0.3665915496E-01 -0.2290429353E+01
 Eigenvalues of stress tensor: -0.2378253421E+01 -0.2377818401E+01 -0.2201916657E+01
 Eigenvectors (columns) of stress tensor:
 -0.2876641989E+00  0.7079929208E+00  0.6449770017E+00
  0.9483166040E+00  0.1163673727E+00  0.2952189917E+00
  0.1339586771E+00  0.6965663347E+00 -0.7048761694E+00
 Stress tensor stiffness:    1.080083
 Stress tensor polarizability:    0.925855
 
 ----------------   CP    53,     Type (3,-3)   ----------------
 Corresponding nucleus:   220(O )
 Position (Bohr):       -9.845675019717   18.604095730438   -0.365581045472
 Position (Angstrom):   -5.210106846391    9.844863490005   -0.193457158002
 Density of all electrons:  0.3013422232E+03
 Density of Alpha electrons:  0.1506711116E+03
 Density of Beta electrons:  0.1506711116E+03
 Spin density of electrons:  0.0000000000E+00
 Lagrangian kinetic energy G(r):  0.7600028593E+02
 G(r) in X,Y,Z:  0.2376244008E+02  0.2282646478E+02  0.2941138107E+02
 Hamiltonian kinetic energy K(r):  0.1125753638E+07
 Potential energy density V(r): -0.1125829638E+07
 Energy density E(r) or H(r): -0.1125753638E+07
 Laplacian of electron density: -0.4502710549E+07
 Electron localization function (ELF):  0.9999961809E+00
 Localized orbital locator (LOL):  0.9980495622E+00
 Local information entropy:  0.3635002216E+00
 Interaction region indicator (IRI):  0.5464353252E-11
 Reduced density gradient (RDG):  0.1000000000E+03
 Reduced density gradient with promolecular approximation:  0.1000000000E+03
 Sign(lambda2)*rho: -0.3013422232E+03
 Sign(lambda2)*rho with promolecular approximation: -0.2923734247E+03
 Corr. hole for alpha, ref.:   0.00000   0.00000   0.00000 : -0.8051620547E-02
 Source function, ref.:   0.00000   0.00000   0.00000 :  0.1702050536E+05
 Wavefunction value for orbital       1 : -0.2896838695E-04
 Average local ionization energy (ALIE):  0.1786225171E+02
 van der Waals potential (probe atom: C ):  0.1371243662E+73 kcal/mol
 Delta-g (under promolecular approximation):  0.5853671471E-01
 Delta-g (under Hirshfeld partition):  0.9555450426E-01
 User-defined real space function:  0.1000000000E+01
 ESP from nuclear charges:  0.1462226480E+07
 
 Note: Below information are for electron density
 
 Components of gradient in x/y/z are:
  0.1259230720E-08  0.2627984053E-08  0.5336675546E-11
 Norm of gradient is:  0.2914102034E-08
 
 Components of Laplacian in x/y/z are:
 -0.1500910089E+07 -0.1500913021E+07 -0.1500887439E+07
 Total: -0.4502710549E+07
 
 Hessian matrix:
 -0.1500910089E+07  0.3348030773E+00 -0.1059161319E+01
  0.3348030773E+00 -0.1500913021E+07 -0.2354378890E+01
 -0.1059161319E+01 -0.2354378890E+01 -0.1500887439E+07
 Eigenvalues of Hessian: -0.1500913254E+07 -0.1500910122E+07 -0.1500887172E+07
 Eigenvectors (columns) of Hessian:
  0.7578905350E-01 -0.9960010789E+00 -0.4730613365E-01
 -0.9932792919E+00 -0.7124970672E-01 -0.9121254053E-01
 -0.8747724062E-01 -0.5390111505E-01  0.9947071942E+00
 Determinant of Hessian: -0.3381102409E+19
 Ellipticity of electron density:    0.000002
 eta index:   -1.000017
 Stiffness:   -1.000015
 
 Stress tensor:
 -0.3752750471E+06 -0.2221161962E+00  0.2331736728E+00
 -0.2221161962E+00 -0.3752739083E+06  0.6865211276E+00
  0.2331736728E+00  0.6865211276E+00 -0.3752806824E+06
 Eigenvalues of stress tensor: -0.3752807626E+06 -0.3752750676E+06 -0.3752738076E+06
 Eigenvectors (columns) of stress tensor:
 -0.4447220461E-01  0.9863258755E+00 -0.1586930697E+00
 -0.1009882231E+00  0.1535979820E+00  0.9829593271E+00
  0.9938931541E+00  0.5974049944E-01  0.9277645664E-01
 Stress tensor stiffness:    1.000019
 Stress tensor polarizability:    0.999981
 
 ----------------   CP    54,     Type (3,-3)   ----------------
 Corresponding nucleus:    98(H )
 Position (Bohr):        0.932511376176   19.240937222576    5.509057267019
 Position (Angstrom):    0.493463769180   10.181865494602    2.915267559266
 Density of all electrons:  0.4512095934E+00
 Density of Alpha electrons:  0.2256047967E+00
 Density of Beta electrons:  0.2256047967E+00
 Spin density of electrons:  0.0000000000E+00
 Lagrangian kinetic energy G(r):  0.4630310207E-02
 G(r) in X,Y,Z:  0.1416002372E-02  0.1311831099E-02  0.1902476735E-02
 Hamiltonian kinetic energy K(r):  0.6886734241E+01
 Potential energy density V(r): -0.6891364551E+01
 Energy density E(r) or H(r): -0.6886734241E+01
 Laplacian of electron density: -0.2752841572E+02
 Electron localization function (ELF):  0.9999629308E+00
 Localized orbital locator (LOL):  0.9939612496E+00
 Local information entropy:  0.3588574092E-02
 Interaction region indicator (IRI):  0.2359878595E-13
 Reduced density gradient (RDG):  0.1000000000E+03
 Reduced density gradient with promolecular approximation:  0.1000000000E+03
 Sign(lambda2)*rho: -0.4512095934E+00
 Sign(lambda2)*rho with promolecular approximation: -0.2989506800E+00
 Corr. hole for alpha, ref.:   0.00000   0.00000   0.00000 : -0.2323288008E-05
 Source function, ref.:   0.00000   0.00000   0.00000 :  0.1093364184E+00
 Wavefunction value for orbital       1 : -0.4083847045E-07
 Average local ionization energy (ALIE):  0.4107776525E+00
 van der Waals potential (probe atom: C ):  0.6802832051E+28 kcal/mol
 Delta-g (under promolecular approximation):  0.1018685929E+00
 Delta-g (under Hirshfeld partition):  0.1911874517E+00
 User-defined real space function:  0.1000000000E+01
 ESP from nuclear charges:  0.1189016647E+03
 
 Note: Below information are for electron density
 
 Components of gradient in x/y/z are:
 -0.1758575924E-15 -0.8999528553E-14 -0.3959072653E-14
 Norm of gradient is:  0.9833447836E-14
 
 Components of Laplacian in x/y/z are:
 -0.8876554156E+01 -0.9279484503E+01 -0.9372377063E+01
 Total: -0.2752841572E+02
 
 Hessian matrix:
 -0.8876554156E+01 -0.2582322399E+00  0.1200528459E+00
 -0.2582322399E+00 -0.9279484503E+01 -0.5891711374E-01
  0.1200528459E+00 -0.5891711374E-01 -0.9372377063E+01
 Eigenvalues of Hessian: -0.9405556903E+01 -0.9399901860E+01 -0.8722956960E+01
 Eigenvectors (columns) of Hessian:
  0.4294264610E+00 -0.2023611968E+00  0.8801379782E+00
  0.9018451209E+00  0.4469348761E-01 -0.4297416318E+00
  0.4762659513E-01  0.9782905694E+00  0.2016910242E+00
 Determinant of Hessian: -0.7712080678E+03
 Ellipticity of electron density:    0.000602
 eta index:   -1.078253
 Stiffness:   -1.077605
 
 Stress tensor:
 -0.2221970544E+01 -0.6458481829E-01  0.3028258135E-01
 -0.6458481829E-01 -0.2322494788E+01 -0.1468676146E-01
  0.3028258135E-01 -0.1468676146E-01 -0.2346899219E+01
 Eigenvalues of stress tensor: -0.2354109737E+01 -0.2353790998E+01 -0.2183463816E+01
 Eigenvectors (columns) of stress tensor:
  0.4747502144E+00 -0.1629467508E-01  0.8799697254E+00
  0.8108050488E+00  0.3970179158E+00 -0.4300836516E+00
 -0.3423556729E+00  0.9176662019E+00  0.2016961454E+00
 Stress tensor stiffness:    1.078154
 Stress tensor polarizability:    0.927511
 
 ----------------   CP    55,     Type (3,-3)   ----------------
 Corresponding nucleus:   155(H )
 Position (Bohr):        1.029342622534   21.431785318748   12.643504218003
 Position (Angstrom):    0.544704658056   11.341212379647    6.690654298123
 Density of all electrons:  0.4576797261E+00
 Density of Alpha electrons:  0.2288398630E+00
 Density of Beta electrons:  0.2288398630E+00
 Spin density of electrons:  0.0000000000E+00
 Lagrangian kinetic energy G(r):  0.4346968394E-02
 G(r) in X,Y,Z:  0.1635966274E-02  0.1216354143E-02  0.1494647977E-02
 Hamiltonian kinetic energy K(r):  0.6975118458E+01
 Potential energy density V(r): -0.6979465427E+01
 Energy density E(r) or H(r): -0.6975118458E+01
 Laplacian of electron density: -0.2788308596E+02
 Electron localization function (ELF):  0.9999688341E+00
 Localized orbital locator (LOL):  0.9944609388E+00
 Local information entropy:  0.3633272902E-02
 Interaction region indicator (IRI):  0.2487154037E-13
 Reduced density gradient (RDG):  0.1000000000E+03
 Reduced density gradient with promolecular approximation:  0.1000000000E+03
 Sign(lambda2)*rho: -0.4576797261E+00
 Sign(lambda2)*rho with promolecular approximation: -0.2993858948E+00
 Corr. hole for alpha, ref.:   0.00000   0.00000   0.00000 : -0.1012574641E-04
 Source function, ref.:   0.00000   0.00000   0.00000 :  0.8909459946E-01
 Wavefunction value for orbital       1 :  0.1521059371E-06
 Average local ionization energy (ALIE):  0.4022256974E+00
 van der Waals potential (probe atom: C ):  0.6241364736E+28 kcal/mol
 Delta-g (under promolecular approximation):  0.1033860170E+00
 Delta-g (under Hirshfeld partition):  0.1966027954E+00
 User-defined real space function:  0.1000000000E+01
 ESP from nuclear charges:  0.1101674136E+03
 
 Note: Below information are for electron density
 
 Components of gradient in x/y/z are:
 -0.1574261554E-15 -0.9565265247E-14 -0.4393946144E-14
 Norm of gradient is:  0.1052738548E-13
 
 Components of Laplacian in x/y/z are:
 -0.9519289137E+01 -0.8979663493E+01 -0.9384133329E+01
 Total: -0.2788308596E+02
 
 Hessian matrix:
 -0.9519289137E+01 -0.6234764068E-01  0.3497982667E-01
 -0.6234764068E-01 -0.8979663493E+01 -0.2811367416E+00
  0.3497982667E-01 -0.2811367416E+00 -0.9384133329E+01
 Eigenvalues of Hessian: -0.9530233607E+01 -0.9524657776E+01 -0.8828194576E+01
 Eigenvectors (columns) of Hessian:
  0.5981614119E+00 -0.7947515317E+00  0.1028247449E+00
 -0.3096797376E+00 -0.3475826458E+00 -0.8850337646E+00
 -0.7391220369E+00 -0.4975503062E+00  0.4540289719E+00
 Determinant of Hessian: -0.8013547641E+03
 Ellipticity of electron density:    0.000585
 eta index:   -1.079522
 Stiffness:   -1.078891
 
 Stress tensor:
 -0.2383094217E+01 -0.1610933931E-01  0.8353125996E-02
 -0.1610933931E-01 -0.2247348582E+01 -0.7034572009E-01
  0.8353125996E-02 -0.7034572009E-01 -0.2349022628E+01
 Eigenvalues of stress tensor: -0.2385090312E+01 -0.2384878690E+01 -0.2209496424E+01
 Eigenvectors (columns) of stress tensor:
  0.7244967048E+00 -0.6813929870E+00  0.1039621177E+00
 -0.2444133054E+00 -0.3949894306E+00 -0.8855763580E+00
 -0.6444894575E+00 -0.6161874284E+00  0.4527100531E+00
 Stress tensor stiffness:    1.079472
 Stress tensor polarizability:    0.926379
 
 ----------------   CP    56,     Type (3,-3)   ----------------
 Corresponding nucleus:    86(C )
 Position (Bohr):       -1.765949963606   19.305239320934    2.525560462091
 Position (Angstrom):   -0.934500476335   10.215892699667    1.336469041296
 Density of all electrons:  0.1220267854E+03
 Density of Alpha electrons:  0.6101339270E+02
 Density of Beta electrons:  0.6101339270E+02
 Spin density of electrons:  0.0000000000E+00
 Lagrangian kinetic energy G(r):  0.8637751178E+01
 G(r) in X,Y,Z:  0.2645340348E+01  0.3159914116E+01  0.2832496714E+01
 Hamiltonian kinetic energy K(r):  0.2419802302E+06
 Potential energy density V(r): -0.2419888680E+06
 Energy density E(r) or H(r): -0.2419802302E+06
 Laplacian of electron density: -0.9678863699E+06
 Electron localization function (ELF):  0.9999989958E+00
 Localized orbital locator (LOL):  0.9989989130E+00
 Local information entropy:  0.2616298231E+00
 Interaction region indicator (IRI):  0.1203574865E-11
 Reduced density gradient (RDG):  0.1000000000E+03
 Reduced density gradient with promolecular approximation:  0.1000000000E+03
 Sign(lambda2)*rho: -0.1220267854E+03
 Sign(lambda2)*rho with promolecular approximation: -0.1213899105E+03
 Corr. hole for alpha, ref.:   0.00000   0.00000   0.00000 : -0.1645120753E-03
 Source function, ref.:   0.00000   0.00000   0.00000 :  0.3939809725E+04
 Wavefunction value for orbital       1 : -0.5930230247E-06
 Average local ionization energy (ALIE):  0.9613833742E+01
 van der Waals potential (probe atom: C ):  0.8006936124E+75 kcal/mol
 Delta-g (under promolecular approximation):  0.4214537617E-01
 Delta-g (under Hirshfeld partition):  0.5199304721E-01
 User-defined real space function:  0.1000000000E+01
 ESP from nuclear charges:  0.1736694308E+07
 
 Note: Below information are for electron density
 
 Components of gradient in x/y/z are:
 -0.8727740752E-12  0.2373840013E-09 -0.5567601935E-11
 Norm of gradient is:  0.2374508876E-09
 
 Components of Laplacian in x/y/z are:
 -0.3226296892E+06 -0.3226277125E+06 -0.3226289682E+06
 Total: -0.9678863699E+06
 
 Hessian matrix:
 -0.3226296892E+06 -0.3256453065E+00  0.1768821662E+01
 -0.3256453065E+00 -0.3226277125E+06 -0.9692027486E-01
  0.1768821662E+01 -0.9692027486E-01 -0.3226289682E+06
 Eigenvalues of Hessian: -0.3226311446E+06 -0.3226279071E+06 -0.3226273182E+06
 Eigenvectors (columns) of Hessian:
  0.7760298272E+00 -0.3365078401E+00 -0.5334230787E+00
  0.5589153625E-01 -0.8057484064E+00  0.5896148249E+00
 -0.6282148068E+00 -0.4873725260E+00 -0.6064768564E+00
 Determinant of Hessian: -0.3358221656E+17
 Ellipticity of electron density:    0.000010
 eta index:   -1.000012
 Stiffness:   -1.000002
 
 Stress tensor:
 -0.8066271298E+05  0.9380957667E-01 -0.4925891716E+00
  0.9380957667E-01 -0.8066324795E+05  0.2318522124E-01
 -0.4925891716E+00  0.2318522124E-01 -0.8066290704E+05
 Eigenvalues of stress tensor: -0.8066336485E+05 -0.8066319872E+05 -0.8066230440E+05
 Eigenvectors (columns) of stress tensor:
  0.5483868682E+00 -0.3166565917E+00 -0.7739511908E+00
 -0.5627439397E+00 -0.8243432713E+00 -0.6146079566E-01
  0.6185394904E+00 -0.4692406355E+00  0.6302556028E+00
 Stress tensor stiffness:    1.000013
 Stress tensor polarizability:    0.999987
 
 ----------------   CP    57,     Type (3,-3)   ----------------
 Corresponding nucleus:   100(H )
 Position (Bohr):       -2.934567679831   17.352639936420   -5.159178276364
 Position (Angstrom):   -1.552906340019    9.182621603359   -2.730119570838
 Density of all electrons:  0.4091565717E+00
 Density of Alpha electrons:  0.2045782859E+00
 Density of Beta electrons:  0.2045782859E+00
 Spin density of electrons:  0.0000000000E+00
 Lagrangian kinetic energy G(r):  0.2080477087E-01
 G(r) in X,Y,Z:  0.7525267597E-02  0.8174648070E-02  0.5104855205E-02
 Hamiltonian kinetic energy K(r):  0.5948844496E+01
 Potential energy density V(r): -0.5969649267E+01
 Energy density E(r) or H(r): -0.5948844496E+01
 Laplacian of electron density: -0.2371215890E+02
 Electron localization function (ELF):  0.9989675737E+00
 Localized orbital locator (LOL):  0.9688678110E+00
 Local information entropy:  0.3295641025E-02
 Interaction region indicator (IRI):  0.6774347049E-14
 Reduced density gradient (RDG):  0.1000000000E+03
 Reduced density gradient with promolecular approximation:  0.1000000000E+03
 Sign(lambda2)*rho: -0.4091565717E+00
 Sign(lambda2)*rho with promolecular approximation: -0.2939996028E+00
 Corr. hole for alpha, ref.:   0.00000   0.00000   0.00000 : -0.9161891850E-04
 Source function, ref.:   0.00000   0.00000   0.00000 :  0.1028892703E+00
 Wavefunction value for orbital       1 : -0.1723833625E-05
 Average local ionization energy (ALIE):  0.5548689221E+00
 van der Waals potential (probe atom: C ):  0.1857106900E+26 kcal/mol
 Delta-g (under promolecular approximation):  0.2177545057E+00
 Delta-g (under Hirshfeld partition):  0.3337401519E+00
 User-defined real space function:  0.1000000000E+01
 ESP from nuclear charges:  0.1014178439E+03
 
 Note: Below information are for electron density
 
 Components of gradient in x/y/z are:
  0.3426078865E-15 -0.2347948225E-14 -0.8916478667E-15
 Norm of gradient is:  0.2534813001E-14
 
 Components of Laplacian in x/y/z are:
 -0.7967910441E+01 -0.7534311145E+01 -0.8209937313E+01
 Total: -0.2371215890E+02
 
 Hessian matrix:
 -0.7967910441E+01 -0.5603149623E+00  0.2405781664E+00
 -0.5603149623E+00 -0.7534311145E+01 -0.3572837325E+00
  0.2405781664E+00 -0.3572837325E+00 -0.8209937313E+01
 Eigenvalues of Hessian: -0.8363851834E+01 -0.8350982271E+01 -0.6997324795E+01
 Eigenvectors (columns) of Hessian:
  0.3895793546E-01 -0.8458591064E+00 -0.5319818149E+00
  0.4173515263E+00 -0.4699517403E+00  0.7777937164E+00
  0.9079096777E+00  0.2523246598E+00 -0.3347122395E+00
 Determinant of Hessian: -0.4887377953E+03
 Ellipticity of electron density:    0.001541
 eta index:   -1.195293
 Stiffness:   -1.193454
 
 Stress tensor:
 -0.2007028146E+01 -0.1397502474E+00  0.6158375127E-01
 -0.1397502474E+00 -0.1899927082E+01 -0.8869161583E-01
  0.6158375127E-01 -0.8869161583E-01 -0.2062694039E+01
 Eigenvalues of stress tensor: -0.2103279075E+01 -0.2101674386E+01 -0.1764695806E+01
 Eigenvectors (columns) of stress tensor:
  0.8438018241E+00  0.6116132002E-01  0.5331583016E+00
  0.4576379049E+00  0.4368929981E+00 -0.7743978668E+00
 -0.2802963246E+00  0.8974317808E+00  0.3406613704E+00
 Stress tensor stiffness:    1.191865
 Stress tensor polarizability:    0.839021
 
 ----------------   CP    58,     Type (3,-3)   ----------------
 Corresponding nucleus:    56(H )
 Position (Bohr):      -14.427002336584   24.261638380246   14.840470506005
 Position (Angstrom):   -7.634440858165   12.838706129996    7.853238790856
 Density of all electrons:  0.4517567416E+00
 Density of Alpha electrons:  0.2258783708E+00
 Density of Beta electrons:  0.2258783708E+00
 Spin density of electrons:  0.0000000000E+00
 Lagrangian kinetic energy G(r):  0.4804540337E-02
 G(r) in X,Y,Z:  0.1805293646E-02  0.1518171924E-02  0.1481074767E-02
 Hamiltonian kinetic energy K(r):  0.6884887841E+01
 Potential energy density V(r): -0.6889692381E+01
 Energy density E(r) or H(r): -0.6884887841E+01
 Laplacian of electron density: -0.2752033320E+02
 Electron localization function (ELF):  0.9999602559E+00
 Localized orbital locator (LOL):  0.9937480074E+00
 Local information entropy:  0.3592357763E-02
 Interaction region indicator (IRI):  0.4099190058E-13
 Reduced density gradient (RDG):  0.1000000000E+03
 Reduced density gradient with promolecular approximation:  0.1000000000E+03
 Sign(lambda2)*rho: -0.4517567416E+00
 Sign(lambda2)*rho with promolecular approximation: -0.2992661648E+00
 Corr. hole for alpha, ref.:   0.00000   0.00000   0.00000 : -0.2598829229E-05
 Source function, ref.:   0.00000   0.00000   0.00000 :  0.6867240659E-01
 Wavefunction value for orbital       1 :  0.5175760499E-07
 Average local ionization energy (ALIE):  0.4199818736E+00
 van der Waals potential (probe atom: C ):  0.5133501387E+28 kcal/mol
 Delta-g (under promolecular approximation):  0.1029678855E+00
 Delta-g (under Hirshfeld partition):  0.1944423931E+00
 User-defined real space function:  0.1000000000E+01
 ESP from nuclear charges:  0.1148539218E+03
 
 Note: Below information are for electron density
 
 Components of gradient in x/y/z are:
 -0.8452006456E-14 -0.1411609545E-13 -0.4673345044E-14
 Norm of gradient is:  0.1710382173E-13
 
 Components of Laplacian in x/y/z are:
 -0.9322374300E+01 -0.9397211115E+01 -0.8800747787E+01
 Total: -0.2752033320E+02
 
 Hessian matrix:
 -0.9322374300E+01 -0.2827256486E-01 -0.2260633978E+00
 -0.2827256486E-01 -0.9397211115E+01  0.8039247750E-01
 -0.2260633978E+00  0.8039247750E-01 -0.8800747787E+01
 Eigenvalues of Hessian: -0.9408886809E+01 -0.9405536452E+01 -0.8705909940E+01
 Eigenvectors (columns) of Hessian:
  0.5202622355E+00 -0.7804899217E+00 -0.3466449025E+00
 -0.7999017654E+00 -0.5875316257E+00  0.1223264256E+00
  0.2991393855E+00 -0.2136400499E+00  0.9299857833E+00
 Determinant of Hessian: -0.7704349662E+03
 Ellipticity of electron density:    0.000356
 eta index:   -1.080747
 Stiffness:   -1.080362
 
 Stress tensor:
 -0.2334204162E+01 -0.7460995256E-02 -0.5673486399E-01
 -0.7460995256E-02 -0.2352339123E+01  0.1982783813E-01
 -0.5673486399E-01  0.1982783813E-01 -0.2203149096E+01
 Eigenvalues of stress tensor: -0.2355362388E+01 -0.2354924457E+01 -0.2179405536E+01
 Eigenvectors (columns) of stress tensor:
  0.9327277519E+00  0.9897804265E-01 -0.3467308581E+00
  0.1493319668E+00 -0.9812821504E+00  0.1215948398E+00
  0.3282055828E+00  0.1651928826E+00  0.9300496799E+00
 Stress tensor stiffness:    1.080736
 Stress tensor polarizability:    0.925295
 
 ----------------   CP    59,     Type (3,-3)   ----------------
 Corresponding nucleus:    87(C )
 Position (Bohr):       -0.870968299072   20.106412257379    5.100471563988
 Position (Angstrom):   -0.460896575288   10.639855159626    2.699053316521
 Density of all electrons:  0.1220170088E+03
 Density of Alpha electrons:  0.6100850441E+02
 Density of Beta electrons:  0.6100850441E+02
 Spin density of electrons:  0.0000000000E+00
 Lagrangian kinetic energy G(r):  0.8658363463E+01
 G(r) in X,Y,Z:  0.3241763559E+01  0.2255016681E+01  0.3161583222E+01
 Hamiltonian kinetic energy K(r):  0.2419494380E+06
 Potential energy density V(r): -0.2419580963E+06
 Energy density E(r) or H(r): -0.2419494380E+06
 Laplacian of electron density: -0.9677631184E+06
 Electron localization function (ELF):  0.9999989907E+00
 Localized orbital locator (LOL):  0.9989963926E+00
 Local information entropy:  0.2616190030E+00
 Interaction region indicator (IRI):  0.1597713057E-11
 Reduced density gradient (RDG):  0.1000000000E+03
 Reduced density gradient with promolecular approximation:  0.1000000000E+03
 Sign(lambda2)*rho: -0.1220170088E+03
 Sign(lambda2)*rho with promolecular approximation: -0.1213890695E+03
 Corr. hole for alpha, ref.:   0.00000   0.00000   0.00000 : -0.6345396097E-03
 Source function, ref.:   0.00000   0.00000   0.00000 :  0.3709367022E+04
 Wavefunction value for orbital       1 : -0.2955610862E-05
 Average local ionization energy (ALIE):  0.9602949973E+01
 van der Waals potential (probe atom: C ):  0.5092465647E+75 kcal/mol
 Delta-g (under promolecular approximation):  0.4338233944E-01
 Delta-g (under Hirshfeld partition):  0.5282858013E-01
 User-defined real space function:  0.1000000000E+01
 ESP from nuclear charges:  0.1672419345E+07
 
 Note: Below information are for electron density
 
 Components of gradient in x/y/z are:
 -0.3079397848E-11 -0.3151576777E-09 -0.2398359289E-11
 Norm of gradient is:  0.3151818470E-09
 
 Components of Laplacian in x/y/z are:
 -0.3225863623E+06 -0.3225901068E+06 -0.3225866493E+06
 Total: -0.9677631184E+06
 
 Hessian matrix:
 -0.3225863623E+06 -0.3032255355E+00 -0.2642259351E+00
 -0.3032255355E+00 -0.3225901068E+06 -0.1137727198E+00
 -0.2642259351E+00 -0.1137727198E+00 -0.3225866493E+06
 Eigenvalues of Hessian: -0.3225901364E+06 -0.3225867876E+06 -0.3225861944E+06
 Eigenvectors (columns) of Hessian:
  0.8272194782E-01  0.4874510086E+00  0.8692229826E+00
  0.9958186801E+00 -0.7435302617E-01 -0.5307338187E-01
  0.3875868566E-01  0.8699788168E+00 -0.4915634472E+00
 Determinant of Hessian: -0.3356938902E+17
 Ellipticity of electron density:    0.000010
 eta index:   -1.000012
 Stiffness:   -1.000002
 
 Stress tensor:
 -0.8065307410E+05  0.8284178637E-01  0.7909843275E-01
  0.8284178637E-01 -0.8065203672E+05  0.2979938706E-01
  0.7909843275E-01  0.2979938706E-01 -0.8065298549E+05
 Eigenvalues of stress tensor: -0.8065312346E+05 -0.8065294407E+05 -0.8065202879E+05
 Eigenvectors (columns) of stress tensor:
  0.8712093219E+00 -0.4840507523E+00 -0.8178744771E-01
 -0.5302988416E-01  0.7283268733E-01 -0.9959333467E+00
 -0.4880390853E+00 -0.8720035945E+00 -0.3778336082E-01
 Stress tensor stiffness:    1.000014
 Stress tensor polarizability:    0.999986
 
 ----------------   CP    60,     Type (3,-3)   ----------------
 Corresponding nucleus:    46(C )
 Position (Bohr):      -10.854796159958   23.582603652884   13.007686233544
 Position (Angstrom):   -5.744110756847   12.479376426864    6.883371121368
 Density of all electrons:  0.1220299437E+03
 Density of Alpha electrons:  0.6101497184E+02
 Density of Beta electrons:  0.6101497184E+02
 Spin density of electrons:  0.0000000000E+00
 Lagrangian kinetic energy G(r):  0.8626849450E+01
 G(r) in X,Y,Z:  0.3048958279E+01  0.2434061828E+01  0.3143829343E+01
 Hamiltonian kinetic energy K(r):  0.2419852732E+06
 Potential energy density V(r): -0.2419939001E+06
 Energy density E(r) or H(r): -0.2419852732E+06
 Laplacian of electron density: -0.9679065855E+06
 Electron localization function (ELF):  0.9999989984E+00
 Localized orbital locator (LOL):  0.9990002183E+00
 Local information entropy:  0.2616333183E+00
 Interaction region indicator (IRI):  0.2995327219E-11
 Reduced density gradient (RDG):  0.1000000000E+03
 Reduced density gradient with promolecular approximation:  0.1000000000E+03
 Sign(lambda2)*rho: -0.1220299437E+03
 Sign(lambda2)*rho with promolecular approximation: -0.1213895755E+03
 Corr. hole for alpha, ref.:   0.00000   0.00000   0.00000 : -0.4090828579E-06
 Source function, ref.:   0.00000   0.00000   0.00000 :  0.2652571605E+04
 Wavefunction value for orbital       1 : -0.9690835308E-08
 Average local ionization energy (ALIE):  0.9609627403E+01
 van der Waals potential (probe atom: C ):  0.5152071214E+75 kcal/mol
 Delta-g (under promolecular approximation):  0.4102712206E-01
 Delta-g (under Hirshfeld partition):  0.5069309884E-01
 User-defined real space function:  0.1000000000E+01
 ESP from nuclear charges:  0.1674040649E+07
 
 Note: Below information are for electron density
 
 Components of gradient in x/y/z are:
  0.2746351757E-09  0.5073514942E-09  0.1280721640E-09
 Norm of gradient is:  0.5909589643E-09
 
 Components of Laplacian in x/y/z are:
 -0.3226348593E+06 -0.3226372108E+06 -0.3226345154E+06
 Total: -0.9679065855E+06
 
 Hessian matrix:
 -0.3226348593E+06  0.6468456968E+00 -0.4718498199E+00
  0.6468456968E+00 -0.3226372108E+06  0.1378416169E+01
 -0.4718498199E+00  0.1378416169E+01 -0.3226345154E+06
 Eigenvalues of Hessian: -0.3226379856E+06 -0.3226347064E+06 -0.3226338935E+06
 Eigenvectors (columns) of Hessian:
  0.2424467679E+00 -0.9445860071E+00 -0.2213071166E+00
 -0.8898783258E+00 -0.3073827461E+00  0.3370940710E+00
  0.3864403318E+00 -0.1152090384E+00  0.9150905679E+00
 Determinant of Hessian: -0.3358432083E+17
 Ellipticity of electron density:    0.000010
 eta index:   -1.000013
 Stiffness:   -1.000003
 
 Stress tensor:
 -0.8066481275E+05 -0.1845961361E+00  0.1301750631E+00
 -0.1845961361E+00 -0.8066417082E+05 -0.3835609682E+00
  0.1301750631E+00 -0.3835609682E+00 -0.8066491651E+05
 Eigenvalues of stress tensor: -0.8066508859E+05 -0.8066485947E+05 -0.8066395202E+05
 Eigenvectors (columns) of stress tensor:
 -0.2037486325E+00  0.9468488024E+00 -0.2489253705E+00
  0.3423469605E+00  0.3071129325E+00  0.8879640789E+00
  0.9172159252E+00  0.9570262284E-01 -0.3867246496E+00
 Stress tensor stiffness:    1.000014
 Stress tensor polarizability:    0.999986
 
 ----------------   CP    61,     Type (3,-3)   ----------------
 Corresponding nucleus:    45(C )
 Position (Bohr):      -13.713496973321   24.000410291870   12.950707274827
 Position (Angstrom):   -7.256870080069   12.700470178779    6.853219154914
 Density of all electrons:  0.1220340644E+03
 Density of Alpha electrons:  0.6101703222E+02
 Density of Beta electrons:  0.6101703222E+02
 Spin density of electrons:  0.0000000000E+00
 Lagrangian kinetic energy G(r):  0.8592742544E+01
 G(r) in X,Y,Z:  0.3103819949E+01  0.2536420319E+01  0.2952502276E+01
 Hamiltonian kinetic energy K(r):  0.2419949106E+06
 Potential energy density V(r): -0.2420035033E+06
 Energy density E(r) or H(r): -0.2419949106E+06
 Laplacian of electron density: -0.9679452714E+06
 Electron localization function (ELF):  0.9999990064E+00
 Localized orbital locator (LOL):  0.9990042230E+00
 Local information entropy:  0.2616378785E+00
 Interaction region indicator (IRI):  0.2340081192E-11
 Reduced density gradient (RDG):  0.1000000000E+03
 Reduced density gradient with promolecular approximation:  0.1000000000E+03
 Sign(lambda2)*rho: -0.1220340644E+03
 Sign(lambda2)*rho with promolecular approximation: -0.1213894758E+03
 Corr. hole for alpha, ref.:   0.00000   0.00000   0.00000 : -0.4302202596E-04
 Source function, ref.:   0.00000   0.00000   0.00000 :  0.2523361462E+04
 Wavefunction value for orbital       1 :  0.7243687161E-06
 Average local ionization energy (ALIE):  0.9616947631E+01
 van der Waals potential (probe atom: C ):  0.4857214508E+75 kcal/mol
 Delta-g (under promolecular approximation):  0.4251550012E-01
 Delta-g (under Hirshfeld partition):  0.5231157735E-01
 User-defined real space function:  0.1000000000E+01
 ESP from nuclear charges:  0.1665837636E+07
 
 Note: Below information are for electron density
 
 Components of gradient in x/y/z are:
  0.1167244357E-09 -0.3717664510E-09  0.2476534533E-09
 Norm of gradient is:  0.4617002500E-09
 
 Components of Laplacian in x/y/z are:
 -0.3226474880E+06 -0.3226496836E+06 -0.3226480997E+06
 Total: -0.9679452714E+06
 
 Hessian matrix:
 -0.3226474880E+06  0.5577644125E+00 -0.5643940577E+00
  0.5577644125E+00 -0.3226496836E+06  0.1660113911E+01
 -0.5643940577E+00  0.1660113911E+01 -0.3226480997E+06
 Eigenvalues of Hessian: -0.3226509062E+06 -0.3226474012E+06 -0.3226469640E+06
 Eigenvectors (columns) of Hessian:
 -0.2210439397E+00  0.8706317247E+00  0.4394769354E+00
  0.8192776115E+00  0.4102299141E+00 -0.4006190370E+00
 -0.5290782286E+00  0.2714992037E+00 -0.8039679163E+00
 Determinant of Hessian: -0.3358834795E+17
 Ellipticity of electron density:    0.000011
 eta index:   -1.000012
 Stiffness:   -1.000001
 
 Stress tensor:
 -0.8066807964E+05 -0.1440223438E+00  0.1587320103E+00
 -0.1440223438E+00 -0.8066749375E+05 -0.4573203124E+00
  0.1587320103E+00 -0.4573203124E+00 -0.8066792994E+05
 Eigenvalues of stress tensor: -0.8066824499E+05 -0.8066809962E+05 -0.8066715872E+05
 Eigenvectors (columns) of stress tensor:
 -0.4176088591E+00  0.8817168818E+00  0.2194952873E+00
  0.4127175032E+00  0.3992793391E+00 -0.8186820335E+00
  0.8094857030E+00  0.2512993230E+00  0.5306425792E+00
 Stress tensor stiffness:    1.000013
 Stress tensor polarizability:    0.999987
 
 ----------------   CP    62,     Type (3,-3)   ----------------
 Corresponding nucleus:   240(H )
 Position (Bohr):       -7.380644607922   20.964226500419    3.456004993301
 Position (Angstrom):   -3.905668928286   11.093790908231    1.828839083222
 Density of all electrons:  0.4507609816E+00
 Density of Alpha electrons:  0.2253804908E+00
 Density of Beta electrons:  0.2253804908E+00
 Spin density of electrons:  0.0000000000E+00
 Lagrangian kinetic energy G(r):  0.5254756038E-02
 G(r) in X,Y,Z:  0.1554218526E-02  0.1657527233E-02  0.2043010279E-02
 Hamiltonian kinetic energy K(r):  0.6880370730E+01
 Potential energy density V(r): -0.6885625486E+01
 Energy density E(r) or H(r): -0.6880370730E+01
 Laplacian of electron density: -0.2750046390E+02
 Electron localization function (ELF):  0.9999521248E+00
 Localized orbital locator (LOL):  0.9931411534E+00
 Local information entropy:  0.3585471312E-02
 Interaction region indicator (IRI):  0.3050427610E-13
 Reduced density gradient (RDG):  0.1000000000E+03
 Reduced density gradient with promolecular approximation:  0.1000000000E+03
 Sign(lambda2)*rho: -0.4507609816E+00
 Sign(lambda2)*rho with promolecular approximation: -0.2998353504E+00
 Corr. hole for alpha, ref.:   0.00000   0.00000   0.00000 : -0.2682379929E-04
 Source function, ref.:   0.00000   0.00000   0.00000 :  0.9729503027E-01
 Wavefunction value for orbital       1 : -0.4182280363E-05
 Average local ionization energy (ALIE):  0.4212466277E+00
 van der Waals potential (probe atom: C ):  0.3968348004E+28 kcal/mol
 Delta-g (under promolecular approximation):  0.1052649548E+00
 Delta-g (under Hirshfeld partition):  0.1981647179E+00
 User-defined real space function:  0.1000000000E+01
 ESP from nuclear charges:  0.1318127019E+03
 
 Note: Below information are for electron density
 
 Components of gradient in x/y/z are:
 -0.2925611142E-14 -0.1232087349E-13  0.9225476286E-15
 Norm of gradient is:  0.1269701611E-13
 
 Components of Laplacian in x/y/z are:
 -0.9252494029E+01 -0.8862015526E+01 -0.9385954342E+01
 Total: -0.2750046390E+02
 
 Hessian matrix:
 -0.9252494029E+01 -0.2905464991E+00  0.5267832910E-01
 -0.2905464991E+00 -0.8862015526E+01 -0.9912374042E-01
  0.5267832910E-01 -0.9912374042E-01 -0.9385954342E+01
 Eigenvalues of Hessian: -0.9407310077E+01 -0.9404032480E+01 -0.8689121340E+01
 Eigenvectors (columns) of Hessian:
  0.8792186267E+00 -0.1070623435E+00  0.4642329815E+00
  0.4750438153E+00  0.1230401702E+00 -0.8713176746E+00
  0.3616600716E-01  0.9866097360E+00  0.1590385136E+00
 Determinant of Hessian: -0.7686974522E+03
 Ellipticity of electron density:    0.000349
 eta index:   -1.082654
 Stiffness:   -1.082277
 
 Stress tensor:
 -0.2316231944E+01 -0.7272546374E-01  0.1357713998E-01
 -0.7272546374E-01 -0.2218818936E+01 -0.2497225332E-01
  0.1357713998E-01 -0.2497225332E-01 -0.2350574606E+01
 Eigenvalues of stress tensor: -0.2355344760E+01 -0.2354895840E+01 -0.2175384886E+01
 Eigenvectors (columns) of stress tensor:
  0.5848759044E+00 -0.6645901751E+00  0.4650162100E+00
  0.1663445946E+00 -0.4628368347E+00 -0.8706960091E+00
 -0.7938826439E+00 -0.5866020487E+00  0.1601511291E+00
 Stress tensor stiffness:    1.082726
 Stress tensor polarizability:    0.923595
 
 ----------------   CP    63,     Type (3,-3)   ----------------
 Corresponding nucleus:    91(O )
 Position (Bohr):        0.394003484347   19.366535685057    0.888886610075
 Position (Angstrom):    0.208497664933   10.248329338672    0.470378537129
 Density of all electrons:  0.3012392526E+03
 Density of Alpha electrons:  0.1506196263E+03
 Density of Beta electrons:  0.1506196263E+03
 Spin density of electrons:  0.0000000000E+00
 Lagrangian kinetic energy G(r):  0.7601846020E+02
 G(r) in X,Y,Z:  0.2462167663E+02  0.3054685466E+02  0.2084992892E+02
 Hamiltonian kinetic energy K(r):  0.1125371993E+07
 Potential energy density V(r): -0.1125448012E+07
 Energy density E(r) or H(r): -0.1125371993E+07
 Laplacian of electron density: -0.4501183900E+07
 Electron localization function (ELF):  0.9999961747E+00
 Localized orbital locator (LOL):  0.9980479873E+00
 Local information entropy:  0.3634828089E+00
 Interaction region indicator (IRI):  0.4865736164E-11
 Reduced density gradient (RDG):  0.1000000000E+03
 Reduced density gradient with promolecular approximation:  0.1000000000E+03
 Sign(lambda2)*rho: -0.3012392526E+03
 Sign(lambda2)*rho with promolecular approximation: -0.2923736823E+03
 Corr. hole for alpha, ref.:   0.00000   0.00000   0.00000 : -0.1864345997E-01
 Source function, ref.:   0.00000   0.00000   0.00000 :  0.1847218690E+05
 Wavefunction value for orbital       1 :  0.3986839796E-05
 Average local ionization energy (ALIE):  0.1789174012E+02
 van der Waals potential (probe atom: C ):  0.1005650950E+73 kcal/mol
 Delta-g (under promolecular approximation):  0.4344645098E-01
 Delta-g (under Hirshfeld partition):  0.7331598924E-01
 User-defined real space function:  0.1000000000E+01
 ESP from nuclear charges:  0.1424927535E+07
 
 Note: Below information are for electron density
 
 Components of gradient in x/y/z are:
  0.3663735981E-12  0.2592794424E-08  0.7532308111E-10
 Norm of gradient is:  0.2593888321E-08
 
 Components of Laplacian in x/y/z are:
 -0.1500396506E+07 -0.1500374010E+07 -0.1500413385E+07
 Total: -0.4501183900E+07
 
 Hessian matrix:
 -0.1500396506E+07 -0.1325584910E+01  0.8383668705E+01
 -0.1325584910E+01 -0.1500374010E+07 -0.4068806762E+01
  0.8383668705E+01 -0.4068806762E+01 -0.1500413385E+07
 Eigenvalues of Hessian: -0.1500417089E+07 -0.1500393437E+07 -0.1500373374E+07
 Eigenvectors (columns) of Hessian:
 -0.3719264593E+00 -0.9227920848E+00 -0.1006254300E+00
  0.7593528704E-01 -0.1382843065E+00  0.9874772315E+00
  0.9251510909E+00 -0.3596278895E+00 -0.1215040743E+00
 Determinant of Hessian: -0.3377664475E+19
 Ellipticity of electron density:    0.000016
 eta index:   -1.000029
 Stiffness:   -1.000013
 
 Stress tensor:
 -0.3751483698E+06  0.4867836332E+00 -0.1725410292E+01
  0.4867836332E+00 -0.3751545961E+06  0.1040463483E+01
 -0.1725410292E+01  0.1040463483E+01 -0.3751450460E+06
 Eigenvalues of stress tensor: -0.3751547811E+06 -0.3751489762E+06 -0.3751442546E+06
 Eigenvectors (columns) of stress tensor:
  0.1084211403E+00 -0.9194293002E+00 -0.3780140451E+00
 -0.9862623071E+00 -0.1471561584E+00  0.7504483021E-01
  0.1246255104E+00 -0.3646845582E+00  0.9227533014E+00
 Stress tensor stiffness:    1.000028
 Stress tensor polarizability:    0.999972
 
 ----------------   CP    64,     Type (3,-3)   ----------------
 Corresponding nucleus:    57(H )
 Position (Bohr):      -10.191845018599   23.554481053693   11.084372763058
 Position (Angstrom):   -5.393292120898   12.464494588261    5.865597463364
 Density of all electrons:  0.4525131450E+00
 Density of Alpha electrons:  0.2262565725E+00
 Density of Beta electrons:  0.2262565725E+00
 Spin density of electrons:  0.0000000000E+00
 Lagrangian kinetic energy G(r):  0.5152800753E-02
 G(r) in X,Y,Z:  0.1828188890E-02  0.1588298061E-02  0.1736313802E-02
 Hamiltonian kinetic energy K(r):  0.6900903947E+01
 Potential energy density V(r): -0.6906056748E+01
 Energy density E(r) or H(r): -0.6900903947E+01
 Laplacian of electron density: -0.2758300459E+02
 Electron localization function (ELF):  0.9999545525E+00
 Localized orbital locator (LOL):  0.9933164013E+00
 Local information entropy:  0.3597587355E-02
 Interaction region indicator (IRI):  0.2522758242E-13
 Reduced density gradient (RDG):  0.1000000000E+03
 Reduced density gradient with promolecular approximation:  0.1000000000E+03
 Sign(lambda2)*rho: -0.4525131450E+00
 Sign(lambda2)*rho with promolecular approximation: -0.2993662023E+00
 Corr. hole for alpha, ref.:   0.00000   0.00000   0.00000 : -0.2061679720E-08
 Source function, ref.:   0.00000   0.00000   0.00000 :  0.7851509430E-01
 Wavefunction value for orbital       1 :  0.1206975418E-06
 Average local ionization energy (ALIE):  0.4083599595E+00
 van der Waals potential (probe atom: C ):  0.4081300879E+28 kcal/mol
 Delta-g (under promolecular approximation):  0.1038691334E+00
 Delta-g (under Hirshfeld partition):  0.1972856812E+00
 User-defined real space function:  0.1000000000E+01
 ESP from nuclear charges:  0.1254442799E+03
 
 Note: Below information are for electron density
 
 Components of gradient in x/y/z are:
  0.1830133267E-14  0.6886852200E-14  0.7773729577E-14
 Norm of gradient is:  0.1054556744E-13
 
 Components of Laplacian in x/y/z are:
 -0.9356963664E+01 -0.9435457727E+01 -0.8790583196E+01
 Total: -0.2758300459E+02
 
 Hessian matrix:
 -0.9356963664E+01  0.5022167188E-03 -0.2213531275E+00
  0.5022167188E-03 -0.9435457727E+01  0.6126338813E-02
 -0.2213531275E+00  0.6126338813E-02 -0.8790583196E+01
 Eigenvalues of Hessian: -0.9437078317E+01 -0.9431632325E+01 -0.8714293944E+01
 Eigenvectors (columns) of Hessian:
  0.5065877538E+00 -0.7983290368E+00 -0.3256372164E+00
 -0.8428815004E+00 -0.5380426176E+00  0.7805000418E-02
  0.1814376588E+00 -0.2705196679E+00  0.9454625774E+00
 Determinant of Hessian: -0.7756336222E+03
 Ellipticity of electron density:    0.000577
 eta index:   -1.082942
 Stiffness:   -1.082317
 
 Stress tensor:
 -0.2342897294E+01 -0.2562569359E-03 -0.5541424436E-01
 -0.2562569359E-03 -0.2362041028E+01  0.1380249882E-02
 -0.5541424436E-01  0.1380249882E-02 -0.2201118427E+01
 Eigenvalues of stress tensor: -0.2362228665E+01 -0.2361808987E+01 -0.2182019097E+01
 Eigenvectors (columns) of stress tensor:
  0.6119820402E+00 -0.7207052125E+00 -0.3256715818E+00
 -0.7605165815E+00 -0.6492727061E+00  0.7712476558E-02
  0.2170080913E+00 -0.2429587409E+00  0.9454514998E+00
 Stress tensor stiffness:    1.082588
 Stress tensor polarizability:    0.923712
 
 ----------------   CP    65,     Type (3,-3)   ----------------
 Corresponding nucleus:    82(C )
 Position (Bohr):       -0.202033379027   18.957932236001   -1.668358597758
 Position (Angstrom):   -0.106911460023   10.032105705135   -0.882857349548
 Density of all electrons:  0.1220608814E+03
 Density of Alpha electrons:  0.6103044072E+02
 Density of Beta electrons:  0.6103044072E+02
 Spin density of electrons:  0.0000000000E+00
 Lagrangian kinetic energy G(r):  0.8359467884E+01
 G(r) in X,Y,Z:  0.2995544312E+01  0.2854101036E+01  0.2509822536E+01
 Hamiltonian kinetic energy K(r):  0.2420625289E+06
 Potential energy density V(r): -0.2420708884E+06
 Energy density E(r) or H(r): -0.2420625289E+06
 Laplacian of electron density: -0.9682166779E+06
 Electron localization function (ELF):  0.9999990604E+00
 Localized orbital locator (LOL):  0.9990315844E+00
 Local information entropy:  0.2616675519E+00
 Interaction region indicator (IRI):  0.6245337675E-12
 Reduced density gradient (RDG):  0.1000000000E+03
 Reduced density gradient with promolecular approximation:  0.1000000000E+03
 Sign(lambda2)*rho: -0.1220608814E+03
 Sign(lambda2)*rho with promolecular approximation: -0.1213860000E+03
 Corr. hole for alpha, ref.:   0.00000   0.00000   0.00000 : -0.2518404543E-01
 Source function, ref.:   0.00000   0.00000   0.00000 :  0.4048293828E+04
 Wavefunction value for orbital       1 : -0.5218038044E-05
 Average local ionization energy (ALIE):  0.9657490128E+01
 van der Waals potential (probe atom: C ):  0.3731211825E+74 kcal/mol
 Delta-g (under promolecular approximation):  0.4740501554E-01
 Delta-g (under Hirshfeld partition):  0.5453305232E-01
 User-defined real space function:  0.1000000000E+01
 ESP from nuclear charges:  0.1345117256E+07
 
 Note: Below information are for electron density
 
 Components of gradient in x/y/z are:
 -0.1921351966E-11 -0.1230430202E-09  0.6892486581E-11
 Norm of gradient is:  0.1232508937E-09
 
 Components of Laplacian in x/y/z are:
 -0.3227381230E+06 -0.3227385768E+06 -0.3227399781E+06
 Total: -0.9682166779E+06
 
 Hessian matrix:
 -0.3227381230E+06  0.1538100274E+01 -0.1416148542E+01
  0.1538100274E+01 -0.3227385768E+06  0.1036074576E+00
 -0.1416148542E+01  0.1036074576E+00 -0.3227399781E+06
 Eigenvalues of Hessian: -0.3227410748E+06 -0.3227391227E+06 -0.3227364803E+06
 Eigenvectors (columns) of Hessian:
 -0.5516049585E+00 -0.3043007926E+00  0.7766163772E+00
  0.3706312588E+00  0.7446909413E+00  0.5550386220E+00
 -0.7472378736E+00  0.5940003615E+00 -0.2979918299E+00
 Determinant of Hessian: -0.3361660983E+17
 Ellipticity of electron density:    0.000006
 eta index:   -1.000014
 Stiffness:   -1.000008
 
 Stress tensor:
 -0.8069052183E+05 -0.4272961086E+00  0.3804637981E+00
 -0.4272961086E+00 -0.8069035241E+05 -0.2012963057E-02
  0.3804637981E+00 -0.2012963057E-02 -0.8069001416E+05
 Eigenvalues of stress tensor: -0.8069096866E+05 -0.8069019425E+05 -0.8068972550E+05
 Eigenvectors (columns) of stress tensor:
 -0.7816539575E+00  0.2801338740E+00 -0.5572630469E+00
 -0.5409726394E+00 -0.7491849534E+00  0.3821917177E+00
  0.3104282433E+00 -0.6002057300E+00 -0.7371481449E+00
 Stress tensor stiffness:    1.000015
 Stress tensor polarizability:    0.999985
 
 ----------------   CP    66,     Type (3,-3)   ----------------
 Corresponding nucleus:   233(C )
 Position (Bohr):      -10.528984856134   20.789652500255   -0.107613047931
 Position (Angstrom):   -5.571698839809   11.001410325728   -0.056946372561
 Density of all electrons:  0.1221581162E+03
 Density of Alpha electrons:  0.6107905809E+02
 Density of Beta electrons:  0.6107905809E+02
 Spin density of electrons:  0.0000000000E+00
 Lagrangian kinetic energy G(r):  0.8539845965E+01
 G(r) in X,Y,Z:  0.2403449321E+01  0.3195553787E+01  0.2940842857E+01
 Hamiltonian kinetic energy K(r):  0.2422616649E+06
 Potential energy density V(r): -0.2422702048E+06
 Energy density E(r) or H(r): -0.2422616649E+06
 Laplacian of electron density: -0.9690125003E+06
 Electron localization function (ELF):  0.9999990220E+00
 Localized orbital locator (LOL):  0.9990120197E+00
 Local information entropy:  0.2617750925E+00
 Interaction region indicator (IRI):  0.9068894627E-12
 Reduced density gradient (RDG):  0.1000000000E+03
 Reduced density gradient with promolecular approximation:  0.1000000000E+03
 Sign(lambda2)*rho: -0.1221581162E+03
 Sign(lambda2)*rho with promolecular approximation: -0.1213935082E+03
 Corr. hole for alpha, ref.:   0.00000   0.00000   0.00000 : -0.5907358704E-03
 Source function, ref.:   0.00000   0.00000   0.00000 :  0.3308927940E+04
 Wavefunction value for orbital       1 : -0.2262015067E-04
 Average local ionization energy (ALIE):  0.9679781062E+01
 van der Waals potential (probe atom: C ):  0.6203512952E+81 kcal/mol
 Delta-g (under promolecular approximation):  0.5227227631E-01
 Delta-g (under Hirshfeld partition):  0.6389901832E-01
 User-defined real space function:  0.1000000000E+01
 ESP from nuclear charges:  0.5376173330E+07
 
 Note: Below information are for electron density
 
 Components of gradient in x/y/z are:
  0.2680744515E-11 -0.1791085058E-09  0.7750744491E-12
 Norm of gradient is:  0.1791302431E-09
 
 Components of Laplacian in x/y/z are:
 -0.3230055533E+06 -0.3230031429E+06 -0.3230038041E+06
 Total: -0.9690125003E+06
 
 Hessian matrix:
 -0.3230055533E+06 -0.5108116548E+00 -0.2550033111E+00
 -0.5108116548E+00 -0.3230031429E+06  0.1643656563E+00
 -0.2550033111E+00  0.1643656563E+00 -0.3230038041E+06
 Eigenvalues of Hessian: -0.3230056824E+06 -0.3230038346E+06 -0.3230029833E+06
 Eigenvectors (columns) of Hessian:
  0.9751817259E+00 -0.6120326467E-01  0.2127786687E+00
  0.1886567405E+00 -0.2733120280E+00 -0.9432439608E+00
  0.1158845792E+00  0.9599764037E+00 -0.2549824868E+00
 Determinant of Hessian: -0.3369957116E+17
 Ellipticity of electron density:    0.000006
 eta index:   -1.000008
 Stiffness:   -1.000003
 
 Stress tensor:
 -0.8075619522E+05  0.2354343303E+00  0.7306074738E-01
  0.2354343303E+00 -0.8075717684E+05 -0.6137545741E-01
  0.7306074738E-01 -0.6137545741E-01 -0.8075683271E+05
 Eigenvalues of stress tensor: -0.8075724453E+05 -0.8075682337E+05 -0.8075613686E+05
 Eigenvectors (columns) of stress tensor:
 -0.2273398913E+00  0.4015994922E-01  0.9729870258E+00
  0.9564890741E+00  0.1968466284E+00  0.2153602936E+00
  0.1828803570E+00 -0.9796114451E+00  0.8316364375E-01
 Stress tensor stiffness:    1.000014
 Stress tensor polarizability:    0.999986
 
 ----------------   CP    67,     Type (3,-3)   ----------------
 Corresponding nucleus:    97(H )
 Position (Bohr):       -3.129508237713   20.667243085845    1.879269387366
 Position (Angstrom):   -1.656064440731   10.936634053222    0.994466532942
 Density of all electrons:  0.4567547995E+00
 Density of Alpha electrons:  0.2283773997E+00
 Density of Beta electrons:  0.2283773997E+00
 Spin density of electrons:  0.0000000000E+00
 Lagrangian kinetic energy G(r):  0.5209940682E-02
 G(r) in X,Y,Z:  0.1585859373E-02  0.1826772968E-02  0.1797308342E-02
 Hamiltonian kinetic energy K(r):  0.6966245800E+01
 Potential energy density V(r): -0.6971455741E+01
 Energy density E(r) or H(r): -0.6966245800E+01
 Laplacian of electron density: -0.2784414344E+02
 Electron localization function (ELF):  0.9999549636E+00
 Localized orbital locator (LOL):  0.9933463540E+00
 Local information entropy:  0.3626888905E-02
 Interaction region indicator (IRI):  0.7300482850E-14
 Reduced density gradient (RDG):  0.1000000000E+03
 Reduced density gradient with promolecular approximation:  0.1000000000E+03
 Sign(lambda2)*rho: -0.4567547995E+00
 Sign(lambda2)*rho with promolecular approximation: -0.2998008471E+00
 Corr. hole for alpha, ref.:   0.00000   0.00000   0.00000 : -0.5908416080E-04
 Source function, ref.:   0.00000   0.00000   0.00000 :  0.1055773016E+00
 Wavefunction value for orbital       1 :  0.3604962622E-05
 Average local ionization energy (ALIE):  0.4136987942E+00
 van der Waals potential (probe atom: C ):  0.5133295938E+28 kcal/mol
 Delta-g (under promolecular approximation):  0.1041447677E+00
 Delta-g (under Hirshfeld partition):  0.1984049172E+00
 User-defined real space function:  0.1000000000E+01
 ESP from nuclear charges:  0.1308401230E+03
 
 Note: Below information are for electron density
 
 Components of gradient in x/y/z are:
 -0.3129007470E-15  0.3055823823E-14  0.2649790110E-15
 Norm of gradient is:  0.3083209366E-14
 
 Components of Laplacian in x/y/z are:
 -0.9200264503E+01 -0.9195619556E+01 -0.9448259379E+01
 Total: -0.2784414344E+02
 
 Hessian matrix:
 -0.9200264503E+01 -0.3209009831E+00  0.1509332932E+00
 -0.3209009831E+00 -0.9195619556E+01 -0.1482706165E+00
  0.1509332932E+00 -0.1482706165E+00 -0.9448259379E+01
 Eigenvalues of Hessian: -0.9521010438E+01 -0.9515921520E+01 -0.8807211481E+01
 Eigenvectors (columns) of Hessian:
 -0.6817596040E+00 -0.2940574639E+00  0.6698761455E+00
 -0.3904407975E+00 -0.6281008703E+00 -0.6730863840E+00
  0.6186758650E+00 -0.7204300831E+00  0.3134017699E+00
 Determinant of Hessian: -0.7979438241E+03
 Ellipticity of electron density:    0.000535
 eta index:   -1.081047
 Stiffness:   -1.080469
 
 Stress tensor:
 -0.2303237844E+01 -0.8030292307E-01  0.3733370468E-01
 -0.8030292307E-01 -0.2302558435E+01 -0.3731023117E-01
  0.3733370468E-01 -0.3731023117E-01 -0.2365659461E+01
 Eigenvalues of stress tensor: -0.2383263764E+01 -0.2382962353E+01 -0.2205229624E+01
 Eigenvectors (columns) of stress tensor:
  0.7314224438E+00  0.1246993644E+00  0.6704261907E+00
  0.5286184194E+00  0.5173992710E+00 -0.6729491519E+00
 -0.4307943538E+00  0.8466097465E+00  0.3125190584E+00
 Stress tensor stiffness:    1.080733
 Stress tensor polarizability:    0.925298
 
 ----------------   CP    68,     Type (3,-3)   ----------------
 Corresponding nucleus:   164(H )
 Position (Bohr):      -10.437923743165   27.054395804773   21.640336967750
 Position (Angstrom):   -5.523511374026   14.316569714636   11.451573159595
 Density of all electrons:  0.4555816487E+00
 Density of Alpha electrons:  0.2277908244E+00
 Density of Beta electrons:  0.2277908244E+00
 Spin density of electrons:  0.0000000000E+00
 Lagrangian kinetic energy G(r):  0.4594831475E-02
 G(r) in X,Y,Z:  0.1353260287E-02  0.1526757594E-02  0.1714813594E-02
 Hamiltonian kinetic energy K(r):  0.6952515486E+01
 Potential energy density V(r): -0.6957110318E+01
 Energy density E(r) or H(r): -0.6952515486E+01
 Laplacian of electron density: -0.2779168262E+02
 Electron localization function (ELF):  0.9999646502E+00
 Localized orbital locator (LOL):  0.9941022231E+00
 Local information entropy:  0.3618788828E-02
 Interaction region indicator (IRI):  0.3365788229E-12
 Reduced density gradient (RDG):  0.1000000000E+03
 Reduced density gradient with promolecular approximation:  0.1000000000E+03
 Sign(lambda2)*rho: -0.4555816487E+00
 Sign(lambda2)*rho with promolecular approximation: -0.2989977118E+00
 Corr. hole for alpha, ref.:   0.00000   0.00000   0.00000 : -0.2354806194E-08
 Source function, ref.:   0.00000   0.00000   0.00000 :  0.6112274456E-01
 Wavefunction value for orbital       1 :  0.2899270550E-08
 Average local ionization energy (ALIE):  0.3947319345E+00
 van der Waals potential (probe atom: C ):  0.9096634039E+28 kcal/mol
 Delta-g (under promolecular approximation):  0.1004130635E+00
 Delta-g (under Hirshfeld partition):  0.1892993978E+00
 User-defined real space function:  0.1000000000E+01
 ESP from nuclear charges:  0.1010282326E+03
 
 Note: Below information are for electron density
 
 Components of gradient in x/y/z are:
 -0.2864462140E-14  0.1051747665E-12 -0.9498359130E-13
 Norm of gradient is:  0.1417456146E-12
 
 Components of Laplacian in x/y/z are:
 -0.9486624103E+01 -0.9058094000E+01 -0.9246964517E+01
 Total: -0.2779168262E+02
 
 Hessian matrix:
 -0.9486624103E+01 -0.3803458036E-01  0.2887208254E-01
 -0.3803458036E-01 -0.9058094000E+01 -0.3182670084E+00
  0.2887208254E-01 -0.3182670084E+00 -0.9246964517E+01
 Eigenvalues of Hessian: -0.9490056827E+01 -0.9484484053E+01 -0.8817141741E+01
 Eigenvectors (columns) of Hessian:
 -0.9950476176E+00  0.6941811009E-01 -0.7114326861E-01
 -0.1524418973E-01  0.6006897183E+00  0.7993368983E+00
  0.9822348678E-01  0.7964627978E+00 -0.5966566503E+00
 Determinant of Hessian: -0.7936158740E+03
 Ellipticity of electron density:    0.000588
 eta index:   -1.076319
 Stiffness:   -1.075687
 
 Stress tensor:
 -0.2374362546E+01 -0.9526533295E-02  0.7225807342E-02
 -0.9526533295E-02 -0.2267577015E+01 -0.7993336887E-01
  0.7225807342E-02 -0.7993336887E-01 -0.2315170756E+01
 Eigenvalues of stress tensor: -0.2375237926E+01 -0.2374753738E+01 -0.2207118654E+01
 Eigenvectors (columns) of stress tensor:
 -0.9760110262E+00  0.2057120693E+00 -0.7130933510E-01
  0.6735458701E-01  0.5967452042E+00  0.7995989750E+00
  0.2070406635E+00  0.7756144053E+00 -0.5962855506E+00
 Stress tensor stiffness:    1.076171
 Stress tensor polarizability:    0.929220
 
 ----------------   CP    69,     Type (3,-3)   ----------------
 Corresponding nucleus:   222(O )
 Position (Bohr):      -13.106570461085   19.688819474657   -6.556923429654
 Position (Angstrom):   -6.935698401100   10.418874575572   -3.469774452609
 Density of all electrons:  0.3016817756E+03
 Density of Alpha electrons:  0.1508408878E+03
 Density of Beta electrons:  0.1508408878E+03
 Spin density of electrons:  0.0000000000E+00
 Lagrangian kinetic energy G(r):  0.7476776032E+02
 G(r) in X,Y,Z:  0.2507269476E+02  0.2328049646E+02  0.2641456910E+02
 Hamiltonian kinetic energy K(r):  0.1127082216E+07
 Potential energy density V(r): -0.1127156983E+07
 Energy density E(r) or H(r): -0.1127082216E+07
 Laplacian of electron density: -0.4508029791E+07
 Electron localization function (ELF):  0.9999963176E+00
 Localized orbital locator (LOL):  0.9980847239E+00
 Local information entropy:  0.3635573825E+00
 Interaction region indicator (IRI):  0.2571188906E-11
 Reduced density gradient (RDG):  0.1000000000E+03
 Reduced density gradient with promolecular approximation:  0.1000000000E+03
 Sign(lambda2)*rho: -0.3016817756E+03
 Sign(lambda2)*rho with promolecular approximation: -0.2923653189E+03
 Corr. hole for alpha, ref.:   0.00000   0.00000   0.00000 : -0.5297213062E-04
 Source function, ref.:   0.00000   0.00000   0.00000 :  0.1461589463E+05
 Wavefunction value for orbital       1 :  0.1856022584E-03
 Average local ionization energy (ALIE):  0.1784225645E+02
 van der Waals potential (probe atom: C ):  0.1665743047E+73 kcal/mol
 Delta-g (under promolecular approximation):  0.4933911748E-01
 Delta-g (under Hirshfeld partition):  0.7387430986E-01
 User-defined real space function:  0.1000000000E+01
 ESP from nuclear charges:  0.1486111878E+07
 
 Note: Below information are for electron density
 
 Components of gradient in x/y/z are:
 -0.8814473595E-09 -0.8581326760E-09 -0.6095122185E-09
 Norm of gradient is:  0.1372897040E-08
 
 Components of Laplacian in x/y/z are:
 -0.1502675959E+07 -0.1502682849E+07 -0.1502670983E+07
 Total: -0.4508029791E+07
 
 Hessian matrix:
 -0.1502675959E+07 -0.1318122855E+02  0.6457439572E+00
 -0.1318122855E+02 -0.1502682849E+07  0.2545630809E+01
  0.6457439572E+00  0.2545630809E+01 -0.1502670983E+07
 Eigenvalues of Hessian: -0.1502693289E+07 -0.1502670932E+07 -0.1502665570E+07
 Eigenvectors (columns) of Hessian:
 -0.6044211044E+00  0.2213677045E+00  0.7652917535E+00
 -0.7893673761E+00 -0.3668619675E-01 -0.6128240111E+00
  0.1075838007E+00  0.9745001090E+00 -0.1969143556E+00
 Determinant of Hessian: -0.3393099287E+19
 Ellipticity of electron density:    0.000015
 eta index:   -1.000018
 Stiffness:   -1.000004
 
 Stress tensor:
 -0.3757191352E+06  0.3546275545E+01 -0.2055158984E+00
  0.3546275545E+01 -0.3757172732E+06 -0.6898960730E+00
 -0.2055158984E+00 -0.6898960730E+00 -0.3757205749E+06
 Eigenvalues of stress tensor: -0.3757219226E+06 -0.3757205968E+06 -0.3757144638E+06
 Eigenvectors (columns) of stress tensor:
  0.7652081445E+00  0.2226099479E+00 -0.6040706139E+00
 -0.6128873585E+00 -0.3529029644E-01 -0.7893818346E+00
 -0.1970420801E+00  0.9742686519E+00  0.1094304007E+00
 Stress tensor stiffness:    1.000020
 Stress tensor polarizability:    0.999980
 
 ----------------   CP    70,     Type (3,-3)   ----------------
 Corresponding nucleus:    93(H )
 Position (Bohr):        1.545841796312   19.133112026606   -2.687517775307
 Position (Angstrom):    0.818024250270   10.124806858134   -1.422173160589
 Density of all electrons:  0.4570353301E+00
 Density of Alpha electrons:  0.2285176650E+00
 Density of Beta electrons:  0.2285176650E+00
 Spin density of electrons:  0.0000000000E+00
 Lagrangian kinetic energy G(r):  0.4247798410E-02
 G(r) in X,Y,Z:  0.1467705437E-02  0.1604536129E-02  0.1175556845E-02
 Hamiltonian kinetic energy K(r):  0.6956803510E+01
 Potential energy density V(r): -0.6961051309E+01
 Energy density E(r) or H(r): -0.6956803510E+01
 Laplacian of electron density: -0.2781022285E+02
 Electron localization function (ELF):  0.9999700966E+00
 Localized orbital locator (LOL):  0.9945739627E+00
 Local information entropy:  0.3628825379E-02
 Interaction region indicator (IRI):  0.3526413489E-13
 Reduced density gradient (RDG):  0.1000000000E+03
 Reduced density gradient with promolecular approximation:  0.1000000000E+03
 Sign(lambda2)*rho: -0.4570353301E+00
 Sign(lambda2)*rho with promolecular approximation: -0.2986850890E+00
 Corr. hole for alpha, ref.:   0.00000   0.00000   0.00000 : -0.6937394133E-06
 Source function, ref.:   0.00000   0.00000   0.00000 :  0.1141775549E+00
 Wavefunction value for orbital       1 :  0.2160616174E-05
 Average local ionization energy (ALIE):  0.4248457728E+00
 van der Waals potential (probe atom: C ):  0.3669950172E+28 kcal/mol
 Delta-g (under promolecular approximation):  0.1039216332E+00
 Delta-g (under Hirshfeld partition):  0.1996648960E+00
 User-defined real space function:  0.1000000000E+01
 ESP from nuclear charges:  0.1163942711E+03
 
 Note: Below information are for electron density
 
 Components of gradient in x/y/z are:
  0.8396061624E-15 -0.1477637457E-13  0.1748601264E-14
 Norm of gradient is:  0.1490314699E-13
 
 Components of Laplacian in x/y/z are:
 -0.8966461175E+01 -0.9511083744E+01 -0.9332677928E+01
 Total: -0.2781022285E+02
 
 Hessian matrix:
 -0.8966461175E+01  0.5158123189E-01 -0.3207482115E+00
  0.5158123189E-01 -0.9511083744E+01 -0.2937478994E-01
 -0.3207482115E+00 -0.2937478994E-01 -0.9332677928E+01
 Eigenvalues of Hessian: -0.9518982741E+01 -0.9515794606E+01 -0.8775445500E+01
 Eigenvectors (columns) of Hessian:
  0.5067540559E+00  0.1010208598E-01  0.8620314813E+00
 -0.1564362354E+00  0.9844080924E+00  0.8042643811E-01
  0.8477782912E+00  0.1756093834E+00 -0.5004331258E+00
 Determinant of Hessian: -0.7948858613E+03
 Ellipticity of electron density:    0.000335
 eta index:   -1.084729
 Stiffness:   -1.084366
 
 Stress tensor:
 -0.2244550705E+01  0.1268381740E-01 -0.8004471646E-01
  0.1268381740E-01 -0.2380980008E+01 -0.7341449051E-02
 -0.8004471646E-01 -0.7341449051E-02 -0.2335520596E+01
 Eigenvalues of stress tensor: -0.2382164530E+01 -0.2382082663E+01 -0.2196804115E+01
 Eigenvectors (columns) of stress tensor:
 -0.2986956687E+00  0.4104182447E+00  0.8615902517E+00
  0.8778326546E+00  0.4723536830E+00  0.7932104870E-01
 -0.3744205231E+00  0.7800249115E+00 -0.5013685364E+00
 Stress tensor stiffness:    1.084377
 Stress tensor polarizability:    0.922188
 
 ----------------   CP    71,     Type (3,-3)   ----------------
 Corresponding nucleus:   225(N )
 Position (Bohr):      -10.918864885431   22.081712509830    2.233198178223
 Position (Angstrom):   -5.778014466299   11.685139037914    1.181757583346
 Density of all electrons:  0.1982683411E+03
 Density of Alpha electrons:  0.9913417054E+02
 Density of Beta electrons:  0.9913417054E+02
 Spin density of electrons:  0.0000000000E+00
 Lagrangian kinetic energy G(r):  0.2785304933E+02
 G(r) in X,Y,Z:  0.8786694166E+01  0.9281560238E+01  0.9784794923E+01
 Hamiltonian kinetic energy K(r):  0.5534271409E+06
 Potential energy density V(r): -0.5534549940E+06
 Energy density E(r) or H(r): -0.5534271409E+06
 Laplacian of electron density: -0.2213597151E+07
 Electron localization function (ELF):  0.9999979294E+00
 Localized orbital locator (LOL):  0.9985631082E+00
 Local information entropy:  0.3252649566E+00
 Interaction region indicator (IRI):  0.1091118233E-11
 Reduced density gradient (RDG):  0.1000000000E+03
 Reduced density gradient with promolecular approximation:  0.1000000000E+03
 Sign(lambda2)*rho: -0.1982683411E+03
 Sign(lambda2)*rho with promolecular approximation: -0.1931552240E+03
 Corr. hole for alpha, ref.:   0.00000   0.00000   0.00000 : -0.7269952613E-06
 Source function, ref.:   0.00000   0.00000   0.00000 :  0.7121642185E+04
 Wavefunction value for orbital       1 :  0.6930865950E-05
 Average local ionization energy (ALIE):  0.1344496265E+02
 van der Waals potential (probe atom: C ):  0.4140957488E+72 kcal/mol
 Delta-g (under promolecular approximation):  0.4866341942E-01
 Delta-g (under Hirshfeld partition):  0.7389029158E-01
 User-defined real space function:  0.1000000000E+01
 ESP from nuclear charges:  0.1125803365E+07
 
 Note: Below information are for electron density
 
 Components of gradient in x/y/z are:
 -0.3640066026E-09  0.3402877979E-10  0.3383338054E-10
 Norm of gradient is:  0.3671559100E-09
 
 Components of Laplacian in x/y/z are:
 -0.7378678098E+06 -0.7378657949E+06 -0.7378635468E+06
 Total: -0.2213597151E+07
 
 Hessian matrix:
 -0.7378678098E+06  0.3510944440E+01 -0.4891486164E+01
  0.3510944440E+01 -0.7378657949E+06 -0.5902924172E+01
 -0.4891486164E+01 -0.5902924172E+01 -0.7378635468E+06
 Eigenvalues of Hessian: -0.7378711083E+06 -0.7378703597E+06 -0.7378556835E+06
 Eigenvectors (columns) of Hessian:
  0.6795894686E+00 -0.5838311773E+00  0.4441838702E+00
  0.2964325742E+00  0.7724057572E+00  0.5617090663E+00
  0.6710334441E+00  0.2500609978E+00 -0.6979853969E+00
 Determinant of Hessian: -0.4017279028E+18
 Ellipticity of electron density:    0.000001
 eta index:   -1.000021
 Stiffness:   -1.000020
 
 Stress tensor:
 -0.1844845258E+06 -0.7280675017E+00  0.9904421438E+00
 -0.7280675017E+00 -0.1844850118E+06  0.1243785698E+01
  0.9904421438E+00  0.1243785698E+01 -0.1844854563E+06
 Eigenvalues of stress tensor: -0.1844870859E+06 -0.1844840258E+06 -0.1844838823E+06
 Eigenvectors (columns) of stress tensor:
  0.4323935579E+00  0.5574647726E+00 -0.7087092764E+00
  0.5705176744E+00 -0.7777914761E+00 -0.2637233454E+00
 -0.6982445089E+00 -0.2902988926E+00 -0.6543555293E+00
 Stress tensor stiffness:    1.000017
 Stress tensor polarizability:    0.999983
 
 ----------------   CP    72,     Type (3,-3)   ----------------
 Corresponding nucleus:   217(H )
 Position (Bohr):        7.457420839902   18.548174273522   -2.881440908408
 Position (Angstrom):    3.946297160589    9.815271129405   -1.524792863293
 Density of all electrons:  0.4266137859E+00
 Density of Alpha electrons:  0.2133068929E+00
 Density of Beta electrons:  0.2133068929E+00
 Spin density of electrons:  0.0000000000E+00
 Lagrangian kinetic energy G(r):  0.1938690838E-01
 G(r) in X,Y,Z:  0.8036266232E-02  0.4848535222E-02  0.6502106921E-02
 Hamiltonian kinetic energy K(r):  0.6204897385E+01
 Potential energy density V(r): -0.6224284294E+01
 Energy density E(r) or H(r): -0.6204897385E+01
 Laplacian of electron density: -0.2474204191E+02
 Electron localization function (ELF):  0.9992198000E+00
 Localized orbital locator (LOL):  0.9728302550E+00
 Local information entropy:  0.3417763883E-02
 Interaction region indicator (IRI):  0.2535840280E-13
 Reduced density gradient (RDG):  0.1000000000E+03
 Reduced density gradient with promolecular approximation:  0.1000000000E+03
 Sign(lambda2)*rho: -0.4266137859E+00
 Sign(lambda2)*rho with promolecular approximation: -0.2952573415E+00
 Corr. hole for alpha, ref.:   0.00000   0.00000   0.00000 : -0.1218552390E-06
 Source function, ref.:   0.00000   0.00000   0.00000 :  0.9748142925E-01
 Wavefunction value for orbital       1 : -0.3898013641E-06
 Average local ionization energy (ALIE):  0.5609602270E+00
 van der Waals potential (probe atom: C ):  0.2015693986E+26 kcal/mol
 Delta-g (under promolecular approximation):  0.2279448555E+00
 Delta-g (under Hirshfeld partition):  0.3607509260E+00
 User-defined real space function:  0.1000000000E+01
 ESP from nuclear charges:  0.8695945796E+02
 
 Note: Below information are for electron density
 
 Components of gradient in x/y/z are:
 -0.1699595326E-14  0.9753916425E-14  0.8205242041E-15
 Norm of gradient is:  0.9934826111E-14
 
 Components of Laplacian in x/y/z are:
 -0.8707782542E+01 -0.8362567652E+01 -0.7671691714E+01
 Total: -0.2474204191E+02
 
 Hessian matrix:
 -0.8707782542E+01 -0.1015546742E-01  0.9146824039E-02
 -0.1015546742E-01 -0.8362567652E+01 -0.6108778475E+00
  0.9146824039E-02 -0.6108778475E+00 -0.7671691714E+01
 Eigenvalues of Hessian: -0.8720309591E+01 -0.8706507155E+01 -0.7315225162E+01
 Eigenvectors (columns) of Hessian:
 -0.3181370403E+00 -0.9479986504E+00  0.9347854114E-02
 -0.8203826862E+00  0.2703421509E+00 -0.5038723744E+00
 -0.4751432119E+00  0.1679692835E+00  0.8637275311E+00
 Determinant of Hessian: -0.5553970429E+03
 Ellipticity of electron density:    0.001585
 eta index:   -1.192077
 Stiffness:   -1.190190
 
 Stress tensor:
 -0.2193018168E+01 -0.9136085888E-03  0.2483527533E-02
 -0.9136085888E-03 -0.2100338983E+01 -0.1543928114E+00
  0.2483527533E-02 -0.1543928114E+00 -0.1930927142E+01
 Eigenvalues of stress tensor: -0.2193194588E+01 -0.2191578708E+01 -0.1839510998E+01
 Eigenvectors (columns) of stress tensor:
 -0.9500681018E+00  0.3119557741E+00  0.7361860244E-02
  0.2648912438E+00  0.8187531195E+00 -0.5093878270E+00
  0.1649340199E+00  0.4820030336E+00  0.8605055751E+00
 Stress tensor stiffness:    1.192270
 Stress tensor polarizability:    0.838736
 
 ----------------   CP    73,     Type (3,-3)   ----------------
 Corresponding nucleus:    52(O )
 Position (Bohr):      -10.324752330535   26.033288347702   16.812876825136
 Position (Angstrom):   -5.463623641537   13.776222918470    8.896991265581
 Density of all electrons:  0.3011133683E+03
 Density of Alpha electrons:  0.1505566842E+03
 Density of Beta electrons:  0.1505566842E+03
 Spin density of electrons:  0.0000000000E+00
 Lagrangian kinetic energy G(r):  0.7621941295E+02
 G(r) in X,Y,Z:  0.2798207156E+02  0.2575551922E+02  0.2248182217E+02
 Hamiltonian kinetic energy K(r):  0.1124854734E+07
 Potential energy density V(r): -0.1124930953E+07
 Energy density E(r) or H(r): -0.1124854734E+07
 Laplacian of electron density: -0.4499114057E+07
 Electron localization function (ELF):  0.9999961491E+00
 Localized orbital locator (LOL):  0.9980414761E+00
 Local information entropy:  0.3634614719E+00
 Interaction region indicator (IRI):  0.4154252229E-11
 Reduced density gradient (RDG):  0.1000000000E+03
 Reduced density gradient with promolecular approximation:  0.1000000000E+03
 Sign(lambda2)*rho: -0.3011133683E+03
 Sign(lambda2)*rho with promolecular approximation: -0.2923741723E+03
 Corr. hole for alpha, ref.:   0.00000   0.00000   0.00000 : -0.1073173954E-04
 Source function, ref.:   0.00000   0.00000   0.00000 :  0.1096058722E+05
 Wavefunction value for orbital       1 : -0.4343276700E-06
 Average local ionization energy (ALIE):  0.1788911796E+02
 van der Waals potential (probe atom: C ):  0.1329929709E+73 kcal/mol
 Delta-g (under promolecular approximation):  0.4338524871E-01
 Delta-g (under Hirshfeld partition):  0.7315783037E-01
 User-defined real space function:  0.1000000000E+01
 ESP from nuclear charges:  0.1458493426E+07
 
 Note: Below information are for electron density
 
 Components of gradient in x/y/z are:
  0.8167377885E-09  0.2021876000E-08 -0.3806686077E-09
 Norm of gradient is:  0.2213583467E-08
 
 Components of Laplacian in x/y/z are:
 -0.1499693889E+07 -0.1499703298E+07 -0.1499716870E+07
 Total: -0.4499114057E+07
 
 Hessian matrix:
 -0.1499693889E+07 -0.1034380566E+02  0.4879515602E+01
 -0.1034380566E+02 -0.1499703298E+07 -0.1599932216E+02
  0.4879515602E+01 -0.1599932216E+02 -0.1499716870E+07
 Eigenvalues of Hessian: -0.1499727553E+07 -0.1499704569E+07 -0.1499681935E+07
 Eigenvectors (columns) of Hessian:
  0.5465524016E-01  0.7225853014E+00 -0.6891177599E+00
  0.5659375525E+00  0.5461729437E+00  0.6175838423E+00
  0.8226344823E+00 -0.4237518116E+00 -0.3790869435E+00
 Determinant of Hessian: -0.3373007020E+19
 Ellipticity of electron density:    0.000015
 eta index:   -1.000030
 Stiffness:   -1.000015
 
 Stress tensor:
 -0.3749794364E+06  0.2865961591E+01 -0.1469905152E+01
  0.2865961591E+01 -0.3749773354E+06  0.3613334947E+01
 -0.1469905152E+01  0.3613334947E+01 -0.3749741812E+06
 Eigenvalues of stress tensor: -0.3749827794E+06 -0.3749763761E+06 -0.3749717976E+06
 Eigenvectors (columns) of stress tensor:
 -0.6928062987E+00  0.7191353943E+00  0.5351370903E-01
  0.6148378808E+00  0.5502878949E+00  0.5649403624E+00
 -0.3768206640E+00 -0.4242964969E+00  0.8233946015E+00
 Stress tensor stiffness:    1.000029
 Stress tensor polarizability:    0.999971
 
 ----------------   CP    74,     Type (3,-3)   ----------------
 Corresponding nucleus:    59(H )
 Position (Bohr):       -7.419824224859   25.091690731748   14.387242086160
 Position (Angstrom):   -3.926401888701   13.277950918267    7.613400639740
 Density of all electrons:  0.4513620791E+00
 Density of Alpha electrons:  0.2256810395E+00
 Density of Beta electrons:  0.2256810395E+00
 Spin density of electrons:  0.0000000000E+00
 Lagrangian kinetic energy G(r):  0.4624270536E-02
 G(r) in X,Y,Z:  0.1391392083E-02  0.1910497477E-02  0.1322380976E-02
 Hamiltonian kinetic energy K(r):  0.6890871121E+01
 Potential energy density V(r): -0.6895495392E+01
 Energy density E(r) or H(r): -0.6890871121E+01
 Laplacian of electron density: -0.2754498740E+02
 Electron localization function (ELF):  0.9999630689E+00
 Localized orbital locator (LOL):  0.9939724538E+00
 Local information entropy:  0.3589628639E-02
 Interaction region indicator (IRI):  0.2343904591E-13
 Reduced density gradient (RDG):  0.1000000000E+03
 Reduced density gradient with promolecular approximation:  0.1000000000E+03
 Sign(lambda2)*rho: -0.4513620791E+00
 Sign(lambda2)*rho with promolecular approximation: -0.2988248528E+00
 Corr. hole for alpha, ref.:   0.00000   0.00000   0.00000 : -0.1485478987E-06
 Source function, ref.:   0.00000   0.00000   0.00000 :  0.7340710071E-01
 Wavefunction value for orbital       1 :  0.3159355841E-06
 Average local ionization energy (ALIE):  0.4057447560E+00
 van der Waals potential (probe atom: C ):  0.7732356052E+28 kcal/mol
 Delta-g (under promolecular approximation):  0.1010830062E+00
 Delta-g (under Hirshfeld partition):  0.1894004105E+00
 User-defined real space function:  0.1000000000E+01
 ESP from nuclear charges:  0.1181602788E+03
 
 Note: Below information are for electron density
 
 Components of gradient in x/y/z are:
 -0.3136380045E-14  0.9095588865E-14 -0.1701872150E-14
 Norm of gradient is:  0.9770516128E-14
 
 Components of Laplacian in x/y/z are:
 -0.8778864919E+01 -0.9357307702E+01 -0.9408814781E+01
 Total: -0.2754498740E+02
 
 Hessian matrix:
 -0.8778864919E+01 -0.1668519228E+00  0.1469842808E-01
 -0.1668519228E+00 -0.9357307702E+01 -0.4486294976E-02
  0.1469842808E-01 -0.4486294976E-02 -0.9408814781E+01
 Eigenvalues of Hessian: -0.9409203415E+01 -0.9401946205E+01 -0.8733837782E+01
 Eigenvectors (columns) of Hessian:
 -0.2913678464E-02  0.2595888535E+00 -0.9657148324E+00
  0.7682454153E-01  0.9629229559E+00  0.2586065946E+00
  0.9970403704E+00 -0.7343710279E-01 -0.2274844254E-01
 Determinant of Hessian: -0.7726374252E+03
 Ellipticity of electron density:    0.000772
 eta index:   -1.077327
 Stiffness:   -1.076497
 
 Stress tensor:
 -0.2197499014E+01 -0.4196667477E-01  0.3700306819E-02
 -0.4196667477E-01 -0.2343147921E+01 -0.9681865116E-03
  0.3700306819E-02 -0.9681865116E-03 -0.2354848457E+01
 Eigenvalues of stress tensor: -0.2354935976E+01 -0.2354373876E+01 -0.2186185539E+01
 Eigenvectors (columns) of stress tensor:
 -0.3152934722E-01  0.2574282018E+00 -0.9657829058E+00
 -0.3019313318E-01  0.9655770246E+00  0.2583590219E+00
  0.9990466831E+00  0.3730590320E-01 -0.2267144930E-01
 Stress tensor stiffness:    1.077189
 Stress tensor polarizability:    0.928342
 
 ----------------   CP    75,     Type (3,-3)   ----------------
 Corresponding nucleus:    47(C )
 Position (Bohr):       -9.393851015157   25.624330952921   14.331405130589
 Position (Angstrom):   -4.971011879839   13.559811984922    7.583852995326
 Density of all electrons:  0.1220119183E+03
 Density of Alpha electrons:  0.6100595913E+02
 Density of Beta electrons:  0.6100595913E+02
 Spin density of electrons:  0.0000000000E+00
 Lagrangian kinetic energy G(r):  0.8660476712E+01
 G(r) in X,Y,Z:  0.3054642313E+01  0.3199677751E+01  0.2406156648E+01
 Hamiltonian kinetic energy K(r):  0.2419399990E+06
 Potential energy density V(r): -0.2419486595E+06
 Energy density E(r) or H(r): -0.2419399990E+06
 Laplacian of electron density: -0.9677253542E+06
 Electron localization function (ELF):  0.9999989901E+00
 Localized orbital locator (LOL):  0.9989960782E+00
 Local information entropy:  0.2616133688E+00
 Interaction region indicator (IRI):  0.9348599856E-12
 Reduced density gradient (RDG):  0.1000000000E+03
 Reduced density gradient with promolecular approximation:  0.1000000000E+03
 Sign(lambda2)*rho: -0.1220119183E+03
 Sign(lambda2)*rho with promolecular approximation: -0.1213894714E+03
 Corr. hole for alpha, ref.:   0.00000   0.00000   0.00000 : -0.1121527386E-04
 Source function, ref.:   0.00000   0.00000   0.00000 :  0.2498190853E+04
 Wavefunction value for orbital       1 : -0.2683740847E-06
 Average local ionization energy (ALIE):  0.9601334574E+01
 van der Waals potential (probe atom: C ):  0.1055234563E+76 kcal/mol
 Delta-g (under promolecular approximation):  0.4361239449E-01
 Delta-g (under Hirshfeld partition):  0.5288642355E-01
 User-defined real space function:  0.1000000000E+01
 ESP from nuclear charges:  0.1777096844E+07
 
 Note: Below information are for electron density
 
 Components of gradient in x/y/z are:
 -0.1317944642E-09 -0.1139398020E-09  0.6046244061E-10
 Norm of gradient is:  0.1844119465E-09
 
 Components of Laplacian in x/y/z are:
 -0.3225744858E+06 -0.3225739196E+06 -0.3225769488E+06
 Total: -0.9677253542E+06
 
 Hessian matrix:
 -0.3225744858E+06 -0.3981452821E-01  0.1059636796E+01
 -0.3981452821E-01 -0.3225739196E+06 -0.6209929393E+00
  0.1059636796E+01 -0.6209929393E+00 -0.3225769488E+06
 Eigenvalues of Hessian: -0.3225774344E+06 -0.3225742428E+06 -0.3225736771E+06
 Eigenvectors (columns) of Hessian:
 -0.3318927036E+00 -0.8354069998E+00  0.4381122892E+00
  0.1604794710E+00 -0.5076712466E+00 -0.8464728258E+00
  0.9295663358E+00 -0.2106301263E+00  0.3025580560E+00
 Determinant of Hessian: -0.3356545933E+17
 Ellipticity of electron density:    0.000010
 eta index:   -1.000012
 Stiffness:   -1.000002
 
 Stress tensor:
 -0.8064973073E+05  0.1767226662E-01 -0.2931100898E+00
  0.1767226662E-01 -0.8064987927E+05  0.1731997234E+00
 -0.2931100898E+00  0.1731997234E+00 -0.8064904952E+05
 Eigenvalues of stress tensor: -0.8064995460E+05 -0.8064978964E+05 -0.8064891527E+05
 Eigenvectors (columns) of stress tensor:
  0.4719463075E+00 -0.8172336933E+00 -0.3307503188E+00
 -0.8250559715E+00 -0.5416264681E+00  0.1610074932E+00
  0.3107238753E+00 -0.1969006337E+00  0.9298821505E+00
 Stress tensor stiffness:    1.000013
 Stress tensor polarizability:    0.999987
 
 ----------------   CP    76,     Type (3,-3)   ----------------
 Corresponding nucleus:    40(H )
 Position (Bohr):      -18.608301974551   25.753853378464   10.817507617241
 Position (Angstrom):   -9.847089338534   13.628352300820    5.724378509814
 Density of all electrons:  0.4088554571E+00
 Density of Alpha electrons:  0.2044277286E+00
 Density of Beta electrons:  0.2044277286E+00
 Spin density of electrons:  0.0000000000E+00
 Lagrangian kinetic energy G(r):  0.2063805636E-01
 G(r) in X,Y,Z:  0.6621715249E-02  0.6226636464E-02  0.7789704644E-02
 Hamiltonian kinetic energy K(r):  0.5943332586E+01
 Potential energy density V(r): -0.5963970642E+01
 Energy density E(r) or H(r): -0.5943332586E+01
 Laplacian of electron density: -0.2369077812E+02
 Electron localization function (ELF):  0.9989815353E+00
 Localized orbital locator (LOL):  0.9690728224E+00
 Local information entropy:  0.3293527876E-02
 Interaction region indicator (IRI):  0.4229239701E-13
 Reduced density gradient (RDG):  0.1000000000E+03
 Reduced density gradient with promolecular approximation:  0.1000000000E+03
 Sign(lambda2)*rho: -0.4088554571E+00
 Sign(lambda2)*rho with promolecular approximation: -0.2939173551E+00
 Corr. hole for alpha, ref.:   0.00000   0.00000   0.00000 : -0.7776173000E-07
 Source function, ref.:   0.00000   0.00000   0.00000 :  0.5616872242E-01
 Wavefunction value for orbital       1 :  0.1079485581E-06
 Average local ionization energy (ALIE):  0.5593879554E+00
 van der Waals potential (probe atom: C ):  0.1750187560E+26 kcal/mol
 Delta-g (under promolecular approximation):  0.2184938604E+00
 Delta-g (under Hirshfeld partition):  0.3349709167E+00
 User-defined real space function:  0.1000000000E+01
 ESP from nuclear charges:  0.9710837511E+02
 
 Note: Below information are for electron density
 
 Components of gradient in x/y/z are:
  0.5779231260E-14  0.1279748876E-13  0.7269575567E-14
 Norm of gradient is:  0.1581208277E-13
 
 Components of Laplacian in x/y/z are:
 -0.8124219115E+01 -0.7222906400E+01 -0.8343652602E+01
 Total: -0.2369077812E+02
 
 Hessian matrix:
 -0.8124219115E+01 -0.5167255894E+00 -0.2556745081E-01
 -0.5167255894E+00 -0.7222906400E+01  0.5612640145E-01
 -0.2556745081E-01  0.5612640145E-01 -0.8343652602E+01
 Eigenvalues of Hessian: -0.8359198711E+01 -0.8346452471E+01 -0.6985126935E+01
 Eigenvectors (columns) of Hessian:
 -0.9103513617E+00  0.1590755056E-01 -0.4135303472E+00
 -0.4138242440E+00 -0.4258706945E-01  0.9093601248E+00
 -0.3145353453E-02  0.9989661112E+00  0.4535212675E-01
 Determinant of Hessian: -0.4873498946E+03
 Ellipticity of electron density:    0.001527
 eta index:   -1.196714
 Stiffness:   -1.194889
 
 Stress tensor:
 -0.2044298209E+01 -0.1260579111E+00 -0.6326084264E-02
 -0.1260579111E+00 -0.1818179873E+01  0.1433226836E-01
 -0.6326084264E-02  0.1433226836E-01 -0.2101492560E+01
 Eigenvalues of stress tensor: -0.2102216366E+01 -0.2100567392E+01 -0.1761186884E+01
 Eigenvectors (columns) of stress tensor:
  0.1756075017E-01  0.9131760140E+00  0.4071869197E+00
  0.5815965954E-01  0.4056272124E+00 -0.9121863947E+00
 -0.9981528310E+00  0.3970053000E-01 -0.4598688793E-01
 Stress tensor stiffness:    1.193636
 Stress tensor polarizability:    0.837776
 
 ----------------   CP    77,     Type (3,-3)   ----------------
 Corresponding nucleus:   143(H )
 Position (Bohr):        2.311151984240   22.670698677262    7.615141552775
 Position (Angstrom):    1.223008960993   11.996817095256    4.029759367529
 Density of all electrons:  0.4533879846E+00
 Density of Alpha electrons:  0.2266939923E+00
 Density of Beta electrons:  0.2266939923E+00
 Spin density of electrons:  0.0000000000E+00
 Lagrangian kinetic energy G(r):  0.4613004205E-02
 G(r) in X,Y,Z:  0.1499521732E-02  0.1546941683E-02  0.1566540790E-02
 Hamiltonian kinetic energy K(r):  0.6913653265E+01
 Potential energy density V(r): -0.6918266269E+01
 Energy density E(r) or H(r): -0.6913653265E+01
 Laplacian of electron density: -0.2763616104E+02
 Electron localization function (ELF):  0.9999637927E+00
 Localized orbital locator (LOL):  0.9940314973E+00
 Local information entropy:  0.3603634152E-02
 Interaction region indicator (IRI):  0.2452791362E-13
 Reduced density gradient (RDG):  0.1000000000E+03
 Reduced density gradient with promolecular approximation:  0.1000000000E+03
 Sign(lambda2)*rho: -0.4533879846E+00
 Sign(lambda2)*rho with promolecular approximation: -0.2990241965E+00
 Corr. hole for alpha, ref.:   0.00000   0.00000   0.00000 : -0.1188155912E-04
 Source function, ref.:   0.00000   0.00000   0.00000 :  0.9153136460E-01
 Wavefunction value for orbital       1 :  0.5922200620E-06
 Average local ionization energy (ALIE):  0.4056543723E+00
 van der Waals potential (probe atom: C ):  0.7001474270E+28 kcal/mol
 Delta-g (under promolecular approximation):  0.1019742797E+00
 Delta-g (under Hirshfeld partition):  0.1921314700E+00
 User-defined real space function:  0.1000000000E+01
 ESP from nuclear charges:  0.1158681793E+03
 
 Note: Below information are for electron density
 
 Components of gradient in x/y/z are:
  0.1780259967E-14  0.9809861257E-14  0.2484124018E-14
 Norm of gradient is:  0.1027490027E-13
 
 Components of Laplacian in x/y/z are:
 -0.8984580344E+01 -0.9239620637E+01 -0.9411960061E+01
 Total: -0.2763616104E+02
 
 Hessian matrix:
 -0.8984580344E+01 -0.3001000434E+00  0.1115172519E+00
 -0.3001000434E+00 -0.9239620637E+01 -0.7676182065E-01
  0.1115172519E+00 -0.7676182065E-01 -0.9411960061E+01
 Eigenvalues of Hessian: -0.9441670980E+01 -0.9436477607E+01 -0.8758012454E+01
 Eigenvectors (columns) of Hessian:
  0.1765944582E+00 -0.5500159148E+00 -0.8162701089E+00
  0.5677547240E+00 -0.6205132549E+00  0.5409416548E+00
  0.8040329413E+00  0.5589685089E+00 -0.2026949318E+00
 Determinant of Hessian: -0.7803049004E+03
 Ellipticity of electron density:    0.000550
 eta index:   -1.078061
 Stiffness:   -1.077468
 
 Stress tensor:
 -0.2249144129E+01 -0.7533359312E-01  0.2828992257E-01
 -0.7533359312E-01 -0.2312999043E+01 -0.1875999538E-01
  0.2828992257E-01 -0.1875999538E-01 -0.2356123097E+01
 Eigenvalues of stress tensor: -0.2363154716E+01 -0.2362890139E+01 -0.2192221414E+01
 Eigenvectors (columns) of stress tensor:
 -0.1277576188E+00 -0.5631875373E+00 -0.8163931582E+00
  0.1733674706E+00 -0.8231464070E+00  0.5407159261E+00
  0.9765355657E+00  0.7245543768E-01 -0.2028016237E+00
 Stress tensor stiffness:    1.077973
 Stress tensor polarizability:    0.927667
 
 ----------------   CP    78,     Type (3,-3)   ----------------
 Corresponding nucleus:   231(C )
 Position (Bohr):       -8.325131763063   22.733025832440    3.134591840887
 Position (Angstrom):   -4.405470006778   12.029799205397    1.658754567680
 Density of all electrons:  0.1219988723E+03
 Density of Alpha electrons:  0.6099943615E+02
 Density of Beta electrons:  0.6099943615E+02
 Spin density of electrons:  0.0000000000E+00
 Lagrangian kinetic energy G(r):  0.8656918915E+01
 G(r) in X,Y,Z:  0.2587879265E+01  0.3149451205E+01  0.2919588444E+01
 Hamiltonian kinetic energy K(r):  0.2419219869E+06
 Potential energy density V(r): -0.2419306439E+06
 Energy density E(r) or H(r): -0.2419219869E+06
 Laplacian of electron density: -0.9676533201E+06
 Electron localization function (ELF):  0.9999989906E+00
 Localized orbital locator (LOL):  0.9989963115E+00
 Local information entropy:  0.2615989286E+00
 Interaction region indicator (IRI):  0.1732659289E-11
 Reduced density gradient (RDG):  0.1000000000E+03
 Reduced density gradient with promolecular approximation:  0.1000000000E+03
 Sign(lambda2)*rho: -0.1219988723E+03
 Sign(lambda2)*rho with promolecular approximation: -0.1213919660E+03
 Corr. hole for alpha, ref.:   0.00000   0.00000   0.00000 : -0.2149090323E-03
 Source function, ref.:   0.00000   0.00000   0.00000 :  0.3154383611E+04
 Wavefunction value for orbital       1 : -0.7454662043E-05
 Average local ionization energy (ALIE):  0.9608905702E+01
 van der Waals potential (probe atom: C ):  0.5449542556E+77 kcal/mol
 Delta-g (under promolecular approximation):  0.3936005819E-01
 Delta-g (under Hirshfeld partition):  0.4919031803E-01
 User-defined real space function:  0.1000000000E+01
 ESP from nuclear charges:  0.2468648672E+07
 
 Note: Below information are for electron density
 
 Components of gradient in x/y/z are:
  0.1123582061E-09 -0.3179035923E-09 -0.5571243467E-10
 Norm of gradient is:  0.3417468886E-09
 
 Components of Laplacian in x/y/z are:
 -0.3225522247E+06 -0.3225501109E+06 -0.3225509845E+06
 Total: -0.9676533201E+06
 
 Hessian matrix:
 -0.3225522247E+06 -0.7936525347E+00 -0.7111162814E+00
 -0.7936525347E+00 -0.3225501109E+06 -0.2547650258E+00
 -0.7111162814E+00 -0.2547650258E+00 -0.3225509845E+06
 Eigenvalues of Hessian: -0.3225528031E+06 -0.3225506711E+06 -0.3225498458E+06
 Eigenvectors (columns) of Hessian:
  0.8753724323E+00  0.3696457173E+00  0.3115848975E+00
  0.2943493325E+00  0.1037626342E+00 -0.9500483073E+00
  0.3835121578E+00 -0.9233609042E+00  0.1797402066E-01
 Determinant of Hessian: -0.3355796440E+17
 Ellipticity of electron density:    0.000007
 eta index:   -1.000009
 Stiffness:   -1.000003
 
 Stress tensor:
 -0.8064323194E+05  0.2214583008E+00  0.1691574222E+00
  0.2214583008E+00 -0.8064382663E+05  0.7232888138E-01
  0.1691574222E+00  0.7232888138E-01 -0.8064358529E+05
 Eigenvalues of stress tensor: -0.8064390092E+05 -0.8064365238E+05 -0.8064309056E+05
 Eigenvectors (columns) of stress tensor:
  0.3007383450E+00 -0.3481191566E+00 -0.8879017404E+00
 -0.9520029069E+00 -0.5395342741E-01 -0.3012963539E+00
  0.5698169051E-01  0.9358964048E+00 -0.3476363135E+00
 Stress tensor stiffness:    1.000010
 Stress tensor polarizability:    0.999990
 
 ----------------   CP    79,     Type (3,-3)   ----------------
 Corresponding nucleus:   211(H )
 Position (Bohr):      -13.729122693283   27.872340787204   18.799515134418
 Position (Angstrom):   -7.265138854976   14.749407559111    9.948274985160
 Density of all electrons:  0.4250249828E+00
 Density of Alpha electrons:  0.2125124914E+00
 Density of Beta electrons:  0.2125124914E+00
 Spin density of electrons:  0.0000000000E+00
 Lagrangian kinetic energy G(r):  0.1966705844E-01
 G(r) in X,Y,Z:  0.5220219804E-02  0.7123112040E-02  0.7323726595E-02
 Hamiltonian kinetic energy K(r):  0.6174149120E+01
 Potential energy density V(r): -0.6193816178E+01
 Energy density E(r) or H(r): -0.6174149120E+01
 Laplacian of electron density: -0.2461792825E+02
 Electron localization function (ELF):  0.9991870788E+00
 Localized orbital locator (LOL):  0.9722813539E+00
 Local information entropy:  0.3406680446E-02
 Interaction region indicator (IRI):  0.3576369669E-13
 Reduced density gradient (RDG):  0.1000000000E+03
 Reduced density gradient with promolecular approximation:  0.1000000000E+03
 Sign(lambda2)*rho: -0.4250249828E+00
 Sign(lambda2)*rho with promolecular approximation: -0.2951870085E+00
 Corr. hole for alpha, ref.:   0.00000   0.00000   0.00000 : -0.8617637707E-08
 Source function, ref.:   0.00000   0.00000   0.00000 :  0.5394557136E-01
 Wavefunction value for orbital       1 :  0.9722106016E-07
 Average local ionization energy (ALIE):  0.5590244387E+00
 van der Waals potential (probe atom: C ):  0.1799976736E+26 kcal/mol
 Delta-g (under promolecular approximation):  0.2280502908E+00
 Delta-g (under Hirshfeld partition):  0.3605391832E+00
 User-defined real space function:  0.1000000000E+01
 ESP from nuclear charges:  0.9035616112E+02
 
 Note: Below information are for electron density
 
 Components of gradient in x/y/z are:
 -0.5145189830E-14  0.1239286451E-13 -0.3828534711E-14
 Norm of gradient is:  0.1395398679E-13
 
 Components of Laplacian in x/y/z are:
 -0.8536102867E+01 -0.7935864532E+01 -0.8145960846E+01
 Total: -0.2461792825E+02
 
 Hessian matrix:
 -0.8536102867E+01  0.3313740610E+00  0.2746763519E+00
  0.3313740610E+00 -0.7935864532E+01  0.6214173250E+00
  0.2746763519E+00  0.6214173250E+00 -0.8145960846E+01
 Eigenvalues of Hessian: -0.8683096890E+01 -0.8669879233E+01 -0.7264952123E+01
 Eigenvectors (columns) of Hessian:
 -0.9006770978E+00 -0.2931370343E+00  0.3207046065E+00
  0.4326482312E+00 -0.5372122170E+00  0.7240293792E+00
 -0.3995339225E-01  0.7908689607E+00  0.6106799599E+00
 Determinant of Hessian: -0.5469157769E+03
 Ellipticity of electron density:    0.001525
 eta index:   -1.195204
 Stiffness:   -1.193384
 
 Stress tensor:
 -0.2144466156E+01  0.8351068572E-01  0.7127265991E-01
  0.8351068572E-01 -0.1998212357E+01  0.1569267914E+00
  0.7127265991E-01  0.1569267914E+00 -0.2051137665E+01
 Eigenvalues of stress tensor: -0.2183973336E+01 -0.2182338707E+01 -0.1827504135E+01
 Eigenvectors (columns) of stress tensor:
 -0.2919519606E+00 -0.8986870510E+00  0.3273005302E+00
 -0.5372229055E+00  0.4372121046E+00  0.7212746532E+00
  0.7912999447E+00 -0.3474420725E-01  0.6104401998E+00
 Stress tensor stiffness:    1.195058
 Stress tensor polarizability:    0.836780
 
 ----------------   CP    80,     Type (3,-3)   ----------------
 Corresponding nucleus:   110(O )
 Position (Bohr):       -1.977129737160   20.761523242528   -2.529629003362
 Position (Angstrom):   -1.046251999904   10.986524963579   -1.338622020619
 Density of all electrons:  0.3011277720E+03
 Density of Alpha electrons:  0.1505638860E+03
 Density of Beta electrons:  0.1505638860E+03
 Spin density of electrons:  0.0000000000E+00
 Lagrangian kinetic energy G(r):  0.7645436947E+02
 G(r) in X,Y,Z:  0.2636589895E+02  0.2464445102E+02  0.2544401951E+02
 Hamiltonian kinetic energy K(r):  0.1124939749E+07
 Potential energy density V(r): -0.1125016204E+07
 Energy density E(r) or H(r): -0.1124939749E+07
 Laplacian of electron density: -0.4499453179E+07
 Electron localization function (ELF):  0.9999961260E+00
 Localized orbital locator (LOL):  0.9980356069E+00
 Local information entropy:  0.3634639160E+00
 Interaction region indicator (IRI):  0.1132908082E-11
 Reduced density gradient (RDG):  0.1000000000E+03
 Reduced density gradient with promolecular approximation:  0.1000000000E+03
 Sign(lambda2)*rho: -0.3011277720E+03
 Sign(lambda2)*rho with promolecular approximation: -0.2923752803E+03
 Corr. hole for alpha, ref.:   0.00000   0.00000   0.00000 : -0.7344790921E-02
 Source function, ref.:   0.00000   0.00000   0.00000 :  0.1704350226E+05
 Wavefunction value for orbital       1 :  0.2595130799E-05
 Average local ionization energy (ALIE):  0.1789772075E+02
 van der Waals potential (probe atom: C ):  0.2041263432E+73 kcal/mol
 Delta-g (under promolecular approximation):  0.4242947327E-01
 Delta-g (under Hirshfeld partition):  0.7186071193E-01
 User-defined real space function:  0.1000000000E+01
 ESP from nuclear charges:  0.1511519185E+07
 
 Note: Below information are for electron density
 
 Components of gradient in x/y/z are:
  0.1058859667E-09  0.5604249287E-09 -0.1979008069E-09
 Norm of gradient is:  0.6036991535E-09
 
 Components of Laplacian in x/y/z are:
 -0.1499813241E+07 -0.1499821760E+07 -0.1499818178E+07
 Total: -0.4499453179E+07
 
 Hessian matrix:
 -0.1499813241E+07  0.8635525989E+01  0.9861469085E+00
  0.8635525989E+01 -0.1499821760E+07  0.1998841405E+02
  0.9861469085E+00  0.1998841405E+02 -0.1499818178E+07
 Eigenvalues of Hessian: -0.1499841245E+07 -0.1499814828E+07 -0.1499797106E+07
 Eigenvectors (columns) of Hessian:
 -0.2069627771E+00  0.8965468305E+00 -0.3916250627E+00
  0.7437417862E+00 -0.1158864606E+00 -0.6583452618E+00
 -0.6356214002E+00 -0.4275208873E+00 -0.6428151574E+00
 Determinant of Hessian: -0.3373769802E+19
 Ellipticity of electron density:    0.000018
 eta index:   -1.000029
 Stiffness:   -1.000012
 
 Stress tensor:
 -0.3750060421E+06 -0.2116238268E+01 -0.5779202015E+00
 -0.2116238268E+01 -0.3750047288E+06 -0.4769948230E+01
 -0.5779202015E+00 -0.4769948230E+01 -0.3750054325E+06
 Eigenvalues of stress tensor: -0.3750106408E+06 -0.3750055028E+06 -0.3750000599E+06
 Eigenvectors (columns) of stress tensor:
  0.3845340748E+00 -0.9009074237E+00 -0.2012445260E+00
  0.6591064433E+00  0.1153203218E+00  0.7431553806E+00
  0.6463066159E+00  0.4184101305E+00 -0.6381384811E+00
 Stress tensor stiffness:    1.000028
 Stress tensor polarizability:    0.999972
 
 ----------------   CP    81,     Type (3,-3)   ----------------
 Corresponding nucleus:   144(H )
 Position (Bohr):       -0.556349925842   23.727588788184    8.871047572706
 Position (Angstrom):   -0.294407702043   12.556099256385    4.694356212312
 Density of all electrons:  0.4534481359E+00
 Density of Alpha electrons:  0.2267240680E+00
 Density of Beta electrons:  0.2267240680E+00
 Spin density of electrons:  0.0000000000E+00
 Lagrangian kinetic energy G(r):  0.4670709665E-02
 G(r) in X,Y,Z:  0.1443112833E-02  0.1804508957E-02  0.1423087876E-02
 Hamiltonian kinetic energy K(r):  0.6930393131E+01
 Potential energy density V(r): -0.6935063841E+01
 Energy density E(r) or H(r): -0.6930393131E+01
 Laplacian of electron density: -0.2770288968E+02
 Electron localization function (ELF):  0.9999628996E+00
 Localized orbital locator (LOL):  0.9939586145E+00
 Local information entropy:  0.3604049847E-02
 Interaction region indicator (IRI):  0.3742525180E-12
 Reduced density gradient (RDG):  0.1000000000E+03
 Reduced density gradient with promolecular approximation:  0.1000000000E+03
 Sign(lambda2)*rho: -0.4534481359E+00
 Sign(lambda2)*rho with promolecular approximation: -0.2988158092E+00
 Corr. hole for alpha, ref.:   0.00000   0.00000   0.00000 : -0.1310893664E-07
 Source function, ref.:   0.00000   0.00000   0.00000 :  0.8700546201E-01
 Wavefunction value for orbital       1 : -0.4003539115E-06
 Average local ionization energy (ALIE):  0.4024099485E+00
 van der Waals potential (probe atom: C ):  0.8279755345E+28 kcal/mol
 Delta-g (under promolecular approximation):  0.1007370813E+00
 Delta-g (under Hirshfeld partition):  0.1894583809E+00
 User-defined real space function:  0.1000000000E+01
 ESP from nuclear charges:  0.1211952502E+03
 
 Note: Below information are for electron density
 
 Components of gradient in x/y/z are:
  0.9423798547E-13  0.3735293325E-14 -0.1252652496E-12
 Norm of gradient is:  0.1567996590E-12
 
 Components of Laplacian in x/y/z are:
 -0.9232015698E+01 -0.9455211022E+01 -0.9015662965E+01
 Total: -0.2770288968E+02
 
 Hessian matrix:
 -0.9232015698E+01  0.8742547244E-02 -0.3179688580E+00
  0.8742547244E-02 -0.9455211022E+01 -0.1630066324E-01
 -0.3179688580E+00 -0.1630066324E-01 -0.9015662965E+01
 Eigenvalues of Hessian: -0.9460817239E+01 -0.9454603534E+01 -0.8787468912E+01
 Eigenvectors (columns) of Hessian:
 -0.7300446232E+00 -0.3583618896E+00 -0.5819034320E+00
 -0.4227604933E+00  0.9058253126E+00 -0.2746030492E-01
 -0.5369435850E+00 -0.2259585340E+00  0.8127941483E+00
 Determinant of Hessian: -0.7860239455E+03
 Ellipticity of electron density:    0.000657
 eta index:   -1.076626
 Stiffness:   -1.075919
 
 Stress tensor:
 -0.2310890150E+01  0.2582122875E-02 -0.7952808893E-01
  0.2582122875E-02 -0.2367411773E+01 -0.3737539717E-02
 -0.7952808893E-01 -0.3737539717E-02 -0.2256761917E+01
 Eigenvalues of stress tensor: -0.2367851504E+01 -0.2367516356E+01 -0.2199695980E+01
 Eigenvectors (columns) of stress tensor:
 -0.7867128983E+00 -0.2059739792E+00 -0.5819428971E+00
 -0.2343975324E+00  0.9717638040E+00 -0.2707223596E-01
 -0.5710872196E+00 -0.1151079019E+00  0.8127789112E+00
 Stress tensor stiffness:    1.076445
 Stress tensor polarizability:    0.928984
 
 ----------------   CP    82,     Type (3,-3)   ----------------
 Corresponding nucleus:    92(O )
 Position (Bohr):       -0.640424791311   22.793493264695    5.077960666306
 Position (Angstrom):   -0.338898204859   12.061797192548    2.687141062471
 Density of all electrons:  0.3011368184E+03
 Density of Alpha electrons:  0.1505684092E+03
 Density of Beta electrons:  0.1505684092E+03
 Spin density of electrons:  0.0000000000E+00
 Lagrangian kinetic energy G(r):  0.7617270080E+02
 G(r) in X,Y,Z:  0.2899897049E+02  0.2165200644E+02  0.2552172387E+02
 Hamiltonian kinetic energy K(r):  0.1124948756E+07
 Potential energy density V(r): -0.1125024928E+07
 Energy density E(r) or H(r): -0.1124948756E+07
 Laplacian of electron density: -0.4499490332E+07
 Electron localization function (ELF):  0.9999961548E+00
 Localized orbital locator (LOL):  0.9980429276E+00
 Local information entropy:  0.3634654508E+00
 Interaction region indicator (IRI):  0.1348639136E-11
 Reduced density gradient (RDG):  0.1000000000E+03
 Reduced density gradient with promolecular approximation:  0.1000000000E+03
 Sign(lambda2)*rho: -0.3011368184E+03
 Sign(lambda2)*rho with promolecular approximation: -0.2923738300E+03
 Corr. hole for alpha, ref.:   0.00000   0.00000   0.00000 : -0.9169322444E-03
 Source function, ref.:   0.00000   0.00000   0.00000 :  0.1532713203E+05
 Wavefunction value for orbital       1 :  0.1373472044E-05
 Average local ionization energy (ALIE):  0.1789333372E+02
 van der Waals potential (probe atom: C ):  0.1165324381E+73 kcal/mol
 Delta-g (under promolecular approximation):  0.4269508010E-01
 Delta-g (under Hirshfeld partition):  0.7214139586E-01
 User-defined real space function:  0.1000000000E+01
 ESP from nuclear charges:  0.1442535724E+07
 
 Note: Below information are for electron density
 
 Components of gradient in x/y/z are:
 -0.2147970690E-10 -0.5589213536E-09  0.4512732410E-09
 Norm of gradient is:  0.7186807326E-09
 
 Components of Laplacian in x/y/z are:
 -0.1499815867E+07 -0.1499845373E+07 -0.1499829092E+07
 Total: -0.4499490332E+07
 
 Hessian matrix:
 -0.1499815867E+07 -0.7568502054E+01 -0.1306294359E+02
 -0.7568502054E+01 -0.1499845373E+07 -0.8320835765E+01
 -0.1306294359E+02 -0.8320835765E+01 -0.1499829092E+07
 Eigenvalues of Hessian: -0.1499853109E+07 -0.1499829515E+07 -0.1499807708E+07
 Eigenvectors (columns) of Hessian:
 -0.3298775703E+00  0.3841915333E+00  0.8623094888E+00
 -0.8220055934E+00 -0.5660663253E+00 -0.6225527975E-01
 -0.4642064122E+00  0.7293598434E+00 -0.5025401733E+00
 Determinant of Hessian: -0.3373853375E+19
 Ellipticity of electron density:    0.000016
 eta index:   -1.000030
 Stiffness:   -1.000015
 
 Stress tensor:
 -0.3750119647E+06  0.1638586663E+01  0.3388000159E+01
  0.1638586663E+01 -0.3750046472E+06  0.1584776280E+01
  0.3388000159E+01  0.1584776280E+01 -0.3750083164E+06
 Eigenvalues of stress tensor: -0.3750140287E+06 -0.3750078011E+06 -0.3750030984E+06
 Eigenvectors (columns) of stress tensor:
 -0.8662535681E+00 -0.3758282770E+00  0.3291775537E+00
  0.6768277396E-01  0.5645225390E+00  0.8226380401E+00
  0.4949987856E+00 -0.7348927875E+00  0.4635825634E+00
 Stress tensor stiffness:    1.000029
 Stress tensor polarizability:    0.999971
 
 ----------------   CP    83,     Type (3,-3)   ----------------
 Corresponding nucleus:    50(O )
 Position (Bohr):      -14.307977576187   26.141300736840   11.423771770383
 Position (Angstrom):   -7.571455667429   13.833380613298    6.045199683444
 Density of all electrons:  0.3011147647E+03
 Density of Alpha electrons:  0.1505573823E+03
 Density of Beta electrons:  0.1505573823E+03
 Spin density of electrons:  0.0000000000E+00
 Lagrangian kinetic energy G(r):  0.7651067085E+02
 G(r) in X,Y,Z:  0.2928983143E+02  0.2112564810E+02  0.2609519133E+02
 Hamiltonian kinetic energy K(r):  0.1124883240E+07
 Potential energy density V(r): -0.1124959751E+07
 Energy density E(r) or H(r): -0.1124883240E+07
 Laplacian of electron density: -0.4499226918E+07
 Electron localization function (ELF):  0.9999961197E+00
 Localized orbital locator (LOL):  0.9980340219E+00
 Local information entropy:  0.3634617089E+00
 Interaction region indicator (IRI):  0.3026914721E-11
 Reduced density gradient (RDG):  0.1000000000E+03
 Reduced density gradient with promolecular approximation:  0.1000000000E+03
 Sign(lambda2)*rho: -0.3011147647E+03
 Sign(lambda2)*rho with promolecular approximation: -0.2923756309E+03
 Corr. hole for alpha, ref.:   0.00000   0.00000   0.00000 : -0.4242861241E-05
 Source function, ref.:   0.00000   0.00000   0.00000 :  0.1121834193E+05
 Wavefunction value for orbital       1 :  0.1615941455E-05
 Average local ionization energy (ALIE):  0.1789857085E+02
 van der Waals potential (probe atom: C ):  0.2103375918E+73 kcal/mol
 Delta-g (under promolecular approximation):  0.4274044380E-01
 Delta-g (under Hirshfeld partition):  0.7250065791E-01
 User-defined real space function:  0.1000000000E+01
 ESP from nuclear charges:  0.1515294716E+07
 
 Note: Below information are for electron density
 
 Components of gradient in x/y/z are:
  0.1117198556E-08 -0.4524449704E-09 -0.1071719824E-08
 Norm of gradient is:  0.1612892571E-08
 
 Components of Laplacian in x/y/z are:
 -0.1499727413E+07 -0.1499760801E+07 -0.1499738704E+07
 Total: -0.4499226918E+07
 
 Hessian matrix:
 -0.1499727413E+07  0.1341612766E+02  0.4497895437E+00
  0.1341612766E+02 -0.1499760801E+07  0.3477188079E+01
  0.4497895437E+00  0.3477188079E+01 -0.1499738704E+07
 Eigenvalues of Hessian: -0.1499765885E+07 -0.1499738499E+07 -0.1499722534E+07
 Eigenvectors (columns) of Hessian:
  0.3259079905E+00 -0.1311456977E+00  0.9362610681E+00
 -0.9384231864E+00  0.7522848868E-01  0.3371981580E+00
  0.1146555929E+00  0.9885046689E+00  0.9855259796E-01
 Determinant of Hessian: -0.3373260864E+19
 Ellipticity of electron density:    0.000018
 eta index:   -1.000029
 Stiffness:   -1.000011
 
 Stress tensor:
 -0.3749904329E+06 -0.3219365512E+01 -0.1872392943E+00
 -0.3219365512E+01 -0.3749824516E+06 -0.7867654408E+00
 -0.1872392943E+00 -0.7867654408E+00 -0.3749868664E+06
 Eigenvalues of stress tensor: -0.3749916105E+06 -0.3749869077E+06 -0.3749812326E+06
 Eigenvectors (columns) of stress tensor:
 -0.9368121727E+00 -0.1276485381E+00 -0.3257127628E+00
 -0.3372703548E+00  0.8228917837E-01  0.9378044566E+00
 -0.9290673231E-01  0.9883998896E+00 -0.1201415717E+00
 Stress tensor stiffness:    1.000028
 Stress tensor polarizability:    0.999972
 
 ----------------   CP    84,     Type (3,-3)   ----------------
 Corresponding nucleus:   216(O )
 Position (Bohr):        7.426987094935   19.412088267738   -4.446017738192
 Position (Angstrom):    3.930192316310   10.272434727325   -2.352731266321
 Density of all electrons:  0.3011170611E+03
 Density of Alpha electrons:  0.1505585305E+03
 Density of Beta electrons:  0.1505585305E+03
 Spin density of electrons:  0.0000000000E+00
 Lagrangian kinetic energy G(r):  0.7610025228E+02
 G(r) in X,Y,Z:  0.3014246393E+02  0.2146827529E+02  0.2448951306E+02
 Hamiltonian kinetic energy K(r):  0.1124840406E+07
 Potential energy density V(r): -0.1124916506E+07
 Energy density E(r) or H(r): -0.1124840406E+07
 Laplacian of electron density: -0.4499057222E+07
 Electron localization function (ELF):  0.9999961613E+00
 Localized orbital locator (LOL):  0.9980445720E+00
 Local information entropy:  0.3634620986E+00
 Interaction region indicator (IRI):  0.3262011554E-11
 Reduced density gradient (RDG):  0.1000000000E+03
 Reduced density gradient with promolecular approximation:  0.1000000000E+03
 Sign(lambda2)*rho: -0.3011170611E+03
 Sign(lambda2)*rho with promolecular approximation: -0.2923727657E+03
 Corr. hole for alpha, ref.:   0.00000   0.00000   0.00000 : -0.3476983394E-03
 Source function, ref.:   0.00000   0.00000   0.00000 :  0.1684455354E+05
 Wavefunction value for orbital       1 :  0.4888274733E-07
 Average local ionization energy (ALIE):  0.1787611916E+02
 van der Waals potential (probe atom: C ):  0.1080344279E+73 kcal/mol
 Delta-g (under promolecular approximation):  0.4760111755E-01
 Delta-g (under Hirshfeld partition):  0.7674069702E-01
 User-defined real space function:  0.1000000000E+01
 ESP from nuclear charges:  0.1433438094E+07
 
 Note: Below information are for electron density
 
 Components of gradient in x/y/z are:
 -0.3733973131E-09  0.1676483119E-08 -0.2669149346E-09
 Norm of gradient is:  0.1738178582E-08
 
 Components of Laplacian in x/y/z are:
 -0.1499666721E+07 -0.1499701974E+07 -0.1499688527E+07
 Total: -0.4499057222E+07
 
 Hessian matrix:
 -0.1499666721E+07 -0.8814959898E+01 -0.1701905547E+01
 -0.8814959898E+01 -0.1499701974E+07  0.8296296404E+01
 -0.1701905547E+01  0.8296296404E+01 -0.1499688527E+07
 Eigenvalues of Hessian: -0.1499707258E+07 -0.1499685878E+07 -0.1499664087E+07
 Eigenvectors (columns) of Hessian:
 -0.1807071516E+00  0.2370377849E+00  0.9545459726E+00
 -0.9052448459E+00  0.3393748312E+00 -0.2556491598E+00
  0.3845473889E+00  0.9102954534E+00 -0.1532497740E+00
 Determinant of Hessian: -0.3372879194E+19
 Ellipticity of electron density:    0.000014
 eta index:   -1.000029
 Stiffness:   -1.000015
 
 Stress tensor:
 -0.3749769652E+06  0.2213711550E+01  0.6222039619E+00
  0.2213711550E+01 -0.3749684300E+06 -0.1619784667E+01
  0.6222039619E+00 -0.1619784667E+01 -0.3749711109E+06
 Eigenvalues of stress tensor: -0.3749776593E+06 -0.3749715099E+06 -0.3749673369E+06
 Eigenvectors (columns) of stress tensor:
  0.9543513385E+00  0.2331496349E+00 -0.1866943238E+00
 -0.2559332630E+00  0.3160792711E+00 -0.9135601016E+00
 -0.1539859984E+00  0.9196385932E+00  0.3613214223E+00
 Stress tensor stiffness:    1.000028
 Stress tensor polarizability:    0.999972
 
 ----------------   CP    85,     Type (3,-3)   ----------------
 Corresponding nucleus:   234(C )
 Position (Bohr):       -8.386736703701   24.064784535064    5.689337773129
 Position (Angstrom):   -4.438069937442   12.734535561247    3.010667894670
 Density of all electrons:  0.1221570434E+03
 Density of Alpha electrons:  0.6107852168E+02
 Density of Beta electrons:  0.6107852168E+02
 Spin density of electrons:  0.0000000000E+00
 Lagrangian kinetic energy G(r):  0.8556528290E+01
 G(r) in X,Y,Z:  0.3084515866E+01  0.2464627605E+01  0.3007384819E+01
 Hamiltonian kinetic energy K(r):  0.2422532217E+06
 Potential energy density V(r): -0.2422617782E+06
 Energy density E(r) or H(r): -0.2422532217E+06
 Laplacian of electron density: -0.9689786607E+06
 Electron localization function (ELF):  0.9999990181E+00
 Localized orbital locator (LOL):  0.9990100771E+00
 Local information entropy:  0.2617739064E+00
 Interaction region indicator (IRI):  0.1291936248E-11
 Reduced density gradient (RDG):  0.1000000000E+03
 Reduced density gradient with promolecular approximation:  0.1000000000E+03
 Sign(lambda2)*rho: -0.1221570434E+03
 Sign(lambda2)*rho with promolecular approximation: -0.1213936882E+03
 Corr. hole for alpha, ref.:   0.00000   0.00000   0.00000 : -0.6024175784E-04
 Source function, ref.:   0.00000   0.00000   0.00000 :  0.2953041522E+04
 Wavefunction value for orbital       1 : -0.1884594582E-05
 Average local ionization energy (ALIE):  0.9648802747E+01
 van der Waals potential (probe atom: C ):  0.1128149741E+81 kcal/mol
 Delta-g (under promolecular approximation):  0.6412192736E-01
 Delta-g (under Hirshfeld partition):  0.7743433705E-01
 User-defined real space function:  0.1000000000E+01
 ESP from nuclear charges:  0.4664289159E+07
 
 Note: Below information are for electron density
 
 Components of gradient in x/y/z are:
 -0.1317633780E-09 -0.2032869428E-09  0.8019418463E-10
 Norm of gradient is:  0.2551828289E-09
 
 Components of Laplacian in x/y/z are:
 -0.3229922385E+06 -0.3229941510E+06 -0.3229922713E+06
 Total: -0.9689786607E+06
 
 Hessian matrix:
 -0.3229922385E+06 -0.4054112688E+00 -0.6869861284E-01
 -0.4054112688E+00 -0.3229941510E+06  0.1449232499E+01
 -0.6869861284E-01  0.1449232499E+01 -0.3229922713E+06
 Eigenvalues of Hessian: -0.3229949769E+06 -0.3229922801E+06 -0.3229914037E+06
 Eigenvectors (columns) of Hessian:
 -0.1180714067E+00 -0.9463963405E+00 -0.3006544689E+00
 -0.8765859526E+00 -0.4291272116E-01  0.4793282446E+00
  0.4665363980E+00 -0.3201444441E+00  0.8245309723E+00
 Determinant of Hessian: -0.3369604074E+17
 Ellipticity of electron density:    0.000008
 eta index:   -1.000011
 Stiffness:   -1.000003
 
 Stress tensor:
 -0.8075422865E+05  0.1730977125E+00  0.4457773021E-01
  0.1730977125E+00 -0.8075346700E+05 -0.4722516953E+00
  0.4457773021E-01 -0.4722516953E+00 -0.8075408259E+05
 Eigenvalues of stress tensor: -0.8075442139E+05 -0.8075416255E+05 -0.8075319430E+05
 Eigenvectors (columns) of stress tensor:
  0.5620184613E+00 -0.8172926223E+00 -0.1271535238E+00
 -0.4464661499E+00 -0.1703503235E+00 -0.8784353956E+00
 -0.6962781241E+00 -0.5504666537E+00  0.4606335171E+00
 Stress tensor stiffness:    1.000015
 Stress tensor polarizability:    0.999985
 
 ----------------   CP    86,     Type (3,-3)   ----------------
 Corresponding nucleus:   244(H )
 Position (Bohr):       -4.518040892416   23.709260598996    5.989948700514
 Position (Angstrom):   -2.390844278194   12.546400396349    3.169744346790
 Density of all electrons:  0.4261481908E+00
 Density of Alpha electrons:  0.2130740954E+00
 Density of Beta electrons:  0.2130740954E+00
 Spin density of electrons:  0.0000000000E+00
 Lagrangian kinetic energy G(r):  0.1139347230E-01
 G(r) in X,Y,Z:  0.3285254947E-02  0.4805458150E-02  0.3302759198E-02
 Hamiltonian kinetic energy K(r):  0.6314482423E+01
 Potential energy density V(r): -0.6325875895E+01
 Energy density E(r) or H(r): -0.6314482423E+01
 Laplacian of electron density: -0.2521235580E+02
 Electron localization function (ELF):  0.9997292196E+00
 Localized orbital locator (LOL):  0.9838228015E+00
 Local information entropy:  0.3414516544E-02
 Interaction region indicator (IRI):  0.3527622757E-13
 Reduced density gradient (RDG):  0.1000000000E+03
 Reduced density gradient with promolecular approximation:  0.1000000000E+03
 Sign(lambda2)*rho: -0.4261481908E+00
 Sign(lambda2)*rho with promolecular approximation: -0.3017717697E+00
 Corr. hole for alpha, ref.:   0.00000   0.00000   0.00000 : -0.9678804119E-05
 Source function, ref.:   0.00000   0.00000   0.00000 :  0.8067916091E-01
 Wavefunction value for orbital       1 : -0.5623004189E-06
 Average local ionization energy (ALIE):  0.5387190568E+00
 van der Waals potential (probe atom: C ):  0.8570155987E+26 kcal/mol
 Delta-g (under promolecular approximation):  0.1651646381E+00
 Delta-g (under Hirshfeld partition):  0.2905915246E+00
 User-defined real space function:  0.1000000000E+01
 ESP from nuclear charges:  0.1187275194E+03
 
 Note: Below information are for electron density
 
 Components of gradient in x/y/z are:
 -0.2259477327E-14  0.1361757929E-13 -0.3686287386E-16
 Norm of gradient is:  0.1380380608E-13
 
 Components of Laplacian in x/y/z are:
 -0.7953136382E+01 -0.8687304698E+01 -0.8571914722E+01
 Total: -0.2521235580E+02
 
 Hessian matrix:
 -0.7953136382E+01 -0.2679797334E+00 -0.4181278809E+00
 -0.2679797334E+00 -0.8687304698E+01  0.1296682616E+00
 -0.4181278809E+00  0.1296682616E+00 -0.8571914722E+01
 Eigenvalues of Hessian: -0.8784574763E+01 -0.8771353688E+01 -0.7656427351E+01
 Eigenvectors (columns) of Hessian:
 -0.5094819629E+00 -0.5894402051E-01  0.8584600934E+00
 -0.3646050669E+00 -0.8888765418E+00 -0.2774196076E+00
 -0.7794172661E+00  0.4543391859E+00 -0.4313752767E+00
 Determinant of Hessian: -0.5899477279E+03
 Ellipticity of electron density:    0.001507
 eta index:   -1.147346
 Stiffness:   -1.145620
 
 Stress tensor:
 -0.1994854605E+01 -0.6714947091E-01 -0.1037607060E+00
 -0.6714947091E-01 -0.2181437091E+01  0.3454794686E-01
 -0.1037607060E+00  0.3454794686E-01 -0.2149584199E+01
 Eigenvalues of stress tensor: -0.2203599186E+01 -0.2201371540E+01 -0.1920905169E+01
 Eigenvectors (columns) of stress tensor:
 -0.7481313019E-01  0.5079611261E+00 -0.8581249850E+00
 -0.8990824967E+00  0.3378670628E+00  0.2783819534E+00
  0.4313393788E+00  0.7923517793E+00  0.4314220650E+00
 Stress tensor stiffness:    1.147167
 Stress tensor polarizability:    0.871713
 
 ----------------   CP    87,     Type (3,-3)   ----------------
 Corresponding nucleus:   120(H )
 Position (Bohr):       -6.005067845938   20.272956341949   -7.609138517268
 Position (Angstrom):   -3.177745053997   10.727986493791   -4.026582697942
 Density of all electrons:  0.4108985309E+00
 Density of Alpha electrons:  0.2054492654E+00
 Density of Beta electrons:  0.2054492654E+00
 Spin density of electrons:  0.0000000000E+00
 Lagrangian kinetic energy G(r):  0.2122428324E-01
 G(r) in X,Y,Z:  0.8017948440E-02  0.5822264652E-02  0.7384070149E-02
 Hamiltonian kinetic energy K(r):  0.5956834830E+01
 Potential energy density V(r): -0.5978059114E+01
 Energy density E(r) or H(r): -0.5956834830E+01
 Laplacian of electron density: -0.2374244219E+02
 Electron localization function (ELF):  0.9989406753E+00
 Localized orbital locator (LOL):  0.9684768665E+00
 Local information entropy:  0.3307861163E-02
 Interaction region indicator (IRI):  0.1307261832E-13
 Reduced density gradient (RDG):  0.1000000000E+03
 Reduced density gradient with promolecular approximation:  0.1000000000E+03
 Sign(lambda2)*rho: -0.4108985309E+00
 Sign(lambda2)*rho with promolecular approximation: -0.2942040278E+00
 Corr. hole for alpha, ref.:   0.00000   0.00000   0.00000 : -0.1660536728E-04
 Source function, ref.:   0.00000   0.00000   0.00000 :  0.8407952008E-01
 Wavefunction value for orbital       1 :  0.2560196354E-04
 Average local ionization energy (ALIE):  0.5693483766E+00
 van der Waals potential (probe atom: C ):  0.1592091066E+26 kcal/mol
 Delta-g (under promolecular approximation):  0.2214919649E+00
 Delta-g (under Hirshfeld partition):  0.3412922642E+00
 User-defined real space function:  0.1000000000E+01
 ESP from nuclear charges:  0.1019834716E+03
 
 Note: Below information are for electron density
 
 Components of gradient in x/y/z are:
  0.3142451577E-14 -0.3612344798E-14 -0.1107837780E-14
 Norm of gradient is:  0.4914401428E-14
 
 Components of Laplacian in x/y/z are:
 -0.7040946547E+01 -0.8377415439E+01 -0.8324080202E+01
 Total: -0.2374244219E+02
 
 Hessian matrix:
 -0.7040946547E+01  0.7270485073E-01  0.2580203095E+00
  0.7270485073E-01 -0.8377415439E+01  0.8558240850E-02
  0.2580203095E+00  0.8558240850E-02 -0.8324080202E+01
 Eigenvalues of Hessian: -0.8384137972E+01 -0.8371132106E+01 -0.6987172111E+01
 Eigenvectors (columns) of Hessian:
 -0.1348717902E+00 -0.1431577423E+00  0.9804669607E+00
  0.8807727237E+00 -0.4706264482E+00  0.5244192441E-01
  0.4539262157E+00  0.8706414917E+00  0.1895636662E+00
 Determinant of Hessian: -0.4903927640E+03
 Ellipticity of electron density:    0.001554
 eta index:   -1.199933
 Stiffness:   -1.198072
 
 Stress tensor:
 -0.1776272534E+01  0.2023568708E-01  0.6512389487E-01
  0.2023568708E-01 -0.2105998389E+01  0.4518799485E-02
  0.6512389487E-01  0.4518799485E-02 -0.2095788191E+01
 Eigenvalues of stress tensor: -0.2108747474E+01 -0.2107052639E+01 -0.1762259000E+01
 Eigenvectors (columns) of stress tensor:
 -0.1609193661E+00  0.1209169911E+00 -0.9795325614E+00
 -0.3390726565E+00 -0.9388327699E+00 -0.6018939955E-01
  0.9268951889E+00 -0.3224470677E+00 -0.1920760196E+00
 Stress tensor stiffness:    1.196616
 Stress tensor polarizability:    0.835690
 
 ----------------   CP    88,     Type (3,-3)   ----------------
 Corresponding nucleus:   227(N )
 Position (Bohr):       -6.118723127132   24.232815157911    6.814606265887
 Position (Angstrom):   -3.237888838704   12.823453537591    3.606134337184
 Density of all electrons:  0.1979058819E+03
 Density of Alpha electrons:  0.9895294095E+02
 Density of Beta electrons:  0.9895294095E+02
 Spin density of electrons:  0.0000000000E+00
 Lagrangian kinetic energy G(r):  0.2924783749E+02
 G(r) in X,Y,Z:  0.8987018486E+01  0.1080595706E+02  0.9454861937E+01
 Hamiltonian kinetic energy K(r):  0.5523170354E+06
 Potential energy density V(r): -0.5523462832E+06
 Energy density E(r) or H(r): -0.5523170354E+06
 Laplacian of electron density: -0.2209151150E+07
 Electron localization function (ELF):  0.9999977029E+00
 Localized orbital locator (LOL):  0.9984866608E+00
 Local information entropy:  0.3250459830E+00
 Interaction region indicator (IRI):  0.3085414284E-11
 Reduced density gradient (RDG):  0.1000000000E+03
 Reduced density gradient with promolecular approximation:  0.1000000000E+03
 Sign(lambda2)*rho: -0.1979058819E+03
 Sign(lambda2)*rho with promolecular approximation: -0.1931724503E+03
 Corr. hole for alpha, ref.:   0.00000   0.00000   0.00000 : -0.4236338271E-03
 Source function, ref.:   0.00000   0.00000   0.00000 :  0.6786091253E+04
 Wavefunction value for orbital       1 :  0.3309716565E-05
 Average local ionization energy (ALIE):  0.1345831366E+02
 van der Waals potential (probe atom: C ):  0.1015354220E+84 kcal/mol
 Delta-g (under promolecular approximation):  0.4955940212E-01
 Delta-g (under Hirshfeld partition):  0.7440987855E-01
 User-defined real space function:  0.1000000000E+01
 ESP from nuclear charges:  0.1001287647E+08
 
 Note: Below information are for electron density
 
 Components of gradient in x/y/z are:
  0.7187839213E-10  0.1015362600E-08  0.1935368150E-09
 Norm of gradient is:  0.1036139088E-08
 
 Components of Laplacian in x/y/z are:
 -0.7363870962E+06 -0.7363790762E+06 -0.7363849779E+06
 Total: -0.2209151150E+07
 
 Hessian matrix:
 -0.7363870962E+06  0.8730265765E+00 -0.1000493496E+01
  0.8730265765E+00 -0.7363790762E+06 -0.4231252420E+01
 -0.1000493496E+01 -0.4231252420E+01 -0.7363849779E+06
 Eigenvalues of Hessian: -0.7363876954E+06 -0.7363867342E+06 -0.7363767207E+06
 Eigenvectors (columns) of Hessian:
  0.7233351390E+00 -0.6802324725E+00  0.1186172840E+00
  0.2438627331E+00  0.4123779253E+00  0.8777672893E+00
  0.6460009629E+00  0.6059935891E+00 -0.4641707938E+00
 Determinant of Hessian: -0.3993121546E+18
 Ellipticity of electron density:    0.000001
 eta index:   -1.000015
 Stiffness:   -1.000014
 
 Stress tensor:
 -0.1841147481E+06 -0.1740009039E+00  0.2286297309E+00
 -0.1740009039E+00 -0.1841163810E+06  0.8650530887E+00
  0.2286297309E+00  0.8650530887E+00 -0.1841151542E+06
 Eigenvalues of stress tensor: -0.1841168600E+06 -0.1841148340E+06 -0.1841145892E+06
 Eigenvectors (columns) of stress tensor:
  0.1223763031E+00  0.7142264030E+00 -0.6891332858E+00
  0.8784600884E+00 -0.4010838521E+00 -0.2596913872E+00
 -0.4618786783E+00 -0.5735960153E+00 -0.6765025482E+00
 Stress tensor stiffness:    1.000012
 Stress tensor polarizability:    0.999988
 
 ----------------   CP    89,     Type (3,-3)   ----------------
 Corresponding nucleus:   226(N )
 Position (Bohr):      -10.937997535168   22.499610250810   -2.038547918014
 Position (Angstrom):   -5.788139028524   11.906280998928   -1.078753101547
 Density of all electrons:  0.1981855583E+03
 Density of Alpha electrons:  0.9909277916E+02
 Density of Beta electrons:  0.9909277916E+02
 Spin density of electrons:  0.0000000000E+00
 Lagrangian kinetic energy G(r):  0.2814382671E+02
 G(r) in X,Y,Z:  0.1135934305E+02  0.9058701247E+01  0.7725782421E+01
 Hamiltonian kinetic energy K(r):  0.5531716668E+06
 Potential energy density V(r): -0.5531998106E+06
 Energy density E(r) or H(r): -0.5531716668E+06
 Laplacian of electron density: -0.2212574092E+07
 Electron localization function (ELF):  0.9999978830E+00
 Localized orbital locator (LOL):  0.9985471199E+00
 Local information entropy:  0.3252150054E+00
 Interaction region indicator (IRI):  0.1675168310E-11
 Reduced density gradient (RDG):  0.1000000000E+03
 Reduced density gradient with promolecular approximation:  0.1000000000E+03
 Sign(lambda2)*rho: -0.1981855583E+03
 Sign(lambda2)*rho with promolecular approximation: -0.1931578117E+03
 Corr. hole for alpha, ref.:   0.00000   0.00000   0.00000 : -0.3529538387E-03
 Source function, ref.:   0.00000   0.00000   0.00000 :  0.7014683129E+04
 Wavefunction value for orbital       1 : -0.6420495679E-05
 Average local ionization energy (ALIE):  0.1351194891E+02
 van der Waals potential (probe atom: C ):  0.1203177292E+74 kcal/mol
 Delta-g (under promolecular approximation):  0.4919727944E-01
 Delta-g (under Hirshfeld partition):  0.6925961605E-01
 User-defined real space function:  0.1000000000E+01
 ESP from nuclear charges:  0.1490697082E+07
 
 Note: Below information are for electron density
 
 Components of gradient in x/y/z are:
  0.2635974772E-09 -0.4880605919E-09 -0.9880896101E-10
 Norm of gradient is:  0.5634269981E-09
 
 Components of Laplacian in x/y/z are:
 -0.7375161404E+06 -0.7375263268E+06 -0.7375316247E+06
 Total: -0.2212574092E+07
 
 Hessian matrix:
 -0.7375161404E+06  0.1938086306E+01  0.7609610297E+01
  0.1938086306E+01 -0.7375263268E+06 -0.7493242261E+00
  0.7609610297E+01 -0.7493242261E+00 -0.7375316247E+06
 Eigenvalues of Hessian: -0.7375349767E+06 -0.7375262588E+06 -0.7375128564E+06
 Eigenvectors (columns) of Hessian:
 -0.3839830457E+00 -0.4102622071E-01 -0.9224282464E+00
  0.1647392816E+00  0.9799392445E+00 -0.1121608052E+00
  0.9085251728E+00 -0.1950280142E+00 -0.3695214256E+00
 Determinant of Hessian: -0.4011711597E+18
 Ellipticity of electron density:    0.000012
 eta index:   -1.000030
 Stiffness:   -1.000018
 
 Stress tensor:
 -0.1844017538E+06 -0.4683113702E+00 -0.1897720815E+01
 -0.4683113702E+00 -0.1843996991E+06  0.2276995661E+00
 -0.1897720815E+01  0.2276995661E+00 -0.1843983577E+06
 Eigenvalues of stress tensor: -0.1844026407E+06 -0.1843997317E+06 -0.1843974382E+06
 Eigenvectors (columns) of stress tensor:
 -0.9105262104E+00 -0.3239599780E-01 -0.4121802027E+00
 -0.1141989603E+00  0.9778486735E+00  0.1754154192E+00
 -0.3973671069E+00 -0.2067908875E+00  0.8940564363E+00
 Stress tensor stiffness:    1.000028
 Stress tensor polarizability:    0.999972
 
 ----------------   CP    90,     Type (3,-3)   ----------------
 Corresponding nucleus:   109(O )
 Position (Bohr):       -4.236010525388   20.329911548441   -7.286610917702
 Position (Angstrom):   -2.241600235180   10.758125891109   -3.855908442365
 Density of all electrons:  0.3010815573E+03
 Density of Alpha electrons:  0.1505407787E+03
 Density of Beta electrons:  0.1505407787E+03
 Spin density of electrons:  0.0000000000E+00
 Lagrangian kinetic energy G(r):  0.7617424395E+02
 G(r) in X,Y,Z:  0.2364912161E+02  0.2366906324E+02  0.2885605910E+02
 Hamiltonian kinetic energy K(r):  0.1124737203E+07
 Potential energy density V(r): -0.1124813378E+07
 Energy density E(r) or H(r): -0.1124737203E+07
 Laplacian of electron density: -0.4498644117E+07
 Electron localization function (ELF):  0.9999961523E+00
 Localized orbital locator (LOL):  0.9980422905E+00
 Local information entropy:  0.3634560714E+00
 Interaction region indicator (IRI):  0.4207287159E-11
 Reduced density gradient (RDG):  0.1000000000E+03
 Reduced density gradient with promolecular approximation:  0.1000000000E+03
 Sign(lambda2)*rho: -0.3010815573E+03
 Sign(lambda2)*rho with promolecular approximation: -0.2923742310E+03
 Corr. hole for alpha, ref.:   0.00000   0.00000   0.00000 : -0.1780282388E-03
 Source function, ref.:   0.00000   0.00000   0.00000 :  0.1626652958E+05
 Wavefunction value for orbital       1 :  0.5796773805E-06
 Average local ionization energy (ALIE):  0.1788994712E+02
 van der Waals potential (probe atom: C ):  0.2000543314E+73 kcal/mol
 Delta-g (under promolecular approximation):  0.4724461063E-01
 Delta-g (under Hirshfeld partition):  0.7639386943E-01
 User-defined real space function:  0.1000000000E+01
 ESP from nuclear charges:  0.1508972925E+07
 
 Note: Below information are for electron density
 
 Components of gradient in x/y/z are:
 -0.4906657303E-09 -0.2179336267E-08 -0.1855602338E-09
 Norm of gradient is:  0.2241582482E-08
 
 Components of Laplacian in x/y/z are:
 -0.1499555218E+07 -0.1499554594E+07 -0.1499534305E+07
 Total: -0.4498644117E+07
 
 Hessian matrix:
 -0.1499555218E+07 -0.7213722504E+01 -0.8648655319E+01
 -0.7213722504E+01 -0.1499554594E+07 -0.1211895062E+02
 -0.8648655319E+01 -0.1211895062E+02 -0.1499534305E+07
 Eigenvalues of Hessian: -0.1499568460E+07 -0.1499547953E+07 -0.1499527704E+07
 Eigenvectors (columns) of Hessian:
 -0.6252376792E+00 -0.7562843338E+00 -0.1926443640E+00
 -0.6720468637E+00  0.6472390288E+00 -0.3597702775E+00
 -0.3967755757E+00  0.9547589272E-01  0.9129367428E+00
 Determinant of Hessian: -0.3371950181E+19
 Ellipticity of electron density:    0.000014
 eta index:   -1.000027
 Stiffness:   -1.000014
 
 Stress tensor:
 -0.3749361027E+06  0.1318632255E+01  0.1916862662E+01
  0.1318632255E+01 -0.3749359866E+06  0.3076168012E+01
  0.1916862662E+01  0.3076168012E+01 -0.3749412884E+06
 Eigenvalues of stress tensor: -0.3749429227E+06 -0.3749373025E+06 -0.3749331524E+06
 Eigenvectors (columns) of stress tensor:
 -0.1847095423E+00  0.7940904736E+00  0.5790532831E+00
 -0.3688847213E+00 -0.6021309741E+00  0.7080694546E+00
  0.9109371259E+00 -0.8281672404E-01  0.4041471797E+00
 Stress tensor stiffness:    1.000026
 Stress tensor polarizability:    0.999974
 
 ----------------   CP    91,     Type (3,-3)   ----------------
 Corresponding nucleus:   221(O )
 Position (Bohr):      -10.331625651822   24.882821913044    6.673694694209
 Position (Angstrom):   -5.467260846525   13.167422299341    3.531567144700
 Density of all electrons:  0.3013621584E+03
 Density of Alpha electrons:  0.1506810792E+03
 Density of Beta electrons:  0.1506810792E+03
 Spin density of electrons:  0.0000000000E+00
 Lagrangian kinetic energy G(r):  0.7600976043E+02
 G(r) in X,Y,Z:  0.2472409829E+02  0.2396106075E+02  0.2732460139E+02
 Hamiltonian kinetic energy K(r):  0.1125830894E+07
 Potential energy density V(r): -0.1125906904E+07
 Energy density E(r) or H(r): -0.1125830894E+07
 Laplacian of electron density: -0.4503019538E+07
 Electron localization function (ELF):  0.9999961808E+00
 Localized orbital locator (LOL):  0.9980495342E+00
 Local information entropy:  0.3635035885E+00
 Interaction region indicator (IRI):  0.4108520794E-11
 Reduced density gradient (RDG):  0.1000000000E+03
 Reduced density gradient with promolecular approximation:  0.1000000000E+03
 Sign(lambda2)*rho: -0.3013621584E+03
 Sign(lambda2)*rho with promolecular approximation: -0.2923729087E+03
 Corr. hole for alpha, ref.:   0.00000   0.00000   0.00000 : -0.5042523876E-04
 Source function, ref.:   0.00000   0.00000   0.00000 :  0.1290998744E+05
 Wavefunction value for orbital       1 : -0.7611217529E-05
 Average local ionization energy (ALIE):  0.1783512477E+02
 van der Waals potential (probe atom: C ):  0.1502914334E+73 kcal/mol
 Delta-g (under promolecular approximation):  0.5605530190E-01
 Delta-g (under Hirshfeld partition):  0.9156173518E-01
 User-defined real space function:  0.1000000000E+01
 ESP from nuclear charges:  0.1473447080E+07
 
 Note: Below information are for electron density
 
 Components of gradient in x/y/z are:
 -0.1289530260E-08  0.1742209044E-08 -0.3212479172E-09
 Norm of gradient is:  0.2191205346E-08
 
 Components of Laplacian in x/y/z are:
 -0.1501008566E+07 -0.1501012276E+07 -0.1500998696E+07
 Total: -0.4503019538E+07
 
 Hessian matrix:
 -0.1501008566E+07  0.4606879393E+01  0.1147319429E+02
  0.4606879393E+01 -0.1501012276E+07  0.5617493578E+01
  0.1147319429E+02  0.5617493578E+01 -0.1500998696E+07
 Eigenvalues of Hessian: -0.1501016400E+07 -0.1501014232E+07 -0.1500988906E+07
 Eigenvectors (columns) of Hessian:
 -0.8340012505E+00  0.1455500441E+00  0.5322190328E+00
  0.3441667574E+00  0.8911601247E+00  0.2956059460E+00
  0.4312669211E+00 -0.4297078274E+00  0.7933221451E+00
 Determinant of Hessian: -0.3381798519E+19
 Ellipticity of electron density:    0.000001
 eta index:   -1.000018
 Stiffness:   -1.000017
 
 Stress tensor:
 -0.3753015897E+06 -0.1296459753E+01 -0.3027785390E+01
 -0.1296459753E+01 -0.3753009910E+06 -0.1313437336E+01
 -0.3027785390E+01 -0.1313437336E+01 -0.3753043232E+06
 Eigenvalues of stress tensor: -0.3753068385E+06 -0.3753005707E+06 -0.3752994948E+06
 Eigenvectors (columns) of stress tensor:
  0.5310980766E+00  0.1479581891E+00  0.8342920396E+00
  0.2960747958E+00  0.8901607404E+00 -0.3463431413E+00
  0.7938983237E+00 -0.4309550214E+00 -0.4289559665E+00
 Stress tensor stiffness:    1.000020
 Stress tensor polarizability:    0.999980
 
 ----------------   CP    92,     Type (3,-3)   ----------------
 Corresponding nucleus:   162(H )
 Position (Bohr):       -7.192300650897   27.725230724567   18.425353197339
 Position (Angstrom):   -3.806001598417   14.671560266468    9.750277014871
 Density of all electrons:  0.4519659808E+00
 Density of Alpha electrons:  0.2259829904E+00
 Density of Beta electrons:  0.2259829904E+00
 Spin density of electrons:  0.0000000000E+00
 Lagrangian kinetic energy G(r):  0.4572658811E-02
 G(r) in X,Y,Z:  0.1381840716E-02  0.1411304862E-02  0.1779513234E-02
 Hamiltonian kinetic energy K(r):  0.6902298366E+01
 Potential energy density V(r): -0.6906871025E+01
 Energy density E(r) or H(r): -0.6902298366E+01
 Laplacian of electron density: -0.2759090283E+02
 Electron localization function (ELF):  0.9999640474E+00
 Localized orbital locator (LOL):  0.9940525158E+00
 Local information entropy:  0.3593804524E-02
 Interaction region indicator (IRI):  0.3998435317E-12
 Reduced density gradient (RDG):  0.1000000000E+03
 Reduced density gradient with promolecular approximation:  0.1000000000E+03
 Sign(lambda2)*rho: -0.4519659808E+00
 Sign(lambda2)*rho with promolecular approximation: -0.2988301859E+00
 Corr. hole for alpha, ref.:   0.00000   0.00000   0.00000 : -0.6481568419E-08
 Source function, ref.:   0.00000   0.00000   0.00000 :  0.6446792140E-01
 Wavefunction value for orbital       1 :  0.1510363472E-06
 Average local ionization energy (ALIE):  0.4044560426E+00
 van der Waals potential (probe atom: C ):  0.8177814875E+28 kcal/mol
 Delta-g (under promolecular approximation):  0.1007691007E+00
 Delta-g (under Hirshfeld partition):  0.1889546074E+00
 User-defined real space function:  0.1000000000E+01
 ESP from nuclear charges:  0.1073126009E+03
 
 Note: Below information are for electron density
 
 Components of gradient in x/y/z are:
 -0.1543990630E-12  0.4179165694E-13 -0.4771183448E-13
 Norm of gradient is:  0.1669192391E-12
 
 Components of Laplacian in x/y/z are:
 -0.8804469485E+01 -0.9396684561E+01 -0.9389748782E+01
 Total: -0.2759090283E+02
 
 Hessian matrix:
 -0.8804469485E+01 -0.1257657090E+00  0.1294998883E+00
 -0.1257657090E+00 -0.9396684561E+01 -0.2855058741E-01
  0.1294998883E+00 -0.2855058741E-01 -0.9389748782E+01
 Eigenvalues of Hessian: -0.9423051436E+01 -0.9416521634E+01 -0.8751329758E+01
 Eigenvectors (columns) of Hessian:
 -0.1197998171E+00 -0.2557213948E+00 -0.9592990003E+00
 -0.9344713685E+00 -0.2972702872E+00  0.1959429452E+00
 -0.3352778926E+00  0.9199113787E+00 -0.2033513957E+00
 Determinant of Hessian: -0.7765262100E+03
 Ellipticity of electron density:    0.000693
 eta index:   -1.076757
 Stiffness:   -1.076010
 
 Stress tensor:
 -0.2203881053E+01 -0.3152064416E-01  0.3265971683E-01
 -0.3152064416E-01 -0.2351993750E+01 -0.6758580965E-02
  0.3265971683E-01 -0.6758580965E-02 -0.2350996222E+01
 Eigenvalues of stress tensor: -0.2358439760E+01 -0.2357910665E+01 -0.2190520600E+01
 Eigenvectors (columns) of stress tensor:
  0.1609911223E+00 -0.2319832311E+00  0.9593047686E+00
  0.9712299847E+00 -0.1355826747E+00 -0.1957796086E+00
  0.1754826926E+00  0.9632243346E+00  0.2034814630E+00
 Stress tensor stiffness:    1.076657
 Stress tensor polarizability:    0.928801
 
 ----------------   CP    93,     Type (3,-3)   ----------------
 Corresponding nucleus:   160(C )
 Position (Bohr):      -10.576666776743   28.695444524760   20.421003494754
 Position (Angstrom):   -5.596931025568   15.184975299234   10.806329673194
 Density of all electrons:  0.1219861530E+03
 Density of Alpha electrons:  0.6099307649E+02
 Density of Beta electrons:  0.6099307649E+02
 Spin density of electrons:  0.0000000000E+00
 Lagrangian kinetic energy G(r):  0.8594349707E+01
 G(r) in X,Y,Z:  0.2335124632E+01  0.3160824341E+01  0.3098400734E+01
 Hamiltonian kinetic energy K(r):  0.2418786119E+06
 Potential energy density V(r): -0.2418872062E+06
 Energy density E(r) or H(r): -0.2418786119E+06
 Laplacian of electron density: -0.9674800702E+06
 Electron localization function (ELF):  0.9999990048E+00
 Localized orbital locator (LOL):  0.9990033856E+00
 Local information entropy:  0.2615848485E+00
 Interaction region indicator (IRI):  0.3718675590E-11
 Reduced density gradient (RDG):  0.1000000000E+03
 Reduced density gradient with promolecular approximation:  0.1000000000E+03
 Sign(lambda2)*rho: -0.1219861530E+03
 Sign(lambda2)*rho with promolecular approximation: -0.1213901548E+03
 Corr. hole for alpha, ref.:   0.00000   0.00000   0.00000 : -0.2086000129E-05
 Source function, ref.:   0.00000   0.00000   0.00000 :  0.2093600168E+04
 Wavefunction value for orbital       1 :  0.1042266042E-06
 Average local ionization energy (ALIE):  0.9606646133E+01
 van der Waals potential (probe atom: C ):  0.2022167778E+76 kcal/mol
 Delta-g (under promolecular approximation):  0.4212700387E-01
 Delta-g (under Hirshfeld partition):  0.5192007477E-01
 User-defined real space function:  0.1000000000E+01
 ESP from nuclear charges:  0.1876053981E+07
 
 Note: Below information are for electron density
 
 Components of gradient in x/y/z are:
 -0.1104676073E-09 -0.4472003878E-09 -0.5706636275E-09
 Norm of gradient is:  0.7333813843E-09
 
 Components of Laplacian in x/y/z are:
 -0.3224953619E+06 -0.3224922426E+06 -0.3224924656E+06
 Total: -0.9674800702E+06
 
 Hessian matrix:
 -0.3224953619E+06  0.5968221718E+00 -0.5789469823E+00
  0.5968221718E+00 -0.3224922426E+06  0.5824943942E-01
 -0.5789469823E+00  0.5824943942E-01 -0.3224924656E+06
 Eigenvalues of Hessian: -0.3224955802E+06 -0.3224923671E+06 -0.3224921229E+06
 Eigenvectors (columns) of Hessian:
 -0.9671893728E+00  0.1412372641E+00  0.2111794319E+00
  0.1761466811E+00 -0.2261971087E+00  0.9580225544E+00
 -0.1830766615E+00 -0.9637877895E+00 -0.1938969643E+00
 Determinant of Hessian: -0.3353994284E+17
 Ellipticity of electron density:    0.000010
 eta index:   -1.000011
 Stiffness:   -1.000001
 
 Stress tensor:
 -0.8062851073E+05 -0.1611722778E+00  0.1538087652E+00
 -0.1611722778E+00 -0.8062938230E+05 -0.6027580822E-02
  0.1538087652E+00 -0.6027580822E-02 -0.8062931320E+05
 Eigenvalues of stress tensor: -0.8062941684E+05 -0.8062933461E+05 -0.8062845479E+05
 Eigenvectors (columns) of stress tensor:
  0.2116242906E+00 -0.1208898952E+00  0.9698457573E+00
  0.9423372671E+00  0.2884690804E+00 -0.1696645653E+00
 -0.2592597823E+00  0.9498269436E+00  0.1749661179E+00
 Stress tensor stiffness:    1.000012
 Stress tensor polarizability:    0.999988
 
 ----------------   CP    94,     Type (3,-3)   ----------------
 Corresponding nucleus:   141(C )
 Position (Bohr):        0.646986823758   23.783736233643    7.216903029096
 Position (Angstrom):    0.342370682887   12.585811204972    3.819020616294
 Density of all electrons:  0.1220258533E+03
 Density of Alpha electrons:  0.6101292665E+02
 Density of Beta electrons:  0.6101292665E+02
 Spin density of electrons:  0.0000000000E+00
 Lagrangian kinetic energy G(r):  0.8634769367E+01
 G(r) in X,Y,Z:  0.2995890873E+01  0.3034312785E+01  0.2604565709E+01
 Hamiltonian kinetic energy K(r):  0.2419651211E+06
 Potential energy density V(r): -0.2419737558E+06
 Energy density E(r) or H(r): -0.2419651211E+06
 Laplacian of electron density: -0.9678259452E+06
 Electron localization function (ELF):  0.9999989965E+00
 Localized orbital locator (LOL):  0.9989992455E+00
 Local information entropy:  0.2616287915E+00
 Interaction region indicator (IRI):  0.1567771627E-11
 Reduced density gradient (RDG):  0.1000000000E+03
 Reduced density gradient with promolecular approximation:  0.1000000000E+03
 Sign(lambda2)*rho: -0.1220258533E+03
 Sign(lambda2)*rho with promolecular approximation: -0.1213885111E+03
 Corr. hole for alpha, ref.:   0.00000   0.00000   0.00000 : -0.1226412628E-03
 Source function, ref.:   0.00000   0.00000   0.00000 :  0.3097661794E+04
 Wavefunction value for orbital       1 : -0.1081732108E-05
 Average local ionization energy (ALIE):  0.9598502030E+01
 van der Waals potential (probe atom: C ):  0.3133607991E+75 kcal/mol
 Delta-g (under promolecular approximation):  0.4337520180E-01
 Delta-g (under Hirshfeld partition):  0.5249115688E-01
 User-defined real space function:  0.1000000000E+01
 ESP from nuclear charges:  0.1606095229E+07
 
 Note: Below information are for electron density
 
 Components of gradient in x/y/z are:
  0.3690159289E-11 -0.3082870625E-09 -0.2473710126E-10
 Norm of gradient is:  0.3092999424E-09
 
 Components of Laplacian in x/y/z are:
 -0.3226082098E+06 -0.3226080409E+06 -0.3226096945E+06
 Total: -0.9678259452E+06
 
 Hessian matrix:
 -0.3226082098E+06 -0.7355361816E+00 -0.1361655038E+01
 -0.7355361816E+00 -0.3226080409E+06 -0.9197254784E+00
 -0.1361655038E+01 -0.9197254784E+00 -0.3226096945E+06
 Eigenvalues of Hessian: -0.3226109688E+06 -0.3226076632E+06 -0.3226073132E+06
 Eigenvectors (columns) of Hessian:
  0.4886379186E+00  0.2606475567E+00  0.8326438829E+00
  0.3708353555E+00  0.8017976878E+00 -0.4686166951E+00
  0.7897557367E+00 -0.5377576768E+00 -0.2951314239E+00
 Determinant of Hessian: -0.3357592739E+17
 Ellipticity of electron density:    0.000010
 eta index:   -1.000011
 Stiffness:   -1.000001
 
 Stress tensor:
 -0.8065804424E+05  0.2094703334E+00  0.3796729818E+00
  0.2094703334E+00 -0.8065807885E+05  0.2492696431E+00
  0.3796729818E+00  0.2492696431E+00 -0.8065763275E+05
 Eigenvalues of stress tensor: -0.8065829719E+05 -0.8065818128E+05 -0.8065727737E+05
 Eigenvectors (columns) of stress tensor:
 -0.8376314766E+00  0.2383176597E+00  0.4915060554E+00
  0.4498325862E+00  0.8114104599E+00  0.3731805327E+00
  0.3098776433E+00 -0.5336832007E+00  0.7868659908E+00
 Stress tensor stiffness:    1.000013
 Stress tensor polarizability:    0.999987
 
 ----------------   CP    95,     Type (3,-3)   ----------------
 Corresponding nucleus:   237(H )
 Position (Bohr):      -14.262718094868   23.923393512464    1.193861487459
 Position (Angstrom):   -7.547505381338   12.659714654260    0.631764292138
 Density of all electrons:  0.4527251307E+00
 Density of Alpha electrons:  0.2263625653E+00
 Density of Beta electrons:  0.2263625653E+00
 Spin density of electrons:  0.0000000000E+00
 Lagrangian kinetic energy G(r):  0.4471384593E-02
 G(r) in X,Y,Z:  0.1023995088E-02  0.1604967546E-02  0.1842421960E-02
 Hamiltonian kinetic energy K(r):  0.6905594704E+01
 Potential energy density V(r): -0.6910066089E+01
 Energy density E(r) or H(r): -0.6905594704E+01
 Laplacian of electron density: -0.2760449328E+02
 Electron localization function (ELF):  0.9999658107E+00
 Localized orbital locator (LOL):  0.9941996256E+00
 Local information entropy:  0.3599052738E-02
 Interaction region indicator (IRI):  0.2079707281E-13
 Reduced density gradient (RDG):  0.1000000000E+03
 Reduced density gradient with promolecular approximation:  0.1000000000E+03
 Sign(lambda2)*rho: -0.4527251307E+00
 Sign(lambda2)*rho with promolecular approximation: -0.2993673499E+00
 Corr. hole for alpha, ref.:   0.00000   0.00000   0.00000 : -0.7835754487E-05
 Source function, ref.:   0.00000   0.00000   0.00000 :  0.7879693662E-01
 Wavefunction value for orbital       1 :  0.3205232358E-05
 Average local ionization energy (ALIE):  0.4130858275E+00
 van der Waals potential (probe atom: C ):  0.5499431577E+28 kcal/mol
 Delta-g (under promolecular approximation):  0.1045015181E+00
 Delta-g (under Hirshfeld partition):  0.1963932210E+00
 User-defined real space function:  0.1000000000E+01
 ESP from nuclear charges:  0.1206880416E+03
 
 Note: Below information are for electron density
 
 Components of gradient in x/y/z are:
 -0.6334342773E-14  0.5878110498E-14  0.9896597430E-15
 Norm of gradient is:  0.8698017464E-14
 
 Components of Laplacian in x/y/z are:
 -0.8786194611E+01 -0.9397902348E+01 -0.9420396319E+01
 Total: -0.2760449328E+02
 
 Hessian matrix:
 -0.8786194611E+01  0.1517228986E+00  0.8448133448E-01
  0.1517228986E+00 -0.9397902348E+01  0.2266437516E-01
  0.8448133448E-01  0.2266437516E-01 -0.9420396319E+01
 Eigenvalues of Hessian: -0.9435457022E+01 -0.9429629601E+01 -0.8739406655E+01
 Eigenvectors (columns) of Hessian:
  0.1131444960E+00 -0.2342583407E+00 -0.9655678914E+00
 -0.8069496161E+00  0.5453145498E+00 -0.2268575738E+00
  0.5796814988E+00  0.8048323251E+00 -0.1273353382E+00
 Determinant of Hessian: -0.7775700470E+03
 Ellipticity of electron density:    0.000618
 eta index:   -1.079645
 Stiffness:   -1.078978
 
 Stress tensor:
 -0.2198596643E+01  0.3805108535E-01  0.2148890051E-01
  0.3805108535E-01 -0.2352685522E+01  0.5243837038E-02
  0.2148890051E-01  0.5243837038E-02 -0.2358783924E+01
 Eigenvalues of stress tensor: -0.2361820558E+01 -0.2361378775E+01 -0.2186866756E+01
 Eigenvectors (columns) of stress tensor:
 -0.5594782218E-01 -0.2531348854E+00 -0.9658118714E+00
  0.6620575031E+00  0.7146716756E+00 -0.2256640393E+00
 -0.7473618292E+00  0.6520484076E+00 -0.1276055263E+00
 Stress tensor stiffness:    1.080002
 Stress tensor polarizability:    0.925924
 
 ----------------   CP    96,     Type (3,-3)   ----------------
 Corresponding nucleus:   219(O )
 Position (Bohr):       -9.553495910576   22.065378546414   -4.216680083826
 Position (Angstrom):   -5.055492320332   11.676495476711   -2.231371006029
 Density of all electrons:  0.3017760503E+03
 Density of Alpha electrons:  0.1508880251E+03
 Density of Beta electrons:  0.1508880251E+03
 Spin density of electrons:  0.0000000000E+00
 Lagrangian kinetic energy G(r):  0.7419222064E+02
 G(r) in X,Y,Z:  0.2413574444E+02  0.3124895150E+02  0.1880752470E+02
 Hamiltonian kinetic energy K(r):  0.1127503872E+07
 Potential energy density V(r): -0.1127578064E+07
 Energy density E(r) or H(r): -0.1127503872E+07
 Laplacian of electron density: -0.4509718719E+07
 Electron localization function (ELF):  0.9999963779E+00
 Localized orbital locator (LOL):  0.9981004266E+00
 Local information entropy:  0.3635731825E+00
 Interaction region indicator (IRI):  0.4325787403E-11
 Reduced density gradient (RDG):  0.1000000000E+03
 Reduced density gradient with promolecular approximation:  0.1000000000E+03
 Sign(lambda2)*rho: -0.3017760503E+03
 Sign(lambda2)*rho with promolecular approximation: -0.2923642846E+03
 Corr. hole for alpha, ref.:   0.00000   0.00000   0.00000 : -0.3431247657E-03
 Source function, ref.:   0.00000   0.00000   0.00000 :  0.1470082628E+05
 Wavefunction value for orbital       1 :  0.7151974223E-04
 Average local ionization energy (ALIE):  0.1790976375E+02
 van der Waals potential (probe atom: C ):  0.4503894668E+72 kcal/mol
 Delta-g (under promolecular approximation):  0.4100715238E-01
 Delta-g (under Hirshfeld partition):  0.5859179755E-01
 User-defined real space function:  0.1000000000E+01
 ESP from nuclear charges:  0.1332674309E+07
 
 Note: Below information are for electron density
 
 Components of gradient in x/y/z are:
 -0.1083386048E-08  0.2040150215E-08 -0.5270672787E-10
 Norm of gradient is:  0.2310566214E-08
 
 Components of Laplacian in x/y/z are:
 -0.1503240715E+07 -0.1503213878E+07 -0.1503264126E+07
 Total: -0.4509718719E+07
 
 Hessian matrix:
 -0.1503240715E+07  0.2763146715E+01  0.5925331181E+01
  0.2763146715E+01 -0.1503213878E+07 -0.7307378451E+01
  0.5925331181E+01 -0.7307378451E+01 -0.1503264126E+07
 Eigenvalues of Hessian: -0.1503266678E+07 -0.1503239336E+07 -0.1503212704E+07
 Eigenvectors (columns) of Hessian:
 -0.2348143634E+00  0.9695519849E+00  0.6950657015E-01
  0.1453039512E+00 -0.3569141852E-01  0.9887430831E+00
  0.9611186069E+00  0.2422706569E+00 -0.1324988765E+00
 Determinant of Hessian: -0.3396914377E+19
 Ellipticity of electron density:    0.000018
 eta index:   -1.000036
 Stiffness:   -1.000018
 
 Stress tensor:
 -0.3758584503E+06 -0.8110314999E+00 -0.1782148381E+01
 -0.8110314999E+00 -0.3758659674E+06  0.1827684175E+01
 -0.1782148381E+01  0.1827684175E+01 -0.3758536465E+06
 Eigenvalues of stress tensor: -0.3758662723E+06 -0.3758590342E+06 -0.3758527576E+06
 Eigenvectors (columns) of stress tensor:
 -0.7221340362E-01 -0.9464401220E+00 -0.3147003651E+00
 -0.9884953836E+00  0.2587097052E-01  0.1490220439E+00
  0.1328988375E+00 -0.3218412471E+00  0.9374199223E+00
 Stress tensor stiffness:    1.000036
 Stress tensor polarizability:    0.999964
 
 ----------------   CP    97,     Type (3,-3)   ----------------
 Corresponding nucleus:    28(O )
 Position (Bohr):      -19.398146017777   27.374091441005   10.905794839746
 Position (Angstrom):  -10.265056806376   14.485745359755    5.771098095977
 Density of all electrons:  0.3010855419E+03
 Density of Alpha electrons:  0.1505427710E+03
 Density of Beta electrons:  0.1505427710E+03
 Spin density of electrons:  0.0000000000E+00
 Lagrangian kinetic energy G(r):  0.7612287946E+02
 G(r) in X,Y,Z:  0.2477280050E+02  0.2095312182E+02  0.3039695714E+02
 Hamiltonian kinetic energy K(r):  0.1124746677E+07
 Potential energy density V(r): -0.1124822800E+07
 Energy density E(r) or H(r): -0.1124746677E+07
 Laplacian of electron density: -0.4498682216E+07
 Electron localization function (ELF):  0.9999961577E+00
 Localized orbital locator (LOL):  0.9980436511E+00
 Local information entropy:  0.3634567480E+00
 Interaction region indicator (IRI):  0.1267778560E-11
 Reduced density gradient (RDG):  0.1000000000E+03
 Reduced density gradient with promolecular approximation:  0.1000000000E+03
 Sign(lambda2)*rho: -0.3010855419E+03
 Sign(lambda2)*rho with promolecular approximation: -0.2923732453E+03
 Corr. hole for alpha, ref.:   0.00000   0.00000   0.00000 : -0.1733779948E-05
 Source function, ref.:   0.00000   0.00000   0.00000 :  0.1014767631E+05
 Wavefunction value for orbital       1 :  0.3391676616E-06
 Average local ionization energy (ALIE):  0.1788239483E+02
 van der Waals potential (probe atom: C ):  0.1238693468E+73 kcal/mol
 Delta-g (under promolecular approximation):  0.4759171636E-01
 Delta-g (under Hirshfeld partition):  0.7697444043E-01
 User-defined real space function:  0.1000000000E+01
 ESP from nuclear charges:  0.1449877044E+07
 
 Note: Below information are for electron density
 
 Components of gradient in x/y/z are:
  0.5056204344E-09  0.2724731551E-10 -0.4470540882E-09
 Norm of gradient is:  0.6754641350E-09
 
 Components of Laplacian in x/y/z are:
 -0.1499561890E+07 -0.1499579526E+07 -0.1499540801E+07
 Total: -0.4498682216E+07
 
 Hessian matrix:
 -0.1499561890E+07 -0.6398789943E+01 -0.4319491239E+00
 -0.6398789943E+01 -0.1499579526E+07 -0.2019058476E+01
 -0.4319491239E+00 -0.2019058476E+01 -0.1499540801E+07
 Eigenvalues of Hessian: -0.1499581706E+07 -0.1499559815E+07 -0.1499540695E+07
 Eigenvectors (columns) of Hessian:
 -0.3078865631E+00 -0.9514103486E+00 -0.4920658604E-02
 -0.9501005540E+00  0.3077270766E+00 -0.5111735053E-01
 -0.5014779618E-01  0.1106322491E-01  0.9986805313E+00
 Determinant of Hessian: -0.3372035855E+19
 Ellipticity of electron density:    0.000015
 eta index:   -1.000027
 Stiffness:   -1.000013
 
 Stress tensor:
 -0.3749400180E+06  0.1489254526E+01  0.6870624111E-01
  0.1489254526E+01 -0.3749367877E+06  0.4887277832E+00
  0.6870624111E-01  0.4887277832E+00 -0.3749459941E+06
 Eigenvalues of stress tensor: -0.3749460200E+06 -0.3749405974E+06 -0.3749361824E+06
 Eigenvectors (columns) of stress tensor:
  0.1755624597E-02  0.9320710481E+00  0.3622712783E+00
 -0.5314490159E-01 -0.3616729117E+00  0.9307890870E+00
  0.9985852679E+00 -0.2088698765E-01  0.4889986226E-01
 Stress tensor stiffness:    1.000026
 Stress tensor polarizability:    0.999974
 
 ----------------   CP    98,     Type (3,-3)   ----------------
 Corresponding nucleus:   159(C )
 Position (Bohr):       -9.152834044480   28.136885974052   18.008482926480
 Position (Angstrom):   -4.843471191516   14.889398843244    9.529678767629
 Density of all electrons:  0.1220336735E+03
 Density of Alpha electrons:  0.6101683675E+02
 Density of Beta electrons:  0.6101683675E+02
 Spin density of electrons:  0.0000000000E+00
 Lagrangian kinetic energy G(r):  0.8629882780E+01
 G(r) in X,Y,Z:  0.3009618308E+01  0.2620128021E+01  0.3000136451E+01
 Hamiltonian kinetic energy K(r):  0.2419817921E+06
 Potential energy density V(r): -0.2419904220E+06
 Energy density E(r) or H(r): -0.2419817921E+06
 Laplacian of electron density: -0.9678926490E+06
 Electron localization function (ELF):  0.9999989978E+00
 Localized orbital locator (LOL):  0.9989999180E+00
 Local information entropy:  0.2616374459E+00
 Interaction region indicator (IRI):  0.2321111301E-11
 Reduced density gradient (RDG):  0.1000000000E+03
 Reduced density gradient with promolecular approximation:  0.1000000000E+03
 Sign(lambda2)*rho: -0.1220336735E+03
 Sign(lambda2)*rho with promolecular approximation: -0.1213888271E+03
 Corr. hole for alpha, ref.:   0.00000   0.00000   0.00000 : -0.2601652775E-06
 Source function, ref.:   0.00000   0.00000   0.00000 :  0.2223665108E+04
 Wavefunction value for orbital       1 :  0.3199651725E-07
 Average local ionization energy (ALIE):  0.9595274646E+01
 van der Waals potential (probe atom: C ):  0.4807643471E+75 kcal/mol
 Delta-g (under promolecular approximation):  0.4354027928E-01
 Delta-g (under Hirshfeld partition):  0.5268977556E-01
 User-defined real space function:  0.1000000000E+01
 ESP from nuclear charges:  0.1664402239E+07
 
 Note: Below information are for electron density
 
 Components of gradient in x/y/z are:
  0.2239503027E-10  0.4550486654E-09 -0.4639766349E-10
 Norm of gradient is:  0.4579558586E-09
 
 Components of Laplacian in x/y/z are:
 -0.3226303928E+06 -0.3226318603E+06 -0.3226303960E+06
 Total: -0.9678926490E+06
 
 Hessian matrix:
 -0.3226303928E+06 -0.1239358084E+01 -0.6049863655E+00
 -0.1239358084E+01 -0.3226318603E+06 -0.1217203198E+01
 -0.6049863655E+00 -0.1217203198E+01 -0.3226303960E+06
 Eigenvalues of Hessian: -0.3226332194E+06 -0.3226297902E+06 -0.3226296394E+06
 Eigenvectors (columns) of Hessian:
 -0.4380675728E+00 -0.6633238175E+00  0.6067110637E+00
 -0.7875718793E+00 -0.4218512758E-01 -0.6147771547E+00
 -0.4333905128E+00  0.7471425086E+00  0.5039352491E+00
 Determinant of Hessian: -0.3358287015E+17
 Ellipticity of electron density:    0.000011
 eta index:   -1.000011
 Stiffness:   -1.000000
 
 Stress tensor:
 -0.8066361743E+05  0.3411762954E+00  0.1576289447E+00
  0.3411762954E+00 -0.8066320533E+05  0.3439424321E+00
  0.1576289447E+00  0.3439424321E+00 -0.8066359927E+05
 Eigenvalues of stress tensor: -0.8066382834E+05 -0.8066376546E+05 -0.8066282822E+05
 Eigenvectors (columns) of stress tensor:
  0.6231291515E+00 -0.6539977917E+00 -0.4289486553E+00
 -0.6108707800E+00 -0.6447695922E-01 -0.7891005081E+00
  0.4884126848E+00  0.7537437297E+00 -0.4396856140E+00
 Stress tensor stiffness:    1.000012
 Stress tensor polarizability:    0.999988
 
 ----------------   CP    99,     Type (3,-3)   ----------------
 Corresponding nucleus:   241(H )
 Position (Bohr):       -6.059817395595   22.822257594215   -0.194833126168
 Position (Angstrom):   -3.206717267982   12.077018620217   -0.103101250297
 Density of all electrons:  0.4536567986E+00
 Density of Alpha electrons:  0.2268283993E+00
 Density of Beta electrons:  0.2268283993E+00
 Spin density of electrons:  0.0000000000E+00
 Lagrangian kinetic energy G(r):  0.5380172963E-02
 G(r) in X,Y,Z:  0.2066980955E-02  0.1637581470E-02  0.1675610539E-02
 Hamiltonian kinetic energy K(r):  0.6933893574E+01
 Potential energy density V(r): -0.6939273747E+01
 Energy density E(r) or H(r): -0.6933893574E+01
 Laplacian of electron density: -0.2771405360E+02
 Electron localization function (ELF):  0.9999508766E+00
 Localized orbital locator (LOL):  0.9930526229E+00
 Local information entropy:  0.3605491813E-02
 Interaction region indicator (IRI):  0.3279897448E-14
 Reduced density gradient (RDG):  0.1000000000E+03
 Reduced density gradient with promolecular approximation:  0.1000000000E+03
 Sign(lambda2)*rho: -0.4536567986E+00
 Sign(lambda2)*rho with promolecular approximation: -0.3003882427E+00
 Corr. hole for alpha, ref.:   0.00000   0.00000   0.00000 : -0.1074220108E-04
 Source function, ref.:   0.00000   0.00000   0.00000 :  0.9339487540E-01
 Wavefunction value for orbital       1 :  0.8609566955E-05
 Average local ionization energy (ALIE):  0.4027666496E+00
 van der Waals potential (probe atom: C ):  0.6908957606E+28 kcal/mol
 Delta-g (under promolecular approximation):  0.1047263184E+00
 Delta-g (under Hirshfeld partition):  0.1967543692E+00
 User-defined real space function:  0.1000000000E+01
 ESP from nuclear charges:  0.1339772037E+03
 
 Note: Below information are for electron density
 
 Components of gradient in x/y/z are:
  0.1371298908E-14  0.9822871683E-16  0.1214306433E-16
 Norm of gradient is:  0.1374866186E-14
 
 Components of Laplacian in x/y/z are:
 -0.9359305107E+01 -0.9162961970E+01 -0.9191786528E+01
 Total: -0.2771405360E+02
 
 Hessian matrix:
 -0.9359305107E+01 -0.1733174012E+00 -0.1646594432E+00
 -0.1733174012E+00 -0.9162961970E+01  0.2876837988E+00
 -0.1646594432E+00  0.2876837988E+00 -0.9191786528E+01
 Eigenvalues of Hessian: -0.9465421648E+01 -0.9459532210E+01 -0.8789099746E+01
 Eigenvectors (columns) of Hessian:
 -0.2018074349E-01 -0.9220048609E+00 -0.3866520064E+00
 -0.6950932672E+00 -0.2650366727E+00  0.6682820603E+00
  0.7186362693E+00 -0.2822456352E+00  0.6355307340E+00
 Determinant of Hessian: -0.7869624646E+03
 Ellipticity of electron density:    0.000623
 eta index:   -1.076950
 Stiffness:   -1.076280
 
 Stress tensor:
 -0.2343960239E+01 -0.4381871927E-01 -0.4176264874E-01
 -0.4381871927E-01 -0.2294015655E+01  0.7246246401E-01
 -0.4176264874E-01  0.7246246401E-01 -0.2301297853E+01
 Eigenvalues of stress tensor: -0.2370214919E+01 -0.2369356302E+01 -0.2199702526E+01
 Eigenvectors (columns) of stress tensor:
  0.6512812311E-01 -0.9198061674E+00 -0.3869301512E+00
 -0.6677307429E+00 -0.3283206274E+00  0.6680877342E+00
  0.7415483683E+00 -0.2148538571E+00  0.6355657618E+00
 Stress tensor stiffness:    1.077516
 Stress tensor polarizability:    0.928060
 
 ----------------   CP   100,     Type (3,-3)   ----------------
 Corresponding nucleus:   243(H )
 Position (Bohr):       -5.982272138752   25.185933578119    8.413274124382
 Position (Angstrom):   -3.165682085248   13.327822084857    4.452112935703
 Density of all electrons:  0.4329659242E+00
 Density of Alpha electrons:  0.2164829621E+00
 Density of Beta electrons:  0.2164829621E+00
 Spin density of electrons:  0.0000000000E+00
 Lagrangian kinetic energy G(r):  0.9943822572E-02
 G(r) in X,Y,Z:  0.2718842843E-02  0.4529491947E-02  0.2695487782E-02
 Hamiltonian kinetic energy K(r):  0.6404546956E+01
 Potential energy density V(r): -0.6414490779E+01
 Energy density E(r) or H(r): -0.6404546956E+01
 Laplacian of electron density: -0.2557841254E+02
 Electron localization function (ELF):  0.9998043055E+00
 Localized orbital locator (LOL):  0.9862162495E+00
 Local information entropy:  0.3462015088E-02
 Interaction region indicator (IRI):  0.1585343037E-13
 Reduced density gradient (RDG):  0.1000000000E+03
 Reduced density gradient with promolecular approximation:  0.1000000000E+03
 Sign(lambda2)*rho: -0.4329659242E+00
 Sign(lambda2)*rho with promolecular approximation: -0.3020018719E+00
 Corr. hole for alpha, ref.:   0.00000   0.00000   0.00000 : -0.2923598782E-04
 Source function, ref.:   0.00000   0.00000   0.00000 :  0.7477963422E-01
 Wavefunction value for orbital       1 :  0.2520090608E-05
 Average local ionization energy (ALIE):  0.5365518673E+00
 van der Waals potential (probe atom: C ):  0.8562998118E+26 kcal/mol
 Delta-g (under promolecular approximation):  0.1683917230E+00
 Delta-g (under Hirshfeld partition):  0.3003907554E+00
 User-defined real space function:  0.1000000000E+01
 ESP from nuclear charges:  0.1153839871E+03
 
 Note: Below information are for electron density
 
 Components of gradient in x/y/z are:
  0.2016616041E-14 -0.4660334618E-14  0.3750472155E-14
 Norm of gradient is:  0.6312804479E-14
 
 Components of Laplacian in x/y/z are:
 -0.8904484151E+01 -0.8606083793E+01 -0.8067844592E+01
 Total: -0.2557841254E+02
 
 Hessian matrix:
 -0.8904484151E+01  0.4453248571E-01  0.7198432532E-01
  0.4453248571E-01 -0.8606083793E+01  0.4905293427E+00
  0.7198432532E-01  0.4905293427E+00 -0.8067844592E+01
 Eigenvalues of Hessian: -0.8910990403E+01 -0.8896281154E+01 -0.7771140978E+01
 Eigenvectors (columns) of Hessian:
 -0.9908736724E+00  0.1123578356E+00  0.7446530875E-01
  0.1346483309E+00  0.8507124859E+00  0.5080926032E+00
  0.6260382760E-02 -0.5134822131E+00  0.8580774000E+00
 Determinant of Hessian: -0.6160546831E+03
 Ellipticity of electron density:    0.001653
 eta index:   -1.146677
 Stiffness:   -1.144784
 
 Stress tensor:
 -0.2231558723E+01  0.1062666025E-01  0.1831138852E-01
  0.1062666025E-01 -0.2160579932E+01  0.1255787006E+00
  0.1831138852E-01  0.1255787006E+00 -0.2022352123E+01
 Eigenvalues of stress tensor: -0.2234824252E+01 -0.2233114456E+01 -0.1946552071E+01
 Eigenvectors (columns) of stress tensor:
 -0.9908172245E-01 -0.9923181389E+00  0.7407782085E-01
 -0.8528787934E+00  0.1230372940E+00  0.5074047576E+00
  0.5126212794E+00  0.1290486510E-01  0.8585178440E+00
 Stress tensor stiffness:    1.148094
 Stress tensor polarizability:    0.871009
 
 ----------------   CP   101,     Type (3,-3)   ----------------
 Corresponding nucleus:   210(O )
 Position (Bohr):      -13.189311817455   29.183586086022   19.888264616412
 Position (Angstrom):   -6.979483241291   15.443288689149   10.524416399414
 Density of all electrons:  0.3011169576E+03
 Density of Alpha electrons:  0.1505584788E+03
 Density of Beta electrons:  0.1505584788E+03
 Spin density of electrons:  0.0000000000E+00
 Lagrangian kinetic energy G(r):  0.7608472866E+02
 G(r) in X,Y,Z:  0.2214351057E+02  0.2634519923E+02  0.2759601887E+02
 Hamiltonian kinetic energy K(r):  0.1124841898E+07
 Potential energy density V(r): -0.1124917983E+07
 Energy density E(r) or H(r): -0.1124841898E+07
 Laplacian of electron density: -0.4499063253E+07
 Electron localization function (ELF):  0.9999961629E+00
 Localized orbital locator (LOL):  0.9980449689E+00
 Local information entropy:  0.3634620810E+00
 Interaction region indicator (IRI):  0.4118598622E-11
 Reduced density gradient (RDG):  0.1000000000E+03
 Reduced density gradient with promolecular approximation:  0.1000000000E+03
 Sign(lambda2)*rho: -0.3011169576E+03
 Sign(lambda2)*rho with promolecular approximation: -0.2923728817E+03
 Corr. hole for alpha, ref.:   0.00000   0.00000   0.00000 : -0.1820926214E-05
 Source function, ref.:   0.00000   0.00000   0.00000 :  0.9497018347E+04
 Wavefunction value for orbital       1 : -0.2007946175E-06
 Average local ionization energy (ALIE):  0.1787516670E+02
 van der Waals potential (probe atom: C ):  0.1113110492E+73 kcal/mol
 Delta-g (under promolecular approximation):  0.4783180251E-01
 Delta-g (under Hirshfeld partition):  0.7704076678E-01
 User-defined real space function:  0.1000000000E+01
 ESP from nuclear charges:  0.1437012013E+07
 
 Note: Below information are for electron density
 
 Components of gradient in x/y/z are:
  0.2251263620E-09  0.5852240914E-09 -0.2103131669E-08
 Norm of gradient is:  0.2194614302E-08
 
 Components of Laplacian in x/y/z are:
 -0.1499700882E+07 -0.1499683303E+07 -0.1499679068E+07
 Total: -0.4499063253E+07
 
 Hessian matrix:
 -0.1499700882E+07 -0.1356981211E+01 -0.1273158813E+02
 -0.1356981211E+01 -0.1499683303E+07 -0.1191677434E+02
 -0.1273158813E+02 -0.1191677434E+02 -0.1499679068E+07
 Eigenvalues of Hessian: -0.1499708480E+07 -0.1499688226E+07 -0.1499666547E+07
 Eigenvectors (columns) of Hessian:
 -0.8394616928E+00 -0.4698295781E+00 -0.2730645231E+00
 -0.2687939359E+00  0.7957150335E+00 -0.5427590677E+00
 -0.4722858099E+00  0.3822273578E+00  0.7942596305E+00
 Determinant of Hessian: -0.3372892758E+19
 Ellipticity of electron density:    0.000014
 eta index:   -1.000028
 Stiffness:   -1.000014
 
 Stress tensor:
 -0.3749695076E+06 -0.1077469294E+00  0.2860854941E+01
 -0.1077469294E+00 -0.3749735162E+06  0.3063423213E+01
  0.2860854941E+01  0.3063423213E+01 -0.3749749590E+06
 Eigenvalues of stress tensor: -0.3749780416E+06 -0.3749719314E+06 -0.3749680097E+06
 Eigenvectors (columns) of stress tensor:
 -0.2729158608E+00  0.4375034393E+00  0.8568008365E+00
 -0.5437441258E+00 -0.8048610685E+00  0.2377834857E+00
  0.7936367296E+00 -0.4009855372E+00  0.4575492765E+00
 Stress tensor stiffness:    1.000027
 Stress tensor polarizability:    0.999973
 
 ----------------   CP   102,     Type (3,-3)   ----------------
 Corresponding nucleus:    33(H )
 Position (Bohr):      -15.731774368232   28.060625570186   14.479131111924
 Position (Angstrom):   -8.324896482736   14.849043575425    7.662026218107
 Density of all electrons:  0.4566109387E+00
 Density of Alpha electrons:  0.2283054693E+00
 Density of Beta electrons:  0.2283054693E+00
 Spin density of electrons:  0.0000000000E+00
 Lagrangian kinetic energy G(r):  0.4180943585E-02
 G(r) in X,Y,Z:  0.1418723720E-02  0.1253417528E-02  0.1508802337E-02
 Hamiltonian kinetic energy K(r):  0.6948165003E+01
 Potential energy density V(r): -0.6952345947E+01
 Energy density E(r) or H(r): -0.6948165003E+01
 Laplacian of electron density: -0.2777593624E+02
 Electron localization function (ELF):  0.9999709384E+00
 Localized orbital locator (LOL):  0.9946506734E+00
 Local information entropy:  0.3625895779E-02
 Interaction region indicator (IRI):  0.1746994220E-13
 Reduced density gradient (RDG):  0.1000000000E+03
 Reduced density gradient with promolecular approximation:  0.1000000000E+03
 Sign(lambda2)*rho: -0.4566109387E+00
 Sign(lambda2)*rho with promolecular approximation: -0.2986643998E+00
 Corr. hole for alpha, ref.:   0.00000   0.00000   0.00000 : -0.1891222035E-08
 Source function, ref.:   0.00000   0.00000   0.00000 :  0.6265499385E-01
 Wavefunction value for orbital       1 :  0.1316766176E-06
 Average local ionization energy (ALIE):  0.4264094215E+00
 van der Waals potential (probe atom: C ):  0.4039659128E+28 kcal/mol
 Delta-g (under promolecular approximation):  0.1035476119E+00
 Delta-g (under Hirshfeld partition):  0.1983864599E+00
 User-defined real space function:  0.1000000000E+01
 ESP from nuclear charges:  0.1123087887E+03
 
 Note: Below information are for electron density
 
 Components of gradient in x/y/z are:
  0.4833806966E-14  0.5070054619E-14 -0.2308049585E-14
 Norm of gradient is:  0.7375516017E-14
 
 Components of Laplacian in x/y/z are:
 -0.9450650452E+01 -0.9488053131E+01 -0.8837232655E+01
 Total: -0.2777593624E+02
 
 Hessian matrix:
 -0.9450650452E+01  0.2778524990E-01 -0.1850099042E+00
  0.2778524990E-01 -0.9488053131E+01 -0.1065058522E+00
 -0.1850099042E+00 -0.1065058522E+00 -0.8837232655E+01
 Eigenvalues of Hessian: -0.9505752963E+01 -0.9501273081E+01 -0.8768910194E+01
 Eigenvectors (columns) of Hessian:
 -0.3849664749E+00 -0.8841786843E+00 -0.2646296798E+00
 -0.8889417022E+00  0.4323167567E+00 -0.1512774668E+00
 -0.2481601565E+00 -0.1770036049E+00  0.9524107625E+00
 Determinant of Hessian: -0.7919795114E+03
 Ellipticity of electron density:    0.000472
 eta index:   -1.084029
 Stiffness:   -1.083518
 
 Stress tensor:
 -0.2365500061E+01  0.7283263069E-02 -0.4646653346E-01
  0.7283263069E-02 -0.2374520118E+01 -0.2656436504E-01
 -0.4646653346E-01 -0.2656436504E-01 -0.2212325769E+01
 Eigenvalues of stress tensor: -0.2378809238E+01 -0.2378433310E+01 -0.2195103399E+01
 Eigenvectors (columns) of stress tensor:
 -0.3488033013E+00 -0.8986325528E+00 -0.2660747867E+00
 -0.9054583229E+00  0.3963823726E+00 -0.1517439952E+00
 -0.2418294491E+00 -0.1879908237E+00  0.9519338043E+00
 Stress tensor stiffness:    1.083689
 Stress tensor polarizability:    0.922774
 
 ----------------   CP   103,     Type (3,-3)   ----------------
 Corresponding nucleus:   218(S )
 Position (Bohr):      -11.433051566702   21.891706615257   -6.930701029679
 Position (Angstrom):   -6.050110340178   11.584592248568   -3.667569040488
 Density of all electrons:  0.2570123790E+04
 Density of Alpha electrons:  0.1285061895E+04
 Density of Beta electrons:  0.1285061895E+04
 Spin density of electrons:  0.0000000000E+00
 Lagrangian kinetic energy G(r):  0.9641398168E+04
 G(r) in X,Y,Z:  0.3213868392E+04  0.3219466716E+04  0.3208063061E+04
 Hamiltonian kinetic energy K(r):  0.2868138908E+08
 Potential energy density V(r): -0.2869103048E+08
 Energy density E(r) or H(r): -0.2868138908E+08
 Laplacian of electron density: -0.1146869907E+09
 Electron localization function (ELF):  0.9999515149E+00
 Localized orbital locator (LOL):  0.9930848588E+00
 Local information entropy: -0.2614429230E+01
 Interaction region indicator (IRI):  0.4152809053E-11
 Reduced density gradient (RDG):  0.1000000000E+03
 Reduced density gradient with promolecular approximation:  0.1000000000E+03
 Sign(lambda2)*rho: -0.2570123790E+04
 Sign(lambda2)*rho with promolecular approximation: -0.2661175401E+04
 Corr. hole for alpha, ref.:   0.00000   0.00000   0.00000 : -0.3235771026E-05
 Source function, ref.:   0.00000   0.00000   0.00000 :  0.3557890948E+06
 Wavefunction value for orbital       1 :  0.3444782266E+02
 Average local ionization energy (ALIE):  0.8207101781E+02
 van der Waals potential (probe atom: C ):  0.9505505303E+99 kcal/mol
 Delta-g (under promolecular approximation):  0.2647818220E-01
 Delta-g (under Hirshfeld partition):  0.1474185175E+00
 User-defined real space function:  0.1000000000E+01
 ESP from nuclear charges:  0.4409487318E+09
 
 Note: Below information are for electron density
 
 Components of gradient in x/y/z are:
 -0.2135680788E-07  0.3729722975E-08 -0.8816261499E-08
 Norm of gradient is:  0.2340407108E-07
 
 Components of Laplacian in x/y/z are:
 -0.3822899661E+08 -0.3822897408E+08 -0.3822902004E+08
 Total: -0.1146869907E+09
 
 Hessian matrix:
 -0.3822899661E+08 -0.2980224180E+00 -0.2237423537E+02
 -0.2980224180E+00 -0.3822897408E+08 -0.4324329470E+01
 -0.2237423537E+02 -0.4324329470E+01 -0.3822902004E+08
 Eigenvalues of Hessian: -0.3822903383E+08 -0.3822898348E+08 -0.3822897343E+08
 Eigenvectors (columns) of Hessian:
  0.5145307425E+00  0.8460161162E+00 -0.1396955482E+00
  0.6445528706E-01 -0.2006147018E+00 -0.9775475730E+00
  0.8550459818E+00 -0.4939741618E+00  0.1577526431E+00
 Determinant of Hessian: -0.5587000474E+23
 Ellipticity of electron density:    0.000001
 eta index:   -1.000002
 Stiffness:   -1.000000
 
 Stress tensor:
 -0.9563676889E+07  0.7107732706E-01  0.5511011355E+01
  0.7107732706E-01 -0.9563682455E+07  0.1065600461E+01
  0.5511011355E+01  0.1065600461E+01 -0.9563671136E+07
 Eigenvalues of stress tensor: -0.9563682616E+07 -0.9563680129E+07 -0.9563667735E+07
 Eigenvectors (columns) of stress tensor:
  0.1397143952E+00  0.8456958226E+00  0.5150519036E+00
  0.9775371823E+00 -0.2006947112E+00  0.6436373214E-01
 -0.1578003325E+00 -0.4944898467E+00  0.8547390518E+00
 Stress tensor stiffness:    1.000002
 Stress tensor polarizability:    0.999998
 
 ----------------   CP   104,     Type (3,-3)   ----------------
 Corresponding nucleus:   229(C )
 Position (Bohr):      -12.308527127280   24.401641281844    1.465013599751
 Position (Angstrom):   -6.513392055538   12.912792474982    0.775251810651
 Density of all electrons:  0.1220052488E+03
 Density of Alpha electrons:  0.6100262441E+02
 Density of Beta electrons:  0.6100262441E+02
 Spin density of electrons:  0.0000000000E+00
 Lagrangian kinetic energy G(r):  0.8797466129E+01
 G(r) in X,Y,Z:  0.2997803120E+01  0.2755519510E+01  0.3044143499E+01
 Hamiltonian kinetic energy K(r):  0.2419188886E+06
 Potential energy density V(r): -0.2419276861E+06
 Energy density E(r) or H(r): -0.2419188886E+06
 Laplacian of electron density: -0.9676403646E+06
 Electron localization function (ELF):  0.9999989577E+00
 Localized orbital locator (LOL):  0.9989801217E+00
 Local information entropy:  0.2616059868E+00
 Interaction region indicator (IRI):  0.2706771100E-11
 Reduced density gradient (RDG):  0.1000000000E+03
 Reduced density gradient with promolecular approximation:  0.1000000000E+03
 Sign(lambda2)*rho: -0.1220052488E+03
 Sign(lambda2)*rho with promolecular approximation: -0.1213922065E+03
 Corr. hole for alpha, ref.:   0.00000   0.00000   0.00000 : -0.2094098960E-03
 Source function, ref.:   0.00000   0.00000   0.00000 :  0.2813443601E+04
 Wavefunction value for orbital       1 : -0.2452764660E-04
 Average local ionization energy (ALIE):  0.9584597689E+01
 van der Waals potential (probe atom: C ):  0.1098714147E+77 kcal/mol
 Delta-g (under promolecular approximation):  0.4441804037E-01
 Delta-g (under Hirshfeld partition):  0.5496819151E-01
 User-defined real space function:  0.1000000000E+01
 ESP from nuclear charges:  0.2160249728E+07
 
 Note: Below information are for electron density
 
 Components of gradient in x/y/z are:
 -0.2083820894E-09 -0.4915616802E-09  0.1923627924E-11
 Norm of gradient is:  0.5339098061E-09
 
 Components of Laplacian in x/y/z are:
 -0.3225465814E+06 -0.3225474405E+06 -0.3225463427E+06
 Total: -0.9676403646E+06
 
 Hessian matrix:
 -0.3225465814E+06  0.1070126786E+01 -0.4257003668E-01
  0.1070126786E+01 -0.3225474405E+06  0.9705070307E+00
 -0.4257003668E-01  0.9705070307E+00 -0.3225463427E+06
 Eigenvalues of Hessian: -0.3225484973E+06 -0.3225464149E+06 -0.3225454525E+06
 Eigenvectors (columns) of Hessian:
  0.4588522745E+00  0.7119679913E+00 -0.5315601280E+00
 -0.8066876351E+00  0.8304769164E-01 -0.5851137841E+00
  0.3724374439E+00 -0.6972837732E+00 -0.6124423973E+00
 Determinant of Hessian: -0.3355661654E+17
 Ellipticity of electron density:    0.000006
 eta index:   -1.000009
 Stiffness:   -1.000003
 
 Stress tensor:
 -0.8064264095E+05 -0.2929225160E+00  0.1555089109E-01
 -0.2929225160E+00 -0.8064237117E+05 -0.3024354360E+00
  0.1555089109E-01 -0.3024354360E+00 -0.8064267397E+05
 Eigenvalues of stress tensor: -0.8064294983E+05 -0.8064267196E+05 -0.8064206430E+05
 Eigenvectors (columns) of stress tensor:
  0.5263220104E+00 -0.7384320725E+00 -0.4215485924E+00
  0.5876214679E+00 -0.4244453160E-01  0.8080219503E+00
  0.6145617559E+00  0.6729907400E+00 -0.4115790472E+00
 Stress tensor stiffness:    1.000011
 Stress tensor polarizability:    0.999989
 
 ----------------   CP   105,     Type (3,-3)   ----------------
 Corresponding nucleus:    58(H )
 Position (Bohr):       -9.550643846979   27.335156992556   13.235973318275
 Position (Angstrom):   -5.053983073272   14.465142136916    7.004175444151
 Density of all electrons:  0.4533481882E+00
 Density of Alpha electrons:  0.2266740941E+00
 Density of Beta electrons:  0.2266740941E+00
 Spin density of electrons:  0.0000000000E+00
 Lagrangian kinetic energy G(r):  0.4840471467E-02
 G(r) in X,Y,Z:  0.1944079834E-02  0.1473490646E-02  0.1422900986E-02
 Hamiltonian kinetic energy K(r):  0.6925672448E+01
 Potential energy density V(r): -0.6930512919E+01
 Energy density E(r) or H(r): -0.6925672448E+01
 Laplacian of electron density: -0.2768332791E+02
 Electron localization function (ELF):  0.9999601305E+00
 Localized orbital locator (LOL):  0.9937381227E+00
 Local information entropy:  0.3603359122E-02
 Interaction region indicator (IRI):  0.2502044115E-13
 Reduced density gradient (RDG):  0.1000000000E+03
 Reduced density gradient with promolecular approximation:  0.1000000000E+03
 Sign(lambda2)*rho: -0.4533481882E+00
 Sign(lambda2)*rho with promolecular approximation: -0.2993349721E+00
 Corr. hole for alpha, ref.:   0.00000   0.00000   0.00000 : -0.7708555146E-06
 Source function, ref.:   0.00000   0.00000   0.00000 :  0.6919450020E-01
 Wavefunction value for orbital       1 : -0.2589413669E-06
 Average local ionization energy (ALIE):  0.4077404198E+00
 van der Waals potential (probe atom: C ):  0.5968373637E+28 kcal/mol
 Delta-g (under promolecular approximation):  0.1029745214E+00
 Delta-g (under Hirshfeld partition):  0.1944500824E+00
 User-defined real space function:  0.1000000000E+01
 ESP from nuclear charges:  0.1214215396E+03
 
 Note: Below information are for electron density
 
 Components of gradient in x/y/z are:
  0.6625342636E-14 -0.5670811043E-14  0.5812191006E-14
 Norm of gradient is:  0.1048021122E-13
 
 Components of Laplacian in x/y/z are:
 -0.9452704262E+01 -0.8972637630E+01 -0.9257986014E+01
 Total: -0.2768332791E+02
 
 Hessian matrix:
 -0.9452704262E+01 -0.4141546280E-01  0.3008422739E-01
 -0.4141546280E-01 -0.8972637630E+01 -0.3155000489E+00
  0.3008422739E-01 -0.3155000489E+00 -0.9257986014E+01
 Eigenvalues of Hessian: -0.9462825860E+01 -0.9455250619E+01 -0.8765251427E+01
 Eigenvectors (columns) of Hessian:
 -0.4057105928E+00  0.9109892667E+00  0.7414493101E-01
  0.4701902680E+00  0.2775860888E+00 -0.8377750743E+00
  0.7837857021E+00  0.3050319970E+00  0.5409579041E+00
 Determinant of Hessian: -0.7842567600E+03
 Ellipticity of electron density:    0.000801
 eta index:   -1.079584
 Stiffness:   -1.078720
 
 Stress tensor:
 -0.2367064225E+01 -0.1049951224E-01  0.7168783475E-02
 -0.1049951224E-01 -0.2246106389E+01 -0.7884845760E-01
  0.7168783475E-02 -0.7884845760E-01 -0.2317342306E+01
 Eigenvalues of stress tensor: -0.2368471238E+01 -0.2367772154E+01 -0.2194269527E+01
 Eigenvectors (columns) of stress tensor:
  0.5681096292E+00 -0.8196772517E+00  0.7335292954E-01
 -0.4107615711E+00 -0.3596694454E+00 -0.8378023763E+00
 -0.7131103568E+00 -0.4458330327E+00  0.5410235910E+00
 Stress tensor stiffness:    1.079389
 Stress tensor polarizability:    0.926450
 
 ----------------   CP   106,     Type (3,-3)   ----------------
 Corresponding nucleus:   223(O )
 Position (Bohr):       -9.313756339662   21.480855363498   -8.768823832823
 Position (Angstrom):   -4.928627602853   11.367179129067   -4.640261738753
 Density of all electrons:  0.3015861434E+03
 Density of Alpha electrons:  0.1507930717E+03
 Density of Beta electrons:  0.1507930717E+03
 Spin density of electrons:  0.0000000000E+00
 Lagrangian kinetic energy G(r):  0.7500769589E+02
 G(r) in X,Y,Z:  0.2314389887E+02  0.2765216124E+02  0.2421163577E+02
 Hamiltonian kinetic energy K(r):  0.1126711258E+07
 Potential energy density V(r): -0.1126786266E+07
 Energy density E(r) or H(r): -0.1126711258E+07
 Laplacian of electron density: -0.4506545002E+07
 Electron localization function (ELF):  0.9999962900E+00
 Localized orbital locator (LOL):  0.9980775758E+00
 Local information entropy:  0.3635413237E+00
 Interaction region indicator (IRI):  0.1366403476E-11
 Reduced density gradient (RDG):  0.1000000000E+03
 Reduced density gradient with promolecular approximation:  0.1000000000E+03
 Sign(lambda2)*rho: -0.3015861434E+03
 Sign(lambda2)*rho with promolecular approximation: -0.2923669105E+03
 Corr. hole for alpha, ref.:   0.00000   0.00000   0.00000 : -0.5513370827E-05
 Source function, ref.:   0.00000   0.00000   0.00000 :  0.1434402694E+05
 Wavefunction value for orbital       1 :  0.1799507350E-03
 Average local ionization energy (ALIE):  0.1785528160E+02
 van der Waals potential (probe atom: C ):  0.4225721890E+73 kcal/mol
 Delta-g (under promolecular approximation):  0.4591691933E-01
 Delta-g (under Hirshfeld partition):  0.6897640758E-01
 User-defined real space function:  0.1000000000E+01
 ESP from nuclear charges:  0.1605987130E+07
 
 Note: Below information are for electron density
 
 Components of gradient in x/y/z are:
 -0.7175342542E-09 -0.2163969004E-10  0.1289057749E-09
 Norm of gradient is:  0.7293424305E-09
 
 Components of Laplacian in x/y/z are:
 -0.1502189107E+07 -0.1502171292E+07 -0.1502184603E+07
 Total: -0.4506545002E+07
 
 Hessian matrix:
 -0.1502189107E+07  0.2645123593E+01  0.1175558946E+02
  0.2645123593E+01 -0.1502171292E+07 -0.2396983146E+01
  0.1175558946E+02 -0.2396983146E+01 -0.1502184603E+07
 Eigenvalues of Hessian: -0.1502199279E+07 -0.1502174892E+07 -0.1502170831E+07
 Eigenvectors (columns) of Hessian:
 -0.7640389211E+00 -0.6411338199E+00  0.7205520112E-01
  0.1263982784E+00 -0.3923023993E-01  0.9912035429E+00
  0.6326673710E+00 -0.7664257389E+00 -0.1110116412E+00
 Determinant of Hessian: -0.3389747684E+19
 Ellipticity of electron density:    0.000016
 eta index:   -1.000019
 Stiffness:   -1.000003
 
 Stress tensor:
 -0.3755935645E+06 -0.7297252191E+00 -0.3146576823E+01
 -0.7297252191E+00 -0.3755981273E+06  0.6766163475E+00
 -0.3146576823E+01  0.6766163475E+00 -0.3755945741E+06
 Eigenvalues of stress tensor: -0.3755982630E+06 -0.3755972544E+06 -0.3755907485E+06
 Eigenvectors (columns) of stress tensor:
  0.7500128948E-01  0.6529471022E+00  0.7536808929E+00
  0.9902187850E+00  0.4040510760E-01 -0.1335446933E+00
 -0.1176501780E+00  0.7563250023E+00 -0.6435300510E+00
 Stress tensor stiffness:    1.000020
 Stress tensor polarizability:    0.999980
 
 ----------------   CP   107,     Type (3,-3)   ----------------
 Corresponding nucleus:   203(H )
 Position (Bohr):       10.836867695464   21.239329379635   -0.959515874152
 Position (Angstrom):    5.734623422010   11.239369082566   -0.507753934101
 Density of all electrons:  0.4474757648E+00
 Density of Alpha electrons:  0.2237378824E+00
 Density of Beta electrons:  0.2237378824E+00
 Spin density of electrons:  0.0000000000E+00
 Lagrangian kinetic energy G(r):  0.4888820215E-02
 G(r) in X,Y,Z:  0.1914619495E-02  0.1860524351E-02  0.1113676369E-02
 Hamiltonian kinetic energy K(r):  0.6843758450E+01
 Potential energy density V(r): -0.6848647271E+01
 Energy density E(r) or H(r): -0.6843758450E+01
 Laplacian of electron density: -0.2735547852E+02
 Electron localization function (ELF):  0.9999575254E+00
 Localized orbital locator (LOL):  0.9935379437E+00
 Local information entropy:  0.3562735287E-02
 Interaction region indicator (IRI):  0.3478418610E-12
 Reduced density gradient (RDG):  0.1000000000E+03
 Reduced density gradient with promolecular approximation:  0.1000000000E+03
 Sign(lambda2)*rho: -0.4474757648E+00
 Sign(lambda2)*rho with promolecular approximation: -0.2995718107E+00
 Corr. hole for alpha, ref.:   0.00000   0.00000   0.00000 : -0.1377387612E-05
 Source function, ref.:   0.00000   0.00000   0.00000 :  0.9122208328E-01
 Wavefunction value for orbital       1 : -0.3338347796E-06
 Average local ionization energy (ALIE):  0.4006236179E+00
 van der Waals potential (probe atom: C ):  0.8866437978E+28 kcal/mol
 Delta-g (under promolecular approximation):  0.1028030710E+00
 Delta-g (under Hirshfeld partition):  0.1900381489E+00
 User-defined real space function:  0.1000000000E+01
 ESP from nuclear charges:  0.9771639522E+02
 
 Note: Below information are for electron density
 
 Components of gradient in x/y/z are:
 -0.7469719288E-14  0.5783481333E-13 -0.1312528645E-12
 Norm of gradient is:  0.1436244296E-12
 
 Components of Laplacian in x/y/z are:
 -0.9334467654E+01 -0.9227581511E+01 -0.8793429355E+01
 Total: -0.2735547852E+02
 
 Hessian matrix:
 -0.9334467654E+01 -0.1721574722E-02  0.3355772201E-02
 -0.1721574722E-02 -0.9227581511E+01 -0.2379297863E+00
  0.3355772201E-02 -0.2379297863E+00 -0.8793429355E+01
 Eigenvalues of Hessian: -0.9334514665E+01 -0.9332555834E+01 -0.8688408023E+01
 Eigenvectors (columns) of Hessian:
 -0.9935639795E+00 -0.1131223020E+00  0.5827809630E-02
 -0.1058322108E+00  0.9087349894E+00 -0.4037329094E+00
 -0.4037526160E-01  0.4017512461E+00  0.9148583358E+00
 Determinant of Hessian: -0.7568896161E+03
 Ellipticity of electron density:    0.000210
 eta index:   -1.074364
 Stiffness:   -1.074139
 
 Stress tensor:
 -0.2337446153E+01 -0.3255117672E-03  0.8281247680E-03
 -0.3255117672E-03 -0.2310616427E+01 -0.6033427394E-01
  0.8281247680E-03 -0.6033427394E-01 -0.2200584692E+01
 Eigenvalues of stress tensor: -0.2337457530E+01 -0.2337245533E+01 -0.2173944207E+01
 Eigenvectors (columns) of stress tensor:
 -0.9844327239E+00  0.1756776774E+00  0.5437450371E-02
  0.1585539631E+00  0.9009776365E+00 -0.4038563350E+00
  0.7584756412E-01  0.3967072626E+00  0.9148062608E+00
 Stress tensor stiffness:    1.075215
 Stress tensor polarizability:    0.930047
 
 ----------------   CP   108,     Type (3,-3)   ----------------
 Corresponding nucleus:     1(H )
 Position (Bohr):        0.136681925306   21.506544475417   -5.720164944874
 Position (Angstrom):    0.072328960014   11.380773221663   -3.026980931433
 Density of all electrons:  0.4530188082E+00
 Density of Alpha electrons:  0.2265094041E+00
 Density of Beta electrons:  0.2265094041E+00
 Spin density of electrons:  0.0000000000E+00
 Lagrangian kinetic energy G(r):  0.4830650519E-02
 G(r) in X,Y,Z:  0.1761393652E-02  0.1515639986E-02  0.1553616880E-02
 Hamiltonian kinetic energy K(r):  0.6907135755E+01
 Potential energy density V(r): -0.6911966406E+01
 Energy density E(r) or H(r): -0.6907135755E+01
 Laplacian of electron density: -0.2760922042E+02
 Electron localization function (ELF):  0.9999601955E+00
 Localized orbital locator (LOL):  0.9937432209E+00
 Local information entropy:  0.3601082658E-02
 Interaction region indicator (IRI):  0.3103470728E-13
 Reduced density gradient (RDG):  0.1000000000E+03
 Reduced density gradient with promolecular approximation:  0.1000000000E+03
 Sign(lambda2)*rho: -0.4530188082E+00
 Sign(lambda2)*rho with promolecular approximation: -0.2993111560E+00
 Corr. hole for alpha, ref.:   0.00000   0.00000   0.00000 : -0.1467996854E-03
 Source function, ref.:   0.00000   0.00000   0.00000 :  0.9872407717E-01
 Wavefunction value for orbital       1 : -0.6994312827E-06
 Average local ionization energy (ALIE):  0.4189502385E+00
 van der Waals potential (probe atom: C ):  0.4870295296E+28 kcal/mol
 Delta-g (under promolecular approximation):  0.1033611005E+00
 Delta-g (under Hirshfeld partition):  0.1958752307E+00
 User-defined real space function:  0.1000000000E+01
 ESP from nuclear charges:  0.1186016970E+03
 
 Note: Below information are for electron density
 
 Components of gradient in x/y/z are:
 -0.2550043510E-15 -0.1288791122E-13  0.1597084010E-14
 Norm of gradient is:  0.1298899381E-13
 
 Components of Laplacian in x/y/z are:
 -0.9086371429E+01 -0.9313113546E+01 -0.9209735445E+01
 Total: -0.2760922042E+02
 
 Hessian matrix:
 -0.9086371429E+01 -0.2115880384E+00 -0.2821263804E+00
 -0.2115880384E+00 -0.9313113546E+01  0.1713316892E+00
 -0.2821263804E+00  0.1713316892E+00 -0.9209735445E+01
 Eigenvalues of Hessian: -0.9440744340E+01 -0.9436715051E+01 -0.8731761029E+01
 Eigenvectors (columns) of Hessian:
  0.2127494491E+00 -0.6763913421E+00 -0.7051470940E+00
  0.8910238077E+00 -0.1618828181E+00  0.4241114562E+00
 -0.4010165158E+00 -0.7185323274E+00  0.5682403088E+00
 Determinant of Hessian: -0.7779092214E+03
 Ellipticity of electron density:    0.000427
 eta index:   -1.081196
 Stiffness:   -1.080734
 
 Stress tensor:
 -0.2275115644E+01 -0.5313550108E-01 -0.7105073060E-01
 -0.5313550108E-01 -0.2331309666E+01  0.4258507553E-01
 -0.7105073060E-01  0.4258507553E-01 -0.2305541095E+01
 Eigenvalues of stress tensor: -0.2363364582E+01 -0.2362800704E+01 -0.2185801120E+01
 Eigenvectors (columns) of stress tensor:
 -0.6323662013E+00  0.3216241026E+00 -0.7047488376E+00
 -0.7388317134E+00 -0.5239015143E+00  0.4238571724E+00
 -0.2328963005E+00  0.7887237412E+00  0.5689236972E+00
 Stress tensor stiffness:    1.081235
 Stress tensor polarizability:    0.924868
 
 ----------------   CP   109,     Type (3,-3)   ----------------
 Corresponding nucleus:   232(C )
 Position (Bohr):       -6.824190985714   24.192722723377    1.096844473656
 Position (Angstrom):   -3.611206352489   12.802237534906    0.580425099364
 Density of all electrons:  0.1219654212E+03
 Density of Alpha electrons:  0.6098271060E+02
 Density of Beta electrons:  0.6098271060E+02
 Spin density of electrons:  0.0000000000E+00
 Lagrangian kinetic energy G(r):  0.8860873382E+01
 G(r) in X,Y,Z:  0.2956278119E+01  0.2980119004E+01  0.2924476259E+01
 Hamiltonian kinetic energy K(r):  0.2418434710E+06
 Potential energy density V(r): -0.2418523319E+06
 Energy density E(r) or H(r): -0.2418434710E+06
 Laplacian of electron density: -0.9673384407E+06
 Electron localization function (ELF):  0.9999989415E+00
 Localized orbital locator (LOL):  0.9989722200E+00
 Local information entropy:  0.2615618958E+00
 Interaction region indicator (IRI):  0.1778680520E-12
 Reduced density gradient (RDG):  0.1000000000E+03
 Reduced density gradient with promolecular approximation:  0.1000000000E+03
 Sign(lambda2)*rho: -0.1219654212E+03
 Sign(lambda2)*rho with promolecular approximation: -0.1213948312E+03
 Corr. hole for alpha, ref.:   0.00000   0.00000   0.00000 : -0.2721395673E-02
 Source function, ref.:   0.00000   0.00000   0.00000 :  0.3059468456E+04
 Wavefunction value for orbital       1 :  0.1234089971E-05
 Average local ionization energy (ALIE):  0.9564086273E+01
 van der Waals potential (probe atom: C ):  0.1189532406E+82 kcal/mol
 Delta-g (under promolecular approximation):  0.3623184498E-01
 Delta-g (under Hirshfeld partition):  0.4947355500E-01
 User-defined real space function:  0.1000000000E+01
 ESP from nuclear charges:  0.5675900828E+07
 
 Note: Below information are for electron density
 
 Components of gradient in x/y/z are:
 -0.3106889745E-10  0.1679878459E-11  0.1618438716E-10
 Norm of gradient is:  0.3507182300E-10
 
 Components of Laplacian in x/y/z are:
 -0.3224461572E+06 -0.3224460351E+06 -0.3224462483E+06
 Total: -0.9673384407E+06
 
 Hessian matrix:
 -0.3224461572E+06 -0.8266762279E-01  0.2611381104E+00
 -0.8266762279E-01 -0.3224460351E+06  0.5201050223E+00
  0.2611381104E+00  0.5201050223E+00 -0.3224462483E+06
 Eigenvalues of Hessian: -0.3224467785E+06 -0.3224460715E+06 -0.3224455907E+06
 Eigenvectors (columns) of Hessian:
  0.3835814166E+00  0.9026053487E+00 -0.1953685781E+00
  0.5577014654E+00 -0.3950196022E+00 -0.7300195815E+00
 -0.7360939969E+00  0.1710646030E+00 -0.6549065043E+00
 Determinant of Hessian: -0.3352521525E+17
 Ellipticity of electron density:    0.000002
 eta index:   -1.000004
 Stiffness:   -1.000001
 
 Stress tensor:
 -0.8061745185E+05  0.1518623579E-01 -0.7604438224E-01
  0.1518623579E-01 -0.8061746903E+05 -0.1575129464E+00
 -0.7604438224E-01 -0.1575129464E+00 -0.8061741104E+05
 Eigenvalues of stress tensor: -0.8061760971E+05 -0.8061746650E+05 -0.8061725570E+05
 Eigenvectors (columns) of stress tensor:
 -0.2488376003E+00 -0.9091199358E+00 -0.3340371102E+00
 -0.7103265252E+00  0.4057531592E+00 -0.5751526766E+00
 -0.6584193772E+00 -0.9415580787E-01  0.7467386474E+00
 Stress tensor stiffness:    1.000004
 Stress tensor polarizability:    0.999996
 
 ----------------   CP   110,     Type (3,-3)   ----------------
 Corresponding nucleus:    22(C )
 Position (Bohr):      -15.203469351425   28.377691137868   12.542499088869
 Position (Angstrom):   -8.045329507436   15.016827448204    6.637204685601
 Density of all electrons:  0.1220547281E+03
 Density of Alpha electrons:  0.6102736406E+02
 Density of Beta electrons:  0.6102736406E+02
 Spin density of electrons:  0.0000000000E+00
 Lagrangian kinetic energy G(r):  0.8348636575E+01
 G(r) in X,Y,Z:  0.2731273122E+01  0.2347184891E+01  0.3270178561E+01
 Hamiltonian kinetic energy K(r):  0.2420484764E+06
 Potential energy density V(r): -0.2420568251E+06
 Energy density E(r) or H(r): -0.2420484764E+06
 Laplacian of electron density: -0.9681605112E+06
 Electron localization function (ELF):  0.9999990626E+00
 Localized orbital locator (LOL):  0.9990327568E+00
 Local information entropy:  0.2616607437E+00
 Interaction region indicator (IRI):  0.1295204073E-11
 Reduced density gradient (RDG):  0.1000000000E+03
 Reduced density gradient with promolecular approximation:  0.1000000000E+03
 Sign(lambda2)*rho: -0.1220547281E+03
 Sign(lambda2)*rho with promolecular approximation: -0.1213862025E+03
 Corr. hole for alpha, ref.:   0.00000   0.00000   0.00000 : -0.2764598042E-06
 Source function, ref.:   0.00000   0.00000   0.00000 :  0.2229873577E+04
 Wavefunction value for orbital       1 :  0.7724841160E-06
 Average local ionization energy (ALIE):  0.9660580449E+01
 van der Waals potential (probe atom: C ):  0.5388389433E+74 kcal/mol
 Delta-g (under promolecular approximation):  0.4761884494E-01
 Delta-g (under Hirshfeld partition):  0.5478421613E-01
 User-defined real space function:  0.1000000000E+01
 ESP from nuclear charges:  0.1386944023E+07
 
 Note: Below information are for electron density
 
 Components of gradient in x/y/z are:
  0.1655391380E-09  0.1677341877E-09 -0.9894246533E-10
 Norm of gradient is:  0.2555925964E-09
 
 Components of Laplacian in x/y/z are:
 -0.3227202989E+06 -0.3227218767E+06 -0.3227183356E+06
 Total: -0.9681605112E+06
 
 Hessian matrix:
 -0.3227202989E+06 -0.4838930617E+00  0.5008204107E+00
 -0.4838930617E+00 -0.3227218767E+06 -0.1191757212E+01
  0.5008204107E+00 -0.1191757212E+01 -0.3227183356E+06
 Eigenvalues of Hessian: -0.3227222930E+06 -0.3227204026E+06 -0.3227178156E+06
 Eigenvectors (columns) of Hessian:
 -0.1639005276E+00 -0.9557257853E+00  0.2443866615E+00
 -0.9501107165E+00  0.8629200706E-01 -0.2997387461E+00
 -0.2653794330E+00  0.2813217247E+00  0.9221886162E+00
 Determinant of Hessian: -0.3361075983E+17
 Ellipticity of electron density:    0.000006
 eta index:   -1.000014
 Stiffness:   -1.000008
 
 Stress tensor:
 -0.8068553727E+05  0.1172965748E+00 -0.1386590788E+00
  0.1172965748E+00 -0.8068516354E+05  0.3247804281E+00
 -0.1386590788E+00  0.3247804281E+00 -0.8068612426E+05
 Eigenvalues of stress tensor: -0.8068626241E+05 -0.8068550972E+05 -0.8068505294E+05
 Eigenvectors (columns) of stress tensor:
  0.2255806857E+00  0.9620613875E+00  0.1534641355E+00
 -0.2981992940E+00 -0.8177801114E-01  0.9509939737E+00
  0.9274645736E+00 -0.2602887696E+00  0.2684384867E+00
 Stress tensor stiffness:    1.000015
 Stress tensor polarizability:    0.999985
 
 ----------------   CP   111,     Type (3,-3)   ----------------
 Corresponding nucleus:   197(H )
 Position (Bohr):        6.076532908479   22.384598545452   -0.575538745250
 Position (Angstrom):    3.215562736469   11.845419425466   -0.304561987978
 Density of all electrons:  0.4517242789E+00
 Density of Alpha electrons:  0.2258621394E+00
 Density of Beta electrons:  0.2258621394E+00
 Spin density of electrons:  0.0000000000E+00
 Lagrangian kinetic energy G(r):  0.4667050346E-02
 G(r) in X,Y,Z:  0.1353632692E-02  0.1779891563E-02  0.1533526091E-02
 Hamiltonian kinetic energy K(r):  0.6909540622E+01
 Potential energy density V(r): -0.6914207672E+01
 Energy density E(r) or H(r): -0.6909540622E+01
 Laplacian of electron density: -0.2761949428E+02
 Electron localization function (ELF):  0.9999624843E+00
 Localized orbital locator (LOL):  0.9939251088E+00
 Local information entropy:  0.3592133294E-02
 Interaction region indicator (IRI):  0.3539159493E-12
 Reduced density gradient (RDG):  0.1000000000E+03
 Reduced density gradient with promolecular approximation:  0.1000000000E+03
 Sign(lambda2)*rho: -0.4517242789E+00
 Sign(lambda2)*rho with promolecular approximation: -0.2988093145E+00
 Corr. hole for alpha, ref.:   0.00000   0.00000   0.00000 : -0.3584933483E-05
 Source function, ref.:   0.00000   0.00000   0.00000 :  0.9472907174E-01
 Wavefunction value for orbital       1 :  0.3762412111E-06
 Average local ionization energy (ALIE):  0.4030713410E+00
 van der Waals potential (probe atom: C ):  0.9237836139E+28 kcal/mol
 Delta-g (under promolecular approximation):  0.1000271446E+00
 Delta-g (under Hirshfeld partition):  0.1870948426E+00
 User-defined real space function:  0.1000000000E+01
 ESP from nuclear charges:  0.1118148095E+03
 
 Note: Below information are for electron density
 
 Components of gradient in x/y/z are:
  0.1704279079E-13  0.8147074595E-13 -0.1219645045E-12
 Norm of gradient is:  0.1476593360E-12
 
 Components of Laplacian in x/y/z are:
 -0.9420275480E+01 -0.9272368070E+01 -0.8926850735E+01
 Total: -0.2761949428E+02
 
 Hessian matrix:
 -0.9420275480E+01  0.3594193219E-01 -0.6876224472E-01
  0.3594193219E-01 -0.9272368070E+01 -0.2737869802E+00
 -0.6876224472E-01 -0.2737869802E+00 -0.8926850735E+01
 Eigenvalues of Hessian: -0.9429929961E+01 -0.9422896723E+01 -0.8766667601E+01
 Eigenvectors (columns) of Hessian:
 -0.9608536073E+00 -0.2507408605E+00 -0.1178531557E+00
 -0.1661140846E+00  0.8618155693E+00 -0.4792494500E+00
 -0.2217351039E+00  0.4409114937E+00  0.8697301871E+00
 Determinant of Hessian: -0.7789820284E+03
 Ellipticity of electron density:    0.000746
 eta index:   -1.075657
 Stiffness:   -1.074855
 
 Stress tensor:
 -0.2357776135E+01  0.9140540205E-02 -0.1701972855E-01
  0.9140540205E-02 -0.2321651801E+01 -0.6886317253E-01
 -0.1701972855E-01 -0.6886317253E-01 -0.2234779736E+01
 Eigenvalues of stress tensor: -0.2360150799E+01 -0.2359544421E+01 -0.2194512452E+01
 Eigenvectors (columns) of stress tensor:
 -0.9173551920E+00 -0.3803321833E+00 -0.1175026898E+00
 -0.2829788724E+00  0.8306750091E+00 -0.4794809558E+00
 -0.2799685867E+00  0.4066035655E+00  0.8696500049E+00
 Stress tensor stiffness:    1.075478
 Stress tensor polarizability:    0.929819
 
 ----------------   CP   112,     Type (3,-3)   ----------------
 Corresponding nucleus:   105(C )
 Position (Bohr):       -1.298144897267   22.381227111273   -4.571819490564
 Position (Angstrom):   -0.686948696084   11.843635339330   -2.419302686768
 Density of all electrons:  0.1220334580E+03
 Density of Alpha electrons:  0.6101672902E+02
 Density of Beta electrons:  0.6101672902E+02
 Spin density of electrons:  0.0000000000E+00
 Lagrangian kinetic energy G(r):  0.8592038035E+01
 G(r) in X,Y,Z:  0.3144024733E+01  0.2824212568E+01  0.2623800734E+01
 Hamiltonian kinetic energy K(r):  0.2419952091E+06
 Potential energy density V(r): -0.2420038011E+06
 Energy density E(r) or H(r): -0.2419952091E+06
 Laplacian of electron density: -0.9679464682E+06
 Electron localization function (ELF):  0.9999990066E+00
 Localized orbital locator (LOL):  0.9990042964E+00
 Local information entropy:  0.2616372074E+00
 Interaction region indicator (IRI):  0.8403302327E-12
 Reduced density gradient (RDG):  0.1000000000E+03
 Reduced density gradient with promolecular approximation:  0.1000000000E+03
 Sign(lambda2)*rho: -0.1220334580E+03
 Sign(lambda2)*rho with promolecular approximation: -0.1213894815E+03
 Corr. hole for alpha, ref.:   0.00000   0.00000   0.00000 : -0.8253363861E-02
 Source function, ref.:   0.00000   0.00000   0.00000 :  0.3366515566E+04
 Wavefunction value for orbital       1 : -0.1277810076E-04
 Average local ionization energy (ALIE):  0.9618165592E+01
 van der Waals potential (probe atom: C ):  0.4933134920E+75 kcal/mol
 Delta-g (under promolecular approximation):  0.4259051860E-01
 Delta-g (under Hirshfeld partition):  0.5234274469E-01
 User-defined real space function:  0.1000000000E+01
 ESP from nuclear charges:  0.1667996394E+07
 
 Note: Below information are for electron density
 
 Components of gradient in x/y/z are:
 -0.1436409325E-10 -0.1241640679E-09  0.1089294210E-09
 Norm of gradient is:  0.1657970497E-09
 
 Components of Laplacian in x/y/z are:
 -0.3226477517E+06 -0.3226489767E+06 -0.3226497398E+06
 Total: -0.9679464682E+06
 
 Hessian matrix:
 -0.3226477517E+06 -0.6676954430E+00  0.4202252052E+00
 -0.6676954430E+00 -0.3226489767E+06  0.1718001440E+01
  0.4202252052E+00  0.1718001440E+01 -0.3226497398E+06
 Eigenvalues of Hessian: -0.3226512766E+06 -0.3226478480E+06 -0.3226473435E+06
 Eigenvectors (columns) of Hessian:
 -0.2079398189E+00 -0.6869636730E+00 -0.6963059268E+00
 -0.6233965408E+00 -0.4554842835E+00  0.6355397867E+00
  0.7537491524E+00 -0.5662287342E+00  0.3335374579E+00
 Determinant of Hessian: -0.3358847254E+17
 Ellipticity of electron density:    0.000011
 eta index:   -1.000012
 Stiffness:   -1.000002
 
 Stress tensor:
 -0.8066822597E+05  0.1909515827E+00 -0.1084091710E+00
  0.1909515827E+00 -0.8066789260E+05 -0.4649050595E+00
 -0.1084091710E+00 -0.4649050595E+00 -0.8066768256E+05
 Eigenvalues of stress tensor: -0.8066834663E+05 -0.8066818720E+05 -0.8066726729E+05
 Eigenvectors (columns) of stress tensor:
 -0.7043750253E+00  0.6782383052E+00 -0.2094006330E+00
  0.6303724256E+00  0.4620731796E+00 -0.6237940219E+00
  0.3263225839E+00  0.5713853149E+00  0.7530155331E+00
 Stress tensor stiffness:    1.000013
 Stress tensor polarizability:    0.999987
 
 ----------------   CP   113,     Type (3,-3)   ----------------
 Corresponding nucleus:   202(H )
 Position (Bohr):       12.150023503232   21.030596330464   -3.979199654026
 Position (Angstrom):    6.429515549846   11.128912309782   -2.105701774544
 Density of all electrons:  0.4484758106E+00
 Density of Alpha electrons:  0.2242379053E+00
 Density of Beta electrons:  0.2242379053E+00
 Spin density of electrons:  0.0000000000E+00
 Lagrangian kinetic energy G(r):  0.4818340407E-02
 G(r) in X,Y,Z:  0.1485242666E-02  0.1752948209E-02  0.1580149531E-02
 Hamiltonian kinetic energy K(r):  0.6854758121E+01
 Potential energy density V(r): -0.6859576461E+01
 Energy density E(r) or H(r): -0.6854758121E+01
 Laplacian of electron density: -0.2739975912E+02
 Electron localization function (ELF):  0.9999590446E+00
 Localized orbital locator (LOL):  0.9936540150E+00
 Local information entropy:  0.3569658952E-02
 Interaction region indicator (IRI):  0.3324840666E-13
 Reduced density gradient (RDG):  0.1000000000E+03
 Reduced density gradient with promolecular approximation:  0.1000000000E+03
 Sign(lambda2)*rho: -0.4484758106E+00
 Sign(lambda2)*rho with promolecular approximation: -0.2996786101E+00
 Corr. hole for alpha, ref.:   0.00000   0.00000   0.00000 : -0.4645446248E-06
 Source function, ref.:   0.00000   0.00000   0.00000 :  0.8859162116E-01
 Wavefunction value for orbital       1 : -0.4680539377E-07
 Average local ionization energy (ALIE):  0.3998919351E+00
 van der Waals potential (probe atom: C ):  0.7665734685E+28 kcal/mol
 Delta-g (under promolecular approximation):  0.1040244552E+00
 Delta-g (under Hirshfeld partition):  0.1930071299E+00
 User-defined real space function:  0.1000000000E+01
 ESP from nuclear charges:  0.9305596650E+02
 
 Note: Below information are for electron density
 
 Components of gradient in x/y/z are:
 -0.4944395587E-14 -0.1278751410E-13 -0.1194573954E-14
 Norm of gradient is:  0.1376207003E-13
 
 Components of Laplacian in x/y/z are:
 -0.9076268447E+01 -0.9181751921E+01 -0.9141738754E+01
 Total: -0.2739975912E+02
 
 Hessian matrix:
 -0.9076268447E+01 -0.2165171058E+00 -0.2421978383E+00
 -0.2165171058E+00 -0.9181751921E+01  0.1886048525E+00
 -0.2421978383E+00  0.1886048525E+00 -0.9141738754E+01
 Eigenvalues of Hessian: -0.9353474007E+01 -0.9351127284E+01 -0.8695157831E+01
 Eigenvectors (columns) of Hessian:
 -0.7141144515E+00 -0.2630675497E+00  0.6487187483E+00
 -0.1492140198E+00 -0.8482036013E+00 -0.5082182868E+00
 -0.6839413180E+00  0.4597239553E+00 -0.5664610829E+00
 Determinant of Hessian: -0.7605265533E+03
 Ellipticity of electron density:    0.000251
 eta index:   -1.075711
 Stiffness:   -1.075441
 
 Stress tensor:
 -0.2272037597E+01 -0.5483818815E-01 -0.6127505789E-01
 -0.5483818815E-01 -0.2298943877E+01  0.4793174356E-01
 -0.6127505789E-01  0.4793174356E-01 -0.2288594988E+01
 Eigenvalues of stress tensor: -0.2342148111E+01 -0.2341919364E+01 -0.2175508986E+01
 Eigenvectors (columns) of stress tensor:
  0.6533161063E+00  0.3907108994E+00  0.6484774926E+00
 -0.1060506671E-01  0.8611836812E+00 -0.5081832345E+00
  0.7570109628E+00 -0.3251271450E+00 -0.5667686845E+00
 Stress tensor stiffness:    1.076598
 Stress tensor polarizability:    0.928852
 
 ----------------   CP   114,     Type (3,-3)   ----------------
 Corresponding nucleus:   236(H )
 Position (Bohr):      -12.153710450487   25.823424761923    2.883501383968
 Position (Angstrom):   -6.431466598312   13.665167891478    1.525883220003
 Density of all electrons:  0.4520297116E+00
 Density of Alpha electrons:  0.2260148558E+00
 Density of Beta electrons:  0.2260148558E+00
 Spin density of electrons:  0.0000000000E+00
 Lagrangian kinetic energy G(r):  0.4821669262E-02
 G(r) in X,Y,Z:  0.1974092218E-02  0.1189925410E-02  0.1657651633E-02
 Hamiltonian kinetic energy K(r):  0.6891836752E+01
 Potential energy density V(r): -0.6896658421E+01
 Energy density E(r) or H(r): -0.6891836752E+01
 Laplacian of electron density: -0.2754806033E+02
 Electron localization function (ELF):  0.9999600531E+00
 Localized orbital locator (LOL):  0.9937321318E+00
 Local information entropy:  0.3594245163E-02
 Interaction region indicator (IRI):  0.2153461315E-13
 Reduced density gradient (RDG):  0.1000000000E+03
 Reduced density gradient with promolecular approximation:  0.1000000000E+03
 Sign(lambda2)*rho: -0.4520297116E+00
 Sign(lambda2)*rho with promolecular approximation: -0.2999049315E+00
 Corr. hole for alpha, ref.:   0.00000   0.00000   0.00000 : -0.5085643944E-06
 Source function, ref.:   0.00000   0.00000   0.00000 :  0.7642119510E-01
 Wavefunction value for orbital       1 :  0.1996711376E-05
 Average local ionization energy (ALIE):  0.4195022368E+00
 van der Waals potential (probe atom: C ):  0.3232100490E+28 kcal/mol
 Delta-g (under promolecular approximation):  0.1078379265E+00
 Delta-g (under Hirshfeld partition):  0.2041933089E+00
 User-defined real space function:  0.1000000000E+01
 ESP from nuclear charges:  0.1261444039E+03
 
 Note: Below information are for electron density
 
 Components of gradient in x/y/z are:
 -0.8144526720E-14  0.3142451577E-14 -0.2152791834E-14
 Norm of gradient is:  0.8991264098E-14
 
 Components of Laplacian in x/y/z are:
 -0.9421478428E+01 -0.9064966045E+01 -0.9061615857E+01
 Total: -0.2754806033E+02
 
 Hessian matrix:
 -0.9421478428E+01  0.3466390686E-01  0.3337323418E-01
  0.3466390686E-01 -0.9064966045E+01  0.3646762300E+00
  0.3337323418E-01  0.3646762300E+00 -0.9061615857E+01
 Eigenvalues of Hessian: -0.9428260944E+01 -0.9424376034E+01 -0.8695423351E+01
 Eigenvectors (columns) of Hessian:
  0.2725830919E+00 -0.9598580338E+00  0.6611363621E-01
 -0.6944508321E+00 -0.1487213337E+00  0.7040028456E+00
  0.6659102791E+00  0.2378119420E+00  0.7071131313E+00
 Determinant of Hessian: -0.7726359851E+03
 Ellipticity of electron density:    0.000412
 eta index:   -1.084279
 Stiffness:   -1.083832
 
 Stress tensor:
 -0.2359317791E+01  0.8352054855E-02  0.8290650049E-02
  0.8352054855E-02 -0.2268621362E+01  0.9167473576E-01
  0.8290650049E-02  0.9167473576E-01 -0.2268719268E+01
 Eigenvalues of stress tensor: -0.2360350903E+01 -0.2360068403E+01 -0.2176239115E+01
 Eigenvectors (columns) of stress tensor:
 -0.1434807381E+00 -0.9875719937E+00 -0.6414698004E-01
  0.7060867112E+00 -0.5673690233E-01 -0.7058487658E+00
 -0.6934369720E+00  0.1465690320E+00 -0.7054521137E+00
 Stress tensor stiffness:    1.084601
 Stress tensor polarizability:    0.921998
 
 ----------------   CP   115,     Type (3,-3)   ----------------
 Corresponding nucleus:   166(H )
 Position (Bohr):       -7.562859676699   30.647479012928   22.275110473967
 Position (Angstrom):   -4.002092990166   16.217947465269   11.787480833170
 Density of all electrons:  0.4472891526E+00
 Density of Alpha electrons:  0.2236445763E+00
 Density of Beta electrons:  0.2236445763E+00
 Spin density of electrons:  0.0000000000E+00
 Lagrangian kinetic energy G(r):  0.4793612342E-02
 G(r) in X,Y,Z:  0.9413052838E-03  0.1852294454E-02  0.2000012604E-02
 Hamiltonian kinetic energy K(r):  0.6835022069E+01
 Potential energy density V(r): -0.6839815681E+01
 Energy density E(r) or H(r): -0.6835022069E+01
 Laplacian of electron density: -0.2732091383E+02
 Electron localization function (ELF):  0.9999591035E+00
 Localized orbital locator (LOL):  0.9936586132E+00
 Local information entropy:  0.3561443049E-02
 Interaction region indicator (IRI):  0.2117794458E-13
 Reduced density gradient (RDG):  0.1000000000E+03
 Reduced density gradient with promolecular approximation:  0.1000000000E+03
 Sign(lambda2)*rho: -0.4472891526E+00
 Sign(lambda2)*rho with promolecular approximation: -0.2997179097E+00
 Corr. hole for alpha, ref.:   0.00000   0.00000   0.00000 : -0.5834487792E-08
 Source function, ref.:   0.00000   0.00000   0.00000 :  0.5627390323E-01
 Wavefunction value for orbital       1 :  0.3744565057E-07
 Average local ionization energy (ALIE):  0.4038163421E+00
 van der Waals potential (probe atom: C ):  0.7628623127E+28 kcal/mol
 Delta-g (under promolecular approximation):  0.1038928819E+00
 Delta-g (under Hirshfeld partition):  0.1923417374E+00
 User-defined real space function:  0.1000000000E+01
 ESP from nuclear charges:  0.9598703455E+02
 
 Note: Below information are for electron density
 
 Components of gradient in x/y/z are:
  0.2288967627E-14 -0.8420781433E-14 -0.4955346029E-15
 Norm of gradient is:  0.8740394001E-14
 
 Components of Laplacian in x/y/z are:
 -0.8728206224E+01 -0.9310352244E+01 -0.9282355359E+01
 Total: -0.2732091383E+02
 
 Hessian matrix:
 -0.8728206224E+01 -0.9649080772E-01  0.1582967928E+00
 -0.9649080772E-01 -0.9310352244E+01 -0.2610702592E-01
  0.1582967928E+00 -0.2610702592E-01 -0.9282355359E+01
 Eigenvalues of Hessian: -0.9326095955E+01 -0.9324259648E+01 -0.8670558224E+01
 Eigenvectors (columns) of Hessian:
 -0.7659631583E-01 -0.2868859946E+00 -0.9548976021E+00
 -0.9533945756E+00 -0.2592500180E+00  0.1543638930E+00
 -0.2918420595E+00  0.9222178996E+00 -0.2536579548E+00
 Determinant of Hessian: -0.7539825540E+03
 Ellipticity of electron density:    0.000197
 eta index:   -1.075605
 Stiffness:   -1.075393
 
 Stress tensor:
 -0.2183934167E+01 -0.2445526026E-01  0.4021186888E-01
 -0.2445526026E-01 -0.2331292650E+01 -0.6487775145E-02
  0.4021186888E-01 -0.6487775145E-02 -0.2324588865E+01
 Eigenvalues of stress tensor: -0.2335276365E+01 -0.2335241393E+01 -0.2169297923E+01
 Eigenvectors (columns) of stress tensor:
 -0.2889780846E+00  0.6836845311E-01  0.9548913138E+00
 -0.2861799746E+00  0.9456680436E+00 -0.1543145278E+00
  0.9135604462E+00  0.3178642886E+00  0.2537116577E+00
 Stress tensor stiffness:    1.076513
 Stress tensor polarizability:    0.928926
 
 ----------------   CP   116,     Type (3,-3)   ----------------
 Corresponding nucleus:   167(H )
 Position (Bohr):      -10.551372276415   31.348628657086   23.465405755950
 Position (Angstrom):   -5.583545752432   16.588979878391   12.417357970641
 Density of all electrons:  0.4481243201E+00
 Density of Alpha electrons:  0.2240621601E+00
 Density of Beta electrons:  0.2240621601E+00
 Spin density of electrons:  0.0000000000E+00
 Lagrangian kinetic energy G(r):  0.4807005984E-02
 G(r) in X,Y,Z:  0.1680533136E-02  0.1907385154E-02  0.1219087693E-02
 Hamiltonian kinetic energy K(r):  0.6847881351E+01
 Potential energy density V(r): -0.6852688357E+01
 Energy density E(r) or H(r): -0.6847881351E+01
 Laplacian of electron density: -0.2737229738E+02
 Electron localization function (ELF):  0.9999591300E+00
 Localized orbital locator (LOL):  0.9936606223E+00
 Local information entropy:  0.3567225725E-02
 Interaction region indicator (IRI):  0.3740200750E-13
 Reduced density gradient (RDG):  0.1000000000E+03
 Reduced density gradient with promolecular approximation:  0.1000000000E+03
 Sign(lambda2)*rho: -0.4481243201E+00
 Sign(lambda2)*rho with promolecular approximation: -0.2996627080E+00
 Corr. hole for alpha, ref.:   0.00000   0.00000   0.00000 : -0.5834891670E-08
 Source function, ref.:   0.00000   0.00000   0.00000 :  0.5371046738E-01
 Wavefunction value for orbital       1 :  0.2630404423E-07
 Average local ionization energy (ALIE):  0.4002359506E+00
 van der Waals potential (probe atom: C ):  0.7734554307E+28 kcal/mol
 Delta-g (under promolecular approximation):  0.1039028108E+00
 Delta-g (under Hirshfeld partition):  0.1926134822E+00
 User-defined real space function:  0.1000000000E+01
 ESP from nuclear charges:  0.9356522780E+02
 
 Note: Below information are for electron density
 
 Components of gradient in x/y/z are:
 -0.7313594175E-14 -0.1240587494E-13 -0.5644790191E-14
 Norm of gradient is:  0.1546796848E-13
 
 Components of Laplacian in x/y/z are:
 -0.9169369108E+01 -0.9319722126E+01 -0.8883206146E+01
 Total: -0.2737229738E+02
 
 Hessian matrix:
 -0.9169369108E+01 -0.6473547184E-01 -0.2815005206E+00
 -0.6473547184E-01 -0.9319722126E+01  0.1036837563E+00
 -0.2815005206E+00  0.1036837563E+00 -0.8883206146E+01
 Eigenvalues of Hessian: -0.9343834002E+01 -0.9341561130E+01 -0.8686902248E+01
 Eigenvectors (columns) of Hessian:
 -0.4884817284E+00 -0.7053592030E+00 -0.5136672034E+00
 -0.8664141261E+00  0.4619101415E+00  0.1896459419E+00
 -0.1034995802E+00 -0.5376870986E+00  0.8367678417E+00
 Determinant of Hessian: -0.7582449193E+03
 Ellipticity of electron density:    0.000243
 eta index:   -1.075623
 Stiffness:   -1.075362
 
 Stress tensor:
 -0.2295703343E+01 -0.1623244273E-01 -0.7139249035E-01
 -0.1623244273E-01 -0.2333745302E+01  0.2633398924E-01
 -0.7139249035E-01  0.2633398924E-01 -0.2223239712E+01
 Eigenvalues of stress tensor: -0.2339730296E+01 -0.2339516433E+01 -0.2173441629E+01
 Eigenvectors (columns) of stress tensor:
 -0.3232696881E+00 -0.7946991530E+00 -0.5137606106E+00
 -0.9461753979E+00  0.2623910635E+00  0.1894809916E+00
  0.1577419050E-01 -0.5473611112E+00  0.8367478645E+00
 Stress tensor stiffness:    1.076509
 Stress tensor polarizability:    0.928928
 
 ----------------   CP   117,     Type (3,-3)   ----------------
 Corresponding nucleus:   163(C )
 Position (Bohr):       -9.503945879737   30.970779585806   21.765232475052
 Position (Angstrom):   -5.029271573212   16.389030760708   11.517665015803
 Density of all electrons:  0.1219565992E+03
 Density of Alpha electrons:  0.6097829960E+02
 Density of Beta electrons:  0.6097829960E+02
 Spin density of electrons:  0.0000000000E+00
 Lagrangian kinetic energy G(r):  0.8927839020E+01
 G(r) in X,Y,Z:  0.3014390229E+01  0.2914432150E+01  0.2999016642E+01
 Hamiltonian kinetic energy K(r):  0.2417957547E+06
 Potential energy density V(r): -0.2418046825E+06
 Energy density E(r) or H(r): -0.2417957547E+06
 Laplacian of electron density: -0.9671473074E+06
 Electron localization function (ELF):  0.9999989252E+00
 Localized orbital locator (LOL):  0.9989643359E+00
 Local information entropy:  0.2615521277E+00
 Interaction region indicator (IRI):  0.2456348759E-11
 Reduced density gradient (RDG):  0.1000000000E+03
 Reduced density gradient with promolecular approximation:  0.1000000000E+03
 Sign(lambda2)*rho: -0.1219565992E+03
 Sign(lambda2)*rho with promolecular approximation: -0.1213954746E+03
 Corr. hole for alpha, ref.:   0.00000   0.00000   0.00000 : -0.1443443074E-06
 Source function, ref.:   0.00000   0.00000   0.00000 :  0.1971962553E+04
 Wavefunction value for orbital       1 :  0.9030553483E-07
 Average local ionization energy (ALIE):  0.9544519612E+01
 van der Waals potential (probe atom: C ):  0.4636052394E+86 kcal/mol
 Delta-g (under promolecular approximation):  0.4005384652E-01
 Delta-g (under Hirshfeld partition):  0.5357457154E-01
 User-defined real space function:  0.1000000000E+01
 ESP from nuclear charges:  0.1369600320E+08
 
 Note: Below information are for electron density
 
 Components of gradient in x/y/z are:
 -0.1846008346E-09  0.1605048316E-09 -0.4179817326E-09
 Norm of gradient is:  0.4843015568E-09
 
 Components of Laplacian in x/y/z are:
 -0.3223822930E+06 -0.3223826568E+06 -0.3223823576E+06
 Total: -0.9671473074E+06
 
 Hessian matrix:
 -0.3223822930E+06 -0.1416891473E+00 -0.7759096203E-01
 -0.1416891473E+00 -0.3223826568E+06 -0.2232954633E+00
 -0.7759096203E-01 -0.2232954633E+00 -0.3223823576E+06
 Eigenvalues of Hessian: -0.3223828250E+06 -0.3223822444E+06 -0.3223822379E+06
 Eigenvectors (columns) of Hessian:
 -0.2905362484E+00  0.9222409544E+00 -0.2550692266E+00
 -0.8437679319E+00 -0.3726432396E+00 -0.3862546997E+00
 -0.4512697258E+00  0.1029982424E+00  0.8864237117E+00
 Determinant of Hessian: -0.3350534676E+17
 Ellipticity of electron density:    0.000002
 eta index:   -1.000002
 Stiffness:   -1.000000
 
 Stress tensor:
 -0.8060160203E+05  0.4282229858E-01  0.2380189190E-01
  0.4282229858E-01 -0.8060149307E+05  0.6534572457E-01
  0.2380189190E-01  0.6534572457E-01 -0.8060158742E+05
 Eigenvalues of stress tensor: -0.8060162146E+05 -0.8060161662E+05 -0.8060144443E+05
 Eigenvectors (columns) of stress tensor:
 -0.3427496106E+00 -0.8913363246E+00  0.2967191618E+00
 -0.3327919385E+00  0.4105720200E+00  0.8489288203E+00
  0.8785056802E+00 -0.1922242776E+00  0.4373529433E+00
 Stress tensor stiffness:    1.000002
 Stress tensor polarizability:    0.999998
 
 ----------------   CP   118,     Type (3,-3)   ----------------
 Corresponding nucleus:   115(H )
 Position (Bohr):       -5.193726377262   23.227511729169   -4.877186028683
 Position (Angstrom):   -2.748401638513   12.291469873058   -2.580895699713
 Density of all electrons:  0.4540512364E+00
 Density of Alpha electrons:  0.2270256182E+00
 Density of Beta electrons:  0.2270256182E+00
 Spin density of electrons:  0.0000000000E+00
 Lagrangian kinetic energy G(r):  0.5082734972E-02
 G(r) in X,Y,Z:  0.1752790953E-02  0.1577079872E-02  0.1752864147E-02
 Hamiltonian kinetic energy K(r):  0.6918222066E+01
 Potential energy density V(r): -0.6923304801E+01
 Energy density E(r) or H(r): -0.6918222066E+01
 Laplacian of electron density: -0.2765255733E+02
 Electron localization function (ELF):  0.9999562750E+00
 Localized orbital locator (LOL):  0.9934436218E+00
 Local information entropy:  0.3608217309E-02
 Interaction region indicator (IRI):  0.5179100936E-14
 Reduced density gradient (RDG):  0.1000000000E+03
 Reduced density gradient with promolecular approximation:  0.1000000000E+03
 Sign(lambda2)*rho: -0.4540512364E+00
 Sign(lambda2)*rho with promolecular approximation: -0.2994123407E+00
 Corr. hole for alpha, ref.:   0.00000   0.00000   0.00000 : -0.2591143269E-04
 Source function, ref.:   0.00000   0.00000   0.00000 :  0.9057258370E-01
 Wavefunction value for orbital       1 : -0.9630608630E-05
 Average local ionization energy (ALIE):  0.4132989913E+00
 van der Waals potential (probe atom: C ):  0.4474678348E+28 kcal/mol
 Delta-g (under promolecular approximation):  0.1039300950E+00
 Delta-g (under Hirshfeld partition):  0.1975914422E+00
 User-defined real space function:  0.1000000000E+01
 ESP from nuclear charges:  0.1276305927E+03
 
 Note: Below information are for electron density
 
 Components of gradient in x/y/z are:
  0.5982627588E-15  0.1971838491E-14  0.6899862626E-15
 Norm of gradient is:  0.2173050024E-14
 
 Components of Laplacian in x/y/z are:
 -0.9062950701E+01 -0.9411556333E+01 -0.9178050291E+01
 Total: -0.2765255733E+02
 
 Hessian matrix:
 -0.9062950701E+01 -0.1361647015E+00 -0.3277293254E+00
 -0.1361647015E+00 -0.9411556333E+01  0.1120293208E+00
 -0.3277293254E+00  0.1120293208E+00 -0.9178050291E+01
 Eigenvalues of Hessian: -0.9458499815E+01 -0.9452688623E+01 -0.8741368887E+01
 Eigenvectors (columns) of Hessian:
 -0.3840632787E+00  0.5508013593E+00 -0.7410217679E+00
 -0.9197097927E+00 -0.2989953143E+00  0.2544321112E+00
 -0.8142048368E-01  0.7792430074E+00  0.6214105247E+00
 Determinant of Hessian: -0.7815505262E+03
 Ellipticity of electron density:    0.000615
 eta index:   -1.082039
 Stiffness:   -1.081374
 
 Stress tensor:
 -0.2269243257E+01 -0.3395248406E-01 -0.8215455839E-01
 -0.3395248406E-01 -0.2356043243E+01  0.2837310731E-01
 -0.8215455839E-01  0.2837310731E-01 -0.2298018301E+01
 Eigenvalues of stress tensor: -0.2367748498E+01 -0.2367018336E+01 -0.2188537967E+01
 Eigenvectors (columns) of stress tensor:
  0.2922550198E+00  0.6053245292E+00  0.7403845067E+00
  0.9553098497E+00 -0.1488546389E+00 -0.2553926145E+00
 -0.4438574570E-01  0.7819363854E+00 -0.6217760004E+00
 Stress tensor stiffness:    1.081886
 Stress tensor polarizability:    0.924312
 
 ----------------   CP   119,     Type (3,-3)   ----------------
 Corresponding nucleus:   104(C )
 Position (Bohr):       -3.682473554042   22.710590348783   -6.135422312251
 Position (Angstrom):   -1.948681084552   12.017926858730   -3.246725666909
 Density of all electrons:  0.1220073865E+03
 Density of Alpha electrons:  0.6100369323E+02
 Density of Beta electrons:  0.6100369323E+02
 Spin density of electrons:  0.0000000000E+00
 Lagrangian kinetic energy G(r):  0.8635924639E+01
 G(r) in X,Y,Z:  0.3162331326E+01  0.2474823710E+01  0.2998769604E+01
 Hamiltonian kinetic energy K(r):  0.2419400636E+06
 Potential energy density V(r): -0.2419486995E+06
 Energy density E(r) or H(r): -0.2419400636E+06
 Laplacian of electron density: -0.9677257106E+06
 Electron localization function (ELF):  0.9999989957E+00
 Localized orbital locator (LOL):  0.9989988595E+00
 Local information entropy:  0.2616083528E+00
 Interaction region indicator (IRI):  0.1344322521E-11
 Reduced density gradient (RDG):  0.1000000000E+03
 Reduced density gradient with promolecular approximation:  0.1000000000E+03
 Sign(lambda2)*rho: -0.1220073865E+03
 Sign(lambda2)*rho with promolecular approximation: -0.1213901629E+03
 Corr. hole for alpha, ref.:   0.00000   0.00000   0.00000 : -0.2233241740E-03
 Source function, ref.:   0.00000   0.00000   0.00000 :  0.3234152442E+04
 Wavefunction value for orbital       1 : -0.2903359656E-04
 Average local ionization energy (ALIE):  0.9614766392E+01
 van der Waals potential (probe atom: C ):  0.2543328726E+76 kcal/mol
 Delta-g (under promolecular approximation):  0.4190378320E-01
 Delta-g (under Hirshfeld partition):  0.5161550247E-01
 User-defined real space function:  0.1000000000E+01
 ESP from nuclear charges:  0.1912268066E+07
 
 Note: Below information are for electron density
 
 Components of gradient in x/y/z are:
  0.7056946694E-10  0.2545648137E-09  0.2308836455E-10
 Norm of gradient is:  0.2651723338E-09
 
 Components of Laplacian in x/y/z are:
 -0.3225741608E+06 -0.3225767861E+06 -0.3225747637E+06
 Total: -0.9677257106E+06
 
 Hessian matrix:
 -0.3225741608E+06 -0.6782050161E+00 -0.5565422813E+00
 -0.6782050161E+00 -0.3225767861E+06 -0.1104943480E+01
 -0.5565422813E+00 -0.1104943480E+01 -0.3225747637E+06
 Eigenvalues of Hessian: -0.3225774884E+06 -0.3225743931E+06 -0.3225738291E+06
 Eigenvectors (columns) of Hessian:
 -0.2472930499E+00  0.4374324147E+00  0.8645802624E+00
 -0.8792794462E+00 -0.4761889498E+00 -0.1057069454E-01
 -0.4070796027E+00  0.7628217136E+00 -0.5023835491E+00
 Determinant of Hessian: -0.3356549641E+17
 Ellipticity of electron density:    0.000010
 eta index:   -1.000011
 Stiffness:   -1.000002
 
 Stress tensor:
 -0.8064986487E+05  0.1870514008E+00  0.1575436235E+00
  0.1870514008E+00 -0.8064914617E+05  0.2930520093E+00
  0.1575436235E+00  0.2930520093E+00 -0.8064968846E+05
 Eigenvalues of stress tensor: -0.8064995758E+05 -0.8064978480E+05 -0.8064895712E+05
 Eigenvectors (columns) of stress tensor:
  0.8754721940E+00 -0.4126579958E+00  0.2515190173E+00
 -0.2756455318E-01  0.4769677439E+00  0.8784884556E+00
 -0.4824817437E+00 -0.7760252250E+00  0.4061972639E+00
 Stress tensor stiffness:    1.000012
 Stress tensor polarizability:    0.999988
 
 ----------------   CP   120,     Type (3,-3)   ----------------
 Corresponding nucleus:   242(H )
 Position (Bohr):       -5.215845422545   25.121038000579    1.916321567630
 Position (Angstrom):   -2.760106533204   13.293480824135    1.014073702352
 Density of all electrons:  0.4508867542E+00
 Density of Alpha electrons:  0.2254433771E+00
 Density of Beta electrons:  0.2254433771E+00
 Spin density of electrons:  0.0000000000E+00
 Lagrangian kinetic energy G(r):  0.5103805216E-02
 G(r) in X,Y,Z:  0.1430494784E-02  0.1834805557E-02  0.1838504875E-02
 Hamiltonian kinetic energy K(r):  0.6888836742E+01
 Potential energy density V(r): -0.6893940547E+01
 Energy density E(r) or H(r): -0.6888836742E+01
 Laplacian of electron density: -0.2753493175E+02
 Electron localization function (ELF):  0.9999548726E+00
 Localized orbital locator (LOL):  0.9933399482E+00
 Local information entropy:  0.3586341253E-02
 Interaction region indicator (IRI):  0.4126868820E-14
 Reduced density gradient (RDG):  0.1000000000E+03
 Reduced density gradient with promolecular approximation:  0.1000000000E+03
 Sign(lambda2)*rho: -0.4508867542E+00
 Sign(lambda2)*rho with promolecular approximation: -0.3001558548E+00
 Corr. hole for alpha, ref.:   0.00000   0.00000   0.00000 : -0.1194404417E-05
 Source function, ref.:   0.00000   0.00000   0.00000 :  0.8516547127E-01
 Wavefunction value for orbital       1 :  0.5336869755E-05
 Average local ionization energy (ALIE):  0.4086029212E+00
 van der Waals potential (probe atom: C ):  0.6578283276E+28 kcal/mol
 Delta-g (under promolecular approximation):  0.1047627716E+00
 Delta-g (under Hirshfeld partition):  0.1958871689E+00
 User-defined real space function:  0.1000000000E+01
 ESP from nuclear charges:  0.1332255286E+03
 
 Note: Below information are for electron density
 
 Components of gradient in x/y/z are:
  0.4163336342E-16 -0.1687452261E-14  0.3213575239E-15
 Norm of gradient is:  0.1718283774E-14
 
 Components of Laplacian in x/y/z are:
 -0.8976262923E+01 -0.9261199481E+01 -0.9297469343E+01
 Total: -0.2753493175E+02
 
 Hessian matrix:
 -0.8976262923E+01  0.2455498121E+00  0.2115076164E+00
  0.2455498121E+00 -0.9261199481E+01  0.1227863956E+00
  0.2115076164E+00  0.1227863956E+00 -0.9297469343E+01
 Eigenvalues of Hessian: -0.9403479422E+01 -0.9401921410E+01 -0.8729530915E+01
 Eigenvectors (columns) of Hessian:
 -0.7933537503E-01 -0.6005321052E+00 -0.7956551318E+00
  0.7262247688E+00  0.5119467854E+00 -0.4588115888E+00
 -0.6828641764E+00  0.6142244536E+00 -0.3955057991E+00
 Determinant of Hessian: -0.7717845893E+03
 Ellipticity of electron density:    0.000166
 eta index:   -1.077203
 Stiffness:   -1.077025
 
 Stress tensor:
 -0.2246926720E+01  0.6218193609E-01  0.5345989602E-01
  0.6218193609E-01 -0.2318969481E+01  0.3077359359E-01
  0.5345989602E-01  0.3077359359E-01 -0.2328044345E+01
 Eigenvalues of stress tensor: -0.2354813999E+01 -0.2354559956E+01 -0.2184566592E+01
 Eigenvectors (columns) of stress tensor:
  0.5382744106E+00 -0.2768867424E+00 -0.7959864263E+00
 -0.8348552601E+00 -0.3043208803E+00 -0.4586997891E+00
 -0.1152273996E+00  0.9114398136E+00 -0.3949684958E+00
 Stress tensor stiffness:    1.077932
 Stress tensor polarizability:    0.927702
 
 ----------------   CP   121,     Type (3,-3)   ----------------
 Corresponding nucleus:   196(C )
 Position (Bohr):        8.216257251740   21.963258623480   -3.977851519697
 Position (Angstrom):    4.347856096537   11.622455940714   -2.104988372579
 Density of all electrons:  0.1219849991E+03
 Density of Alpha electrons:  0.6099249954E+02
 Density of Beta electrons:  0.6099249954E+02
 Spin density of electrons:  0.0000000000E+00
 Lagrangian kinetic energy G(r):  0.8586766337E+01
 G(r) in X,Y,Z:  0.3030209809E+01  0.2365070399E+01  0.3191486129E+01
 Hamiltonian kinetic energy K(r):  0.2418760504E+06
 Potential energy density V(r): -0.2418846372E+06
 Energy density E(r) or H(r): -0.2418760504E+06
 Laplacian of electron density: -0.9674698545E+06
 Electron localization function (ELF):  0.9999990065E+00
 Localized orbital locator (LOL):  0.9990042484E+00
 Local information entropy:  0.2615835711E+00
 Interaction region indicator (IRI):  0.2944738203E-11
 Reduced density gradient (RDG):  0.1000000000E+03
 Reduced density gradient with promolecular approximation:  0.1000000000E+03
 Sign(lambda2)*rho: -0.1219849991E+03
 Sign(lambda2)*rho with promolecular approximation: -0.1213900201E+03
 Corr. hole for alpha, ref.:   0.00000   0.00000   0.00000 : -0.6027912288E-03
 Source function, ref.:   0.00000   0.00000   0.00000 :  0.3236896127E+04
 Wavefunction value for orbital       1 :  0.5310200792E-06
 Average local ionization energy (ALIE):  0.9607324360E+01
 van der Waals potential (probe atom: C ):  0.1868890072E+76 kcal/mol
 Delta-g (under promolecular approximation):  0.4181650394E-01
 Delta-g (under Hirshfeld partition):  0.5151043320E-01
 User-defined real space function:  0.1000000000E+01
 ESP from nuclear charges:  0.1863771750E+07
 
 Note: Below information are for electron density
 
 Components of gradient in x/y/z are:
  0.1276080352E-09  0.5649081203E-09 -0.4309397283E-10
 Norm of gradient is:  0.5807427016E-09
 
 Components of Laplacian in x/y/z are:
 -0.3224892857E+06 -0.3224918484E+06 -0.3224887204E+06
 Total: -0.9674698545E+06
 
 Hessian matrix:
 -0.3224892857E+06 -0.8619568157E+00 -0.6469484556E-01
 -0.8619568157E+00 -0.3224918484E+06 -0.5654684270E+00
 -0.6469484556E-01 -0.5654684270E+00 -0.3224887204E+06
 Eigenvalues of Hessian: -0.3224922015E+06 -0.3224890475E+06 -0.3224886055E+06
 Eigenvectors (columns) of Hessian:
  0.2831310867E+00  0.9416435867E+00  0.1820553307E+00
  0.9458262189E+00 -0.2426915218E+00 -0.2156700928E+00
  0.1589010745E+00 -0.2332556128E+00  0.9593447074E+00
 Determinant of Hessian: -0.3353888040E+17
 Ellipticity of electron density:    0.000010
 eta index:   -1.000011
 Stiffness:   -1.000001
 
 Stress tensor:
 -0.8062838185E+05  0.2368266644E+00  0.1690441999E-01
  0.2368266644E+00 -0.8062769225E+05  0.1659063165E+00
  0.1690441999E-01  0.1659063165E+00 -0.8062856306E+05
 Eigenvalues of stress tensor: -0.8062859800E+05 -0.8062844794E+05 -0.8062759122E+05
 Eigenvectors (columns) of stress tensor:
 -0.1650736314E+00  0.9438376160E+00 -0.2862188863E+00
  0.2192980318E+00 -0.2478112332E+00 -0.9436619977E+00
 -0.9615919454E+00 -0.2185409513E+00 -0.1660746314E+00
 Stress tensor stiffness:    1.000012
 Stress tensor polarizability:    0.999988
 
 ----------------   CP   122,     Type (3,-3)   ----------------
 Corresponding nucleus:   228(C )
 Position (Bohr):      -11.011504760508   25.084688907402   -0.986090711516
 Position (Angstrom):   -5.827037377011   13.274245712388   -0.521816732417
 Density of all electrons:  0.1220181980E+03
 Density of Alpha electrons:  0.6100909899E+02
 Density of Beta electrons:  0.6100909899E+02
 Spin density of electrons:  0.0000000000E+00
 Lagrangian kinetic energy G(r):  0.8710576213E+01
 G(r) in X,Y,Z:  0.3160003016E+01  0.2564507216E+01  0.2986065982E+01
 Hamiltonian kinetic energy K(r):  0.2419517178E+06
 Potential energy density V(r): -0.2419604284E+06
 Energy density E(r) or H(r): -0.2419517178E+06
 Laplacian of electron density: -0.9677720289E+06
 Electron localization function (ELF):  0.9999989786E+00
 Localized orbital locator (LOL):  0.9989903630E+00
 Local information entropy:  0.2616203191E+00
 Interaction region indicator (IRI):  0.1674344102E-11
 Reduced density gradient (RDG):  0.1000000000E+03
 Reduced density gradient with promolecular approximation:  0.1000000000E+03
 Sign(lambda2)*rho: -0.1220181980E+03
 Sign(lambda2)*rho with promolecular approximation: -0.1213924078E+03
 Corr. hole for alpha, ref.:   0.00000   0.00000   0.00000 : -0.8864526128E-03
 Source function, ref.:   0.00000   0.00000   0.00000 :  0.2809365071E+04
 Wavefunction value for orbital       1 :  0.1557838493E-04
 Average local ionization energy (ALIE):  0.9600800841E+01
 van der Waals potential (probe atom: C ):  0.4405233043E+76 kcal/mol
 Delta-g (under promolecular approximation):  0.4422228128E-01
 Delta-g (under Hirshfeld partition):  0.5528667682E-01
 User-defined real space function:  0.1000000000E+01
 ESP from nuclear charges:  0.2001840117E+07
 
 Note: Below information are for electron density
 
 Components of gradient in x/y/z are:
  0.2202297789E-09  0.2461063853E-09  0.5494965594E-11
 Norm of gradient is:  0.3303024417E-09
 
 Components of Laplacian in x/y/z are:
 -0.3225896787E+06 -0.3225919953E+06 -0.3225903549E+06
 Total: -0.9677720289E+06
 
 Hessian matrix:
 -0.3225896787E+06  0.1181027293E+00  0.1310421629E+00
  0.1181027293E+00 -0.3225919953E+06 -0.1363483620E+01
  0.1310421629E+00 -0.1363483620E+01 -0.3225903549E+06
 Eigenvalues of Hessian: -0.3225927753E+06 -0.3225896972E+06 -0.3225895564E+06
 Eigenvectors (columns) of Hessian:
  0.5396666234E-01  0.8954908446E+00  0.4417960464E+00
 -0.8687415076E+00  0.2602449042E+00 -0.4213796183E+00
 -0.4923167601E+00 -0.3610661119E+00  0.7919946153E+00
 Determinant of Hessian: -0.3357031628E+17
 Ellipticity of electron density:    0.000010
 eta index:   -1.000010
 Stiffness:   -1.000000
 
 Stress tensor:
 -0.8065373967E+05 -0.1398531047E-01 -0.6670566239E-01
 -0.1398531047E-01 -0.8065312783E+05  0.4036149277E+00
 -0.6670566239E-01  0.4036149277E+00 -0.8065356087E+05
 Eigenvalues of stress tensor: -0.8065383063E+05 -0.8065371393E+05 -0.8065288382E+05
 Eigenvectors (columns) of stress tensor:
 -0.4914032893E+00 -0.8692480930E+00  0.5413464753E-01
  0.4263633570E+00 -0.2943000253E+00 -0.8553372334E+00
 -0.7594320872E+00  0.3972345000E+00 -0.5152355355E+00
 Stress tensor stiffness:    1.000012
 Stress tensor polarizability:    0.999988
 
 ----------------   CP   123,     Type (3,-3)   ----------------
 Corresponding nucleus:   117(H )
 Position (Bohr):        1.809094541703   23.732363549710   -0.418366121288
 Position (Angstrom):    0.957331603838   12.558625951371   -0.221389817200
 Density of all electrons:  0.4523075326E+00
 Density of Alpha electrons:  0.2261537663E+00
 Density of Beta electrons:  0.2261537663E+00
 Spin density of electrons:  0.0000000000E+00
 Lagrangian kinetic energy G(r):  0.4885707911E-02
 G(r) in X,Y,Z:  0.1628533135E-02  0.1706989894E-02  0.1550184881E-02
 Hamiltonian kinetic energy K(r):  0.6911532174E+01
 Potential energy density V(r): -0.6916417881E+01
 Energy density E(r) or H(r): -0.6911532174E+01
 Laplacian of electron density: -0.2762658586E+02
 Electron localization function (ELF):  0.9999590711E+00
 Localized orbital locator (LOL):  0.9936558728E+00
 Local information entropy:  0.3596165930E-02
 Interaction region indicator (IRI):  0.6958151855E-14
 Reduced density gradient (RDG):  0.1000000000E+03
 Reduced density gradient with promolecular approximation:  0.1000000000E+03
 Sign(lambda2)*rho: -0.4523075326E+00
 Sign(lambda2)*rho with promolecular approximation: -0.2991018251E+00
 Corr. hole for alpha, ref.:   0.00000   0.00000   0.00000 : -0.8392690439E-08
 Source function, ref.:   0.00000   0.00000   0.00000 :  0.9235302365E-01
 Wavefunction value for orbital       1 :  0.5815355373E-06
 Average local ionization energy (ALIE):  0.4069223618E+00
 van der Waals potential (probe atom: C ):  0.6153193407E+28 kcal/mol
 Delta-g (under promolecular approximation):  0.1023796895E+00
 Delta-g (under Hirshfeld partition):  0.1929462284E+00
 User-defined real space function:  0.1000000000E+01
 ESP from nuclear charges:  0.1229800209E+03
 
 Note: Below information are for electron density
 
 Components of gradient in x/y/z are:
  0.1240327285E-15 -0.2902192375E-14  0.1164433133E-15
 Norm of gradient is:  0.2907174530E-14
 
 Components of Laplacian in x/y/z are:
 -0.9422573013E+01 -0.9266953507E+01 -0.8937059342E+01
 Total: -0.2762658586E+02
 
 Hessian matrix:
 -0.9422573013E+01  0.5576060332E-01 -0.8750900586E-01
  0.5576060332E-01 -0.9266953507E+01 -0.2933508264E+00
 -0.8750900586E-01 -0.2933508264E+00 -0.8937059342E+01
 Eigenvalues of Hessian: -0.9442449088E+01 -0.9434648916E+01 -0.8749487858E+01
 Eigenvectors (columns) of Hessian:
 -0.6987306891E+00  0.6989938131E+00 -0.1522598876E+00
  0.6645848747E+00  0.5554687001E+00 -0.4997814197E+00
  0.2647685184E+00  0.4504022341E+00  0.8526637433E+00
 Determinant of Hessian: -0.7794585557E+03
 Ellipticity of electron density:    0.000827
 eta index:   -1.079200
 Stiffness:   -1.078309
 
 Stress tensor:
 -0.2358900319E+01  0.1333097120E-01 -0.2213215638E-01
  0.1333097120E-01 -0.2320152357E+01 -0.7350055331E-01
 -0.2213215638E-01 -0.7350055331E-01 -0.2237365205E+01
 Eigenvalues of stress tensor: -0.2363347501E+01 -0.2362628568E+01 -0.2190441813E+01
 Eigenvectors (columns) of stress tensor:
 -0.5636453490E+00  0.8119883558E+00 -0.1515876996E+00
  0.7527339470E+00  0.4293471471E+00 -0.4990517331E+00
  0.3401404499E+00  0.3953933957E+00  0.8532107225E+00
 Stress tensor stiffness:    1.078936
 Stress tensor polarizability:    0.926839
 
 ----------------   CP   124,     Type (3,-3)   ----------------
 Corresponding nucleus:   161(H )
 Position (Bohr):       -9.218182887304   29.764949211279   16.770829151017
 Position (Angstrom):   -4.878052309897   15.750932806294    8.874740594666
 Density of all electrons:  0.4526146728E+00
 Density of Alpha electrons:  0.2263073364E+00
 Density of Beta electrons:  0.2263073364E+00
 Spin density of electrons:  0.0000000000E+00
 Lagrangian kinetic energy G(r):  0.4673397937E-02
 G(r) in X,Y,Z:  0.1782199276E-02  0.1380583260E-02  0.1510615401E-02
 Hamiltonian kinetic energy K(r):  0.6917521298E+01
 Potential energy density V(r): -0.6922194696E+01
 Energy density E(r) or H(r): -0.6917521298E+01
 Laplacian of electron density: -0.2765139160E+02
 Electron localization function (ELF):  0.9999626285E+00
 Localized orbital locator (LOL):  0.9939367074E+00
 Local information entropy:  0.3598289194E-02
 Interaction region indicator (IRI):  0.3711921170E-12
 Reduced density gradient (RDG):  0.1000000000E+03
 Reduced density gradient with promolecular approximation:  0.1000000000E+03
 Sign(lambda2)*rho: -0.4526146728E+00
 Sign(lambda2)*rho with promolecular approximation: -0.2989418738E+00
 Corr. hole for alpha, ref.:   0.00000   0.00000   0.00000 : -0.1181176581E-06
 Source function, ref.:   0.00000   0.00000   0.00000 :  0.6218310348E-01
 Wavefunction value for orbital       1 : -0.8103984802E-07
 Average local ionization energy (ALIE):  0.4031613600E+00
 van der Waals potential (probe atom: C ):  0.8003379418E+28 kcal/mol
 Delta-g (under promolecular approximation):  0.1010028148E+00
 Delta-g (under Hirshfeld partition):  0.1896591726E+00
 User-defined real space function:  0.1000000000E+01
 ESP from nuclear charges:  0.1119994200E+03
 
 Note: Below information are for electron density
 
 Components of gradient in x/y/z are:
  0.2275523520E-14 -0.1264040955E-12  0.9002672739E-13
 Norm of gradient is:  0.1552030445E-12
 
 Components of Laplacian in x/y/z are:
 -0.9438690773E+01 -0.9012587449E+01 -0.9200113378E+01
 Total: -0.2765139160E+02
 
 Hessian matrix:
 -0.9438690773E+01 -0.1696021523E-01  0.9222513203E-02
 -0.1696021523E-01 -0.9012587449E+01 -0.3227712619E+00
  0.9222513203E-02 -0.3227712619E+00 -0.9200113378E+01
 Eigenvalues of Hessian: -0.9444088719E+01 -0.9437612031E+01 -0.8769690850E+01
 Eigenvectors (columns) of Hessian:
  0.5005528148E+00 -0.8652354558E+00 -0.2853919414E-01
  0.5310740356E+00  0.2808666289E+00  0.7994212316E+00
  0.6836718864E+00  0.4153089727E+00 -0.6000926669E+00
 Determinant of Hessian: -0.7816394350E+03
 Ellipticity of electron density:    0.000686
 eta index:   -1.076901
 Stiffness:   -1.076162
 
 Stress tensor:
 -0.2363237092E+01 -0.3985990920E-02  0.2675786928E-02
 -0.3985990920E-02 -0.2255908029E+01 -0.8068635570E-01
[truncated: 1,663,180 more chars]
