# Supplementary material for: Avibactam–Cyclodextrin Inclusion Complexes: Computational and Thermodynamic Insights for Drug Delivery, Detection, and Environmental Scavenging
Source: Molecules. 2025 Aug 18;30(16):3401. doi: 10.3390/molecules30163401 (PMC12388632; doi:10.3390/molecules30163401)
Supplement: Supplementary file 1 [file molecules-30-03401-s001.zip › DFT inputs - optimized structure - NCI/NCI/HP-bCD/CPs.pdb]

REMARK   C=(3,-3) N=(3,-1) O=(3,+1) F=(3,+3)
HETATM    1  C   CPS A   1      -4.881   6.701   3.300  1.00  0.00          C 
HETATM    2  C   CPS A   1      -5.091   8.070   5.594  1.00  0.00          C 
HETATM    3  C   CPS A   1      -2.683   6.958   2.524  1.00  0.00          C 
HETATM    4  C   CPS A   1      -2.701   8.237   6.698  1.00  0.00          C 
HETATM    5  C   CPS A   1      -1.584   6.501   0.038  1.00  0.00          C 
HETATM    6  C   CPS A   1      -4.695   7.646   2.817  1.00  0.00          C 
HETATM    7  C   CPS A   1      -8.102   9.098   6.160  1.00  0.00          C 
HETATM    8  C   CPS A   1      -5.221   7.529   1.510  1.00  0.00          C 
HETATM    9  C   CPS A   1      -6.816   8.372   3.725  1.00  0.00          C 
HETATM   10  C   CPS A   1      -5.655   9.239   7.361  1.00  0.00          C 
HETATM   11  C   CPS A   1      -2.746   8.034   4.191  1.00  0.00          C 
HETATM   12  C   CPS A   1      -0.633   8.786   7.779  1.00  0.00          C 
HETATM   13  C   CPS A   1      -7.707   9.014   5.293  1.00  0.00          C 
HETATM   14  C   CPS A   1      -7.170   8.291   2.853  1.00  0.00          C 
HETATM   15  C   CPS A   1      -3.177   7.853   2.853  1.00  0.00          C 
HETATM   16  C   CPS A   1      -2.318   7.052  -0.190  1.00  0.00          C 
HETATM   17  C   CPS A   1      -4.870   8.928   4.977  1.00  0.00          C 
HETATM   18  C   CPS A   1      -5.437   8.721   3.591  1.00  0.00          C 
HETATM   19  C   CPS A   1      -7.839  10.164   7.841  1.00  0.00          C 
HETATM   20  C   CPS A   1       1.640   8.786   6.708  1.00  0.00          C 
HETATM   21  C   CPS A   1      -2.714   9.221   6.243  1.00  0.00          C 
HETATM   22  C   CPS A   1       1.442   9.648   9.041  1.00  0.00          C 
HETATM   23  C   CPS A   1      -3.358   9.134   4.885  1.00  0.00          C 
HETATM   24  C   CPS A   1      -7.503  10.202   6.818  1.00  0.00          C 
HETATM   25  C   CPS A   1      -5.069   8.353   1.050  1.00  0.00          C 
HETATM   26  C   CPS A   1      -0.939   8.120   1.784  1.00  0.00          C 
HETATM   27  C   CPS A   1      -5.979  10.115   6.827  1.00  0.00          C 
HETATM   28  C   CPS A   1      -3.296   9.873   6.877  1.00  0.00          C 
HETATM   29  C   CPS A   1      -0.722   9.783   7.358  1.00  0.00          C 
HETATM   30  C   CPS A   1      -1.397   9.729   6.110  1.00  0.00          C 
HETATM   31  C   CPS A   1      -5.508  10.094   5.493  1.00  0.00          C 
HETATM   32  C   CPS A   1      -1.289  10.383   8.060  1.00  0.00          C 
HETATM   33  C   CPS A   1      -2.828   8.935   2.024  1.00  0.00          C 
HETATM   34  C   CPS A   1       1.469   9.617   6.289  1.00  0.00          C 
HETATM   35  C   CPS A   1       0.074   7.929  -0.842  1.00  0.00          C 
HETATM   36  C   CPS A   1      -5.355   9.658   3.060  1.00  0.00          C 
HETATM   37  C   CPS A   1      -9.768  10.971   5.906  1.00  0.00          C 
HETATM   38  C   CPS A   1      -1.880   8.405  -0.132  1.00  0.00          C 
HETATM   39  C   CPS A   1      -1.589   8.839   1.306  1.00  0.00          C 
HETATM   40  C   CPS A   1       1.331  10.588   8.524  1.00  0.00          C 
HETATM   41  C   CPS A   1      -3.179  10.053   4.350  1.00  0.00          C 
HETATM   42  C   CPS A   1       0.654  10.389   7.182  1.00  0.00          C 
HETATM   43  C   CPS A   1      -5.438  11.219   7.513  1.00  0.00          C 
HETATM   44  C   CPS A   1      -2.715   8.991  -0.474  1.00  0.00          C 
HETATM   45  C   CPS A   1       0.759  11.250   9.152  1.00  0.00          C 
HETATM   46  C   CPS A   1      -0.701   8.643  -1.075  1.00  0.00          C 
HETATM   47  C   CPS A   1      -9.355  11.710   6.327  1.00  0.00          C 
HETATM   48  C   CPS A   1      -7.944  11.519   6.202  1.00  0.00          C 
HETATM   49  C   CPS A   1      -1.045   8.429  -2.434  1.00  0.00          C 
HETATM   50  C   CPS A   1       2.307  11.016   8.385  1.00  0.00          C 
HETATM   51  C   CPS A   1      -7.673  11.516   5.156  1.00  0.00          C 
HETATM   52  C   CPS A   1      -1.160  10.328   3.455  1.00  0.00          C 
HETATM   53  C   CPS A   1      -5.210   9.845  -0.193  1.00  0.00          C 
HETATM   54  C   CPS A   1       0.493  10.182   2.915  1.00  0.00          C 
HETATM   55  C   CPS A   1       0.545  11.341   6.691  1.00  0.00          C 
HETATM   56  C   CPS A   1      -0.935  10.216   1.336  1.00  0.00          C 
HETATM   57  C   CPS A   1      -1.553   9.183  -2.730  1.00  0.00          C 
HETATM   58  C   CPS A   1      -7.634  12.839   7.853  1.00  0.00          C 
HETATM   59  C   CPS A   1      -0.461  10.640   2.699  1.00  0.00          C 
HETATM   60  C   CPS A   1      -5.744  12.479   6.883  1.00  0.00          C 
HETATM   61  C   CPS A   1      -7.257  12.700   6.853  1.00  0.00          C 
HETATM   62  C   CPS A   1      -3.906  11.094   1.829  1.00  0.00          C 
HETATM   63  C   CPS A   1       0.208  10.248   0.470  1.00  0.00          C 
HETATM   64  C   CPS A   1      -5.393  12.464   5.866  1.00  0.00          C 
HETATM   65  C   CPS A   1      -0.107  10.032  -0.883  1.00  0.00          C 
HETATM   66  C   CPS A   1      -5.572  11.001  -0.057  1.00  0.00          C 
HETATM   67  C   CPS A   1      -1.656  10.937   0.994  1.00  0.00          C 
HETATM   68  C   CPS A   1      -5.524  14.317  11.452  1.00  0.00          C 
HETATM   69  C   CPS A   1      -6.936  10.419  -3.470  1.00  0.00          C 
HETATM   70  C   CPS A   1       0.818  10.125  -1.422  1.00  0.00          C 
HETATM   71  C   CPS A   1      -5.778  11.685   1.182  1.00  0.00          C 
HETATM   72  C   CPS A   1       3.946   9.815  -1.525  1.00  0.00          C 
HETATM   73  C   CPS A   1      -5.464  13.776   8.897  1.00  0.00          C 
HETATM   74  C   CPS A   1      -3.926  13.278   7.613  1.00  0.00          C 
HETATM   75  C   CPS A   1      -4.971  13.560   7.584  1.00  0.00          C 
HETATM   76  C   CPS A   1      -9.847  13.628   5.724  1.00  0.00          C 
HETATM   77  C   CPS A   1       1.223  11.997   4.030  1.00  0.00          C 
HETATM   78  C   CPS A   1      -4.405  12.030   1.659  1.00  0.00          C 
HETATM   79  C   CPS A   1      -7.265  14.749   9.948  1.00  0.00          C 
HETATM   80  C   CPS A   1      -1.046  10.987  -1.339  1.00  0.00          C 
HETATM   81  C   CPS A   1      -0.294  12.556   4.694  1.00  0.00          C 
HETATM   82  C   CPS A   1      -0.339  12.062   2.687  1.00  0.00          C 
HETATM   83  C   CPS A   1      -7.571  13.833   6.045  1.00  0.00          C 
HETATM   84  C   CPS A   1       3.930  10.272  -2.353  1.00  0.00          C 
HETATM   85  C   CPS A   1      -4.438  12.735   3.011  1.00  0.00          C 
HETATM   86  C   CPS A   1      -2.391  12.546   3.170  1.00  0.00          C 
HETATM   87  C   CPS A   1      -3.178  10.728  -4.027  1.00  0.00          C 
HETATM   88  C   CPS A   1      -3.238  12.823   3.606  1.00  0.00          C 
HETATM   89  C   CPS A   1      -5.788  11.906  -1.079  1.00  0.00          C 
HETATM   90  C   CPS A   1      -2.242  10.758  -3.856  1.00  0.00          C 
HETATM   91  C   CPS A   1      -5.467  13.167   3.532  1.00  0.00          C 
HETATM   92  C   CPS A   1      -3.806  14.672   9.750  1.00  0.00          C 
HETATM   93  C   CPS A   1      -5.597  15.185  10.806  1.00  0.00          C 
HETATM   94  C   CPS A   1       0.342  12.586   3.819  1.00  0.00          C 
HETATM   95  C   CPS A   1      -7.548  12.660   0.632  1.00  0.00          C 
HETATM   96  C   CPS A   1      -5.055  11.676  -2.231  1.00  0.00          C 
HETATM   97  C   CPS A   1     -10.265  14.486   5.771  1.00  0.00          C 
HETATM   98  C   CPS A   1      -4.843  14.889   9.530  1.00  0.00          C 
HETATM   99  C   CPS A   1      -3.207  12.077  -0.103  1.00  0.00          C 
HETATM  100  C   CPS A   1      -3.166  13.328   4.452  1.00  0.00          C 
HETATM  101  C   CPS A   1      -6.979  15.443  10.524  1.00  0.00          C 
HETATM  102  C   CPS A   1      -8.325  14.849   7.662  1.00  0.00          C 
HETATM  103  C   CPS A   1      -6.050  11.585  -3.668  1.00  0.00          C 
HETATM  104  C   CPS A   1      -6.513  12.913   0.775  1.00  0.00          C 
HETATM  105  C   CPS A   1      -5.054  14.465   7.004  1.00  0.00          C 
HETATM  106  C   CPS A   1      -4.929  11.367  -4.640  1.00  0.00          C 
HETATM  107  C   CPS A   1       5.735  11.239  -0.508  1.00  0.00          C 
HETATM  108  C   CPS A   1       0.072  11.381  -3.027  1.00  0.00          C 
HETATM  109  C   CPS A   1      -3.611  12.802   0.580  1.00  0.00          C 
HETATM  110  C   CPS A   1      -8.045  15.017   6.637  1.00  0.00          C 
HETATM  111  C   CPS A   1       3.216  11.845  -0.305  1.00  0.00          C 
HETATM  112  C   CPS A   1      -0.687  11.844  -2.419  1.00  0.00          C 
HETATM  113  C   CPS A   1       6.430  11.129  -2.106  1.00  0.00          C 
HETATM  114  C   CPS A   1      -6.431  13.665   1.526  1.00  0.00          C 
HETATM  115  C   CPS A   1      -4.002  16.218  11.787  1.00  0.00          C 
HETATM  116  C   CPS A   1      -5.584  16.589  12.417  1.00  0.00          C 
HETATM  117  C   CPS A   1      -5.029  16.389  11.518  1.00  0.00          C 
HETATM  118  C   CPS A   1      -2.748  12.291  -2.581  1.00  0.00          C 
HETATM  119  C   CPS A   1      -1.949  12.018  -3.247  1.00  0.00          C 
HETATM  120  C   CPS A   1      -2.760  13.293   1.014  1.00  0.00          C 
HETATM  121  C   CPS A   1       4.348  11.622  -2.105  1.00  0.00          C 
HETATM  122  C   CPS A   1      -5.827  13.274  -0.522  1.00  0.00          C 
HETATM  123  C   CPS A   1       0.957  12.559  -0.221  1.00  0.00          C 
HETATM  124  C   CPS A   1      -4.878  15.751   8.875  1.00  0.00          C 
HETATM  125  C   CPS A   1       5.735  11.676  -1.494  1.00  0.00          C 
HETATM  126  C   CPS A   1      -9.246  15.473   5.816  1.00  0.00          C 
HETATM  127  C   CPS A   1      -8.423  15.016   3.899  1.00  0.00          C 
HETATM  128  C   CPS A   1       3.349  12.368  -1.246  1.00  0.00          C 
HETATM  129  C   CPS A   1      -6.719  12.899  -3.771  1.00  0.00          C 
HETATM  130  C   CPS A   1       0.760  14.014   3.522  1.00  0.00          C 
HETATM  131  C   CPS A   1       2.110  12.471  -1.929  1.00  0.00          C 
HETATM  132  C   CPS A   1       1.502  14.424   4.680  1.00  0.00          C 
HETATM  133  C   CPS A   1      -4.439  13.809  -0.214  1.00  0.00          C 
HETATM  134  C   CPS A   1      -7.060  16.025   6.668  1.00  0.00          C 
HETATM  135  C   CPS A   1       1.417  13.994   2.660  1.00  0.00          C 
HETATM  136  C   CPS A   1       4.363  12.083  -3.080  1.00  0.00          C 
HETATM  137  C   CPS A   1      -6.145  15.502   4.892  1.00  0.00          C 
HETATM  138  C   CPS A   1      -9.674  16.334   6.303  1.00  0.00          C 
HETATM  139  C   CPS A   1      -6.398  13.918  -1.160  1.00  0.00          C 
HETATM  140  C   CPS A   1       1.120  13.104  -1.139  1.00  0.00          C 
HETATM  141  C   CPS A   1     -10.560  15.794   3.636  1.00  0.00          C 
HETATM  142  C   CPS A   1      -8.801  15.884   4.419  1.00  0.00          C 
HETATM  143  C   CPS A   1      -3.628  12.745  -4.860  1.00  0.00          C 
HETATM  144  C   CPS A   1      -0.182  13.182  -1.886  1.00  0.00          C 
HETATM  145  C   CPS A   1      -5.077  17.262  10.888  1.00  0.00          C 
HETATM  146  C   CPS A   1      -1.076  14.970   4.081  1.00  0.00          C 
HETATM  147  C   CPS A   1      -0.916  13.562  -1.193  1.00  0.00          C 
HETATM  148  C   CPS A   1       6.082  12.691  -1.411  1.00  0.00          C 
HETATM  149  C   CPS A   1      -0.949  14.615   2.375  1.00  0.00          C 
HETATM  150  C   CPS A   1      -3.914  14.048  -1.118  1.00  0.00          C 
HETATM  151  C   CPS A   1      -0.402  14.941   3.241  1.00  0.00          C 
HETATM  152  C   CPS A   1      -1.029  12.798  -4.996  1.00  0.00          C 
HETATM  153  C   CPS A   1       3.732  13.357  -1.021  1.00  0.00          C 
HETATM  154  C   CPS A   1      -1.776  13.116  -4.284  1.00  0.00          C 
HETATM  155  C   CPS A   1      -4.565  14.729   0.333  1.00  0.00          C 
HETATM  156  C   CPS A   1      -6.554  16.380   5.368  1.00  0.00          C 
HETATM  157  C   CPS A   1      -9.884  16.453   3.683  1.00  0.00          C 
HETATM  158  C   CPS A   1       1.780  15.314   4.537  1.00  0.00          C 
HETATM  159  C   CPS A   1      -2.979  13.435  -4.983  1.00  0.00          C 
HETATM  160  C   CPS A   1       1.427  14.106  -0.874  1.00  0.00          C 
HETATM  161  C   CPS A   1      -4.706  16.896   6.255  1.00  0.00          C 
HETATM  162  C   CPS A   1      -7.694  16.915   4.501  1.00  0.00          C 
HETATM  163  C   CPS A   1      -0.028  14.113  -2.972  1.00  0.00          C 
HETATM  164  C   CPS A   1      -0.049  15.941   3.050  1.00  0.00          C 
HETATM  165  C   CPS A   1      -5.413  17.338   5.565  1.00  0.00          C 
HETATM  166  C   CPS A   1      -1.251  14.391  -3.627  1.00  0.00          C 
HETATM  167  C   CPS A   1      -2.216  14.873  -2.733  1.00  0.00          C 
HETATM  168  C   CPS A   1      -7.248  17.176   3.168  1.00  0.00          C 
HETATM  169  C   CPS A   1      -8.084  17.820   4.938  1.00  0.00          C 
HETATM  170  C   CPS A   1      -4.912  17.480   4.620  1.00  0.00          C 
HETATM  171  C   CPS A   1      -0.621  15.790  -0.572  1.00  0.00          C 
HETATM  172  C   CPS A   1      -9.212  17.526   2.056  1.00  0.00          C 
HETATM  173  C   CPS A   1      -3.864  15.125  -4.581  1.00  0.00          C 
HETATM  174  C   CPS A   1      -4.561  15.796  -2.480  1.00  0.00          C 
HETATM  175  C   CPS A   1      -7.044  16.941   0.477  1.00  0.00          C 
HETATM  176  C   CPS A   1      -5.001  17.159   1.948  1.00  0.00          C 
HETATM  177  C   CPS A   1      -2.872  16.302  -0.625  1.00  0.00          C 
HETATM  178  C   CPS A   1      -1.018  15.129  -4.373  1.00  0.00          C 
HETATM  179  C   CPS A   1      -5.881  18.578   6.062  1.00  0.00          C 
HETATM  180  C   CPS A   1       1.379  15.629  -3.058  1.00  0.00          C 
HETATM  181  C   CPS A   1      -4.117  19.084   6.993  1.00  0.00          C 
HETATM  182  C   CPS A   1      -2.508  16.269  -2.728  1.00  0.00          C 
HETATM  183  C   CPS A   1      -4.173  16.027  -4.488  1.00  0.00          C 
HETATM  184  C   CPS A   1      -3.966  16.414  -3.136  1.00  0.00          C 
HETATM  185  C   CPS A   1      -9.159  18.290   1.489  1.00  0.00          C 
HETATM  186  C   CPS A   1      -6.689  19.822   7.959  1.00  0.00          C 
HETATM  187  C   CPS A   1      -7.109  18.528   2.769  1.00  0.00          C 
HETATM  188  C   CPS A   1      -0.860  16.805  -0.851  1.00  0.00          C 
HETATM  189  C   CPS A   1      -2.283  16.854  -1.339  1.00  0.00          C 
HETATM  190  C   CPS A   1       1.604  16.585  -0.689  1.00  0.00          C 
HETATM  191  C   CPS A   1       2.262  15.971  -3.142  1.00  0.00          C 
HETATM  192  C   CPS A   1      -7.020  18.013   0.313  1.00  0.00          C 
HETATM  193  C   CPS A   1      -4.974  18.219   1.737  1.00  0.00          C 
HETATM  194  C   CPS A   1      -4.828  19.503   6.291  1.00  0.00          C 
HETATM  195  C   CPS A   1      -3.258  18.481   2.937  1.00  0.00          C 
HETATM  196  C   CPS A   1      -4.880  17.696  -0.644  1.00  0.00          C 
HETATM  197  C   CPS A   1      -0.785  17.412   0.040  1.00  0.00          C 
HETATM  198  C   CPS A   1      -7.565  19.175   3.497  1.00  0.00          C 
HETATM  199  C   CPS A   1      -2.916  18.062   1.278  1.00  0.00          C 
HETATM  200  C   CPS A   1      -7.804  18.701   1.419  1.00  0.00          C 
HETATM  201  C   CPS A   1      -1.882  16.782  -3.438  1.00  0.00          C 
HETATM  202  C   CPS A   1      -5.762  18.925   2.709  1.00  0.00          C 
HETATM  203  C   CPS A   1      -6.061  20.511   8.119  1.00  0.00          C 
HETATM  204  C   CPS A   1      -7.024  18.040  -1.622  1.00  0.00          C 
HETATM  205  C   CPS A   1      -7.617  18.333  -0.935  1.00  0.00          C 
HETATM  206  C   CPS A   1      -5.565  18.458   0.353  1.00  0.00          C 
HETATM  207  C   CPS A   1      -3.546  18.664   1.912  1.00  0.00          C 
HETATM  208  C   CPS A   1      -4.302  19.717   5.370  1.00  0.00          C 
HETATM  209  C   CPS A   1       0.034  17.262  -1.850  1.00  0.00          C 
HETATM  210  C   CPS A   1       4.063  16.932  -1.402  1.00  0.00          C 
HETATM  211  C   CPS A   1       1.374  17.383  -1.384  1.00  0.00          C 
HETATM  212  C   CPS A   1      -6.023  17.551  -4.019  1.00  0.00          C 
HETATM  213  C   CPS A   1      -4.418  17.849  -2.987  1.00  0.00          C 
HETATM  214  C   CPS A   1      -5.817  18.002  -3.215  1.00  0.00          C 
HETATM  215  C   CPS A   1       2.300  17.284  -2.572  1.00  0.00          C 
HETATM  216  C   CPS A   1      -5.422  20.774   6.860  1.00  0.00          C 
HETATM  217  C   CPS A   1      -2.715  18.226  -1.342  1.00  0.00          C 
HETATM  218  C   CPS A   1      -4.095  18.377  -1.593  1.00  0.00          C 
HETATM  219  C   CPS A   1      -7.199  20.844   5.648  1.00  0.00          C 
HETATM  220  C   CPS A   1      -7.816  19.757   1.202  1.00  0.00          C 
HETATM  221  C   CPS A   1      -0.814  19.240   1.897  1.00  0.00          C 
HETATM  222  C   CPS A   1       3.730  17.588  -2.189  1.00  0.00          C 
HETATM  223  C   CPS A   1       1.506  18.326  -0.871  1.00  0.00          C 
HETATM  224  C   CPS A   1       4.378  17.454  -3.036  1.00  0.00          C 
HETATM  225  C   CPS A   1      -5.509  19.508   0.116  1.00  0.00          C 
HETATM  226  C   CPS A   1      -4.599  21.430   7.093  1.00  0.00          C 
HETATM  227  C   CPS A   1      -3.867  18.458  -3.690  1.00  0.00          C 
HETATM  228  C   CPS A   1      -6.361  21.473   5.894  1.00  0.00          C 
HETATM  229  C   CPS A   1       1.968  18.005  -3.312  1.00  0.00          C 
HETATM  230  C   CPS A   1      -3.411  20.046   1.605  1.00  0.00          C 
HETATM  231  C   CPS A   1      -2.398  20.462   3.351  1.00  0.00          C 
HETATM  232  C   CPS A   1      -4.282  19.436  -1.546  1.00  0.00          C 
HETATM  233  C   CPS A   1       3.825  18.605  -1.851  1.00  0.00          C 
HETATM  234  C   CPS A   1      -5.848  21.718   4.979  1.00  0.00          C 
HETATM  235  C   CPS A   1      -0.950  20.303   1.787  1.00  0.00          C 
HETATM  236  C   CPS A   1      -2.341  20.681   2.293  1.00  0.00          C 
HETATM  237  C   CPS A   1      -6.732  22.384   6.328  1.00  0.00          C 
HETATM  238  C   CPS A   1      -1.446  20.225  -0.292  1.00  0.00          C 
HETATM  239  C   CPS A   1       0.030  20.881   2.664  1.00  0.00          C 
HETATM  240  C   CPS A   1       0.258  20.407   0.021  1.00  0.00          C 
HETATM  241  C   CPS A   1      -0.725  20.700   0.347  1.00  0.00          C 
HETATM  242  C   CPS A   1      -2.490  21.741   2.159  1.00  0.00          C 
HETATM  243  C   CPS A   1       0.020  21.817   2.524  1.00  0.00          C 
HETATM  244  C   CPS A   1      -0.821  21.768   0.231  1.00  0.00          C 
HETATM  245  N   CPS A   1      -4.816   7.024   3.135  1.00  0.00          N 
HETATM  246  N   CPS A   1      -2.846   7.259   2.633  1.00  0.00          N 
HETATM  247  N   CPS A   1      -5.017   8.364   5.386  1.00  0.00          N 
HETATM  248  N   CPS A   1      -4.879   7.619   2.338  1.00  0.00          N 
HETATM  249  N   CPS A   1      -1.719   6.608  -0.005  1.00  0.00          N 
HETATM  250  N   CPS A   1      -2.703   8.576   6.540  1.00  0.00          N 
HETATM  251  N   CPS A   1      -3.953   7.763   2.830  1.00  0.00          N 
HETATM  252  N   CPS A   1      -7.777   9.032   5.450  1.00  0.00          N 
HETATM  253  N   CPS A   1      -7.383   8.798   4.726  1.00  0.00          N 
HETATM  254  N   CPS A   1      -7.103   8.307   3.010  1.00  0.00          N 
HETATM  255  N   CPS A   1      -3.689   7.300   0.763  1.00  0.00          N 
HETATM  256  N   CPS A   1      -3.030   7.941   3.345  1.00  0.00          N 
HETATM  257  N   CPS A   1      -5.061   8.181   3.202  1.00  0.00          N 
HETATM  258  O   CPS A   1      -3.554   7.471   0.941  1.00  0.00          O 
HETATM  259  O   CPS A   1      -4.064   8.389   3.886  1.00  0.00          O 
HETATM  260  N   CPS A   1      -5.762   9.532   7.180  1.00  0.00          N 
HETATM  261  N   CPS A   1      -5.937   8.592   3.629  1.00  0.00          N 
HETATM  262  N   CPS A   1      -0.664   9.131   7.630  1.00  0.00          N 
HETATM  263  N   CPS A   1      -5.156   8.822   4.284  1.00  0.00          N 
HETATM  264  N   CPS A   1      -3.146   8.731   4.618  1.00  0.00          N 
HETATM  265  N   CPS A   1      -7.711   9.804   6.564  1.00  0.00          N 
HETATM  266  O   CPS A   1      -6.720   9.268   5.011  1.00  0.00          O 
HETATM  267  N   CPS A   1      -3.037   8.239   2.555  1.00  0.00          N 
HETATM  268  N   CPS A   1      -4.111   9.031   4.932  1.00  0.00          N 
HETATM  269  N   CPS A   1      -7.723  10.177   7.490  1.00  0.00          N 
HETATM  270  N   CPS A   1      -5.095   8.206   1.137  1.00  0.00          N 
HETATM  271  N   CPS A   1      -3.028   9.174   5.568  1.00  0.00          N 
HETATM  272  N   CPS A   1       1.605   8.944   6.632  1.00  0.00          N 
HETATM  273  N   CPS A   1      -5.100   9.341   5.180  1.00  0.00          N 
HETATM  274  N   CPS A   1      -2.237   9.402   6.208  1.00  0.00          N 
HETATM  275  N   CPS A   1      -3.095   9.650   6.658  1.00  0.00          N 
HETATM  276  N   CPS A   1      -6.754  10.163   6.812  1.00  0.00          N 
HETATM  277  N   CPS A   1      -5.800  10.095   6.344  1.00  0.00          N 
HETATM  278  N   CPS A   1      -2.022   7.908  -0.147  1.00  0.00          N 
HETATM  279  N   CPS A   1       1.401   9.980   8.856  1.00  0.00          N 
HETATM  280  N   CPS A   1      -0.975   9.758   6.917  1.00  0.00          N 
HETATM  281  N   CPS A   1      -1.163   8.365   1.622  1.00  0.00          N 
HETATM  282  N   CPS A   1      -5.383   9.337   3.241  1.00  0.00          N 
HETATM  283  O   CPS A   1      -4.355  10.216   6.869  1.00  0.00          O 
HETATM  284  N   CPS A   1      -1.094  10.176   7.814  1.00  0.00          N 
HETATM  285  N   CPS A   1      -5.788  10.532   7.060  1.00  0.00          N 
HETATM  286  N   CPS A   1      -4.223  10.392   7.043  1.00  0.00          N 
HETATM  287  N   CPS A   1      -0.026  10.084   7.261  1.00  0.00          N 
HETATM  288  N   CPS A   1      -3.240   9.739   4.530  1.00  0.00          N 
HETATM  289  N   CPS A   1      -5.130   8.913   0.625  1.00  0.00          N 
HETATM  290  N   CPS A   1      -7.723  10.858   6.512  1.00  0.00          N 
HETATM  291  N   CPS A   1      -2.037   8.859   1.575  1.00  0.00          N 
HETATM  292  N   CPS A   1      -1.732   8.619   0.579  1.00  0.00          N 
HETATM  293  N   CPS A   1      -9.690  11.106   5.982  1.00  0.00          N 
HETATM  294  N   CPS A   1       0.951  10.093   6.866  1.00  0.00          N 
HETATM  295  N   CPS A   1      -0.193   8.175  -0.922  1.00  0.00          N 
HETATM  296  N   CPS A   1       0.998  10.485   7.866  1.00  0.00          N 
HETATM  297  N   CPS A   1      -1.288   8.525  -0.603  1.00  0.00          N 
HETATM  298  O   CPS A   1      -2.259   9.768   3.456  1.00  0.00          O 
HETATM  299  O   CPS A   1      -1.727  10.020   4.495  1.00  0.00          O 
HETATM  300  N   CPS A   1      -2.430   8.792  -0.358  1.00  0.00          N 
HETATM  301  O   CPS A   1      -3.739   9.234   0.495  1.00  0.00          O 
HETATM  302  N   CPS A   1       0.959  11.016   8.928  1.00  0.00          N 
HETATM  303  N   CPS A   1      -1.238  10.089   4.573  1.00  0.00          N 
HETATM  304  O   CPS A   1      -5.329   9.805   1.675  1.00  0.00          O 
HETATM  305  F   CPS A   1      -4.631   9.739   1.720  1.00  0.00          F 
HETATM  306  O   CPS A   1      -6.660  11.382   6.843  1.00  0.00          O 
HETATM  307  O   CPS A   1       0.257   9.984   4.663  1.00  0.00          O 
HETATM  308  O   CPS A   1      -4.231   9.940   2.395  1.00  0.00          O 
HETATM  309  N   CPS A   1      -2.125  10.107   3.896  1.00  0.00          N 
HETATM  310  N   CPS A   1       1.962  10.865   8.432  1.00  0.00          N 
HETATM  311  N   CPS A   1      -8.458  11.577   6.245  1.00  0.00          N 
HETATM  312  N   CPS A   1       0.808  10.031   4.478  1.00  0.00          N 
HETATM  313  N   CPS A   1      -0.836   8.579  -1.570  1.00  0.00          N 
HETATM  314  N   CPS A   1      -3.753   9.357  -0.331  1.00  0.00          N 
HETATM  315  N   CPS A   1      -1.259   9.529   1.322  1.00  0.00          N 
HETATM  316  O   CPS A   1      -4.070   9.848   1.170  1.00  0.00          O 
HETATM  317  N   CPS A   1      -7.767  11.516   5.515  1.00  0.00          N 
HETATM  318  O   CPS A   1       0.903  10.308   4.527  1.00  0.00          O 
HETATM  319  N   CPS A   1      -5.548  10.477   2.312  1.00  0.00          N 
HETATM  320  N   CPS A   1       0.583  11.013   6.859  1.00  0.00          N 
HETATM  321  N   CPS A   1      -4.813  10.461   2.445  1.00  0.00          N 
HETATM  322  F   CPS A   1       0.237  10.524   4.842  1.00  0.00          F 
HETATM  323  O   CPS A   1      -0.851   9.379   0.174  1.00  0.00          O 
HETATM  324  O   CPS A   1      -5.058  10.539   2.367  1.00  0.00          O 
HETATM  325  N   CPS A   1      -3.476  10.230   1.910  1.00  0.00          N 
HETATM  326  F   CPS A   1      -4.649  10.980   3.887  1.00  0.00          F 
HETATM  327  N   CPS A   1      -5.645  12.011   7.106  1.00  0.00          N 
HETATM  328  O   CPS A   1      -3.555  10.700   3.165  1.00  0.00          O 
HETATM  329  N   CPS A   1      -7.602  12.110   6.529  1.00  0.00          N 
HETATM  330  O   CPS A   1      -5.161  11.081   3.805  1.00  0.00          O 
HETATM  331  N   CPS A   1      -0.923  10.438   3.196  1.00  0.00          N 
HETATM  332  N   CPS A   1      -0.420   9.329  -0.978  1.00  0.00          N 
HETATM  333  O   CPS A   1      -4.460  11.293   4.414  1.00  0.00          O 
HETATM  334  N   CPS A   1       0.167  10.342   2.840  1.00  0.00          N 
HETATM  335  N   CPS A   1      -1.460   9.047  -2.673  1.00  0.00          N 
HETATM  336  O   CPS A   1      -0.784  11.096   4.910  1.00  0.00          O 
HETATM  337  N   CPS A   1      -3.232  11.173   4.065  1.00  0.00          N 
HETATM  338  N   CPS A   1      -0.692  10.429   2.022  1.00  0.00          N 
HETATM  339  O   CPS A   1      -2.369  11.088   3.688  1.00  0.00          O 
HETATM  340  F   CPS A   1      -2.650  10.910   2.861  1.00  0.00          F 
HETATM  341  N   CPS A   1      -7.507  12.794   7.513  1.00  0.00          N 
HETATM  342  O   CPS A   1      -2.801  10.630   1.562  1.00  0.00          O 
HETATM  343  N   CPS A   1      -0.527  10.220   1.008  1.00  0.00          N 
HETATM  344  N   CPS A   1      -6.497  12.589   6.871  1.00  0.00          N 
HETATM  345  N   CPS A   1      -5.449  10.609  -0.103  1.00  0.00          N 
HETATM  346  F   CPS A   1      -3.144  10.447   0.077  1.00  0.00          F 
HETATM  347  O   CPS A   1      -3.129  10.463  -0.016  1.00  0.00          O 
HETATM  348  N   CPS A   1      -5.511  12.467   6.208  1.00  0.00          N 
HETATM  349  N   CPS A   1      -9.659  12.928   5.934  1.00  0.00          N 
HETATM  350  N   CPS A   1      -0.015  10.112  -0.386  1.00  0.00          N 
HETATM  351  N   CPS A   1      -1.410  10.690   1.109  1.00  0.00          N 
HETATM  352  N   CPS A   1       0.214  11.873   5.654  1.00  0.00          N 
HETATM  353  N   CPS A   1      -0.408  11.152   2.707  1.00  0.00          N 
HETATM  354  N   CPS A   1      -1.809   9.767  -3.119  1.00  0.00          N 
HETATM  355  N   CPS A   1      -5.363  13.019   7.252  1.00  0.00          N 
HETATM  356  N   CPS A   1      -4.075  11.411   1.771  1.00  0.00          N 
HETATM  357  N   CPS A   1      -7.372  13.119   6.578  1.00  0.00          N 
HETATM  358  O   CPS A   1      -8.955  13.151   5.992  1.00  0.00          O 
HETATM  359  N   CPS A   1       0.509  10.096  -1.243  1.00  0.00          N 
HETATM  360  N   CPS A   1      -5.656  11.296   0.464  1.00  0.00          N 
HETATM  361  N   CPS A   1      -0.438  10.386  -1.055  1.00  0.00          N 
HETATM  362  O   CPS A   1      -1.580  10.206  -2.554  1.00  0.00          O 
HETATM  363  N   CPS A   1      -4.287  13.374   7.606  1.00  0.00          N 
HETATM  364  N   CPS A   1      -5.408  12.780   4.937  1.00  0.00          N 
HETATM  365  N   CPS A   1      -5.638  11.351  -0.458  1.00  0.00          N 
HETATM  366  N   CPS A   1       3.944   9.905  -1.679  1.00  0.00          N 
HETATM  367  N   CPS A   1      -5.140  13.648   8.056  1.00  0.00          N 
HETATM  368  N   CPS A   1      -5.551  14.617  11.227  1.00  0.00          N 
HETATM  369  N   CPS A   1      -4.970  11.898   1.456  1.00  0.00          N 
HETATM  370  N   CPS A   1      -9.920  13.786   5.732  1.00  0.00          N 
HETATM  371  N   CPS A   1      -2.407  11.566   0.620  1.00  0.00          N 
HETATM  372  N   CPS A   1      -4.429  12.380   2.319  1.00  0.00          N 
HETATM  373  N   CPS A   1       0.919  12.198   3.954  1.00  0.00          N 
HETATM  374  O   CPS A   1      -2.124  11.462  -0.115  1.00  0.00          O 
HETATM  375  N   CPS A   1      -7.209  14.877  10.056  1.00  0.00          N 
HETATM  376  O   CPS A   1      -6.326  13.420   4.962  1.00  0.00          O 
HETATM  377  O   CPS A   1      -7.282  14.541   8.587  1.00  0.00          O 
HETATM  378  N   CPS A   1      -6.397  11.125  -3.586  1.00  0.00          N 
HETATM  379  N   CPS A   1      -0.077  12.567   4.389  1.00  0.00          N 
HETATM  380  N   CPS A   1      -5.058  14.493   9.291  1.00  0.00          N 
HETATM  381  N   CPS A   1      -1.632  12.373   2.995  1.00  0.00          N 
HETATM  382  N   CPS A   1      -6.382  13.480   4.895  1.00  0.00          N 
HETATM  383  N   CPS A   1      -2.596  12.613   3.273  1.00  0.00          N 
HETATM  384  N   CPS A   1      -3.992  12.771   3.228  1.00  0.00          N 
HETATM  385  N   CPS A   1      -6.204  12.418   0.934  1.00  0.00          N 
HETATM  386  N   CPS A   1      -4.786  12.883   3.190  1.00  0.00          N 
HETATM  387  O   CPS A   1      -5.874  12.165   0.045  1.00  0.00          O 
HETATM  388  N   CPS A   1       0.101  12.385   3.420  1.00  0.00          N 
HETATM  389  N   CPS A   1      -3.009  10.736  -3.994  1.00  0.00          N 
HETATM  390  N   CPS A   1      -2.271  11.631  -0.561  1.00  0.00          N 
HETATM  391  N   CPS A   1      -7.663  14.855   8.796  1.00  0.00          N 
HETATM  392  O   CPS A   1      -1.916  12.279   1.696  1.00  0.00          O 
HETATM  393  N   CPS A   1      -5.457  11.800  -1.613  1.00  0.00          N 
HETATM  394  N   CPS A   1      -5.027  14.156   7.205  1.00  0.00          N 
HETATM  395  N   CPS A   1      -4.166  14.744   9.674  1.00  0.00          N 
HETATM  396  N   CPS A   1      -6.103  15.270  10.693  1.00  0.00          N 
HETATM  397  O   CPS A   1      -5.740  12.889   2.123  1.00  0.00          O 
HETATM  398  N   CPS A   1      -5.229  15.037  10.171  1.00  0.00          N 
HETATM  399  N   CPS A   1      -4.004  12.435   1.108  1.00  0.00          N 
HETATM  400  N   CPS A   1      -3.184  13.205   4.245  1.00  0.00          N 
HETATM  401  N   CPS A   1      -3.818  10.978  -4.228  1.00  0.00          N 
HETATM  402  N   CPS A   1       0.616  11.617   0.028  1.00  0.00          N 
HETATM  403  N   CPS A   1      -7.189  12.744   0.679  1.00  0.00          N 
HETATM  404  N   CPS A   1       1.275  11.146  -1.639  1.00  0.00          N 
HETATM  405  O   CPS A   1       0.289  11.597  -0.538  1.00  0.00          O 
HETATM  406  N   CPS A   1      -5.627  11.630  -3.005  1.00  0.00          N 
HETATM  407  N   CPS A   1      -3.353  12.330   0.137  1.00  0.00          N 
HETATM  408  N   CPS A   1      -7.868  14.586   6.438  1.00  0.00          N 
HETATM  409  O   CPS A   1       0.963  11.293  -1.841  1.00  0.00          O 
HETATM  410  N   CPS A   1      -8.230  14.903   7.319  1.00  0.00          N 
HETATM  411  N   CPS A   1      -5.606  11.501  -4.045  1.00  0.00          N 
HETATM  412  O   CPS A   1      -5.058  12.722   0.537  1.00  0.00          O 
HETATM  413  N   CPS A   1      -0.800  11.530  -2.030  1.00  0.00          N 
HETATM  414  O   CPS A   1      -3.771  11.561  -3.216  1.00  0.00          O 
HETATM  415  O   CPS A   1      -6.251  14.565   6.714  1.00  0.00          O 
HETATM  416  O   CPS A   1      -2.600  11.969  -1.253  1.00  0.00          O 
HETATM  417  N   CPS A   1      -6.022  13.360   2.300  1.00  0.00          N 
HETATM  418  O   CPS A   1      -6.277  14.071   4.789  1.00  0.00          O 
HETATM  419  N   CPS A   1      -5.308  15.804  11.168  1.00  0.00          N 
HETATM  420  O   CPS A   1      -3.496  12.171  -1.454  1.00  0.00          O 
HETATM  421  N   CPS A   1      -2.943  12.192  -1.340  1.00  0.00          N 
HETATM  422  N   CPS A   1       4.196  11.125  -2.179  1.00  0.00          N 
HETATM  423  N   CPS A   1      -5.799  12.744  -0.742  1.00  0.00          N 
HETATM  424  N   CPS A   1      -2.065  11.561  -3.472  1.00  0.00          N 
HETATM  425  N   CPS A   1      -3.697  12.036  -2.468  1.00  0.00          N 
HETATM  426  N   CPS A   1      -0.185  11.536  -2.819  1.00  0.00          N 
HETATM  427  N   CPS A   1      -6.455  13.411   1.271  1.00  0.00          N 
HETATM  428  N   CPS A   1       5.732  11.394  -0.857  1.00  0.00          N 
HETATM  429  N   CPS A   1      -6.180  13.097   0.134  1.00  0.00          N 
HETATM  430  N   CPS A   1       0.546  13.305   3.668  1.00  0.00          N 
HETATM  431  N   CPS A   1      -6.311  12.103  -3.705  1.00  0.00          N 
HETATM  432  N   CPS A   1      -9.605  15.101   5.797  1.00  0.00          N 
HETATM  433  N   CPS A   1      -4.868  15.452   9.099  1.00  0.00          N 
HETATM  434  N   CPS A   1      -5.916  15.064   6.894  1.00  0.00          N 
HETATM  435  O   CPS A   1      -1.608  13.513   3.001  1.00  0.00          O 
HETATM  436  N   CPS A   1      -3.060  13.121   0.865  1.00  0.00          N 
HETATM  437  N   CPS A   1      -8.652  15.244   6.213  1.00  0.00          N 
HETATM  438  F   CPS A   1      -3.519  12.548  -1.501  1.00  0.00          F 
HETATM  439  N   CPS A   1      -1.318  11.933  -2.835  1.00  0.00          N 
HETATM  440  N   CPS A   1       6.183  11.322  -1.891  1.00  0.00          N 
HETATM  441  N   CPS A   1      -4.365  16.276  11.691  1.00  0.00          N 
HETATM  442  N   CPS A   1      -5.389  16.516  12.099  1.00  0.00          N 
HETATM  443  N   CPS A   1       3.259  12.025  -0.633  1.00  0.00          N 
HETATM  444  O   CPS A   1      -3.309  11.840  -4.403  1.00  0.00          O 
HETATM  445  N   CPS A   1      -5.815  14.529   4.346  1.00  0.00          N 
HETATM  446  N   CPS A   1      -7.680  15.382   6.626  1.00  0.00          N 
HETATM  447  N   CPS A   1      -2.478  12.198  -2.808  1.00  0.00          N 
HETATM  448  O   CPS A   1      -3.327  12.686  -1.470  1.00  0.00          O 
HETATM  449  N   CPS A   1       5.053  11.647  -1.790  1.00  0.00          N 
HETATM  450  O   CPS A   1      -1.958  12.801  -0.599  1.00  0.00          O 
HETATM  451  N   CPS A   1      -1.872  13.841   3.237  1.00  0.00          N 
HETATM  452  N   CPS A   1      -4.036  13.306   0.188  1.00  0.00          N 
HETATM  453  O   CPS A   1      -2.005  13.708   2.147  1.00  0.00          O 
HETATM  454  N   CPS A   1       3.848  11.986  -1.682  1.00  0.00          N 
HETATM  455  N   CPS A   1      -1.965  13.040  -0.466  1.00  0.00          N 
HETATM  456  O   CPS A   1      -3.655  12.872  -1.831  1.00  0.00          O 
HETATM  457  N   CPS A   1       1.014  12.743  -0.537  1.00  0.00          N 
HETATM  458  N   CPS A   1      -5.112  13.541  -0.368  1.00  0.00          N 
HETATM  459  N   CPS A   1      -0.434  12.514  -2.154  1.00  0.00          N 
HETATM  460  N   CPS A   1      -4.099  12.260  -4.758  1.00  0.00          N 
HETATM  461  N   CPS A   1       2.900  12.411  -1.479  1.00  0.00          N 
HETATM  462  N   CPS A   1       4.357  11.924  -2.744  1.00  0.00          N 
HETATM  463  N   CPS A   1      -8.554  15.314   4.077  1.00  0.00          N 
HETATM  464  N   CPS A   1      -1.883  13.900   1.778  1.00  0.00          N 
HETATM  465  N   CPS A   1      -3.355  13.098  -1.831  1.00  0.00          N 
HETATM  466  N   CPS A   1      -9.025  15.677   5.121  1.00  0.00          N 
HETATM  467  N   CPS A   1       1.032  14.176   3.941  1.00  0.00          N 
HETATM  468  N   CPS A   1      -6.203  13.698  -0.943  1.00  0.00          N 
HETATM  469  N   CPS A   1      -9.527  16.039   6.136  1.00  0.00          N 
HETATM  470  F   CPS A   1      -2.447  13.246  -1.154  1.00  0.00          F 
HETATM  471  N   CPS A   1      -5.061  16.952  11.108  1.00  0.00          N 
HETATM  472  N   CPS A   1       1.191  14.002   2.959  1.00  0.00          N 
HETATM  473  N   CPS A   1      -1.867  12.562  -3.763  1.00  0.00          N 
HETATM  474  N   CPS A   1       5.957  12.333  -1.441  1.00  0.00          N 
HETATM  475  N   CPS A   1       1.484  12.878  -1.413  1.00  0.00          N 
HETATM  476  O   CPS A   1      -2.384  13.521  -0.930  1.00  0.00          O 
HETATM  477  O   CPS A   1      -7.907  15.952   5.551  1.00  0.00          O 
HETATM  478  O   CPS A   1      -3.151  13.396  -1.985  1.00  0.00          O 
HETATM  479  N   CPS A   1       0.167  14.486   3.384  1.00  0.00          N 
HETATM  480  N   CPS A   1       0.484  13.137  -1.522  1.00  0.00          N 
HETATM  481  N   CPS A   1      -6.285  15.799   5.054  1.00  0.00          N 
HETATM  482  N   CPS A   1     -10.434  15.913   3.646  1.00  0.00          N 
HETATM  483  N   CPS A   1      -4.097  13.963  -0.803  1.00  0.00          N 
HETATM  484  N   CPS A   1       3.598  13.015  -1.101  1.00  0.00          N 
HETATM  485  N   CPS A   1      -0.667  13.434  -1.431  1.00  0.00          N 
HETATM  486  N   CPS A   1      -3.509  12.867  -4.879  1.00  0.00          N 
HETATM  487  O   CPS A   1      -0.991  13.094  -3.067  1.00  0.00          O 
HETATM  488  N   CPS A   1      -0.836  14.958   3.785  1.00  0.00          N 
HETATM  489  N   CPS A   1      -4.523  14.404   0.142  1.00  0.00          N 
HETATM  490  N   CPS A   1      -6.754  16.243   5.837  1.00  0.00          N 
HETATM  491  N   CPS A   1      -9.200  16.082   4.156  1.00  0.00          N 
HETATM  492  N   CPS A   1      -0.755  14.728   2.680  1.00  0.00          N 
HETATM  493  N   CPS A   1      -1.285  12.908  -4.752  1.00  0.00          N 
HETATM  494  O   CPS A   1      -3.257  15.724   4.564  1.00  0.00          O 
HETATM  495  N   CPS A   1       1.727  15.148   4.561  1.00  0.00          N 
HETATM  496  N   CPS A   1      -0.139  13.517  -2.287  1.00  0.00          N 
HETATM  497  O   CPS A   1      -1.338  14.444   0.539  1.00  0.00          O 
HETATM  498  O   CPS A   1      -6.732  15.413   1.752  1.00  0.00          O 
HETATM  499  N   CPS A   1       1.323  13.761  -0.968  1.00  0.00          N 
HETATM  500  N   CPS A   1      -2.222  13.222  -4.529  1.00  0.00          N 
HETATM  501  N   CPS A   1      -8.249  16.401   4.457  1.00  0.00          N 
HETATM  502  F   CPS A   1      -4.669  13.963  -3.069  1.00  0.00          F 
HETATM  503  N   CPS A   1      -7.121  16.648   4.935  1.00  0.00          N 
HETATM  504  N   CPS A   1      -3.220  14.381  -1.772  1.00  0.00          N 
HETATM  505  F   CPS A   1      -3.412  15.830   3.405  1.00  0.00          F 
HETATM  506  O   CPS A   1      -5.433  14.409  -2.908  1.00  0.00          O 
HETATM  507  O   CPS A   1      -5.066  14.073  -4.203  1.00  0.00          O 
HETATM  508  N   CPS A   1      -1.525  13.741  -3.952  1.00  0.00          N 
HETATM  509  N   CPS A   1      -5.988  16.874   5.474  1.00  0.00          N 
HETATM  510  N   CPS A   1      -0.171  15.585   3.118  1.00  0.00          N 
HETATM  511  N   CPS A   1      -5.318  14.316  -4.136  1.00  0.00          N 
HETATM  512  N   CPS A   1      -4.952  17.050   6.019  1.00  0.00          N 
HETATM  513  N   CPS A   1      -0.705  14.724  -0.978  1.00  0.00          N 
HETATM  514  N   CPS A   1      -4.205  14.957  -1.776  1.00  0.00          N 
HETATM  515  O   CPS A   1      -3.732  14.895  -1.965  1.00  0.00          O 
HETATM  516  N   CPS A   1      -0.716  15.365   0.967  1.00  0.00          N 
HETATM  517  O   CPS A   1      -5.061  18.026   8.812  1.00  0.00          O 
HETATM  518  N   CPS A   1      -7.532  17.027   4.023  1.00  0.00          N 
HETATM  519  N   CPS A   1      -3.505  15.305  -0.596  1.00  0.00          N 
HETATM  520  N   CPS A   1      -0.814  14.278  -3.371  1.00  0.00          N 
HETATM  521  O   CPS A   1      -3.224  15.143  -1.283  1.00  0.00          O 
HETATM  522  O   CPS A   1      -1.037  14.887  -1.397  1.00  0.00          O 
HETATM  523  N   CPS A   1      -4.772  16.034   0.959  1.00  0.00          N 
HETATM  524  O   CPS A   1      -8.757  17.089   2.888  1.00  0.00          O 
HETATM  525  N   CPS A   1      -7.951  17.514   4.787  1.00  0.00          N 
HETATM  526  N   CPS A   1      -9.449  17.125   2.649  1.00  0.00          N 
HETATM  527  N   CPS A   1      -1.592  14.578  -3.307  1.00  0.00          N 
HETATM  528  O   CPS A   1      -4.765  16.111   0.823  1.00  0.00          O 
HETATM  529  N   CPS A   1      -5.456  18.630   9.583  1.00  0.00          N 
HETATM  530  N   CPS A   1      -3.538  14.520  -4.700  1.00  0.00          N 
HETATM  531  O   CPS A   1      -3.109  14.726  -3.981  1.00  0.00          O 
HETATM  532  N   CPS A   1      -5.085  17.433   4.944  1.00  0.00          N 
HETATM  533  N   CPS A   1      -4.535  15.994  -0.203  1.00  0.00          N 
HETATM  534  O   CPS A   1      -4.409  15.990  -0.242  1.00  0.00          O 
HETATM  535  N   CPS A   1      -5.568  17.786   5.744  1.00  0.00          N 
HETATM  536  O   CPS A   1       0.736  15.331  -0.777  1.00  0.00          O 
HETATM  537  N   CPS A   1       1.490  15.335  -0.866  1.00  0.00          N 
HETATM  538  F   CPS A   1       0.665  15.353  -1.460  1.00  0.00          F 
HETATM  539  N   CPS A   1      -1.097  14.884  -4.122  1.00  0.00          N 
HETATM  540  O   CPS A   1       1.640  15.303  -1.461  1.00  0.00          O 
HETATM  541  O   CPS A   1      -0.344  15.479  -1.979  1.00  0.00          O 
HETATM  542  O   CPS A   1      -5.859  17.722   3.853  1.00  0.00          O 
HETATM  543  N   CPS A   1       0.860  15.073  -3.006  1.00  0.00          N 
HETATM  544  N   CPS A   1      -9.198  17.664   1.954  1.00  0.00          N 
HETATM  545  N   CPS A   1      -3.919  15.288  -4.561  1.00  0.00          N 
HETATM  546  N   CPS A   1      -4.356  16.007  -2.706  1.00  0.00          N 
HETATM  547  N   CPS A   1      -2.390  15.771  -2.742  1.00  0.00          N 
HETATM  548  N   CPS A   1      -0.702  16.139  -0.671  1.00  0.00          N 
HETATM  549  N   CPS A   1      -7.035  17.311   0.419  1.00  0.00          N 
HETATM  550  N   CPS A   1      -7.159  18.040   2.929  1.00  0.00          N 
HETATM  551  N   CPS A   1      -5.327  18.080   3.865  1.00  0.00          N 
HETATM  552  N   CPS A   1      -2.673  16.491  -0.869  1.00  0.00          N 
HETATM  553  N   CPS A   1      -4.994  17.522   1.877  1.00  0.00          N 
HETATM  554  N   CPS A   1       1.540  15.695  -3.072  1.00  0.00          N 
HETATM  555  N   CPS A   1      -3.241  16.344  -2.934  1.00  0.00          N 
HETATM  556  N   CPS A   1      -4.033  16.263  -3.628  1.00  0.00          N 
HETATM  557  O   CPS A   1      -0.546  17.410   2.061  1.00  0.00          O 
HETATM  558  N   CPS A   1      -2.393  16.559  -2.031  1.00  0.00          N 
HETATM  559  N   CPS A   1      -0.508  17.539   2.368  1.00  0.00          N 
HETATM  560  N   CPS A   1      -5.195  19.162   6.205  1.00  0.00          N 
HETATM  561  N   CPS A   1      -4.365  19.227   6.751  1.00  0.00          N 
HETATM  562  N   CPS A   1      -1.560  16.838  -1.106  1.00  0.00          N 
HETATM  563  N   CPS A   1      -6.571  19.951   7.986  1.00  0.00          N 
HETATM  564  N   CPS A   1      -6.614  18.653   2.733  1.00  0.00          N 
HETATM  565  N   CPS A   1      -7.459  18.604   2.078  1.00  0.00          N 
HETATM  566  N   CPS A   1      -8.293  18.536   1.453  1.00  0.00          N 
HETATM  567  N   CPS A   1      -0.810  17.205  -0.269  1.00  0.00          N 
HETATM  568  N   CPS A   1      -7.412  18.956   3.256  1.00  0.00          N 
HETATM  569  N   CPS A   1      -2.093  16.605  -3.198  1.00  0.00          N 
HETATM  570  N   CPS A   1      -0.529  16.968  -1.201  1.00  0.00          N 
HETATM  571  N   CPS A   1      -7.417  18.356   0.869  1.00  0.00          N 
HETATM  572  N   CPS A   1      -5.277  18.471   2.085  1.00  0.00          N 
HETATM  573  N   CPS A   1       1.521  16.859  -0.930  1.00  0.00          N 
HETATM  574  O   CPS A   1      -6.378  18.472   1.533  1.00  0.00          O 
HETATM  575  N   CPS A   1      -7.227  18.127  -0.148  1.00  0.00          N 
HETATM  576  N   CPS A   1      -6.300  18.233   0.333  1.00  0.00          N 
HETATM  577  N   CPS A   1      -2.455  17.352  -1.348  1.00  0.00          N 
HETATM  578  N   CPS A   1      -5.266  18.337   1.044  1.00  0.00          N 
HETATM  579  N   CPS A   1      -3.358  18.547   2.585  1.00  0.00          N 
HETATM  580  N   CPS A   1      -4.256  18.458   1.821  1.00  0.00          N 
HETATM  581  N   CPS A   1      -4.194  17.129  -3.064  1.00  0.00          N 
HETATM  582  N   CPS A   1      -3.133  18.271   1.494  1.00  0.00          N 
HETATM  583  O   CPS A   1      -7.046  19.631   4.766  1.00  0.00          O 
HETATM  584  O   CPS A   1      -3.332  17.319  -2.205  1.00  0.00          O 
HETATM  585  N   CPS A   1      -4.487  19.642   5.687  1.00  0.00          N 
HETATM  586  N   CPS A   1      -5.309  18.199  -0.011  1.00  0.00          N 
HETATM  587  O   CPS A   1      -3.448  18.070   0.151  1.00  0.00          O 
HETATM  588  O   CPS A   1      -6.003  17.900  -1.676  1.00  0.00          O 
HETATM  589  N   CPS A   1      -7.129  18.092  -1.495  1.00  0.00          N 
HETATM  590  N   CPS A   1      -5.137  20.139   6.578  1.00  0.00          N 
HETATM  591  N   CPS A   1      -2.903  18.169   0.188  1.00  0.00          N 
HETATM  592  N   CPS A   1       2.273  16.801  -2.776  1.00  0.00          N 
HETATM  593  N   CPS A   1      -6.576  18.012  -2.193  1.00  0.00          N 
HETATM  594  N   CPS A   1       0.888  17.333  -1.538  1.00  0.00          N 
HETATM  595  N   CPS A   1      -7.284  19.964   4.560  1.00  0.00          N 
HETATM  596  N   CPS A   1      -4.378  18.143  -1.240  1.00  0.00          N 
HETATM  597  N   CPS A   1      -5.982  17.632  -3.873  1.00  0.00          N 
HETATM  598  N   CPS A   1      -5.666  20.666   7.315  1.00  0.00          N 
HETATM  599  N   CPS A   1      -0.833  18.364   0.902  1.00  0.00          N 
HETATM  600  O   CPS A   1      -3.498  19.578   4.116  1.00  0.00          O 
HETATM  601  N   CPS A   1       3.943  17.164  -1.680  1.00  0.00          N 
HETATM  602  N   CPS A   1       1.838  17.329  -1.985  1.00  0.00          N 
HETATM  603  N   CPS A   1      -7.812  19.395   1.277  1.00  0.00          N 
HETATM  604  N   CPS A   1      -4.925  17.895  -3.077  1.00  0.00          N 
HETATM  605  N   CPS A   1      -4.264  18.100  -2.292  1.00  0.00          N 
HETATM  606  N   CPS A   1      -3.486  19.165   1.812  1.00  0.00          N 
HETATM  607  N   CPS A   1      -3.592  18.299  -1.499  1.00  0.00          N 
HETATM  608  F   CPS A   1      -1.666  18.713   0.479  1.00  0.00          F 
HETATM  609  N   CPS A   1       3.031  17.436  -2.374  1.00  0.00          N 
HETATM  610  N   CPS A   1      -5.527  19.150   0.194  1.00  0.00          N 
HETATM  611  N   CPS A   1      -3.375  20.027   4.329  1.00  0.00          N 
HETATM  612  N   CPS A   1       1.458  18.001  -1.050  1.00  0.00          N 
HETATM  613  O   CPS A   1      -0.895  18.769   0.306  1.00  0.00          O 
HETATM  614  N   CPS A   1      -6.902  21.065   5.736  1.00  0.00          N 
HETATM  615  N   CPS A   1      -5.904  21.126   6.368  1.00  0.00          N 
HETATM  616  N   CPS A   1      -4.056  18.250  -3.450  1.00  0.00          N 
HETATM  617  N   CPS A   1      -4.883  21.203   7.013  1.00  0.00          N 
HETATM  618  N   CPS A   1       4.147  17.501  -2.738  1.00  0.00          N 
HETATM  619  N   CPS A   1       2.083  17.754  -3.056  1.00  0.00          N 
HETATM  620  O   CPS A   1      -0.016  18.789  -0.296  1.00  0.00          O 
HETATM  621  N   CPS A   1      -0.861  19.608   1.860  1.00  0.00          N 
HETATM  622  N   CPS A   1      -4.221  19.082  -1.559  1.00  0.00          N 
HETATM  623  O   CPS A   1      -2.604  19.353   0.086  1.00  0.00          O 
HETATM  624  N   CPS A   1       3.789  18.246  -1.971  1.00  0.00          N 
HETATM  625  N   CPS A   1      -1.952  19.379  -0.692  1.00  0.00          N 
HETATM  626  N   CPS A   1      -2.380  20.534   2.984  1.00  0.00          N 
HETATM  627  N   CPS A   1      -6.027  21.630   5.304  1.00  0.00          N 
HETATM  628  N   CPS A   1       0.833  19.331  -0.423  1.00  0.00          N 
HETATM  629  N   CPS A   1      -2.719  20.436   2.052  1.00  0.00          N 
HETATM  630  N   CPS A   1      -6.599  22.061   6.176  1.00  0.00          N 
HETATM  631  N   CPS A   1      -1.646  20.490   2.034  1.00  0.00          N 
HETATM  632  N   CPS A   1      -0.597  20.530   2.103  1.00  0.00          N 
HETATM  633  N   CPS A   1      -0.834  20.511   1.055  1.00  0.00          N 
HETATM  634  N   CPS A   1      -1.194  20.391  -0.067  1.00  0.00          N 
HETATM  635  N   CPS A   1      -0.090  20.510   0.138  1.00  0.00          N 
HETATM  636  N   CPS A   1      -2.438  21.374   2.202  1.00  0.00          N 
HETATM  637  N   CPS A   1       0.019  21.640   2.548  1.00  0.00          N 
HETATM  638  N   CPS A   1      -0.787  21.389   0.275  1.00  0.00          N 
HETATM  639  O   CPS A   1      -1.465  18.257   0.987  1.00  0.00          O 
