# Supplementary material for: Avibactam–Cyclodextrin Inclusion Complexes: Computational and Thermodynamic Insights for Drug Delivery, Detection, and Environmental Scavenging
Source: Molecules. 2025 Aug 18;30(16):3401. doi: 10.3390/molecules30163401 (PMC12388632; doi:10.3390/molecules30163401)
Supplement: Supplementary file 1 [file molecules-30-03401-s001.zip › DFT inputs - optimized structure - NCI/NCI/HP-bCD/func1.cub]

 Generated by Multiwfn
 Totally      1768125 grid points
  244  -21.484265   10.761395  -10.957332
  123    0.289127    0.000000    0.000000
  115    0.000000    0.289127    0.000000
  125    0.000000    0.000000    0.289127
    1    1.000000    0.154207   21.496026   -5.734238
    6    6.000000  -13.434317   35.012303    5.233225
    6    6.000000  -14.747272   35.339578    2.682129
    6    6.000000  -13.266544   34.038837    0.590698
    6    6.000000  -10.517067   34.880868    0.667003
    6    6.000000   -9.399643   34.429710    3.282590
    6    6.000000   -6.700507   35.269481    3.613301
    8    8.000000  -17.308094   34.563170    2.813781
    8    8.000000  -14.394327   34.644485   -1.767484
    8    8.000000   -9.221225   33.440329   -1.217412
    8    8.000000  -10.888886   35.762911    5.118439
    8    8.000000   -6.445219   37.880620    3.033725
    1    1.000000  -14.305640   36.250332    6.626213
    1    1.000000  -14.771037   37.359778    2.267253
    1    1.000000  -13.311759   31.990985    0.904492
    1    1.000000  -10.410171   36.889478    0.214594
    1    1.000000   -9.451337   32.402265    3.685931
    1    1.000000   -5.496252   34.119595    2.400501
    1    1.000000   -6.151269   34.919244    5.573738
    1    1.000000  -17.410964   33.086637    3.909746
    1    1.000000  -13.248634   34.079164   -3.094396
    6    6.000000  -15.203473   28.377692   12.542501
    6    6.000000  -17.472974   29.239816   10.991440
    6    6.000000  -16.631186   30.017237    8.351409
    6    6.000000  -14.540139   31.965277    8.505592
    6    6.000000  -12.385981   30.953844   10.143254
    6    6.000000  -10.229562   32.763835   10.515421
    8    8.000000  -19.398151   27.374092   10.905795
    8    8.000000  -18.677312   31.092002    6.960375
    8    8.000000  -13.696562   32.458724    5.987439
    8    8.000000  -13.341078   30.283657   12.600600
    8    8.000000  -11.114088   35.106998   11.455326
    1    1.000000  -15.738439   28.056865   14.503147
    1    1.000000  -18.290725   30.886635   11.922011
    1    1.000000  -15.909015   28.356324    7.356509
    1    1.000000  -15.286261   33.694717    9.341998
    1    1.000000  -11.602218   29.274806    9.233112
    1    1.000000   -9.271742   33.035787    8.709629
    1    1.000000   -8.877705   31.919820   11.835114
    1    1.000000  -18.592216   25.717638   10.815718
    1    1.000000  -19.984265   29.819478    6.868456
    6    6.000000  -11.298857   19.114082   12.900444
    6    6.000000  -14.178299   19.279658   12.883585
    6    6.000000  -15.012357   21.768112   11.720605
    6    6.000000  -13.713497   24.000408   12.950710
    6    6.000000  -10.854796   23.582607   13.007684
    6    6.000000   -9.393849   25.624331   14.331402
    8    8.000000  -15.311185   17.192990   11.641071
    8    8.000000  -17.678131   22.127786   11.955826
    8    8.000000  -14.307977   26.141300   11.423767
    8    8.000000  -10.276668   21.201201   14.197105
    8    8.000000  -10.324756   26.033285   16.812879
    1    1.000000  -10.679787   17.438130   13.922074
    1    1.000000  -14.820954   19.206773   14.839774
    1    1.000000  -14.493418   21.761635    9.720284
    1    1.000000  -14.435517   24.264672   14.863465
    1    1.000000  -10.183645   23.554203   11.060563
    1    1.000000   -9.552513   27.355610   13.222802
    1    1.000000   -7.396772   25.085495   14.387846
    1    1.000000  -14.548679   17.028666    9.965360
    1    1.000000  -18.477648   20.701013   11.142248
    6    6.000000   -6.004156   14.840224    5.391283
    6    6.000000   -8.871660   14.448813    5.322891
    6    6.000000  -10.274028   16.480376    6.786034
    6    6.000000   -9.203855   16.871669    9.404742
    6    6.000000   -6.345564   17.259943    9.231013
    6    6.000000   -5.128873   17.424434   11.797225
    8    8.000000   -9.866775   14.227213    2.852686
    8    8.000000  -12.880092   15.821261    7.039020
    8    8.000000  -10.408102   19.075701   10.379691
    8    8.000000   -5.189709   15.181886    7.919509
    8    8.000000   -2.639777   18.384789   11.546955
    1    1.000000   -5.058301   13.128421    4.761241
    1    1.000000   -9.227366   12.641564    6.246655
    1    1.000000  -10.117288   18.272274    5.771455
    1    1.000000   -9.625221   15.230850   10.584289
    1    1.000000   -6.004139   19.018960    8.207685
    1    1.000000   -5.104443   15.544647   12.666736
    1    1.000000   -6.241297   18.671818   13.009328
    1    1.000000   -9.573096   15.818992    1.964798
    1    1.000000  -13.565363   15.663281    5.353606
    6    6.000000   -0.202031   18.957929   -1.668361
    6    6.000000   -1.325495   16.333210   -2.031411
    6    6.000000   -3.552256   15.883662   -0.249694
    6    6.000000   -3.002728   16.702885    2.468224
    6    6.000000   -1.765953   19.305240    2.525562
    6    6.000000   -0.870968   20.106409    5.100472
    8    8.000000   -1.974135   15.929054   -4.599695
    8    8.000000   -4.381105   13.325789   -0.358517
    8    8.000000   -5.344708   16.883963    3.825267
    8    8.000000    0.394009   19.366537    0.888888
    8    8.000000   -0.640427   22.793496    5.077956
    1    1.000000    1.567778   19.135153   -2.700174
    1    1.000000    0.157005   14.968449   -1.585880
    1    1.000000   -5.149833   17.004397   -0.904100
    1    1.000000   -1.759603   15.328896    3.381323
    1    1.000000   -3.145959   20.683937    1.871452
    1    1.000000    0.953771   19.230584    5.513887
    1    1.000000   -2.208243   19.510779    6.546179
    1    1.000000   -2.955601   17.383183   -5.172697
    1    1.000000   -2.962870   12.261395    0.080447
    6    6.000000   -2.364670   27.194912   -6.853187
    6    6.000000   -3.356822   24.786227   -8.094685
    6    6.000000   -3.682474   22.710593   -6.135421
    6    6.000000   -1.298144   22.381229   -4.571822
    6    6.000000   -0.344130   24.910170   -3.563940
    6    6.000000    2.115986   24.762901   -2.152105
    8    8.000000   -5.629436   25.388144   -9.415608
    8    8.000000   -4.236007   20.329908   -7.286612
    8    8.000000   -1.977135   20.761524   -2.529627
    8    8.000000   -0.052875   26.668884   -5.615402
    8    8.000000    3.987900   23.566287   -3.645352
    1    1.000000   -1.918290   28.606709   -8.282269
    1    1.000000   -1.928115   24.177238   -9.457332
    1    1.000000   -5.212250   23.233807   -4.861635
    1    1.000000   -1.747252   25.636391   -2.239477
    1    1.000000    1.805417   23.720173   -0.397626
    1    1.000000    2.703736   26.679597   -1.645423
    1    1.000000   -6.884052   24.056391   -9.179064
    1    1.000000   -6.044225   20.270479   -7.616830
    6    6.000000   -7.739071   34.728274   -3.010209
    6    6.000000   -8.348844   33.729341   -5.645234
    6    6.000000   -7.493760   31.017489   -5.926849
    6    6.000000   -4.740091   30.744189   -5.155642
    6    6.000000   -4.313823   31.849008   -2.531106
    6    6.000000   -1.624910   31.756073   -1.608337
    8    8.000000  -10.992265   34.018367   -6.075089
    8    8.000000   -7.885279   30.286356   -8.480921
    8    8.000000   -4.188197   28.105013   -5.164333
    8    8.000000   -5.130601   34.441474   -2.536020
    8    8.000000    0.063423   32.619690   -3.496501
    1    1.000000   -8.096057   36.752906   -2.919853
    1    1.000000   -7.294870   34.894849   -6.989094
    1    1.000000   -8.632724   29.836149   -4.671939
    1    1.000000   -3.541659   31.725293   -6.513231
    1    1.000000   -5.440825   30.793573   -1.165073
    1    1.000000   -1.167385   29.815284   -1.073982
    1    1.000000   -1.482648   32.917458    0.094875
    1    1.000000  -11.392104   33.147533   -7.629737
    1    1.000000   -7.288633   28.545697   -8.662684
    6    6.000000    0.646989   23.783737    7.216906
    6    6.000000    1.436909   26.482512    6.655179
    1    1.000000    2.330821   22.657689    7.619994
    1    1.000000   -0.570195   23.726920    8.890324
    6    6.000000   -0.760072   28.234299    6.125398
    1    1.000000    2.691294   26.444683    5.007903
    1    1.000000   -0.084857   30.145655    5.760170
    1    1.000000   -2.047428   28.289995    7.731216
    1    1.000000   -1.806373   27.610834    4.468927
    6    6.000000   -1.364844   18.486335   13.904606
    6    6.000000    1.235646   19.632668   13.572349
    1    1.000000   -1.194511   16.581070   14.708697
    1    1.000000   -2.447639   19.634224   15.246745
    6    6.000000    2.514822   20.008898   16.108348
    1    1.000000    1.026855   21.453291   12.632450
    1    1.000000    4.382251   20.826033   15.842014
    1    1.000000    2.727974   18.211898   17.095801
    1    1.000000    1.421430   21.273645   17.308596
    6    6.000000   -9.152833   28.136889   18.008484
    6    6.000000  -10.576664   28.695444   20.421004
    1    1.000000   -9.218891   29.783979   16.756537
    1    1.000000   -7.169512   27.720513   18.430179
    6    6.000000   -9.503946   30.970780   21.765233
    1    1.000000  -10.436318   27.035573   21.654411
    1    1.000000   -9.595302   32.638806   20.561149
    1    1.000000   -7.540034   30.643792   22.281181
    1    1.000000  -10.563647   31.353143   23.485383
    6    6.000000   -9.123338   36.854899   11.889149
    6    6.000000  -10.245989   39.257431   12.962839
    1    1.000000   -8.118061   37.263621   10.126901
    1    1.000000   -7.764488   36.055145   13.230972
    6    6.000000  -12.020098   40.577439   11.137362
    1    1.000000   -8.671631   40.511081   13.408916
    1    1.000000  -12.730260   42.319411   11.967609
    1    1.000000  -13.622248   39.375896   10.667824
    1    1.000000  -11.039161   41.046118    9.388059
    6    6.000000   -4.423556   39.082012    4.332441
    6    6.000000   -1.795379   38.367814    3.377602
    1    1.000000   -4.532367   38.663764    6.355977
    1    1.000000   -4.708167   41.108525    4.077161
    6    6.000000   -1.369265   39.116846    0.654958
    1    1.000000   -1.536013   36.333911    3.587235
    1    1.000000   -2.749586   38.209747   -0.566487
    1    1.000000    0.509330   38.556399    0.032125
    1    1.000000   -1.553937   41.159663    0.434674
    6    6.000000    2.596257   32.848197   -2.614943
    6    6.000000    4.347164   32.662890   -4.860614
    1    1.000000    3.037004   31.324489   -1.287002
    1    1.000000    2.848457   34.651723   -1.634514
    6    6.000000    7.048968   33.237163   -4.135837
    1    1.000000    3.712513   34.040101   -6.275453
    1    1.000000    7.686216   31.982514   -2.632051
    1    1.000000    7.230946   35.181702   -3.490312
    1    1.000000    8.288318   32.980692   -5.756728
    6    6.000000    6.329410   23.372086   -2.355164
    6    6.000000    8.216258   21.963262   -3.977852
    1    1.000000    6.073715   22.373328   -0.555081
    1    1.000000    7.059968   25.261825   -1.924507
    6    6.000000   10.837060   22.063787   -2.823262
    1    1.000000    8.245067   22.843857   -5.841810
    1    1.000000   11.501781   24.005012   -2.665335
    1    1.000000   12.165510   21.018451   -3.992751
    1    1.000000   10.837038   21.229814   -0.937912
    8    8.000000    4.275470   30.181136   -5.937614
    1    1.000000    2.570303   29.519614   -5.775346
    8    8.000000    0.056785   39.460300    5.033815
    1    1.000000    0.038291   41.266631    4.764414
    8    8.000000  -11.454145   38.760480   15.342599
    1    1.000000  -12.667501   37.429722   15.035558
    8    8.000000  -13.189315   29.183590   19.888267
    1    1.000000  -13.742074   27.843807   18.775344
    8    8.000000    2.776152   18.172986   11.885217
    1    1.000000    3.106011   16.567927   12.692383
    8    8.000000    2.838066   27.257170    8.844387
    1    1.000000    3.376747   28.977140    8.569451
    8    8.000000    7.426986   19.412086   -4.446023
    1    1.000000    7.457681   18.528143   -2.847742
   16   16.000000  -11.433052   21.891707   -6.930701
    8    8.000000   -9.553490   22.065378   -4.216682
    8    8.000000   -9.845673   18.604091   -0.365582
    8    8.000000  -10.331630   24.882824    6.673697
    8    8.000000  -13.106574   19.688815   -6.556923
    8    8.000000   -9.313753   21.480854   -8.768827
    8    8.000000  -12.697759   24.375435   -7.126935
    7    7.000000  -10.918868   22.081709    2.233203
    7    7.000000  -10.938002   22.499611   -2.038547
    7    7.000000   -6.118723   24.232815    6.814607
    6    6.000000  -11.011505   25.084692   -0.986090
    6    6.000000  -12.308529   24.401643    1.465014
    6    6.000000   -8.388100   26.095597   -0.403605
    6    6.000000   -8.325129   22.733026    3.134592
    6    6.000000   -6.824190   24.192723    1.096844
    6    6.000000  -10.528984   20.789652   -0.107613
    6    6.000000   -8.386737   24.064784    5.689337
    1    1.000000  -12.104270   26.316090   -2.206650
    1    1.000000  -12.152057   25.841457    2.901708
    1    1.000000  -14.286444   23.917828    1.190765
    1    1.000000   -8.629060   27.853672    0.640880
    1    1.000000   -7.384529   26.552410   -2.133551
    1    1.000000   -7.368947   20.942221    3.460023
    1    1.000000   -6.050398   22.806210   -0.210154
    1    1.000000   -5.196593   25.132210    1.925822
    1    1.000000   -5.979692   25.203568    8.443108
    1    1.000000   -4.488192   23.699624    5.974993
  1.71899E-023  3.34680E-023  6.27232E-023  1.12892E-022  1.94769E-022  3.21620E-022
  5.07714E-022  7.65499E-022  1.10155E-021  1.51200E-021  1.97881E-021  2.46844E-021
  2.93440E-021  3.32393E-021  3.58791E-021  3.69178E-021  3.62485E-021  3.40764E-021
  3.10318E-021  2.85673E-021  3.04196E-021  4.74978E-021  1.13133E-020  3.28349E-020
  9.90735E-020  2.94686E-019  8.51810E-019  2.38360E-018  6.44941E-018  1.68661E-017
  4.26221E-017  1.04072E-016  2.45522E-016  5.59609E-016  1.23227E-015  2.62145E-015
  5.38750E-015  1.06963E-014  2.05149E-014  3.80091E-014  6.80261E-014  1.17603E-013
  1.96382E-013  3.16743E-013  4.93409E-013  7.42295E-013  1.07840E-012  1.51276E-012
  2.04880E-012  2.67855E-012  3.37978E-012  4.11492E-012  4.83276E-012  5.47316E-012
  5.97470E-012  6.28413E-012  6.36592E-012  6.21020E-012  5.83702E-012  5.29615E-012
  4.66181E-012  4.02341E-012  3.47341E-012  3.09441E-012  2.94734E-012  3.06245E-012
  3.43447E-012  4.02257E-012  4.75530E-012  5.53992E-012  6.27494E-012  6.86410E-012
  7.22969E-012  7.32302E-012  7.13033E-012  6.67307E-012  6.00253E-012  5.19002E-012
  4.31459E-012  3.45075E-012  2.65855E-012  1.97780E-012  1.42677E-012  1.00494E-012
  6.98286E-013  4.85438E-013  3.43156E-013  2.50231E-013  1.89577E-013  1.48780E-013
  1.19638E-013  9.72201E-014  7.88490E-014  6.32348E-014  4.98378E-014  3.84546E-014
  2.89830E-014  2.13086E-014  1.52687E-014  1.06562E-014  7.23918E-015  4.78393E-015
  3.07320E-015  1.91776E-015  1.16162E-015  6.82480E-016  3.88654E-016  2.14393E-016
  1.14495E-016  5.91664E-017  2.95734E-017  1.42927E-017  6.67722E-018  3.01471E-018
  1.31519E-018  5.54327E-019  2.25700E-019  8.87676E-020  3.37216E-020  1.23730E-020
  4.38478E-021  1.50078E-021  4.96110E-022  1.58392E-022  4.88409E-023
  7.12042E-023  1.39207E-022  2.61810E-022  4.72622E-022  8.17446E-022  1.35270E-021
  2.13920E-021  3.23020E-021  4.65409E-021  6.39494E-021  8.37644E-021  1.04561E-020
  1.24360E-020  1.40908E-020  1.52102E-020  1.56444E-020  1.53409E-020  1.43664E-020
  1.29197E-020  1.13835E-020  1.05561E-020  1.24909E-020  2.31702E-020  6.04866E-020
  1.76977E-019  5.21979E-019  1.50489E-018  4.20692E-018  1.13774E-017  2.97454E-017
  7.51559E-017  1.83489E-016  4.32840E-016  9.86488E-016  2.17214E-015  4.62064E-015
  9.49569E-015  1.88517E-014  3.61545E-014  6.69811E-014  1.19869E-013  2.07210E-013
  3.45977E-013  5.57948E-013  8.69011E-013  1.30710E-012  1.89850E-012  2.66245E-012
  3.60465E-012  4.71072E-012  5.94107E-012  7.22917E-012  8.48450E-012  9.60114E-012
  1.04713E-011  1.10024E-011  1.11338E-011  1.08513E-011  1.01945E-011  9.25703E-012
  8.17648E-012  7.11807E-012  6.25248E-012  5.73196E-012  5.66820E-012  6.11506E-012
  7.05864E-012  8.41644E-012  1.00459E-011  1.17616E-011  1.33594E-011 -1.46438E-011
 -1.54546E-011 -1.56891E-011 -1.53152E-011 -1.43739E-011 -1.29697E-011  1.12513E-011
  9.38664E-012  7.53650E-012  5.83260E-012  4.36385E-012  3.17246E-012  2.25914E-012
  1.59436E-012  1.13189E-012  8.21089E-013  6.15754E-013  4.78854E-013  3.83750E-013
  3.13108E-013  2.56731E-013  2.09264E-013  1.68261E-013  1.32787E-013  1.02531E-013
  7.73155E-014  5.68694E-014  4.07700E-014  2.84689E-014  1.93507E-014  1.27948E-014
  8.22390E-015  5.13457E-015  3.11160E-015  1.82894E-015  1.04194E-015  5.74967E-016
  3.07151E-016  1.58767E-016  7.93762E-017  3.83702E-017  1.79288E-017  8.09599E-018
  3.53241E-018  1.48902E-018  6.06331E-019  2.38490E-019  9.06061E-020  3.32472E-020
  1.17829E-020  4.03314E-021  1.33329E-021  4.25696E-022  1.31270E-022
  2.81782E-022  5.52796E-022  1.04271E-021  1.88700E-021  3.27063E-021  5.42189E-021
  8.58740E-021  1.29838E-020  1.87276E-020  2.57564E-020  3.37629E-020  4.21713E-020
  5.01793E-020  5.68733E-020  6.13974E-020  6.31378E-020  6.18687E-020  5.78222E-020
  5.16852E-020  4.46096E-020  3.85056E-020  3.73743E-020  5.18002E-020  1.12532E-019
  3.09245E-019  8.96496E-019  2.57192E-018  7.17761E-018  1.93972E-017  5.06928E-017
  1.28052E-016  3.12581E-016  7.37275E-016  1.68018E-015  3.69930E-015  7.86879E-015
  1.61699E-014  3.21000E-014  6.15589E-014  1.14038E-013  2.04065E-013  3.52721E-013
  5.88865E-013  9.49512E-013  1.47862E-012  2.22358E-012  3.22882E-012  4.52672E-012
  6.12646E-012  8.00287E-012  1.00879E-011  1.22675E-011  1.43874E-011  1.62673E-011
 -1.77248E-011 -1.86044E-011 -1.88072E-011 -1.83150E-011  1.72044E-011  1.56457E-011
  1.38873E-011  1.22258E-011  1.09677E-011  1.03862E-011  1.06813E-011  1.19471E-011
  1.41527E-011  1.71385E-011  2.06299E-011 -2.42684E-011 -2.76550E-011 -3.04022E-011
 -3.21860E-011 -3.27908E-011 -3.21388E-011 -3.02989E-011 -2.74722E-011 -2.39567E-011
  2.00980E-011  1.62348E-011  1.26507E-011  9.54274E-012  7.00924E-012  5.05878E-012
  3.63296E-012  2.63539E-012  1.95875E-012  1.50466E-012  1.19437E-012  9.71644E-013
  8.00369E-013  6.59717E-013  5.39091E-013  4.33890E-013  3.42517E-013  2.64497E-013
  1.99471E-013  1.46752E-013  1.05243E-013  7.35200E-014  4.99967E-014  3.30749E-014
  2.12697E-014  1.32861E-014  8.05519E-015  4.73663E-015  2.69946E-015  1.49012E-015
  7.96262E-016  4.11695E-016  2.05874E-016  9.95378E-017  4.65177E-017  2.10086E-017
  9.16754E-018  3.86480E-018  1.57390E-018  6.19117E-019  2.35228E-019  8.63204E-020
  3.05938E-020  1.04724E-020  3.46214E-021  1.10544E-021  3.40891E-022
  1.06456E-021  2.09432E-021  3.95993E-021  7.18102E-021  1.24684E-020  2.07006E-020
  3.28291E-020  4.96917E-020  7.17438E-020  9.87519E-020  1.29539E-019  1.61892E-019
  1.92719E-019  2.18493E-019  2.35906E-019  2.42576E-019  2.37601E-019  2.21808E-019
  1.97646E-019  1.68904E-019  1.40799E-019  1.21797E-019  1.30753E-019  2.19183E-019
  5.35160E-019  1.49793E-018  4.25602E-018  1.18419E-017  3.19648E-017  8.34887E-017
  2.10825E-016  5.14523E-016  1.21340E-015  2.76491E-015  6.08705E-015  1.29468E-014
  2.66031E-014  5.28081E-014  1.01264E-013  1.87578E-013  3.35630E-013  5.80066E-013
  9.68295E-013  1.56109E-012  2.43055E-012  3.65429E-012  5.30493E-012  7.43500E-012
  1.00587E-011  1.31334E-011  1.65461E-011 -2.01082E-011 -2.35651E-011 -2.66209E-011
 -2.89777E-011 -3.03842E-011 -3.06855E-011 -2.98640E-011 -2.80622E-011 -2.55827E-011
  2.28607E-011  2.04150E-011  1.87812E-011  1.84381E-011  1.97363E-011  2.28397E-011
  2.76881E-011  3.39868E-011  4.12276E-011 -4.87396E-011 -5.57655E-011 -6.15556E-011
 -6.54651E-011 -6.70429E-011 -6.60956E-011 -6.27148E-011 -5.72618E-011 -5.03080E-011
 -4.25416E-011 -3.46593E-011  2.72633E-011  2.07869E-011  1.54621E-011  1.13299E-011
  8.28417E-012  6.13224E-012  4.65304E-012  3.64129E-012  2.93207E-012  2.40784E-012
  1.99368E-012  1.64698E-012  1.34655E-012  1.08352E-012  8.54946E-013  6.59953E-013
  4.97612E-013  3.66107E-013  2.62607E-013  1.83514E-013  1.24850E-013  8.26323E-014
  5.31641E-014  3.32243E-014  2.01521E-014  1.18546E-014  6.75845E-015  3.73188E-015
  1.99473E-015  1.03159E-015  5.15968E-016  2.49510E-016  1.16623E-016  5.26770E-017
  2.29893E-017  9.69262E-018  3.94755E-018  1.55294E-018  5.90063E-019  2.16543E-019
  7.67513E-020  2.62733E-020  8.68622E-021  2.77354E-021  8.55319E-022
  3.83709E-021  7.56569E-021  1.43328E-020  2.60348E-020  4.52696E-020  7.52541E-020
  1.19478E-019  1.81024E-019  2.61582E-019  3.60324E-019  4.72963E-019  5.91402E-019
  7.04314E-019  7.98755E-019  8.62562E-019  8.86949E-019  8.68546E-019  8.10259E-019
  7.20733E-019  6.12828E-019  5.02312E-019  4.09380E-019  3.69066E-019  4.66340E-019
  9.37971E-019  2.45090E-018  6.83163E-018  1.89030E-017  5.09255E-017  1.32896E-016
  3.35427E-016  8.18374E-016  1.92959E-015  4.39619E-015  9.67728E-015  2.05811E-014
  4.22866E-014  8.39341E-014  1.60938E-013  2.98090E-013  5.33317E-013  9.21621E-013
  1.53824E-012  2.47955E-012  3.85982E-012  5.80183E-012  8.42015E-012  1.17971E-011
  1.59536E-011  2.08203E-011  2.62153E-011 -3.18375E-011 -3.72815E-011 -4.20780E-011
 -4.57577E-011 -4.79300E-011 -4.83635E-011 -4.70526E-011 -4.42559E-011 -4.04956E-011
  3.65154E-011  3.31987E-011  3.14597E-011  3.21194E-011  3.57835E-011  4.27398E-011
 -5.28872E-011 -6.57109E-011 -8.03083E-011 -9.54677E-011 -1.09794E-010 -1.21869E-010
 -1.30428E-010 -1.34529E-010 -1.33687E-010 -1.27956E-010 -1.17925E-010 -1.04636E-010
 -8.94133E-011  7.36585E-011  5.86323E-011  4.52857E-011  3.41692E-011  2.54352E-011
  1.89159E-011  1.42445E-011  1.09790E-011  8.69900E-012  7.06281E-012  5.82545E-012
  4.83062E-012  3.98966E-012  3.25858E-012  2.61891E-012  2.06430E-012  1.59231E-012
  1.20014E-012  8.82873E-013  6.33353E-013  4.42721E-013  3.01312E-013  1.99510E-013
  1.28419E-013  8.02893E-014  4.87195E-014  2.86704E-014  1.63509E-014  9.03134E-015
  4.82861E-015  2.49772E-015  1.24952E-015  6.04341E-016  2.82515E-016  1.27623E-016
  5.57032E-017  2.34874E-017  9.56653E-018  3.76365E-018  1.43014E-018  5.24862E-019
  1.86039E-019  6.36868E-020  2.10562E-020  6.72349E-021  2.07348E-021
  1.31888E-020  2.60488E-020  4.94218E-020  8.98906E-020  1.56486E-019  2.60408E-019
  4.13830E-019  6.27539E-019  9.07497E-019  1.25091E-018  1.64293E-018  2.05541E-018
  2.44886E-018  2.77811E-018  3.00063E-018  3.08564E-018  3.02121E-018  2.81722E-018
  2.50328E-018  2.12266E-018  1.72523E-018  1.36507E-018  1.11311E-018  1.10988E-018
  1.72278E-018  3.97591E-018  1.06735E-017  2.92245E-017  7.84671E-017  2.04490E-016
  5.15770E-016  1.25785E-015  2.96500E-015  6.75388E-015  1.48651E-014  3.16106E-014
  6.49417E-014  1.28890E-013  2.47117E-013  4.57667E-013  8.18733E-013  1.41468E-012
  2.36084E-012  3.80490E-012  5.92173E-012  8.89898E-012  1.29112E-011  1.80829E-011
  2.44438E-011  3.18844E-011 -4.01223E-011 -4.86927E-011 -5.69722E-011 -6.42428E-011
 -6.97918E-011 -7.30351E-011 -7.36444E-011 -7.16525E-011 -6.75148E-011 -6.21107E-011
  5.66787E-011  5.26884E-011  5.16671E-011  5.49980E-011  6.37194E-011  7.83476E-011
 -9.87491E-011 -1.24082E-010 -1.52817E-010 -1.82848E-010 -2.11679E-010 -2.36686E-010
 -2.55414E-010 -2.65898E-010 -2.66944E-010 -2.58328E-010  2.40878E-010  2.16371E-010
  1.87271E-010  1.56336E-010  1.26174E-010  9.88637E-011  7.57138E-011  5.72180E-011
  4.31785E-011  3.29397E-011  2.56452E-011  2.04495E-011  1.66496E-011  1.37335E-011
  1.13704E-011  9.36991E-012  7.63554E-012  6.12465E-012  4.82041E-012  3.71448E-012
  2.79800E-012  2.05787E-012  1.47633E-012  1.03221E-012  7.02752E-013  4.65509E-013
  2.99764E-013  1.87496E-013  1.13818E-013  6.70037E-014  3.82252E-014  2.11196E-014
  1.12944E-014  5.84358E-015  2.92388E-015  1.41438E-015  6.61275E-016  2.98759E-016
  1.30410E-016  5.49923E-017  2.24002E-017  8.81317E-018  3.34905E-018  1.22916E-018
  4.35697E-019  1.49157E-019  4.93158E-020  1.57476E-020  4.85655E-021
  4.32128E-020  8.54502E-020  1.62298E-019  2.95489E-019  5.14874E-019  8.57532E-019
  1.36384E-018  2.06968E-018  2.99507E-018  4.13106E-018  5.42878E-018  6.79511E-018
  8.09925E-018  9.19121E-018  9.92963E-018  1.02120E-017  9.99812E-018  9.32036E-018
  8.27603E-018  7.00623E-018  5.66893E-018  4.41958E-018  3.41898E-018  2.90739E-018
  3.44027E-018  6.53297E-018  1.63369E-017  4.38400E-017  1.17003E-016  3.04241E-016
  7.66570E-016  1.86841E-015  4.40257E-015  1.00259E-014  2.20627E-014  4.69095E-014
  9.63608E-014  1.91228E-013  3.66597E-013  6.78877E-013  1.21432E-012  2.09794E-012
  3.50057E-012  5.64076E-012  8.77709E-012  1.31866E-011  1.91261E-011 -2.67773E-011
 -3.61806E-011 -4.71690E-011 -5.93192E-011 -7.19377E-011 -8.40994E-011 -9.47440E-011
 -1.02829E-010 -1.07515E-010 -1.08365E-010 -1.05500E-010 -9.97014E-011  9.24154E-011
  8.56578E-011  8.18232E-011  8.34174E-011  9.27435E-011  1.11580E-010  1.40886E-010
 -1.80577E-010 -2.29392E-010 -2.84883E-010 -3.43533E-010 -4.01012E-010 -4.52553E-010
 -4.93444E-010  5.19596E-010  5.28118E-010  5.17818E-010  4.89505E-010  4.45972E-010
  3.91626E-010  3.31782E-010  2.71776E-010  2.16124E-010  1.67918E-010  1.28608E-010
  9.81709E-011  7.55305E-011  5.90858E-011  4.71657E-011  3.83312E-011  3.15066E-011
  2.59785E-011  2.13242E-011  1.73192E-011  1.38559E-011  1.08847E-011  8.37691E-012
  6.30544E-012  4.63601E-012  3.32583E-012  2.32575E-012  1.58392E-012  1.04961E-012
  6.76171E-013  4.23102E-013  2.56940E-013  1.51312E-013  8.63498E-014  4.77218E-014
  2.55270E-014  1.32100E-014  6.61090E-015  3.19838E-015  1.49555E-015  6.75750E-016
  2.94996E-016  1.24405E-016  5.06776E-017  1.99397E-017  7.57756E-018  2.78121E-018
  9.85879E-019  3.37517E-019  1.11596E-019  3.56358E-020  1.09903E-020
  1.34933E-019  2.67006E-019  5.07481E-019  9.24574E-019  1.61211E-018  2.68680E-018
  4.27596E-018  6.49311E-018  9.40208E-018  1.29758E-017  1.70612E-017  2.13656E-017
  2.54769E-017  2.89217E-017  3.12531E-017  3.21461E-017  3.14728E-017  2.93338E-017
  2.60346E-017  2.20169E-017  1.77686E-017  1.37462E-017  1.03522E-017  8.02766E-018
  7.59723E-018  1.12134E-017  2.47856E-017  6.40281E-017  1.69013E-016  4.37855E-016
  1.10147E-015  2.68243E-015  6.31742E-015  1.43817E-014  3.16402E-014  6.72609E-014
  1.38146E-013  2.74116E-013  5.25439E-013  9.72914E-013  1.74006E-012  3.00583E-012
  5.01466E-012  8.07904E-012  1.25683E-011  1.88774E-011 -2.73716E-011 -3.83068E-011
 -5.17353E-011 -6.74111E-011 -8.47211E-011 -1.02667E-010 -1.19922E-010 -1.34978E-010
 -1.46364E-010 -1.52929E-010 -1.54130E-010 -1.50270E-010 -1.42657E-010  1.33617E-010
  1.26369E-010  1.24746E-010  1.32808E-010  1.54368E-010  1.92495E-010  2.49044E-010
 -3.24258E-010 -4.16496E-010  5.22106E-010  6.35484E-010  7.49328E-010  8.55127E-010
  9.43901E-010  1.00718E-009  1.03818E-009  1.03293E-009  9.91213E-010  9.16899E-010
  8.17539E-010  7.03175E-010  5.84601E-010  4.71533E-010  3.71161E-010  2.87445E-010
  2.21224E-010  1.70966E-010  1.33794E-010  1.06464E-010  8.60490E-011  7.02771E-011
 -5.75881E-011 -4.70179E-011 -3.80240E-011  3.03228E-011  2.37663E-011  1.82634E-011
  1.37350E-011  1.00942E-011  7.24087E-012  5.06422E-012  3.44990E-012  2.28694E-012
  1.47385E-012  9.22601E-013  5.60482E-013  3.30181E-013  1.88483E-013  1.04194E-013
  5.57473E-014  2.88545E-014  1.44425E-014  6.98831E-015  3.26809E-015  1.47680E-015
  6.44743E-016  2.71919E-016  1.10775E-016  4.35880E-017  1.65652E-017  6.08016E-018
  2.15535E-018  7.37908E-019  2.43986E-019  7.79132E-020  2.40293E-020
  4.01477E-019  7.94600E-019  1.51069E-018  2.75333E-018  4.80287E-018  8.00852E-018
  1.27520E-017  1.93747E-017  2.80702E-017  3.87606E-017  5.09908E-017  6.38862E-017
  7.62121E-017  8.65477E-017  9.35498E-017  9.62392E-017  9.42279E-017  8.78138E-017
  7.79107E-017  6.58396E-017  5.30497E-017  4.08650E-017  3.03498E-017  2.23976E-017
  1.82272E-017  2.07487E-017  3.80020E-017  9.16034E-017  2.36960E-016  6.09963E-016
  1.53057E-015  3.72279E-015  8.76127E-015  1.99360E-014  4.38457E-014  9.31858E-014
  1.91358E-013  3.79645E-013  7.27624E-013  1.34711E-012  2.40899E-012  4.16076E-012
  6.94029E-012  1.11792E-011  1.73872E-011  2.61083E-011 -3.78437E-011 -5.29419E-011
 -7.14673E-011 -9.30703E-011 -1.16893E-010 -1.41547E-010 -1.65198E-010 -1.85775E-010
 -2.01289E-010 -2.10230E-010 -2.11991E-010 -2.07218E-010 -1.98049E-010  1.88163E-010
  1.82615E-010  1.87472E-010  2.09265E-010  2.54316E-010  3.28004E-010  4.34023E-010
  5.73713E-010  7.45488E-010  9.44426E-010  1.16205E-009  1.38638E-009  1.60243E-009
  1.79318E-009  1.94125E-009  2.03114E-009  2.05190E-009  1.99940E-009  1.87784E-009
  1.69956E-009  1.48319E-009  1.25028E-009  1.02144E-009  8.13035E-010  6.35166E-010
  4.91471E-010  3.80316E-010  2.96785E-010  2.34696E-010  1.88144E-010  1.52337E-010
 -1.23845E-010 -1.00445E-010 -8.08117E-011 -6.41990E-011 -5.01836E-011 -3.84962E-011
 -2.89205E-011  2.12431E-011  1.52357E-011  1.06567E-011  7.26138E-012  4.81517E-012
  3.10436E-012  1.94399E-012  1.18140E-012  6.96192E-013  3.97535E-013  2.19814E-013
  1.17634E-013  6.08980E-014  3.04859E-014  1.47532E-014  6.90011E-015  3.11834E-015
  1.36151E-015  5.74251E-016  2.33953E-016  9.20603E-017  3.49879E-017  1.28425E-017
  4.55267E-018  1.55869E-018  5.15386E-019  1.64583E-019  5.07603E-020
  1.13822E-018  2.25205E-018  4.28111E-018  7.80303E-018  1.36141E-017  2.27076E-017
  3.61714E-017  5.49812E-017  7.96958E-017  1.10103E-016  1.44916E-016  1.81650E-016
  2.16790E-016  2.46282E-016  2.66286E-016  2.73996E-016  2.68292E-016  2.50015E-016
  2.21766E-016  1.87307E-016  1.50756E-016  1.15831E-016  8.53805E-017  6.13871E-017
  4.56848E-017  4.19466E-017  6.04865E-017  1.29751E-016  3.23510E-016  8.23443E-016
  2.05779E-015  4.99573E-015  1.17449E-014  2.67081E-014  5.87148E-014  1.24750E-013
  2.56117E-013  5.08029E-013  9.73531E-013  1.80211E-012  3.22219E-012  5.56443E-012
  9.28007E-012  1.49451E-011  2.32389E-011 -3.48853E-011 -5.05490E-011 -7.06880E-011
 -9.53776E-011 -1.24138E-010 -1.55811E-010 -1.88532E-010 -2.19857E-010 -2.47047E-010
 -2.67518E-010 -2.79401E-010 -2.82126E-010 -2.76949E-010  2.67306E-010  2.58931E-010
  2.59684E-010  2.79109E-010  3.27718E-010  4.16088E-010  5.53817E-010  7.48407E-010
  1.00412E-009  1.32084E-009  1.69298E-009  2.10847E-009  2.54820E-009  2.98595E-009
  3.38962E-009  3.72391E-009  3.95472E-009  4.05471E-009  4.00898E-009  3.81912E-009
  3.50431E-009  3.09847E-009  2.64403E-009  2.18398E-009  1.75442E-009  1.37970E-009
  1.07100E-009  8.28103E-010  6.43078E-010  5.04415E-010  4.00338E-010  3.20832E-010
 -2.58399E-010 -2.07952E-010 -1.66298E-010 -1.31526E-010 -1.02492E-010 -7.84607E-011
 -5.88697E-011 -4.32124E-011 -3.09839E-011 -2.16721E-011  1.47701E-011  9.79721E-012
  6.31846E-012  3.95809E-012  2.40622E-012  1.41842E-012  8.10159E-013  4.48081E-013
  2.39841E-013  1.24185E-013  6.21769E-014  3.00933E-014  1.40761E-014  6.36191E-015
  2.77790E-015  1.17172E-015  4.77386E-016  1.87859E-016  7.13991E-017  2.62083E-017
  9.29105E-018  3.18103E-018  1.05184E-018  3.35900E-019  1.03599E-019
  3.07505E-018  6.07911E-018  1.15500E-017  2.10458E-017  3.67165E-017  6.12474E-017
  9.75853E-017  1.48382E-016  2.15169E-016  2.97398E-016  3.91615E-016  4.91112E-016
  5.86370E-016  6.66394E-016  7.20746E-016  7.41782E-016  7.26428E-016  6.76934E-016
  6.00342E-016  5.06854E-016  4.07624E-016  3.12668E-016  2.29472E-016  1.62696E-016
  1.15230E-016  9.11931E-017  1.02670E-016  1.85054E-016  4.32559E-016  1.07935E-015
  2.67891E-015  6.48463E-015  1.52222E-014  3.45844E-014  7.59859E-014  1.61381E-013
  3.31226E-013  6.56867E-013  1.25851E-012  2.32926E-012  4.16406E-012  7.18975E-012
  1.19885E-011  1.93030E-011  3.00080E-011 -4.50341E-011 -6.52325E-011 -9.11846E-011
 -1.22974E-010 -1.59966E-010 -2.00649E-010 -2.42612E-010 -2.82712E-010 -3.17471E-010
 -3.43681E-010 -3.59173E-010 -3.63635E-010 -3.59358E-010  3.51791E-010  3.49800E-010
  3.65565E-010  4.14111E-010  5.12491E-010  6.78651E-010  9.30036E-010  1.28193E-009
  1.74553E-009  2.32567E-009  3.01826E-009  3.80748E-009  4.66330E-009  5.54010E-009
  6.37760E-009  7.10518E-009  7.65022E-009  7.94968E-009  7.96271E-009  7.68080E-009
  7.13200E-009  6.37713E-009  5.49835E-009  4.58327E-009  3.70912E-009  2.93143E-009
  2.27959E-009  1.75903E-009  1.35797E-009  1.05549E-009  8.28523E-010  6.56468E-010
  5.23219E-010 -4.17385E-010 -3.31485E-010 -2.60832E-010 -2.02521E-010 -1.54659E-010
 -1.15865E-010 -8.49749E-011 -6.09040E-011 -4.25966E-011 -2.90343E-011 -1.92636E-011
  1.24274E-011  7.78743E-012  4.73567E-012  2.79239E-012  1.59535E-012  8.82553E-013
  4.72489E-013  2.44686E-013  1.22526E-013  5.93089E-014  2.77444E-014  1.25405E-014
  5.47609E-015  2.30994E-015  9.41167E-016  3.70378E-016  1.40773E-016  5.16746E-017
  1.83195E-017  6.27227E-018  2.07402E-018  6.62338E-019  2.04282E-019
  7.91845E-018  1.56319E-017  2.96700E-017  5.40277E-017  9.42226E-017  1.57155E-016
  2.50412E-016  3.80842E-016  5.52437E-016  7.63857E-016  1.00628E-015  1.26251E-015
  1.50803E-015  1.71451E-015  1.85495E-015  1.90957E-015  1.87032E-015  1.74294E-015
  1.54555E-015  1.30447E-015  1.04845E-015  8.03274E-016  5.87952E-016  4.13614E-016
  2.85152E-016  2.06048E-016  1.88122E-016  2.71906E-016  5.71871E-016  1.37827E-015
  3.38137E-015  8.14690E-015  1.90804E-014  4.32940E-014  9.50455E-014  2.01752E-013
  4.13929E-013  8.20647E-013  1.57195E-012  2.90881E-012  5.19920E-012  8.97546E-012
  1.49633E-011  2.40876E-011  3.74369E-011 -5.61667E-011 -8.13306E-011 -1.13641E-010
 -1.53187E-010 -1.99156E-010 -2.49650E-010 -3.01658E-010 -3.51297E-010 -3.94330E-010
 -4.26977E-010 -4.46950E-010 -4.54574E-010  4.53868E-010  4.53412E-010  4.66894E-010
  5.13247E-010  6.16333E-010  8.04180E-010  1.10775E-009  1.55916E-009  2.18928E-009
  3.02445E-009  4.08202E-009  5.36469E-009  6.85382E-009  8.50277E-009  1.02320E-008
  1.19290E-008  1.34549E-008  1.46604E-008  1.54088E-008  1.56026E-008  1.52067E-008
  1.42594E-008  1.28681E-008  1.11891E-008  9.39634E-009  7.64931E-009  6.06841E-009
  4.72344E-009  3.63569E-009  2.78954E-009  2.14805E-009  1.66704E-009  1.30509E-009
  1.02851E-009  8.12554E-010  6.40340E-010 -5.00916E-010 -3.87299E-010 -2.94919E-010
 -2.20532E-010 -1.61560E-010 -1.15728E-010 -8.09247E-011 -5.51610E-011 -3.66046E-011
 -2.36204E-011  1.48056E-011  9.00613E-012  5.31189E-012  3.03553E-012  1.67962E-012
  8.99374E-013  4.65827E-013  2.33292E-013  1.12937E-013  5.28358E-014  2.38835E-014
  1.04299E-014  4.39979E-015  1.79273E-015  7.05520E-016  2.68161E-016  9.84382E-017
  3.48986E-017  1.19489E-017  3.95114E-018  1.26181E-018  3.89180E-019
  1.94425E-017  3.83027E-017  7.25894E-017  1.32041E-016  2.30116E-016  3.83668E-016
  6.11260E-016  9.29704E-016  1.34889E-015  1.86570E-015  2.45876E-015  3.08609E-015
  3.68779E-015  4.19432E-015  4.53944E-015  4.67433E-015  4.57905E-015  4.26746E-015
  3.78390E-015  3.19291E-015  2.56507E-015  1.96352E-015  1.43462E-015  1.00458E-015
  6.82340E-016  4.67970E-016  3.67674E-016  4.21240E-016  7.58676E-016  1.72423E-015
  4.14740E-015  9.91659E-015  2.31425E-014  5.24097E-014  1.14925E-013  2.43770E-013
  4.99885E-013  9.90704E-013  1.89717E-012  3.50981E-012  6.27217E-012  1.08256E-011
 -1.80441E-011 -2.90408E-011 -4.51240E-011 -6.76803E-011 -9.79693E-011 -1.36835E-010
 -1.84366E-010 -2.39565E-010 -3.00129E-010 -3.62447E-010 -4.21908E-010 -4.73587E-010
 -5.13311E-010 -5.39030E-010 -5.52365E-010  5.60169E-010  5.75940E-010  6.20926E-010
  7.24848E-010  9.26134E-010  1.27160E-009  1.81543E-009  2.61711E-009  3.73789E-009
  5.23510E-009  7.15356E-009  9.51375E-009  1.22972E-008  1.54313E-008  1.87768E-008
  2.21251E-008  2.52089E-008  2.77315E-008  2.94119E-008  3.00385E-008  2.95159E-008
  2.78926E-008  2.53563E-008  2.21978E-008  1.87530E-008  1.53393E-008  1.22056E-008
  9.50569E-009  7.29838E-009  5.56705E-009  4.24841E-009  3.26015E-009  2.52131E-009
  1.96358E-009  1.53512E-009  1.19940E-009  9.32042E-010 -7.17137E-010 -5.44226E-010
 -4.06038E-010 -2.97041E-010 -2.12608E-010 -1.48615E-010 -1.01292E-010 -6.72233E-011
 -4.33865E-011 -2.72017E-011  1.65506E-011  9.76403E-012  5.58095E-012  3.08864E-012
  1.65412E-012  8.56865E-013  4.29178E-013  2.07786E-013  9.72171E-014  4.39481E-014
  1.91932E-014  8.09686E-015  3.29926E-015  1.29844E-015  4.93538E-016  1.81175E-016
  6.42319E-017  2.19926E-017  7.27240E-018  2.32250E-018  7.16334E-019
  4.55430E-017  8.94745E-017  1.69210E-016  3.07319E-016  5.35009E-016  8.91404E-016
  1.41967E-015  2.15901E-015  3.13271E-015  4.33391E-015  5.71333E-015  7.17367E-015
  8.57561E-015  9.75717E-015  1.05636E-014  1.08804E-014  1.06607E-014  9.93618E-015
  8.81002E-015  7.43269E-015  5.96896E-015  4.56613E-015  3.33198E-015  2.32645E-015
  1.56683E-015  1.04354E-015  7.45063E-016  6.96507E-016  1.03024E-015  2.13293E-015
  4.96232E-015  1.17157E-014  2.71855E-014  6.13829E-014  1.34371E-013  2.84715E-013
  5.83445E-013  1.15576E-012  2.21246E-012  4.09198E-012  7.31084E-012  1.26157E-011
 -2.10233E-011 -3.38280E-011 -5.25493E-011 -7.87947E-011 -1.14020E-010 -1.59192E-010
 -2.14393E-010 -2.78446E-010 -3.48667E-010 -4.20894E-010 -4.89894E-010 -5.50253E-010
 -5.97765E-010 -6.31250E-010  6.54711E-010  6.79643E-010  7.27367E-010  8.31232E-010
  1.03858E-009  1.41230E-009  2.03177E-009  2.99266E-009  4.40480E-009  6.38686E-009
  9.05635E-009  1.25131E-008  1.68159E-008  2.19523E-008  2.78070E-008  3.41357E-008
  4.05554E-008  4.65634E-008  5.15901E-008  5.50849E-008  5.66184E-008  5.59752E-008
  5.32106E-008  4.86484E-008  4.28179E-008  3.63482E-008  2.98485E-008  2.38104E-008
  1.85523E-008  1.42131E-008  1.07845E-008  8.16184E-009  6.19618E-009  4.73428E-009
  3.64246E-009  2.81615E-009  2.17967E-009  1.68119E-009  1.28630E-009 -9.72238E-010
 -7.23378E-010 -5.28253E-010 -3.77695E-010 -2.63861E-010 -1.79799E-010 -1.19322E-010
 -7.70194E-011 -4.82966E-011 -2.93914E-011  1.73429E-011  9.91476E-012  5.48800E-012
  2.93953E-012  1.52291E-012  7.62860E-013  3.69368E-013  1.72829E-013  7.81339E-014
  3.41245E-014  1.43964E-014  5.86635E-015  2.30880E-015  8.77593E-016  3.22166E-016
  1.14219E-016  3.91086E-017  1.29324E-017  4.13010E-018  1.27387E-018
  1.01853E-016  1.99391E-016  3.76031E-016  6.81511E-016  1.18463E-015  1.97171E-015
  3.13813E-015  4.77081E-015  6.92172E-015  9.57661E-015  1.26274E-014  1.58597E-014
  1.89656E-014  2.15861E-014  2.33777E-014  2.40856E-014  2.36040E-014  2.20023E-014
  1.95087E-014  1.64567E-014  1.32121E-014  1.01018E-014  7.36471E-015  5.13245E-015
  3.43929E-015  2.25318E-015  1.51986E-015  1.22071E-015  1.46223E-015  2.64685E-015
  5.83117E-015  1.34781E-014  3.09817E-014  6.96200E-014  1.51995E-013  3.21543E-013
  6.58251E-013  1.30307E-012  2.49330E-012  4.60981E-012  8.23372E-012  1.42048E-011
 -2.36661E-011 -3.80716E-011 -5.91266E-011 -8.86321E-011 -1.28214E-010 -1.78944E-010
 -2.40898E-010 -3.12741E-010 -3.91475E-010 -4.72512E-010 -5.50217E-010 -6.19059E-010
 -6.75419E-010  7.20045E-010  7.61091E-010  8.17646E-010  9.23666E-010  1.13221E-009
  1.51986E-009  2.19104E-009  3.28166E-009  4.96093E-009  7.42943E-009  1.09109E-008
  1.56340E-008  2.18019E-008  2.95463E-008  3.88701E-008  4.95853E-008  6.12617E-008
  7.32068E-008  8.44980E-008  9.40793E-008  1.00917E-007  1.04190E-007  1.03459E-007
  9.87803E-008  9.07051E-008  8.01741E-008  6.83292E-008  5.62977E-008  4.50096E-008
  3.50897E-008  2.68362E-008  2.02709E-008  1.52273E-008  1.14446E-008  8.64235E-009
  6.56821E-009  5.01942E-009  3.84559E-009  2.94150E-009  2.23615E-009 -1.68218E-009
 -1.24744E-009 -9.08924E-010 -6.48951E-010 -4.52986E-010 -3.08540E-010 -2.04726E-010
 -1.32145E-010 -8.28719E-011 -5.04395E-011 -2.97672E-011  1.70201E-011  9.42226E-012
  5.04744E-012  2.61525E-012  1.31015E-012  6.34408E-013  2.96861E-013  1.34214E-013
  5.86194E-014  2.47311E-014  1.00779E-014  3.96642E-015  1.50770E-015  5.53487E-016
  1.96234E-016  6.71912E-017  2.22189E-017  7.09594E-018  2.18866E-018
  2.17684E-016  4.24249E-016  7.97253E-016  1.44096E-015  2.49957E-015  4.15414E-015
  6.60499E-015  1.00351E-014  1.45548E-014  2.01357E-014  2.65524E-014  3.33558E-014
  3.98987E-014  4.54252E-014  4.92098E-014  5.07132E-014  4.97095E-014  4.63423E-014
  4.10915E-014  3.46604E-014  2.78209E-014  2.12634E-014  1.54918E-014  1.07826E-014
  7.20361E-015  4.67554E-015  3.05329E-015  2.21882E-015  2.19896E-015  3.36178E-015
  6.80903E-015  1.51926E-014  3.43696E-014  7.66105E-014  1.66513E-013  3.51344E-013
  7.18122E-013  1.42016E-012  2.71554E-012  5.01835E-012  8.96029E-012  1.54539E-011
 -2.57407E-011 -4.13990E-011 -6.42781E-011 -9.63280E-011 -1.39305E-010 -1.94360E-010
 -2.61565E-010 -3.39477E-010 -4.24899E-010 -5.13030E-010 -5.98198E-010 -6.75357E-010
 -7.42476E-010  8.03917E-010  8.74858E-010  9.86811E-010  1.19433E-009  1.58292E-009
  2.27803E-009  3.45462E-009  5.34600E-009  8.24957E-009  1.25255E-008  1.85831E-008
  2.68483E-008  3.77065E-008  5.14184E-008  6.80133E-008  8.71751E-008  1.08149E-007
  1.29705E-007  1.50194E-007  1.67724E-007  1.80431E-007  1.86819E-007  1.86063E-007
  1.78209E-007  1.64182E-007  1.45613E-007  1.24509E-007  1.02884E-007  8.24278E-008
  6.43088E-008  4.91227E-008  3.69672E-008  2.75890E-008  2.05459E-008  1.53422E-008
  1.15189E-008  8.69755E-009  6.59131E-009  4.99548E-009  3.76987E-009  2.82029E-009
 -2.08307E-009 -1.51359E-009 -1.07869E-009 -7.52095E-010 -5.11928E-010 -3.39564E-010
 -2.19150E-010 -1.37433E-010 -8.36531E-011 -4.93730E-011 -2.82332E-011  1.56314E-011
  8.37441E-012  4.33943E-012  2.17406E-012  1.05280E-012  4.92663E-013  2.22747E-013
  9.72908E-014  4.10474E-014  1.67272E-014  6.58355E-015  2.50255E-015  9.18720E-016
  3.25728E-016  1.11532E-016  3.68819E-017  1.17789E-017  3.63309E-018
  4.45147E-016  8.62831E-016  1.61427E-015  2.90742E-015  5.02980E-015  8.34241E-015
  1.32451E-014  2.01041E-014  2.91411E-014  4.03022E-014  5.31405E-014  6.67603E-014
  7.98688E-014  9.09522E-014  9.85540E-014  1.01589E-013  9.95975E-014  9.28639E-014
  8.23471E-014  6.94572E-014  5.57436E-014  4.25932E-014  3.10181E-014  2.15718E-014
  1.43861E-014  9.28959E-015  5.95988E-015  4.07970E-015  3.50132E-015  4.47322E-015
  8.05738E-015  1.69829E-014  3.73771E-014  8.21288E-014  1.77095E-013  3.71962E-013
  7.58187E-013  1.49688E-012  2.85917E-012  5.28006E-012  9.42295E-012  1.62459E-011
 -2.70519E-011 -4.34963E-011 -6.75174E-011 -1.01156E-010 -1.46249E-010 -2.03995E-010
 -2.74473E-010 -3.56207E-010 -4.45975E-010 -5.39081E-010 -6.30355E-010 -7.16141E-010
  7.97543E-010  8.85198E-010  1.00589E-009  1.21141E-009  1.58994E-009  2.28045E-009
  3.48977E-009  5.51149E-009  8.74404E-009  1.37033E-008  2.10222E-008  3.14268E-008
  4.56781E-008  6.44690E-008  8.82731E-008  1.17155E-007  1.50572E-007  1.87212E-007
  2.24934E-007  2.60877E-007  2.91754E-007  3.14332E-007  3.26003E-007  3.25308E-007
  3.12268E-007  2.88415E-007  2.56498E-007  2.19943E-007  1.82220E-007  1.46287E-007
  1.14238E-007  8.71981E-008  6.54259E-008  4.85547E-008  3.58603E-008  2.64965E-008
  1.96567E-008  1.46609E-008  1.09829E-008  8.24026E-009  6.16732E-009  4.58429E-009
 -3.36984E-009 -2.44028E-009 -1.73507E-009 -1.20789E-009 -8.21389E-010 -5.44524E-010
 -3.51322E-010 -2.20292E-010 -1.34083E-010 -7.91392E-011 -4.52568E-011 -2.50581E-011
  1.34255E-011  6.95722E-012  3.48576E-012  1.68807E-012  7.89971E-013  3.57180E-013
  1.56012E-013  6.58237E-014  2.68242E-014  1.05578E-014  4.01330E-015  1.47335E-015
  5.22376E-016  1.78867E-016  5.91494E-017  1.88906E-017  5.82665E-018
  8.72262E-016  1.67964E-015  3.12542E-015  5.60451E-015  9.66230E-015  1.59835E-014
  2.53267E-014  3.83876E-014  5.55895E-014  7.68340E-014  1.01276E-013  1.27217E-013
  1.52200E-013  1.73341E-013  1.87860E-013  1.93680E-013  1.89917E-013  1.77101E-013
  1.57058E-013  1.32475E-013  1.06313E-013  8.12213E-014  5.91339E-014  4.11077E-014
  2.73908E-014  1.76443E-014  1.12223E-014  7.44143E-015  5.82290E-015  6.36089E-015
  9.95417E-015  1.92632E-014  4.04507E-014  8.65783E-014  1.83893E-013  3.82838E-013
  7.76258E-013  1.52768E-012  2.91229E-012  5.37151E-012  9.57844E-012  1.65049E-011
 -2.74723E-011 -4.41583E-011 -6.85266E-011 -1.02644E-010 -1.48367E-010 -2.06918E-010
 -2.78400E-010 -3.61412E-010 -4.52937E-010 -5.48820E-010 -6.45156E-010  7.41002E-010
  8.42918E-010  9.71929E-010  1.17367E-009  1.53268E-009  2.19175E-009  3.37711E-009
  5.42934E-009  8.83804E-009  1.42754E-008  2.26198E-008  3.49558E-008  5.25320E-008
  7.66577E-008  1.08522E-007  1.48931E-007  1.97985E-007  2.54744E-007  3.16964E-007
  3.81011E-007  4.42052E-007  4.94561E-007  5.33122E-007  5.53363E-007  5.52824E-007
  5.31492E-007  4.91857E-007  4.38432E-007  3.76884E-007  3.13002E-007  2.51787E-007
  1.96849E-007  1.50209E-007  1.12444E-007  8.30491E-008  6.08804E-008  4.45398E-008
  3.26587E-008  2.40572E-008  1.78043E-008  1.32125E-008  9.79750E-009  7.22892E-009
  5.28396E-009 -3.81062E-009 -2.70152E-009 -1.87697E-009 -1.27470E-009 -8.44341E-010
 -5.44489E-010 -3.41317E-010 -2.07716E-010 -1.22591E-010 -7.01047E-011 -3.88165E-011
 -2.07975E-011  1.07778E-011  5.40012E-012  2.61521E-012  1.22388E-012  5.53382E-013
  2.41715E-013  1.01985E-013  4.15611E-014  1.63582E-014  6.21829E-015  2.28287E-015
  8.09397E-016  2.77148E-016  9.16506E-017  2.92707E-017  9.02839E-018
  1.64065E-015  3.13485E-015  5.79519E-015  1.03361E-014  1.77427E-014  2.92502E-014
  4.62272E-014  6.99291E-014  1.01122E-013  1.39630E-013  1.83932E-013  2.30960E-013
  2.76268E-013  3.14632E-013  3.41007E-013  3.51610E-013  3.44823E-013  3.21593E-013
  2.85225E-013  2.40598E-013  1.93088E-013  1.47514E-013  1.07395E-013  7.46534E-014
  4.97392E-014  3.20277E-014  2.03203E-014  1.33062E-014  9.93580E-015  9.75046E-015
  1.33196E-014  2.30617E-014  4.49184E-014  9.16497E-014  1.88969E-013  3.86316E-013
  7.74692E-013  1.51438E-012  2.87511E-012  5.28955E-012  9.41743E-012  1.62112E-011
 -2.69656E-011 -4.33242E-011 -6.72102E-011 -1.00648E-010 -1.45462E-010 -2.02867E-010
 -2.73032E-010 -3.54761E-010 -4.45548E-010 -5.42350E-010  6.43564E-010  7.52852E-010
  8.85667E-010  1.07965E-009  1.41044E-009  2.01472E-009  3.12253E-009  5.10016E-009
  8.50352E-009  1.41383E-008  2.31184E-008  3.69059E-008  5.73098E-008  8.64113E-008
  1.26385E-007  1.79191E-007  2.46134E-007  3.27332E-007  4.21171E-007  5.23898E-007
  6.29502E-007  7.30049E-007  8.16527E-007  8.80138E-007  9.13806E-007  9.13541E-007
  8.79293E-007  8.15020E-007  7.27942E-007  6.27166E-007  5.22061E-007  4.20807E-007
  3.29416E-007  2.51378E-007  1.87843E-007  1.38171E-007  1.00611E-007  7.29263E-008
  5.28691E-008  3.84587E-008  2.81037E-008  2.06099E-008  1.51259E-008  1.10662E-008
  8.03534E-009 -5.76607E-009 -4.07314E-009 -2.82280E-009 -1.91374E-009 -1.26617E-009
 -8.15910E-010 -5.11222E-010 -3.11027E-010 -1.83534E-010 -1.04946E-010 -5.81051E-011
 -3.11317E-011  1.61331E-011  8.08341E-012  3.91473E-012  1.83206E-012  8.28379E-013
  3.61837E-013  1.52668E-013  6.22162E-014  2.44882E-014  9.30882E-015  3.41749E-015
  1.21169E-015  4.14902E-016  1.37205E-016  4.38200E-017  1.35161E-017
  2.96809E-015  5.62043E-015  1.03100E-014  1.82695E-014  3.11938E-014  5.12044E-014
  8.06493E-014  1.21681E-013  1.75610E-013  2.42133E-013  3.18631E-013  3.99824E-013
  4.78055E-013  5.44315E-013  5.89888E-013  6.08233E-013  5.96530E-013  5.56397E-013
  4.93529E-013  4.16357E-013  3.34180E-013  2.55341E-013  1.85935E-013  1.29297E-013
  8.62093E-014  5.55931E-014  3.53626E-014  2.32026E-014  1.71532E-014  1.60361E-014
  1.98896E-014  3.07088E-014  5.39688E-014  1.01678E-013  1.98129E-013  3.90054E-013
  7.63485E-013  1.47001E-012  2.76478E-012  5.05728E-012  8.97200E-012  1.54107E-011
 -2.55992E-011 -4.10940E-011 -6.37170E-011 -9.53894E-011 -1.37853E-010 -1.92304E-010
 -2.59027E-010 -3.37204E-010 -4.25212E-010 -5.21857E-010  6.29246E-010  7.58294E-010
  9.38323E-010  1.23281E-009  1.76404E-009  2.75002E-009  4.55720E-009  7.77128E-009
  1.32858E-008  2.24022E-008  3.69253E-008  5.92277E-008  9.22427E-008  1.39335E-007
  2.04003E-007  2.89364E-007  3.97452E-007  5.28356E-007  6.79380E-007  8.44412E-007
  1.01378E-006  1.17482E-006  1.31322E-006  1.41510E-006  1.46931E-006  1.46957E-006
  1.41580E-006  1.31414E-006  1.17586E-006  1.01522E-006  8.46953E-007  6.84060E-007
  5.36250E-007  4.09336E-007  3.05463E-007  2.23894E-007  1.62038E-007  1.16427E-007
  8.34758E-008  5.99587E-008  4.32388E-008  3.13072E-008  2.27151E-008  1.64586E-008
  1.18586E-008  8.45920E-009 -5.94930E-009 -4.10998E-009 -2.78020E-009 -1.83663E-009
 -1.18229E-009 -7.40278E-010 -4.50184E-010 -2.65574E-010 -1.51829E-010 -8.40538E-011
 -4.50314E-011 -2.33353E-011  1.16918E-011  5.66215E-012  2.64982E-012  1.19813E-012
  5.23346E-013  2.20813E-013  8.99874E-014  3.54191E-014  1.34641E-014  4.94302E-015
  1.75258E-015  6.00116E-016  1.98456E-016  6.33821E-017  1.95501E-017
  5.17591E-015  9.70143E-015  1.76369E-014  3.10128E-014  5.26103E-014  8.59005E-014
  1.34716E-013  2.02560E-013  2.91558E-013  4.01189E-013  5.27141E-013  6.60747E-013
  7.89436E-013  8.98410E-013  9.73346E-013  1.00347E-012  9.84135E-013  9.17973E-013
  8.14343E-013  6.87122E-013  5.51630E-013  4.21627E-013  3.07175E-013  2.13790E-013
  1.42785E-013  9.24026E-014  5.92270E-014  3.94429E-014  2.97491E-014  2.79337E-014
  3.33016E-014  4.72837E-014  7.47131E-014  1.26489E-013  2.24716E-013  4.11895E-013
  7.66293E-013  1.42593E-012  2.62342E-012  4.73247E-012  8.32360E-012  1.42212E-011
 -2.35468E-011 -3.77256E-011 -5.84282E-011 -8.74235E-011 -1.26337E-010 -1.76345E-010
 -2.37921E-010 -3.10836E-010 -3.94810E-010  4.91438E-010  6.08403E-010  7.67522E-010
  1.01901E-009  1.46537E-009  2.29959E-009  3.86320E-009  6.73012E-009  1.18200E-008
  2.05402E-008  3.49446E-008  5.78848E-008  9.31076E-008  1.45235E-007  2.19551E-007
  3.21514E-007  4.55950E-007  6.25940E-007  8.31498E-007  1.06828E-006  1.32665E-006
  1.59149E-006  1.84308E-006  2.05927E-006  2.21860E-006  2.30389E-006  2.30548E-006
  2.22314E-006  2.06627E-006  1.85204E-006  1.60226E-006  1.33956E-006  1.08409E-006
  8.51091E-007  6.49969E-007  4.84513E-007  3.54014E-007  2.54762E-007  1.81525E-007
  1.28737E-007  9.12882E-008  6.49267E-008  4.63682E-008  3.32181E-008  2.38054E-008
  1.69981E-008  1.20398E-008 -8.42236E-009 -5.79563E-009 -3.90943E-009 -2.57750E-009
 -1.65693E-009 -1.03649E-009 -6.29921E-010 -3.71446E-010 -2.12296E-010 -1.17506E-010
 -6.29455E-011 -3.26156E-011  1.63406E-011  7.91324E-012  3.70321E-012  1.67440E-012
  7.31374E-013  3.08584E-013  1.25756E-013  4.94976E-014  1.88159E-014  6.90781E-015
  2.44922E-015  8.38662E-016  2.77343E-016  8.85775E-017  2.73218E-017
  8.72053E-015  1.61604E-014  2.90804E-014  5.06789E-014  8.53137E-014  1.38400E-013
  2.15892E-013  3.23210E-013  4.63604E-013  6.36186E-013  8.34154E-013  1.04391E-012
  1.24577E-012  1.41656E-012  1.53387E-012  1.58083E-012  1.55012E-012  1.44588E-012
  1.28280E-012  1.08264E-012  8.69472E-013  6.64927E-013  4.84850E-013  3.37953E-013
  2.26359E-013  1.47385E-013  9.57576E-014  6.55896E-014  5.17757E-014  5.07882E-014
  6.10942E-014  8.35678E-014  1.22403E-013  1.87223E-013  2.97371E-013  4.89838E-013
  8.32694E-013  1.44627E-012  2.53403E-012  4.42392E-012  7.61797E-012  1.28433E-011
 -2.10909E-011 -3.36229E-011 -5.19240E-011 -7.75793E-011 -1.12080E-010 -1.56604E-010
 -2.11911E-010 -2.78609E-010  3.58324E-010  4.56630E-010  5.89222E-010  7.93723E-010
  1.15083E-009  1.82029E-009  3.09905E-009  5.51064E-009  9.93483E-009  1.77833E-008
  3.12191E-008 -5.34012E-008 -8.87136E-008 -1.42909E-007 -2.23066E-007 -3.37253E-007
 -4.93771E-007 -6.99926E-007 -9.60343E-007  1.27498E-006  1.63719E-006  2.03230E-006
  2.43734E-006  2.82239E-006  3.15375E-006  3.39878E-006  3.53129E-006  3.53647E-006
  3.41383E-006  3.17735E-006  2.85278E-006  2.47287E-006  2.07175E-006  1.67993E-006
  1.32084E-006  1.00928E-006  7.51680E-007  5.47627E-007  3.91969E-007  2.77012E-007
  1.94323E-007  1.35989E-007  9.53172E-008  6.70647E-008  4.73708E-008  3.35246E-008
  2.36876E-008  1.66377E-008 -1.15636E-008 -7.91887E-009 -5.32284E-009 -3.50051E-009
 -2.24627E-009 -1.40341E-009 -8.52175E-010 -5.02205E-010 -2.86913E-010 -1.58762E-010
 -8.50289E-011 -4.40525E-011  2.20685E-011  1.06864E-011  5.00075E-012  2.26102E-012
  9.87585E-013  4.16679E-013  1.69806E-013  6.68353E-014  2.54065E-014  9.32742E-015
  3.30712E-015  1.13243E-015  3.74492E-016  1.19605E-016  3.68926E-017
  1.42277E-014  2.60430E-014  4.63351E-014  7.99313E-014  1.33361E-013  2.14690E-013
  3.32733E-013  4.95454E-013  7.07534E-013  9.67473E-013  1.26495E-012  1.57956E-012
  1.88184E-012  2.13719E-012  2.31215E-012  2.38155E-012  2.33454E-012  2.17733E-012
  1.93193E-012  1.63097E-012  1.31052E-012  1.00304E-012  7.32370E-013  5.11661E-013
  3.44242E-013  2.26287E-013  1.50151E-013  1.07352E-013  9.06407E-014  9.51128E-014
  1.18606E-013  1.61821E-013  2.28710E-013  3.27794E-013  4.75352E-013  7.01748E-013
  1.06262E-012  1.65686E-012  2.65324E-012  4.32619E-012  7.09897E-012  1.15883E-011
  1.86392E-011  2.93330E-011  4.49512E-011 -6.68826E-011 -9.64881E-011 -1.34989E-010
 -1.83550E-010 -2.43921E-010  3.20311E-010  4.23744E-010  5.81038E-010  8.51983E-010
  1.36036E-009  2.34714E-009  4.25724E-009  7.87341E-009  1.45109E-008 -2.62812E-008
 -4.64202E-008 -7.96525E-008 -1.32528E-007 -2.13631E-007 -3.33507E-007 -5.04161E-007
 -7.37950E-007 -1.04578E-006 -1.43466E-006 -1.90476E-006 -2.44656E-006 -3.03863E-006
 -3.64708E-006  4.22735E-006  4.72890E-006  5.10235E-006  5.30782E-006  5.32244E-006
  5.14495E-006  4.79585E-006  4.31336E-006  3.74608E-006  3.14475E-006  2.55488E-006
  2.01175E-006  1.53816E-006  1.14466E-006  8.31597E-007  5.92070E-007  4.15011E-007
  2.87899E-007  1.98721E-007  1.37131E-007  9.49234E-008  6.59944E-008  4.60378E-008
  3.21317E-008  2.23439E-008  1.54087E-008 -1.04897E-008 -7.02011E-009 -4.60207E-009
 -2.94643E-009 -1.83789E-009 -1.11474E-009 -6.56419E-010 -3.74809E-010 -2.07320E-010
 -1.11005E-010 -5.74997E-011  2.88012E-011  1.39453E-011  6.52533E-012  2.95019E-012
  1.28856E-012  5.43655E-013  2.21548E-013  8.71999E-014  3.31476E-014  1.21694E-014
  4.31475E-015  1.47746E-015  4.88597E-016  1.56049E-016  4.81340E-017
  2.25251E-014  4.06987E-014  7.15277E-014  1.22008E-013  2.01515E-013  3.21534E-013
  4.94511E-013  7.31559E-013  1.03902E-012  1.41436E-012  1.84252E-012  2.29407E-012
  2.72685E-012  3.09148E-012  3.34030E-012  3.43755E-012  3.36791E-012  3.14044E-012
  2.78670E-012  2.35346E-012  1.89240E-012  1.45011E-012  1.06083E-012  7.43656E-013
  5.03659E-013  3.35811E-013  2.29791E-013  1.74300E-013  1.60053E-013  1.81312E-013
  2.36237E-013  3.26562E-013  4.57186E-013  6.36345E-013  8.77268E-013  1.20252E-012
  1.65261E-012  2.30068E-012  3.27491E-012  4.78914E-012  7.18021E-012  1.09471E-011
  1.67821E-011  2.55818E-011  3.84244E-011 -5.65106E-011 -8.10956E-011 -1.13505E-010
 -1.55464E-010  2.10210E-010  2.85340E-010  3.99108E-010  5.93273E-010  9.57702E-010
  1.67500E-009  3.09749E-009  5.87321E-009  1.11408E-008 -2.08128E-008 -3.79594E-008
 -6.72835E-008 -1.15647E-007 -1.92556E-007 -3.10459E-007 -4.84658E-007 -7.32608E-007
 -1.07239E-006 -1.52021E-006 -2.08693E-006 -2.77394E-006 -3.56875E-006 -4.44150E-006
 -5.34360E-006 -6.20976E-006 -6.96456E-006 -7.53312E-006 -7.85405E-006 -7.89138E-006
 -7.64189E-006 -7.13549E-006 -6.42872E-006 -5.59350E-006 -4.70468E-006 -3.82934E-006
 -3.01978E-006 -2.31041E-006 -1.71809E-006 -1.24478E-006  8.81524E-007  6.12747E-007
  4.20171E-007  2.85820E-007  1.93934E-007  1.31839E-007  9.00297E-008  6.17695E-008
  4.24920E-008  2.91972E-008  1.99453E-008 -1.34801E-008 -8.97277E-009 -5.85892E-009
 -3.74042E-009 -2.32839E-009 -1.41020E-009 -8.29557E-010 -4.73329E-010 -2.61682E-010
 -1.40062E-010 -7.25327E-011  3.63246E-011  1.75858E-011  8.22807E-012  3.71978E-012
  1.62462E-012  6.85417E-013  2.79312E-013  1.09934E-013  4.17891E-014  1.53418E-014
  5.43955E-015  1.86262E-015  6.15970E-016  1.96731E-016  6.06830E-017
  3.46656E-014  6.18065E-014  1.07236E-013  1.80714E-013  2.95171E-013  4.66273E-013
  7.10797E-013  1.04348E-012  1.47235E-012  1.99321E-012  2.58475E-012  3.20623E-012
  3.79976E-012  4.29788E-012  4.63570E-012  4.76479E-012  4.66463E-012  4.34803E-012
  3.85845E-012  3.26009E-012  2.62391E-012  2.01388E-012  1.47724E-012  1.04059E-012
  7.11569E-013  4.84264E-013  3.45922E-013  2.82977E-013  2.85256E-013  3.48037E-013
  4.72298E-013  6.63663E-013  9.30712E-013  1.28336E-012  1.73223E-012  2.29034E-012
  2.97872E-012  3.83777E-012  4.94606E-012  6.44708E-012  8.58255E-012  1.17280E-011
  1.64227E-011  2.33852E-011  3.35055E-011  4.78228E-011  6.75318E-011  9.41478E-011
  1.30131E-010  1.80613E-010  2.57493E-010  3.88318E-010  6.34262E-010  1.12458E-009
  2.11933E-009  4.11776E-009  8.03611E-009 -1.54828E-008 -2.91579E-008 -5.33935E-008
 -9.48220E-008 -1.63115E-007 -2.71668E-007 -4.38040E-007 -6.83882E-007 -1.03407E-006
 -1.51474E-006 -2.15002E-006 -2.95740E-006 -3.94178E-006 -5.08897E-006 -6.35969E-006
 -7.68619E-006 -8.97390E-006 -1.01101E-005 -1.09801E-005 -1.14877E-005 -1.15748E-005
 -1.12340E-005 -1.05091E-005 -9.48429E-006 -8.26643E-006 -6.96570E-006 -5.68019E-006
 -4.48634E-006 -3.43518E-006 -2.55299E-006 -1.84477E-006 -1.29942E-006  8.95469E-007
  6.06613E-007  4.06259E-007  2.70619E-007  1.80298E-007  1.20626E-007  8.11745E-008
  5.48911E-008  3.71789E-008  2.51077E-008  1.68193E-008 -1.11212E-008 -7.22624E-009
 -4.59696E-009 -2.85428E-009 -1.72556E-009 -1.01376E-009 -5.77903E-010 -3.19290E-010
 -1.70818E-010 -8.84314E-011 -4.42765E-011 -2.14320E-011  1.00265E-011  4.53241E-012
  1.97942E-012  8.35067E-013  3.40285E-013  1.33929E-013  5.09097E-014  1.86900E-014
  6.62669E-015  2.26912E-015  7.50404E-016  2.39668E-016  7.39281E-017
  5.19254E-014  9.13640E-014  1.56457E-013  2.60352E-013  4.20221E-013  6.56579E-013
  9.91057E-013  1.44222E-012  2.01948E-012  2.71602E-012  3.50262E-012  4.32488E-012
  5.10635E-012  5.75861E-012  6.19715E-012  6.35926E-012  6.21896E-012  5.79384E-012
  5.14153E-012  4.34668E-012  3.50278E-012  2.69421E-012  1.98359E-012  1.40677E-012
  9.75186E-013  6.83093E-013  5.16671E-013  4.62204E-013  5.11808E-013  6.66175E-013
  9.34533E-013  1.33237E-012  1.87754E-012  2.58567E-012  3.46584E-012  4.51833E-012
  5.73640E-012  7.11447E-012  8.66443E-012  1.04410E-011  1.25746E-011  1.53071E-011
  1.90250E-011  2.42814E-011  3.18058E-011  4.25196E-011  5.76224E-011  7.89249E-011
  1.09826E-010  1.57789E-010  2.40019E-010  3.95609E-010  7.10066E-010  1.36231E-009
  2.71036E-009  5.43958E-009 -1.08060E-008 -2.10124E-008 -3.97546E-008 -7.29583E-008
 -1.29691E-007 -2.23175E-007 -3.71744E-007 -5.99504E-007 -9.36384E-007 -1.41722E-006
 -2.07950E-006 -2.95940E-006 -4.08579E-006 -5.47206E-006 -7.10609E-006 -8.93984E-006
 -1.08816E-005 -1.27954E-005 -1.45118E-005 -1.58528E-005 -1.66647E-005 -1.68521E-005
 -1.63992E-005 -1.53709E-005 -1.38945E-005 -1.21300E-005 -1.02398E-005 -8.36629E-006
 -6.61961E-006 -5.07411E-006 -3.76993E-006 -2.71756E-006 -1.90413E-006 -1.30074E-006
  8.70071E-007  5.73109E-007  3.74176E-007  2.43746E-007  1.59304E-007  1.04804E-007
  6.94371E-008  4.62222E-008  3.07804E-008  2.03964E-008 -1.33762E-008 -8.63905E-009
 -5.47156E-009 -3.38659E-009 -2.04274E-009 -1.19817E-009 -6.82253E-010 -3.76640E-010
 -2.01386E-010 -1.04214E-010 -5.21635E-011 -2.52445E-011  1.18083E-011  5.33731E-012
  2.33076E-012  9.83235E-013  4.00646E-013  1.57682E-013  5.99378E-014  2.20042E-014
  7.80172E-015  2.67148E-015  8.83471E-016  2.82171E-016  8.70398E-017
  7.57571E-014  1.31609E-013  2.22483E-013  3.65531E-013  5.82781E-013  9.00086E-013
  1.34416E-012  1.93722E-012  2.68933E-012  3.58976E-012  4.59950E-012  5.64825E-012
  6.63870E-012  7.45941E-012  8.00469E-012  8.19697E-012  8.00507E-012  7.45263E-012
  6.61340E-012  5.59496E-012  4.51582E-012  3.48321E-012  2.57725E-012  1.84497E-012
  1.30350E-012  9.49677E-013  7.71986E-013  7.61473E-013  9.19418E-013  1.26088E-012
  1.81407E-012  2.61585E-012  3.70411E-012  5.10778E-012  6.83640E-012  8.87138E-012
  1.11624E-011  1.36325E-011  1.61934E-011  1.87745E-011  2.13608E-011  2.40365E-011
  2.70272E-011  3.07340E-011  3.57626E-011  4.29769E-011  5.36686E-011  7.00716E-011
  9.67465E-011  1.43943E-010  2.35187E-010  4.23400E-010  8.23391E-010  1.67412E-009
  3.45227E-009 -7.06879E-009 -1.41912E-008 -2.77417E-008 -5.26196E-008 -9.66760E-008
 -1.71924E-007 -2.95896E-007 -4.92967E-007 -7.95380E-007 -1.24362E-006 -1.88573E-006
 -2.77516E-006 -3.96640E-006 -5.50770E-006 -7.42993E-006 -9.73114E-006 -1.23583E-005
 -1.51910E-005 -1.80348E-005 -2.06341E-005 -2.27094E-005 -2.40131E-005 -2.43872E-005
 -2.38009E-005 -2.23522E-005 -2.02363E-005 -1.76944E-005 -1.49655E-005 -1.22544E-005
 -9.71738E-006 -7.46063E-006 -5.54449E-006 -3.98913E-006 -2.78145E-006 -1.88380E-006
 -1.24403E-006  8.05400E-007  5.14676E-007  3.27083E-007  2.08187E-007  1.33411E-007
  8.62708E-008  5.62361E-008  3.68131E-008  2.40697E-008  1.56265E-008 -1.00174E-008
 -6.31020E-009 -3.89046E-009 -2.34015E-009 -1.36991E-009 -7.78952E-010 -4.29598E-010
 -2.29542E-010 -1.18725E-010 -5.94063E-011 -2.87425E-011  1.34421E-011  6.07498E-012
  2.65265E-012  1.11895E-012  4.55926E-013  1.79433E-013  6.82043E-014  2.50387E-014
  8.87761E-015  3.03990E-015  1.00532E-015  3.21095E-016  9.90491E-017
  1.07675E-013  1.84837E-013  3.08628E-013  5.00779E-013  7.88662E-013  1.20373E-012
  1.77765E-012  2.53564E-012  3.48723E-012  4.61606E-012  5.87135E-012  7.16491E-012
  8.37695E-012  9.37196E-012  1.00228E-011  1.02376E-011  9.98092E-012  9.28392E-012
  8.23807E-012  6.97543E-012  5.64124E-012  4.36715E-012  3.25267E-012  2.35824E-012
  1.70989E-012  1.31160E-012  1.16092E-012  1.26330E-012  1.64230E-012  2.34408E-012
  3.43554E-012  4.99599E-012  7.10270E-012  9.81175E-012  1.31365E-011  1.70283E-011
  2.13641E-011 -2.59480E-011 -3.05301E-011 -3.48441E-011 -3.86623E-011  4.18585E-011
  4.44702E-011  4.67532E-011  4.92332E-011  5.27964E-011  5.89392E-011  7.04740E-011
  9.33588E-011  1.41068E-010  2.44377E-010  4.72089E-010  9.72756E-010  2.05465E-009
 -4.33151E-009 -8.97480E-009 -1.81269E-008 -3.55393E-008 -6.74978E-008 -1.24073E-007
 -2.20683E-007 -3.79876E-007 -6.33155E-007 -1.02257E-006 -1.60176E-006 -2.43608E-006
 -3.60116E-006 -5.17889E-006 -7.24923E-006 -9.87518E-006 -1.30792E-005 -1.68119E-005
 -2.09200E-005 -2.51275E-005 -2.90495E-005 -3.22481E-005 -3.43254E-005 -3.50226E-005
 -3.42841E-005 -3.22605E-005 -2.92518E-005 -2.56214E-005 -2.17185E-005 -1.78331E-005
 -1.41822E-005 -1.09146E-005 -8.12007E-006 -5.83563E-006 -4.05203E-006 -2.72254E-006
 -1.77571E-006 -1.12992E-006  7.06237E-007  4.37141E-007  2.70233E-007  1.68060E-007
  1.05624E-007  6.71397E-008  4.30426E-008  2.76840E-008  1.77506E-008 -1.12749E-008
 -7.05521E-009 -4.32906E-009 -2.59515E-009 -1.51554E-009 -8.60298E-010 -4.73895E-010
 -2.52997E-010 -1.30779E-010 -6.54101E-011 -3.16378E-011 -1.47930E-011  6.68449E-012
  2.91847E-012  1.23098E-012  5.01549E-013  1.97381E-013  7.50251E-014  2.75425E-014
  9.76537E-015  3.34394E-015  1.10589E-015  3.53230E-016  1.08968E-016
  1.49056E-013  2.53091E-013  4.17758E-013  6.69881E-013  1.04250E-012  1.57265E-012
  2.29646E-012  3.24103E-012  4.41371E-012  5.79047E-012  7.30674E-012  8.85482E-012
  1.02916E-011  1.14576E-011  1.22053E-011  1.24301E-011  1.20942E-011  1.12378E-011
  9.97123E-012  8.45186E-012  6.85217E-012  5.32924E-012  4.00366E-012  2.95242E-012
  2.21556E-012  1.81234E-012  1.76146E-012  2.09995E-012  2.89684E-012  4.25875E-012
  6.32562E-012  9.25565E-012  1.31991E-011  1.82629E-011  2.44700E-011  3.17216E-011
 -3.97712E-011 -4.82210E-011 -5.65491E-011 -6.41690E-011 -7.05168E-011 -7.51537E-011
 -7.78677E-011  7.87610E-011  7.83298E-011  7.75879E-011  7.83873E-011  8.43096E-011
  1.02957E-010  1.51410E-010  2.68409E-010  5.40141E-010  1.15211E-009  2.48851E-009
 -5.31325E-009 -1.10830E-008 -2.24594E-008 -4.41002E-008 -8.38070E-008 -1.54081E-007
 -2.74092E-007 -4.71976E-007 -7.87321E-007 -1.27365E-006 -2.00064E-006 -3.05583E-006
 -4.54503E-006 -6.58985E-006 -9.31908E-006 -1.28491E-005 -1.72485E-005 -2.24859E-005
 -2.83727E-005 -3.45221E-005 -4.03612E-005 -4.52153E-005 -4.84583E-005 -4.96771E-005
 -4.87792E-005 -4.59953E-005 -4.17813E-005 -3.66762E-005 -3.11804E-005 -2.56948E-005
 -2.05134E-005 -1.58406E-005 -1.18091E-005 -8.48574E-006 -5.87369E-006 -3.91928E-006
 -2.52726E-006 -1.58188E-006 -9.67393E-007  5.82882E-007  3.49337E-007  2.10188E-007
  1.27861E-007  7.88933E-008  4.93191E-008  3.10899E-008  1.96316E-008  1.23298E-008
 -7.65265E-009 -4.66842E-009 -2.78708E-009 -1.62291E-009 -9.19374E-010 -5.05713E-010
 -2.69713E-010 -1.39322E-010 -6.96482E-011 -3.36758E-011 -1.57420E-011  7.11206E-012
  3.10476E-012  1.30945E-012  5.33487E-013  2.09943E-013  7.97986E-014  2.92949E-014
  1.03869E-014  3.55687E-015  1.17638E-015  3.75775E-016  1.15937E-016
  2.00854E-013  3.37720E-013  5.51647E-013  8.74954E-013  1.34650E-012  2.00863E-012
  2.90104E-012  4.05127E-012  5.46247E-012  7.10076E-012  8.88581E-012  1.06892E-011
  1.23445E-011  1.36696E-011  1.44988E-011  1.47172E-011  1.42873E-011  1.32600E-011
  1.17651E-011  9.98514E-012  8.11983E-012  6.35209E-012  4.82564E-012  3.63863E-012
  2.85344E-012  2.51801E-012  2.69239E-012  3.47398E-012  5.01594E-012  7.53407E-012
  1.12984E-011  1.66064E-011 -2.37369E-011 -3.28867E-011 -4.40977E-011 -5.71879E-011
 -7.17019E-011 -8.69017E-011 -1.01809E-010 -1.15306E-010 -1.26282E-010 -1.33806E-010
 -1.37300E-010 -1.36680E-010 -1.32471E-010  1.25959E-010  1.19560E-010  1.17869E-010
  1.30397E-010  1.78113E-010  3.08094E-010  6.24530E-010  1.35108E-009 -2.95026E-009
 -6.34076E-009 -1.32729E-008 -2.69426E-008 -5.29402E-008 -1.00628E-007 -1.85026E-007
 -3.29222E-007 -5.67289E-007 -9.47644E-007 -1.53679E-006 -2.42342E-006 -3.72277E-006
 -5.58030E-006 -8.17227E-006 -1.16978E-005 -1.63537E-005 -2.22825E-005 -2.94916E-005
 -3.77560E-005 -4.65448E-005 -5.50267E-005 -6.21943E-005 -6.70979E-005 -6.91055E-005
 -6.80736E-005 -6.43466E-005 -5.85966E-005 -5.15969E-005 -4.40417E-005 -3.64671E-005
 -2.92592E-005 -2.26953E-005 -1.69715E-005 -1.22064E-005 -8.43222E-006 -5.59507E-006
 -3.57232E-006 -2.20300E-006 -1.32004E-006  7.74863E-007  4.50087E-007  2.61513E-007
  1.53457E-007  9.15084E-008  5.55239E-008  3.41620E-008  2.11725E-008  1.31154E-008
 -8.05976E-009 -4.88222E-009 -2.90030E-009 -1.68298E-009 -9.51093E-010 -5.22276E-010
 -2.78218E-010 -1.43597E-010 -7.17437E-011 -3.46750E-011 -1.62044E-011  7.31953E-012
  3.19489E-012  1.34734E-012  5.48893E-013  2.15999E-013  8.21004E-014  3.01406E-014
  1.06873E-014  3.66005E-015  1.21066E-015  3.86799E-016  1.19373E-016
  2.63264E-013  4.38855E-013  7.10192E-013  1.11535E-012  1.69895E-012  2.50811E-012
  3.58499E-012  4.95583E-012  6.61746E-012  8.52396E-012  1.05776E-011  1.26287E-011
  1.44881E-011  1.59532E-011 -1.68435E-011 -1.70372E-011 -1.64997E-011 -1.52942E-011
 -1.35703E-011 -1.15352E-011  9.41494E-012  7.41886E-012  5.71680E-012  4.43519E-012
  3.67173E-012  3.52419E-012  4.12598E-012  5.68046E-012  8.48623E-012  1.29456E-011
  1.95490E-011 -2.88288E-011 -4.12801E-011 -5.72517E-011 -7.68192E-011 -9.96640E-011
 -1.24987E-010 -1.51490E-010 -1.77445E-010 -2.00863E-010 -2.19746E-010 -2.32381E-010
 -2.37625E-010 -2.35137E-010 -2.25547E-010 -2.10612E-010  1.93606E-010  1.80472E-010
  1.82919E-010  2.25978E-010  3.64975E-010  7.21542E-010  1.55604E-009 -3.40610E-009
 -7.33864E-009 -1.53849E-008 -3.12520E-008 -6.14229E-008 -1.16762E-007 -2.14729E-007
 -3.82273E-007 -6.59468E-007 -1.10396E-006 -1.79645E-006 -2.84745E-006 -4.40550E-006
 -6.66570E-006 -9.87506E-006 -1.43261E-005 -2.03253E-005 -2.81202E-005 -3.77790E-005
 -4.90417E-005 -6.12005E-005 -7.30946E-005 -8.32865E-005 -9.04053E-005 -9.35349E-005
 -9.24658E-005 -8.76878E-005 -8.01423E-005 -7.08865E-005 -6.08386E-005 -5.06854E-005
 -4.09195E-005 -3.19131E-005 -2.39594E-005 -1.72634E-005 -1.19145E-005 -7.87212E-006
 -4.98523E-006 -3.03523E-006 -1.78603E-006 -1.02351E-006  5.76958E-007  3.23688E-007
  1.82872E-007  1.05015E-007  6.15714E-008  3.68103E-008  2.23071E-008  1.35891E-008
 -8.25100E-009 -4.95578E-009 -2.92657E-009 -1.69123E-009 -9.53021E-010 -5.22298E-010
 -2.77848E-010 -1.43269E-010 -7.15327E-011 -3.45572E-011 -1.61442E-011  7.29075E-012
  3.18187E-012  1.34173E-012  5.46583E-013  2.15090E-013  8.17577E-014  3.00172E-014
  1.06449E-014  3.64630E-015  1.20649E-015  3.85649E-016  1.19103E-016
  3.35384E-013  5.54900E-013  8.90666E-013  1.38658E-012  2.09276E-012  3.06037E-012
  4.33274E-012  5.93301E-012  7.84969E-012  1.00230E-011  1.23366E-011 -1.46196E-011
 -1.66618E-011 -1.82430E-011 -1.91714E-011 -1.93222E-011 -1.86666E-011 -1.72812E-011
 -1.53356E-011 -1.30603E-011  1.07071E-011  8.51274E-012  6.67802E-012  5.36835E-012
  4.73633E-012  4.96143E-012  6.29865E-012  9.12621E-012  1.39809E-011 -2.15685E-011
 -3.27365E-011 -4.83969E-011 -6.93942E-011 -9.63227E-011 -1.29314E-010 -1.67833E-010
 -2.10533E-010 -2.55220E-010 -2.98969E-010 -3.38408E-010 -3.70131E-010 -3.91192E-010
 -3.99573E-010 -3.94561E-010 -3.76979E-010 -3.49342E-010 -3.16203E-010  2.85308E-010
  2.70932E-010  3.02221E-010  4.42159E-010  8.27911E-010  1.75201E-009 -3.81758E-009
 -8.22051E-009 -1.72364E-008 -3.50170E-008 -6.88257E-008 -1.30850E-007 -2.40737E-007
 -4.28988E-007 -7.41397E-007 -1.24485E-006 -2.03496E-006 -3.24635E-006 -5.06578E-006
 -7.74700E-006 -1.16221E-005 -1.70975E-005 -2.46143E-005 -3.45507E-005 -4.70549E-005
 -6.18336E-005 -7.79776E-005 -9.39441E-005 -1.07793E-004 -1.17661E-004 -1.22299E-004
 -1.21415E-004 -1.15658E-004 -1.06261E-004 -9.45788E-005 -8.17542E-005 -6.86253E-005
 -5.58039E-005 -4.37912E-005 -3.30263E-005 -2.38536E-005 -1.64603E-005 -1.08421E-005
 -6.82134E-006 -4.10930E-006 -2.38096E-006 -1.33596E-006 -7.32816E-007  3.97656E-007
  2.16300E-007  1.19375E-007  6.73878E-008  3.89803E-008  2.30048E-008  1.37372E-008
  8.22152E-009 -4.88820E-009 -2.86638E-009 -1.64841E-009 -9.25796E-010 -5.06213E-010
 -2.68867E-010 -1.38488E-010 -6.90943E-011 -3.33622E-011 -1.55806E-011  7.03464E-012
  3.06968E-012  1.29433E-012  5.27276E-013  2.07505E-013  7.88849E-014  2.89689E-014
  1.02767E-014  3.52201E-015  1.16628E-015  3.73241E-016  1.15480E-016
  4.14966E-013  6.82153E-013  1.08718E-012  1.67961E-012  2.51456E-012  3.64630E-012
  5.11802E-012  6.94816E-012  9.11518E-012  1.15442E-011 -1.41000E-011 -1.65913E-011
 -1.87892E-011 -2.04593E-011 -2.14025E-011 -2.14947E-011 -2.07154E-011 -1.91559E-011
 -1.70046E-011 -1.45146E-011  1.19627E-011  9.61541E-012  7.71169E-012  6.47176E-012
  6.13129E-012  6.99720E-012  9.51555E-012  1.43387E-011 -2.23754E-011 -3.48039E-011
 -5.30260E-011 -7.85426E-011 -1.12740E-010 -1.56592E-010 -2.10321E-010 -2.73060E-010
 -3.42617E-010 -4.15419E-010 -4.86703E-010 -5.50964E-010 -6.02635E-010 -6.36880E-010
 -6.50353E-010 -6.41783E-010 -6.12309E-010 -5.65604E-010 -5.08088E-010  4.49952E-010
  4.08520E-010  4.17052E-010  5.45119E-010  9.42168E-010  1.92532E-009 -4.14720E-009
 -8.90083E-009 -1.86459E-008 -3.78713E-008 -7.44373E-008 -1.41565E-007 -2.60664E-007
 -4.65232E-007 -8.06177E-007 -1.35916E-006 -2.23486E-006 -3.59330E-006 -5.66283E-006
 -8.76204E-006 -1.33175E-005 -1.98616E-005 -2.89834E-005 -4.12039E-005 -5.67583E-005
 -7.53210E-005 -9.57747E-005 -1.16182E-004 -1.34087E-004 -1.47118E-004 -1.53679E-004
 -1.53381E-004 -1.47004E-004 -1.36033E-004 -1.22074E-004 -1.06451E-004 -9.01357E-005
 -7.38754E-005 -5.83493E-005 -4.42114E-005 -3.20147E-005 -2.20984E-005 -1.45229E-005
 -9.08996E-006 -5.42895E-006 -3.10559E-006 -1.71173E-006 -9.16879E-007 -4.82758E-007
  2.53308E-007  1.34353E-007  7.28692E-008  4.06414E-008  2.32693E-008  1.35748E-008
  7.98738E-009 -4.69249E-009 -2.72896E-009 -1.56053E-009 -8.73063E-010 -4.76129E-010
 -2.52438E-010 -1.29869E-010 -6.47411E-011 -3.12433E-011 -1.45860E-011  6.58419E-012
  2.87285E-012  1.21135E-012  4.93523E-013  1.94265E-013  7.38793E-014  2.71464E-014
  9.63861E-015  3.30771E-015  1.09751E-015  3.52305E-016  1.09512E-016
  4.98334E-013  8.14708E-013  1.29057E-012  1.98071E-012  2.94452E-012  4.23836E-012
  5.90398E-012  7.95378E-012  1.03552E-011  1.30178E-011 -1.57881E-011 -1.84562E-011
 -2.07776E-011 -2.25076E-011 -2.34438E-011 -2.34662E-011 -2.25645E-011 -2.08450E-011
 -1.85142E-011 -1.58464E-011  1.31435E-011  1.07054E-011  8.82008E-012  7.78439E-012
  7.95581E-012  9.83145E-012  1.41436E-011  2.19551E-011 -3.47305E-011 -5.43525E-011
 -8.30489E-011 -1.23197E-010 -1.76989E-010 -2.45969E-010 -3.30490E-010 -4.29198E-010
 -5.38651E-010 -6.53233E-010 -7.65451E-010 -8.66643E-010 -9.48040E-010 -1.00201E-009
 -1.02324E-009 -1.00965E-009 -9.62846E-010 -8.88205E-010 -7.94817E-010 -6.96205E-010
  6.13414E-010  5.83843E-010  6.82235E-010  1.06599E-009  2.06671E-009  4.36519E-009
 -9.30943E-009 -1.94641E-008 -3.95136E-008 -7.76766E-008 -1.47829E-007 -2.72584E-007
 -4.87684E-007 -8.48259E-007 -1.43787E-006 -2.38166E-006 -3.86515E-006 -6.15932E-006
 -9.64941E-006 -1.48582E-005 -2.24436E-005 -3.31388E-005 -4.75984E-005 -6.61355E-005
 -8.83904E-005 -1.13056E-004 -1.37844E-004 -1.59848E-004 -1.76253E-004 -1.85148E-004
 -1.86025E-004 -1.79717E-004 -1.67840E-004 -1.52126E-004 -1.33997E-004 -1.14524E-004
 -9.46154E-005 -7.51974E-005 -5.72233E-005 -4.15340E-005 -2.86784E-005 -1.88132E-005
 -1.17261E-005 -6.95454E-006 -3.93698E-006 -2.13823E-006 -1.12263E-006 -5.75828E-007
  2.92474E-007  1.49379E-007  7.78334E-008  4.17700E-008  2.31304E-008  1.31416E-008
  7.58264E-009  4.39348E-009 -2.53083E-009 -1.43788E-009 -8.00937E-010 -4.35513E-010
 -2.30449E-010 -1.18401E-010 -5.89738E-011 -2.84446E-011  1.32752E-011  5.99173E-012
  2.61443E-012  1.10259E-012  4.49386E-013  1.77002E-013  6.73798E-014  2.47948E-014
  8.82331E-015  3.03814E-015  1.01323E-015  3.27783E-016  1.03097E-016
  5.80536E-013  9.44714E-013  1.48883E-012  2.27217E-012  3.35747E-012  4.80207E-012
  6.64517E-012  8.89230E-012  1.14995E-011  1.43614E-011 -1.73079E-011 -2.01136E-011
 -2.25218E-011 -2.42820E-011 -2.51921E-011 -2.51392E-011 -2.41244E-011 -2.22687E-011
 -1.97956E-011  1.69988E-011  1.42065E-011  1.17575E-011  1.00035E-011  9.34663E-012
  1.03167E-011  1.36827E-011  2.05870E-011  3.26805E-011 -5.22234E-011 -8.21059E-011
 -1.25736E-010 -1.86744E-010 -2.68475E-010 -3.73285E-010 -5.01724E-010 -6.51742E-010
 -8.18119E-010 -9.92332E-010 -1.16300E-009 -1.31695E-009 -1.44086E-009 -1.52311E-009
 -1.55559E-009 -1.53507E-009 -1.46383E-009 -1.34964E-009 -1.20532E-009 -1.04891E-009
  9.06112E-010  8.18644E-010  8.64910E-010  1.20535E-009  2.17442E-009  4.45667E-009
 -9.40691E-009 -1.96047E-008 -3.97702E-008 -7.82118E-008 -1.49034E-007 -2.75426E-007
 -4.94509E-007 -8.64550E-007 -1.47578E-006 -2.46655E-006 -4.04660E-006 -6.52789E-006
 -1.03592E-005 -1.61525E-005 -2.46779E-005 -3.67896E-005 -5.32467E-005 -7.44140E-005
 -9.98944E-005 -1.28233E-004 -1.56895E-004 -1.82661E-004 -2.02413E-004 -2.14003E-004
 -2.16773E-004 -2.11469E-004 -1.99651E-004 -1.82996E-004 -1.62906E-004 -1.40520E-004
 -1.16951E-004 -9.34509E-005 -7.13614E-005 -5.18838E-005 -3.58250E-005 -2.34614E-005
 -1.45709E-005 -8.59190E-006 -4.82259E-006 -2.58792E-006 -1.33654E-006 -6.70655E-007
 -3.31177E-007  1.63473E-007  8.19881E-008  4.23330E-008  2.26340E-008  1.24946E-008
  7.05405E-009  4.02419E-009 -2.29343E-009 -1.29362E-009 -7.17112E-010 -3.88687E-010
 -2.05241E-010 -1.05307E-010 -5.24076E-011 -2.52657E-011  1.17895E-011  5.32159E-012
  2.32280E-012  9.80241E-013  3.99939E-013  1.57783E-013  6.02116E-014  2.22395E-014
  7.95842E-015  2.76356E-015  9.33442E-016  3.07764E-016  9.95572E-017
  6.55768E-013  1.06305E-012  1.66815E-012  2.53385E-012  3.72510E-012  5.29912E-012
  7.29170E-012  9.70115E-012  1.24727E-011  1.54876E-011 -1.85620E-011 -2.14586E-011
 -2.39132E-011 -2.56736E-011 -2.65420E-011 -2.64143E-011 -2.53041E-011 -2.33458E-011
 -2.07780E-011  1.79129E-011  1.51063E-011  1.27437E-011  1.12585E-011  1.11943E-011
  1.33151E-011  1.87622E-011  2.92406E-011  4.72081E-011 -7.60156E-011 -1.19935E-010
 -1.83993E-010 -2.73535E-010 -3.93489E-010 -5.47327E-010 -7.35872E-010 -9.56128E-010
 -1.20045E-009 -1.45634E-009 -1.70708E-009 -1.93337E-009 -2.11563E-009 -2.23677E-009
 -2.28487E-009 -2.25511E-009 -2.15069E-009 -1.98266E-009 -1.76891E-009 -1.53345E-009
  1.30795E-009  1.13891E-009  1.10711E-009  1.37125E-009  2.25706E-009  4.42836E-009
 -9.19871E-009 -1.90732E-008 -3.86498E-008 -7.60631E-008 -1.45230E-007 -2.69293E-007
 -4.85889E-007 -8.55282E-007 -1.47293E-006 -2.48858E-006 -4.13366E-006 -6.75693E-006
 -1.08630E-005 -1.71392E-005 -2.64435E-005 -3.97157E-005 -5.77763E-005 -8.10067E-005
 -1.08971E-004 -1.40128E-004 -1.71827E-004 -2.00728E-004 -2.23589E-004 -2.38116E-004
 -2.43462E-004 -2.40126E-004 -2.29387E-004 -2.12672E-004 -1.91253E-004 -1.66330E-004
 -1.39270E-004 -1.11732E-004 -8.55128E-005 -6.22191E-005 -4.29362E-005 -2.80655E-005
 -1.73730E-005 -1.01934E-005 -5.68122E-006 -3.01896E-006 -1.53843E-006 -7.58215E-007
 -3.65713E-007  1.75284E-007  8.49417E-008  4.22839E-008  2.18339E-008  1.16999E-008
  6.45469E-009  3.62133E-009  2.04020E-009 -1.14193E-009 -6.29805E-010 -3.40238E-010
 -1.79281E-010 -9.18701E-011  4.56894E-011  2.20219E-011  1.02776E-011  4.64186E-012
  2.02830E-012  8.57442E-013  3.50771E-013  1.38944E-013  5.33447E-014  1.98830E-014
  7.21242E-015  2.55545E-015  8.88927E-016  3.05669E-016  1.04779E-016
  7.18014E-013  1.16034E-012  1.81444E-012  2.74539E-012  4.01908E-012  5.69157E-012
  7.79468E-012  1.03197E-011  1.32025E-011  1.63135E-011 -1.94587E-011 -2.23937E-011
 -2.48517E-011 -2.65830E-011 -2.73975E-011 -2.72018E-011 -2.60213E-011 -2.40025E-011
 -2.13970E-011  1.85341E-011  1.57994E-011  1.36343E-011  1.25759E-011  1.33500E-011
  1.70269E-011  2.52358E-011  4.04205E-011 -6.60981E-011 -1.07053E-010 -1.69369E-010
 -2.60200E-010 -3.87147E-010 -5.57213E-010 -7.75347E-010 -1.04273E-009 -1.35514E-009
 -1.70176E-009 -2.06487E-009 -2.42080E-009 -2.74215E-009 -3.00115E-009 -3.17357E-009
 -3.24245E-009 -3.20090E-009 -3.05333E-009 -2.81509E-009 -2.51067E-009 -2.17194E-009
 -1.83815E-009  1.56150E-009  1.42449E-009  1.58030E-009  2.33623E-009  4.31462E-009
  8.74696E-009 -1.79884E-008 -3.63828E-008 -7.16710E-008 -1.37236E-007 -2.55658E-007
 -4.64345E-007 -8.24522E-007 -1.43542E-006 -2.45599E-006 -4.13579E-006 -6.85431E-006
 -1.11612E-005 -1.78006E-005 -2.76894E-005 -4.18137E-005 -6.10112E-005 -8.56472E-005
 -1.15251E-004 -1.48259E-004 -1.82040E-004 -2.13312E-004 -2.38876E-004 -2.56377E-004
 -2.64735E-004 -2.64054E-004 -2.55144E-004 -2.39039E-004 -2.16821E-004 -1.89763E-004
 -1.59546E-004 -1.28285E-004 -9.82559E-005 -7.14626E-005 -4.92482E-005 -3.21185E-005
 -1.98172E-005 -1.15758E-005 -6.41309E-006 -3.38057E-006 -1.70422E-006 -8.27913E-007
 -3.91821E-007 -1.83302E-007  8.62685E-008  4.15764E-008  2.07879E-008  1.08255E-008
  5.83769E-009  3.22084E-009  1.79370E-009 -9.96259E-010 -5.46737E-010  2.94444E-010
  1.54864E-010  7.92830E-011  3.94193E-011  1.90063E-011  8.87896E-012  4.01713E-012
  1.76018E-012  7.47252E-013  3.07647E-013  1.23029E-013  4.79084E-014  1.82333E-014
  6.81730E-015  2.52114E-015  9.29722E-016  3.44803E-016  1.29526E-016
  7.61831E-013  1.22815E-012  1.91515E-012  2.88879E-012  4.21465E-012  5.94665E-012
  8.11242E-012  1.06971E-011  1.36289E-011  1.67712E-011 -1.99242E-011 -2.28414E-011
 -2.52586E-011 -2.69331E-011 -2.76851E-011 -2.74330E-011 -2.62134E-011 -2.41828E-011
 -2.16027E-011  1.88188E-011  1.62492E-011  1.44011E-011  1.39381E-011  1.58130E-011
  2.14787E-011  3.31763E-011  5.42767E-011 -8.96273E-011 -1.45811E-010 -2.31192E-010
 -3.55590E-010 -5.29444E-010 -7.62373E-010 -1.06118E-009 -1.42751E-009 -1.85562E-009
 -2.33071E-009 -2.82853E-009 -3.31667E-009 -3.75759E-009 -4.11324E-009 -4.35040E-009
 -4.44579E-009 -4.38992E-009 -4.18876E-009 -3.86305E-009 -3.44571E-009 -2.97848E-009
 -2.51025E-009  2.10048E-009  1.83376E-009  1.85593E-009  2.45010E-009  4.18400E-009
  8.18115E-009  1.65991E-008 -3.34450E-008 -6.59307E-008 -1.26694E-007 -2.37429E-007
 -4.34831E-007 -7.80316E-007 -1.37561E-006 -2.38658E-006 -4.07682E-006 -6.84907E-006
 -1.12854E-005 -1.81668E-005 -2.84410E-005 -4.31049E-005 -6.29790E-005 -8.83908E-005
 -1.18844E-004 -1.52809E-004 -1.87777E-004 -2.20649E-004 -2.48376E-004 -2.68589E-004
 -2.79948E-004 -2.82075E-004 -2.75226E-004 -2.59991E-004 -2.37272E-004 -2.08461E-004
 -1.75589E-004 -1.41225E-004 -1.08077E-004 -7.84796E-005 -5.39648E-005 -3.50975E-005
 -2.15821E-005 -1.25541E-005 -6.91874E-006 -3.62282E-006 -1.81063E-006 -8.69721E-007
 -4.05583E-007 -1.86190E-007  8.56230E-008  4.01925E-008  1.95591E-008  9.93655E-009
  5.25118E-009  2.85420E-009  1.57319E-009  8.67917E-010  4.74315E-010  2.54826E-010
  1.33872E-010  6.85227E-011  3.40918E-011  1.64633E-011  7.71163E-012  3.50369E-012
  1.54503E-012  6.62215E-013  2.76530E-013  1.12910E-013  4.53083E-014  1.79876E-014
  7.12126E-015  2.83442E-015  1.14176E-015  4.66984E-016  1.93718E-016
  7.83137E-013  1.26021E-012  1.96103E-012  2.95099E-012  4.29403E-012  6.04122E-012
  8.21604E-012  1.07987E-011  1.37124E-011 -1.68171E-011 -1.99123E-011 -2.27549E-011
 -2.50882E-011 -2.66805E-011 -2.73648E-011 -2.70718E-011 -2.58479E-011 -2.38569E-011
 -2.13680E-011  1.87417E-011  1.64306E-011  1.50181E-011  1.53163E-011  1.85478E-011
  2.66225E-011  4.25134E-011  7.07017E-011 -1.17628E-010 -1.92032E-010 -3.05007E-010
 -4.69578E-010 -6.99584E-010 -1.00779E-009 -1.40322E-009 -1.88812E-009 -2.45491E-009
 -3.08404E-009 -3.74347E-009 -4.39031E-009 -4.97489E-009 -5.44682E-009 -5.76211E-009
 -5.88993E-009 -5.81769E-009 -5.55328E-009 -5.12404E-009 -4.57313E-009 -3.95450E-009
 -3.32913E-009  2.76601E-009  2.35378E-009  2.23221E-009  2.66037E-009  4.14999E-009
  7.71277E-009  1.53017E-008  3.05766E-008  6.02066E-008  1.16066E-007  2.18927E-007
  4.04670E-007  7.34602E-007  1.31210E-006  2.30793E-006  3.99541E-006  6.79250E-006
 -1.13003E-005 -1.83168E-005 -2.87953E-005 -4.37165E-005 -6.38612E-005 -8.95114E-005
 -1.20159E-004 -1.54343E-004 -1.89729E-004 -2.23454E-004 -2.52654E-004 -2.74960E-004
 -2.88773E-004 -2.93241E-004 -2.88097E-004 -2.73558E-004 -2.50424E-004 -2.20255E-004
 -1.85427E-004 -1.48892E-004 -1.13677E-004 -8.23164E-005 -5.64303E-005 -3.65798E-005
 -2.24123E-005 -1.29842E-005 -7.12221E-006 -3.70854E-006 -1.84082E-006 -8.76696E-007
 -4.04452E-007 -1.83179E-007 -8.28669E-008  3.81773E-008  1.82210E-008  9.09209E-009
  4.73478E-009  2.54586E-009  1.39310E-009  7.65139E-010  4.17124E-010  2.23879E-010
  1.17633E-010  6.02840E-011  3.00642E-011  1.45747E-011  6.86777E-012  3.14838E-012
  1.40696E-012  6.14930E-013  2.64121E-013  1.12198E-013  4.75008E-014  2.02023E-014
  8.68827E-015  3.79087E-015  1.67639E-015  7.47663E-016  3.33888E-016
  7.79838E-013  1.25337E-012  1.94755E-012  2.92574E-012  4.24911E-012  5.96522E-012
  8.09375E-012  1.06114E-011  1.34395E-011 -1.64384E-011 -1.94120E-011 -2.21257E-011
 -2.43350E-011 -2.58229E-011 -2.64373E-011 -2.61209E-011 -2.49284E-011 -2.30281E-011
 -2.06939E-011  1.82993E-011  1.63334E-011  1.54631E-011  1.66678E-011  2.14753E-011
  3.23149E-011  5.29924E-011 -8.92536E-011 -1.49355E-010 -2.44494E-010 -3.88881E-010
 -5.99193E-010 -8.93159E-010 -1.28713E-009 -1.79272E-009 -2.41283E-009 -3.13783E-009
 -3.94279E-009 -4.78679E-009 -5.61500E-009 -6.36394E-009 -6.96917E-009 -7.37441E-009
 -7.54028E-009 -7.45072E-009 -7.11596E-009 -6.57117E-009 -5.87165E-009 -5.08604E-009
 -4.29033E-009  3.56652E-009  3.01140E-009  2.76422E-009  3.06839E-009  4.39371E-009
  7.66504E-009  1.46761E-008  2.88207E-008  5.63664E-008  1.08654E-007  2.05881E-007
  3.83550E-007  7.03246E-007  1.26995E-006  2.25809E-006  3.94693E-006  6.76179E-006
  1.13093E-005  1.83852E-005  2.89253E-005 -4.38723E-005 -6.39535E-005 -8.94038E-005
 -1.19713E-004 -1.53505E-004 -1.88624E-004 -2.22433E-004 -2.52239E-004 -2.75676E-004
 -2.90922E-004 -2.96754E-004 -2.92526E-004 -2.78235E-004 -2.54687E-004 -2.23646E-004
 -1.87770E-004 -1.50259E-004 -1.14290E-004 -8.24409E-005 -5.62968E-005 -3.63523E-005
 -2.21859E-005 -1.28012E-005 -6.99174E-006 -3.62359E-006 -1.78925E-006 -8.47051E-007
 -3.88076E-007 -1.74360E-007 -7.81662E-008  3.56642E-008  1.68608E-008  8.34416E-009
  4.31810E-009  2.31224E-009  1.26240E-009  6.92777E-010  3.77774E-010  2.03002E-010
  1.06896E-010  5.49692E-011  2.75557E-011  1.34622E-011  6.41672E-012  2.99168E-012
  1.37003E-012  6.19857E-013  2.79097E-013  1.26045E-013  5.74890E-014  2.65872E-014
  1.24656E-014  5.89975E-015  2.79893E-015  1.32063E-015  6.15328E-016
  7.52178E-013  1.20810E-012  1.87561E-012  2.81471E-012  4.08274E-012  5.72335E-012
  7.75286E-012  1.01462E-011  1.28255E-011 -1.56556E-011 -1.84495E-011 -2.09857E-011
 -2.30364E-011 -2.44020E-011 -2.49465E-011 -2.46246E-011 -2.34972E-011 -2.17343E-011
  1.96113E-011  1.75127E-011  1.59637E-011  1.57187E-011  1.79355E-011  2.44692E-011
  3.83079E-011  6.41548E-011 -1.09119E-010 -1.83417E-010 -3.00901E-010 -4.79147E-010
 -7.38786E-010 -1.10176E-009 -1.58831E-009 -2.21284E-009 -2.97902E-009 -3.87504E-009
 -4.87018E-009 -5.91394E-009 -6.93867E-009 -7.86596E-009 -8.61622E-009 -9.11999E-009
 -9.32873E-009 -9.22289E-009 -8.81560E-009 -8.15112E-009 -7.29896E-009 -6.34528E-009
 -5.38492E-009  4.51807E-009  3.85711E-009  3.55227E-009  3.85049E-009  5.21319E-009
  8.53879E-009  1.55704E-008  2.96283E-008  5.69095E-008  1.08766E-007  2.05656E-007
  3.83885E-007  7.06757E-007  1.28219E-006  2.28864E-006  4.00932E-006  6.87054E-006
  1.14721E-005  1.85888E-005  2.91157E-005  4.39356E-005  6.37072E-005  8.86130E-005
 -1.18142E-004 -1.50995E-004 -1.85172E-004 -2.18229E-004 -2.47613E-004 -2.70971E-004
 -2.86354E-004 -2.92325E-004 -2.88063E-004 -2.73522E-004 -2.49619E-004 -2.18312E-004
 -1.82434E-004 -1.45261E-004 -1.09934E-004 -7.89115E-005 -5.36347E-005 -3.44792E-005
 -2.09534E-005 -1.20407E-005 -6.55049E-006 -3.38198E-006 -1.66386E-006 -7.85028E-007
 -3.58615E-007 -1.60782E-007 -7.20133E-008  3.28781E-008  1.55792E-008  7.73742E-009
  4.02084E-009  2.16205E-009  1.18495E-009  6.52578E-010  3.57088E-010  1.92614E-010
  1.01901E-010  5.27329E-011  2.66748E-011  1.32050E-011  6.41636E-012  3.07513E-012
  1.46321E-012  6.96531E-013  3.34167E-013  1.62427E-013  8.01014E-014  3.99618E-014
  2.00416E-014  1.00248E-014  4.96284E-015  2.41582E-015  1.15065E-015
  7.02718E-013  1.12851E-012  1.75155E-012  2.62735E-012  3.80858E-012  5.33470E-012
  7.21925E-012  9.43688E-012  1.19132E-011 -1.45212E-011 -1.70868E-011 -1.94058E-011
 -2.12702E-011 -2.25004E-011 -2.29771E-011 -2.26662E-011 -2.16330E-011 -2.00464E-011
  1.81801E-011  1.64261E-011  1.53436E-011  1.57728E-011  1.90501E-011  2.73604E-011
  4.42567E-011  7.53510E-011 -1.29135E-010 -2.17814E-010 -3.57935E-010 -5.70498E-010
 -8.80154E-010 -1.31313E-009 -1.89366E-009 -2.63902E-009 -3.55367E-009 -4.62362E-009
 -5.81234E-009 -7.05965E-009 -8.28490E-009 -9.39457E-009 -1.02938E-008 -1.08999E-008
 -1.11553E-008 -1.10375E-008 -1.05634E-008 -9.78808E-009 -8.79775E-009 -7.69999E-009
  6.61417E-009  5.66703E-009  4.99930E-009  4.79239E-009  5.33038E-009  7.12464E-009
  1.11507E-008  1.92861E-008  3.51054E-008  6.53008E-008  1.22181E-007  2.27974E-007
  4.22038E-007  7.72470E-007  1.39382E-006  2.47208E-006  4.29625E-006  7.29136E-006
  1.20415E-005  1.92834E-005  2.98475E-005  4.45290E-005  6.38924E-005  8.80478E-005
  1.16465E-004  1.47901E-004  1.80481E-004 -2.11917E-004 -2.39785E-004 -2.61794E-004
 -2.75983E-004 -2.80888E-004 -2.75711E-004 -2.60521E-004 -2.36403E-004 -2.05464E-004
 -1.70582E-004 -1.34943E-004 -1.01484E-004 -7.24116E-005 -4.89434E-005 -3.13022E-005
 -1.89341E-005 -1.08350E-005 -5.87332E-006 -3.02363E-006 -1.48474E-006 -7.00202E-007
 -3.20389E-007 -1.44299E-007  6.51653E-008  3.01140E-008  1.44854E-008  7.30964E-009
  3.85462E-009  2.09795E-009  1.16074E-009  6.43979E-010  3.54585E-010  1.92437E-010
  1.02539E-010  5.35731E-011  2.74716E-011  1.38703E-011  6.93183E-012  3.45307E-012
  1.72784E-012  8.74312E-013  4.49075E-013  2.33998E-013  1.23106E-013  6.49047E-014
  3.40129E-014  1.75847E-014  8.91533E-015  4.41296E-015  2.12617E-015
  6.35954E-013  1.02168E-012  1.58615E-012  2.37954E-012  3.44923E-012  4.83034E-012
  6.53414E-012  8.53640E-012  1.07684E-011 -1.31139E-011 -1.54152E-011 -1.74881E-011
 -1.91471E-011 -2.02339E-011 -2.06463E-011 -2.03604E-011 -1.94441E-011 -1.80622E-011
  1.64835E-011  1.51036E-011  1.45098E-011  1.56200E-011  1.99359E-011  2.99509E-011
  4.97479E-011  8.57938E-011 -1.47882E-010 -2.50093E-010 -4.11520E-010 -6.56396E-010
 -1.01318E-009 -1.51217E-009 -2.18138E-009 -3.04083E-009 -4.09581E-009 -5.33033E-009
 -6.70240E-009 -8.14280E-009 -9.55869E-009 -1.08424E-008 -1.18850E-008 -1.25915E-008
 -1.28967E-008 -1.27764E-008 -1.22533E-008 -1.13959E-008 -1.03113E-008  9.13494E-009
  8.02042E-009  7.13556E-009  6.67125E-009  6.87374E-009  8.11834E-009  1.10574E-008
  1.69022E-008  2.79463E-008  4.85182E-008  8.66829E-008  1.57206E-007  2.86561E-007
  5.21045E-007  9.39272E-007  1.67013E-006  2.91641E-006  4.98197E-006  8.29674E-006
  1.34282E-005  2.10634E-005  3.19433E-005  4.67399E-005  6.58809E-005  8.93599E-005
  1.16585E-004  1.46330E-004  1.76810E-004  2.05872E-004  2.31241E-004  2.50754E-004
  2.62572E-004 -2.65368E-004 -2.58529E-004 -2.42335E-004 -2.18064E-004 -1.87910E-004
 -1.54686E-004 -1.21361E-004 -9.05545E-005 -6.41402E-005 -4.30614E-005 -2.73741E-005
 -1.64709E-005 -9.38442E-006 -5.07053E-006 -2.60570E-006 -1.27983E-006 -6.05434E-007
 -2.78994E-007  1.27214E-007  5.85176E-008  2.76992E-008  1.36903E-008  7.09389E-009
  3.82659E-009  2.11954E-009  1.18785E-009  6.65323E-010  3.69197E-010  2.01908E-010
  1.08585E-010  5.74583E-011  3.00096E-011  1.55553E-011  8.06046E-012  4.20805E-012
  2.22732E-012  1.19857E-012  6.54485E-013  3.60497E-013  1.98657E-013  1.08600E-013
  5.84625E-014  3.08138E-014  1.58352E-014  7.91188E-015  3.83647E-015
  5.57640E-013  8.96657E-013  1.39316E-012  2.09142E-012  3.03317E-012  4.24915E-012
  5.74883E-012  7.51011E-012  9.47145E-012 -1.15295E-011 -1.35447E-011 -1.53552E-011
 -1.67991E-011 -1.77401E-011 -1.80927E-011 -1.78425E-011 -1.70577E-011 -1.58971E-011
  1.46208E-011  1.36229E-011  1.35102E-011  1.52630E-011  2.05206E-011  3.20372E-011
  5.43470E-011 -9.46469E-011 -1.63845E-010 -2.77628E-010 -4.57276E-010 -7.29805E-010
 -1.12696E-009 -1.68254E-009 -2.42787E-009 -3.38538E-009 -4.56110E-009 -5.93744E-009
 -7.46782E-009 -9.07538E-009 -1.06570E-008 -1.20932E-008 -1.32632E-008 -1.40628E-008
 -1.44216E-008 -1.43167E-008 -1.37805E-008 -1.29002E-008  1.18119E-008  1.06910E-008
  9.74339E-009  9.20433E-009  9.35276E-009  1.05553E-008  1.33634E-008  1.87076E-008
  2.82685E-008  4.51673E-008  7.52239E-008  1.29194E-007  2.26617E-007  4.02169E-007
  7.15575E-007  1.26601E-006  2.21119E-006  3.78965E-006  6.34216E-006  1.03246E-005
  1.63016E-005  2.49094E-005  3.67779E-005  5.24097E-005  7.20303E-005  9.54390E-005
  1.21905E-004  1.50147E-004  1.78423E-004  2.04703E-004  2.26884E-004  2.43009E-004
  2.51474E-004  2.51221E-004  2.41926E-004  2.24150E-004  1.99369E-004  1.69836E-004
  1.38248E-004  1.07301E-004  7.92506E-005  5.56044E-005 -3.70115E-005 -2.33512E-005
 -1.39619E-005 -7.91653E-006 -4.26480E-006 -2.19057E-006 -1.07901E-006 -5.14248E-007
  2.40210E-007  1.11863E-007  5.29644E-008  2.59571E-008  1.33031E-008  7.12327E-009
  3.94461E-009  2.22717E-009  1.26500E-009  7.15395E-010  4.00157E-010  2.20673E-010
  1.19969E-010  6.44793E-011  3.44507E-011  1.84355E-011  9.96079E-012  5.46874E-012
  3.05844E-012  1.73786E-012  9.96523E-013  5.71554E-013  3.24993E-013  1.81828E-013
  9.95209E-014  5.30697E-014  2.74948E-014  1.38150E-014  6.72504E-015
  4.73964E-013  7.63183E-013  1.18735E-012  1.78462E-012  2.59096E-012  3.63283E-012
  4.91824E-012  6.42784E-012  8.10816E-012  9.86978E-012  1.15922E-011  1.31367E-011
  1.43653E-011  1.51634E-011  1.54619E-011  1.52540E-011  1.46073E-011  1.36721E-011
  1.26967E-011  1.20678E-011  1.24000E-011  1.47138E-011  2.07454E-011  3.34381E-011
  5.76571E-011 -1.01138E-010 -1.75614E-010 -2.97967E-010 -4.91105E-010 -7.84124E-010
 -1.21123E-009 -1.80889E-009 -2.61092E-009 -3.64161E-009 -4.90767E-009 -6.39041E-009
 -8.04002E-009 -9.77416E-009 -1.14824E-008 -1.30371E-008 -1.43099E-008 -1.51916E-008
 -1.56116E-008 -1.55542E-008 -1.50688E-008  1.42722E-008  1.33459E-008  1.25292E-008
  1.21147E-008  1.24534E-008  1.39785E-008  1.72692E-008  2.31865E-008  3.31449E-008
  4.96355E-008  7.72055E-008  1.24248E-007  2.06181E-007  3.50880E-007  6.07494E-007
  1.05978E-006  1.84450E-006  3.17363E-006  5.35643E-006  8.81339E-006  1.40717E-005
  2.17308E-005  3.23932E-005  4.65598E-005  6.45062E-005  8.61581E-005  1.10996E-004
  1.38016E-004  1.65765E-004  1.92452E-004  2.16125E-004  2.34862E-004  2.46966E-004
  2.51155E-004  2.46732E-004  2.33754E-004  2.13127E-004  1.86588E-004  1.56493E-004
  1.25465E-004  9.59612E-005  6.98944E-005  4.84084E-005  3.18462E-005  1.98886E-005
  1.17930E-005  6.64675E-006  3.56970E-006  1.83482E-006  9.08942E-007  4.38540E-007
  2.09079E-007  1.00285E-007  4.92988E-008  2.51872E-008  1.34349E-008  7.43902E-009
  4.22403E-009  2.42660E-009  1.39438E-009  7.95110E-010  4.47963E-010  2.49123E-010
  1.37068E-010  7.50093E-011  4.11428E-011  2.28151E-011  1.28821E-011  7.42802E-012
  4.36276E-012  2.59115E-012  1.54131E-012  9.09496E-013  5.28125E-013  2.99958E-013
  1.65928E-013  8.91398E-014  4.64225E-014  2.34105E-014  1.14252E-014
  3.90739E-013  6.30409E-013  9.82636E-013  1.47953E-012  2.15144E-012  3.02073E-012
  4.09422E-012  5.35556E-012  6.75960E-012  8.23091E-012  9.66815E-012  1.09551E-011
  1.19771E-011  1.26403E-011  1.28907E-011  1.27283E-011  1.22186E-011  1.15015E-011
  1.08110E-011  1.05195E-011  1.12361E-011  1.39944E-011  2.05762E-011  3.40231E-011
  5.93789E-011 -1.04674E-010 -1.82098E-010 -3.09200E-010 -5.09800E-010 -8.14177E-010
 -1.25794E-009 -1.87910E-009 -2.71295E-009 -3.78495E-009 -5.10233E-009 -6.64598E-009
 -8.36458E-009 -1.01732E-008 -1.19580E-008 -1.35882E-008 -1.49337E-008 -1.58870E-008
 -1.63854E-008 -1.64310E-008  1.61047E-008  1.55748E-008  1.50999E-008  1.50293E-008
  1.58076E-008  1.79888E-008  2.22764E-008  2.96153E-008  4.13863E-008  5.97984E-008
  8.86534E-008  1.34795E-007  2.10777E-007  3.39627E-007  5.62996E-007  9.54302E-007
  1.63830E-006  2.81710E-006  4.79943E-006  8.02477E-006  1.30684E-005  2.06110E-005
  3.13605E-005  4.59281E-005  6.46771E-005  8.75810E-005  1.14126E-004  1.43282E-004
  1.73556E-004  2.03109E-004  2.29925E-004  2.52002E-004  2.67540E-004  2.75113E-004
  2.73820E-004  2.63427E-004  2.44496E-004  2.18433E-004  1.87397E-004  1.54028E-004
  1.21036E-004  9.07664E-005  6.48628E-005  4.41221E-005  2.85516E-005  1.75749E-005
  1.02980E-005  5.75443E-006  3.07677E-006  1.58282E-006  7.90109E-007  3.87351E-007
  1.89449E-007  9.40810E-008  4.81845E-008  2.56714E-008  1.42116E-008  8.10080E-009
  4.69487E-009  2.73358E-009  1.58447E-009  9.09137E-010  5.15293E-010  2.88903E-010
  1.60986E-010  8.98486E-011  5.06984E-011  2.91691E-011  1.71886E-011  1.03572E-011
  6.33527E-012  3.89320E-012  2.37832E-012  1.43142E-012  8.43091E-013  4.83677E-013
  2.69445E-013  1.45469E-013  7.60227E-014  3.84332E-014  1.87903E-014
  3.12749E-013  5.05887E-013  7.90507E-013  1.19304E-012  1.73856E-012  2.44564E-012
  3.32004E-012  4.34842E-012  5.49364E-012  6.69359E-012  7.86508E-012  8.91308E-012
  9.74468E-012  1.02853E-011  1.04942E-011  1.03774E-011  9.99696E-012  9.48178E-012
  9.04832E-012  9.04877E-012  1.00723E-011  1.31358E-011  2.00101E-011  3.37341E-011
  5.93585E-011 -1.04935E-010 -1.82696E-010 -3.10260E-010 -5.11559E-010 -8.17027E-010
 -1.26250E-009 -1.88624E-009 -2.72388E-009 -3.80122E-009 -5.12585E-009 -6.67905E-009
 -8.40994E-009 -1.02343E-008 -1.20399E-008 -1.36988E-008 -1.50871E-008 -1.61088E-008
 -1.67223E-008  1.69657E-008  1.69790E-008  1.70225E-008  1.74922E-008  1.89338E-008
  2.20614E-008  2.77881E-008  3.72872E-008  5.21230E-008  7.45285E-008  1.07976E-007
  1.58309E-007  2.35929E-007  3.59860E-007  5.65084E-007  9.15170E-007  1.52271E-006
  2.57964E-006  4.39690E-006  7.44717E-006  1.23955E-005  2.00935E-005  3.15112E-005
  4.75909E-005  6.90362E-005  9.60827E-005  1.28316E-004  1.64594E-004  2.03101E-004
  2.41510E-004  2.77214E-004  3.07595E-004  3.30289E-004  3.43414E-004  3.45748E-004
  3.36853E-004  3.17162E-004  2.88034E-004  2.51716E-004  2.11156E-004  1.69625E-004
  1.30219E-004  9.53788E-005  6.65792E-005  4.42671E-005  2.80338E-005  1.69216E-005
  9.75094E-006  5.37916E-006  2.85374E-006  1.46604E-006  7.36615E-007  3.66865E-007
  1.84027E-007  9.44653E-008  5.01955E-008  2.76998E-008  1.57896E-008  9.19684E-009
  5.40794E-009  3.17748E-009  1.85215E-009  1.06714E-009  6.07699E-010  3.43278E-010
  1.93736E-010  1.10323E-010  6.40413E-011  3.81665E-011  2.33698E-011  1.46108E-011
  9.22663E-012  5.81564E-012  3.62096E-012  2.20950E-012  1.31411E-012  7.59077E-013
  4.24905E-013  2.30184E-013  1.20590E-013  6.10725E-014  2.98977E-014
  2.43357E-013  3.94940E-013  6.19100E-013  9.37139E-013  1.36937E-012  1.93095E-012
  2.62671E-012  3.44607E-012  4.35917E-012  5.31609E-012  6.25002E-012  7.08513E-012
  7.74804E-012  8.18122E-012  8.35582E-012  8.28225E-012  8.01886E-012  7.68258E-012
  7.47068E-012  7.70942E-012  8.95420E-012  1.21760E-011  1.90782E-011  3.25948E-011
  5.76118E-011 -1.01927E-010 -1.77394E-010 -3.01100E-010 -4.96271E-010 -7.92466E-010
 -1.22452E-009 -1.82969E-009 -2.64273E-009 -3.68896E-009 -4.97618E-009 -6.48688E-009
 -8.17278E-009 -9.95409E-009 -1.17254E-008 -1.33695E-008 -1.47787E-008 -1.58830E-008
  1.66827E-008  1.72834E-008  1.79326E-008  1.90563E-008  2.12958E-008  2.55465E-008
  3.29997E-008  4.51965E-008  6.41170E-008  9.23612E-008  1.33537E-007  1.93083E-007
  2.79947E-007  4.09876E-007  6.11641E-007  9.38380E-007  1.48733E-006  2.43202E-006
  4.07010E-006  6.88593E-006 -1.16168E-005 -1.92969E-005 -3.12398E-005 -4.89156E-005
 -7.37064E-005 -1.06566E-004 -1.47671E-004 -1.96166E-004  2.50087E-004  3.06464E-004
  3.61583E-004  4.11350E-004  4.51729E-004  4.79230E-004  4.91350E-004  4.86897E-004
  4.66119E-004  4.30667E-004  3.83430E-004  3.28267E-004  2.69608E-004  2.11915E-004
  1.59072E-004  1.13846E-004  7.76090E-005  5.03813E-005  3.11627E-005  1.83927E-005
  1.03851E-005  5.63200E-006  2.95094E-006  1.50648E-006  7.57952E-007  3.81259E-007
  1.94763E-007  1.02434E-007  5.58859E-008  3.16002E-008  1.83685E-008  1.08494E-008
  6.43762E-009  3.80281E-009  2.22358E-009  1.28422E-009  7.33839E-010  4.17252E-010
  2.38297E-010  1.38290E-010  8.23995E-011  5.06561E-011  3.20268E-011  2.06151E-011
  1.33343E-011  8.56064E-012  5.40222E-012  3.32817E-012  1.99286E-012  1.15664E-012
  6.49633E-013  3.52777E-013  1.85140E-013  9.38861E-014  4.60065E-014
  1.84400E-013  3.00491E-013  4.72902E-013  7.18480E-013  1.05339E-012  1.48978E-012
  2.03168E-012  2.67090E-012  3.38396E-012  4.13153E-012  4.86115E-012  5.51368E-012
  6.03268E-012  6.37528E-012  6.52262E-012  6.48849E-012  6.32708E-012  6.14323E-012
  6.11381E-012  6.53469E-012  7.91574E-012  1.11560E-011  1.78408E-011  3.07073E-011
  5.43209E-011 -9.59741E-011 -1.66763E-010 -2.82693E-010 -4.65538E-010 -7.43039E-010
 -1.14792E-009 -1.71524E-009 -2.47779E-009 -3.45967E-009 -4.66877E-009 -6.08963E-009
 -7.67873E-009 -9.36456E-009 -1.10547E-008 -1.26516E-008 -1.40776E-008  1.53094E-008
  1.64225E-008  1.76424E-008  1.94066E-008  2.24323E-008  2.77919E-008  3.69916E-008
  5.20511E-008  7.55915E-008  1.10958E-007  1.62460E-007 -2.35896E-007  3.39721E-007
  4.87494E-007  7.02770E-007  1.02851E-006  1.54443E-006  2.39750E-006  3.85210E-006
  6.36511E-006 -1.06844E-005 -1.79534E-005 -2.97796E-005 -4.82054E-005 -7.55164E-005
 -1.13865E-004 -1.64763E-004 -2.28571E-004 -3.04121E-004 -3.88553E-004 -4.77338E-004
 -5.64481E-004 -6.42965E-004 -7.05514E-004  7.45691E-004  7.59073E-004  7.44124E-004
  7.02449E-004  6.38387E-004  5.58169E-004  4.68947E-004  3.77896E-004  2.91451E-004
  2.14656E-004  1.50692E-004  1.00713E-004  6.40605E-005  3.88074E-005  2.24325E-005
  1.24135E-005  6.60884E-006  3.40929E-006  1.72103E-006  8.61154E-007  4.33685E-007
  2.23265E-007  1.18915E-007  6.58369E-008  3.77468E-008  2.21890E-008  1.32113E-008
  7.87878E-009  4.66714E-009  2.73285E-009  1.58016E-009  9.05017E-010  5.17280E-010
  2.98420E-010  1.76020E-010  1.07217E-010  6.76030E-011  4.38250E-011  2.88335E-011
  1.89781E-011  1.23442E-011  7.86366E-012  4.87712E-012  2.93417E-012  1.70867E-012
  9.61982E-013  5.23303E-013  2.74987E-013  1.39584E-013  6.84513E-014
  1.36335E-013  2.23286E-013  3.53087E-013  5.38837E-013  7.93191E-013  1.12575E-012
  1.53985E-012  2.02925E-012  2.57589E-012  3.14937E-012  3.70933E-012  4.21070E-012
  4.61123E-012  4.88026E-012  5.00701E-012  5.00770E-012  4.93213E-012  4.87328E-012
  4.98732E-012  5.53680E-012  6.97724E-012  1.01157E-011  1.63789E-011  2.82345E-011
  4.98018E-011 -8.76673E-011 -1.51861E-010 -2.56865E-010 -4.22399E-010 -6.73615E-010
 -1.04022E-009 -1.55413E-009 -2.24528E-009 -3.13596E-009 -4.23408E-009 -5.52710E-009
 -6.97840E-009 -8.52881E-009 -1.01057E-008 -1.16424E-008  1.31097E-008  1.45624E-008
  1.62018E-008  1.84581E-008  2.20924E-008  2.83197E-008  3.89472E-008  5.65197E-008
  8.44608E-008  1.27209E-007  1.90383E-007 -2.81080E-007 -4.08567E-007 -5.85878E-007
  8.33284E-007  1.18539E-006  1.70503E-006  2.50914E-006  3.81478E-006  6.01539E-006
  9.79589E-006 -1.62847E-005 -2.72163E-005 -4.50427E-005 -7.29005E-005 -1.14346E-004
 -1.72839E-004 -2.51056E-004 -3.50207E-004 -4.69451E-004 -6.05416E-004 -7.51716E-004
 -8.98617E-004 -1.03329E-003 -1.14124E-003 -1.20898E-003 -1.22722E-003 -1.19335E-003
 -1.11207E-003 -9.93992E-004 -8.52859E-004 -7.02660E-004 -5.55558E-004 -4.20892E-004
 -3.04888E-004 -2.10705E-004  1.38681E-004  8.68584E-005  5.17877E-005  2.94479E-005
  1.60252E-005  8.39175E-006  4.26242E-006  2.12308E-006  1.05171E-006  5.26685E-007
  2.70928E-007  1.44788E-007  8.06341E-008  4.65319E-008  2.75099E-008  1.64490E-008
  9.83592E-009  5.83433E-009  3.41797E-009  1.97703E-009  1.13382E-009  6.50484E-010
  3.78176E-010  2.25907E-010  1.39970E-010  8.99620E-011  5.94064E-011  3.97050E-011
 -2.64577E-011  1.73671E-011  1.11364E-011  6.93924E-012  4.18863E-012  2.44495E-012
  1.37886E-012  7.51021E-013  3.95022E-013  2.00662E-013  9.84614E-014
  9.85610E-014  1.62397E-013  2.58267E-013  3.96205E-013  5.85981E-013  8.35085E-013
  1.14622E-012  1.51480E-012  1.92712E-012  2.36017E-012  2.78352E-012  3.16359E-012
  3.46969E-012  3.68098E-012  3.79300E-012  3.82346E-012  3.81777E-012  3.85762E-012
  4.07884E-012  4.70948E-012  6.14554E-012  9.08917E-012  1.47823E-011  2.53735E-011
  4.44524E-011 -7.77627E-011 -1.34060E-010 -2.26000E-010 -3.70836E-010 -5.90604E-010
 -9.11379E-010 -1.36124E-009 -1.96671E-009 -2.74786E-009 -3.71271E-009 -4.85248E-009
 -6.13963E-009 -7.53160E-009 -8.98353E-009  1.04740E-008  1.20480E-008  1.38834E-008
  1.63854E-008  2.03184E-008  2.69764E-008  3.83950E-008  5.75941E-008  8.88328E-008
  1.37851E-007 -2.12084E-007 -3.20879E-007 -4.75857E-007 -6.91773E-007 -9.88604E-007
  1.39627E-006  1.96455E-006  2.78284E-006  4.01748E-006  5.97885E-006  9.23348E-006
  1.47746E-005 -2.42495E-005 -4.02067E-005 -6.62764E-005 -1.07161E-004 -1.68325E-004
 -2.55391E-004 -3.73355E-004 -5.25780E-004 -7.13894E-004 -9.35260E-004 -1.18179E-003
 -1.43766E-003 -1.67870E-003 -1.87509E-003 -1.99776E-003 -2.02648E-003 -1.95622E-003
 -1.79871E-003 -1.57859E-003 -1.32581E-003 -1.06818E-003 -8.26660E-004 -6.14353E-004
 -4.37701E-004 -2.98206E-004 -1.93808E-004 -1.19957E-004 -7.06885E-005 -3.97124E-005
 -2.13395E-005 -1.10291E-005  5.52859E-006  2.71928E-006  1.33228E-006  6.61615E-007
  3.38648E-007  1.80707E-007  1.00754E-007  5.82917E-008  3.45590E-008  2.07119E-008
  1.24039E-008  7.36280E-009  4.31390E-009  2.49518E-009  1.43182E-009  8.23346E-010
  4.81192E-010  2.90018E-010  1.81879E-010  1.18492E-010  7.92626E-011 -5.35572E-011
 -3.59927E-011  2.37751E-011  1.53149E-011  9.57397E-012  5.79241E-012  3.38673E-012
  1.91231E-012  1.04251E-012  5.48719E-013  2.78890E-013  1.36910E-013
  6.98099E-014  1.15835E-013  1.85431E-013  2.86179E-013  4.25520E-013  6.09227E-013
  8.39486E-013  1.11298E-012  1.41957E-012  1.74214E-012  2.05824E-012  2.34348E-012
  2.57633E-012  2.74357E-012  2.84550E-012  2.90049E-012  2.94966E-012  3.06419E-012
  3.36057E-012  4.03281E-012  5.41601E-012  8.10226E-012  1.31368E-011  2.23269E-011
  3.86923E-011 -6.70689E-011 -1.14837E-010 -1.92678E-010 -3.15175E-010 -5.00985E-010
 -7.72239E-010 -1.15286E-009 -1.66566E-009 -2.32836E-009 -3.14933E-009 -4.12448E-009
 -5.23758E-009 -6.46753E-009  7.80694E-009  9.29851E-009  1.10970E-008  1.35679E-008
  1.74344E-008  2.39871E-008  3.53650E-008  5.49094E-008  8.75755E-008  1.40369E-007
 -2.22759E-007 -3.47031E-007 -5.28595E-007 -7.86418E-007 -1.14403E-006 -1.63211E-006
 -2.29450E-006  3.20134E-006  4.47578E-006  6.34557E-006  9.23681E-006  1.39324E-005
  2.18154E-005  3.51961E-005 -5.76766E-005 -9.44411E-005 -1.52322E-004 -2.39543E-004
 -3.65184E-004 -5.38552E-004 -7.68450E-004 -1.06180E-003 -1.42049E-003 -1.83593E-003
 -2.28265E-003 -2.71540E-003 -3.07420E-003 -3.29857E-003 -3.34611E-003 -3.20708E-003
 -2.90803E-003 -2.50232E-003 -2.05238E-003 -1.61212E-003 -1.21728E-003 -8.85042E-004
 -6.19138E-004 -4.15677E-004 -2.66984E-004 -1.63613E-004 -9.55437E-005 -5.31987E-005
 -2.83230E-005 -1.44962E-005 -7.19285E-006 -3.50187E-006 -1.69937E-006  8.37197E-007
  4.26139E-007  2.26755E-007  1.26376E-007  7.31935E-008  4.34651E-008  2.60898E-008
 -1.56418E-008 -9.28983E-009 -5.44324E-009  3.14784E-009  1.80650E-009  1.03997E-009
  6.09665E-010  3.69514E-010  2.33561E-010  1.53526E-010  1.03582E-010 -7.05018E-011
 -4.76517E-011 -3.16113E-011  2.04260E-011  1.27977E-011  7.75529E-012  4.53966E-012
  2.56547E-012  1.39947E-012  7.36969E-013  3.74723E-013  1.84024E-013
  4.85166E-014  8.11422E-014  1.30848E-013  2.03281E-013  3.04034E-013  4.37502E-013
  6.05443E-013  8.05546E-013  1.03046E-012  1.26776E-012  1.50129E-012  1.71385E-012
  1.89097E-012  2.02521E-012  2.12021E-012  2.19437E-012  2.28462E-012  2.45256E-012
  2.79682E-012  3.47921E-012  4.77592E-012  7.17106E-012  1.15153E-011  1.92766E-011
  3.29074E-011 -5.63381E-011 -9.55750E-011 -1.59325E-010 -2.59497E-010 -4.11361E-010
 -6.33092E-010 -9.44457E-010 -1.36457E-009 -1.90894E-009 -2.58670E-009 -3.39947E-009
 -4.34490E-009  5.42901E-009  6.69412E-009  8.27183E-009  1.04750E-008  1.39464E-008
  1.98871E-008  3.03866E-008  4.88748E-008  8.06985E-008  1.33805E-007 -2.19482E-007
 -3.53076E-007 -5.54620E-007 -8.49355E-007 -1.26830E-006 -1.84938E-006 -2.64035E-006
 -3.70582E-006  5.14325E-006  7.11678E-006  9.92432E-006  1.41224E-005  2.07406E-005
  3.16143E-005  4.98386E-005 -8.02870E-005 -1.30066E-004 -2.08753E-004 -3.28361E-004
 -5.03213E-004 -7.49923E-004 -1.08719E-003 -1.53381E-003 -2.10222E-003 -2.78621E-003
 -3.54601E-003 -4.30022E-003 -4.93489E-003 -5.33235E-003 -5.40967E-003 -5.14915E-003
 -4.60547E-003 -3.88533E-003 -3.10966E-003 -2.37755E-003 -1.74763E-003 -1.24008E-003
 -8.50105E-004 -5.61791E-004 -3.56541E-004 -2.16496E-004 -1.25473E-004 -6.93867E-005
 -3.66926E-005 -1.86487E-005 -9.18597E-006 -4.43930E-006 -2.13928E-006  1.04773E-006
  5.31120E-007  2.82049E-007  1.57163E-007  9.11120E-008  5.41819E-008  3.25664E-008
 -1.95444E-008 -1.16141E-008 -6.80595E-009 -3.93517E-009  2.25788E-009  1.30020E-009
  7.63295E-010  4.64030E-010  2.94649E-010  1.94736E-010  1.32095E-010 -9.03305E-011
 -6.12824E-011 -4.07691E-011  2.63986E-011  1.65649E-011  1.00491E-011  5.88694E-012
  3.32874E-012  1.81661E-012  9.56954E-013  4.86722E-013  2.39096E-013
  3.31056E-014  5.58435E-014  9.07594E-014  1.41995E-013  2.13690E-013  3.09147E-013
  4.29771E-013  5.74025E-013  7.36737E-013  9.09145E-013  1.07997E-012  1.23752E-012
  1.37268E-012  1.48223E-012  1.57199E-012  1.65983E-012  1.77870E-012  1.98151E-012
  2.35086E-012  3.01924E-012  4.20861E-012  6.30296E-012  9.97183E-012  1.63667E-011
  2.74098E-011  4.61846E-011 -7.74104E-011 -1.27942E-010 -2.07180E-010 -3.27213E-010
 -5.02501E-010 -7.48925E-010 -1.08220E-009 -1.51601E-009 -2.06079E-009 -2.72519E-009
  3.52367E-009  4.49633E-009  5.75046E-009  7.53864E-009  1.03951E-008  1.53596E-008
  2.43256E-008  4.05513E-008  6.93686E-008  1.19105E-007 -2.02200E-007 -3.36461E-007
 -5.46350E-007 -8.64191E-007 -1.33122E-006 -1.99856E-006 -2.92860E-006 -4.19782E-006
 -5.90399E-006 -8.18307E-006  1.12476E-005  1.54673E-005  2.15254E-005  3.06945E-005
  4.52747E-005  6.91996E-005  1.08751E-004 -1.73244E-004 -2.75559E-004 -4.32592E-004
 -6.65991E-004 -1.00347E-003 -1.47981E-003 -2.13424E-003 -2.99885E-003 -4.07497E-003
 -5.30365E-003 -6.54805E-003 -7.60803E-003 -8.27239E-003 -8.39135E-003 -7.93520E-003
 -7.00725E-003 -5.80296E-003 -4.53729E-003 -3.37847E-003 -2.41678E-003 -1.67208E-003
 -1.12200E-003 -7.29228E-004 -4.57172E-004 -2.75156E-004 -1.58417E-004 -8.71315E-005
 -4.58512E-005 -2.31929E-005 -1.13704E-005 -5.46995E-006 -2.62532E-006  1.28186E-006
  6.48728E-007  3.44433E-007  1.92097E-007  1.11528E-007  6.64256E-008  3.99793E-008
 -2.40173E-008 -1.42808E-008 -8.37036E-009 -4.83904E-009  2.77558E-009  1.59794E-009
  9.38356E-010  5.71150E-010  3.63486E-010  2.40945E-010  1.63952E-010 -1.12435E-010
 -7.64581E-011 -5.09579E-011  3.30410E-011  2.07534E-011  1.25989E-011  7.38429E-012
  4.17685E-012  2.28003E-012  1.20133E-012  6.11139E-013  3.00283E-013
  2.21698E-014  3.77294E-014  6.18139E-014  9.74037E-014  1.47509E-013  2.14571E-013
  2.99706E-013  4.01960E-013  5.17834E-013  6.41373E-013  7.65012E-013  8.81229E-013
  9.84830E-013  1.07552E-012  1.16044E-012  1.25648E-012  1.39279E-012  1.61453E-012
  1.99016E-012  2.62638E-012  3.69746E-012  5.49912E-012  8.54123E-012  1.36960E-011
  2.24178E-011  3.70415E-011 -6.11481E-011 -9.99535E-011 -1.60634E-010 -2.52461E-010
 -3.86615E-010 -5.75569E-010 -8.32160E-010 -1.16879E-009 -1.59803E-009  2.13705E-009
  2.82069E-009  3.73146E-009  5.06039E-009  7.22081E-009  1.10480E-008  1.81301E-008
  3.13279E-008  5.55481E-008  9.88317E-008 -1.73801E-007 -2.99475E-007 -5.03406E-007
 -8.24036E-007 -1.31314E-006 -2.03818E-006 -3.08448E-006 -4.55729E-006 -6.58435E-006
 -9.32101E-006 -1.29635E-005 -1.77842E-005  2.42151E-005  3.30277E-005  4.56692E-005
  6.48163E-005  9.51625E-005  1.44373E-004  2.24072E-004 -3.50804E-004 -5.47222E-004
 -8.44195E-004 -1.28422E-003 -1.92446E-003 -2.83375E-003 -4.07414E-003 -5.66153E-003
 -7.51500E-003 -9.42415E-003 -1.10681E-002 -1.20993E-002 -1.22686E-002 -1.15303E-002
 -1.00641E-002 -8.19723E-003 -6.27709E-003 -4.56322E-003 -3.18294E-003 -2.14965E-003
 -1.41265E-003 -9.03156E-004 -5.59460E-004 -3.33916E-004 -1.91132E-004 -1.04679E-004
 -5.49006E-005 -2.76917E-005 -1.35435E-005 -6.50353E-006 -3.11829E-006  1.52269E-006
  7.71513E-007  4.10437E-007  2.29432E-007  1.33489E-007  7.96463E-008  4.80011E-008
 -2.88639E-008 -1.71729E-008 -1.00681E-008 -5.82005E-009  3.33706E-009  1.92023E-009
  1.12718E-009  6.86127E-010  4.36974E-010  2.90036E-010  1.97673E-010 -1.35776E-010
 -9.24586E-011 -6.16907E-011 -4.00336E-011 -2.51606E-011  1.52806E-011  8.95848E-012
  5.06814E-012  2.76688E-012  1.45800E-012  7.41804E-013  3.64554E-013
  1.45495E-014  2.49789E-014  4.12478E-014  6.54531E-014  9.97358E-014  1.45867E-013
  2.04723E-013  2.75776E-013  3.56782E-013  4.43889E-013  5.32301E-013  6.17548E-013
  6.97229E-013  7.72999E-013  8.52560E-013  9.51537E-013  1.09547E-012  1.32264E-012
  1.68930E-012  2.28017E-012  3.22920E-012  4.75793E-012  7.24240E-012  1.13211E-011
  1.80566E-011  2.91567E-011  4.72487E-011 -7.61738E-011 -1.21245E-010 -1.89378E-010
 -2.89026E-010 -4.29882E-010 -6.22575E-010 -8.78989E-010  1.21480E-009  1.65755E-009
  2.26662E-009  3.17669E-009  4.68453E-009  7.41118E-009  1.25878E-008  2.25331E-008
  4.14114E-008  7.63744E-008 -1.39202E-007 -2.48546E-007 -4.32859E-007 -7.34056E-007
 -1.21188E-006 -1.94886E-006 -3.05571E-006 -4.67659E-006 -6.99357E-006 -1.02292E-005
 -1.46466E-005 -2.05494E-005 -2.82956E-005  3.83593E-005  5.15056E-005  6.91722E-005
  9.41487E-005  1.31584E-004  1.90241E-004  2.83865E-004  4.32650E-004 -6.65335E-004
 -1.02296E-003 -1.56486E-003 -2.37445E-003 -3.55615E-003 -5.20954E-003 -7.37195E-003
 -9.94254E-003 -1.26291E-002 -1.49662E-002 -1.64338E-002 -1.66529E-002 -1.55600E-002
 -1.34402E-002 -1.07914E-002 -8.11982E-003 -5.78549E-003 -3.95004E-003 -2.61251E-003
 -1.68537E-003 -1.06170E-003 -6.50605E-004 -3.85469E-004 -2.19582E-004 -1.19890E-004
 -6.27573E-005 -3.16222E-005 -1.54638E-005 -7.43245E-006 -3.57130E-006  1.74972E-006
  8.90221E-007  4.75597E-007  2.66826E-007  1.55669E-007  9.30529E-008  5.61498E-008
 -3.37909E-008 -2.01142E-008 -1.17952E-008 -6.81810E-009  3.90799E-009  2.24740E-009
  1.31829E-009  8.01981E-010  5.10649E-010  3.39022E-010  2.31198E-010 -1.58923E-010
 -1.08300E-010 -7.23046E-011 -4.69431E-011 -2.95123E-011 -1.79268E-011  1.05107E-011
  5.94646E-012  3.24640E-012  1.71071E-012  8.70439E-013  4.27839E-013
  9.33953E-015  1.61667E-014  2.68938E-014  4.29567E-014  6.58396E-014  9.67985E-014
  1.36512E-013  1.84747E-013  2.40168E-013  3.00452E-013  3.62803E-013  4.24909E-013
  4.86267E-013  5.49706E-013  6.22960E-013  7.20182E-013  8.63517E-013  1.08518E-012
  1.43103E-012  1.96762E-012  2.79610E-012  4.07848E-012  6.08405E-012  9.26551E-012
  1.43743E-011  2.26208E-011  3.58753E-011  5.68902E-011 -8.95065E-011 -1.38795E-010
 -2.11104E-010 -3.14072E-010 -4.56929E-010  6.51965E-010  9.19230E-010  1.29885E-009
  1.87950E-009  2.85893E-009  4.66414E-009  8.17611E-009  1.51284E-008  2.87786E-008
  5.49856E-008 -1.03862E-007 -1.92206E-007 -3.46944E-007 -6.09843E-007 -1.04376E-006
 -1.74067E-006 -2.83159E-006 -4.49834E-006 -6.98615E-006 -1.06150E-005 -1.57848E-005
 -2.29666E-005 -3.26734E-005 -4.54167E-005 -6.16890E-005  8.20708E-005  1.07615E-004
  1.40662E-004  1.86147E-004  2.53269E-004  3.57326E-004  5.21700E-004 -7.80744E-004
 -1.18500E-003 -1.80963E-003 -2.76279E-003 -4.18298E-003 -6.20690E-003 -8.89567E-003
 -1.21353E-002 -1.55605E-002 -1.85658E-002 -2.04532E-002 -2.07064E-002 -1.92471E-002
 -1.64793E-002 -1.30799E-002 -9.70889E-003 -6.81322E-003 -4.57697E-003 -2.97908E-003
 -1.89441E-003 -1.17957E-003 -7.16706E-004 -4.22230E-004 -2.39701E-004 -1.30649E-004
 -6.83624E-005 -3.44762E-005 -1.68970E-005 -8.15204E-006 -3.93829E-006  1.94245E-006
  9.95303E-007  5.35113E-007  3.01647E-007  1.76520E-007  1.05697E-007  6.38365E-008
 -3.84348E-008 -2.28844E-008 -1.34210E-008 -7.75737E-009  4.44497E-009  2.55469E-009
  1.49729E-009  9.10056E-010  5.79045E-010  3.84288E-010  2.62062E-010 -1.80174E-010
 -1.22817E-010 -8.20182E-011 -5.32593E-011 -3.34864E-011 -2.03409E-011  1.19256E-011
  6.74631E-012  3.68274E-012  1.94054E-012  9.87413E-013  4.85410E-013
  5.85686E-015  1.02107E-014  1.70952E-014  2.74643E-014  4.23170E-014  6.25219E-014
  8.85949E-014  1.20492E-013  1.57509E-013  1.98385E-013  2.41707E-013  2.86622E-013
  3.33832E-013  3.86764E-013  4.52807E-013  5.44536E-013  6.80951E-013  8.88975E-013
  1.20579E-012  1.68331E-012  2.39709E-012  3.46359E-012  5.07139E-012  7.53360E-012
  1.13688E-011  1.74157E-011  2.69817E-011  4.20144E-011  6.52806E-011  1.00534E-010
  1.52692E-010  2.28161E-010  3.35758E-010  4.89386E-010  7.15135E-010  1.06847E-009
  1.67283E-009  2.80085E-009  5.03540E-009  9.57227E-009  1.87605E-008  3.70216E-008
 -7.23470E-008 -1.38643E-007 -2.59286E-007 -4.72354E-007 -8.38147E-007 -1.44974E-006
 -2.44740E-006 -4.03768E-006 -6.51760E-006 -1.03029E-005 -1.59562E-005 -2.42027E-005
 -3.59122E-005 -5.20150E-005 -7.33364E-005 -1.00389E-004 -1.33277E-004  1.71990E-004
  2.17374E-004  2.72899E-004  3.47004E-004  4.55573E-004  6.24360E-004  8.92196E-004
 -1.31681E-003 -1.98450E-003 -3.02016E-003 -4.58504E-003 -6.84094E-003 -9.86638E-003
 -1.35412E-002 -1.74534E-002 -2.09012E-002 -2.30600E-002 -2.33156E-002 -2.15849E-002
 -1.83647E-002 -1.44624E-002 -1.06402E-002 -7.39514E-003 -4.91805E-003 -3.16944E-003
 -1.99747E-003 -1.23472E-003 -7.46273E-004 -4.38196E-004 -2.48371E-004 -1.35365E-004
 -7.09285E-005 -3.58776E-005 -1.76695E-005 -8.58416E-006 -4.18417E-006  2.08470E-006
  1.07880E-006  5.84722E-007  3.31412E-007  1.94508E-007  1.16607E-007  7.04440E-008
 -4.24093E-008 -2.52468E-008 -1.48044E-008 -8.55539E-009  4.90070E-009  2.81508E-009
  1.64855E-009  1.00100E-009  6.36309E-010  4.21997E-010  2.87667E-010 -1.97751E-010
 -1.34796E-010 -9.00197E-011 -5.84545E-011 -3.67502E-011 -2.23208E-011  1.30842E-011
  7.40042E-012  4.03919E-012  2.12816E-012  1.08290E-012  5.32444E-013
  3.59661E-015  6.30119E-015  1.05986E-014  1.71018E-014  2.64624E-014  3.92645E-014
  5.58927E-014  7.64131E-014  1.00530E-013  1.27690E-013  1.57384E-013  1.89686E-013
  2.25994E-013  2.69931E-013  3.28314E-013  4.12145E-013  5.37583E-013  7.27017E-013
  1.01055E-012  1.42873E-012  2.03808E-012  2.92220E-012  4.21266E-012  6.12512E-012
  9.01705E-012  1.34727E-011  2.04192E-011  3.12741E-011  4.81263E-011  7.39656E-011
  1.13029E-010  1.71483E-010  2.59038E-010  3.92958E-010  6.07824E-010  9.78254E-010
  1.66910E-009  3.04065E-009  5.85790E-009  1.16862E-008  2.36036E-008 -4.74295E-008
 -9.37616E-008 -1.81249E-007 -3.41720E-007 -6.28048E-007 -1.12598E-006 -1.97158E-006
 -3.37621E-006 -5.66139E-006 -9.30544E-006 -1.50019E-005 -2.37234E-005 -3.67682E-005
 -5.57394E-005 -8.23740E-005 -1.18148E-004 -1.63684E-004 -2.18199E-004 -2.79504E-004
 -3.45141E-004  4.14944E-004  4.94617E-004  5.99302E-004  7.56343E-004  1.00792E-003
  1.41592E-003 -2.07074E-003 -3.10121E-003 -4.67234E-003 -6.94950E-003 -1.00134E-002
 -1.37420E-002 -1.77136E-002 -2.12075E-002 -2.33773E-002 -2.35969E-002 -2.17924E-002
 -1.84854E-002 -1.45083E-002 -1.06361E-002 -7.36599E-003 -4.88174E-003 -3.13595E-003
 -1.97088E-003 -1.21566E-003 -7.33764E-004 -4.30676E-004 -2.44274E-004 -1.33393E-004
 -7.01451E-005 -3.56795E-005 -1.77128E-005 -8.69659E-006 -4.29329E-006  2.16832E-006
  1.13607E-006  6.21543E-007  3.54239E-007  2.08377E-007  1.24945E-007  7.54236E-008
 -4.53635E-008 -2.69836E-008 -1.58138E-008 -9.13499E-009  5.23070E-009  3.00310E-009
  1.75735E-009  1.06605E-009  6.76993E-010  4.48606E-010  3.05631E-010 -2.10028E-010
 -1.43137E-010 -9.55756E-011 -6.20527E-011 -3.90052E-011 -2.36851E-011  1.38805E-011
  7.84897E-012  4.28317E-012  2.25646E-012  1.14822E-012  5.64696E-013
  2.19153E-015  3.83918E-015  6.46128E-015  1.04384E-014  1.61817E-014  2.40730E-014
  3.43929E-014  4.72615E-014  6.26331E-014  8.03926E-014  1.00593E-013  1.23859E-013
  1.51947E-013  1.88437E-013  2.39499E-013  3.14690E-013  4.27724E-013  5.97258E-013
  8.47870E-013  1.21176E-012  1.73234E-012  2.47172E-012  3.52557E-012  5.04989E-012
  7.30614E-012  1.07322E-011  1.60491E-011  2.44160E-011  3.76594E-011  5.86275E-011
  9.17956E-011  1.44434E-010  2.29094E-010  3.69211E-010  6.11924E-010  1.05699E-009
  1.91986E-009  3.66377E-009  7.26342E-009  1.47076E-008  2.99151E-008  6.03386E-008
 -1.19685E-007 -2.32411E-007 -4.41021E-007 -8.17708E-007 -1.48258E-006 -2.63152E-006
 -4.57772E-006 -7.81157E-006 -1.30845E-005 -2.15204E-005 -3.47474E-005 -5.50141E-005
 -8.51897E-005 -1.28476E-004 -1.87637E-004 -2.63714E-004 -3.54592E-004 -4.54279E-004
 -5.54081E-004 -6.46490E-004  7.31210E-004  8.20998E-004  9.44804E-004  1.14839E-003
  1.49580E-003  2.07500E-003 -3.00539E-003 -4.43563E-003 -6.51132E-003 -9.29835E-003
 -1.26762E-002 -1.62528E-002 -1.93733E-002 -2.12841E-002 -2.14396E-002 -1.97855E-002
 -1.67896E-002 -1.31935E-002 -9.69078E-003 -6.72899E-003 -4.47429E-003 -2.88478E-003
 -1.81957E-003 -1.12597E-003 -6.81572E-004 -4.01171E-004 -2.28295E-004 -1.25225E-004
 -6.62661E-005 -3.40044E-005 -1.70814E-005 -8.51147E-006 -4.27329E-006  2.19504E-006
  1.16674E-006  6.44648E-007  3.69199E-007  2.17372E-007  1.30153E-007  7.83880E-008
 -4.70410E-008 -2.79319E-008 -1.63493E-008  9.43671E-009  5.40040E-009  3.09886E-009
  1.81218E-009  1.09839E-009  6.96879E-010  4.61397E-010  3.14144E-010 -2.15783E-010
 -1.47013E-010 -9.81390E-011 -6.37014E-011 -4.00309E-011 -2.43009E-011  1.42373E-011
  8.04850E-012  4.39114E-012  2.31313E-012  1.17716E-012  5.79134E-013
  1.38115E-015  2.39045E-015  3.98598E-015  6.39618E-015  9.87168E-015  1.46553E-014
  2.09481E-014  2.88892E-014  3.85759E-014  5.01562E-014  6.40217E-014  8.11207E-014
  1.03392E-013  1.34305E-013  1.79471E-013  2.47284E-013  3.49550E-013  5.02120E-013
  7.25652E-013  1.04695E-012  1.50186E-012  2.14147E-012  3.04490E-012  4.34342E-012
  6.26384E-012  9.20297E-012  1.38525E-011  2.14073E-011  3.39135E-011  5.48629E-011
  9.02382E-011  1.50437E-010  2.54019E-010  4.35433E-010  7.61572E-010  1.36774E-009
  2.53487E-009  4.85064E-009  9.53271E-009  1.90506E-008  3.82751E-008  7.65299E-008
  1.51159E-007  2.93607E-007 -5.59634E-007 -1.04618E-006 -1.91863E-006 -3.45367E-006
 -6.10465E-006 -1.05984E-005 -1.80754E-005 -3.02847E-005 -4.98316E-005 -8.04256E-005
 -1.26958E-004 -1.95090E-004 -2.89963E-004 -4.13860E-004 -5.63231E-004 -7.26345E-004
 -8.83765E-004 -1.01414E-003 -1.10535E-003  1.16569E-003  1.22796E-003  1.34522E-003
  1.58504E-003  2.02941E-003 -2.77912E-003 -3.95201E-003 -5.65759E-003 -7.93631E-003
 -1.06751E-002 -1.35442E-002 -1.60146E-002 -1.74981E-002 -1.75828E-002 -1.62362E-002
 -1.38223E-002 -1.09193E-002 -8.07663E-003 -5.65643E-003 -3.79819E-003 -2.47411E-003
 -1.57573E-003 -9.83280E-004 -5.99384E-004 -3.54988E-004 -2.03298E-004 -1.12360E-004
 -6.00443E-005 -3.12124E-005 -1.59390E-005 -8.09915E-006  4.15286E-006  2.17586E-006
  1.17467E-006  6.55163E-007  3.76456E-007  2.21365E-007  1.32050E-007  7.91791E-008
  4.73248E-008 -2.80118E-008 -1.63597E-008  9.42911E-009  5.39109E-009  3.09145E-009
  1.80668E-009  1.09424E-009  6.93678E-010  4.58919E-010  3.12258E-010 -2.14384E-010
 -1.46007E-010 -9.74367E-011 -6.32265E-011 -3.97201E-011 -2.41046E-011  1.41178E-011
  7.97884E-012  4.35234E-012  2.29262E-012  1.16695E-012  5.74424E-013
  9.90110E-016  1.65423E-015  2.67748E-015  4.19273E-015  6.34740E-015  9.29134E-015
  1.31676E-014  1.81186E-014  2.43258E-014  3.21055E-014  4.20804E-014  5.54411E-014
  7.43014E-014  1.02137E-013  1.44282E-013  2.08465E-013  3.05344E-013  4.49120E-013
  6.58376E-013  9.57681E-013  1.38098E-012  1.97885E-012  2.83320E-012  4.08596E-012
  5.99306E-012  9.02406E-012  1.40437E-011  2.26396E-011  3.77085E-011  6.44914E-011
  1.12391E-010  1.98177E-010  3.51764E-010  6.27111E-010  1.12381E-009  2.03158E-009
  3.72313E-009  6.94621E-009  1.32099E-008  2.55359E-008  4.98689E-008  9.76508E-008
  1.90417E-007  3.67873E-007  7.01896E-007 -1.32032E-006 -2.44629E-006 -4.46119E-006
 -8.00199E-006 -1.41076E-005 -2.44361E-005 -4.15777E-005 -6.94778E-005 -1.13901E-004
 -1.82689E-004 -2.85293E-004 -4.30948E-004 -6.25051E-004 -8.63836E-004 -1.12843E-003
 -1.38207E-003 -1.57778E-003 -1.68023E-003 -1.69030E-003  1.65176E-003  1.63560E-003
  1.71968E-003  1.98070E-003  2.49715E-003 -3.35035E-003 -4.60852E-003 -6.28519E-003
 -8.28156E-003 -1.03462E-002 -1.20964E-002 -1.31227E-002 -1.31490E-002 -1.21598E-002
 -1.04071E-002 -8.29242E-003 -6.20461E-003 -4.40679E-003 -3.00612E-003 -1.99003E-003
 -1.28659E-003 -8.13298E-004 -5.01183E-004 -2.99716E-004 -1.73343E-004 -9.69082E-005
 -5.25353E-005 -2.78076E-005 -1.45151E-005 -7.55974E-006  3.97399E-006  2.12790E-006
  1.16675E-006  6.55880E-007  3.77164E-007  2.20844E-007  1.30850E-007  7.78926E-008
  4.62567E-008 -2.72412E-008 -1.58519E-008  9.11442E-009  5.20326E-009  2.98086E-009
  1.74078E-009  1.05359E-009  6.67428E-010  4.41245E-010  3.00052E-010  2.05906E-010
 -1.40179E-010 -9.35161E-011 -6.06630E-011 -3.80975E-011 -2.31125E-011  1.35328E-011
  7.64649E-012  4.17060E-012  2.19707E-012  1.11874E-012  5.51145E-013
  9.12459E-016  1.44058E-015  2.21147E-015  3.30036E-015  4.78991E-015  6.76960E-015
  9.34378E-015  1.26593E-014  1.69672E-014  2.27344E-014  3.08208E-014  4.27293E-014
  6.09302E-014  8.92470E-014  1.33287E-013  2.00906E-013  3.02732E-013  4.52885E-013
  6.70221E-013  9.80869E-013  1.42350E-012  2.06013E-012  2.99753E-012  4.42905E-012
  6.71512E-012  1.05377E-011  1.71941E-011  2.91490E-011  5.10500E-011  9.15474E-011
  1.66470E-010  3.04257E-010  5.55208E-010  1.00754E-009  1.81655E-009  3.26034E-009
  5.85102E-009  1.05596E-008  1.92678E-008  3.56546E-008  6.68912E-008  1.26807E-007
  2.41698E-007  4.60833E-007  8.75145E-007  1.64971E-006 -3.07826E-006 -5.67115E-006
 -1.02919E-005 -1.83638E-005 -3.21806E-005 -5.53690E-005 -9.35412E-005 -1.55074E-004
 -2.51690E-004 -3.98156E-004 -6.10230E-004 -9.00030E-004 -1.26762E-003 -1.68782E-003
 -2.09781E-003 -2.40447E-003 -2.52774E-003 -2.45623E-003 -2.26054E-003  2.05151E-003
  1.93074E-003  1.97296E-003  2.23394E-003  2.75946E-003 -3.57988E-003 -4.68663E-003
 -5.99838E-003 -7.33948E-003 -8.45818E-003 -9.09600E-003 -9.08464E-003 -8.41839E-003
 -7.25561E-003 -5.84831E-003 -4.44470E-003 -3.21718E-003 -2.24098E-003 -1.51497E-003
 -9.98539E-004 -6.41857E-004 -4.01292E-004 -2.43221E-004 -1.42662E-004 -8.10746E-005
 -4.48402E-005 -2.43154E-005 -1.30492E-005  6.99809E-006  3.78125E-006  2.06995E-006
  1.15106E-006  6.50458E-007  3.73124E-007  2.16777E-007  1.27104E-007  7.48519E-008
  4.40276E-008  2.57311E-008  1.48894E-008  8.52826E-009  4.85668E-009  2.77807E-009
  1.62076E-009  9.80210E-010  6.20521E-010  4.09976E-010  2.78637E-010  1.91124E-010
 -1.30066E-010 -8.67415E-011 -5.62511E-011 -3.53162E-011 -2.14193E-011  1.25385E-011
  7.08368E-012  3.86370E-012  2.03595E-012  1.03738E-012  5.11690E-013
  1.09920E-015  1.65159E-015  2.40745E-015  3.40831E-015  4.69663E-015  6.32387E-015
  8.37473E-015  1.10192E-014  1.46065E-014  1.98161E-014  2.78745E-014  4.08431E-014
  6.19654E-014  9.60578E-014  1.49924E-013  2.32807E-013  3.56978E-013  5.38744E-013
  8.00503E-013  1.17506E-012  1.71450E-012  2.50780E-012  3.71506E-012  5.63395E-012
  8.82875E-012  1.43823E-011  2.43860E-011  4.28782E-011  7.75983E-011  1.43157E-010
  2.66566E-010  4.96540E-010  9.18769E-010  1.68079E-009  3.03337E-009  5.40285E-009
  9.52532E-009  1.67076E-008  2.93448E-008  5.19430E-008  9.31101E-008  1.69365E-007
  3.12315E-007  5.81971E-007  1.09096E-006  2.04722E-006  3.82627E-006 -7.08789E-006
 -1.29564E-005 -2.32926E-005 -4.11038E-005 -7.11680E-005 -1.20949E-004 -2.01768E-004
 -3.29883E-004 -5.26721E-004 -8.17365E-004 -1.22595E-003 -1.76395E-003 -2.40467E-003
 -3.04999E-003 -3.53115E-003 -3.68987E-003 -3.49519E-003 -3.07061E-003 -2.60076E-003
  2.22921E-003  2.03162E-003  2.04025E-003  2.26845E-003  2.71601E-003 -3.35870E-003
 -4.13133E-003 -4.91806E-003 -5.56523E-003 -5.92172E-003 -5.89220E-003 -5.47479E-003
 -4.76020E-003 -3.89274E-003 -3.01650E-003 -2.23453E-003 -1.59582E-003 -1.10566E-003
 -7.45334E-004 -4.88718E-004 -3.11091E-004 -1.91910E-004 -1.14747E-004 -6.66845E-005
 -3.78701E-005  2.11690E-005  1.17382E-005  6.50015E-006  3.61141E-006  2.01783E-006
  1.13476E-006  6.42472E-007  3.66324E-007  2.10367E-007  1.21572E-007  7.05385E-008
  4.09385E-008  2.36648E-008  1.35807E-008  7.73330E-009  4.38692E-009  2.50325E-009
  1.45822E-009  8.81040E-010  5.57331E-010  3.68003E-010  2.49983E-010  1.71398E-010
 -1.16602E-010 -7.77391E-011 -5.03997E-011 -3.16349E-011 -1.91828E-011  1.12279E-011
  6.34327E-012  3.46061E-012  1.82454E-012  9.30638E-013  4.59871E-013
  1.54682E-015  2.26332E-015  3.20126E-015  4.38288E-015  5.82527E-015  7.55820E-015
  9.66893E-015  1.23900E-014  1.62478E-014  2.22876E-014  3.23826E-014  4.96236E-014
  7.87632E-014  1.26685E-013  2.02870E-013  3.19914E-013  4.94296E-013  7.47927E-013
  1.11157E-012  1.63217E-012  2.38765E-012  3.51583E-012  5.27003E-012  8.12616E-012
  1.29918E-011  2.16181E-011  3.74119E-011  6.70108E-011  1.23262E-010  2.30658E-010
  4.34853E-010  8.18612E-010  1.52749E-009 -2.80991E-009 -5.07924E-009  9.01229E-009
  1.57153E-008  2.70259E-008  4.60929E-008  7.85252E-008  1.34666E-007  2.34057E-007
  4.14064E-007  7.46251E-007  1.36666E-006  2.52971E-006  4.69970E-006  8.69753E-006
 -1.59250E-005 -2.86979E-005 -5.07456E-005 -8.79787E-005 -1.49654E-004 -2.49962E-004
 -4.09727E-004 -6.57574E-004 -1.02986E-003 -1.56756E-003 -2.30188E-003 -3.21208E-003
 -4.15964E-003 -4.87339E-003 -5.08323E-003 -4.73099E-003 -4.01942E-003 -3.23957E-003
 -2.59222E-003  2.15441E-003  1.93355E-003  1.91426E-003  2.07338E-003 -2.37679E-003
 -2.77157E-003 -3.18227E-003 -3.51848E-003 -3.69572E-003 -3.66186E-003 -3.41498E-003
 -3.00191E-003 -2.49817E-003 -1.98059E-003 -1.50646E-003 -1.10612E-003 -7.87272E-004
 -5.44030E-004 -3.64902E-004 -2.37366E-004 -1.49749E-004 -9.17955E-005  5.48916E-005
  3.21970E-005  1.86367E-005  1.07015E-005  6.11712E-006  3.48606E-006  1.98101E-006
  1.12247E-006  6.34547E-007  3.58462E-007  2.02779E-007  1.15058E-007  6.54956E-008
  3.73428E-008  2.12641E-008  1.20600E-008  6.80839E-009  3.83935E-009  2.18233E-009
  1.26821E-009  7.65099E-010  4.83522E-010  3.19051E-010  2.16620E-010  1.48465E-010
 -1.00970E-010 -6.73011E-011 -4.36241E-011 -2.73781E-011  1.66002E-011  9.71666E-012
  5.49068E-012  2.99696E-012  1.58157E-012  8.08003E-013  4.00321E-013
  2.28557E-015  3.30687E-015  4.61581E-015  6.22365E-015  8.13136E-015  1.03616E-014
  1.30349E-014  1.65149E-014  2.16474E-014  3.01150E-014  4.49151E-014  7.09438E-014
  1.15644E-013  1.89658E-013  3.07452E-013  4.88012E-013  7.55969E-013  1.14409E-012
  1.69889E-012  2.49272E-012  3.64789E-012  5.38336E-012  8.10357E-012  1.25691E-011
  2.02310E-011  3.38944E-011  5.90388E-011  1.06411E-010  1.96983E-010  3.71095E-010
  7.04600E-010  1.33602E-009 -2.51001E-009 -4.64356E-009 -8.42334E-009 -1.49472E-008
 -2.59369E-008  4.40873E-008  7.36994E-008  1.21920E-007  2.01246E-007  3.34572E-007
  5.65223E-007  9.76396E-007  1.72759E-006  3.11984E-006  5.70620E-006  1.04671E-005
 -1.90735E-005 -3.42679E-005 -6.04246E-005 -1.04412E-004 -1.76939E-004 -2.94480E-004
 -4.81600E-004 -7.73163E-004 -1.21606E-003 -1.86827E-003 -2.78262E-003 -3.94856E-003
 -5.19180E-003 -6.14003E-003 -6.40838E-003 -5.90934E-003 -4.92615E-003 -3.85727E-003
 -2.95991E-003  2.31284E-003  1.90238E-003  1.69149E-003  1.64211E-003  1.71510E-003
  1.86614E-003 -2.04404E-003 -2.19443E-003 -2.26927E-003 -2.23872E-003 -2.09880E-003
 -1.87021E-003 -1.58872E-003 -1.29240E-003 -1.01160E-003 -7.64832E-004  5.59903E-004
  3.97249E-004  2.73227E-004  1.82270E-004  1.18126E-004  7.46002E-005  4.61046E-005
  2.80135E-005  1.68013E-005  9.97125E-006  5.86031E-006  3.40902E-006  1.96109E-006
  1.11536E-006  6.27803E-007  3.50585E-007  1.94906E-007  1.08259E-007  6.02282E-008
  3.35848E-008  1.87514E-008  1.04649E-008  5.83561E-009  3.26180E-009  1.84294E-009
  1.06685E-009  6.42091E-010  4.05200E-010  2.67132E-010  1.81265E-010  1.24186E-010
 -8.44366E-011 -5.62713E-011  3.64713E-011  2.28888E-011  1.38796E-011  8.12626E-012
  4.59428E-012  2.50990E-012  1.32649E-012  6.79295E-013  3.37819E-013
  3.36643E-015  4.84774E-015  6.72923E-015  9.01636E-015  1.17012E-014  1.48170E-014
  1.85645E-014  2.35478E-014  3.11604E-014  4.41516E-014  6.73843E-014  1.08753E-013
  1.80188E-013  2.98654E-013  4.87098E-013  7.75506E-013  1.20270E-012  1.82036E-012
  2.70218E-012  3.96318E-012  5.79821E-012  8.55539E-012  1.28751E-011  1.99570E-011
  3.20829E-011  5.36655E-011  9.33518E-011  1.68203E-010  3.11781E-010  5.89253E-010
  1.12436E-009  2.14516E-009 -4.05740E-009 -7.55518E-009 -1.37780E-008 -2.45233E-008
 -4.25306E-008 -7.18851E-008  1.18677E-007  1.92259E-007  3.07838E-007  4.91926E-007
  7.93533E-007  1.30636E-006  2.21089E-006  3.85001E-006  6.85640E-006  1.23522E-005
  2.22410E-005 -3.96166E-005 -6.93446E-005 -1.18945E-004 -2.00000E-004 -3.30265E-004
 -5.36398E-004 -8.56890E-004 -1.34485E-003 -2.06800E-003 -3.09105E-003 -4.40861E-003
 -5.82684E-003 -6.91898E-003 -7.23705E-003 -6.67292E-003 -5.54658E-003 -4.31110E-003
 -3.25594E-003 -2.46537E-003  1.91885E-003  1.57110E-003  1.37872E-003  1.30222E-003
  1.30368E-003  1.34569E-003 -1.39249E-003 -1.41374E-003 -1.38936E-003  1.31260E-003
  1.18948E-003  1.03457E-003  8.65396E-004  6.97783E-004  5.43367E-004  4.09155E-004
  2.98202E-004  2.10593E-004  1.44365E-004  9.63242E-005  6.27718E-005  4.00995E-005
  2.51883E-005  1.55863E-005  9.50437E-006  5.70623E-006  3.36823E-006  1.95243E-006
  1.11121E-006  6.21726E-007  3.42921E-007  1.87219E-007  1.01649E-007  5.51229E-008
  2.99455E-008  1.63160E-008  8.91582E-009  4.88828E-009  2.69764E-009  1.51043E-009
  8.69066E-010  5.21050E-010  3.28063E-010  2.15993E-010  1.46454E-010  1.00295E-010
 -6.81777E-011 -4.54324E-011  2.94475E-011  1.84838E-011  1.12120E-011  6.56803E-012
  3.71660E-012  2.03327E-012  1.07695E-012  5.53395E-013  2.76673E-013
  4.84623E-015  6.96265E-015  9.64022E-015  1.28828E-014  1.66823E-014  2.11087E-014
  2.65149E-014  3.39127E-014  4.55854E-014  6.59854E-014  1.02931E-013  1.69056E-013
  2.83399E-013  4.72995E-013  7.74398E-013  1.23543E-012  1.91816E-012  2.90546E-012
  4.31561E-012  6.33274E-012  9.26666E-012  1.36659E-011  2.05306E-011  3.17203E-011
  5.07581E-011  8.44506E-011  1.46177E-010  2.62496E-010  4.86103E-010  9.20354E-010
  1.76364E-009  3.38555E-009 -6.44982E-009 -1.20992E-008 -2.22129E-008 -3.97355E-008
 -6.90705E-008 -1.16543E-007 -1.91028E-007  3.05071E-007  4.77310E-007  7.37951E-007
  1.14063E-006  1.78666E-006  2.87173E-006  4.76992E-006  8.17434E-006  1.43142E-005
  2.52635E-005 -4.43558E-005 -7.67439E-005 -1.30229E-004 -2.16593E-004 -3.53689E-004
 -5.68231E-004 -8.98814E-004 -1.39832E-003 -2.13259E-003 -3.16136E-003 -4.47352E-003
 -5.87809E-003 -6.96719E-003 -7.31413E-003 -6.80601E-003 -5.72996E-003 -4.50883E-003
 -3.42586E-003 -2.57613E-003 -1.95210E-003  1.51684E-003  1.23157E-003  1.06082E-003
  9.72402E-004  9.36915E-004  9.27759E-004  9.22341E-004  9.03974E-004  8.63292E-004
  7.98229E-004  7.12511E-004  6.13348E-004  5.09139E-004  4.07717E-004  3.15234E-004
  2.35641E-004  1.70646E-004  1.20045E-004  8.22969E-005  5.51581E-005  3.62398E-005
  2.33782E-005  1.48118E-005  9.20841E-006 -5.60853E-006 -3.34098E-006 -1.94431E-006
 -1.10526E-006  6.14446E-007  3.34936E-007  1.79736E-007  9.54313E-008  5.04037E-008
  2.66098E-008  1.40912E-008  7.50115E-009  4.02195E-009  2.18050E-009  1.20478E-009
  6.86783E-010  4.09263E-010  2.56732E-010  1.68680E-010  1.14249E-010  7.81993E-011
 -5.31475E-011 -3.54174E-011  2.29608E-011  1.44177E-011  8.75087E-012  5.13100E-012
  2.90746E-012  1.59393E-012  8.46931E-013  4.37315E-013  2.20266E-013
  6.77061E-015  9.71396E-015  1.34308E-014  1.79286E-014  2.32120E-014  2.94293E-014
  3.71921E-014  4.81624E-014  6.60011E-014  9.77586E-014  1.55732E-013  2.59722E-013
  4.39540E-013  7.37540E-013  1.21115E-012  1.93585E-012  3.01017E-012  4.56637E-012
  6.79349E-012  9.98442E-012  1.46270E-011  2.15743E-011  3.23640E-011  4.98293E-011
  7.93092E-011  1.31109E-010  2.25545E-010  4.03216E-010  7.45418E-010  1.41335E-009
  2.72009E-009  5.25575E-009 -1.00913E-008 -1.90858E-008 -3.53087E-008 -6.35583E-008
 -1.10919E-007 -1.87284E-007 -3.05832E-007 -4.83737E-007  7.43961E-007  1.12011E-006
  1.66820E-006  2.49194E-006  3.79249E-006  5.95825E-006  9.71396E-006  1.63472E-005
  2.80219E-005  4.81788E-005 -8.20442E-005 -1.37344E-004 -2.25459E-004 -3.63284E-004
 -5.75776E-004 -8.98486E-004 -1.37857E-003 -2.07071E-003 -3.01738E-003 -4.19539E-003
 -5.43593E-003 -6.40581E-003 -6.76188E-003 -6.39936E-003 -5.52299E-003 -4.46192E-003
 -3.46086E-003 -2.62625E-003 -1.97649E-003  1.49472E-003  1.15391E-003  9.25818E-004
  7.83934E-004  7.04123E-004  6.64469E-004  6.45595E-004  6.31606E-004  6.11076E-004
  5.77519E-004  5.29145E-004  4.68016E-004  3.98772E-004  3.27170E-004  2.58694E-004
  1.97524E-004  1.46049E-004  1.04919E-004  7.34738E-005  5.02983E-005  3.37225E-005
  2.21564E-005  1.42575E-005 -8.97272E-006 -5.51256E-006 -3.30070E-006 -1.92399E-006
 -1.09158E-006 -6.03328E-007  3.25563E-007  1.72110E-007  8.95596E-008  4.61299E-008
  2.36575E-008  1.21459E-008  6.27128E-009  3.27021E-009  1.73156E-009  9.39002E-010
  5.27933E-010  3.11653E-010  1.94360E-010  1.27280E-010  8.60645E-011  5.88644E-011
 -3.99985E-011 -2.66584E-011  1.72892E-011  1.08634E-011  6.59991E-012  3.87519E-012
  2.20032E-012  1.20988E-012  6.45758E-013  3.35708E-013  1.70833E-013
  9.15583E-015  1.31229E-014  1.81282E-014  2.41903E-014  3.13482E-014  3.98890E-014
  5.08358E-014  6.68341E-014  9.35808E-014  1.41921E-013  2.30654E-013  3.89978E-013
  6.65350E-013  1.12150E-012  1.84661E-012  2.95736E-012  4.60739E-012  7.00451E-012
  1.04466E-011  1.53933E-011  2.26021E-011  3.33797E-011  5.00517E-011  7.68603E-011
  1.21754E-010  2.00058E-010  3.42091E-010  6.08863E-010  1.12376E-009  2.13427E-009
  4.12706E-009  8.03071E-009 -1.55492E-008 -2.96670E-008 -5.53370E-008 -1.00301E-007
 -1.75893E-007 -2.97596E-007 -4.85168E-007 -7.62460E-007 -1.15782E-006  1.70740E-006
  2.46562E-006  3.53044E-006  5.09442E-006  7.53752E-006  1.15798E-005  1.85098E-005
  3.04915E-005  5.09395E-005 -8.49601E-005 -1.39927E-004 -2.26396E-004 -3.59620E-004
 -5.61642E-004 -8.63131E-004 -1.30294E-003 -1.92180E-003 -2.74343E-003 -3.73540E-003
 -4.76044E-003 -5.57388E-003 -5.92793E-003 -5.73002E-003 -5.09665E-003 -4.25014E-003
 -3.38426E-003 -2.61053E-003 -1.97283E-003 -1.47638E-003  1.10814E-003  8.48297E-004
  6.75969E-004  5.71025E-004  5.14332E-004  4.88039E-004  4.76369E-004  4.66625E-004
  4.49989E-004  4.21875E-004  3.81721E-004  3.32165E-004  2.77744E-004  2.23414E-004
  1.73321E-004  1.30119E-004  9.48782E-005  6.74191E-005  4.68044E-005 -3.17880E-005
 -2.11230E-005 -1.37197E-005 -8.69600E-006 -5.36882E-006 -3.22335E-006 -1.87985E-006
 -1.06455E-006 -5.85687E-007 -3.13553E-007  1.63790E-007  8.38129E-008  4.22294E-008
  2.10779E-008  1.04903E-008  5.24025E-009  2.64501E-009  1.35949E-009  7.18889E-010
  3.96276E-010  2.30650E-010  1.42541E-010  9.28616E-011  6.26261E-011  4.27854E-011
 -2.90646E-011  1.93756E-011  1.25736E-011  7.90803E-012  4.81115E-012  2.83054E-012
  1.61178E-012  8.89993E-013  4.78001E-013  2.50837E-013  1.29444E-013
  1.19716E-014  1.71446E-014  2.36700E-014  3.15888E-014  4.10061E-014  5.24340E-014
  6.75111E-014  9.02995E-014  1.29373E-013  2.00884E-013  3.32686E-013  5.69437E-013
  9.78412E-013  1.65574E-012  2.73314E-012  4.38641E-012  6.84947E-012  1.04418E-011
  1.56237E-011 -2.31032E-011  3.40361E-011  5.03902E-011  7.56222E-011  1.15974E-010
  1.83072E-010  2.99314E-010  5.09173E-010  9.02833E-010  1.66454E-009  3.16833E-009
  6.15901E-009  1.20753E-008 -2.35868E-008 -4.54106E-008 -8.54202E-008 -1.55934E-007
 -2.74878E-007 -4.66333E-007 -7.59947E-007 -1.18912E-006 -1.78884E-006 -2.59605E-006
  3.65747E-006  5.05350E-006  6.94945E-006  9.68923E-006  1.39478E-005  2.09543E-005
  3.27855E-005  5.27086E-005  8.55560E-005 -1.38168E-004 -2.20064E-004 -3.44578E-004
 -5.30440E-004 -8.02966E-004 -1.19278E-003 -1.72883E-003 -2.42188E-003 -3.23753E-003
 -4.06956E-003 -4.74532E-003 -5.09072E-003 -5.02398E-003 -4.59636E-003 -3.94618E-003
 -3.22062E-003 -2.52757E-003 -1.92662E-003 -1.43976E-003 -1.06611E-003  7.93823E-004
  6.07215E-004  4.89503E-004  4.23635E-004  3.92877E-004  3.81752E-004  3.77143E-004
  3.69258E-004  3.52221E-004  3.24126E-004  2.86447E-004  2.42860E-004  1.97805E-004
  1.55220E-004 -1.17787E-004 -8.67677E-005 -6.22564E-005 -4.36110E-005 -2.98588E-005
 -1.99781E-005 -1.30485E-005 -8.30548E-006 -5.14248E-006 -3.09231E-006 -1.80381E-006
 -1.02015E-006 -5.59473E-007 -2.97839E-007 -1.54215E-007  7.79016E-008  3.85559E-008
  1.87998E-008  9.09137E-009  4.39384E-009  2.14083E-009  1.06250E-009  5.44107E-010
  2.91951E-010  1.66487E-010  1.01484E-010  6.55820E-011  4.40459E-011  3.00380E-011
  2.03957E-011  1.36008E-011  8.83349E-012  5.56322E-012  3.39117E-012  2.00062E-012
  1.14373E-012  6.35217E-013  3.44114E-013  1.82905E-013  9.61782E-014
  1.51282E-014  2.16499E-014  2.98785E-014  3.98939E-014  5.19120E-014  6.67822E-014
  8.70145E-014  1.18617E-013  1.74050E-013  2.76570E-013  4.66104E-013  8.06593E-013
  1.39450E-012  2.36823E-012  3.91874E-012  6.30343E-012  9.86886E-012  1.50937E-011
 -2.26723E-011 -3.36716E-011 -4.98189E-011  7.40209E-011  1.11319E-010  1.70730E-010
  2.68953E-010  4.38137E-010  7.42384E-010  1.31270E-009  2.41952E-009  4.61848E-009
  9.02979E-009  1.78433E-008 -3.51661E-008 -6.83171E-008 -1.29581E-007 -2.38205E-007
 -4.22086E-007 -7.18199E-007 -1.17077E-006 -1.82665E-006 -2.72901E-006 -3.91265E-006
 -5.40774E-006  7.26116E-006  9.58768E-006  1.26639E-005  1.70783E-005  2.39452E-005
  3.51780E-005  5.37984E-005  8.42524E-005  1.32746E-004 -2.07710E-004 -3.20590E-004
 -4.86940E-004 -7.27128E-004 -1.06483E-003 -1.52064E-003 -2.09880E-003 -2.76845E-003
 -3.44894E-003 -4.01650E-003 -4.34454E-003 -4.36043E-003 -4.07779E-003 -3.58111E-003
 -2.98130E-003 -2.37548E-003 -1.82793E-003 -1.36986E-003 -1.00899E-003 -7.40068E-004
  5.51920E-004  4.30692E-004  3.61218E-004  3.28000E-004  3.16336E-004  3.13496E-004
  3.09692E-004 -2.98707E-004 -2.78028E-004 -2.48387E-004 -2.12727E-004 -1.74895E-004
 -1.38454E-004 -1.05939E-004 -7.86512E-005 -5.68428E-005 -4.00801E-005 -2.75984E-005
 -1.85542E-005 -1.21650E-005 -7.76567E-006 -4.81812E-006 -2.90084E-006 -1.69278E-006
 -9.56789E-007 -5.23754E-007 -2.77828E-007 -1.42999E-007 -7.15735E-008  3.49510E-008
  1.67275E-008  7.89354E-009  3.70097E-009  1.74085E-009  8.31691E-010  4.09976E-010
  2.12456E-010  1.17768E-010  7.03571E-011  4.49118E-011  2.99697E-011  2.03805E-011
  1.38270E-011  9.22344E-012  5.99710E-012  3.78369E-012  2.31245E-012  1.36934E-012
  7.87079E-013  4.40619E-013  2.41512E-013  1.30601E-013  7.03877E-014
  1.84715E-014  2.64180E-014  3.64517E-014  4.87122E-014  6.35833E-014  8.23887E-014
  1.08809E-013  1.51400E-013  2.27632E-013  3.69856E-013  6.33406E-013  1.10683E-012
  1.92400E-012  3.27786E-012  5.43670E-012  8.76599E-012  1.37642E-011  2.11282E-011
 -3.18768E-011 -4.75772E-011 -7.07502E-011  1.05594E-010  1.59311E-010  2.44661E-010
  3.85162E-010  6.26073E-010  1.05802E-009  1.86767E-009  3.44435E-009  6.59715E-009
  1.29769E-008  2.58471E-008 -5.13896E-008 -1.00708E-007 -1.92537E-007 -3.56286E-007
 -6.34448E-007 -1.08278E-006 -1.76644E-006 -2.75099E-006 -4.08951E-006 -5.81060E-006
 -7.91581E-006 -1.03982E-005  1.32939E-005  1.67788E-005  2.13159E-005  2.78587E-005
  3.81004E-005  5.47478E-005  8.17870E-005  1.24739E-004 -1.90975E-004 -2.90217E-004
 -4.35227E-004 -6.42145E-004 -9.29060E-004 -1.31081E-003 -1.78876E-003 -2.33763E-003
 -2.89621E-003 -3.37287E-003 -3.67156E-003 -3.72915E-003 -3.54151E-003 -3.16137E-003
 -2.67211E-003 -2.15609E-003 -1.67408E-003 -1.26020E-003 -9.27297E-004 -6.75007E-004
  4.95892E-004  3.78730E-004  3.10257E-004  2.76492E-004  2.64027E-004  2.61177E-004
 -2.58870E-004 -2.51186E-004 -2.35477E-004 -2.11985E-004 -1.82974E-004 -1.51616E-004
 -1.20958E-004 -9.32525E-005 -6.97306E-005 -5.07301E-005 -3.59813E-005 -2.49015E-005
 -1.68111E-005 -1.10588E-005 -7.07766E-006 -4.39962E-006 -2.65236E-006 -1.54894E-006
 -8.75570E-007 -4.78936E-007 -2.53564E-007 -1.30037E-007 -6.46932E-008 -3.12960E-008
  1.47729E-008  6.83805E-009  3.12501E-009  1.42336E-009  6.54620E-010  3.09469E-010
  1.53784E-010  8.21309E-011  4.76972E-011  2.98989E-011  1.97557E-011  1.33744E-011
  9.06062E-012  6.04558E-012  3.93626E-012  2.48929E-012  1.52665E-012  9.08578E-013
  5.26077E-013  2.97694E-013  1.65771E-013  9.17032E-014  5.09963E-014
  2.17897E-014  3.11468E-014  4.29758E-014  5.75022E-014  7.53442E-014  9.84537E-014
  1.32002E-013  1.87717E-013  2.89235E-013  4.80007E-013  8.34132E-013  1.47016E-012
  2.56774E-012  4.38715E-012  7.29318E-012  1.17884E-011  1.85671E-011 -2.86128E-011
 -4.33755E-011 -6.50909E-011 -9.73396E-011  1.46034E-010  2.21219E-010  3.40552E-010
  5.36425E-010  8.71184E-010  1.47019E-009  2.59360E-009  4.78929E-009  9.20825E-009
  1.82248E-008  3.65818E-008 -7.33447E-008 -1.44914E-007 -2.79097E-007 -5.19631E-007
 -9.29601E-007 -1.59116E-006 -2.59860E-006 -4.04292E-006 -5.98944E-006 -8.45529E-006
 -1.13985E-005 -1.47334E-005  1.83859E-005  2.23955E-005  2.70653E-005  3.31549E-005
  4.21041E-005  5.62671E-005  7.91324E-005  1.15518E-004  1.71776E-004 -2.56088E-004
 -3.78829E-004 -5.52621E-004 -7.91056E-004 -1.10467E-003 -1.49338E-003 -1.93707E-003
 -2.38929E-003 -2.78117E-003 -3.03905E-003 -3.11056E-003 -2.98514E-003 -2.69643E-003
 -2.30614E-003 -1.88044E-003 -1.47205E-003 -1.11370E-003 -8.20456E-004 -5.95239E-004
  4.33567E-004  3.26586E-004  2.63005E-004  2.30649E-004  2.17808E-004  2.14308E-004
 -2.12254E-004 -2.06428E-004 -1.94350E-004 -1.75952E-004 -1.52879E-004 -1.27604E-004
 -1.02584E-004 -7.97004E-005 -6.00438E-005 -4.39862E-005 -3.13903E-005 -2.18381E-005
 -1.48062E-005 -9.77321E-006 -6.27150E-006 -3.90646E-006 -2.35869E-006 -1.37896E-006
 -7.79992E-007 -4.26690E-007 -2.25743E-007 -1.15552E-007 -5.72806E-008 -2.75425E-008
 -1.28781E-008  5.87737E-009  2.63277E-009  1.16714E-009  5.18423E-010  2.34984E-010
  1.11444E-010  5.68575E-011  3.17907E-011  1.94168E-011  1.26415E-011  8.49850E-012
  5.74316E-012  3.83227E-012  2.49932E-012  1.58535E-012  9.76742E-013  5.85229E-013
  3.42218E-013  1.96479E-013  1.11722E-013  6.36333E-014  3.67654E-014
  2.48319E-014  3.54792E-014  4.89627E-014  6.56219E-014  8.63815E-014  1.13976E-013
  1.55377E-013  2.26064E-013  3.56879E-013  6.04175E-013  1.06380E-012  1.88911E-012
  3.31314E-012  5.67528E-012  9.45515E-012  1.53209E-011  2.42078E-011 -3.74578E-011
 -5.70673E-011 -8.61243E-011 -1.29562E-010  1.95472E-010  2.97495E-010  4.59441E-010
  7.24835E-010  1.17746E-009  1.98645E-009  3.50522E-009  6.48468E-009  1.25180E-008
  2.49243E-008  5.03966E-008 -1.01831E-007 -2.02712E-007 -3.93037E-007 -7.35857E-007
 -1.32205E-006 -2.26935E-006 -3.71117E-006 -5.77224E-006 -8.53328E-006 -1.19943E-005
 -1.60528E-005 -2.05169E-005 -2.51670E-005  2.98704E-005  3.47400E-005  4.03214E-005
  4.77904E-005  5.91439E-005  7.73701E-005  1.06590E-004  1.52183E-004  2.20937E-004
 -3.21175E-004 -4.62599E-004 -6.55154E-004 -9.05978E-004 -1.21398E-003 -1.56323E-003
 -1.91876E-003 -2.22928E-003 -2.43953E-003 -2.50853E-003 -2.42485E-003 -2.20995E-003
 -1.90813E-003 -1.56988E-003 -1.23802E-003 -9.41365E-004 -6.95055E-004 -5.03826E-004
  3.65373E-004  2.72930E-004  2.17212E-004  1.88035E-004  1.75627E-004  1.71569E-004
 -1.69368E-004 -1.64709E-004 -1.55458E-004 -1.41374E-004 -1.23581E-004 -1.03896E-004
 -8.41896E-005 -6.59481E-005 -5.00843E-005 -3.69656E-005 -2.65556E-005 -1.85787E-005
 -1.26543E-005 -8.38330E-006 -5.39495E-006 -3.36796E-006 -2.03711E-006 -1.19259E-006
 -6.75269E-007 -3.69640E-007 -1.95584E-007 -1.00049E-007 -4.95054E-008 -2.37194E-008
 -1.10233E-008 -4.98255E-009  2.19968E-009  9.54833E-010  4.11893E-010  1.79607E-010
  8.12185E-011  3.93344E-011  2.09654E-011  1.23567E-011  7.87382E-012  5.23712E-012
  3.52477E-012  2.35114E-012  1.53637E-012  9.78322E-013  6.06407E-013  3.66625E-013
  2.17249E-013  1.27152E-013  7.42859E-014  4.38651E-014  2.64928E-014
  2.73382E-014  3.90460E-014  5.39074E-014  7.24041E-014  9.58340E-014  1.27851E-013
  1.77479E-013  2.64401E-013  4.27436E-013  7.37129E-013  1.31320E-012  2.34731E-012
  4.13144E-012  7.09314E-012  1.18415E-011  1.92343E-011  3.04878E-011 -4.73681E-011
 -7.25276E-011 -1.10084E-010 -1.66610E-010  2.52835E-010  3.86730E-010  5.99500E-010
  9.48009E-010  1.54174E-009  2.60251E-009  4.59661E-009  8.52255E-009  1.65174E-008
  3.30729E-008  6.73217E-008 -1.36989E-007 -2.74545E-007 -5.35525E-007 -1.00770E-006
 -1.81760E-006 -3.12873E-006 -5.12484E-006 -7.97408E-006 -1.17770E-005 -1.65118E-005
 -2.19992E-005 -2.79126E-005 -3.38514E-005 -3.94748E-005  4.46785E-005  4.97831E-005
  5.57084E-005  6.41176E-005  7.75307E-005  9.94096E-005  1.34222E-004  1.87488E-004
 -2.65756E-004 -3.76317E-004 -5.26204E-004 -7.19920E-004 -9.55662E-004 -1.22092E-003
 -1.48982E-003 -1.72522E-003 -1.88720E-003 -1.94550E-003 -1.89021E-003 -1.73471E-003
 -1.50957E-003 -1.25150E-003 -9.93383E-004 -7.58943E-004 -5.61908E-004 -4.07606E-004
  2.95167E-004  2.19586E-004  1.73517E-004  1.48806E-004  1.37674E-004  1.33493E-004
 -1.31196E-004 -1.27416E-004 -1.20434E-004 -1.09942E-004 -9.66616E-005 -8.18547E-005
 -6.68740E-005 -5.28356E-005 -4.04664E-005 -3.01027E-005 -2.17763E-005 -1.53249E-005
 -1.04882E-005 -6.97473E-006 -4.50184E-006 -2.81697E-006 -1.70702E-006 -1.00087E-006
 -5.67419E-007 -3.10907E-007 -1.64612E-007 -8.42173E-008 -4.16459E-008 -1.99181E-008
 -9.22391E-009 -4.14369E-009 -1.81131E-009  7.74323E-010  3.26501E-010  1.37783E-010
  5.95945E-011  2.73325E-011  1.37721E-011  7.74926E-012  4.79090E-012  3.13642E-012
  2.09727E-012  1.39745E-012  9.15249E-013  5.85725E-013  3.65980E-013  2.23948E-013
  1.35063E-013  8.10557E-014  4.89877E-014  3.01847E-014  1.91350E-014
  2.90756E-014  4.15172E-014  5.73582E-014  7.72458E-014  1.02904E-013  1.39000E-013
  1.96762E-013  3.00301E-013  4.96744E-013  8.71335E-013  1.56847E-012  2.81939E-012
  4.97737E-012  8.56236E-012  1.43208E-011 -2.33148E-011 -3.70683E-011 -5.78201E-011
 -8.89614E-011 -1.35782E-010 -2.06724E-010  3.15527E-010  4.85103E-010  7.55068E-010
  1.19744E-009  1.95093E-009  3.29732E-009  5.83206E-009  1.08387E-008  2.10848E-008
  4.24326E-008  8.68878E-008 -1.77904E-007 -3.58672E-007 -7.03382E-007 -1.32961E-006
 -2.40710E-006 -4.15507E-006 -6.81897E-006 -1.06209E-005 -1.56876E-005 -2.19736E-005
 -2.92100E-005 -3.69117E-005 -4.44645E-005 -5.12861E-005 -5.70291E-005  6.17819E-005
  6.62251E-005  7.17309E-005  8.04138E-005  9.51522E-005  1.19594E-004  1.58137E-004
  2.15819E-004 -2.97983E-004 -4.09429E-004 -5.52761E-004 -7.25856E-004 -9.19088E-004
 -1.11384E-003 -1.28413E-003 -1.40231E-003 -1.44720E-003 -1.41109E-003 -1.30202E-003
 -1.14027E-003 -9.51348E-004 -7.59324E-004 -5.82607E-004 -4.32642E-004 -3.14442E-004
 -2.27928E-004  1.69504E-004  1.33594E-004  1.13964E-004  1.04716E-004  1.00883E-004
 -9.87060E-005 -9.56903E-005 -9.05318E-005 -8.29308E-005 -7.33188E-005 -6.25331E-005
 -5.15082E-005 -4.10474E-005 -3.17055E-005 -2.37720E-005 -1.73165E-005 -1.22579E-005
 -8.42914E-006 -5.62655E-006 -3.64235E-006 -2.28444E-006 -1.38690E-006 -8.14431E-007
 -4.62335E-007 -2.53615E-007 -1.34401E-007 -6.88030E-008 -3.40279E-008 -1.62645E-008
 -7.51851E-009 -3.36548E-009 -1.46188E-009  6.18465E-010  2.56489E-010  1.05491E-010
  4.39163E-011  1.91179E-011  9.06361E-012  4.81910E-012  2.86071E-012  1.83049E-012
  1.21187E-012  8.05707E-013  5.29082E-013  3.40794E-013  2.15220E-013  1.33823E-013
  8.25939E-014  5.11638E-014  3.22042E-014  2.08073E-014  1.38599E-014
  2.98739E-014  4.26522E-014  5.89844E-014  7.96976E-014  1.06970E-013  1.46511E-013
  2.11757E-013  3.31169E-013  5.59941E-013  9.97478E-013  1.81188E-012  3.27250E-012
  5.79184E-012  9.97987E-012 -1.67186E-011 -2.72747E-011 -4.34856E-011 -6.80787E-011
 -1.05220E-010 -1.61439E-010 -2.47166E-010  3.79353E-010  5.86184E-010  9.16248E-010
  1.45772E-009  2.38046E-009  4.03026E-009  7.14067E-009  1.33014E-008  2.59619E-008
  5.24760E-008  1.08000E-007 -2.22314E-007 -4.50534E-007 -8.87723E-007 -1.68504E-006
 -3.06122E-006 -5.29923E-006 -8.71600E-006 -1.35978E-005 -2.01056E-005 -2.81737E-005
 -3.74386E-005 -4.72426E-005 -5.67345E-005 -6.50623E-005 -7.16116E-005 -7.62284E-005
  7.93701E-005  8.21667E-005  8.64079E-005  9.44979E-005  1.09401E-004  1.34574E-004
  1.73823E-004  2.30980E-004 -3.09232E-004 -4.09952E-004 -5.31075E-004 -6.65447E-004
 -8.00105E-004 -9.17528E-004 -9.99302E-004 -1.03124E-003 -1.00779E-003 -9.33600E-004
 -8.21615E-004 -6.88912E-004 -5.52323E-004 -4.25364E-004 -3.16877E-004 -2.31013E-004
 -1.68014E-004  1.25361E-004  9.89978E-005  8.43864E-005  7.72716E-005  7.41114E-005
 -7.22504E-005 -6.99311E-005 -6.62164E-005 -6.08519E-005 -5.40828E-005 -4.64431E-005
 -3.85557E-005 -3.09793E-005 -2.41228E-005 -1.82223E-005 -1.33612E-005 -9.51030E-006
 -6.56902E-006 -4.40039E-006 -2.85647E-006 -1.79544E-006 -1.09194E-006 -6.42173E-007
 -3.65019E-007 -2.00464E-007 -1.06343E-007 -5.44854E-008 -2.69620E-008 -1.28885E-008
 -5.95406E-009 -2.66030E-009 -1.15128E-009 -4.83821E-010 -1.98375E-010  8.00596E-011
  3.23288E-011  1.34407E-011  5.99694E-012  2.99005E-012  1.68543E-012  1.04480E-012
  6.81549E-013  4.51373E-013  2.97307E-013  1.93132E-013  1.23706E-013  7.85583E-014
  4.99370E-014  3.21505E-014  2.11923E-014  1.43878E-014  1.00476E-014
  2.96527E-014  4.23384E-014  5.86290E-014  7.95330E-014  1.07676E-013  1.49759E-013
  2.21252E-013  3.54539E-013  6.11976E-013  1.10543E-012  2.02377E-012  3.66973E-012
  6.50797E-012  1.12284E-011 -1.88348E-011 -3.07808E-011 -4.91948E-011 -7.72662E-011
 -1.19903E-010 -1.84836E-010 -2.84435E-010  4.38806E-010  6.81324E-010  1.06943E-009
  1.70725E-009  2.79533E-009  4.74249E-009  8.41833E-009  1.57149E-008  3.07578E-008
  6.23905E-008  1.28939E-007 -2.66594E-007 -5.42655E-007 -1.07368E-006 -2.04570E-006
 -3.72886E-006 -6.47382E-006 -1.06749E-005 -1.66906E-005 -2.47257E-005 -3.47033E-005
 -4.61728E-005 -5.83044E-005 -7.00026E-005 -8.01291E-005 -8.77820E-005 -9.25506E-005
 -9.46762E-005  9.50865E-005  9.53310E-005  9.74663E-005  1.03942E-004  1.17493E-004
  1.40984E-004  1.77146E-004  2.28070E-004 -2.94428E-004 -3.74471E-004 -4.63108E-004
 -5.51619E-004 -6.28579E-004 -6.82153E-004 -7.03189E-004 -6.87894E-004 -6.38872E-004
 -5.64147E-004 -4.74743E-004 -3.81935E-004 -2.95112E-004 -2.20621E-004 -1.61554E-004
 -1.18192E-004  8.88161E-005  7.06064E-005  6.04242E-005  5.53525E-005  5.29889E-005
 -5.15464E-005 -4.98442E-005 -4.72423E-005 -4.35467E-005 -3.88912E-005 -3.36075E-005
 -2.81001E-005 -2.27476E-005 -1.78426E-005 -1.35690E-005 -1.00078E-005 -7.15846E-006
 -4.96422E-006 -3.33584E-006 -2.17075E-006 -1.36708E-006 -8.32741E-007 -4.90393E-007
 -2.79078E-007 -1.53434E-007 -8.14775E-008 -4.17842E-008 -2.06929E-008 -9.89679E-009
 -4.57225E-009 -2.04148E-009 -8.81769E-010 -3.69085E-010 -1.50215E-010 -5.98297E-011
  2.36147E-011  9.45515E-012  3.99036E-012  1.85998E-012  9.85567E-013  5.85821E-013
  3.74153E-013  2.46256E-013  1.62782E-013  1.06928E-013  6.97798E-014  4.55330E-014
  3.00159E-014  2.02059E-014  1.39904E-014  9.96828E-015  7.26147E-015
  2.84353E-014  4.06098E-014  5.63337E-014  7.67831E-014  1.04985E-013  1.48491E-013
  2.24451E-013  3.68386E-013  6.48254E-013  1.18553E-012  2.18499E-012  3.97488E-012
  7.05987E-012  1.21918E-011 -2.04703E-011 -3.34985E-011 -5.36429E-011 -8.44778E-011
 -1.31542E-010 -2.03598E-010 -3.14712E-010  4.87763E-010  7.60732E-010  1.19895E-009
  1.92078E-009  3.15410E-009  5.36365E-009  9.53929E-009  1.78403E-008  3.49916E-008
  7.11648E-008  1.47535E-007 -3.06112E-007 -6.25360E-007 -1.24176E-006 -2.37403E-006
 -4.34122E-006 -7.55958E-006 -1.25006E-005 -1.95982E-005 -2.91099E-005 -4.09632E-005
 -5.46400E-005 -6.91590E-005 -8.31946E-005 -9.53247E-005 -1.04350E-004 -1.09588E-004
 -1.11058E-004 -1.09511E-004  1.06326E-004  1.03334E-004  1.02649E-004  1.06513E-004
  1.17144E-004  1.36521E-004  1.66045E-004  2.06044E-004 -2.55187E-004 -3.10006E-004
 -3.64834E-004 -4.12445E-004 -4.45457E-004 -4.58157E-004 -4.48066E-004 -4.16607E-004
 -3.68613E-004 -3.10951E-004 -2.50839E-004 -1.94434E-004 -1.45976E-004 -1.07559E-004
  7.93888E-005  6.03262E-005  4.85070E-005  4.18712E-005  3.85223E-005  3.69105E-005
 -3.58897E-005 -3.47021E-005 -3.29316E-005 -3.04423E-005 -2.73063E-005 -2.37269E-005
 -1.99623E-005 -1.62643E-005 -1.28372E-005 -9.81844E-006 -7.27774E-006 -5.22739E-006
 -3.63728E-006 -2.45067E-006 -1.59807E-006 -1.00809E-006 -6.14899E-007 -3.62528E-007
 -2.06528E-007 -1.13659E-007 -6.04133E-008 -3.10102E-008 -1.53703E-008 -7.35643E-009
 -3.40020E-009 -1.51819E-009 -6.55235E-010 -2.73679E-010 -1.10885E-010 -4.37819E-011
  1.70032E-011  6.61409E-012  2.66253E-012  1.16287E-012  5.75272E-013  3.24381E-013
  2.01262E-013  1.31232E-013  8.71172E-014  5.80656E-014  3.88197E-014  2.62036E-014
  1.80279E-014  1.27385E-014  9.26248E-015  6.89623E-015  5.20526E-015
  2.63440E-014  3.76406E-014  5.23309E-014  7.17285E-014  9.91767E-014  1.42857E-013
  2.21079E-013  3.71410E-013  6.65299E-013  1.23002E-012  2.27977E-012  4.15782E-012
  7.39250E-012  1.27728E-011 -2.14573E-011 -3.51439E-011 -5.63552E-011 -8.89267E-011
 -1.38837E-010 -2.15591E-010 -3.34496E-010  5.20505E-010  8.15103E-010  1.28969E-009
  2.07359E-009  3.41568E-009  5.82322E-009  1.03766E-008  1.94347E-008  3.81707E-008
  7.77551E-008  1.61529E-007 -3.35986E-007 -6.88331E-007 -1.37090E-006 -2.62897E-006
 -4.82216E-006 -8.42280E-006 -1.39710E-005 -2.19723E-005 -3.27427E-005 -4.62322E-005
 -6.18868E-005 -7.86140E-005 -9.48974E-005 -1.09060E-004 -1.19615E-004 -1.25602E-004
 -1.26808E-004 -1.23812E-004 -1.17865E-004  1.10675E-004  1.04174E-004  1.00324E-004
  1.00952E-004  1.07581E-004  1.21209E-004  1.42024E-004  1.69094E-004 -2.00143E-004
 -2.31593E-004 -2.58991E-004 -2.77851E-004 -2.84696E-004 -2.77964E-004 -2.58404E-004
 -2.28828E-004 -1.93340E-004 -1.56336E-004 -1.21615E-004 -9.18140E-005 -6.82322E-005
  5.09844E-005  3.93457E-005  3.21473E-005  2.81101E-005  2.60650E-005  2.50618E-005
 -2.43991E-005 -2.36119E-005 -2.24419E-005 -2.08006E-005 -1.87282E-005 -1.63487E-005
 -1.38258E-005 -1.13243E-005 -8.98375E-006 -6.90304E-006 -5.13738E-006 -3.70243E-006
 -2.58319E-006 -1.74420E-006 -1.13931E-006 -7.19673E-007 -4.39466E-007 -2.59350E-007
 -1.47880E-007 -8.14527E-008 -4.33314E-008 -2.22610E-008 -1.10430E-008 -5.28955E-009
 -2.44654E-009 -1.09285E-009 -4.71647E-010 -1.96821E-010 -7.95479E-011 -3.12396E-011
  1.20007E-011  4.57133E-012  1.77250E-012  7.30464E-013  3.36722E-013  1.78437E-013
  1.06600E-013  6.85900E-014  4.57636E-014  3.10809E-014  2.14202E-014  1.50545E-014
  1.08591E-014  8.05988E-015  6.13278E-015  4.74087E-015  3.68146E-015
  2.35805E-014  3.37167E-014  4.70049E-014  6.48528E-014  9.08033E-014  1.33381E-013
  2.11421E-013  3.63237E-013  6.61298E-013  1.23427E-012  2.29828E-012  4.19947E-012
  7.47080E-012  1.29093E-011 -2.16882E-011 -3.55334E-011 -5.70208E-011 -9.00878E-011
 -1.40904E-010 -2.19323E-010 -3.41281E-010  5.32843E-010  8.37459E-010  1.33004E-009
  2.14635E-009  3.54744E-009  6.06448E-009  1.08270E-008  2.02997E-008  3.98903E-008
  8.12974E-008  1.69032E-007 -3.52090E-007 -7.22724E-007 -1.44280E-006 -2.77423E-006
 -5.10331E-006 -8.94131E-006 -1.48795E-005 -2.34825E-005 -3.51235E-005 -4.97922E-005
 -6.69367E-005 -8.54089E-005 -1.03566E-004 -1.19536E-004 -1.31581E-004 -1.38479E-004
 -1.39780E-004 -1.35884E-004 -1.27932E-004 -1.17562E-004  1.06637E-004  9.70001E-005
  9.02900E-005  8.77899E-005  9.02901E-005  9.79425E-005  1.10125E-004  1.25375E-004
 -1.41465E-004 -1.55697E-004 -1.65388E-004 -1.68462E-004 -1.63946E-004 -1.52199E-004
 -1.34780E-004 -1.14017E-004 -9.24383E-005 -7.22406E-005 -5.49510E-005 -4.13128E-005
  3.13753E-005  2.46996E-005  2.05936E-005  1.83069E-005  1.71567E-005  1.65887E-005
 -1.61931E-005 -1.56964E-005 -1.49450E-005 -1.38853E-005 -1.25412E-005 -1.09887E-005
 -9.33083E-006 -7.67429E-006 -6.11221E-006 -4.71341E-006 -3.51869E-006 -2.54242E-006
 -1.77756E-006 -1.20223E-006 -7.86332E-007 -4.97233E-007 -3.03904E-007 -1.79489E-007
 -1.02419E-007 -5.64536E-008 -3.00545E-008 -1.54520E-008 -7.67140E-009 -3.67754E-009
 -1.70229E-009 -7.60923E-010 -3.28542E-010 -1.37095E-010 -5.53504E-011  2.16718E-011
  8.26838E-012  3.10476E-012  1.17071E-012  4.59806E-013  1.98227E-013  9.81307E-014
  5.59419E-014  3.53514E-014  2.37256E-014  1.64958E-014  1.17913E-014  8.67184E-015
  6.56863E-015  5.10727E-015  4.04236E-015  3.22129E-015  2.55649E-015
  2.03934E-014  2.91898E-014  4.08314E-014  5.67658E-014  8.05997E-014  1.20882E-013
  1.96284E-013  3.44492E-013  6.36421E-013  1.19756E-012  2.23826E-012  4.09505E-012
  7.28582E-012  1.25853E-011 -2.11351E-011 -3.46178E-011 -5.55521E-011 -8.78027E-011
 -1.37452E-010 -2.14263E-010 -3.34099E-010  5.23029E-010  8.24686E-010  1.31452E-009
  2.12944E-009  3.53237E-009  6.05689E-009  1.08340E-008  2.03252E-008  3.99246E-008
  8.13054E-008  1.68967E-007 -3.52016E-007 -7.23248E-007 -1.44619E-006 -2.78681E-006
 -5.13996E-006 -9.03261E-006 -1.50818E-005 -2.38897E-005 -3.58769E-005 -5.10835E-005
 -6.89972E-005 -8.84782E-005 -1.07840E-004 -1.25099E-004 -1.38342E-004 -1.46129E-004
 -1.47787E-004 -1.43533E-004 -1.34387E-004 -1.21932E-004 -1.08010E-004  9.44378E-005
  8.27923E-005  7.42596E-005  6.95415E-005  6.87965E-005  7.16149E-005  7.70417E-005
  8.36771E-005 -8.98749E-005 -9.40298E-005 -9.48992E-005 -9.18670E-005 -8.50618E-005
 -7.52844E-005 -6.37721E-005 -5.18838E-005 -4.08063E-005 -3.13612E-005 -2.39417E-005
  1.85618E-005  1.49709E-005  1.27832E-005  1.15827E-005  1.09917E-005  1.07021E-005
 -1.04847E-005 -1.01850E-005 -9.71542E-006 -9.04556E-006 -8.19048E-006 -7.19717E-006
 -6.13006E-006 -5.05729E-006 -4.03966E-006 -3.12338E-006 -2.33700E-006 -1.69180E-006
 -1.18466E-006 -8.02215E-007 -5.25217E-007 -3.32386E-007 -2.03291E-007 -1.20141E-007
 -6.85949E-008 -3.78325E-008 -2.01540E-008 -1.03690E-008 -5.15171E-009 -2.47165E-009
 -1.14508E-009 -5.12295E-010 -2.21368E-010 -9.24254E-011 -3.73166E-011  1.45938E-011
  5.54742E-012  2.06450E-012  7.63616E-013  2.89071E-013  1.17553E-013  5.43164E-014
  2.93229E-014  1.80997E-014  1.22229E-014  8.73679E-015  6.50799E-015  5.01924E-015
  3.98458E-015  3.22755E-015  2.63827E-015  2.15232E-015  1.73595E-015
  1.70416E-014  2.44264E-014  3.43073E-014  4.81153E-014  6.93799E-014  1.06356E-013
  1.76886E-013  3.16725E-013  5.92828E-013  1.12327E-012  2.10553E-012  3.85500E-012
  6.85643E-012  1.18343E-011 -1.98556E-011 -3.24933E-011 -5.21048E-011 -8.23161E-011
 -1.28857E-010 -2.00968E-010 -3.13755E-010  4.92186E-010  7.78294E-010  1.24507E-009
  2.02517E-009  3.37309E-009  5.80326E-009  1.04007E-008  1.95154E-008  3.82812E-008
  7.77917E-008  1.61340E-007 -3.35701E-007 -6.89546E-007 -1.37979E-006 -2.66300E-006
 -4.92268E-006 -8.67527E-006 -1.45333E-005 -2.31078E-005 -3.48484E-005 -4.98472E-005
 -6.76611E-005 -8.72206E-005 -1.06884E-004 -1.24660E-004 -1.38562E-004 -1.47005E-004
 -1.49139E-004 -1.45002E-004 -1.35474E-004 -1.22057E-004 -1.06563E-004 -9.08029E-005
  7.63424E-005  6.43391E-005  5.54663E-005  4.99024E-005  4.73683E-005  4.72059E-005
  4.84901E-005  5.01759E-005 -5.12702E-005 -5.10039E-005 -4.89643E-005 -4.51480E-005
 -3.99179E-005 -3.38764E-005 -2.76991E-005 -2.19797E-005 -1.71279E-005 -1.33360E-005
  1.06034E-005  8.79590E-006  7.71099E-006  7.13116E-006  6.85785E-006  6.72778E-006
 -6.61768E-006 -6.44346E-006 -6.15711E-006 -5.74245E-006 -5.20947E-006 -4.58721E-006
 -3.91559E-006 -3.23735E-006 -2.59121E-006 -2.00715E-006 -1.50419E-006 -1.09036E-006
 -7.64333E-007 -5.18034E-007 -3.39402E-007 -2.14919E-007 -1.31515E-007 -7.77605E-008
 -4.44193E-008 -2.45114E-008 -1.30651E-008 -6.72611E-009 -3.34426E-009 -1.60583E-009
 -7.44668E-010 -3.33510E-010 -1.44279E-010 -6.03095E-011 -2.43744E-011  9.53685E-012
  3.62175E-012  1.34215E-012  4.90800E-013  1.81169E-013  7.03618E-014  3.05066E-014
  1.55248E-014  9.30191E-015  6.31146E-015  4.64751E-015  3.61337E-015  2.91762E-015
  2.41491E-015  2.02332E-015  1.69589E-015  1.40791E-015  1.14891E-015
  1.37607E-014  1.97595E-014  2.78874E-014  3.95042E-014  5.79330E-014  9.08514E-014
  1.54701E-013  2.82205E-013  5.34357E-013  1.01835E-012  1.91301E-012  3.50326E-012
  6.22613E-012  1.07334E-011 -1.79829E-011 -2.93845E-011 -4.70502E-011 -7.42325E-011
 -1.16089E-010 -1.80983E-010 -2.82678E-010  4.44104E-010  7.04135E-010  1.13066E-009
  1.84740E-009  3.09132E-009  5.33907E-009  9.58892E-009  1.79879E-008  3.51995E-008
  7.12664E-008  1.47249E-007 -3.05474E-007 -6.26375E-007 -1.25284E-006 -2.41977E-006
 -4.48068E-006 -7.91605E-006 -1.33033E-005 -2.12308E-005 -3.21524E-005 -4.62042E-005
 -6.30302E-005 -8.16807E-005 -1.00642E-004 -1.18021E-004 -1.31869E-004 -1.40563E-004
 -1.43135E-004 -1.39471E-004 -1.30294E-004 -1.16979E-004 -1.01258E-004 -8.48975E-005
 -6.94375E-005  5.60162E-005  4.52947E-005  3.74677E-005  3.23340E-005  2.94024E-005
  2.80109E-005  2.74448E-005  2.70463E-005 -2.63065E-005 -2.49259E-005 -2.28329E-005
 -2.01546E-005 -1.71495E-005 -1.41217E-005 -1.13429E-005 -9.00098E-006  7.18206E-006
  5.88179E-006  5.03266E-006  4.53464E-006  4.28011E-006  4.16977E-006 -4.12063E-006
 -4.06884E-006 -3.97014E-006 -3.79910E-006 -3.54765E-006 -3.22251E-006 -2.84146E-006
 -2.42888E-006 -2.01098E-006 -1.61174E-006 -1.24994E-006 -9.37696E-007 -6.80306E-007
 -4.77232E-007 -3.23638E-007 -2.12142E-007 -1.34392E-007 -8.22704E-008 -4.86626E-008
 -2.78092E-008 -1.53528E-008 -8.18783E-009 -4.21799E-009 -2.09886E-009 -1.00879E-009
 -4.68343E-010 -2.10047E-010 -9.10197E-011 -3.81215E-011  1.54416E-011  6.05610E-012
  2.30466E-012  8.54592E-013  3.11419E-013  1.13472E-013  4.27507E-014  1.76023E-014
  8.44632E-015  4.87547E-015  3.30379E-015  2.49851E-015  2.02062E-015  1.69843E-015
  1.45488E-015  1.25140E-015  1.06864E-015  8.98451E-016  7.39293E-016
  1.07376E-014  1.54539E-014  2.19357E-014  3.14266E-014  4.69378E-014  7.53508E-014
  1.31275E-013  2.43608E-013  4.65963E-013  8.92242E-013  1.67862E-012  3.07327E-012
  5.45570E-012  9.39004E-012  1.57024E-011 -2.56045E-011 -4.09080E-011 -6.44036E-011
 -1.00531E-010 -1.56533E-010 -2.44431E-010  3.84439E-010  6.11144E-010  9.85388E-010
  1.61840E-009  2.72292E-009  4.72424E-009  8.50503E-009  1.59452E-008  3.10933E-008
  6.26150E-008  1.28624E-007 -2.65501E-007 -5.42481E-007 -1.08298E-006 -2.09089E-006
 -3.87521E-006 -6.85979E-006 -1.15606E-005 -1.85143E-005 -2.81528E-005 -4.06401E-005
 -5.57117E-005 -7.25702E-005 -8.98925E-005 -1.05978E-004 -1.19023E-004 -1.27467E-004
 -1.30315E-004 -1.27333E-004 -1.19084E-004 -1.06770E-004 -9.19735E-005 -7.63487E-005
 -6.13565E-005  4.80842E-005  3.71677E-005  2.88075E-005  2.28504E-005  1.89052E-005
  1.64604E-005  1.49858E-005  1.40088E-005  1.31643E-005 -1.22204E-005 -1.10781E-005
 -9.75073E-006 -8.32584E-006 -6.92201E-006 -5.65002E-006 -4.58739E-006  3.76882E-006
  3.18997E-006  2.81886E-006  2.60887E-006  2.50947E-006  2.47317E-006 -2.45937E-006
 -2.43607E-006 -2.38063E-006 -2.28003E-006 -2.13051E-006 -1.93651E-006 -1.70873E-006
 -1.46173E-006 -1.21117E-006 -9.71432E-007 -7.53881E-007 -5.65893E-007 -4.10770E-007
 -2.88278E-007 -1.95570E-007 -1.28236E-007 -8.12621E-008 -4.97616E-008 -2.94438E-008
 -1.68330E-008 -9.29768E-009 -4.96157E-009 -2.55794E-009 -1.27407E-009 -6.13129E-010
 -2.85109E-010 -1.28130E-010 -5.56676E-011 -2.33929E-011  9.51567E-012  3.75169E-012
  1.43676E-012  5.36488E-013  1.96692E-013  7.17624E-014  2.67386E-014  1.06573E-014
  4.85521E-015  2.67421E-015  1.78252E-015  1.36695E-015  1.13793E-015  9.86162E-016
  8.66706E-016  7.59884E-016  6.57599E-016  5.57811E-016  4.61674E-016
  8.09727E-015  1.16870E-014  1.67001E-014  2.42313E-014  3.69082E-014  6.06763E-014
  1.08057E-013  2.03674E-013  3.93006E-013  7.55427E-013  1.42252E-012  2.60270E-012
  4.61347E-012  7.92470E-012  1.32210E-011  2.15019E-011  3.42560E-011 -5.37756E-011
 -8.37198E-011 -1.30103E-010  2.03006E-010  3.19580E-010  5.09505E-010  8.25445E-010
  1.36410E-009  2.31011E-009  4.02999E-009  7.27585E-009  1.36293E-008  2.64560E-008
  5.28942E-008  1.07776E-007 -2.20812E-007 -4.48552E-007 -8.92046E-007 -1.71901E-006
 -3.18528E-006 -5.64498E-006 -9.53467E-006 -1.53171E-005 -2.33790E-005 -3.38939E-005
 -4.66812E-005 -6.11078E-005 -7.60789E-005 -9.01487E-005 -1.01745E-004 -1.09462E-004
 -1.12351E-004 -1.10115E-004 -1.03161E-004 -9.24891E-005 -7.94706E-005 -6.55745E-005
 -5.21180E-005 -4.00907E-005  3.00770E-005  2.22697E-005  1.65497E-005  1.25971E-005
  1.00007E-005  8.34605E-006  7.27238E-006  6.50257E-006  5.85118E-006 -5.21748E-006
 -4.56852E-006 -3.91669E-006 -3.29666E-006 -2.74587E-006  2.29165E-006  1.94573E-006
  1.70478E-006  1.55436E-006  1.47385E-006  1.44062E-006  1.43284E-006 -1.43128E-006
 -1.42036E-006 -1.38882E-006 -1.33019E-006 -1.24285E-006 -1.12964E-006 -9.96830E-007
 -8.52868E-007 -7.06830E-007 -5.67069E-007 -4.40191E-007 -3.30509E-007 -2.39966E-007
 -1.68445E-007 -1.14298E-007 -7.49622E-008 -4.75145E-008 -2.91044E-008 -1.72273E-008
 -9.85350E-009 -5.44594E-009 -2.90852E-009 -1.50111E-009 -7.48752E-010 -3.61010E-010
 -1.68294E-010 -7.58855E-011 -3.31161E-011  1.39986E-011  5.73895E-012  2.28602E-012
  8.87155E-013  3.36794E-013  1.25883E-013  4.68236E-014  1.76635E-014  6.99117E-015
  3.06871E-015  1.59616E-015  1.01721E-015  7.69222E-016  6.45880E-016  5.69130E-016
  5.08293E-016  4.51285E-016  3.94043E-016  3.36273E-016  2.79430E-016
  5.90168E-015  8.54763E-015  1.23091E-014  1.81140E-014  2.81715E-014  4.74341E-014
  8.62559E-014  1.64884E-013  3.20553E-013  6.18013E-013  1.16423E-012  2.12799E-012
  3.76528E-012  6.45290E-012  1.07364E-011  1.74073E-011  2.76389E-011 -4.32363E-011
 -6.70928E-011 -1.04007E-010  1.62122E-010  2.55491E-010  4.08756E-010  6.66108E-010
  1.10911E-009  1.89329E-009  3.32483E-009  6.02374E-009  1.12731E-008  2.17608E-008
  4.31129E-008  8.69113E-008 -1.76231E-007 -3.54913E-007 -7.01389E-007 -1.34632E-006
 -2.49021E-006 -4.41302E-006 -7.46399E-006 -1.20201E-005 -1.84069E-005 -2.67896E-005
 -3.70567E-005 -4.87331E-005 -6.09618E-005 -7.25811E-005 -8.22976E-005 -8.89244E-005
 -9.16224E-005 -9.00787E-005 -8.45666E-005 -7.58739E-005 -6.51248E-005 -5.35503E-005
 -4.22703E-005 -3.21349E-005 -2.36511E-005  1.69920E-005  1.20660E-005  8.61485E-006
  6.30903E-006  4.82116E-006  3.87085E-006  3.24377E-006  2.79279E-006  2.42886E-006
  2.10738E-006 -1.81350E-006 -1.54888E-006  1.32116E-006  1.13712E-006  9.99275E-007
  9.05229E-007  8.48659E-007  8.20813E-007  8.11937E-007  8.12338E-007 -8.13166E-007
 -8.07022E-007 -7.88462E-007 -7.54376E-007 -7.04141E-007 -6.39469E-007 -5.63938E-007
 -4.82284E-007 -3.99587E-007 -3.20522E-007 -2.48785E-007 -1.86790E-007 -1.35622E-007
 -9.52060E-008 -6.46092E-008 -4.23811E-008 -2.68699E-008 -1.64647E-008 -9.75061E-009
 -5.58092E-009 -3.08746E-009 -1.65106E-009 -8.53624E-010 -4.26801E-010 -2.06447E-010
 -9.66617E-011 -4.38441E-011  1.92869E-011  8.24097E-012  3.42749E-012  1.39150E-012
  5.53481E-013  2.16722E-013  8.40482E-014  3.25459E-014  1.27345E-014  5.13743E-015
  2.21628E-015  1.08340E-015  6.36555E-016  4.53630E-016  3.71455E-016  3.26175E-016
  2.92684E-016  2.61447E-016  2.29463E-016  1.96564E-016  1.63767E-016
  4.15774E-015  6.04698E-015  8.78590E-015  1.31323E-014  2.08759E-014  3.59954E-014
  6.67516E-014  1.29213E-013  2.52808E-013  4.88517E-013  9.20255E-013  1.67988E-012
  2.96637E-012  5.07080E-012  8.41155E-012  1.35911E-011  2.14978E-011 -3.34972E-011
 -5.17900E-011 -8.00675E-011  1.24692E-010  1.96824E-010  3.16352E-010  5.19371E-010
  8.72918E-010  1.50465E-009  2.66369E-009  4.84679E-009  9.06250E-009  1.73818E-008
  3.40632E-008  6.77534E-008 -1.35526E-007 -2.69672E-007 -5.27917E-007 -1.00665E-006
 -1.85455E-006 -3.28084E-006 -5.54946E-006 -8.95004E-006 -1.37403E-005 -2.00639E-005
 -2.78602E-005 -3.67925E-005 -4.62265E-005 -5.52802E-005 -6.29508E-005 -6.82960E-005
 -7.06250E-005 -6.96473E-005 -6.55329E-005 -5.88681E-005 -5.05225E-005 -4.14677E-005
 -3.25991E-005 -2.46029E-005 -1.78925E-005 -1.26126E-005  8.69568E-006  5.94133E-006
  4.09381E-006  2.90093E-006  2.14851E-006  1.67357E-006  1.36303E-006  1.14524E-006
  9.79199E-007  8.44363E-007  7.32321E-007  6.40637E-007  5.68866E-007  5.16375E-007
  4.81482E-007  4.61393E-007  4.52485E-007  4.50678E-007  4.51787E-007  4.51848E-007
 -4.47443E-007 -4.36018E-007 -4.16131E-007 -3.87581E-007 -3.51359E-007 -3.09424E-007
 -2.64336E-007 -2.18834E-007 -1.75430E-007 -1.36109E-007 -1.02164E-007 -7.41660E-008
 -5.20622E-008 -3.53336E-008 -2.31824E-008 -1.47032E-008 -9.01470E-009 -5.34310E-009
 -3.06184E-009 -1.69667E-009 -9.09389E-010 -4.71646E-010 -2.36832E-010 -1.15232E-010
  5.43868E-011  2.49381E-011  1.11318E-011  4.85011E-012  2.06950E-012  8.68237E-013
  3.59756E-013  1.47905E-013  6.05993E-014  2.48445E-014  1.02392E-014  4.27673E-015
  1.84413E-015  8.53866E-016  4.52048E-016  2.88513E-016  2.19562E-016  1.86447E-016
  1.65501E-016  1.47605E-016  1.29716E-016  1.11314E-016  9.28819E-017
  2.83160E-015  4.13876E-015  6.07474E-015  9.23589E-015  1.50200E-014  2.65101E-014
  5.00666E-014  9.80001E-014  1.92762E-013  3.73104E-013  7.02567E-013  1.28055E-012
  2.25625E-012  3.84642E-012  6.36013E-012  1.02389E-011  1.61300E-011 -2.50289E-011
 -3.85517E-011  5.94488E-011  9.25493E-011  1.46493E-010  2.36955E-010  3.92773E-010
  6.67884E-010  1.16489E-009  2.08216E-009  3.80871E-009  7.11707E-009  1.35555E-008
  2.62351E-008 -5.13532E-008 -1.00980E-007 -1.97752E-007 -3.81993E-007 -7.21054E-007
 -1.31921E-006 -2.32417E-006 -3.92421E-006 -6.32902E-006 -9.73017E-006 -1.42428E-005
 -1.98393E-005 -2.62948E-005 -3.31652E-005 -3.98186E-005 -4.55220E-005 -4.95720E-005
 -5.14374E-005 -5.08743E-005 -4.79795E-005 -4.31653E-005 -3.70659E-005 -3.04028E-005
 -2.38485E-005 -1.79230E-005 -1.29422E-005 -9.01948E-006 -6.10766E-006  4.05932E-006
  2.68564E-006  1.80087E-006  1.24791E-006  9.07504E-007  6.96667E-007  5.61819E-007
  4.70729E-007  4.05347E-007  3.56278E-007  3.18926E-007  2.91031E-007  2.71237E-007
  2.58365E-007  2.51114E-007  2.47981E-007  2.47292E-007  2.47285E-007  2.46237E-007
  2.42623E-007 -2.35288E-007 -2.23593E-007 -2.07499E-007 -1.87551E-007 -1.64778E-007
 -1.40509E-007 -1.16158E-007 -9.30207E-008 -7.21163E-008 -5.41028E-008 -3.92646E-008
 -2.75603E-008 -1.87072E-008 -1.22786E-008 -7.79294E-009 -4.78301E-009 -2.83933E-009
 -1.63065E-009 -9.06379E-010 -4.87880E-010 -2.54523E-010  1.28837E-010  6.33761E-011
  3.03577E-011  1.41977E-011  6.50426E-012  2.93012E-012  1.30349E-012  5.74982E-013
  2.52364E-013  1.10452E-013  4.82348E-014  2.10021E-014  9.10836E-015  3.93830E-015
  1.71044E-015  7.63015E-016  3.66842E-016  2.03847E-016  1.36843E-016  1.07678E-016
  9.23291E-017  8.12998E-017  7.11790E-017  6.10487E-017  5.09611E-017
  1.86446E-015  2.74115E-015  4.06985E-015  6.30290E-015  1.04929E-014  1.89447E-014
  3.63852E-014  7.19191E-014  1.42086E-013  2.75327E-013  5.18095E-013  9.42729E-013
  1.65719E-012  2.81720E-012  4.64302E-012  7.44667E-012  1.16835E-011  1.80549E-011
 -2.77127E-011  4.26526E-011  6.64573E-011  1.05682E-010  1.72457E-010  2.89430E-010
  4.99278E-010  8.83136E-010  1.59639E-009  2.93851E-009  5.48991E-009  1.03816E-008
  1.98218E-008 -3.80996E-008 -7.34036E-008 -1.40885E-007 -2.67325E-007 -4.97338E-007
 -9.00098E-007 -1.57409E-006 -2.64593E-006 -4.25855E-006 -6.54551E-006 -9.59206E-006
 -1.33896E-005 -1.77961E-005 -2.25181E-005 -2.71282E-005 -3.11214E-005 -3.40042E-005
 -3.53943E-005 -3.51040E-005 -3.31830E-005 -2.99050E-005 -2.57061E-005 -2.10898E-005
 -1.65309E-005 -1.23989E-005 -8.92034E-006 -6.17852E-006 -4.14265E-006 -2.71066E-006
  1.75101E-006  1.13421E-006  7.50840E-007  5.17961E-007  3.77770E-007  2.92683E-007
  2.39641E-007  2.05193E-007  1.81823E-007  1.65457E-007  1.53900E-007  1.45907E-007
  1.40657E-007  1.37487E-007  1.35748E-007  1.34757E-007  1.33792E-007  1.32133E-007
  1.29128E-007  1.24284E-007 -1.17335E-007 -1.08293E-007 -9.74444E-008 -8.53067E-008
 -7.25386E-008 -5.98380E-008 -4.78415E-008 -3.70470E-008 -2.77721E-008 -2.01474E-008
 -1.41413E-008 -9.60221E-009 -6.30756E-009 -4.00871E-009 -2.46547E-009 -1.46794E-009
 -8.46611E-010 -4.73349E-010  2.56862E-010  1.35493E-010  6.96206E-011  3.49396E-011
  1.71826E-011  8.31217E-012  3.97182E-012  1.88210E-012  8.87288E-013  4.16919E-013
  1.95269E-013  9.10088E-014  4.20833E-014  1.92392E-014  8.66887E-015  3.84435E-015
  1.68227E-015  7.34793E-016  3.30024E-016  1.61554E-016  9.27673E-017  6.43658E-017
  5.14219E-017  4.38853E-017  3.79676E-017  3.24351E-017  2.70477E-017
  1.18709E-015  1.75724E-015  2.64285E-015  4.17470E-015  7.11729E-015  1.31333E-014
  2.56135E-014  5.10600E-014  1.01239E-013  1.96309E-013  3.69069E-013  6.70361E-013
  1.17563E-012  1.99294E-012  3.27389E-012  5.23169E-012  8.17650E-012  1.25887E-011
 -1.92691E-011  2.96376E-011  4.63088E-011  7.41865E-011  1.22535E-010  2.08916E-010
  3.66681E-010  6.59210E-010  1.20680E-009  2.23727E-009  4.18120E-009  7.85197E-009
  1.47853E-008 -2.78695E-008 -5.24710E-008 -9.83183E-008 -1.82379E-007 -3.32719E-007
 -5.92775E-007 -1.02455E-006 -1.70826E-006 -2.73550E-006 -4.19352E-006 -6.14075E-006
 -8.57732E-006 -1.14185E-005 -1.44812E-005 -1.74925E-005 -2.01249E-005 -2.20528E-005
 -2.30184E-005 -2.28885E-005 -2.16851E-005 -1.95801E-005 -1.68555E-005 -1.38422E-005
 -1.08547E-005 -8.13984E-006 -5.85008E-006 -4.04290E-006 -2.69974E-006 -1.75432E-006
 -1.12048E-006  7.13167E-007  4.60419E-007  3.07643E-007  2.16745E-007  1.62859E-007
  1.30600E-007  1.10841E-007  9.83336E-008  9.01244E-008  8.45626E-008  8.07126E-008
  7.80141E-008  7.60893E-008  7.46356E-008  7.33686E-008  7.20007E-008  7.02462E-008
  6.78468E-008  6.46069E-008  6.04286E-008  5.53345E-008 -4.94699E-008 -4.30822E-008
 -3.64828E-008 -2.99991E-008 -2.39274E-008 -1.84974E-008 -1.38517E-008 -1.00443E-008
 -7.05123E-009 -4.79207E-009 -3.15317E-009 -2.00941E-009 -1.24084E-009  7.43079E-010
  4.32038E-010  2.44264E-010  1.34573E-010  7.24412E-011  3.82278E-011  1.98519E-011
  1.01866E-011  5.18500E-012  2.62592E-012  1.32538E-012  6.66603E-013  3.33457E-013
  1.65374E-013  8.09929E-014  3.90165E-014  1.84213E-014  8.50101E-015  3.82883E-015
  1.68453E-015  7.28042E-016  3.14155E-016  1.40518E-016  6.96736E-017  4.11402E-017
  2.92283E-017  2.34561E-017  1.97655E-017  1.67170E-017  1.38923E-017
  7.30958E-016  1.09063E-015  1.66396E-015  2.68419E-015  4.68695E-015  8.82975E-015
  1.74609E-014  3.50643E-014  6.97242E-014  1.35243E-013  2.53992E-013  4.60497E-013
  8.05711E-013  1.36214E-012  2.23075E-012  3.55278E-012  5.53369E-012  8.49495E-012
  1.29838E-011  1.99975E-011  3.14251E-011  5.09024E-011  8.54438E-011  1.48544E-010
  2.66025E-010  4.86946E-010  9.03656E-010  1.68817E-009  3.15769E-009  5.89248E-009
 -1.09483E-008 -2.02360E-008 -3.71832E-008 -6.78264E-008 -1.22474E-007 -2.17949E-007
 -3.80111E-007 -6.45824E-007 -1.06295E-006 -1.68658E-006 -2.57000E-006 -3.75021E-006
 -5.23009E-006 -6.96166E-006 -8.83685E-006 -1.06915E-005 -1.23253E-005 -1.35366E-005
 -1.41624E-005 -1.41151E-005 -1.34024E-005 -1.21262E-005 -1.04583E-005 -8.60319E-006
 -6.75672E-006 -5.07377E-006 -3.65090E-006 -2.52549E-006 -1.68730E-006 -1.09603E-006
 -6.98721E-007 -4.42771E-007  2.83567E-007  1.87163E-007  1.29803E-007  9.59244E-008
  7.58436E-008  6.37625E-008  5.63000E-008  5.15134E-008  4.82914E-008  4.59934E-008
  4.42423E-008  4.28038E-008  4.15177E-008  4.02573E-008  3.89099E-008  3.73703E-008
  3.55470E-008  3.33739E-008  3.08241E-008  2.79196E-008  2.47324E-008  2.13768E-008
  1.79925E-008 -1.47246E-008 -1.17024E-008 -9.02398E-009 -6.74752E-009 -4.89051E-009
 -3.43535E-009 -2.33908E-009  1.54435E-009  9.89406E-010  6.15743E-010  3.72809E-010
  2.20057E-010  1.26974E-010  7.18556E-011  4.00336E-011  2.20477E-011  1.20482E-011
  6.55196E-012  3.55098E-012  1.91746E-012  1.02951E-012  5.47807E-013  2.87740E-013
  1.48590E-013  7.51588E-014  3.71203E-014  1.78569E-014  8.35208E-015  3.79454E-015
  1.67501E-015  7.20355E-016  3.04327E-016  1.28970E-016  5.73799E-017  2.88670E-017
  1.75079E-017  1.26551E-017  1.01288E-017  8.38564E-018  6.91307E-018
  4.35368E-016  6.55527E-016  1.01605E-015  1.67558E-015  2.99616E-015  5.75557E-015
  1.15241E-014  2.32881E-014  4.64130E-014  9.00291E-014  1.68882E-013  3.05636E-013
  5.33571E-013  8.99774E-013  1.46946E-012  2.33361E-012  3.62524E-012  5.55600E-012
  8.49608E-012  1.31415E-011  2.08510E-011  3.43073E-011  5.87903E-011  1.04597E-010
  1.91570E-010  3.57396E-010  6.72498E-010  1.26611E-009  2.37115E-009 -4.40077E-009
 -8.07854E-009 -1.46598E-008 -2.63018E-008 -4.66614E-008 -8.17923E-008 -1.41357E-007
 -2.39997E-007 -3.98439E-007 -6.43553E-007 -1.00639E-006 -1.51725E-006 -2.19773E-006
 -3.05050E-006 -4.04958E-006 -5.13456E-006 -6.21215E-006 -7.16719E-006 -7.88209E-006
 -8.26048E-006 -8.24865E-006 -7.84830E-006 -7.11627E-006 -6.15136E-006 -5.07237E-006
 -3.99410E-006 -3.00799E-006 -2.17163E-006 -1.50798E-006 -1.01197E-006 -6.60705E-007
 -4.23567E-007 -2.69965E-007  1.73800E-007  1.15118E-007  7.98883E-008  5.88692E-008
  4.62756E-008  3.86173E-008  3.38373E-008  3.07352E-008  2.86086E-008  2.70415E-008
  2.57827E-008  2.46775E-008  2.36271E-008  2.25660E-008  2.14471E-008  2.02354E-008
  1.89054E-008  1.74437E-008  1.58520E-008  1.41499E-008  1.23750E-008  1.05796E-008
  8.82420E-009  7.16891E-009  5.66562E-009  4.35161E-009  3.24635E-009  2.35160E-009
  1.65419E-009  1.13046E-009  7.51211E-010  4.86076E-010  3.06859E-010  1.89495E-010
  1.14837E-010  6.85524E-011  4.04705E-011  2.37153E-011  1.38327E-011  8.04184E-012
  4.65789E-012  2.68221E-012  1.53042E-012  8.61811E-013  4.77026E-013  2.58578E-013
  1.36833E-013  7.05081E-014  3.53085E-014  1.71585E-014  8.08347E-015  3.68973E-015
  1.63193E-015  7.00281E-016  2.92736E-016  1.20506E-016  5.01437E-017  2.22600E-017
  1.14084E-017  7.10147E-018  5.19300E-018  4.12246E-018  3.34164E-018
  2.50878E-016  3.81676E-016  6.01890E-016  1.01559E-015  1.85891E-015  3.63635E-015
  7.36185E-015  1.49565E-014  2.98607E-014  5.79106E-014  1.08502E-013  1.96021E-013
  3.41509E-013  5.74604E-013  9.36240E-013  1.48362E-012  2.30139E-012  3.52756E-012
  5.41171E-012  8.43932E-012  1.35868E-011  2.28282E-011  4.01193E-011  7.32674E-011
  1.37404E-010  2.61262E-010  4.98190E-010  9.44832E-010 -1.77194E-009 -3.27407E-009
 -5.94884E-009 -1.06229E-008 -1.86512E-008 -3.22240E-008 -5.48184E-008 -9.17980E-008
 -1.51092E-007 -2.43745E-007 -3.83948E-007 -5.88044E-007 -8.72019E-007 -1.24733E-006
 -1.71553E-006 -2.26298E-006 -2.85751E-006 -3.44902E-006 -3.97507E-006 -4.37132E-006
 -4.58435E-006 -4.58362E-006 -4.36879E-006 -3.96994E-006 -3.44062E-006 -2.84594E-006
 -2.24929E-006 -1.70154E-006 -1.23512E-006 -8.63380E-007 -5.84132E-007 -3.85184E-007
 -2.49912E-007 -1.61530E-007  1.05607E-007  7.10330E-008  4.99366E-008  3.70962E-008
  2.92177E-008  2.42972E-008  2.11411E-008  1.90416E-008  1.75736E-008  1.64747E-008
  1.55781E-008  1.47758E-008  1.39983E-008  1.32023E-008  1.23636E-008  1.14710E-008
  1.05231E-008  9.52624E-009  8.49329E-009  7.44284E-009  6.39822E-009  5.38556E-009
  4.43126E-009  3.55901E-009  2.78705E-009  2.12633E-009  1.57982E-009  1.14312E-009
  8.05937E-010  5.54245E-010  3.72419E-010  2.45089E-010  1.58451E-010  1.00996E-010
  6.37093E-011  3.99145E-011  2.49027E-011  1.54912E-011  9.60335E-012  5.91986E-012
  3.61641E-012  2.18060E-012  1.29254E-012  7.50345E-013  4.25261E-013  2.34700E-013
  1.25882E-013  6.55166E-014  3.30510E-014  1.61477E-014  7.63638E-015  3.49443E-015
  1.54731E-015  6.63352E-016  2.75884E-016  1.11906E-016  4.48815E-017  1.83799E-017
  8.18254E-018  4.29026E-018  2.73605E-018  2.01290E-018  1.57768E-018
  1.39896E-016  2.15338E-016  3.45983E-016  5.97698E-016  1.11911E-015  2.22614E-015
  4.55104E-015  9.28760E-015  1.85673E-014  3.59959E-014  6.73616E-014  1.21501E-013
  2.11299E-013  3.54863E-013  5.77220E-013  9.13625E-013  1.41732E-012  2.17804E-012
  3.36437E-012  5.31576E-012  8.73403E-012  1.50682E-011  2.72662E-011  5.12031E-011
  9.83179E-011  1.90323E-010  3.67306E-010 -7.01115E-010 -1.31660E-009 -2.42414E-009
 -4.36809E-009 -7.69793E-009 -1.32719E-008 -2.24062E-008 -3.70830E-008 -6.02178E-008
 -9.59552E-008 -1.49898E-007 -2.29095E-007 -3.41545E-007 -4.94974E-007 -6.94806E-007
 -9.41519E-007 -1.22799E-006 -1.53779E-006 -1.84535E-006 -2.11873E-006 -2.32484E-006
 -2.43598E-006 -2.43607E-006 -2.32452E-006 -2.11650E-006 -1.83953E-006 -1.52733E-006
 -1.21295E-006 -9.23150E-007 -6.75199E-007 -4.76463E-007 -3.26166E-007 -2.18220E-007
 -1.44102E-007  9.50983E-008  6.36377E-008  4.38351E-008  3.14820E-008  2.37595E-008
  1.88730E-008  1.57208E-008  1.36390E-008  1.22261E-008  1.12326E-008  1.04949E-008
  9.90080E-009  9.37092E-009  8.85059E-009  8.30513E-009  7.71676E-009  7.08133E-009
  6.40510E-009  5.70142E-009  4.98780E-009  4.28340E-009  3.60698E-009  2.97534E-009
  2.40201E-009  1.89644E-009  1.46357E-009  1.10388E-009  8.13884E-010  5.87036E-010
  4.14779E-010  2.87678E-010  1.96389E-010  1.32401E-010  8.84677E-011  5.87868E-011
  3.89492E-011  2.57606E-011  1.69987E-011  1.11662E-011  7.27631E-012  4.68426E-012
  2.96666E-012  1.84127E-012  1.11625E-012  6.59225E-013  3.78468E-013  2.10889E-013
  1.13918E-013  5.96012E-014  3.01832E-014  1.47884E-014  7.00779E-015  3.21118E-015
  1.42284E-015  6.09776E-016  2.52990E-016  1.01877E-016  4.00921E-017  1.56862E-017
  6.34593E-018  2.85006E-018  1.53391E-018  9.99075E-019  7.35420E-019
  7.55076E-017  1.17761E-016  1.93031E-016  3.41539E-016  6.53573E-016  1.32014E-015
  2.72201E-015  5.57581E-015  1.11577E-014  2.16210E-014  4.04149E-014  7.27933E-014
  1.26405E-013  2.12004E-013  3.44537E-013  5.45393E-013  8.47863E-013  1.31042E-012
  2.04746E-012  3.29704E-012  5.56331E-012  9.90533E-012  1.85038E-011  3.57377E-011
  7.01612E-011  1.37999E-010 -2.69062E-010 -5.16313E-010 -9.70566E-010 -1.78200E-009
 -3.19018E-009 -5.56451E-009 -9.45718E-009 -1.56715E-008 -2.53475E-008  4.00639E-008
  6.19410E-008  9.37067E-008  1.38654E-007 -2.00386E-007 -2.82252E-007 -3.86414E-007
 -5.12657E-007 -6.57172E-007 -8.11769E-007 -9.63969E-007 -1.09830E-006 -1.19874E-006
 -1.25190E-006 -1.24998E-006 -1.19270E-006 -1.08748E-006 -9.47801E-007 -7.90271E-007
 -6.31253E-007 -4.84090E-007 -3.57510E-007 -2.55372E-007 -1.77487E-007 -1.20982E-007
 -8.17082E-008  5.53550E-008  3.81292E-008  2.70470E-008  1.99497E-008  1.53762E-008
  1.23877E-008  1.04021E-008  9.06456E-009  8.15474E-009  7.52831E-009  7.08258E-009
  6.73915E-009  6.43669E-009  6.12912E-009  5.78546E-009  5.38966E-009  4.93921E-009
  4.44260E-009  3.91592E-009  3.37920E-009  2.85307E-009  2.35605E-009  1.90277E-009
  1.50299E-009  1.16156E-009  8.78850E-010  6.51640E-010  4.74208E-010  3.39391E-010
  2.39543E-010  1.67288E-010  1.16026E-010  8.02121E-011  5.54369E-011  3.83639E-011
  2.65767E-011  1.83911E-011  1.26666E-011  8.64400E-012  5.81761E-012  3.84473E-012
  2.48574E-012  1.56746E-012  9.61711E-013  5.73076E-013  3.31210E-013  1.85471E-013
  1.00556E-013  5.27539E-014  2.67699E-014  1.31359E-014  6.23160E-015  2.85769E-015
  1.26673E-015  5.42817E-016  2.24957E-016  9.02722E-017  3.51927E-017  1.34448E-017
  5.14294E-018  2.06527E-018  9.41530E-019  5.21107E-019  3.45126E-019
  3.94575E-017  6.24410E-017  1.04547E-016  1.89476E-016  3.70170E-016  7.58136E-016
  1.57485E-015  3.23597E-015  6.47984E-015  1.25499E-014  2.34344E-014  4.21586E-014
  7.31284E-014  1.22564E-013  1.99208E-013  3.15893E-013  4.93415E-013  7.70050E-013
  1.22380E-012  2.02175E-012  3.52484E-012  6.50161E-012  1.25489E-011  2.48910E-011
  4.98393E-011 -9.93512E-011 -1.95307E-010 -3.76300E-010 -7.07815E-010 -1.29658E-009
 -2.30953E-009 -3.99720E-009 -6.72086E-009 -1.09818E-008 -1.74510E-008 -2.69963E-008
  4.06999E-008  5.98532E-008  8.59030E-008  1.20315E-007  1.64314E-007  2.18493E-007
 -2.82318E-007 -3.53640E-007 -4.28390E-007 -5.00657E-007 -5.63285E-007 -6.08976E-007
 -6.31705E-007 -6.28054E-007 -5.98078E-007 -5.45379E-007 -4.76359E-007 -3.98863E-007
 -3.20642E-007 -2.48049E-007 -1.85289E-007 -1.34281E-007 -9.50213E-008 -6.62078E-008
  4.58988E-008  3.20391E-008  2.27940E-008  1.67008E-008  1.26887E-008  1.00255E-008
  8.23723E-009  7.02806E-009  6.21488E-009  5.67963E-009  5.33847E-009  5.12440E-009
  4.97969E-009  4.85441E-009  4.70813E-009  4.51230E-009  4.25173E-009  3.92446E-009
  3.53992E-009  3.11568E-009  2.67360E-009  2.23604E-009  1.82278E-009  1.44892E-009
  1.12394E-009  8.51786E-010  6.31711E-010  4.59478E-010  3.28722E-010  2.32168E-010
  1.62586E-010  1.13437E-010  7.92195E-011  5.55786E-011  3.92427E-011  2.78690E-011
  1.98478E-011  1.41091E-011  9.95630E-012  6.93643E-012  4.74774E-012  3.17967E-012
  2.07694E-012  1.31990E-012  8.14573E-013  4.87529E-013  2.82693E-013  1.58693E-013
  8.61972E-014  4.52847E-014  2.30043E-014  1.12973E-014  5.36266E-015  2.46028E-015
  1.09085E-015  4.67446E-016  1.93624E-016  7.75700E-017  3.01031E-017  1.13642E-017
  4.21938E-018  1.58268E-018  6.34466E-019  2.95328E-019  1.68083E-019
  1.99684E-017  3.21109E-017  5.49746E-017  1.02037E-016  2.03266E-016  4.21518E-016
  8.81232E-016  1.81533E-015  3.63671E-015  7.03968E-015  1.31333E-014  2.36057E-014
  4.09220E-014  6.85913E-014  1.11642E-013  1.77718E-013  2.79836E-013  4.43177E-013
  7.21029E-013  1.23036E-012  2.22778E-012  4.26514E-012  8.49654E-012  1.72606E-011
 -3.51399E-011 -7.08045E-011 -1.40061E-010 -2.70625E-010 -5.09140E-010 -9.30797E-010
 -1.65149E-009 -2.84174E-009 -4.74078E-009 -7.66837E-009 -1.20313E-008 -1.83214E-008
 -2.71024E-008  3.89803E-008  5.45530E-008  7.43304E-008  9.86171E-008  1.27357E-007
  1.59954E-007  1.95114E-007  2.30761E-007 -2.64119E-007 -2.91988E-007 -3.11224E-007
 -3.19332E-007 -3.15017E-007 -2.98529E-007 -2.71669E-007 -2.37448E-007 -1.99491E-007
 -1.61355E-007 -1.25958E-007 -9.52422E-008 -7.01138E-008 -5.05940E-008  3.60987E-008
  2.57333E-008  1.85359E-008  1.36355E-008  1.03288E-008  8.09596E-009  6.57949E-009
  5.54743E-009  4.85475E-009  4.40995E-009  4.15011E-009  4.02465E-009  3.98689E-009
  3.99150E-009  3.99604E-009  3.96431E-009  3.86996E-009  3.69888E-009  3.44981E-009
  3.13292E-009  2.76684E-009  2.37481E-009  1.98068E-009  1.60562E-009  1.26583E-009
  9.71482E-010  7.26858E-010  5.31250E-010  3.80352E-010  2.67734E-010  1.86157E-010
  1.28571E-010  8.87438E-011  6.15687E-011  4.31156E-011  3.05236E-011  2.18105E-011
  1.56612E-011  1.12325E-011  7.99422E-012  5.61163E-012  3.86530E-012  2.60193E-012
  1.70642E-012  1.08783E-012  6.72977E-013  4.03533E-013  2.34326E-013  1.31688E-013
  7.15918E-014  3.76375E-014  1.91300E-014  9.39867E-015  4.46292E-015  2.04801E-015
  9.08203E-016  3.89191E-016  1.61175E-016  6.45202E-017  2.49843E-017  9.37736E-018
  3.42978E-018  1.23956E-018  4.57652E-019  1.84315E-019  8.80298E-020
  9.78949E-018  1.60204E-017  2.80681E-017  5.33299E-017  1.08181E-016  2.26838E-016
  4.76837E-016  9.84297E-016  1.97242E-015  3.81613E-015  7.11432E-015  1.27803E-014
  2.21554E-014  3.71757E-014  6.06933E-014  9.72471E-014  1.55010E-013  2.50591E-013
  4.20319E-013  7.45515E-013  1.40662E-012  2.79445E-012  5.72983E-012  1.18796E-011
 -2.45106E-011 -4.97935E-011 -9.89407E-011 -1.91517E-010 -3.60235E-010 -6.57393E-010
 -1.16274E-009 -1.99199E-009 -3.30436E-009 -5.30692E-009 -8.25303E-009 -1.24321E-008
 -1.81491E-008 -2.56935E-008 -3.52972E-008  4.70857E-008  6.10222E-008  7.68510E-008
  9.40474E-008  1.11787E-007  1.28958E-007  1.44224E-007  1.56172E-007  1.63515E-007
  1.65321E-007  1.61225E-007 -1.51537E-007 -1.37219E-007 -1.19722E-007 -1.00726E-007
 -8.18476E-008 -6.43995E-008 -4.92527E-008 -3.68097E-008 -2.70740E-008  1.97721E-008
  1.44848E-008  1.07575E-008  8.17509E-009  6.39992E-009  5.18151E-009  4.34821E-009
  3.78970E-009  3.43737E-009  3.24649E-009  3.18258E-009  3.21273E-009  3.30159E-009
  3.41149E-009  3.50519E-009  3.55003E-009  3.52188E-009  3.40803E-009  3.20806E-009
  2.93280E-009  2.60155E-009  2.23835E-009  1.86795E-009  1.51244E-009  1.18887E-009
  9.08135E-010  6.75041E-010  4.89243E-010  3.46665E-010  2.41036E-010  1.65242E-010
  1.12358E-010  7.62885E-011  5.20713E-011  3.59202E-011  2.51070E-011  1.77634E-011
  1.26664E-011  9.04410E-012  6.42034E-012  4.50121E-012  3.09910E-012  2.08623E-012
  1.36858E-012  8.72792E-013  5.40167E-013  3.24027E-013  1.88228E-013  1.05818E-013
  5.75452E-014  3.02611E-014  1.53844E-014  7.56000E-015  3.59046E-015  1.64787E-015
  7.30830E-016  3.13193E-016  1.29692E-016  5.18988E-017  2.00764E-017  7.51449E-018
  2.72838E-018  9.67566E-019  3.41104E-019  1.24532E-019  5.07264E-020
  4.65060E-018  7.75603E-018  1.39146E-017  2.70448E-017  5.57854E-017  1.18125E-016
  2.49471E-016  5.15810E-016  1.03378E-015  1.99922E-015  3.72533E-015  6.69153E-015
  1.16088E-014  1.95245E-014  3.20402E-014  5.18488E-014  8.40938E-014  1.39716E-013
  2.43316E-013  4.50792E-013  8.87203E-013  1.82470E-012  3.83637E-012  8.08711E-012
  1.68590E-011 -3.44548E-011 -6.86696E-011 -1.33049E-010 -2.50124E-010 -4.55688E-010
 -8.03901E-010 -1.37256E-009 -2.26733E-009 -3.62313E-009 -5.60054E-009 -8.37545E-009
 -1.21207E-008 -1.69802E-008 -2.30384E-008 -3.02877E-008 -3.86011E-008  4.77129E-008
  5.72142E-008  6.65655E-008  7.51313E-008  8.22368E-008  8.72452E-008  8.96478E-008
  8.91510E-008  8.57418E-008  7.97088E-008  7.16091E-008  6.21837E-008  5.22390E-008
  4.25236E-008  3.36308E-008 -2.59438E-008 -1.96303E-008  1.46755E-008  1.09384E-008
  8.21125E-009  6.27052E-009  4.91252E-009  3.97211E-009  3.32798E-009  2.89860E-009
  2.63305E-009  2.50004E-009  2.47775E-009  2.54583E-009  2.68053E-009  2.85306E-009
  3.03081E-009  3.18059E-009  3.27288E-009  3.28587E-009 -3.20830E-009 -3.04059E-009
 -2.79393E-009 -2.48775E-009 -2.14613E-009 -1.79395E-009 -1.45352E-009 -1.14219E-009
 -8.71244E-010 -6.45887E-010  4.66157E-010  3.28322E-010  2.26397E-010  1.53509E-010
  1.02922E-010  6.86880E-011  4.59557E-011  3.10219E-011  2.12166E-011  1.47118E-011
  1.03114E-011  7.26218E-012  5.10243E-012  3.55080E-012  2.43217E-012  1.63157E-012
  1.06786E-012  6.79990E-013  4.20443E-013  2.52062E-013  1.46374E-013  8.22738E-014
  4.47381E-014  2.35261E-014  1.19608E-014  5.87792E-015  2.79177E-015  1.28139E-015
  5.68324E-016  2.43559E-016  1.00854E-016  4.03528E-017  1.56028E-017  5.83248E-018
  2.11029E-018  7.41465E-019  2.55222E-019  8.80037E-020  3.19441E-020
  2.14154E-018  3.64457E-018  6.69753E-018  1.33041E-017  2.78643E-017  5.95115E-017
  1.26178E-016  2.61229E-016  5.23591E-016  1.01224E-015  1.88586E-015  3.38895E-015
  5.88930E-015  9.94417E-015  1.64473E-014  2.69967E-014  4.48285E-014  7.71071E-014
  1.40303E-013  2.72265E-013  5.58152E-013  1.18385E-012  2.54131E-012  5.42743E-012
  1.14019E-011 -2.33999E-011 -4.67244E-011 -9.05578E-011 -1.70110E-010 -3.09424E-010
 -5.44669E-010 -9.27440E-010 -1.52718E-009 -2.43151E-009 -3.74286E-009 -5.57029E-009
 -8.01565E-009 -1.11547E-008 -1.50157E-008 -1.95582E-008 -2.46584E-008 -3.01030E-008
 -3.55972E-008  4.07858E-008  4.52875E-008  4.87372E-008  5.08325E-008  5.13754E-008
  5.03048E-008  4.77102E-008  4.38239E-008  3.89896E-008  3.36145E-008  2.81113E-008
  2.28441E-008  1.80895E-008  1.40164E-008  1.06889E-008  8.08428E-009  6.12106E-009
  4.68771E-009  3.66747E-009  2.95566E-009  2.46896E-009  2.14790E-009  1.95423E-009
  1.86542E-009  1.86787E-009  1.95053E-009  2.09988E-009  2.29714E-009  2.51768E-009
  2.73272E-009 -2.91260E-009 -3.03082E-009 -3.06783E-009 -3.01382E-009 -2.86980E-009
 -2.64686E-009 -2.36391E-009 -2.04428E-009 -1.71215E-009 -1.38927E-009 -1.09273E-009
 -8.33770E-010 -6.17790E-010 -4.45164E-010 -3.12568E-010 -2.14433E-010 -1.44266E-010
  9.56434E-011  6.28613E-011  4.12423E-011  2.71986E-011  1.81311E-011  1.22514E-011
  8.38366E-012  5.78461E-012  3.99795E-012  2.74756E-012  1.86481E-012  1.24283E-012
  8.09735E-013  5.14012E-013  3.17143E-013  1.89861E-013  1.10149E-013  6.18742E-014
  3.36322E-014  1.76817E-014  8.98828E-015  4.41684E-015  2.09777E-015  9.62853E-016
  4.27053E-016  1.83018E-016  7.57848E-017  3.03206E-017  1.17213E-017  4.37899E-018
  1.58182E-018  5.53333E-019  1.88234E-019  6.29773E-020  2.13118E-020
  9.56183E-019  1.66253E-018  3.12968E-018  6.34662E-018  1.34774E-017  2.90005E-017
  6.16902E-017  1.27850E-016  2.56267E-016  4.95360E-016  9.23074E-016  1.66070E-015
  2.89441E-015  4.91698E-015  8.22528E-015  1.37679E-014  2.35724E-014  4.22814E-014
  8.07547E-014  1.64152E-013  3.49305E-013  7.60483E-013  1.65987E-012  3.58029E-012
  7.56339E-012  1.55657E-011 -3.11134E-011 -6.02935E-011 -1.13153E-010 -2.05513E-010
 -3.61066E-010 -6.13437E-010 -1.00761E-009 -1.59987E-009 -2.45532E-009 -3.64201E-009
 -5.22139E-009 -7.23551E-009 -9.69257E-009 -1.25535E-008 -1.57233E-008 -1.90496E-008
 -2.23310E-008 -2.53363E-008 -2.78299E-008 -2.96025E-008  3.04991E-008  3.04416E-008
  2.94399E-008  2.75912E-008  2.50655E-008  2.20823E-008  1.88797E-008  1.56842E-008
  1.26855E-008  1.00194E-008  7.76256E-009  5.93615E-009  4.51776E-009  3.45640E-009
  2.68780E-009  2.14721E-009  1.77829E-009  1.53777E-009  1.39631E-009  1.33654E-009
  1.34931E-009  1.42913E-009  1.56988E-009  1.76149E-009  1.98816E-009  2.22843E-009
 -2.45688E-009 -2.64720E-009 -2.77586E-009 -2.82555E-009 -2.78774E-009 -2.66373E-009
 -2.46403E-009 -2.20636E-009 -1.91256E-009 -1.60532E-009 -1.30518E-009 -1.02838E-009
 -7.85783E-010 -5.82766E-010 -4.19993E-010 -2.94609E-010 -2.01584E-010 -1.34949E-010
 -8.87383E-011  5.76112E-011  3.71574E-011  2.39707E-011  1.55667E-011  1.02234E-011
  6.80057E-012  4.57232E-012  3.09141E-012  2.08763E-012  1.39814E-012  9.22737E-013
  5.96983E-013  3.77094E-013  2.31868E-013  1.38482E-013  8.02119E-014  4.50087E-014
  2.44470E-014  1.28466E-014  6.52842E-015  3.20746E-015  1.52321E-015  6.99098E-016
  3.10062E-016  1.32880E-016  5.50231E-017  2.20136E-017  8.50934E-018  3.17821E-018
  1.14722E-018  4.00485E-019  1.35473E-019  4.46499E-020  1.45466E-020
  4.14080E-019  7.36310E-019  1.41958E-018  2.93512E-018  6.31064E-018  1.36672E-017
  2.91526E-017  6.04671E-017  1.21212E-016  2.34321E-016  4.36958E-016  7.87764E-016
  1.37927E-015  2.36391E-015  4.01755E-015  6.90216E-015  1.22778E-014  2.31094E-014
  4.64244E-014  9.86009E-014  2.16731E-013  4.81996E-013  1.06567E-012  2.31559E-012
  4.91084E-012  1.01247E-011 -2.02466E-011 -3.92186E-011 -7.35280E-011 -1.33357E-010
 -2.33900E-010 -3.96640E-010 -6.50184E-010 -1.03014E-009 -1.57738E-009 -2.33416E-009
 -3.33785E-009 -4.61260E-009 -6.16004E-009 -7.95086E-009 -9.91947E-009 -1.19640E-008
 -1.39528E-008 -1.57380E-008 -1.71732E-008 -1.81338E-008 -1.85348E-008 -1.83436E-008
 -1.75840E-008 -1.63325E-008 -1.47059E-008  1.28445E-008  1.08929E-008  8.98241E-009
  7.21800E-009  5.67082E-009  4.37705E-009  3.34188E-009  2.54706E-009  1.95981E-009
  1.54160E-009  1.25517E-009  1.06935E-009  9.61406E-010  9.17160E-010  9.29423E-010
  9.95262E-010  1.11280E-009  1.27820E-009  1.48333E-009  1.71467E-009 -1.95354E-009
 -2.17777E-009 -2.36436E-009 -2.49272E-009 -2.54773E-009 -2.52197E-009 -2.41673E-009
 -2.24152E-009 -2.01228E-009 -1.74878E-009 -1.47161E-009 -1.19952E-009 -9.47504E-010
 -7.25701E-010 -5.39335E-010 -3.89316E-010 -2.73304E-010 -1.86913E-010 -1.24824E-010
 -8.16553E-011  5.25405E-011  3.34263E-011  2.11556E-011  1.34066E-011  8.55584E-012
  5.51906E-012  3.60059E-012  2.36908E-012  1.56365E-012  1.02838E-012  6.69408E-013
  4.28719E-013  2.68843E-013  1.64458E-013  9.78701E-014  5.65477E-014  3.16760E-014
  1.71853E-014  9.02358E-015  4.58325E-015  2.25103E-015  1.06878E-015  4.90467E-016
  2.17515E-016  9.32146E-017  3.85978E-017  1.54420E-017  5.96894E-018  2.22916E-018
  8.04395E-019  2.80548E-019  9.46548E-020  3.09731E-020  9.89926E-021
  1.73971E-019  3.16628E-019  6.24890E-019  1.31553E-018  2.85982E-018  6.22806E-018
  1.33148E-017  2.76357E-017  5.54079E-017  1.07159E-016  2.00109E-016  3.61968E-016
  6.38052E-016  1.10734E-015  1.92287E-015  3.41597E-015  6.36016E-015  1.26148E-014
  2.66311E-014  5.88277E-014  1.32840E-013  3.00418E-013  6.70713E-013  1.46519E-012
  3.11568E-012  6.43047E-012  1.28600E-011 -2.48959E-011 -4.66287E-011 -8.44610E-011
 -1.47921E-010 -2.50435E-010 -4.09827E-010 -6.48190E-010 -9.90757E-010 -1.46342E-009
 -2.08879E-009 -2.88092E-009 -3.83956E-009 -4.94491E-009 -6.15441E-009 -7.40300E-009
 -8.60755E-009 -9.67552E-009 -1.05168E-008 -1.10562E-008 -1.12453E-008 -1.10690E-008
 -1.05483E-008 -9.73582E-009 -8.70809E-009 -7.55354E-009 -6.36076E-009 -5.20800E-009
 -4.15573E-009 -3.24315E-009 -2.48829E-009  1.89113E-009  1.43848E-009  1.10952E-009
  8.80990E-010  7.31314E-010  6.43252E-010  6.05113E-010  6.10575E-010  6.57421E-010
  7.45538E-010  8.74616E-010  1.04196E-009  1.24083E-009 -1.45971E-009 -1.68263E-009
 -1.89062E-009 -2.06398E-009 -2.18502E-009 -2.24070E-009 -2.22458E-009 -2.13770E-009
 -1.98824E-009 -1.79001E-009 -1.56025E-009 -1.31705E-009 -1.07703E-009 -8.53580E-010
 -6.55950E-010 -4.89073E-010 -3.54074E-010 -2.49153E-010 -1.70635E-010 -1.13939E-010
 -7.43561E-011  4.75747E-011  2.99670E-011  1.86783E-011  1.15881E-011  7.19925E-012
  4.50187E-012  2.84207E-012  1.81141E-012  1.16199E-012  7.46218E-013  4.76662E-013
  3.00935E-013  1.86734E-013  1.13367E-013  6.71041E-014  3.86262E-014  2.15807E-014
  1.16873E-014  6.12923E-015  3.11059E-015  1.52691E-015  7.24708E-016  3.32496E-016
  1.47437E-016  6.31781E-017  2.61594E-017  1.04655E-017  4.04528E-018  1.51070E-018
  5.45073E-019  1.90031E-019  6.40402E-020  2.08854E-020  6.61370E-021
  7.09292E-020  1.32202E-019  2.66887E-019  5.71257E-019  1.25401E-018  2.74391E-018
  5.87717E-018  1.22058E-017  2.44808E-017  4.73895E-017  8.87037E-017  1.61263E-016
  2.87039E-016  5.06866E-016  9.05492E-016  1.67663E-015  3.28751E-015  6.87992E-015
  1.52076E-014  3.47359E-014  8.01484E-014  1.83599E-013  4.12874E-013  9.05391E-013
  1.92877E-012  3.98315E-012  7.96449E-012  1.54089E-011 -2.88328E-011 -5.21662E-011
 -9.12434E-011 -1.54266E-010 -2.52090E-010 -3.98131E-010 -6.07653E-010 -8.96239E-010
 -1.27736E-009 -1.75921E-009 -2.34113E-009 -3.01051E-009 -3.74090E-009 -4.49215E-009
 -5.21330E-009 -5.84792E-009 -6.34141E-009 -6.64889E-009 -6.74203E-009 -6.61347E-009
 -6.27783E-009 -5.76910E-009 -5.13520E-009 -4.43069E-009 -3.70939E-009 -3.01806E-009
 -2.39211E-009 -1.85374E-009 -1.41240E-009  1.06683E-009  8.08315E-010  6.24029E-010
  5.00216E-010  4.24614E-010  3.87996E-010  3.84765E-010  4.12687E-010  4.71919E-010
  5.63547E-010  6.87908E-010  8.42997E-010 -1.02328E-009 -1.21915E-009 -1.41731E-009
 -1.60189E-009 -1.75639E-009 -1.86595E-009 -1.91949E-009 -1.91141E-009 -1.84235E-009
 -1.71899E-009 -1.55284E-009 -1.35841E-009 -1.15109E-009 -9.45137E-010 -7.52237E-010
 -5.80598E-010 -4.34790E-010 -3.16109E-010 -2.23297E-010 -1.53409E-010 -1.02637E-010
  6.69888E-011  4.27515E-011  2.67602E-011  1.64947E-011  1.00608E-011  6.10604E-012
  3.70822E-012  2.26401E-012  1.39330E-012  8.64144E-013  5.38505E-013  3.35452E-013
  2.07615E-013  1.26896E-013  7.61861E-014  4.47356E-014  2.56044E-014  1.42485E-014
  7.69514E-015  4.02793E-015  2.04153E-015  1.00126E-015  4.74947E-016  2.17823E-016
  9.65649E-017  4.13729E-017  1.71294E-017  6.85263E-018  2.64873E-018  9.89149E-019
  3.56880E-019  1.24402E-019  4.19028E-020  1.36453E-020  4.30243E-021
  2.80688E-020  5.35927E-020  1.10563E-019  2.40264E-019  5.31949E-019  1.16865E-018
  2.50709E-018  5.20996E-018  1.04565E-017  2.02744E-017  3.80890E-017  6.97593E-017
  1.25879E-016  2.27550E-016  4.21516E-016  8.19631E-016  1.69871E-015  3.74367E-015
  8.61546E-015  2.02227E-014  4.74486E-014  1.09745E-013  2.48100E-013  5.45538E-013
  1.16357E-012  2.40365E-012  4.80500E-012  9.29056E-012  1.73696E-011 -3.13949E-011
 -5.48520E-011 -9.26306E-011 -1.51188E-010 -2.38482E-010 -3.63542E-010 -5.35546E-010
 -7.62375E-010 -1.04872E-009 -1.39400E-009 -1.79050E-009 -2.22229E-009 -2.66535E-009
 -3.08928E-009 -3.46054E-009 -3.74681E-009 -3.92166E-009 -3.96869E-009 -3.88407E-009
 -3.67714E-009 -3.36875E-009 -2.98791E-009 -2.56741E-009 -2.13932E-009 -1.73124E-009
 -1.36384E-009 -1.04980E-009 -7.94208E-010  5.95914E-010  4.49517E-010  3.47446E-010
  2.81856E-010  2.46079E-010  2.35503E-010  2.47869E-010  2.83006E-010  3.42107E-010
  4.26668E-010  5.37274E-010 -6.72436E-010 -8.27721E-010 -9.95380E-010 -1.16462E-009
 -1.32254E-009 -1.45567E-009 -1.55175E-009 -1.60154E-009 -1.60016E-009 -1.54782E-009
 -1.44967E-009 -1.31492E-009 -1.15534E-009 -9.83620E-010 -8.11673E-010 -6.49407E-010
 -5.03958E-010 -3.79485E-010 -2.77413E-010 -1.96988E-010 -1.35971E-010 -9.13143E-011
  5.97371E-011  3.81295E-011  2.37976E-011  1.45649E-011  8.77416E-012  5.22648E-012
  3.09443E-012  1.83067E-012  1.08699E-012  6.49447E-013  3.90440E-013  2.35549E-013
  1.41927E-013  8.49194E-014  5.01636E-014  2.91044E-014  1.65143E-014  9.13369E-015
  4.91160E-015  2.56325E-015  1.29651E-015  6.34977E-016  3.00918E-016  1.37923E-016
  6.11187E-017  2.61794E-017  1.08372E-017  4.33506E-018  1.67555E-018  6.25713E-019
  2.25753E-019  7.86903E-020  2.65006E-020  8.62431E-021  2.71403E-021
  1.07831E-020  2.10912E-020  4.44147E-020  9.78469E-020  2.18255E-019  4.81131E-019
  1.03359E-018  2.14949E-018  4.31907E-018  8.39627E-018  1.58611E-017  2.93595E-017
  5.39897E-017  1.00649E-016  1.94929E-016  4.00382E-016  8.77410E-016  2.02659E-015
  4.82332E-015  1.15667E-014  2.74848E-014  6.40246E-014  1.45296E-013  3.20102E-013
  6.83297E-013  1.41173E-012  2.82134E-012  5.45219E-012  1.01861E-011  1.83956E-011
 -3.21107E-011 -5.41737E-011 -8.83312E-011 -1.39191E-010 -2.11965E-010 -3.11934E-010
 -4.43606E-010 -6.09621E-010 -8.09546E-010 -1.03882E-009 -1.28812E-009 -1.54346E-009
 -1.78720E-009 -1.99992E-009 -2.16293E-009 -2.26104E-009 -2.28488E-009 -2.23246E-009
 -2.10941E-009 -1.92805E-009 -1.70541E-009 -1.46064E-009 -1.21239E-009 -9.76640E-010
 -7.65254E-010 -5.85425E-010 -4.39936E-010  3.28013E-010  2.46508E-010  1.91159E-010
  1.57715E-010  1.42791E-010  1.44365E-010  1.61924E-010  1.96238E-010  2.48837E-010
 -3.21250E-010 -4.14136E-010 -5.26434E-010 -6.54730E-010 -7.92973E-010 -9.32679E-010
 -1.06366E-009 -1.17517E-009 -1.25732E-009 -1.30253E-009 -1.30656E-009 -1.26920E-009
 -1.19417E-009 -1.08853E-009 -9.61510E-010 -8.23239E-010 -6.83402E-010 -5.50212E-010
 -4.29754E-010 -3.25751E-010 -2.39706E-010 -1.71308E-010 -1.18955E-010 -8.03086E-011
  5.27532E-011  3.37518E-011  2.10634E-011  1.28466E-011  7.67750E-012  4.51135E-012
  2.61756E-012  1.50703E-012  8.65320E-013  4.97712E-013  2.87561E-013  1.66955E-013
  9.71937E-014  5.64933E-014  3.26084E-014  1.85868E-014  1.04088E-014  5.70233E-015
  3.04573E-015  1.58197E-015  7.97542E-016  3.89723E-016  1.84407E-016  8.44342E-017
  3.73904E-017  1.60086E-017  6.62504E-018  2.64968E-018  1.02404E-018  3.82399E-019
  1.37965E-019  4.80900E-020  1.61945E-020  5.26908E-021  1.65680E-021
  4.02195E-021  8.05665E-021  1.72959E-020  3.85740E-020  8.66003E-020  1.91464E-019
  4.11844E-019  8.57363E-019  1.72599E-018  3.36893E-018  6.41591E-018  1.20553E-017
  2.27420E-017  4.40890E-017  8.99468E-017  1.95724E-016  4.52120E-016  1.08719E-015
  2.65795E-015  6.47895E-015  1.55405E-014  3.63899E-014  8.28124E-014  1.82696E-013
  3.90208E-013  8.06250E-013  1.61091E-012  3.11170E-012  5.81014E-012  1.04858E-011
  1.82901E-011 -3.08328E-011 -5.02323E-011 -7.90886E-011 -1.20337E-010 -1.76940E-010
 -2.51416E-010 -3.45215E-010 -4.58050E-010 -5.87296E-010 -7.27650E-010 -8.71189E-010
 -1.00794E-009 -1.12694E-009 -1.21769E-009 -1.27165E-009 -1.28362E-009 -1.25253E-009
 -1.18168E-009 -1.07811E-009 -9.51518E-010 -8.12783E-010 -6.72470E-010 -5.39596E-010
 -4.20826E-010 -3.20174E-010 -2.39170E-010  1.77367E-010  1.33036E-010  1.03912E-010
  8.78410E-011  8.32824E-011  8.95911E-011  1.07077E-010  1.36837E-010  1.80383E-010
 -2.39109E-010 -3.13666E-010 -4.03359E-010 -5.05670E-010 -6.16044E-010 -7.28027E-010
 -8.33784E-010 -9.24966E-010 -9.93776E-010 -1.03405E-009 -1.04217E-009 -1.01754E-009
 -9.62649E-010 -8.82662E-010 -7.84570E-010 -6.76216E-010 -5.65273E-010 -4.58409E-010
 -3.60719E-010 -2.75490E-010 -2.04250E-010 -1.47043E-010 -1.02820E-010 -6.98575E-011
  4.61362E-011  2.96370E-011  1.85338E-011  1.12970E-011  6.72321E-012  3.91585E-012
  2.23909E-012  1.26190E-012  7.04225E-013  3.91087E-013  2.17107E-013  1.20860E-013
  6.75355E-014  3.78238E-014  2.11538E-014  1.17549E-014  6.45500E-015  3.48496E-015
  1.84171E-015  9.49382E-016  4.76086E-016  2.31785E-016  1.09398E-016  5.00038E-017
  2.21179E-017  9.46247E-018  3.91405E-018  1.56494E-018  6.04698E-019  2.25785E-019
  8.14572E-020  2.83930E-020  9.56145E-021  3.11073E-021  9.77830E-022
  1.45655E-021  2.98659E-021  6.52724E-021  1.47173E-020  3.32266E-020  7.36485E-020
  1.58632E-019  3.30733E-019  6.67790E-019  1.31141E-018  2.52685E-018  4.84730E-018
  9.45559E-018  1.92254E-017  4.15372E-017  9.56806E-017  2.31603E-016  5.75534E-016
  1.43647E-015  3.54434E-015  8.56016E-015  2.01206E-014  4.58810E-014  1.01323E-013
  2.16498E-013  4.47357E-013  8.93680E-013  1.72571E-012  3.22084E-012  5.80982E-012
  1.01282E-011  1.70633E-011 -2.77813E-011 -4.37112E-011 -6.64626E-011 -9.76566E-011
 -1.38663E-010 -1.90262E-010 -2.52271E-010 -3.23227E-010 -4.00192E-010 -4.78798E-010
 -5.53557E-010 -6.18455E-010 -6.67731E-010 -6.96726E-010 -7.02610E-010 -6.84847E-010
 -6.45280E-010 -5.87828E-010 -5.17854E-010 -4.41362E-010 -3.64171E-010 -2.91238E-010
 -2.26214E-010 -1.71294E-010 -1.27314E-010  9.40502E-011  7.06144E-011  5.58814E-011
  4.88634E-011  4.89945E-011  5.62911E-011  7.13742E-011  9.53489E-011 -1.29547E-010
 -1.75159E-010 -2.32798E-010 -3.02060E-010 -3.81183E-010 -4.66866E-010 -5.54354E-010
 -6.37793E-010 -7.10846E-010 -7.67480E-010 -8.02780E-010 -8.13642E-010 -7.99218E-010
 -7.60999E-010 -7.02564E-010 -6.29017E-010 -5.46261E-010 -4.60236E-010 -3.76249E-010
 -2.98504E-010 -2.29857E-010 -1.71812E-010 -1.24676E-010 -8.78410E-011 -6.00986E-011
  3.99368E-011  2.57843E-011  1.61813E-011  9.87759E-012  5.87104E-012  3.40295E-012
  1.92746E-012  1.06989E-012  5.84133E-013  3.15080E-013  1.68725E-013  9.01206E-014
  4.81873E-014  2.58375E-014  1.38827E-014  7.45255E-015  3.97884E-015  2.10155E-015
  1.09248E-015  5.56431E-016  2.76644E-016  1.33873E-016  6.29207E-017  2.86771E-017
  1.26598E-017  5.40899E-018  2.23543E-018  8.93283E-019  3.45047E-019  1.28808E-019
  4.64654E-020  1.61954E-020  5.45381E-021  1.77434E-021  5.57698E-022
  5.12171E-022  1.07414E-021  2.38647E-021  5.43327E-021  1.23263E-020  2.73856E-020
  5.90792E-020  1.23456E-019  2.50412E-019  4.96199E-019  9.72018E-019  1.91749E-018
  3.90185E-018  8.38107E-018  1.92130E-017  4.66460E-017  1.17428E-016  2.99408E-016
  7.58954E-016  1.88938E-015  4.58597E-015  1.08090E-014  2.46845E-014  5.45543E-014
  1.16607E-013  2.40966E-013  4.81331E-013  9.29262E-013  1.73385E-012  3.12644E-012
  5.44804E-012  9.17440E-012  1.49299E-011 -2.34786E-011 -3.56800E-011 -5.23973E-011
 -7.43569E-011 -1.01967E-010 -1.35120E-010 -1.73022E-010 -2.14092E-010 -2.55987E-010
 -2.95771E-010 -3.30230E-010 -3.56295E-010 -3.71487E-010 -3.74312E-010 -3.64504E-010
 -3.43067E-010 -3.12116E-010 -2.74533E-010 -2.33537E-010 -1.92244E-010 -1.53304E-010
 -1.18666E-010 -8.95016E-011 -6.62663E-011  4.88657E-011  3.68801E-011  2.98021E-011
  2.72500E-011  2.91284E-011  3.57188E-011  4.76870E-011  6.60006E-011 -9.17568E-011
 -1.25932E-010 -1.69079E-010 -2.21022E-010 -2.80592E-010 -3.45496E-010 -4.12340E-010
 -4.76869E-010 -5.34382E-010 -5.80295E-010 -6.10737E-010 -6.23088E-010 -6.16338E-010
 -5.91220E-010 -5.50072E-010 -4.96482E-010 -4.34774E-010 -3.69444E-010 -3.04649E-010
 -2.43804E-010 -1.89359E-010 -1.42740E-010 -1.04427E-010 -7.41461E-011 -5.10945E-011
  3.41732E-011  2.21853E-011  1.39829E-011  8.55915E-012  5.09109E-012  2.94522E-012
  1.65928E-012  9.12074E-013  4.90418E-013  2.58822E-013  1.34632E-013  6.93566E-014
  3.55565E-014  1.82151E-014  9.34781E-015  4.80668E-015  2.47112E-015  1.26503E-015
  6.41618E-016  3.20746E-016  1.57291E-016  7.53685E-017  3.51774E-017  1.59551E-017
  7.02010E-018  2.99262E-018  1.23492E-018  4.92981E-019  1.90300E-019  7.10114E-020
  2.56099E-020  8.92513E-021  3.00538E-021  9.77759E-022  3.07319E-022
  1.74853E-022  3.74705E-022  8.45087E-022  1.94054E-021  4.42137E-021  9.84545E-021
  2.12836E-020  4.46308E-020  9.11487E-020  1.82976E-019  3.66729E-019  7.50306E-019
  1.60630E-018  3.66154E-018  8.88743E-018  2.25838E-017  5.86620E-017  1.52505E-016
  3.90987E-016  9.79623E-016  2.38635E-015  5.63588E-015  1.28850E-014  2.84939E-014
  6.09223E-014  1.25909E-013  2.51499E-013  4.85496E-013  9.05703E-013  1.63277E-012
  2.84446E-012  4.78855E-012  7.78996E-012  1.22459E-011  1.86025E-011 -2.73070E-011
 -3.87343E-011 -5.30927E-011 -7.03219E-011 -9.00035E-011 -1.11312E-010 -1.33025E-010
 -1.53616E-010 -1.71417E-010 -1.84835E-010 -1.92589E-010 -1.93913E-010 -1.88676E-010
 -1.77411E-010 -1.61225E-010 -1.41621E-010 -1.20278E-010 -9.88156E-011 -7.86104E-011
 -6.06754E-011 -4.56222E-011 -3.36972E-011  2.48740E-011  1.89765E-011  1.58107E-011
  1.52837E-011  1.74951E-011  2.27880E-011  3.17520E-011 -4.51696E-011 -6.39040E-011
 -8.87332E-011 -1.20144E-010 -1.58114E-010 -2.01926E-010 -2.50050E-010 -3.00145E-010
 -3.49195E-010 -3.93787E-010 -4.30496E-010 -4.56313E-010 -4.69050E-010 -4.67642E-010
 -4.52286E-010 -4.24400E-010 -3.86407E-010 -3.41393E-010 -2.92698E-010 -2.43524E-010
 -1.96613E-010 -1.54031E-010 -1.17083E-010 -8.63446E-011 -6.17711E-011 -4.28654E-011
  2.88513E-011  1.88342E-011  1.19252E-011  7.32436E-012  4.36495E-012  2.52520E-012
  1.41921E-012  7.75756E-013  4.13101E-013  2.14805E-013  1.09405E-013  5.47946E-014
  2.71116E-014  1.33177E-014  6.52437E-015  3.19813E-015  1.57042E-015  7.71552E-016
  3.77990E-016  1.83785E-016  8.82277E-017  4.16128E-017  1.92016E-017  8.63882E-018
  3.77958E-018  1.60495E-018  6.60539E-019  2.63220E-019  1.01488E-019  3.78421E-020
  1.36411E-020  4.75259E-021  1.60011E-021  5.20540E-022  1.63608E-022
  5.79504E-023  1.26748E-022  2.89774E-022  6.70446E-022  1.53351E-021  3.42318E-021
  7.42161E-021  1.56449E-020  3.22758E-020  6.59954E-020  1.36398E-019  2.92062E-019
  6.62285E-019  1.60304E-018  4.09658E-018  1.08061E-017  2.87510E-017  7.58203E-017
  1.95981E-016  4.93300E-016  1.20480E-015  2.84964E-015  6.52058E-015  1.44268E-014
  3.08545E-014  6.37767E-014  1.27399E-013  2.45929E-013  4.58755E-013  8.26941E-013
  1.44041E-012  2.42444E-012  3.94321E-012  6.19729E-012  9.41165E-012  1.38115E-011
  1.95850E-011 -2.68359E-011 -3.55316E-011 -4.54589E-011 -5.61988E-011 -6.71331E-011
 -7.74903E-011 -8.64285E-011 -9.31463E-011 -9.70000E-011 -9.76059E-011 -9.49031E-011
 -8.91645E-011 -8.09524E-011 -7.10288E-011 -6.02421E-011 -4.94110E-011 -3.92303E-011
 -3.02123E-011  2.26690E-011  1.67334E-011  1.24093E-011  9.63829E-012  8.37181E-012
  8.63710E-012  1.05893E-011  1.45414E-011  2.09666E-011 -3.04652E-011 -4.36940E-011
 -6.12586E-011 -8.35752E-011 -1.10720E-010 -1.42293E-010 -1.77321E-010 -2.14239E-010
 -2.50963E-010 -2.85062E-010 -3.14015E-010 -3.35512E-010 -3.47756E-010 -3.49706E-010
 -3.41221E-010 -3.23071E-010 -2.96828E-010 -2.64637E-010 -2.28940E-010 -1.92169E-010
 -1.56492E-010 -1.23623E-010 -9.47191E-011 -7.03793E-011 -5.07053E-011  3.54157E-011
  2.39781E-011  1.57349E-011  1.00072E-011  6.16817E-012  3.68502E-012  2.13429E-012
  1.19887E-012  6.53544E-013  3.46097E-013  1.78311E-013  8.95585E-014  4.39748E-014
  2.11857E-014  1.00586E-014  4.72954E-015  2.21309E-015  1.03465E-015  4.84335E-016
  2.26970E-016  1.06210E-016  4.94197E-017  2.27490E-017  1.03074E-017  4.57602E-018
  1.98316E-018  8.36543E-019  3.42713E-019  1.36142E-019  5.23811E-020  1.95042E-020
  7.02438E-021  2.44592E-021  8.23214E-022  2.67754E-022  8.41498E-023
  1.86419E-023  4.15618E-023  9.61920E-023  2.24063E-022  5.14394E-022  1.15163E-021
  2.50735E-021  5.32719E-021  1.11519E-020  2.33888E-020  5.02982E-020  1.13660E-019
  2.73920E-019  7.01515E-019  1.87257E-018  5.08584E-018  1.37745E-017  3.67013E-017
  9.54202E-017  2.40973E-016  5.89652E-016  1.39622E-015  3.19704E-015  7.07651E-015
  1.51387E-014  3.12977E-014  6.25268E-014  1.20708E-013  2.25174E-013  4.05888E-013
  7.06965E-013  1.18985E-012  1.93502E-012  3.04075E-012  4.61718E-012  6.77442E-012
  9.60431E-012  1.31570E-011  1.74160E-011  2.22757E-011  2.75302E-011 -3.28760E-011
 -3.79349E-011 -4.22945E-011 -4.55630E-011 -4.74263E-011 -4.76980E-011 -4.63500E-011
 -4.35180E-011 -3.94788E-011 -3.46069E-011 -2.93186E-011  2.40153E-011  1.90380E-011
  1.46385E-011  1.09729E-011  8.11283E-012  6.07236E-012  4.84408E-012  4.43800E-012
  4.91844E-012  6.43406E-012  9.23627E-012  1.36817E-011  2.02137E-011 -2.93193E-011
 -4.14608E-011 -5.69847E-011 -7.60190E-011 -9.83724E-011 -1.23459E-010 -1.50266E-010
 -1.77386E-010 -2.03117E-010 -2.25630E-010 -2.43173E-010 -2.54297E-010 -2.58045E-010
 -2.54092E-010 -2.42784E-010 -2.25093E-010 -2.02481E-010 -1.76699E-010 -1.49574E-010
 -1.22796E-010 -9.77545E-011 -7.54468E-011 -5.64434E-011 -4.09236E-011  2.87505E-011
  1.95685E-011  1.29018E-011  8.23892E-012  5.09557E-012  3.05219E-012  1.77076E-012
  9.95216E-013  5.42044E-013  2.86256E-013  1.46709E-013  7.30617E-014  3.54197E-014
  1.67574E-014  7.76250E-015  3.53524E-015  1.59051E-015  7.10451E-016  3.16496E-016
  1.41053E-016  6.29466E-017  2.80854E-017  1.24841E-017  5.50180E-018  2.39159E-018
  1.02049E-018  4.25688E-019  1.73029E-019  6.83613E-020  2.62043E-020  9.73270E-021
  3.49934E-021  1.21716E-021  4.09371E-022  1.33094E-022  4.18193E-023
  5.81959E-024  1.32079E-023  3.09083E-023  7.24373E-023  1.66928E-022  3.75150E-022
  8.21884E-022  1.76644E-021  3.77492E-021  8.18957E-021  1.84945E-020  4.43646E-020
  1.13524E-019  3.05513E-019  8.44477E-019  2.34443E-018  6.43197E-018  1.72633E-017
  4.50687E-017  1.14085E-016  2.79550E-016  6.62509E-016  1.51785E-015  3.36101E-015
  7.19220E-015  1.48723E-014  2.97168E-014  5.73757E-014  1.07041E-013  1.92959E-013
  3.36103E-013  5.65681E-013  9.19941E-013  1.44557E-012  2.19486E-012  3.22007E-012
  4.56469E-012  6.25238E-012  8.27497E-012  1.05821E-011  1.30756E-011 -1.56111E-011
 -1.80087E-011 -2.00726E-011 -2.16169E-011 -2.24929E-011 -2.26126E-011 -2.19633E-011
 -2.06102E-011 -1.86854E-011 -1.63673E-011 -1.38540E-011  1.13365E-011  8.97715E-012
  6.89675E-012  5.17166E-012  3.84052E-012  2.91843E-012  2.41610E-012  2.36102E-012
  2.81823E-012  3.90795E-012  5.81750E-012  8.80429E-012  1.31863E-011  1.93171E-011
 -2.75431E-011 -3.81454E-011 -5.12690E-011 -6.68509E-011 -8.45598E-011 -1.03762E-010
 -1.23527E-010 -1.42681E-010 -1.59915E-010 -1.73918E-010 -1.83544E-010 -1.87962E-010
 -1.86771E-010 -1.80061E-010 -1.68403E-010 -1.52771E-010 -1.34407E-010 -1.14660E-010
 -9.48266E-011 -7.60132E-011 -5.90476E-011 -4.44409E-011 -3.24003E-011  2.28781E-011
  1.56432E-011  1.03562E-011  6.63724E-012  4.11764E-012  2.47263E-012  1.43720E-012
  8.08634E-013  4.40489E-013  2.32378E-013  1.18780E-013  5.88713E-014  2.83238E-014
  1.32486E-014  6.03830E-015  2.68942E-015  1.17501E-015  5.05867E-016  2.15687E-016
  9.15228E-017  3.88010E-017  1.64681E-017  6.99458E-018  2.96502E-018  1.24896E-018
  5.20117E-019  2.13059E-019  8.54690E-020  3.34536E-020  1.27402E-020  4.71078E-021
  1.68861E-021  5.86155E-022  1.96883E-022  6.39564E-023  2.00853E-023
  6.46437E-023  1.26593E-022  2.38407E-022  4.30835E-022  7.45806E-022  1.23499E-021
  1.95413E-021  2.95209E-021  4.25503E-021  5.84864E-021  7.66333E-021  9.56902E-021
  1.13847E-020  1.29046E-020  1.39365E-020  1.43439E-020  1.40810E-020  1.32166E-020
  1.19588E-020  1.07459E-020  1.06028E-020  1.43650E-020  3.05267E-020  8.46828E-020
  2.52101E-019  7.46781E-019  2.15538E-018  6.02723E-018  1.63021E-017  4.26228E-017
  1.07696E-016  2.62938E-016  6.20261E-016  1.41364E-015  3.11265E-015  6.62124E-015
  1.36067E-014  2.70124E-014  5.18036E-014  9.59691E-014  1.71738E-013  2.96857E-013
  4.95632E-013  7.99250E-013  1.24478E-012  1.87224E-012  2.71929E-012  3.81357E-012
  5.16345E-012  6.74866E-012  8.51312E-012  1.03623E-011  1.21677E-011  1.37785E-011
  1.50410E-011  1.58216E-011  1.60313E-011  1.56441E-011  1.47077E-011  1.33425E-011
  1.17284E-011  1.00820E-011  8.62755E-012  7.56558E-012  7.04551E-012  7.14460E-012
  7.85687E-012  9.09325E-012  1.06930E-011  1.24447E-011 -1.41152E-011 -1.54806E-011
 -1.63570E-011 -1.66250E-011 -1.62436E-011 -1.52526E-011 -1.37620E-011  1.19305E-011
  9.93802E-012  7.95754E-012  6.13117E-012  4.55539E-012  3.27673E-012  2.29717E-012
  1.58595E-012  1.09402E-012  7.67137E-013  5.55431E-013  4.18659E-013  3.27630E-013
  2.63153E-013  2.13784E-013  1.73377E-013  1.39019E-013  1.09518E-013  8.44430E-014
  6.35825E-014  4.66924E-014  3.34148E-014  2.32892E-014  1.58000E-014  1.04278E-014
  6.69088E-015  4.17087E-015  2.52410E-015  1.48186E-015  8.43377E-016  4.65019E-016
  2.48257E-016  1.28261E-016  6.41008E-017  3.09778E-017  1.44720E-017  6.53428E-018
  2.85085E-018  1.20170E-018  4.89345E-019  1.92484E-019  7.31325E-020  2.68375E-020
  9.51210E-021  3.25618E-021  1.07655E-021  3.43754E-022  1.06013E-022
  2.68221E-022  5.27290E-022  9.96270E-022  1.80536E-021  3.13249E-021  5.19735E-021
  8.23753E-021  1.24620E-020  1.79838E-020  2.47440E-020  3.24484E-020  4.05443E-020
  4.82611E-020  5.47204E-020  5.90995E-020  6.08085E-020  5.96334E-020  5.58104E-020
  5.00458E-020  4.36012E-020  3.88230E-020  4.12080E-020  6.61294E-020  1.59000E-019
  4.52741E-019  1.32488E-018  3.81006E-018  1.06403E-017  2.87617E-017  7.51739E-017
  1.89903E-016  4.63578E-016  1.09345E-015  2.49188E-015  5.48642E-015  1.16700E-014
  2.39806E-014  4.76042E-014  9.12878E-014  1.69103E-013  3.02585E-013  5.22978E-013
  8.73055E-013  1.40767E-012  2.19195E-012  3.29614E-012  4.78615E-012  6.71008E-012
  9.08188E-012  1.18649E-011  1.49593E-011 -1.81978E-011 -2.13533E-011 -2.41603E-011
 -2.63494E-011 -2.76885E-011 -2.80254E-011 -2.73217E-011 -2.56717E-011 -2.33003E-011
  2.05399E-011  1.77889E-011  1.54593E-011  1.39194E-011  1.34427E-011  1.41673E-011
  1.60739E-011  1.89840E-011  2.25790E-011 -2.64391E-011 -3.00970E-011 -3.30990E-011
 -3.50660E-011 -3.57442E-011 -3.50378E-011 -3.30176E-011 -2.99041E-011 -2.60265E-011
 -2.17675E-011  1.75025E-011  1.35462E-011  1.01178E-011  7.32741E-012  5.18588E-012
  3.62939E-012  2.55144E-012  1.83272E-012  1.36323E-012  1.05446E-012  8.42830E-013
  6.87169E-013  5.63511E-013  4.59452E-013  3.69454E-013  2.91490E-013  2.24946E-013
  1.69483E-013  1.24533E-013  8.91734E-014  6.21902E-014  4.22184E-014  2.78813E-014
  1.79007E-014  1.11651E-014  6.76038E-015  3.97080E-015  2.26089E-015  1.24707E-015
  6.65988E-016  3.44179E-016  1.72053E-016  8.31654E-017  3.88600E-017  1.75485E-017
  7.65732E-018  3.22812E-018  1.31466E-018  5.17168E-019  1.96508E-019  7.21174E-020
  2.55623E-020  8.75092E-021  2.89333E-021  9.23912E-022  2.84941E-022
  1.06267E-021  2.09579E-021  3.97060E-021  7.21185E-021  1.25379E-020  2.08376E-020
  3.30742E-020  5.00977E-020  7.23726E-020  9.96683E-020  1.30801E-019  1.63537E-019
  1.94756E-019  2.20893E-019  2.38602E-019  2.45470E-019  2.40589E-019  2.24812E-019
  2.00690E-019  1.72313E-019  1.45809E-019  1.32483E-019  1.60025E-019  3.06779E-019
  7.99761E-019  2.28251E-018  6.51810E-018  1.81612E-017  4.90450E-017  1.28125E-016
  3.23572E-016  7.89730E-016  1.86249E-015  4.24401E-015  9.34334E-015  1.98725E-014
  4.08331E-014  8.10526E-014  1.55419E-013  2.87876E-013  5.15063E-013  8.90118E-013
  1.48575E-012  2.39516E-012  3.72891E-012  5.60603E-012  8.13795E-012  1.14055E-011
  1.54309E-011  2.01502E-011  2.53915E-011 -3.08687E-011 -3.61942E-011 -4.09171E-011
 -4.45813E-011 -4.67977E-011 -4.73171E-011 -4.60887E-011 -4.32931E-011 -3.93384E-011
  3.48207E-011  3.04527E-011  2.69701E-011  2.50316E-011  2.51252E-011  2.74943E-011
  3.20934E-011  3.85805E-011 -4.63478E-011 -5.45888E-011 -6.23952E-011 -6.88704E-011
 -7.32472E-011 -7.49898E-011 -7.38671E-011 -6.99808E-011 -6.37439E-011 -5.58103E-011
 -4.69667E-011 -3.80075E-011 -2.96186E-011  2.22932E-011  1.62947E-011  1.16686E-011
  8.29207E-012  5.94291E-012  4.36571E-012  3.32273E-012  2.62251E-012  2.12820E-012
  1.75235E-012  1.44512E-012  1.18161E-012  9.51351E-013  7.50984E-013  5.79698E-013
  4.36880E-013  3.21123E-013  2.30047E-013  1.60522E-013  1.09034E-013  7.20494E-014
  4.62848E-014  2.88848E-014  1.74984E-014  1.02826E-014  5.85707E-015  3.23184E-015
  1.72648E-015  8.92478E-016  4.46248E-016  2.15747E-016  1.00828E-016  4.55389E-017
  1.98735E-017  8.37905E-018  3.41270E-018  1.34262E-018  5.10187E-019  1.87247E-019
  6.63740E-020  2.27233E-020  7.51333E-021  2.39928E-021  7.39978E-022
  4.01730E-021  7.94363E-021  1.50834E-020  2.74488E-020  4.77993E-020  7.95553E-020
  1.26431E-019  1.91717E-019  2.77225E-019  3.82101E-019  5.01812E-019  6.27777E-019
  7.47971E-019  8.48638E-019  9.16837E-019  9.43210E-019  9.24154E-019  8.62769E-019
  7.68353E-019  6.54995E-019  5.40841E-019  4.51788E-019  4.38921E-019  6.34593E-019
  1.41406E-018  3.83714E-018  1.08062E-017  2.99836E-017  8.08467E-017  2.11050E-016
  5.32773E-016  1.29998E-015  3.06528E-015  6.98385E-015  1.53736E-014  3.26954E-014
  6.71755E-014  1.33331E-013  2.55642E-013  4.73473E-013  8.47041E-013  1.46366E-012
  2.44273E-012  3.93721E-012  6.12840E-012  9.21114E-012  1.33673E-011  1.87280E-011
  2.53273E-011 -3.30570E-011 -4.16316E-011 -5.05777E-011 -5.92570E-011 -6.69294E-011
 -7.28504E-011 -7.63914E-011 -7.71613E-011 -7.51046E-011 -7.05562E-011 -6.42366E-011
  5.71856E-011  5.06419E-011  4.58855E-011  4.40651E-011  4.60341E-011  5.22179E-011
  6.25299E-011 -7.63479E-011 -9.25591E-011 -1.09669E-010 -1.25964E-010 -1.39719E-010
 -1.49405E-010 -1.53899E-010 -1.52632E-010 -1.45681E-010 -1.33754E-010 -1.18084E-010
 -1.00234E-010 -8.18422E-011 -6.43810E-011 -4.89540E-011 -3.61943E-011 -2.62671E-011
  1.89624E-011  1.38362E-011  1.03572E-011  8.02127E-012  6.41924E-012  5.25853E-012
  4.35336E-012  3.59932E-012  2.94557E-012  2.37174E-012  1.87186E-012  1.44470E-012
  1.08878E-012  8.00443E-013  5.73624E-013  4.00447E-013  2.72148E-013  1.79935E-013
  1.15655E-013  7.22145E-014  4.37688E-014  2.57314E-014  1.46626E-014  8.09339E-015
  4.32486E-015  2.23626E-015  1.11840E-015  5.40815E-016  2.52787E-016  1.14187E-016
  4.98378E-017  2.10147E-017  8.55980E-018  3.36781E-018  1.27983E-018  4.69745E-019
  1.66519E-019  5.70106E-020  1.88509E-020  6.01996E-021  1.85671E-021
  1.44824E-020  2.86967E-020  5.45880E-020  9.94962E-020  1.73503E-019  2.89127E-019
  4.59992E-019  6.98203E-019  1.01050E-018  1.39386E-018  1.83180E-018  2.29294E-018
  2.73325E-018  3.10221E-018  3.35226E-018  3.44888E-018  3.37861E-018  3.15244E-018
  2.80357E-018  2.38098E-018  1.94262E-018  1.55584E-018  1.32145E-018  1.46149E-018
  2.57726E-018  6.35418E-018  1.74065E-017  4.79193E-017  1.28868E-016  3.36032E-016
  8.47773E-016  2.06783E-015  4.87465E-015  1.11043E-014  2.44406E-014  5.19729E-014
  1.06772E-013  2.11905E-013  4.06257E-013  7.52352E-013  1.34580E-012  2.32520E-012
  3.87999E-012  6.25265E-012  9.73033E-012  1.46211E-011  2.12119E-011 -2.97074E-011
 -4.01581E-011 -5.23870E-011 -6.59357E-011 -8.00477E-011 -9.37078E-011 -1.05743E-010
 -1.14981E-010 -1.20444E-010 -1.21545E-010 -1.18248E-010 -1.11157E-010 -1.01509E-010
  9.10673E-011  8.19309E-011  7.62710E-011  7.60465E-011  8.27266E-011  9.70590E-011
  1.18914E-010 -1.47227E-010 -1.80053E-010 -2.14725E-010 -2.48118E-010 -2.76987E-010
 -2.98341E-010 -3.09827E-010 -3.10057E-010 -2.98836E-010 -2.77222E-010 -2.47399E-010
 -2.12350E-010 -1.75382E-010 -1.39604E-010 -1.07469E-010 -8.05041E-011  5.92483E-011
  4.34114E-011  3.21549E-011  2.44057E-011  1.91144E-011  1.54145E-011  1.26808E-011
  1.05154E-011  8.69482E-012  7.11101E-012  5.72099E-012  4.51203E-012  3.48080E-012
  2.62282E-012  1.92840E-012  1.38235E-012  9.65429E-013  6.56447E-013  4.34254E-013
  2.79271E-013  1.74466E-013  1.05793E-013  6.22219E-014  3.54697E-014  1.95849E-014
  1.04686E-014  5.41435E-015  2.70841E-015  1.30992E-015  6.12372E-016  2.76652E-016
  1.20760E-016  5.09246E-017  2.07445E-017  8.16236E-018  3.10203E-018  1.13861E-018
  4.03642E-019  1.38198E-019  4.56975E-020  1.45937E-020  4.50118E-021
  4.97649E-020  9.87652E-020  1.88141E-019  3.43355E-019  5.99435E-019  9.99951E-019
  1.59243E-018  2.41922E-018  3.50414E-018  4.83710E-018  6.36107E-018  7.96704E-018
  9.50150E-018  1.07882E-017  1.16608E-017  1.19983E-017  1.17530E-017  1.09623E-017
  9.74074E-018  8.25486E-018  6.69374E-018  5.25063E-018  4.14694E-018  3.76221E-018
  5.03326E-018  1.05454E-017  2.73770E-017  7.42409E-017  1.98728E-016  5.17266E-016
  1.30386E-015  3.17868E-015  7.49086E-015  1.70600E-014  3.75427E-014  7.98234E-014
  1.63969E-013  3.25385E-013  6.23753E-013  1.15501E-012  2.06583E-012  3.56872E-012
  5.95405E-012  9.59319E-012  1.49255E-011  2.24214E-011 -3.25177E-011 -4.55239E-011
 -6.15105E-011 -8.01984E-011 -1.00876E-010 -1.22376E-010 -1.43139E-010 -1.61370E-010
 -1.75288E-010 -1.83432E-010 -1.84964E-010 -1.79920E-010 -1.69357E-010 -1.55343E-010
  1.40799E-010  1.29187E-010  1.24111E-010  1.28849E-010  1.45905E-010  1.76615E-010
 -2.20870E-010 -2.76987E-010 -3.41739E-010 -4.10571E-010 -4.77973E-010 -5.37990E-010
 -5.84856E-010 -6.13674E-010 -6.21094E-010 -6.05878E-010 -5.69212E-010 -5.14657E-010
 -4.47676E-010 -3.74772E-010 -3.02415E-010 -2.36028E-010  1.79260E-010  1.33733E-010
  9.92512E-011  7.43419E-011  5.69085E-011  4.48041E-011  3.62078E-011  2.97813E-011
  2.46599E-011  2.03517E-011  1.66140E-011  1.33463E-011  1.05146E-011  8.10615E-012
  6.10638E-012  4.48977E-012  3.21924E-012  2.24921E-012  1.53011E-012  1.01274E-012
  6.51641E-013  4.07298E-013  2.47095E-013  1.45389E-013  8.29103E-014  4.57946E-014
  2.44852E-014  1.26667E-014  6.33752E-015  3.06566E-015  1.43337E-015  6.47633E-016
  2.82724E-016  1.19235E-016  4.85747E-017  1.91139E-017  7.26443E-018  2.66656E-018
  9.45341E-019  3.23675E-019  1.07031E-019  3.41818E-020  1.05430E-020
  1.62940E-019  3.23740E-019  6.17348E-019  1.12776E-018  1.97070E-018  3.29034E-018
  5.24432E-018  7.97360E-018  1.15582E-017  1.59662E-017  2.10101E-017  2.63298E-017
  3.14166E-017  3.56855E-017  3.85832E-017  3.97064E-017  3.88947E-017  3.62703E-017
  3.22100E-017  2.72606E-017  2.20302E-017  1.70990E-017  1.30120E-017  1.04552E-017
  1.08563E-017  1.80303E-017  4.24337E-017  1.11796E-016  2.96735E-016  7.70078E-016
  1.93854E-015  4.72251E-015  1.11240E-014  2.53265E-014  5.57218E-014  1.18456E-013
  2.43291E-013  4.82733E-013  9.25276E-013  1.71314E-012  3.06368E-012  5.29173E-012
  8.82723E-012  1.42196E-011  2.21182E-011 -3.32172E-011 -4.81586E-011 -6.73937E-011
 -9.10173E-011 -1.18604E-010 -1.49086E-010 -1.80724E-010 -2.11203E-010 -2.37875E-010
 -2.58134E-010 -2.69877E-010 -2.71971E-010 -2.64636E-010 -2.49671E-010 -2.30447E-010
  2.11679E-010  1.98962E-010  1.98154E-010  2.14666E-010  2.52749E-010  3.14856E-010
 -4.01163E-010 -5.09284E-010 -6.34222E-010 -7.68567E-010 -9.02940E-010 -1.02669E-009
 -1.12883E-009 -1.19926E-009 -1.23008E-009 -1.21692E-009 -1.15999E-009 -1.06441E-009
 -9.39730E-010 -7.98403E-010  6.53714E-010  5.17498E-010  3.98369E-010  3.00857E-010
  2.25575E-010  1.70189E-010  1.30751E-010  1.02952E-010  8.29939E-011  6.80070E-011
 -5.60891E-011 -4.61275E-011 -3.75506E-011  3.01032E-011  2.36836E-011  1.82442E-011
  1.37385E-011  1.01013E-011  7.24447E-012  5.06353E-012  3.44632E-012  2.28222E-012
  1.46926E-012  9.18798E-013  5.57664E-013  3.28262E-013  1.87265E-013  1.03466E-013
  5.53357E-014  2.86330E-014  1.43287E-014  6.93236E-015  3.24172E-015  1.46486E-015
  6.39545E-016  2.69741E-016  1.09896E-016  4.32460E-017  1.64369E-017  6.03372E-018
  2.13913E-018  7.32437E-019  2.42205E-019  7.73530E-020  2.38592E-020
  5.08217E-019  1.01044E-018  1.92817E-018  3.52485E-018  6.16394E-018  1.02991E-017
  1.64274E-017  2.49949E-017  3.62575E-017  5.01196E-017  6.59955E-017  8.27539E-017
  9.87928E-017  1.12265E-016  1.21422E-016  1.24982E-016  1.22435E-016  1.14160E-016
  1.01340E-016  8.56925E-017  6.91095E-017  5.33362E-017  3.98250E-017  2.99354E-017
  2.58203E-017  3.28618E-017  6.58706E-017  1.64422E-016  4.29658E-016  1.10939E-015
  2.78689E-015  6.78199E-015  1.59651E-014  3.63333E-014  7.99149E-014  1.69849E-013
  3.48786E-013  6.91952E-013  1.32611E-012  2.45495E-012  4.38968E-012  7.58089E-012
  1.26436E-011  2.03631E-011 -3.16664E-011 -4.75428E-011 -6.89042E-011 -9.63857E-011
 -1.30108E-010 -1.69445E-010 -2.12851E-010 -2.57822E-010 -3.01039E-010 -3.38732E-010
 -3.67228E-010 -3.83628E-010 -3.86495E-010 -3.76432E-010 -3.56414E-010  3.31816E-010
  3.10085E-010  3.00084E-010  3.11192E-010  3.52259E-010  4.30525E-010  5.50629E-010
  7.13796E-010 -9.17263E-010 -1.15397E-009 -1.41256E-009 -1.67766E-009 -1.93064E-009
 -2.15088E-009 -2.31768E-009 -2.41295E-009 -2.42414E-009 -2.34702E-009  2.18744E-009
  1.96113E-009  1.69141E-009  1.40507E-009  1.12759E-009  8.78834E-010  6.70676E-010
  5.06677E-010  3.83739E-010  2.94737E-010  2.31193E-010  1.85268E-010  1.50823E-010
 -1.23652E-010 -1.01200E-010 -8.20861E-011 -6.56407E-011 -5.15592E-011 -3.96806E-011
 -2.98687E-011  2.19602E-011  1.57530E-011  1.10148E-011  7.50050E-012  4.96956E-012
  3.20100E-012  2.00274E-012  1.21612E-012  7.16147E-013  4.08689E-013  2.25876E-013
  1.20835E-013  6.25387E-014  3.13019E-014  1.51465E-014  7.08374E-015  3.20133E-015
  1.39780E-015  5.89593E-016  2.40223E-016  9.45369E-017  3.59329E-017  1.31909E-017
  4.67671E-018  1.60135E-018  5.29551E-019  1.69126E-019  5.21670E-020
  1.50985E-018  3.00258E-018  5.73159E-018  1.04824E-017  1.83402E-017  3.06620E-017
  4.89378E-017  7.45103E-017  1.08158E-016  1.49608E-016  1.97125E-016  2.47330E-016
  2.95425E-016  3.35868E-016  3.63393E-016  3.74143E-016  3.66560E-016  3.41766E-016
  3.03302E-016  2.56311E-016  2.06434E-016  1.58794E-016  1.17386E-016  8.51941E-017
  6.54932E-017  6.54436E-017  1.04962E-016  2.38229E-016  6.04872E-016  1.54797E-015
  3.87564E-015  9.41649E-015  2.21469E-014  5.03733E-014  1.10753E-013  2.35326E-013
  4.83138E-013  9.58320E-013  1.83631E-012  3.39895E-012  6.07670E-012  1.04926E-011
  1.74965E-011 -2.81729E-011 -4.38003E-011 -6.57408E-011 -9.52448E-011 -1.33176E-010
 -1.79681E-010 -2.33869E-010 -2.93576E-010 -3.55323E-010 -4.14520E-010 -4.65990E-010
 -5.04749E-010 -5.26976E-010 -5.30997E-010 -5.18129E-010 -4.93184E-010  4.64550E-010
  4.43769E-010  4.44664E-010  4.82095E-010  5.70490E-010  7.22297E-010  9.46500E-010
  1.24729E-009  1.62293E-009 -2.06484E-009  2.55683E-009  3.07475E-009  3.58667E-009
  4.05426E-009  4.43576E-009  4.69097E-009  4.78768E-009  4.70858E-009  4.45634E-009
  4.05523E-009  3.54782E-009  2.98726E-009  2.42724E-009  1.91238E-009  1.47192E-009
  1.11793E-009  8.47794E-010  6.49262E-010  5.06025E-010  4.02136E-010  3.24585E-010
 -2.64119E-010 -2.14885E-010 -1.73547E-010 -1.38371E-010 -1.08485E-010 -8.34034E-011
 -6.27504E-011 -4.61325E-011 -3.30997E-011 -2.31528E-011  1.57733E-011  1.04563E-011
  6.73860E-012  4.21815E-012  2.56254E-012  1.50963E-012  8.61817E-013  4.76457E-013
  2.54951E-013  1.31980E-013  6.60703E-014  3.19752E-014  1.49560E-014  6.75971E-015
  2.95175E-015  1.24514E-015  5.07346E-016  1.99670E-016  7.58964E-017  2.78624E-017
  9.87862E-018  3.38260E-018  1.11862E-018  3.57267E-019  1.10201E-019
  4.27238E-018  8.49428E-018  1.62143E-017  2.96587E-017  5.19078E-017  8.68193E-017
  1.38640E-016  2.11212E-016  3.06786E-016  4.24635E-016  5.59862E-016  7.02879E-016
  8.40030E-016  9.55493E-016  1.03421E-015  1.06511E-015  1.04369E-015  9.73101E-016
  8.63420E-016  7.29308E-016  5.86831E-016  4.50466E-016  3.31134E-016  2.35912E-016
  1.69961E-016  1.41969E-016  1.76798E-016  3.44983E-016  8.31765E-016  2.09534E-015
  5.21706E-015  1.26447E-014  2.97006E-014  6.75009E-014  1.48333E-013  3.15060E-013
  6.46661E-013  1.28239E-012  2.45684E-012  4.54675E-012  8.12741E-012  1.40311E-011
  2.33924E-011 -3.76582E-011 -5.85319E-011 -8.78250E-011 -1.27194E-010 -1.77773E-010
 -2.39731E-010 -3.11842E-010 -3.91187E-010 -4.73093E-010 -5.51437E-010 -6.19368E-010
 -6.70390E-010 -6.99706E-010 -7.05604E-010 -6.90651E-010  6.62464E-010  6.33901E-010
  6.22599E-010  6.49884E-010  7.39182E-010  9.14092E-010  1.19629E-009  1.60342E-009
  2.14695E-009  2.83004E-009  3.64519E-009  4.57168E-009  5.57307E-009  6.59559E-009
  7.56870E-009  8.40941E-009  9.03140E-009  9.35864E-009  9.34089E-009  8.96705E-009
  8.27143E-009  7.32993E-009  6.24596E-009  5.13006E-009  4.07909E-009  3.16115E-009
  2.40972E-009  1.82694E-009  1.39294E-009  1.07713E-009  8.47682E-010  6.77487E-010
 -5.46531E-010 -4.41629E-010 -3.54909E-010 -2.82023E-010 -2.20642E-010 -1.69425E-010
 -1.27399E-010 -9.36495E-011 -6.72048E-011 -4.70260E-011 -3.20523E-011 -2.12586E-011
  1.37072E-011  8.58448E-012  5.21741E-012  3.07488E-012  1.75598E-012  9.71083E-013
  5.19752E-013  2.69115E-013  1.34745E-013  6.52199E-014  3.05094E-014  1.37907E-014
  6.02244E-015  2.54062E-015  1.03526E-015  4.07452E-016  1.54882E-016  5.68607E-017
  2.01605E-017  6.90344E-018  2.28300E-018  7.29160E-019  2.24917E-019
  1.15160E-017  2.28792E-017  4.36549E-017  7.98413E-017  1.39748E-016  2.33801E-016
  3.73505E-016  5.69311E-016  8.27408E-016  1.14597E-015  1.51187E-015  1.89925E-015
  2.27115E-015  2.58466E-015  2.79880E-015  2.88336E-015  2.82593E-015  2.63494E-015
  2.33766E-015  1.97386E-015  1.58712E-015  1.21657E-015  8.91260E-016  6.28551E-016
  4.37131E-016  3.25717E-016  3.21475E-016  5.10029E-016  1.12608E-015  2.75880E-015
  6.80495E-015  1.64298E-014  3.85164E-014  8.74381E-014  1.92008E-013  4.07627E-013
  8.36361E-013  1.65814E-012  3.17601E-012  5.87653E-012  1.05025E-011  1.81279E-011
  3.02165E-011 -4.86329E-011 -7.55700E-011 -1.13355E-010 -1.64109E-010 -2.29269E-010
 -3.09016E-010 -4.01730E-010 -5.03600E-010 -6.08573E-010 -7.08775E-010 -7.95476E-010
 -8.60559E-010 -8.98343E-010 -9.07474E-010 -8.92614E-010  8.65604E-010  8.45899E-010
  8.60189E-010  9.41223E-010  1.12598E-009  1.45338E-009  1.96165E-009  2.68547E-009
  3.65266E-009  4.88011E-009  6.36845E-009  8.09541E-009  1.00083E-008  1.20176E-008
  1.39946E-008  1.57773E-008  1.71869E-008  1.80553E-008  1.82583E-008  1.77465E-008
  1.65628E-008  1.48397E-008  1.27743E-008  1.05879E-008  8.48309E-009  6.61033E-009
  5.05206E-009  3.82619E-009  2.90276E-009  2.22596E-009  1.73375E-009  1.37104E-009
  1.09563E-009 -8.78671E-010 -7.02225E-010 -5.55896E-010 -4.33856E-010 -3.32678E-010
 -2.49985E-010 -1.83725E-010 -1.31862E-010 -9.22996E-011 -6.29380E-011 -4.17639E-011
 -2.69422E-011  1.68811E-011  1.02643E-011  6.05160E-012  3.45707E-012  1.91235E-012
  1.02379E-012  5.30198E-013  2.65511E-013  1.28532E-013  6.01330E-014  2.71835E-014
  1.18720E-014  5.00859E-015  2.04102E-015  8.03326E-016  3.05374E-016  1.12113E-016
  3.97516E-017  1.36122E-017  4.50168E-018  1.43780E-018  4.43509E-019
  2.95750E-017  5.86832E-017  1.11878E-016  2.04520E-016  3.57915E-016  5.98846E-016
  9.56942E-016  1.45922E-015  2.12187E-015  2.94055E-015  3.88185E-015  4.87951E-015
  5.83845E-015  6.64792E-015  7.20198E-015  7.42223E-015  7.27612E-015  6.78501E-015
  6.01909E-015  5.08096E-015  4.08317E-015  3.12657E-015  2.28545E-015  1.60232E-015
  1.09305E-015  7.61910E-016  6.29858E-016  7.89202E-016  1.52014E-015  3.54922E-015
  8.61599E-015  2.06732E-014  4.83206E-014  1.09515E-013  2.40247E-013  5.09701E-013
  1.04531E-012  2.07171E-012  3.96709E-012  7.33859E-012  1.31127E-011  2.26288E-011
  3.77108E-011 -6.06806E-011 -9.42657E-011 -1.41355E-010 -2.04571E-010 -2.85673E-010
 -3.84844E-010 -5.00014E-010 -6.26387E-010 -7.56400E-010 -8.80293E-010 -9.87379E-010
 -1.06798E-009 -1.11583E-009 -1.13066E-009  1.12052E-009  1.10357E-009  1.10901E-009
  1.17711E-009  1.35823E-009  1.71116E-009  2.30078E-009  3.19516E-009  4.46190E-009
  6.16292E-009  8.34693E-009  1.10381E-008  1.42210E-008  1.78221E-008  2.16930E-008
  2.56011E-008  2.92365E-008  3.22421E-008  3.42663E-008  3.50320E-008  3.44013E-008
  3.24184E-008  2.93101E-008  2.54431E-008  2.12476E-008  1.71314E-008  1.34098E-008
  1.02692E-008  7.76771E-009  5.86440E-009  4.46050E-009  3.43854E-009  2.68986E-009
  2.12829E-009  1.69301E-009 -1.34479E-009 -1.06003E-009 -8.25021E-010 -6.31570E-010
 -4.74171E-010 -3.48379E-010 -2.50046E-010 -1.75073E-010 -1.19428E-010 -7.92851E-011
 -5.11715E-011 -3.20770E-011 -1.95121E-011  1.15081E-011  6.57626E-012  3.63879E-012
  1.94849E-012  1.00927E-012  5.05499E-013  2.44739E-013  1.14512E-013  5.17702E-014
  2.26114E-014  9.53990E-015  3.88773E-015  1.53023E-015  5.81715E-016  2.13572E-016
  7.57275E-017  2.59320E-017  8.57609E-018  2.73917E-018  8.44945E-019
  7.23945E-017  1.43379E-016  2.72990E-016  4.98619E-016  8.72198E-016  1.45911E-015
  2.33188E-015  3.55692E-015  5.17446E-015  7.17478E-015  9.47712E-015  1.19201E-014
  1.42711E-014  1.62586E-014  1.76220E-014  1.81679E-014  1.78150E-014  1.66148E-014
  1.47389E-014  1.24391E-014  9.99184E-015  7.64474E-015  5.57938E-015  3.89742E-015
  2.62987E-015  1.76555E-015  1.29786E-015  1.30204E-015  2.08375E-015  4.49523E-015
  1.06206E-014  2.52236E-014  5.86835E-014  1.32676E-013  2.90634E-013  6.16038E-013
  1.26262E-012  2.50128E-012  4.78809E-012  8.85496E-012  1.58185E-011 -2.72922E-011
 -4.54721E-011 -7.31517E-011 -1.13609E-010 -1.70307E-010 -2.46383E-010 -3.43914E-010
 -4.63073E-010 -6.01310E-010 -7.52804E-010 -9.08450E-010 -1.05661E-009 -1.18475E-009
 -1.28193E-009 -1.34195E-009 -1.36679E-009  1.36988E-009  1.37885E-009  1.43750E-009
  1.60671E-009  1.96454E-009  2.60546E-009  3.63880E-009  5.18623E-009  7.37720E-009
  1.03408E-008  1.41917E-008  1.90075E-008  2.47964E-008  3.14587E-008  3.87476E-008
  4.62464E-008  5.33758E-008  5.94473E-008  6.37634E-008  6.57506E-008  6.50904E-008
  6.18087E-008  5.62880E-008  4.91946E-008  4.13376E-008  3.35057E-008  2.63282E-008
  2.01975E-008  1.52617E-008  1.14724E-008  8.66071E-009  6.61117E-009  5.11656E-009
  4.00744E-009  3.16050E-009  2.49378E-009 -1.95635E-009 -1.51775E-009 -1.15956E-009
 -8.69610E-010 -6.38596E-010 -4.58309E-010 -3.20947E-010 -2.19010E-010 -1.45455E-010
 -9.39186E-011 -5.88980E-011 -3.58409E-011 -2.11461E-011  1.20875E-011  6.69000E-012
  3.58312E-012  1.85630E-012  9.29872E-013  4.50254E-013  2.10691E-013  9.52598E-014
  4.16087E-014  1.75560E-014  7.15475E-015  2.81625E-015  1.07062E-015  3.93081E-016
  1.39380E-016  4.77296E-017  1.57851E-017  5.04178E-018  1.55524E-018
  1.68998E-016  3.33858E-016  6.34474E-016  1.15739E-015  2.02291E-015  3.38277E-015
  5.40567E-015  8.24677E-015  1.20011E-014  1.66482E-014  2.20024E-014  2.76902E-014
  3.31708E-014  3.78112E-014  4.10020E-014  4.22889E-014  4.14797E-014  3.86915E-014
  3.43236E-014  2.89635E-014  2.32568E-014  1.77822E-014  1.29629E-014  9.03318E-015
  6.05615E-015  3.98061E-015  2.72475E-015  2.29209E-015  2.96275E-015  5.67140E-015
  1.28091E-014  2.99098E-014  6.90699E-014  1.55566E-013  3.40044E-013  7.19822E-013
  1.47408E-012  2.91849E-012  5.58438E-012  1.03242E-011 -1.84382E-011 -3.18042E-011
 -5.29771E-011 -8.52039E-011 -1.32290E-010 -1.98252E-010 -2.86707E-010 -4.00035E-010
 -5.38381E-010 -6.98721E-010 -8.74249E-010 -1.05442E-009 -1.22591E-009 -1.37472E-009
 -1.48928E-009 -1.56458E-009  1.60672E-009  1.63755E-009  1.69910E-009  1.85726E-009
  2.20495E-009  2.86454E-009  3.98962E-009  5.76588E-009  8.41002E-009  1.21643E-008
  1.72835E-008  2.40083E-008  3.25222E-008  4.28874E-008  5.49672E-008  6.83490E-008
  8.22939E-008  9.57450E-008  1.07422E-007  1.16006E-007  1.20382E-007  1.19893E-007
  1.14511E-007  1.04872E-007  9.21556E-008  7.78338E-008  6.33719E-008  4.99683E-008
  3.84007E-008  2.89986E-008  2.17213E-008  1.62900E-008  1.23228E-008  9.43891E-009
  7.31769E-009  5.71948E-009  4.48051E-009 -3.49617E-009 -2.70233E-009 -2.05962E-009
 -1.54241E-009 -1.13183E-009 -8.12085E-010 -5.68717E-010 -3.88176E-010 -2.57892E-010
 -1.66580E-010 -1.04505E-010 -6.36163E-011 -3.75455E-011 -2.14677E-011  1.18844E-011
  6.36649E-012  3.29881E-012  1.65269E-012  8.00337E-013  3.74542E-013  1.69354E-013
  7.39767E-014  3.12144E-014  1.27216E-014  5.00764E-015  1.90375E-015  6.98979E-016
  2.47851E-016  8.48761E-017  2.80706E-017  8.96586E-018  2.76573E-018
  3.76511E-016  7.41356E-016  1.40539E-015  2.55905E-015  4.46731E-015  7.46489E-015
  1.19248E-014  1.81914E-014  2.64782E-014  3.67442E-014  4.85845E-014  6.11764E-014
  7.33253E-014  8.36277E-014  9.07287E-014  9.36147E-014  9.18517E-014  8.56938E-014
  7.60238E-014  6.41448E-014  5.14915E-014  3.93497E-014  2.86596E-014  1.99376E-014
  1.33134E-014  8.64496E-015  5.67700E-015  4.22806E-015  4.44488E-015  7.24821E-015
  1.52412E-014  3.46055E-014  7.89455E-014  1.76733E-013  3.85023E-013  8.13431E-013
  1.66373E-012  3.29131E-012  6.29423E-012  1.16318E-011 -2.07666E-011 -3.58106E-011
 -5.96352E-011 -9.58875E-011 -1.48837E-010 -2.22981E-010 -3.22358E-010 -4.49599E-010
 -6.04815E-010 -7.84558E-010 -9.81178E-010 -1.18295E-009 -1.37530E-009 -1.54344E-009
 -1.67633E-009 -1.77190E-009  1.84330E-009  1.92559E-009  2.08281E-009  2.41512E-009
  3.06604E-009  4.22978E-009  6.15852E-009  9.16830E-009  1.36412E-008  2.00189E-008
  2.87799E-008  4.03916E-008  5.52284E-008  7.34526E-008  9.48687E-008  1.18780E-007
  1.43893E-007  1.68329E-007  1.89793E-007  2.05893E-007  2.14586E-007  2.14621E-007
  2.05857E-007  1.89342E-007  1.67107E-007  1.41742E-007  1.15862E-007  9.16515E-008
  7.05690E-008  5.32865E-008  3.98069E-008  2.96871E-008  2.22747E-008  1.68954E-008
  1.29663E-008  1.00404E-008  7.80456E-009  6.05366E-009 -4.65902E-009 -3.54064E-009
 -2.64666E-009 -1.94012E-009 -1.39133E-009 -9.74246E-010 -6.65033E-010 -4.41930E-010
 -2.85541E-010 -1.79192E-010 -1.09115E-010 -6.44165E-011 -3.68412E-011 -2.03994E-011
  1.09299E-011  5.66421E-012  2.83809E-012  1.37452E-012  6.43299E-013  2.90895E-013
  1.27075E-013  5.36214E-014  2.18545E-014  8.60286E-015  3.27062E-015  1.20086E-015
  4.25820E-016  1.45824E-016  4.82280E-017  1.54044E-017  4.75189E-018
  8.01344E-016  1.57130E-015  2.96911E-015  5.39338E-015  9.39905E-015  1.56880E-014
  2.50441E-014  3.81940E-014  5.55923E-014  7.71627E-014  1.02064E-013  1.28575E-013
  1.54185E-013  1.75936E-013  1.90964E-013  1.97118E-013  1.93467E-013  1.80534E-013
  1.60175E-013  1.35139E-013  1.08457E-013  8.28483E-014  6.02989E-014  4.18973E-014
  2.79051E-014  1.79914E-014  1.15379E-014  7.96010E-015  7.06473E-015  9.57582E-015
  1.81328E-014  3.93454E-014  8.79606E-014  1.94945E-013  4.22393E-013  8.89588E-013
  1.81605E-012  3.58835E-012  6.85684E-012  1.26645E-011 -2.26010E-011 -3.89611E-011
 -6.48631E-011 -1.04265E-010 -1.61796E-010 -2.42323E-010 -3.50204E-010 -4.88257E-010
 -6.56556E-010 -8.51337E-010 -1.06435E-009 -1.28313E-009 -1.49259E-009 -1.67824E-009
 -1.83127E-009  1.95536E-009  2.07522E-009  2.24657E-009  2.56772E-009  3.19260E-009
  4.34568E-009  6.33848E-009  9.58688E-009  1.46266E-008  2.21209E-008  3.28519E-008
  4.76804E-008  6.74585E-008  9.28814E-008  1.24274E-007  1.61331E-007  2.02871E-007
  2.46663E-007  2.89462E-007  3.27287E-007  3.55987E-007  3.71991E-007  3.73075E-007
  3.58905E-007  3.31184E-007  2.93319E-007  2.49707E-007  2.04847E-007  1.62550E-007
  1.25426E-007  9.47541E-008  7.06541E-008  5.24510E-008  3.90707E-008  2.93638E-008
  2.23108E-008  1.71109E-008  1.31900E-008  1.01627E-008 -7.78249E-009 -5.89359E-009
 -4.39526E-009 -3.21727E-009 -2.30538E-009 -1.61370E-009 -1.10145E-009 -7.32010E-010
 -4.73061E-010 -2.96942E-010 -1.80861E-010 -1.06797E-010 -6.10923E-011 -3.38338E-011
 -1.81309E-011  9.39716E-012  4.70901E-012  2.28083E-012  1.06754E-012  4.82762E-013
  2.10900E-013  8.89962E-014  3.62733E-014  1.42791E-014  5.42872E-015  1.99328E-015
  7.06818E-016  2.42055E-016  8.00556E-017  2.55706E-017  7.88800E-018
  1.63133E-015  3.18236E-015  5.98884E-015  1.08446E-014  1.88552E-014  3.14199E-014
  5.01048E-014  7.63665E-014  1.11125E-013  1.54244E-013  2.04062E-013  2.57152E-013
  3.08499E-013  3.52173E-013  3.82418E-013  3.94892E-013  3.87698E-013  3.61861E-013
  3.21089E-013  2.70897E-013  2.17377E-013  1.65997E-013  1.20754E-013  8.38315E-014
  5.57430E-014  3.57909E-014  2.26506E-014  1.49418E-014  1.17626E-014  1.33226E-014
  2.20092E-014  4.45298E-014  9.62579E-014  2.09696E-013  4.50111E-013  9.42899E-013
  1.91879E-012  3.78400E-012  7.22181E-012  1.33277E-011 -2.37712E-011 -4.09610E-011
 -6.81695E-011 -1.09548E-010 -1.69945E-010 -2.54453E-010 -3.67621E-010 -5.12373E-010
 -6.88766E-010 -8.92873E-010 -1.11621E-009 -1.34622E-009 -1.56830E-009 -1.76989E-009
 -1.94695E-009  2.11309E-009  2.31154E-009  2.63044E-009  3.22177E-009  4.32466E-009
  6.29349E-009  9.63050E-009  1.50205E-008  2.33620E-008  3.57842E-008  5.36312E-008
  7.83900E-008  1.11535E-007  1.54269E-007  2.07150E-007  2.69662E-007  3.39795E-007
  4.13785E-007  4.86169E-007  5.50281E-007  5.99185E-007  6.26918E-007  6.29741E-007
  6.07030E-007  5.61516E-007  4.98753E-007  4.25966E-007  3.50614E-007  2.79088E-007
  2.15863E-007  1.63237E-007  1.21587E-007  8.99295E-008  6.65615E-008  4.95952E-008
  3.73129E-008  2.83342E-008  2.16461E-008  1.65540E-008  1.26036E-008 -9.50419E-009
 -7.06714E-009 -5.16308E-009 -3.69529E-009 -2.58490E-009 -1.76382E-009 -1.17213E-009
 -7.57537E-010 -4.75574E-010 -2.89711E-010 -1.71102E-010 -9.78940E-011 -5.42232E-011
 -2.90608E-011  1.50638E-011  7.54928E-012  3.65679E-012  1.71167E-012  7.74083E-013
  3.38180E-013  1.42711E-013  5.81681E-014  2.28986E-014  8.70589E-015  3.19661E-015
  1.13354E-015  3.88194E-016  1.28389E-016  4.10093E-017  1.26506E-017
  3.18130E-015  6.16740E-015  1.15478E-014  2.08277E-014  3.61024E-014  6.00258E-014
  9.55720E-014  1.45515E-013  2.11621E-013  2.93660E-013  3.88504E-013  4.89662E-013
  5.87599E-013  6.71014E-013  7.28902E-013  7.52934E-013  7.39433E-013  6.90305E-013
  6.12605E-013  5.16856E-013  4.14707E-013  3.16620E-013  2.30244E-013  1.59756E-013
  1.06127E-013  6.79918E-014  4.27363E-014  2.75205E-014  2.01186E-014  1.97091E-014
  2.79893E-014  5.13117E-014  1.05032E-013  2.22035E-013  4.68553E-013  9.71903E-013
  1.96633E-012  3.86418E-012  7.35894E-012  1.35623E-011 -2.41679E-011 -4.16191E-011
 -6.92337E-011 -1.11218E-010 -1.72483E-010 -2.58179E-010 -3.72902E-010 -5.19601E-010
 -6.98346E-010 -9.05268E-010 -1.13212E-009 -1.36709E-009 -1.59744E-009 -1.81476E-009
  2.02347E-009  2.25329E-009  2.57671E-009  3.13249E-009  4.15680E-009  6.02351E-009
  9.29427E-009  1.47777E-008  2.35922E-008  3.72221E-008  5.75454E-008  8.68037E-008
  1.27473E-007  1.81991E-007  2.52317E-007  3.39319E-007  4.42068E-007  5.57180E-007
  6.78434E-007  7.96899E-007  9.01759E-007  9.81836E-007  1.02756E-006  1.03295E-006
  9.96981E-007  9.23965E-007  8.22710E-007  7.04714E-007  5.81923E-007  4.64677E-007
  3.60348E-007  2.72887E-007  2.03168E-007  1.49830E-007  1.10270E-007  8.14970E-008
  6.07183E-008  4.56369E-008  3.45287E-008  2.61863E-008  1.98038E-008 -1.48579E-008
 -1.10076E-008 -8.02157E-009 -5.73166E-009 -4.00526E-009 -2.73142E-009 -1.81461E-009
 -1.17265E-009 -7.36190E-010 -4.48508E-010 -2.64914E-010 -1.51584E-010 -8.39709E-011
 -4.50084E-011 -2.33322E-011  1.16939E-011  5.66471E-012  2.65166E-012  1.19923E-012
  5.23935E-013  2.21105E-013  9.01230E-014  3.54787E-014  1.34890E-014  4.95293E-015
  1.75636E-015  6.01492E-016  1.98937E-016  6.35436E-017  1.96022E-017
  5.95369E-015  1.14566E-014  2.13197E-014  3.82620E-014  6.60648E-014  1.09517E-013
  1.73989E-013  2.64503E-013  3.84272E-013  5.32917E-013  7.04827E-013  8.88293E-013
  1.06607E-012  1.21765E-012  1.32304E-012  1.36703E-012  1.34285E-012  1.25389E-012
  1.11291E-012  9.39028E-013  7.53433E-013  5.75176E-013  4.18194E-013  2.90098E-013
  1.92651E-013  1.23337E-013  7.73352E-014  4.92948E-014  3.47043E-014  3.09265E-014
  3.83441E-014  6.23802E-014  1.17639E-013  2.36142E-013  4.82735E-013  9.82201E-013
  1.96417E-012  3.83285E-012  7.26802E-012  1.33593E-011 -2.37668E-011 -4.08846E-011
 -6.79634E-011 -1.09123E-010 -1.69170E-010 -2.53144E-010 -3.65542E-010 -5.09267E-010
 -6.84461E-010 -8.87577E-010 -1.11119E-009 -1.34527E-009 -1.58072E-009  1.81631E-009
  2.07013E-009  2.39721E-009  2.91531E-009  3.84167E-009  5.54353E-009  8.60557E-009
  1.39153E-008  2.27641E-008  3.69537E-008  5.88882E-008  9.16146E-008  1.38762E-007
  2.04312E-007  2.92143E-007  4.05297E-007  5.45006E-007  7.09587E-007  8.93445E-007
  1.08654E-006  1.27467E-006  1.44080E-006  1.56748E-006  1.63989E-006  1.64882E-006
  1.59275E-006  1.47835E-006  1.31924E-006  1.13317E-006  9.38684E-007  7.51972E-007
  5.84775E-007  4.43624E-007  3.30291E-007  2.43004E-007  1.77928E-007  1.30482E-007
  9.62682E-008  7.15869E-008  5.35979E-008  4.02688E-008  3.02175E-008  2.25330E-008
 -1.66180E-008 -1.20708E-008 -8.60575E-009 -6.00480E-009 -4.09121E-009 -2.71649E-009
 -1.75495E-009 -1.10160E-009 -6.71098E-010 -3.96395E-010 -2.26827E-010 -1.25659E-010
 -6.73572E-011 -3.49196E-011  1.75022E-011  8.47870E-012  3.96903E-012  1.79508E-012
  7.84275E-013  3.30977E-013  1.34910E-013  5.31105E-014  2.01929E-014  7.41458E-015
  2.62931E-015  9.00456E-016  2.97818E-016  9.51288E-017  2.93460E-017
  1.07148E-014  2.04400E-014  3.77581E-014  6.73535E-014  1.15728E-013  1.91108E-013
  3.02722E-013  4.59203E-013  6.66092E-013  9.22774E-013  1.21963E-012  1.53654E-012
  1.84379E-012  2.10598E-012  2.28850E-012  2.36498E-012  2.32359E-012  2.17004E-012
  1.92634E-012  1.62555E-012  1.30436E-012  9.95801E-013  7.24049E-013  5.02322E-013
  3.33684E-013  2.13775E-013  1.34197E-013  8.55525E-014  5.96484E-014  5.09278E-014
  5.76361E-014  8.35993E-014  1.41918E-013  2.62535E-013  5.06629E-013  9.92145E-013
  1.93623E-012  3.72123E-012  6.99034E-012  1.27748E-011 -2.26460E-011 -3.88705E-011
 -6.45254E-011 -1.03510E-010 -1.60375E-010 -2.39893E-010 -3.46334E-010 -4.82500E-010
 -6.48693E-010 -8.42004E-010 -1.05651E-009 -1.28521E-009  1.52494E-009  1.78570E-009
  2.10654E-009  2.58102E-009  3.39588E-009  4.88812E-009  7.62577E-009  1.25174E-008
  2.09519E-008  3.49629E-008  5.74002E-008  9.20710E-008  1.43793E-007  2.18275E-007
  3.21727E-007  4.60110E-007  6.37978E-007  8.56961E-007  1.11409E-006  1.40036E-006
  1.69996E-006  1.99090E-006  2.24705E-006  2.44190E-006  2.55311E-006  2.56692E-006
  2.48121E-006  2.30613E-006  2.06218E-006  1.77610E-006  1.47589E-006  1.18618E-006
  9.25139E-007  7.03218E-007  5.23733E-007  3.84550E-007  2.80219E-007  2.03932E-007
  1.48970E-007  1.09534E-007  8.10772E-008  6.02738E-008  4.48215E-008  3.31801E-008
 -2.43337E-008 -1.76026E-008 -1.25128E-008 -8.71333E-009 -5.92856E-009 -3.93300E-009
 -2.53946E-009 -1.59353E-009 -9.70605E-010 -5.73252E-010 -3.28018E-010 -1.81717E-010
 -9.74069E-011 -5.04990E-011 -2.53114E-011  1.22620E-011  5.74019E-012  2.59617E-012
  1.13429E-012  4.78697E-013  1.95124E-013  7.68163E-014  2.92062E-014  1.07243E-014
  3.80300E-015  1.30242E-015  4.30768E-016  1.37596E-016  4.24470E-017
  1.85860E-014  3.51043E-014  6.42900E-014  1.13849E-013  1.94444E-013  3.19542E-013
  5.04227E-013  7.62607E-013  1.10373E-012  1.52658E-012  2.01539E-012  2.53714E-012
  3.04305E-012  3.47494E-012  3.77579E-012  3.90207E-012  3.83412E-012  3.58123E-012
  3.17953E-012  2.68348E-012  2.15362E-012  1.64449E-012  1.19607E-012  8.30219E-013
  5.52066E-013  3.54459E-013  2.23572E-013  1.43873E-013  1.01639E-013  8.69852E-014
  9.50612E-014  1.27432E-013  1.95054E-013  3.24769E-013  5.72095E-013  1.04429E-012
  1.93898E-012  3.60448E-012  6.62736E-012  1.19490E-011 -2.10051E-011 -3.58675E-011
 -5.93508E-011 -9.50229E-011 -1.47051E-010 -2.19814E-010 -3.17261E-010 -4.42066E-010
 -5.94811E-010 -7.73584E-010 -9.74734E-010 -1.19584E-009  1.44248E-009  1.74126E-009
  2.16228E-009  2.85628E-009  4.11273E-009  6.44760E-009  1.07297E-008  1.83531E-008
  3.14578E-008  5.31871E-008  8.79507E-008  1.41634E-007  2.21659E-007  3.36766E-007
  4.96379E-007  7.09428E-007  9.82559E-007  1.31786E-006  1.71038E-006  2.14604E-006
  2.60066E-006  3.04093E-006  3.42765E-006  3.72130E-006  3.88880E-006  3.91000E-006
  3.78195E-006  3.51983E-006  3.15390E-006  2.72359E-006  2.27026E-006  1.83057E-006
  1.43193E-006  1.09066E-006  8.12639E-007  5.95555E-007  4.31926E-007  3.11916E-007
  2.25502E-007  1.63815E-007  1.19735E-007  8.79500E-008  6.47143E-008  4.74893E-008
  3.45893E-008 -2.48919E-008 -1.76274E-008 -1.22419E-008 -8.31376E-009 -5.50832E-009
 -3.55359E-009 -2.22867E-009 -1.35699E-009 -8.01284E-010 -4.58439E-010 -2.53949E-010
 -1.36121E-010 -7.05682E-011 -3.53703E-011  1.71350E-011  8.02141E-012  3.62793E-012
  1.58509E-012  6.68949E-013  2.72675E-013  1.07347E-013  4.08147E-014  1.49869E-014
  5.31464E-015  1.82013E-015  6.02001E-016  1.92293E-016  5.93208E-017
  3.11475E-014  5.81781E-014  1.05499E-013  1.85232E-013  3.14079E-013  5.13060E-013
  8.05661E-013  1.21379E-012  1.75141E-012  2.41679E-012  3.18513E-012  4.00470E-012
  4.79908E-012  5.47706E-012  5.94922E-012  6.14716E-012  6.03990E-012  5.64187E-012
  5.00972E-012  4.22902E-012  3.39495E-012  2.59340E-012  1.88737E-012  1.31141E-012
  8.73734E-013  5.63271E-013  3.58475E-013  2.35139E-013  1.71820E-013  1.52772E-013
  1.69170E-013  2.19909E-013  3.13526E-013  4.73163E-013  7.47156E-013  1.22883E-012
  2.09027E-012  3.63548E-012  6.37797E-012  1.11443E-011  1.91981E-011  3.23668E-011
 -5.31362E-011 -8.46632E-011 -1.30642E-010 -1.94975E-010 -2.81230E-010 -3.91973E-010
 -5.28209E-010 -6.89437E-010 -8.75166E-010  1.08934E-009  1.34989E-009  1.70701E-009
  2.27537E-009  3.28831E-009  5.18443E-009  8.74014E-009  1.52623E-008  2.68521E-008
  4.67409E-008  7.96798E-008  1.32331E-007  2.13565E-007  3.34528E-007  5.08278E-007
  7.48805E-007  1.06925E-006  1.47924E-006  1.98158E-006  2.56861E-006  3.21915E-006
  3.89721E-006  4.55330E-006  5.12942E-006  5.56722E-006  5.81798E-006  5.85218E-006
  5.66565E-006  5.28063E-006  4.74131E-006  4.10509E-006  3.43218E-006  2.77623E-006
  2.17789E-006  1.66212E-006  1.23887E-006  9.06125E-007  6.53941E-007  4.68426E-007
  3.34927E-007  2.40116E-007  1.73041E-007  1.25364E-007  9.11023E-008  6.61537E-008
  4.77787E-008 -3.41608E-008 -2.40743E-008 -1.66603E-008 -1.12860E-008 -7.46447E-009
 -4.80974E-009 -3.01399E-009 -1.83414E-009 -1.08264E-009 -6.19261E-010 -3.42981E-010
 -1.83825E-010 -9.52930E-011 -4.77609E-011  2.31371E-011  1.08310E-011  4.89860E-012
  2.14025E-012  9.03241E-013  3.68177E-013  1.44945E-013  5.51100E-014  2.02362E-014
  7.17617E-015  2.45767E-015  8.12871E-016  2.59652E-016  8.01011E-017
  5.05498E-014  9.32771E-014  1.67285E-013  2.90846E-013  4.88980E-013  7.93020E-013
  1.23781E-012  1.85569E-012  2.66703E-012  3.66872E-012  4.82330E-012  6.05315E-012
  7.24389E-012  8.25913E-012  8.96515E-012  9.25964E-012  9.09623E-012  8.49650E-012
  7.54541E-012  6.37121E-012  5.11681E-012  3.91124E-012  2.84927E-012  1.98309E-012
  1.32539E-012  8.60026E-013  5.55242E-013  3.75476E-013  2.89445E-013  2.74333E-013
  3.17067E-013  4.14258E-013  5.72621E-013  8.11804E-013  1.17207E-012  1.73005E-012
  2.62677E-012  4.11285E-012  6.61514E-012  1.08263E-011  1.78127E-011  2.91244E-011
  4.68798E-011 -7.37791E-011 -1.12999E-010 -1.67925E-010 -2.41739E-010 -3.36947E-010
 -4.55170E-010 -5.97770E-010  7.68431E-010  9.79593E-010  1.26596E-009  1.71022E-009
  2.48915E-009  3.95197E-009  6.74736E-009  1.20193E-008  2.16926E-008  3.88647E-008
  6.83016E-008 -1.17009E-007 -1.94797E-007 -3.14703E-007 -4.93065E-007 -7.48980E-007
 -1.10288E-006  1.57396E-006  2.17643E-006  2.91465E-006  3.77791E-006  4.73584E-006
  5.73618E-006  6.70656E-006  7.56148E-006  8.21445E-006  8.59302E-006  8.65309E-006
  8.38818E-006  7.83075E-006  7.04522E-006  6.11494E-006  5.12713E-006  4.15958E-006
  3.27184E-006  2.50143E-006  1.86472E-006  1.36079E-006  9.76845E-007  6.93617E-007
  4.89985E-007  3.46165E-007  2.45493E-007  1.75022E-007  1.25321E-007  8.98474E-008
  6.42189E-008  4.55428E-008 -3.18984E-008 -2.19747E-008 -1.48372E-008 -9.79018E-009
 -6.29788E-009 -3.94198E-009 -2.39696E-009 -1.41408E-009 -8.08542E-010 -4.47703E-010
 -2.39911E-010 -1.24353E-010 -6.23211E-011  3.01889E-011  1.41316E-011  6.39125E-012
  2.79236E-012  1.17844E-012  4.80350E-013  1.89105E-013  7.19003E-014  2.64015E-014
  9.36258E-015  3.20648E-015  1.06055E-015  3.38769E-016  1.04509E-016
  7.96173E-014  1.45030E-013  2.56985E-013  4.41930E-013  7.35789E-013  1.18322E-012
  1.83356E-012  2.73217E-012  3.90707E-012  5.35260E-012  7.01413E-012  8.77998E-012
  1.04863E-011  1.19383E-011  1.29450E-011  1.33607E-011  1.31195E-011  1.22526E-011
  1.08820E-011  9.19156E-012  7.38623E-012  5.65126E-012  4.12298E-012  2.87684E-012
  1.93186E-012  1.26594E-012  8.35027E-013  5.90075E-013  4.88729E-013  5.01198E-013
  6.11537E-013  8.16338E-013  1.12293E-012  1.54916E-012  2.12713E-012  2.91391E-012
  4.01308E-012  5.61158E-012  8.03563E-012  1.18272E-011  1.78368E-011  2.73196E-011
  4.20100E-011  6.41409E-011  9.63671E-011 -1.41572E-010 -2.02583E-010 -2.81950E-010
 -3.82131E-010  5.06864E-010  6.65143E-010  8.80406E-010  1.20942E-009  1.77834E-009
  2.84777E-009  4.92437E-009  8.94296E-009  1.65485E-008  3.05077E-008 -5.52727E-008
 -9.76926E-008 -1.67827E-007 -2.79751E-007 -4.52151E-007 -7.08450E-007 -1.07609E-006
 -1.58463E-006 -2.26228E-006 -3.13073E-006 -4.19830E-006  5.45221E-006  6.85132E-006
  8.32178E-006  9.75847E-006  1.10346E-005  1.20198E-005  1.26033E-005  1.27169E-005
  1.23495E-005  1.15487E-005  1.04098E-005  9.05505E-006  7.61140E-006  6.19147E-006
  4.88174E-006  3.73790E-006  2.78606E-006  2.02780E-006  1.44713E-006  1.01774E-006
  7.09428E-007  4.93010E-007  3.43252E-007  2.40155E-007  1.68933E-007  1.19241E-007
  8.41336E-008  5.90586E-008 -4.10429E-008 -2.81100E-008 -1.88991E-008 -1.24321E-008
 -7.97990E-009 -4.98707E-009 -3.02915E-009 -1.78569E-009 -1.02049E-009 -5.64856E-010
 -3.02614E-010 -1.56827E-010 -7.85861E-011 -3.80647E-011  1.78172E-011  8.05782E-012
  3.52040E-012  1.48566E-012  6.05570E-013  2.38401E-013  9.06429E-014  3.32838E-014
  1.18032E-014  4.04236E-015  1.33702E-015  4.27087E-016  1.31756E-016
  1.21915E-013  2.19147E-013  3.83401E-013  6.51536E-013  1.07309E-012  1.70906E-012
  2.62614E-012  3.88488E-012  5.52146E-012  7.52565E-012  9.82040E-012  1.22512E-011
  1.45929E-011  1.65791E-011  1.79496E-011  1.85060E-011  1.81597E-011  1.69547E-011
  1.50588E-011  1.27245E-011  1.02334E-011  7.83989E-012  5.73185E-012  4.01400E-012
  2.71412E-012  1.80428E-012  1.22729E-012  9.20312E-013  8.31117E-013  9.26088E-013
  1.19139E-012  1.62974E-012  2.25516E-012  3.08809E-012  4.15343E-012  5.48458E-012
  7.13742E-012  9.21887E-012  1.19335E-011  1.56500E-011  2.09829E-011  2.88796E-011
  4.06908E-011  5.81976E-011  8.35678E-011  1.19237E-010  1.67768E-010 -2.31888E-010
 -3.15161E-010  4.24261E-010  5.74764E-010  8.03930E-010  1.19672E-009  1.93554E-009
  3.39039E-009  6.27426E-009  1.18976E-008  2.25631E-008 -4.21415E-008 -7.68589E-008
 -1.36289E-007 -2.34487E-007 -3.91120E-007 -6.32340E-007 -9.91057E-007 -1.50619E-006
 -2.22038E-006 -3.17569E-006 -4.40682E-006 -5.93157E-006 -7.73912E-006 -9.77783E-006
 -1.19461E-005 -1.40914E-005 -1.60227E-005 -1.75379E-005 -1.84616E-005 -1.86836E-005
  1.81834E-005  1.70330E-005  1.53770E-005  1.33988E-005 -1.12856E-005 -9.20097E-006
 -7.26982E-006 -5.57357E-006 -4.15278E-006 -3.01374E-006  2.13716E-006  1.48749E-006
  1.02183E-006  6.97156E-007  4.75259E-007  3.25245E-007  2.23956E-007  1.55082E-007
  1.07674E-007  7.46145E-008  5.13411E-008 -3.49025E-008 -2.33379E-008 -1.52913E-008
 -9.78731E-009 -6.10427E-009 -3.70244E-009 -2.18040E-009 -1.24519E-009 -6.88892E-010
 -3.68938E-010 -1.91153E-010 -9.57708E-011 -4.63830E-011 -2.17091E-011  9.81732E-012
  4.28894E-012  1.80994E-012  7.37739E-013  2.90430E-013  1.10424E-013  4.05474E-014
  1.43791E-014  4.92457E-015  1.62883E-015  5.20305E-016  1.60516E-016
  1.81726E-013  3.22349E-013  5.56643E-013  9.34198E-013  1.52080E-012  2.39642E-012
  3.64736E-012  5.35044E-012  7.54935E-012  1.02261E-011  1.32753E-011  1.64905E-011
  1.95748E-011  2.21785E-011 -2.39619E-011 -2.46679E-011 -2.41829E-011  2.25675E-011
  2.00438E-011  1.69450E-011  1.36417E-011  1.04694E-011  7.67660E-012  5.40332E-012
  3.68952E-012  2.50338E-012  1.77660E-012  1.43611E-012  1.42595E-012  1.71793E-012
  2.31231E-012  3.23144E-012  4.50891E-012  6.17709E-012  8.25612E-012  1.07482E-011
  1.36423E-011  1.69342E-011  2.06672E-011  2.49937E-011  3.02553E-011  3.70694E-011
  4.64045E-011  5.96219E-011  7.84674E-011  1.05026E-010  1.41727E-010  1.91661E-010
  2.59800E-010  3.56372E-010  5.04883E-010  7.59470E-010  1.23998E-009  2.19908E-009
  4.14423E-009  8.04847E-009  1.56961E-008 -3.02185E-008 -5.68769E-008 -1.04129E-007
 -1.84978E-007 -3.18523E-007 -5.31536E-007 -8.59786E-007 -1.34871E-006 -2.05298E-006
 -3.03423E-006 -4.35635E-006 -6.07705E-006 -8.23481E-006 -1.08307E-005 -1.38070E-005
 -1.70276E-005 -2.02706E-005 -2.32422E-005 -2.56198E-005 -2.71160E-005 -2.75462E-005
 -2.68726E-005 -2.52082E-005 -2.27802E-005 -1.98714E-005 -1.67623E-005 -1.36918E-005
 -1.08386E-005 -8.31988E-006 -6.19686E-006 -4.48400E-006 -3.15921E-006  2.17518E-006
  1.47117E-006  9.83738E-007  6.54917E-007  4.36859E-007  2.93247E-007  1.98364E-007
  1.34985E-007  9.20307E-008  6.25304E-008 -4.21077E-008 -2.79598E-008 -1.82270E-008
 -1.16240E-008 -7.23100E-009 -4.37779E-009 -2.57478E-009 -1.46907E-009 -8.12233E-010
 -4.34799E-010 -2.25206E-010 -1.12807E-010 -5.46254E-011 -2.55640E-011  1.15597E-011
  5.04987E-012  2.13098E-012  8.68573E-013  3.41931E-013  1.30004E-013  4.77370E-014
  1.69288E-014  5.79783E-015  1.91769E-015  6.12584E-016  1.88988E-016
  2.63873E-013  4.62066E-013  7.87631E-013  1.30517E-012  2.09902E-012  3.27013E-012
  4.92548E-012  7.15783E-012  1.00160E-011  1.34699E-011  1.73786E-011  2.14759E-011
  2.53841E-011 -2.86621E-011 -3.08847E-011 -3.17327E-011 -3.10686E-011 -2.89738E-011
  2.57322E-011  2.17666E-011  1.75465E-011  1.34973E-011  9.93546E-012  7.04229E-012
  4.87493E-012  3.40296E-012  2.55412E-012  2.25566E-012  2.46310E-012  3.17391E-012
  4.42707E-012  6.29132E-012  8.84483E-012  1.21498E-011  1.62264E-011  2.10313E-011
  2.64493E-011  3.23056E-011  3.84040E-011  4.45954E-011  5.08692E-011  5.74576E-011
  6.49306E-011  7.42636E-011  8.68676E-011  1.04615E-010  1.29984E-010  1.66666E-010
  2.21390E-010  3.08573E-010  4.61026E-010  7.52829E-010  1.34543E-009  2.57587E-009
  5.11733E-009  1.02568E-008 -2.03505E-008 -3.95302E-008 -7.47330E-008 -1.37109E-007
 -2.43807E-007 -4.20061E-007 -7.01398E-007 -1.13570E-006 -1.78472E-006 -2.72468E-006
 -4.04498E-006 -5.84397E-006 -8.21942E-006 -1.12508E-005 -1.49708E-005 -1.93273E-005
 -2.41438E-005 -2.90954E-005 -3.37234E-005 -3.75023E-005 -3.99518E-005 -4.07576E-005
 -3.98522E-005 -3.74199E-005 -3.38284E-005 -2.95233E-005 -2.49304E-005 -2.03981E-005
 -1.61790E-005 -1.24377E-005 -9.26416E-006 -6.68668E-006 -4.68242E-006 -3.18987E-006
  2.12367E-006  1.39047E-006  9.02218E-007  5.84728E-007  3.81017E-007  2.50565E-007
  1.66326E-007  1.11101E-007  7.42878E-008  4.94241E-008 -3.25274E-008 -2.10686E-008
 -1.33743E-008 -8.29252E-009 -5.00878E-009 -2.94106E-009 -1.67612E-009 -9.25961E-010
 -4.95398E-010 -2.56491E-010 -1.28442E-010 -6.21842E-011 -2.90974E-011  1.31562E-011
  5.74691E-012  2.42500E-012  9.88385E-013  3.89090E-013  1.47933E-013  5.43202E-014
  1.92634E-014  6.59748E-015  2.18222E-015  6.97104E-016  2.15071E-016
  3.73299E-013  6.45764E-013  1.08707E-012  1.77893E-012  2.82605E-012  4.35137E-012
  6.48222E-012  9.32516E-012  1.29300E-011  1.72482E-011  2.20966E-011  2.71418E-011
 -3.19191E-011 -3.58927E-011 -3.85507E-011 -3.95135E-011 -3.86235E-011 -3.59879E-011
 -3.19582E-011  2.70521E-011  2.18433E-011  1.68524E-011  1.24692E-011  8.92207E-012
  6.29316E-012  4.56427E-012  3.67481E-012  3.57459E-012  4.26103E-012  5.79621E-012
  8.30400E-012  1.19489E-011  1.68993E-011  2.32798E-011 -3.11186E-011 -4.03006E-011
 -5.05382E-011 -6.13748E-011 -7.22289E-011 -8.24857E-011 -9.16252E-011  9.93712E-011
  1.05834E-010  1.11621E-010  1.17915E-010  1.26557E-010  1.40325E-010  1.63816E-010
  2.05914E-010  2.85867E-010  4.47056E-010  7.86254E-010  1.51250E-009  3.05975E-009
  6.29194E-009 -1.28576E-008 -2.57716E-008 -5.03162E-008 -9.53577E-008 -1.75150E-007
 -3.11647E-007 -5.37272E-007 -8.98008E-007 -1.45664E-006 -2.29592E-006 -3.52129E-006
 -5.26233E-006 -7.67081E-006 -1.09112E-005 -1.51369E-005 -2.04463E-005 -2.68160E-005
 -3.40245E-005 -4.15965E-005 -4.88124E-005 -5.48147E-005 -5.88013E-005 -6.02415E-005
 -5.90206E-005 -5.54462E-005 -5.01202E-005 -4.37486E-005 -3.69783E-005 -3.03122E-005
 -2.40999E-005 -1.85659E-005 -1.38396E-005 -9.97280E-006 -6.94765E-006 -4.68745E-006
 -3.07419E-006  1.97136E-006  1.24577E-006  7.82782E-007  4.93344E-007  3.13900E-007
  2.02196E-007  1.31672E-007  8.62819E-008  5.65305E-008 -3.67869E-008 -2.36343E-008
 -1.49160E-008 -9.21043E-009 -5.54705E-009 -3.25047E-009 -1.84980E-009 -1.02088E-009
 -5.45798E-010 -2.82447E-010 -1.41391E-010 -6.84369E-011 -3.20177E-011 -1.44749E-011
  6.32241E-012  2.66769E-012  1.08726E-012  4.28005E-013  1.62727E-013  5.97527E-014
  2.11901E-014  7.25752E-015  2.40062E-015  7.66906E-016  2.36622E-016
  5.14374E-013  8.79855E-013  1.46383E-012  2.36685E-012  3.71517E-012  5.65365E-012
  8.32810E-012  1.18549E-011  1.62787E-011  2.15254E-011  2.73622E-011 -3.33830E-011
 -3.90336E-011 -4.36844E-011 -4.67416E-011 -4.77720E-011 -4.66048E-011 -4.33786E-011
 -3.85157E-011  3.26306E-011  2.64017E-011  2.04457E-011  1.52292E-011  1.10348E-011
  7.98192E-012  6.08389E-012  5.32063E-012  5.70535E-012  7.33206E-012  1.03967E-011
  1.51890E-011  2.20553E-011 -3.13335E-011 -4.32668E-011 -5.79054E-011 -7.50155E-011
 -9.40174E-011 -1.13977E-010 -1.33669E-010 -1.51719E-010 -1.66806E-010 -1.77907E-010
 -1.84529E-010  1.86897E-010  1.86081E-010  1.84144E-010  1.84504E-010  1.93073E-010
  2.21359E-010  2.94049E-010  4.66106E-010  8.59023E-010  1.73372E-009  3.62999E-009
  7.62020E-009 -1.57480E-008 -3.17473E-008 -6.21571E-008 -1.17953E-007 -2.16799E-007
 -3.85975E-007 -6.66008E-007 -1.11498E-006 -1.81361E-006 -2.87110E-006 -4.43192E-006
 -6.68229E-006 -9.85348E-006 -1.42142E-005 -2.00402E-005 -2.75462E-005 -3.67749E-005
 -4.74585E-005 -5.89082E-005 -7.00094E-005 -7.93874E-005 -8.57335E-005 -8.81771E-005
 -8.65356E-005 -8.13189E-005 -7.34984E-005 -6.41775E-005 -5.43221E-005 -4.46426E-005
 -3.56077E-005 -2.75148E-005 -2.05481E-005 -1.48000E-005 -1.02716E-005 -6.87408E-006
 -4.44852E-006 -2.79813E-006  1.72357E-006  1.04957E-006  6.38397E-007  3.91456E-007
  2.43430E-007  1.53710E-007  9.82283E-008  6.31290E-008  4.05005E-008 -2.57549E-008
 -1.61365E-008 -9.91310E-009 -5.94880E-009 -3.47712E-009 -1.97530E-009 -1.08881E-009
 -5.81617E-010 -3.00804E-010 -1.50518E-010 -7.28334E-011 -3.40677E-011 -1.53995E-011
  6.72562E-012  2.83765E-012  1.15648E-012  4.55245E-013  1.73084E-013  6.35563E-014
  2.25396E-014  7.72007E-015  2.55379E-015  8.15919E-016  2.51781E-016
  6.89938E-013  1.16820E-012  1.92265E-012  3.07401E-012  4.77039E-012  7.17737E-012
  1.04560E-011  1.47267E-011  2.00219E-011  2.62337E-011  3.30730E-011 -4.00571E-011
 -4.65436E-011 -5.18153E-011 -5.52062E-011 -5.62405E-011 -5.47439E-011 -5.08923E-011
 -4.51800E-011 -3.83158E-011 -3.10789E-011  2.41804E-011  1.81657E-011  1.33815E-011
  1.00037E-011  8.10980E-012  7.76864E-012  9.12558E-012  1.24632E-011  1.82269E-011
 -2.70073E-011 -3.94752E-011 -5.62698E-011 -7.78454E-011 -1.04297E-010 -1.35194E-010
 -1.69464E-010 -2.05370E-010 -2.40607E-010 -2.72540E-010 -2.98555E-010 -3.16457E-010
 -3.24878E-010 -3.23579E-010 -3.13667E-010  2.97763E-010  2.80417E-010  2.69419E-010
  2.79479E-010  3.41281E-010  5.21972E-010  9.68625E-010  1.99562E-009  4.25169E-009
 -9.02371E-009 -1.87617E-008 -3.79390E-008 -7.43883E-008 -1.41265E-007 -2.59782E-007
 -4.62851E-007 -7.99767E-007 -1.34218E-006 -2.19176E-006 -3.49034E-006 -5.43279E-006
 -8.28203E-006 -1.23810E-005 -1.81501E-005 -2.60485E-005 -3.64736E-005 -4.95841E-005
 -6.50694E-005 -8.19520E-005 -9.85559E-005 -1.12758E-004 -1.22509E-004 -1.26444E-004
 -1.24291E-004 -1.16864E-004 -1.05675E-004 -9.23873E-005 -7.83944E-005 -6.46646E-005
 -5.18039E-005 -4.01972E-005 -3.01083E-005 -2.17029E-005 -1.50277E-005 -9.99435E-006
 -6.39638E-006 -3.95621E-006 -2.38088E-006  1.40716E-006  8.25946E-007  4.87004E-007
  2.91155E-007  1.77328E-007  1.09928E-007  6.89833E-008  4.34770E-008 -2.72962E-008
 -1.69482E-008 -1.03460E-008 -6.18122E-009 -3.60190E-009 -2.04183E-009 -1.12382E-009
 -5.99706E-010 -3.09939E-010 -1.55013E-010 -7.49829E-011 -3.50649E-011 -1.58477E-011
  6.92064E-012  2.91973E-012  1.18990E-012  4.68393E-013  1.78085E-013  6.53953E-014
  2.31934E-014  7.94480E-015  2.62853E-015  8.39989E-016  2.59296E-016
  9.00191E-013  1.51040E-012  2.46170E-012  3.89560E-012  5.98161E-012  8.90370E-012
  1.28336E-011  1.78895E-011  2.40833E-011  3.12655E-011  3.90850E-011 -4.69818E-011
 -5.42298E-011 -6.00341E-011 -6.36709E-011 -6.46360E-011 -6.27628E-011 -5.82698E-011
 -5.17226E-011 -4.39182E-011 -3.57302E-011 -2.79593E-011  2.12334E-011  1.59776E-011
  1.24550E-011  1.08577E-011  1.14205E-011  1.45303E-011  2.08041E-011 -3.11203E-011
 -4.65844E-011 -6.84186E-011 -9.77713E-011 -1.35455E-010 -1.81645E-010 -2.35590E-010
 -2.95406E-010 -3.58032E-010 -4.19391E-010 -4.74791E-010 -5.19514E-010 -5.49509E-010
 -5.62061E-010 -5.56311E-010 -5.33573E-010 -4.97509E-010 -4.54506E-010  4.15039E-010
  3.97765E-010  4.39884E-010  6.20803E-010  1.11249E-009  2.28074E-009 -4.87869E-009
 -1.03985E-008 -2.16787E-008 -4.39006E-008 -8.61387E-008 -1.63656E-007 -3.01145E-007
 -5.37165E-007 -9.30100E-007 -1.56626E-006 -2.57116E-006 -4.12539E-006 -6.48639E-006
 -1.00152E-005 -1.52013E-005 -2.26675E-005 -3.31224E-005 -4.72176E-005 -6.52830E-005
 -8.69719E-005 -1.10943E-004 -1.34788E-004 -1.55392E-004 -1.69721E-004 -1.75752E-004
 -1.73099E-004 -1.62990E-004 -1.47648E-004 -1.29446E-004 -1.10297E-004 -9.14586E-005
 -7.36879E-005 -5.74802E-005 -4.32238E-005 -3.12144E-005 -2.15927E-005 -1.42963E-005
 -9.06986E-006 -5.53222E-006 -3.26337E-006 -1.87772E-006  1.06572E-006  6.04301E-007
  3.46537E-007  2.02706E-007  1.21269E-007  7.39403E-008  4.55954E-008  2.81772E-008
 -1.73012E-008 -1.04798E-008 -6.22768E-009 -3.61556E-009 -2.04435E-009 -1.12323E-009
 -5.98668E-010 -3.09146E-010 -1.54528E-010 -7.47190E-011 -3.49322E-011 -1.57850E-011
  6.89247E-012  2.90768E-012  1.18496E-012  4.66460E-013  1.77360E-013  6.51359E-014
  2.31052E-014  7.91652E-015  2.62013E-015  8.37760E-016  2.58821E-016
  1.14165E-012  1.90022E-012  3.07020E-012  4.81378E-012  7.32039E-012  1.07892E-011
  1.53975E-011  2.12540E-011  2.83426E-011 -3.64657E-011 -4.52069E-011 -5.39304E-011
 -6.18344E-011 -6.80603E-011 -7.18424E-011 -7.26647E-011 -7.03794E-011 -6.52521E-011
 -5.79166E-011 -4.92503E-011 -4.02116E-011 -3.16871E-011  2.43933E-011  1.88565E-011
  1.54723E-011  1.46238E-011  1.68278E-011  2.28768E-011  3.39436E-011 -5.16174E-011
 -7.78426E-011 -1.14736E-010 -1.64270E-010 -2.27839E-010 -3.05752E-010 -3.96748E-010
 -4.97652E-010 -6.03287E-010 -7.06749E-010 -8.00072E-010 -8.75208E-010 -9.25180E-010
 -9.45196E-010 -9.33495E-010 -8.91819E-010 -8.25559E-010 -7.43955E-010  6.61317E-010
  6.01268E-010  6.08058E-010  7.72865E-010  1.29011E-009  2.57080E-009  5.45913E-009
 -1.16258E-008 -2.42477E-008 -4.91236E-008 -9.64198E-008 -1.83277E-007 -3.37566E-007
 -6.03179E-007 -1.04749E-006 -1.77210E-006 -2.92859E-006 -4.74183E-006 -7.54282E-006
 -1.18102E-005 -1.82106E-005 -2.76134E-005 -4.10314E-005 -5.94283E-005 -8.33502E-005
 -1.12421E-004 -1.44881E-004 -1.77461E-004 -2.05871E-004 -2.25899E-004 -2.34734E-004
 -2.31850E-004 -2.18960E-004 -1.99097E-004 -1.75424E-004 -1.50402E-004 -1.25584E-004
 -1.01887E-004 -7.99644E-005 -6.04083E-005 -4.37342E-005 -3.02527E-005 -1.99689E-005
 -1.25843E-005 -7.59115E-006 -4.40467E-006 -2.47707E-006 -1.36440E-006  7.45760E-007
  4.10245E-007  2.29917E-007  1.32179E-007  7.79279E-008  4.68131E-008  2.83795E-008
 -1.71904E-008 -1.03153E-008 -6.09040E-009 -3.52026E-009 -1.98446E-009 -1.08808E-009
 -5.79115E-010 -2.98762E-010 -1.49241E-010 -7.21309E-011 -3.37126E-011 -1.52311E-011
  6.64997E-012  2.80529E-012  1.14327E-012  4.50090E-013  1.71165E-013  6.28773E-014
  2.23130E-014  7.64969E-015  2.53410E-015  8.11358E-016  2.51188E-016
  1.40640E-012  2.32450E-012  3.72703E-012  5.79578E-012  8.73773E-012  1.27633E-011
  1.80497E-011 -2.46899E-011 -3.26332E-011 -4.16299E-011 -5.11976E-011 -6.06301E-011
 -6.90607E-011 -7.55830E-011 -7.94076E-011 -8.00220E-011 -7.73079E-011 -7.15807E-011
 -6.35371E-011 -5.41253E-011 -4.43795E-011 -3.52696E-011  2.76121E-011  2.20688E-011
  1.92338E-011  1.97899E-011  2.47021E-011  3.54058E-011  5.39475E-011 -8.30283E-011
 -1.25900E-010 -1.86069E-010 -2.66790E-010 -3.70358E-010 -4.97298E-010 -6.45568E-010
 -8.10003E-010 -9.82169E-010 -1.15081E-009 -1.30292E-009 -1.42534E-009 -1.50661E-009
 -1.53877E-009 -1.51874E-009 -1.44897E-009 -1.33754E-009 -1.19797E-009 -1.05004E-009
  9.23766E-010  8.71095E-010  9.94012E-010  1.50522E-009  2.85062E-009  5.94340E-009
 -1.25890E-008 -2.62199E-008 -5.31060E-008 -1.04260E-007 -1.98321E-007 -3.65805E-007
 -6.55307E-007 -1.14265E-006 -1.94469E-006 -3.24041E-006 -5.30278E-006 -8.54419E-006
 -1.35740E-005 -2.12551E-005 -3.27269E-005 -4.93320E-005 -7.23685E-005 -1.02612E-004
 -1.39660E-004 -1.81321E-004 -2.23441E-004 -2.60511E-004 -2.87088E-004 -2.99525E-004
 -2.97119E-004 -2.82031E-004 -2.58060E-004 -2.29089E-004 -1.98057E-004 -1.66783E-004
 -1.36373E-004 -1.07728E-004 -8.17680E-005 -5.93583E-005 -4.10787E-005 -2.70579E-005
 -1.69653E-005 -1.01452E-005 -5.80928E-006 -3.20604E-006 -1.72144E-006  9.10633E-007
  4.81718E-007  2.58647E-007  1.42531E-007  8.09280E-008  4.71604E-008  2.79462E-008
  1.66554E-008 -9.88246E-009 -5.79023E-009 -3.32936E-009 -1.87023E-009 -1.02300E-009
 -5.43600E-010 -2.80137E-010 -1.39836E-010 -6.75536E-011 -3.15640E-011 -1.42582E-011
  6.22489E-012  2.62610E-012  1.07041E-012  4.21523E-013  1.60372E-013  5.89519E-014
  2.09410E-014  7.19018E-015  2.38732E-015  7.67021E-016  2.38729E-016
  1.68198E-012  2.76312E-012  4.40077E-012  6.79426E-012  1.01649E-011  1.47298E-011
 -2.06608E-011 -2.80298E-011 -3.67476E-011 -4.65105E-011 -5.67740E-011 -6.67697E-011
 -7.55803E-011 -8.22683E-011 -8.60384E-011 -8.63962E-011 -8.32611E-011 -7.69984E-011
 -6.83611E-011 -5.83578E-011 -4.80901E-011 -3.86122E-011  3.08602E-011  2.56795E-011
  2.39531E-011  2.68131E-011  3.58994E-011  5.36147E-011  8.33166E-011 -1.29369E-010
 -1.96975E-010 -2.91715E-010 -4.18750E-010 -5.81727E-010 -7.81491E-010 -1.01485E-009
 -1.27370E-009 -1.54477E-009 -1.81035E-009 -2.04997E-009 -2.24288E-009 -2.37100E-009
 -2.42170E-009 -2.38994E-009 -2.27929E-009 -2.10177E-009 -1.87719E-009 -1.63301E-009
  1.40758E-009  1.26155E-009  1.30644E-009  1.76773E-009  3.11250E-009  6.29355E-009
 -1.31930E-008 -2.73907E-008 -5.54351E-008 -1.08865E-007 -2.07318E-007 -3.83244E-007
 -6.89033E-007 -1.20799E-006 -2.07153E-006 -3.48608E-006 -5.77411E-006 -9.43223E-006
 -1.52038E-005 -2.41489E-005 -3.76707E-005 -5.74231E-005 -8.50082E-005 -1.21400E-004
 -1.66161E-004 -2.16718E-004 -2.68145E-004 -3.13882E-004 -3.47410E-004 -3.64311E-004
 -3.63644E-004 -3.47827E-004 -3.21153E-004 -2.87965E-004 -2.51506E-004 -2.13807E-004
 -1.76236E-004 -1.40088E-004 -1.06789E-004 -7.77052E-005 -5.37982E-005 -3.53777E-005
 -2.20931E-005 -1.31211E-005 -7.43486E-006 -4.04147E-006 -2.12492E-006 -1.09316E-006
  5.58403E-007  2.87908E-007  1.52039E-007  8.29354E-008  4.67211E-008  2.69713E-008
  1.57730E-008 -9.23652E-009 -5.36350E-009 -3.06543E-009 -1.71500E-009 -9.35554E-010
 -4.96238E-010 -2.55425E-010 -1.27403E-010 -6.15187E-011 -2.87372E-011  1.29803E-011
  5.66750E-012  2.39158E-012  9.75266E-013  3.84338E-013  1.46388E-013  5.39023E-014
  1.91957E-014  6.61613E-015  2.20946E-015  7.16141E-016  2.25891E-016
  1.95198E-012  3.19001E-012  5.05148E-012  7.75022E-012  1.15178E-011  1.65735E-011
 -2.30792E-011 -3.10817E-011 -4.04517E-011 -5.08347E-011 -6.16303E-011 -7.20202E-011
 -8.10525E-011 -8.77765E-011 -9.14076E-011 -9.14815E-011 -8.79605E-011 -8.12577E-011
 -7.21741E-011 -6.17682E-011 -5.12026E-011 -4.16216E-011  3.41095E-011  2.97600E-011
  2.98632E-011  3.61941E-011  5.13622E-011  7.91603E-011 -1.24826E-010 -1.95106E-010
 -2.97996E-010 -4.42040E-010 -6.35133E-010 -8.82852E-010 -1.18651E-009 -1.54130E-009
 -1.93490E-009 -2.34718E-009 -2.75123E-009 -3.11593E-009 -3.40971E-009 -3.60503E-009
 -3.68264E-009 -3.63472E-009 -3.46640E-009 -3.19538E-009 -2.85024E-009 -2.46912E-009
  2.10138E-009  1.81776E-009  1.73823E-009  2.09485E-009  3.36014E-009  6.49296E-009
  1.33859E-008 -2.76427E-008 -5.58737E-008 -1.09781E-007 -2.09440E-007 -3.88413E-007
 -7.01804E-007 -1.23911E-006 -2.14492E-006 -3.65182E-006 -6.13021E-006 -1.01579E-005
 -1.66045E-005 -2.67084E-005 -4.20982E-005 -6.46761E-005 -9.62649E-005 -1.37962E-004
 -1.89281E-004 -2.47367E-004 -3.06786E-004 -3.60295E-004 -4.00662E-004 -4.22888E-004
 -4.25696E-004 -4.11395E-004 -3.84284E-004 -3.48728E-004 -3.08024E-004 -2.64380E-004
 -2.19556E-004 -1.75446E-004 -1.34184E-004 -9.77925E-005 -6.77036E-005 -4.44498E-005
 -2.76641E-005 -1.63381E-005 -9.18036E-006 -4.93033E-006 -2.54877E-006 -1.28142E-006
 -6.35303E-007  3.15856E-007  1.60182E-007  8.39204E-008  4.56093E-008  2.55829E-008
  1.46459E-008  8.44939E-009 -4.85681E-009 -2.75699E-009 -1.53548E-009 -8.35129E-010
 -4.42109E-010 -2.27282E-010 -1.13281E-010 -5.46785E-011 -2.55394E-011  1.15377E-011
  5.03984E-012  2.12835E-012  8.68984E-013  3.43090E-013  1.31043E-013  4.84549E-014
  1.73651E-014  6.04231E-015  2.04683E-015  6.77701E-016  2.20571E-016
  2.19751E-012  3.57551E-012  5.63434E-012  8.59840E-012  1.27051E-011  1.81714E-011
 -2.51452E-011 -3.36467E-011 -4.35084E-011 -5.43301E-011 -6.54667E-011 -7.60650E-011
 -8.51555E-011 -9.17923E-011 -9.52158E-011 -9.50018E-011 -9.11572E-011 -8.41383E-011
 -7.47846E-011 -6.41947E-011 -5.35881E-011  4.42105E-011  3.73324E-011  3.43768E-011
  3.71865E-011  4.84175E-011  7.20110E-011  1.13669E-010 -1.81212E-010 -2.84655E-010
 -4.35825E-010 -6.47334E-010 -9.30825E-010 -1.29453E-009 -1.74043E-009 -2.26149E-009
 -2.83966E-009 -3.44542E-009 -4.03927E-009 -4.57551E-009 -5.00776E-009 -5.29556E-009
 -5.41052E-009 -5.34106E-009 -5.09445E-009 -4.69608E-009 -4.18657E-009 -3.61836E-009
 -3.05530E-009  2.58038E-009  2.32138E-009  2.51111E-009  3.61193E-009  6.55509E-009
  1.31775E-008 -2.69845E-008 -5.44338E-008 -1.07036E-007 -2.04746E-007 -3.81423E-007
 -6.93752E-007 -1.23594E-006 -2.16387E-006 -3.73360E-006 -6.35916E-006 -1.06911E-005
 -1.77074E-005 -2.87903E-005 -4.57326E-005 -7.05914E-005 -1.05296E-004 -1.50969E-004
 -2.07056E-004 -2.70572E-004 -3.35911E-004 -3.95644E-004 -4.42308E-004 -4.70576E-004
 -4.78712E-004 -4.68443E-004 -4.43463E-004 -4.07656E-004 -3.64118E-004 -3.15251E-004
 -2.63390E-004 -2.11259E-004 -1.61874E-004 -1.18022E-004 -8.16459E-005 -5.35009E-005
 -3.31914E-005 -1.95092E-005 -1.08873E-005 -5.79072E-006 -2.95346E-006 -1.45770E-006
 -7.05156E-007  3.39864E-007  1.66214E-007  8.38139E-008  4.39492E-008  2.39250E-008
  1.33886E-008  7.60005E-009 -4.32062E-009 -2.43464E-009 -1.34942E-009 -7.31646E-010
 -3.86566E-010 -1.98497E-010 -9.88755E-011  4.77188E-011  2.22949E-011  1.00792E-011
  4.40831E-012  1.86535E-012  7.63912E-013  3.02981E-013  1.16515E-013  4.35243E-014
  1.58367E-014  5.63535E-015  1.97215E-015  6.83800E-016  2.37001E-016
  2.39924E-012  3.88966E-012  6.10459E-012  9.27454E-012  1.36381E-011  1.94056E-011
 -2.67089E-011 -3.55418E-011 -4.57028E-011 -5.67553E-011 -6.80231E-011 -7.86346E-011
 -8.76211E-011 -9.40582E-011 -9.72239E-011 -9.67399E-011 -9.26576E-011 -8.54695E-011
 -7.60434E-011 -6.55089E-011 -5.51413E-011  4.63034E-011  4.04981E-011  3.95726E-011
  4.60908E-011  6.38633E-011  9.85812E-011  1.58456E-010 -2.54700E-010 -4.01624E-010
 -6.16089E-010 -9.16054E-010 -1.31810E-009 -1.83395E-009 -2.46647E-009 -3.20574E-009
 -4.02622E-009 -4.88608E-009 -5.72930E-009 -6.49106E-009 -7.10555E-009 -7.51530E-009
 -7.67996E-009 -7.58297E-009 -7.23438E-009 -6.66973E-009 -5.94535E-009 -5.13246E-009
 -4.31353E-009  3.58685E-009  3.08845E-009  3.04753E-009  3.90328E-009  6.53079E-009
  1.26551E-008 -2.55800E-008 -5.14306E-008 -1.01230E-007 -1.94343E-007 -3.64231E-007
 -6.68139E-007 -1.20351E-006 -2.13525E-006 -3.73922E-006 -6.46631E-006 -1.10270E-005
 -1.84840E-005 -3.03200E-005 -4.84232E-005 -7.49077E-005 -1.11696E-004 -1.59846E-004
 -2.18733E-004 -2.85391E-004 -3.54383E-004 -4.18566E-004 -4.70697E-004 -5.05355E-004
 -5.20213E-004 -5.15980E-004 -4.95198E-004 -4.60846E-004 -4.15663E-004 -3.62319E-004
 -3.03917E-004 -2.44191E-004 -1.87141E-004 -1.36323E-004 -9.41475E-005 -6.15453E-005
 -3.80593E-005 -2.22745E-005 -1.23589E-005 -6.52213E-006 -3.29114E-006 -1.60088E-006
 -7.59444E-007 -3.56903E-007  1.69286E-007  8.25294E-008  4.18643E-008  2.21414E-008
  1.21136E-008  6.76490E-009  3.80308E-009  2.12722E-009  1.17343E-009  6.34336E-010
  3.34570E-010  1.71652E-010  8.54905E-011  4.12790E-011  1.93085E-011  8.74663E-012
  3.83750E-012  1.63159E-012  6.72975E-013  2.69775E-013  1.05396E-013  4.02922E-014
  1.51573E-014  5.65131E-015  2.10595E-015  7.91007E-016  3.01468E-016
  2.53994E-012  4.10595E-012  6.42315E-012  9.72329E-012  1.42415E-011  2.01784E-011
 -2.76482E-011 -3.66210E-011 -4.68683E-011 -5.79283E-011 -6.91091E-011 -7.95388E-011
 -8.82673E-011 -9.44063E-011 -9.72818E-011 -9.65648E-011 -9.23481E-011 -8.51520E-011
 -7.58626E-011 -6.56319E-011  5.57920E-011  4.78420E-011  4.35680E-011  4.53434E-011
  5.66336E-011  8.26962E-011  1.31419E-010 -2.14164E-010 -3.46406E-010 -5.47854E-010
 -8.41695E-010 -1.25261E-009 -1.80340E-009 -2.51019E-009 -3.37701E-009 -4.39031E-009
 -5.51520E-009 -6.69439E-009 -7.85118E-009 -8.89671E-009 -9.74077E-009 -1.03045E-008
 -1.05325E-008 -1.04020E-008 -9.92644E-009 -9.15422E-009 -8.16145E-009 -7.04301E-009
 -5.90495E-009 -4.86479E-009  4.06878E-009  3.74095E-009  4.28971E-009  6.51593E-009
  1.19970E-008  2.37696E-008 -4.75139E-008 -9.35806E-008 -1.80457E-007 -3.40740E-007
 -6.31502E-007 -1.15215E-006 -2.07433E-006 -3.68924E-006 -6.47629E-006 -1.11904E-005
 -1.89519E-005 -3.13013E-005 -5.01584E-005 -7.76148E-005 -1.15503E-004 -1.64760E-004
 -2.24710E-004 -2.92527E-004 -3.63193E-004 -4.30167E-004 -4.86722E-004 -5.27474E-004
 -5.49425E-004 -5.51999E-004 -5.36284E-004 -5.04169E-004 -4.58020E-004 -4.00894E-004
 -3.36794E-004 -2.70517E-004 -2.07005E-004 -1.50463E-004 -1.03643E-004 -6.75523E-005
 -4.16320E-005 -2.42667E-005 -1.33967E-005 -7.02442E-006 -3.51481E-006 -1.69061E-006
 -7.90151E-007 -3.64211E-007  1.68666E-007  8.00179E-008  3.94797E-008  2.03650E-008
  1.09205E-008  6.00982E-009  3.34488E-009  1.85877E-009  1.02120E-009  5.50767E-010
  2.90183E-010  1.48866E-010  7.42028E-011  3.58933E-011  1.68404E-011  7.66472E-012
  3.38695E-012  1.45546E-012  6.09859E-013  2.50157E-013  1.01002E-013  4.04224E-014
  1.61659E-014  6.51186E-015  2.65785E-015  1.10174E-015  4.62925E-016
  2.60684E-012  4.20505E-012  6.56190E-012  9.90557E-012  1.44636E-011  2.04239E-011
 -2.78839E-011 -3.67938E-011 -4.69063E-011 -5.77481E-011 -6.86273E-011 -7.86896E-011
 -8.70200E-011 -9.27795E-011 -9.53491E-011 -9.44502E-011 -9.02120E-011 -8.31737E-011
 -7.42288E-011 -6.45451E-011  5.55131E-011  4.87874E-011  4.64877E-011  5.16126E-011
  6.87031E-011  1.04748E-010  1.70265E-010 -2.80391E-010 -4.55710E-010 -7.22405E-010
 -1.11125E-009 -1.65502E-009 -2.38394E-009 -3.31951E-009 -4.46712E-009 -5.80899E-009
 -7.29902E-009 -8.86143E-009 -1.03948E-008 -1.17813E-008 -1.29016E-008 -1.36512E-008
 -1.39565E-008 -1.37873E-008 -1.31613E-008 -1.21423E-008 -1.08304E-008 -9.34932E-009
 -7.83401E-009 -6.42628E-009  5.28661E-009  4.63643E-009  4.85395E-009  6.66372E-009
  1.14899E-008  2.20923E-008  4.36917E-008  8.59455E-008  1.66426E-007  3.16777E-007
  5.93621E-007  1.09755E-006  2.00492E-006  3.61774E-006  6.43463E-006 -1.12381E-005
 -1.91786E-005 -3.18145E-005 -5.10476E-005 -7.88933E-005 -1.17052E-004 -1.66325E-004
 -2.26012E-004 -2.93503E-004 -3.64304E-004 -4.32594E-004 -4.92242E-004 -5.37945E-004
 -5.66029E-004 -5.74635E-004 -5.63433E-004 -5.33323E-004 -4.86434E-004 -4.26305E-004
 -3.57839E-004 -2.86778E-004 -2.18790E-004 -1.58500E-004 -1.08804E-004 -7.06681E-005
 -4.33933E-005 -2.51932E-005 -1.38456E-005 -7.22114E-006 -3.58956E-006 -1.71228E-006
 -7.91805E-007 -3.60065E-007  1.63997E-007  7.63371E-008  3.69310E-008  1.87113E-008
  9.88907E-009  5.38492E-009  2.97596E-009  1.64655E-009  9.02449E-010  4.86266E-010
  2.56263E-010  1.31646E-010  6.57941E-011  3.19636E-011  1.50965E-011  6.93975E-012
  3.11212E-012  1.36643E-012  5.90447E-013  2.52785E-013  1.08064E-013  4.64862E-014
  2.02411E-014  8.94164E-015  3.99964E-015  1.80164E-015  8.11398E-016
  2.59360E-012  4.17759E-012  6.50777E-012  9.80414E-012  1.42829E-011  2.01178E-011
 -2.73903E-011 -3.60361E-011 -4.57991E-011 -5.62072E-011 -6.65853E-011 -7.61127E-011
 -8.39243E-011 -8.92408E-011 -9.15031E-011 -9.04818E-011 -8.63365E-011 -7.96155E-011
 -7.12099E-011 -6.22962E-011  5.43243E-011  4.91207E-011  4.91799E-011  5.82087E-011
  8.19699E-011  1.29422E-010  2.14076E-010 -3.55374E-010 -5.79725E-010 -9.20698E-010
 -1.41774E-009 -2.11284E-009 -3.04479E-009 -4.24119E-009 -5.70910E-009 -7.42593E-009
 -9.33284E-009 -1.13331E-008 -1.32968E-008 -1.50737E-008 -1.65107E-008 -1.74740E-008
 -1.78697E-008 -1.76588E-008 -1.68641E-008 -1.55673E-008 -1.38965E-008 -1.20092E-008
 -1.00752E-008 -8.26675E-009  6.76530E-009  5.79795E-009  5.72436E-009  7.21189E-009
  1.15653E-008  2.13294E-008  4.13766E-008  8.08609E-008  1.56738E-007  3.00108E-007
  5.67558E-007  1.06091E-006  1.96012E-006  3.57409E-006  6.41157E-006  1.12657E-005
  1.92899E-005 -3.20243E-005 -5.13129E-005 -7.90621E-005 -1.16826E-004 -1.65280E-004
 -2.23722E-004 -2.89775E-004 -3.59450E-004 -4.27585E-004 -4.88580E-004 -5.37208E-004
 -5.69241E-004 -5.81791E-004 -5.73455E-004 -5.44470E-004 -4.96938E-004 -4.34901E-004
 -3.63994E-004 -2.90602E-004 -2.20780E-004 -1.59263E-004 -1.08875E-004 -7.04319E-005
 -4.30792E-005 -2.49125E-005 -1.36353E-005 -7.08009E-006 -3.50216E-006 -1.66121E-006
 -7.63165E-007 -3.44396E-007 -1.55498E-007  7.17051E-008  3.43728E-008  1.72769E-008
  9.07584E-009  4.92231E-009  2.71420E-009  1.50043E-009  8.22558E-010  4.43764E-010
  2.34407E-010  1.20866E-010  6.07506E-011  2.97659E-011  1.42374E-011  6.66722E-012
  3.07068E-012  1.39950E-012  6.35901E-013  2.90281E-013  1.33962E-013  6.26915E-014
  2.97156E-014  1.41953E-014  6.78511E-015  3.22054E-015  1.50797E-015
  2.50129E-012  4.02569E-012  6.26476E-012  9.42624E-012  1.37119E-011  1.92802E-011
 -2.61989E-011 -3.43949E-011 -4.36127E-011 -5.33946E-011 -6.30968E-011 -7.19470E-011
 -7.91421E-011 -8.39703E-011 -8.59352E-011 -8.48539E-011 -8.09090E-011 -7.46488E-011
 -6.69524E-011 -5.89974E-011  5.22914E-011  4.88410E-011  5.15403E-011  6.48559E-011
  9.58642E-011  1.55645E-010 -2.60939E-010 -4.35831E-010 -7.13024E-010 -1.13407E-009
 -1.74779E-009 -2.60618E-009 -3.75730E-009 -5.23542E-009 -7.04946E-009 -9.17170E-009
 -1.15297E-008 -1.40039E-008 -1.64342E-008 -1.86345E-008 -2.04160E-008 -2.16131E-008
 -2.21096E-008 -2.18576E-008 -2.08858E-008 -1.92960E-008 -1.72479E-008 -1.49378E-008
 -1.25764E-008 -1.03743E-008  8.54490E-009  7.33688E-009  7.11755E-009  8.54279E-009
  1.28804E-008  2.26092E-008  4.25165E-008  8.17033E-008  1.57236E-007  3.00752E-007
  5.70216E-007  1.07015E-006  1.98474E-006  3.62795E-006  6.51178E-006  1.14247E-005
  1.94983E-005  3.22195E-005  5.13384E-005  7.86247E-005 -1.15477E-004 -1.62453E-004
 -2.18850E-004 -2.82492E-004 -3.49795E-004 -4.16117E-004 -4.76278E-004 -5.25150E-004
 -5.58191E-004 -5.71924E-004 -5.64381E-004 -5.35555E-004 -4.87700E-004 -4.25270E-004
 -3.54320E-004 -2.81466E-004 -2.12749E-004 -1.52706E-004 -1.03900E-004 -6.69151E-005
 -4.07576E-005 -2.34772E-005 -1.28019E-005 -6.62387E-006 -3.26574E-006 -1.54454E-006
 -7.07912E-007 -3.19010E-007  1.44023E-007  6.65135E-008  3.19809E-008  1.61396E-008
  8.51507E-009  4.63702E-009  2.56625E-009  1.42342E-009  7.82979E-010  4.24044E-010
  2.25101E-010  1.16867E-010  5.93250E-011  2.94910E-011  1.44051E-011  6.94990E-012
  3.33451E-012  1.60318E-012  7.77760E-013  3.82417E-013  1.90651E-013  9.60110E-014
  4.85142E-014  2.44054E-014  1.21334E-014  5.92577E-015  2.83058E-015
  2.33829E-012  3.76276E-012  5.85363E-012  8.80295E-012  1.27957E-011  1.79747E-011
 -2.43961E-011 -3.19837E-011 -4.04914E-011 -4.94876E-011 -5.83723E-011 -6.64337E-011
 -7.29401E-011 -7.72525E-011 -7.89379E-011 -7.78561E-011 -7.42054E-011 -6.85253E-011
 -6.16731E-011  5.48192E-011  4.95223E-011  4.79652E-011  5.34416E-011  7.11831E-011
  1.09594E-010  1.81901E-010 -3.08120E-010 -5.17047E-010 -8.47777E-010 -1.34998E-009
 -2.08203E-009 -3.10610E-009 -4.47975E-009 -6.24408E-009 -8.41000E-009 -1.09447E-008
 -1.37619E-008 -1.67192E-008 -1.96256E-008 -2.22589E-008 -2.43937E-008 -2.58324E-008
 -2.64367E-008 -2.61499E-008 -2.50079E-008 -2.31347E-008 -2.07251E-008 -1.80194E-008
 -1.52768E-008  1.27576E-008  1.07241E-008  9.47368E-009  9.42684E-009  1.13073E-008
  1.64879E-008  2.76355E-008  4.99032E-008  9.31159E-008  1.75739E-007  3.31967E-007
  6.24062E-007  1.16301E-006  2.14123E-006  3.88044E-006  6.89437E-006  1.19578E-005
  2.01596E-005  3.29027E-005  5.18041E-005  7.84610E-005  1.14090E-004  1.59112E-004
  2.12798E-004 -2.73102E-004 -3.36731E-004 -3.99422E-004 -4.56348E-004 -5.02576E-004
 -5.33572E-004 -5.45763E-004 -5.37139E-004 -5.07804E-004 -4.60254E-004 -3.99162E-004
 -3.30627E-004 -2.61078E-004 -1.96178E-004 -1.40018E-004 -9.47625E-005 -6.07311E-005
 -3.68265E-005 -2.11293E-005 -1.14832E-005 -5.92643E-006 -2.91761E-006 -1.38006E-006
 -6.34053E-007 -2.87327E-007  1.30954E-007  6.12921E-008  2.99450E-008  1.53608E-008
  8.22277E-009  4.53059E-009  2.53006E-009  1.41334E-009  7.82252E-010  4.26342E-010
  2.28068E-010  1.19652E-010  6.16537E-011  3.13151E-011  1.57670E-011  7.92587E-012
  4.00783E-012  2.05109E-012  1.06532E-012  5.60691E-013  2.97414E-013  1.57789E-013
  8.30606E-014  4.30776E-014  2.18895E-014  1.08547E-014  5.23923E-015
  2.11908E-012  3.41157E-012  5.30900E-012  7.98515E-012  1.16066E-011  1.63001E-011
  2.21129E-011 -2.89704E-011 -3.66435E-011 -4.47356E-011 -5.27006E-011 -5.98962E-011
 -6.56684E-011 -6.94544E-011 -7.08833E-011 -6.98530E-011 -6.65712E-011 -6.15595E-011
  5.56447E-011  4.99796E-011  4.61610E-011  4.65287E-011  5.47452E-011  7.67560E-011
  1.22211E-010  2.06356E-010 -3.52288E-010 -5.93249E-010 -9.74368E-010 -1.55299E-009
 -2.39654E-009 -3.57685E-009 -5.16051E-009 -7.19519E-009 -9.69380E-009 -1.26188E-008
 -1.58711E-008 -1.92868E-008 -2.26456E-008 -2.56917E-008 -2.81651E-008 -2.98387E-008
 -3.05536E-008 -3.02466E-008 -2.89627E-008 -2.68510E-008 -2.41459E-008 -2.11388E-008
  1.81489E-008  1.55042E-008  1.35434E-008  1.26573E-008  1.33919E-008  1.66625E-008
  2.41644E-008  3.91409E-008  6.78023E-008  1.21912E-007  2.23409E-007  4.12446E-007
  7.60869E-007  1.39374E-006  2.52161E-006  4.48499E-006  7.80887E-006  1.32575E-005
  2.18691E-005  3.49384E-005  5.39097E-005  8.01562E-005  1.14658E-004  1.57638E-004
  2.08273E-004  2.64558E-004  3.23384E-004  3.80781E-004 -4.32270E-004 -4.73273E-004
 -4.99598E-004 -5.08016E-004 -4.96879E-004 -4.66637E-004 -4.20011E-004 -3.61671E-004
 -2.97433E-004 -2.33213E-004 -1.74044E-004 -1.23414E-004 -8.30183E-005 -5.29112E-005
 -3.19296E-005 -1.82470E-005 -9.88838E-006 -5.09648E-006 -2.51099E-006 -1.19228E-006
 -5.52240E-007  2.53703E-007  1.17968E-007  5.66393E-008  2.84581E-008  1.49910E-008
  8.20448E-009  4.59726E-009  2.59908E-009  1.46542E-009  8.17510E-010  4.49214E-010
  2.42760E-010  1.29169E-010  6.79166E-011  3.54947E-011  1.85744E-011  9.80551E-012
  5.25085E-012  2.85716E-012  1.57525E-012  8.74279E-013  4.84456E-013  2.65840E-013
  1.43463E-013  7.57369E-014  3.89657E-014  1.94886E-014  9.46132E-015
  1.86214E-012  3.00112E-012  4.67471E-012  7.03678E-012  1.02345E-011  1.43791E-011
  1.95105E-011  2.55594E-011 -3.23192E-011 -3.94350E-011 -4.64214E-011 -5.27109E-011
 -5.77311E-011 -6.09958E-011 -6.21938E-011 -6.12570E-011 -5.83954E-011 -5.41058E-011
  4.91756E-011  4.47280E-011  4.23780E-011  4.45868E-011  5.53213E-011  8.11295E-011
  1.32719E-010  2.27061E-010 -3.89890E-010 -6.58256E-010 -1.08247E-009 -1.72650E-009
 -2.66554E-009 -3.97983E-009 -5.74378E-009 -8.01085E-009 -1.07958E-008 -1.40573E-008
 -1.76852E-008 -2.14975E-008 -2.52491E-008 -2.86555E-008 -3.14276E-008 -3.33137E-008
 -3.41394E-008 -3.38390E-008 -3.24709E-008 -3.02146E-008 -2.73522E-008  2.42389E-008
  2.12745E-008  1.88857E-008  1.75358E-008  1.77800E-008  2.04030E-008  2.66980E-008
  3.90031E-008  6.17078E-008  1.03106E-007  1.78739E-007  3.17264E-007  5.70335E-007
  1.02844E-006  1.84465E-006  3.26751E-006  5.68191E-006  9.65270E-006  1.59596E-005
  2.56043E-005  3.97663E-005  5.96813E-005  8.64332E-005  1.20672E-004  1.62318E-004
  2.10331E-004  2.62625E-004  3.16170E-004  3.67235E-004  4.11732E-004  4.45602E-004
  4.65275E-004  4.68186E-004  4.53307E-004  4.21547E-004  3.75809E-004 -3.20605E-004
 -2.61282E-004 -2.03076E-004 -1.50279E-004 -1.05713E-004 -7.05877E-005 -4.46930E-005
 -2.68212E-005 -1.52639E-005 -8.25250E-006 -4.25402E-006 -2.10356E-006 -1.00734E-006
  4.73620E-007  2.22621E-007  1.06757E-007  5.31515E-008  2.77101E-008  1.50802E-008
  8.46626E-009  4.83207E-009  2.76746E-009  1.57547E-009  8.86344E-010  4.91584E-010
  2.68943E-010  1.45639E-010  7.85263E-011  4.24785E-011  2.32308E-011  1.29145E-011
  7.30741E-012  4.19338E-012  2.42283E-012  1.39701E-012  7.97109E-013  4.46908E-013
  2.44906E-013  1.30689E-013  6.77427E-014  3.40568E-014  1.65924E-014
  1.58738E-012  2.56257E-012  3.99789E-012  6.02659E-012  8.77618E-012  1.23430E-011
  1.67607E-011  2.19682E-011  2.77843E-011  3.38997E-011  3.98927E-011 -4.52732E-011
 -4.95505E-011 -5.23135E-011 -5.33078E-011 -5.24940E-011 -5.00795E-011 -4.65302E-011
  4.25856E-011  3.93261E-011  3.83588E-011  4.22155E-011  5.50728E-011  8.39118E-011
  1.40215E-010  2.42225E-010 -4.17628E-010 -7.06308E-010 -1.16244E-009 -1.85493E-009
 -2.86484E-009 -4.27873E-009 -6.17698E-009 -8.61753E-009 -1.16167E-008 -1.51307E-008
 -1.90415E-008 -2.31536E-008 -2.72041E-008 -3.08878E-008 -3.38952E-008 -3.59586E-008
 -3.68963E-008 -3.66479E-008 -3.52938E-008 -3.30554E-008  3.02789E-008  2.74097E-008
  2.49670E-008  2.35337E-008  2.37788E-008  2.65406E-008  3.30182E-008  4.51604E-008
  6.64172E-008  1.03154E-007  1.67262E-007  2.80838E-007  4.84287E-007  8.49658E-007
  1.50113E-006  2.64390E-006  4.60042E-006  7.84889E-006  1.30536E-005  2.10716E-005
  3.29187E-005  4.96799E-005  7.23577E-005  1.01666E-004  1.37794E-004  1.80183E-004
  2.27384E-004  2.77042E-004  3.26054E-004  3.70844E-004  4.07726E-004  4.33285E-004
  4.44763E-004  4.40465E-004  4.20147E-004  3.85259E-004  3.38915E-004  2.85471E-004
  2.29811E-004  1.76512E-004  1.29145E-004  8.98772E-005  5.94262E-005  3.73033E-005
  2.22305E-005  1.25901E-005  6.79318E-006  3.50813E-006  1.74693E-006  8.48301E-007
  4.07966E-007  1.98012E-007  9.88297E-008  5.13829E-008  2.78966E-008  1.56938E-008
  9.02846E-009  5.24031E-009  3.03602E-009  1.74338E-009  9.88814E-010  5.53880E-010
  3.07326E-010  1.69901E-010  9.43250E-011  5.30220E-011  3.03612E-011  1.77376E-011
  1.05328E-011  6.30760E-012  3.77325E-012  2.23440E-012  1.30007E-012  7.39147E-013
  4.09051E-013  2.19786E-013  1.14474E-013  5.77434E-014  2.81976E-014
  1.31355E-012  2.12539E-012  3.32316E-012  5.01978E-012  7.32355E-012  1.03165E-011
  1.40274E-011  1.84040E-011  2.32922E-011  2.84286E-011  3.34555E-011 -3.79590E-011
 -4.15278E-011 -4.38222E-011 -4.46403E-011 -4.39670E-011 -4.20028E-011 -3.91780E-011
  3.61776E-011  3.40251E-011  3.42893E-011  3.95107E-011  5.39565E-011  8.48279E-011
  1.44022E-010 -2.50475E-010 -4.32955E-010 -7.32922E-010 -1.20673E-009 -1.92608E-009
 -2.97540E-009 -4.44493E-009 -6.41858E-009 -8.95707E-009 -1.20780E-008 -1.57363E-008
 -1.98103E-008 -2.40976E-008 -2.83261E-008 -3.21804E-008 -3.53429E-008 -3.75419E-008
 -3.86010E-008 -3.84793E-008 -3.72959E-008  3.53376E-008  3.30499E-008  3.10194E-008
  2.99597E-008  3.07138E-008  3.42988E-008  4.20300E-008  5.57960E-008  7.86186E-008
  1.15746E-007  1.76733E-007  2.79296E-007  4.56256E-007  7.67509E-007  1.31948E-006
  2.29430E-006  3.98903E-006  6.86059E-006  1.15651E-005  1.89721E-005  3.01321E-005
  4.61781E-005  6.81629E-005  9.68492E-005  1.32489E-004  1.74628E-004  2.21976E-004
  2.72363E-004  3.22842E-004  3.69934E-004  4.09999E-004  4.39654E-004  4.56155E-004
  4.57689E-004  4.43619E-004  4.14674E-004  3.73042E-004  3.22247E-004  2.66711E-004
  2.11077E-004  1.59450E-004  1.14800E-004  7.86847E-005  5.13015E-005  3.18105E-005
  1.87706E-005  1.05592E-005  5.68271E-006  2.94312E-006  1.48030E-006  7.32547E-007
  3.62674E-007  1.82934E-007  9.54382E-008  5.18527E-008  2.92413E-008  1.69340E-008
  9.94033E-009  5.84696E-009  3.41797E-009  1.97652E-009  1.12938E-009  6.39101E-010
  3.60144E-010  2.03736E-010  1.16758E-010  6.82854E-011  4.08698E-011  2.49527E-011
  1.54154E-011  9.53714E-012  5.85017E-012  3.52887E-012  2.08058E-012  1.19397E-012
  6.65086E-013  3.58999E-013  1.87588E-013  9.48410E-014  4.63879E-014
  1.05622E-012  1.71411E-012  2.68779E-012  4.07093E-012  5.95378E-012  8.40499E-012
  1.14490E-011  1.50429E-011  1.90584E-011  2.32767E-011  2.74012E-011  3.10899E-011
 -3.40061E-011 -3.58763E-011 -3.65456E-011 -3.60195E-011 -3.44881E-011  3.23432E-011
  3.02105E-011  2.90429E-011  3.03397E-011  3.65822E-011  5.19965E-011  8.37662E-011
  1.43799E-010 -2.51080E-010 -4.34473E-010 -7.35609E-010 -1.21110E-009 -1.93305E-009
 -2.98640E-009 -4.46204E-009 -6.44468E-009 -8.99583E-009 -1.21338E-008 -1.58144E-008
 -1.99162E-008 -2.42377E-008 -2.85078E-008 -3.24140E-008 -3.56450E-008 -3.79420E-008
 -3.91529E-008 -3.92794E-008  3.85117E-008  3.72476E-008  3.60996E-008  3.58942E-008
  3.76766E-008  4.27357E-008  5.26806E-008  6.96227E-008  9.65712E-008  1.38247E-007
  2.02702E-007  3.04433E-007  4.70239E-007  7.49830E-007  1.23422E-006  2.08556E-006
  3.58153E-006  6.17337E-006  1.05486E-005  1.76770E-005  2.88059E-005  4.53710E-005
  6.88026E-005  1.00248E-004  1.40266E-004  1.88563E-004  2.43827E-004  3.03677E-004
  3.64737E-004  4.22859E-004  4.73540E-004  5.12500E-004  5.36286E-004  5.42733E-004
  5.31158E-004  5.02360E-004  4.58518E-004  4.03071E-004  3.40454E-004  2.75634E-004
  2.13425E-004  1.57762E-004  1.11181E-004  7.46414E-005  4.77280E-005  2.90835E-005
  1.69145E-005  9.41597E-006  5.04146E-006  2.61565E-006  1.32937E-006  6.71449E-007
  3.42746E-007  1.79635E-007  9.76396E-008  5.50914E-008  3.20276E-008  1.89590E-008
  1.12924E-008  6.70423E-009  3.94341E-009  2.29232E-009  1.31834E-009  7.53602E-010
  4.31571E-010  2.50070E-010  1.47976E-010  8.98836E-011  5.59635E-011  3.54437E-011
  2.25824E-011  1.43119E-011  8.93737E-012  5.46076E-012  3.24891E-012  1.87635E-012
  1.04988E-012  5.68504E-013  2.97735E-013  1.50774E-013  7.38316E-014
  8.26437E-013  1.34622E-012  2.11848E-012  3.21942E-012  4.72281E-012  6.68514E-012
  9.12703E-012  1.20140E-011  1.52420E-011  1.86330E-011  2.19461E-011  2.49053E-011
  2.72413E-011  2.87399E-011  2.92877E-011  2.89064E-011  2.77742E-011  2.62430E-011
  2.48761E-011  2.45449E-011  2.66491E-011  3.35448E-011  4.92855E-011  8.07990E-011
  1.39598E-010 -2.44062E-010 -4.22162E-010 -7.14269E-010 -1.17533E-009 -1.87535E-009
 -2.89696E-009 -4.32861E-009 -6.25294E-009 -8.73026E-009 -1.17792E-008 -1.53579E-008
 -1.93503E-008 -2.35632E-008 -2.77380E-008 -3.15796E-008 -3.48005E-008 -3.71770E-008
 -3.86095E-008  3.91815E-008  3.92106E-008  3.92902E-008  4.03239E-008  4.35557E-008
  5.06061E-008  6.35316E-008  8.49443E-008  1.18271E-007  1.68315E-007  2.42433E-007
  3.52927E-007  5.21736E-007  7.89356E-007  1.23121E-006  1.98622E-006  3.30348E-006
  5.61157E-006 -9.60852E-006 -1.63563E-005 -2.73426E-005 -4.44552E-005 -6.98146E-005
 -1.05447E-004 -1.52844E-004  2.12519E-004  2.83660E-004  3.63939E-004  4.49459E-004
  5.34835E-004  6.13520E-004  6.78507E-004  7.23426E-004  7.43742E-004  7.37590E-004
  7.05928E-004  6.52068E-004  5.80958E-004  4.98533E-004  4.11166E-004  3.25118E-004
  2.45877E-004  1.77492E-004  1.22135E-004  8.00712E-005  5.00306E-005  2.98342E-005
  1.70231E-005  9.33335E-006  4.94855E-006  2.56068E-006  1.30943E-006  6.71879E-007
  3.51487E-007  1.89850E-007  1.06424E-007  6.16943E-008  3.66214E-008  2.19944E-008
  1.32224E-008  7.89472E-009  4.66115E-009  2.71931E-009  1.57238E-009  9.07347E-010
  5.27816E-010  3.12991E-010  1.90819E-010  1.19854E-010  7.71202E-011  5.02721E-011
 -3.27794E-011  2.11396E-011  1.33687E-011  8.24172E-012  4.93440E-012  2.86239E-012
  1.60663E-012  8.71922E-013  4.57380E-013  2.31894E-013  1.13654E-013
  6.30373E-013  1.03154E-012  1.63039E-012  2.48774E-012  3.66286E-012  5.20148E-012
  7.12074E-012  9.39363E-012  1.19373E-011  1.46098E-011  1.72195E-011  1.95484E-011
  2.13862E-011  2.25704E-011  2.30230E-011  2.27780E-011  2.20005E-011  2.10035E-011
  2.02864E-011  2.06315E-011  2.33142E-011  3.05065E-011  4.59730E-011  7.61699E-011
  1.31848E-010 -2.30189E-010 -3.97369E-010 -6.71197E-010 -1.10318E-009 -1.75902E-009
 -2.71632E-009 -4.05833E-009 -5.86298E-009 -8.18753E-009 -1.10505E-008 -1.44141E-008
 -1.81719E-008 -2.21471E-008 -2.61049E-008 -2.97832E-008 -3.29401E-008 -3.54160E-008
  3.72061E-008  3.85389E-008  3.99556E-008  4.23917E-008  4.72570E-008  5.65182E-008
  7.27865E-008  9.94268E-008  1.40734E-007  2.02289E-007  2.91734E-007  4.20452E-007
  6.07050E-007  8.84334E-007  1.31277E-006  2.00546E-006  3.17221E-006  5.19197E-006
  8.72099E-006 -1.48333E-005 -2.51670E-005 -4.20178E-005 -6.82936E-005 -1.07253E-004
 -1.62016E-004 -2.34936E-004 -3.26989E-004 -4.37282E-004 -5.62666E-004 -6.97346E-004
  8.32586E-004  9.56921E-004  1.05741E-003  1.12208E-003  1.14280E-003  1.11738E-003
  1.04986E-003  9.48979E-004  8.25873E-004  6.91905E-004  5.57363E-004  4.30807E-004
  3.18706E-004  2.25132E-004  1.51592E-004  9.72290E-005  5.94293E-005  3.46809E-005
  1.93889E-005  1.04407E-005  5.45799E-006  2.80013E-006  1.42967E-006  7.38184E-007
  3.91318E-007  2.15110E-007  1.22811E-007  7.23416E-008  4.34695E-008  2.63264E-008
  1.59092E-008  9.52760E-009  5.63626E-009  3.29559E-009  1.91366E-009  1.11334E-009
  6.56743E-010  3.97484E-010  2.48611E-010  1.60507E-010  1.05976E-010 -7.05950E-011
 -4.68112E-011 -3.05650E-011  1.95013E-011  1.20978E-011  7.27491E-012  4.23318E-012
  2.38128E-012  1.29439E-012  6.79785E-013  3.44956E-013  1.69178E-013
  4.69717E-013  7.72887E-013  1.22794E-012  1.88266E-012  2.78390E-012  3.96811E-012
  5.44932E-012  7.20677E-012  9.17566E-012  1.12449E-011  1.32649E-011  1.50672E-011
  1.64916E-011  1.74190E-011  1.78004E-011  1.76792E-011  1.72067E-011  1.66586E-011
  1.64719E-011  1.73355E-011  2.03828E-011  2.75577E-011  4.22425E-011  7.02515E-011
  1.21279E-010 -2.10835E-010 -3.62571E-010 -6.10686E-010 -1.00182E-009 -1.59554E-009
 -2.46228E-009 -3.67776E-009 -5.31310E-009 -7.42097E-009 -1.00194E-008 -1.30763E-008
 -1.64990E-008 -2.01342E-008 -2.37826E-008 -2.72325E-008 -3.03134E-008  3.29699E-008
  3.53549E-008  3.79416E-008  4.16520E-008  4.80034E-008  5.92672E-008  7.86362E-008
  1.10395E-007  1.60104E-007  2.34849E-007  3.43711E-007 -4.98810E-007  7.17614E-007
  1.02790E-006  1.47785E-006  2.15590E-006  3.22797E-006  5.00381E-006  8.04697E-006
  1.33400E-005 -2.25002E-005 -3.80061E-005 -6.33478E-005 -1.02978E-004 -1.61970E-004
 -2.45387E-004 -3.57524E-004 -5.01171E-004 -6.76869E-004 -8.81862E-004 -1.10846E-003
 -1.34226E-003 -1.56158E-003 -1.73991E-003 -1.85157E-003 -1.87908E-003 -1.81860E-003
 -1.68085E-003 -1.48715E-003 -1.26285E-003 -1.03131E-003 -8.10462E-004 -6.12298E-004
  4.43715E-004  3.07580E-004  2.03455E-004  1.28236E-004  7.70166E-005  4.41509E-005
  2.42481E-005  1.28358E-005  6.60741E-006  3.34808E-006  1.69585E-006  8.73323E-007
  4.64180E-007  2.56822E-007  1.47819E-007  8.77484E-008  5.30546E-008  3.22703E-008
  1.95523E-008  1.17255E-008  6.94225E-009  4.06428E-009  2.36713E-009  1.38605E-009
  8.26896E-010  5.08799E-010  3.24743E-010  2.14129E-010  1.44115E-010 -9.75169E-011
 -6.54387E-011 -4.31004E-011 -2.76698E-011  1.72400E-011  1.03990E-011  6.06420E-012
  3.41658E-012  1.85924E-012  9.77249E-013  4.96221E-013  2.43485E-013
  3.42687E-013  5.67532E-013  9.07152E-013  1.39854E-012  2.07819E-012  2.97476E-012
  4.09957E-012  5.43694E-012  6.93703E-012  8.51438E-012  1.00546E-011  1.14299E-011
  1.25218E-011  1.32465E-011  1.35778E-011  1.35654E-011  1.33469E-011  1.31633E-011
  1.33923E-011  1.46294E-011  1.78566E-011  2.47617E-011  3.82853E-011  6.34854E-011
  1.08802E-010 -1.87752E-010 -3.20969E-010 -5.38326E-010 -8.80615E-010 -1.40000E-009
 -2.15829E-009 -3.22206E-009 -4.65412E-009 -6.50154E-009 -8.78175E-009 -1.14696E-008
 -1.44898E-008 -1.77193E-008 -2.10061E-008 -2.42085E-008  2.72602E-008  3.02654E-008
  3.36272E-008  3.82158E-008  4.55785E-008  5.81918E-008  7.97499E-008  1.15471E-007
  1.72407E-007  2.59740E-007  3.89144E-007 -5.75388E-007 -8.37669E-007 -1.20268E-006
  1.71136E-006  2.43301E-006  3.49345E-006  5.12871E-006  7.78163E-006  1.22634E-005
  1.99977E-005 -3.33432E-005 -5.59372E-005 -9.29448E-005 -1.51057E-004 -2.38147E-004
 -3.62664E-004 -5.32979E-004 -7.56733E-004 -1.03968E-003 -1.38294E-003 -1.77802E-003
 -2.20086E-003 -2.60910E-003 -2.94671E-003 -3.15744E-003 -3.20237E-003 -3.07338E-003
 -2.79583E-003 -2.41906E-003 -1.99985E-003 -1.58692E-003 -1.21268E-003 -8.93366E-004
 -6.33616E-004 -4.31385E-004 -2.81003E-004 -1.74687E-004 -1.03537E-004 -5.85701E-005
  3.17308E-005  1.65644E-005  8.41062E-006  4.20818E-006  2.10925E-006  1.07837E-006
  5.71189E-007  3.16011E-007  1.82279E-007  1.08530E-007  6.58054E-008  4.01112E-008
  2.43344E-008  1.46020E-008  8.64752E-009  5.06555E-009  2.95595E-009  1.73870E-009
  1.04592E-009  6.51477E-010  4.22031E-010  2.82550E-010  1.92768E-010 -1.31878E-010
 -8.92335E-011 -5.91273E-011 -3.81216E-011  2.38240E-011  1.44010E-011  8.41057E-012
  4.74361E-012  2.58340E-012  1.35867E-012  6.90213E-013  3.38801E-013
  2.45279E-013  4.09235E-013  6.58623E-013  1.02168E-012  1.52646E-012  2.19518E-012
  3.03685E-012  4.03989E-012  5.16665E-012  6.35257E-012  7.51180E-012  8.54981E-012
  9.38133E-012  9.95039E-012  1.02485E-011  1.03285E-011  1.03148E-011  1.04165E-011
  1.09567E-011  1.24407E-011  1.56986E-011  2.21525E-011  3.42751E-011  5.63164E-011
  9.53697E-011 -1.62804E-010 -2.75999E-010 -4.60151E-010 -7.49720E-010 -1.18885E-009
 -1.82995E-009 -2.72966E-009 -3.94171E-009 -5.50710E-009 -7.44277E-009 -9.73180E-009
 -1.23192E-008 -1.51187E-008 -1.80379E-008  2.10286E-008  2.41714E-008  2.78062E-008
  3.27197E-008  4.04036E-008  5.33944E-008  7.56978E-008  1.13286E-007  1.74637E-007
  2.71279E-007  4.18305E-007 -6.34905E-007 -9.45156E-007 -1.37966E-006 -1.97936E-006
 -2.80424E-006  3.95192E-006  5.59580E-006  8.05898E-006  1.19493E-005  1.83874E-005
  2.93547E-005  4.81575E-005 -7.99373E-005 -1.32083E-004 -2.14384E-004 -3.38897E-004
 -5.19754E-004 -7.73199E-004 -1.11756E-003 -1.57149E-003 -2.14756E-003 -2.83978E-003
 -3.60827E-003 -4.37087E-003 -5.01247E-003 -5.41441E-003 -5.49357E-003 -5.23290E-003
 -4.68794E-003 -3.96583E-003 -3.18735E-003 -2.45102E-003 -1.81501E-003 -1.29936E-003
 -8.99691E-004 -6.00971E-004 -3.85693E-004 -2.36914E-004 -1.38965E-004 -7.78382E-005
 -4.17492E-005 -2.15682E-005 -1.08341E-005 -5.36334E-006  2.66221E-006  1.35045E-006
  7.11607E-007  3.92757E-007  2.26501E-007  1.34997E-007  8.19669E-008  5.00230E-008
 -3.03716E-008 -1.82308E-008  1.07971E-008  6.32601E-009  3.69534E-009  2.17978E-009
  1.31847E-009  8.28082E-010  5.41915E-010  3.66611E-010  2.52449E-010 -1.74003E-010
 -1.18404E-010 -7.87791E-011 -5.09409E-011 -3.19011E-011  1.93112E-011  1.12897E-011
  6.37196E-012  3.47197E-012  1.82669E-012  9.28257E-013  4.55775E-013
  1.72477E-013  2.90135E-013  4.70447E-013  7.34661E-013  1.10404E-012  1.59556E-012
  2.21636E-012  2.95808E-012  3.79289E-012  4.67303E-012  5.53552E-012  6.31220E-012
  6.94386E-012  7.39593E-012  7.67258E-012  7.82752E-012  7.97241E-012  8.28774E-012
  9.04696E-012  1.06718E-011  1.38473E-011  1.97364E-011  3.03502E-011  4.91373E-011
  8.18509E-011  1.37720E-010 -2.30873E-010 -3.81830E-010 -6.18708E-010 -9.77605E-010
 -1.50150E-009 -2.23702E-009 -3.22883E-009 -4.51189E-009 -6.10306E-009 -7.99472E-009
 -1.01551E-008 -1.25413E-008  1.51345E-008  1.80084E-008  2.14465E-008  2.61281E-008
  3.34089E-008  4.57196E-008  6.71090E-008  1.03940E-007  1.65727E-007  2.66074E-007
 -4.23646E-007 -6.63102E-007 -1.01601E-006 -1.52196E-006 -2.23053E-006 -3.20568E-006
 -4.53596E-006  6.35717E-006  8.90047E-006  1.25885E-005  1.82150E-005  2.72529E-005
  4.23309E-005  6.78776E-005 -1.10856E-004 -1.81434E-004 -2.93474E-004 -4.64991E-004
 -7.19084E-004 -1.08574E-003 -1.60347E-003 -2.31682E-003 -3.26341E-003 -4.44697E-003
 -5.80355E-003 -7.18159E-003 -8.35851E-003 -9.09915E-003 -9.23657E-003 -8.73724E-003
 -7.71552E-003 -6.38826E-003 -4.99414E-003 -3.71980E-003 -2.66461E-003 -1.84907E-003
 -1.24681E-003 -8.15706E-004 -5.15475E-004 -3.13035E-004 -1.81986E-004 -1.01157E-004
 -5.38610E-005 -2.76185E-005 -1.37664E-005 -6.76207E-006  3.33203E-006  1.67995E-006
  8.81518E-007  4.85513E-007  2.79887E-007  1.66925E-007  1.01458E-007 -6.19795E-008
 -3.76574E-008 -2.26120E-008 -1.33928E-008  7.84697E-009  4.58584E-009  2.70919E-009
  1.64400E-009  1.03786E-009  6.83615E-010  4.65605E-010  3.22573E-010 -2.23441E-010
 -1.52619E-010 -1.01825E-010 -6.59725E-011 -4.13712E-011  2.50675E-011  1.46642E-011
  8.28003E-012  4.51294E-012  2.37488E-012  1.20705E-012  5.92778E-013
  1.19199E-013  2.02261E-013  3.30543E-013  5.19773E-013  7.85810E-013  1.14144E-012
  1.59225E-012  2.13247E-012  2.74203E-012  3.38653E-012  4.02103E-012  4.59792E-012
  5.07801E-012  5.44258E-012  5.70436E-012  5.91603E-012  6.17698E-012  6.64216E-012
  7.54099E-012  9.22012E-012  1.22318E-011  1.74998E-011  2.66068E-011  4.22542E-011
  6.89442E-011  1.13905E-010 -1.88221E-010 -3.08027E-010 -4.95487E-010 -7.79135E-010
 -1.19307E-009 -1.77453E-009 -2.55969E-009 -3.57806E-009 -4.84706E-009 -6.36962E-009
 -8.14002E-009  1.01659E-008  1.25186E-008  1.54292E-008  1.94555E-008  2.57536E-008
  3.64962E-008  5.54851E-008  8.90043E-008  1.46943E-007  2.44190E-007 -4.02265E-007
 -6.51091E-007 -1.03082E-006 -1.59363E-006 -2.40559E-006 -3.54917E-006 -5.12780E-006
 -7.27624E-006 -1.01846E-005  1.41528E-005  1.97054E-005  2.78161E-005  4.03046E-005
  6.04630E-005  9.39199E-005  1.49664E-004 -2.41093E-004 -3.87087E-004 -6.13583E-004
 -9.56631E-004 -1.46751E-003 -2.21767E-003 -3.29574E-003 -4.78445E-003 -6.71016E-003
 -8.97832E-003 -1.13319E-002 -1.33730E-002 -1.46652E-002 -1.48907E-002 -1.39884E-002
 -1.21834E-002 -9.88704E-003 -7.53341E-003 -5.44467E-003 -3.77606E-003 -2.53918E-003
 -1.66562E-003 -1.06614E-003 -6.63023E-004 -3.98122E-004 -2.29599E-004 -1.26835E-004
 -6.71738E-005 -3.42711E-005 -1.69972E-005 -8.30878E-006  4.07652E-006  2.04849E-006
  1.07282E-006  5.90562E-007  3.40622E-007  2.03364E-007  1.23753E-007 -7.56777E-008
 -4.60154E-008 -2.76430E-008 -1.63750E-008  9.59414E-009  5.60742E-009  3.31480E-009
  2.01480E-009  1.27560E-009  8.43422E-010  5.76831E-010  4.01165E-010 -2.78765E-010
 -1.90876E-010 -1.27579E-010 -8.27639E-011 -5.19458E-011  3.14922E-011  1.84288E-011
  1.04077E-011  5.67320E-012  2.98566E-012  1.51760E-012  7.45384E-013
  8.08926E-014  1.38478E-013  2.28095E-013  3.61162E-013  5.49280E-013  8.01918E-013
  1.12342E-012  1.50999E-012  1.94769E-012  2.41254E-012  2.87358E-012  3.29896E-012
  3.66444E-012  3.96266E-012  4.21161E-012  4.46141E-012  4.79977E-012  5.35893E-012
  6.32984E-012  7.99352E-012  1.07859E-011  1.54203E-011  2.31021E-011  3.58743E-011
  5.71357E-011  9.23472E-011  1.49902E-010 -2.42054E-010 -3.85688E-010 -6.02629E-010
 -9.19103E-010 -1.36404E-009 -1.96621E-009 -2.75066E-009 -3.73634E-009 -4.93815E-009
  6.37968E-009  8.12726E-009  1.03620E-008  1.35157E-008  1.85102E-008  2.71511E-008
  4.27481E-008  7.10406E-008  1.21518E-007  2.09208E-007 -3.56997E-007 -5.98473E-007
 -9.81256E-007 -1.57068E-006 -2.45364E-006 -3.74250E-006 -5.57885E-006 -8.13802E-006
 -1.16367E-005 -1.63516E-005  2.26687E-005  3.12022E-005  4.30501E-005  6.02777E-005
  8.67102E-005  1.29061E-004  1.98317E-004  3.11295E-004 -4.92558E-004 -7.77640E-004
 -1.21928E-003 -1.89752E-003 -2.92995E-003 -4.46901E-003 -6.66609E-003 -9.58996E-003
 -1.31197E-002 -1.68647E-002 -2.01739E-002 -2.22880E-002 -2.26319E-002 -2.11016E-002
 -1.81222E-002 -1.44271E-002 -1.07395E-002 -7.55651E-003 -5.09014E-003 -3.32439E-003
 -2.12397E-003 -1.33079E-003 -8.14690E-004 -4.83933E-004 -2.77074E-004 -1.52299E-004
 -8.03592E-005 -4.08741E-005 -2.02208E-005 -9.86521E-006  4.83448E-006  2.42897E-006
  1.27314E-006  7.01910E-007  4.05578E-007  2.42563E-007  1.47821E-007 -9.04994E-008
 -5.50733E-008 -3.31018E-008 -1.96134E-008  1.14917E-008  6.71598E-009  3.97055E-009
  2.41487E-009  1.53097E-009  1.01434E-009  6.95365E-010  4.84712E-010 -3.37484E-010
 -2.31439E-010 -1.54865E-010 -1.00542E-010 -6.31343E-011 -3.82852E-011 -2.24062E-011
  1.26539E-011  6.89725E-012  3.62965E-012  1.84492E-012  9.06218E-013
  5.38013E-014  9.28925E-014  1.54172E-013  2.45735E-013  3.75874E-013  5.51456E-013
  7.75820E-013  1.04668E-012  1.35479E-012  1.68414E-012  2.01437E-012  2.32542E-012
  2.60390E-012  2.85019E-012  3.08502E-012  3.35481E-012  3.73619E-012  4.34134E-012
  5.32800E-012  6.92128E-012  9.45881E-012  1.34773E-011  1.98656E-011  3.01166E-011
  4.67056E-011  7.36144E-011  1.16982E-010 -1.85803E-010 -2.92535E-010 -4.53372E-010
 -6.87954E-010 -1.01832E-009 -1.46722E-009 -2.05661E-009 -2.80827E-009  3.75081E-009
  4.94099E-009  6.51331E-009  8.78154E-009  1.24298E-008  1.88502E-008  3.07085E-008
  5.28468E-008  9.36609E-008  1.67116E-007 -2.95582E-007 -5.13669E-007 -8.73235E-007
 -1.44966E-006 -2.34934E-006 -3.71816E-006 -5.75029E-006 -8.69594E-006 -1.28664E-005
 -1.86348E-005 -2.64360E-005 -3.67837E-005  5.03549E-005  6.82350E-005  9.24625E-005
  1.27003E-004  1.79202E-004  2.61635E-004  3.94292E-004  6.07504E-004 -9.47131E-004
 -1.48457E-003 -2.33295E-003 -3.66415E-003 -5.70783E-003 -8.70285E-003 -1.27835E-002
 -1.78247E-002 -2.33024E-002 -2.82493E-002 -3.14457E-002 -3.19253E-002 -2.95258E-002
 -2.49935E-002 -1.95347E-002 -1.42431E-002 -9.79740E-003 -6.44136E-003 -4.10441E-003
 -2.56314E-003 -1.57586E-003 -9.51228E-004 -5.59658E-004 -3.18482E-004 -1.74405E-004
 -9.18195E-005 -4.66501E-005 -2.30742E-005 -1.12671E-005  5.53272E-006  2.78841E-006
  1.46700E-006  8.11781E-007  4.70522E-007  2.82059E-007  1.72174E-007 -1.05530E-007
 -6.42723E-008 -3.86514E-008 -2.29083E-008  1.34231E-008  7.84391E-009  4.63676E-009
  2.82021E-009  1.78877E-009  1.18623E-009  8.14197E-010  5.68275E-010 -3.96120E-010
 -2.71897E-010 -1.82055E-010 -1.18242E-010 -7.42628E-011 -4.50348E-011 -2.63539E-011
  1.48810E-011  8.10968E-012  4.26701E-012  2.16870E-012  1.06530E-012
  3.49813E-014  6.08764E-014  1.01741E-013  1.63154E-013  2.50886E-013  3.69800E-013
  5.22427E-013  7.07572E-013  9.19459E-013  1.14801E-012  1.38066E-012  1.60586E-012
  1.81783E-012  2.02188E-012  2.23950E-012  2.51275E-012  2.90788E-012  3.51932E-012
  4.47652E-012  5.95808E-012  8.22148E-012  1.16612E-011  1.69142E-011  2.50356E-011
  3.77682E-011  5.79199E-011  8.98384E-011  1.39934E-010 -2.17149E-010 -3.33230E-010
 -5.02653E-010 -7.42161E-010 -1.07020E-009 -1.50728E-009  2.07975E-009  2.83232E-009
  3.85957E-009  5.37525E-009  7.85184E-009  1.22835E-008  2.06549E-008  3.67363E-008
  6.73756E-008  1.24516E-007 -2.28244E-007 -4.11246E-007 -7.25162E-007 -1.24935E-006
 -2.10258E-006 -3.45804E-006 -5.56138E-006 -8.75083E-006 -1.34758E-005 -2.03067E-005
 -2.99249E-005 -4.30804E-005 -6.05239E-005 -8.29694E-005  1.11230E-004  1.46757E-004
  1.92808E-004  2.56350E-004  3.50559E-004  4.97774E-004  7.33427E-004 -1.11297E-003
 -1.72524E-003 -2.71441E-003 -4.30364E-003 -6.79701E-003 -1.05220E-002 -1.56907E-002
 -2.22033E-002 -2.94352E-002 -3.60986E-002 -4.04464E-002 -4.10418E-002 -3.76633E-002
 -3.14619E-002 -2.41975E-002 -1.73447E-002 -1.17235E-002 -7.56861E-003 -4.73442E-003
 -2.90570E-003 -1.76052E-003 -1.05110E-003 -6.13883E-004 -3.47802E-004 -1.90038E-004
 -9.99911E-005 -5.08432E-005 -2.52046E-005 -1.23542E-005  6.09893E-006  3.09354E-006
  1.63825E-006  9.11701E-007  5.30645E-007  3.18960E-007  1.95016E-007 -1.19648E-007
 -7.29172E-008 -4.38693E-008 -2.60079E-008  1.52408E-008  8.90542E-009  5.26320E-009
  3.20061E-009  2.03002E-009  1.34659E-009  9.24763E-010  6.45865E-010 -4.50481E-010
 -3.09360E-010 -2.07203E-010 -1.34592E-010 -8.45295E-011 -5.12526E-011 -2.99851E-011
 -1.69264E-011  9.22164E-012  4.85092E-012  2.46515E-012  1.21096E-012
  2.21932E-014  3.88825E-014  6.53716E-014  1.05386E-013  1.62820E-013  2.41022E-013
  3.41882E-013  4.64940E-013  6.06889E-013  7.61868E-013  9.22839E-013  1.08415E-012
  1.24503E-012  1.41359E-012  1.61079E-012  1.87393E-012  2.25965E-012  2.84690E-012
  3.74124E-012  5.08353E-012  7.06820E-012  9.98059E-012  1.42667E-011  2.06527E-011
  3.03325E-011  4.52357E-011  6.83720E-011  1.04226E-010  1.59140E-010  2.41613E-010
  3.62455E-010  5.34876E-010  7.74988E-010  1.10402E-009  1.55539E-009  2.19336E-009
  3.15645E-009  4.75060E-009  7.63582E-009  1.31795E-008  2.40927E-008  4.55260E-008
  8.68860E-008 -1.64753E-007 -3.07444E-007 -5.61986E-007 -1.00453E-006 -1.75550E-006
 -3.00086E-006 -5.02083E-006 -8.22683E-006 -1.32052E-005 -2.07618E-005 -3.19510E-005
 -4.80545E-005 -7.04628E-005 -1.00424E-004 -1.38714E-004 -1.85453E-004 -2.40477E-004
  3.04726E-004  3.82853E-004  4.86792E-004  6.39778E-004  8.81069E-004  1.27366E-003
 -1.91927E-003 -2.98341E-003 -4.72344E-003 -7.49305E-003 -1.16808E-002 -1.75585E-002
 -2.50578E-002 -3.34998E-002 -4.13709E-002 -4.65234E-002 -4.71586E-002 -4.30245E-002
 -3.56049E-002 -2.70833E-002 -1.91956E-002 -1.28310E-002 -8.19148E-003 -5.06706E-003
 -3.07735E-003 -1.84803E-003 -1.09606E-003 -6.37432E-004 -3.60378E-004 -1.96845E-004
 -1.03709E-004 -5.28926E-005 -2.63497E-005 -1.30057E-005  6.47725E-006  3.31755E-006
  1.77311E-006  9.93973E-007  5.81327E-007  3.50361E-007  2.14489E-007 -1.31670E-007
 -8.02653E-008 -4.82993E-008 -2.86385E-008  1.67837E-008  9.80663E-009  5.79486E-009
  3.52307E-009  2.23412E-009  1.48194E-009  1.01787E-009  7.11086E-010 -4.96110E-010
 -3.40762E-010 -2.28252E-010 -1.48255E-010 -9.30921E-011 -5.64273E-011 -3.30002E-011
 -1.86210E-011  1.01411E-011  5.33302E-012  2.70973E-012  1.33120E-012
  1.37562E-014  2.42129E-014  4.08819E-014  6.61659E-014  1.02606E-013  1.52443E-013
  2.17058E-013  2.96444E-013  3.88956E-013  4.91589E-013  6.01018E-013  7.15459E-013
  8.37227E-013  9.75727E-013  1.15052E-012  1.39415E-012  1.75459E-012  2.29745E-012
  3.10861E-012  4.29910E-012  6.01589E-012  8.46502E-012  1.19569E-011  1.69876E-011
  2.43691E-011  3.54235E-011  5.22430E-011  7.80088E-011  1.17350E-010  1.76726E-010
  2.64861E-010  3.93450E-010  5.78769E-010  8.45870E-010  1.23923E-009  1.84820E-009
  2.86414E-009  4.70141E-009  8.24009E-009  1.52890E-008  2.94302E-008  5.74997E-008
  1.12103E-007 -2.15781E-007 -4.07782E-007 -7.54847E-007 -1.36804E-006 -2.42819E-006
 -4.22321E-006 -7.20048E-006 -1.20376E-005 -1.97318E-005 -3.17007E-005 -4.98625E-005
 -7.66199E-005 -1.14622E-004 -1.66173E-004 -2.32313E-004 -3.11899E-004 -4.01462E-004
 -4.96758E-004  5.96598E-004  7.08468E-004  8.54440E-004  1.07645E-003  1.44299E-003
  2.06241E-003 -3.10684E-003 -4.84021E-003 -7.62343E-003 -1.18534E-002 -1.78100E-002
 -2.54268E-002 -3.40106E-002 -4.20064E-002 -4.72057E-002 -4.77690E-002 -4.34656E-002
 -3.58506E-002 -2.71712E-002 -1.91866E-002 -1.27785E-002 -8.12955E-003 -5.01238E-003
 -3.03539E-003 -1.81870E-003 -1.07711E-003 -6.26119E-004 -3.54219E-004 -1.93868E-004
 -1.02510E-004 -5.25767E-005 -2.64034E-005 -1.31701E-005  6.64144E-006  3.44605E-006
  1.86302E-006  1.05315E-006  6.18956E-007  3.73837E-007  2.28975E-007 -1.40533E-007
 -8.56383E-008 -5.15194E-008 -3.05445E-008  1.79002E-008  1.04588E-008  6.17963E-009
  3.75633E-009  2.38156E-009  1.57954E-009  1.08490E-009  7.57965E-010 -5.28857E-010
 -3.63260E-010 -2.43301E-010 -1.57997E-010 -9.91776E-011 -6.00916E-011 -3.51270E-011
 -1.98117E-011  1.07850E-011  5.66986E-012  2.88051E-012  1.41530E-012
  8.42023E-015  1.48228E-014  2.50437E-014  4.05773E-014  6.30246E-014  9.38390E-014
  1.34008E-013  1.83772E-013  2.42525E-013  3.09093E-013  3.82514E-013  4.63393E-013
  5.55783E-013  6.69422E-013  8.22115E-013  1.04202E-012  1.36962E-012  1.85945E-012
  2.58170E-012  3.62503E-012  5.10300E-012  7.16893E-012  1.00469E-011  1.40896E-011
  1.98766E-011  2.83673E-011  4.11235E-011  6.06170E-011  9.06440E-011  1.36900E-010
  2.07844E-010  3.16205E-010  4.81986E-010  7.39011E-010  1.14973E-009  1.83842E-009
  3.06384E-009  5.37186E-009  9.90285E-009  1.89842E-008  3.72277E-008  7.34955E-008
  1.44333E-007  2.79848E-007 -5.33633E-007 -9.99178E-007 -1.83637E-006 -3.31289E-006
 -5.86645E-006 -1.01952E-005 -1.73843E-005 -2.90766E-005 -4.76794E-005 -7.65609E-005
 -1.20088E-004 -1.83237E-004 -2.70471E-004 -3.83779E-004 -5.20329E-004 -6.70944E-004
 -8.21319E-004 -9.57798E-004  1.07746E-003  1.19853E-003  1.36631E-003  1.65560E-003
  2.17725E-003 -3.09578E-003 -4.65288E-003 -7.17156E-003 -1.09999E-002 -1.63681E-002
 -2.31773E-002 -3.07613E-002 -3.77261E-002 -4.21759E-002 -4.25793E-002 -3.87708E-002
 -3.20744E-002 -2.44069E-002 -1.73052E-002 -1.15720E-002 -7.39408E-003 -4.58095E-003
 -2.78794E-003 -1.67816E-003 -9.97888E-004 -5.82199E-004 -3.30643E-004 -1.81830E-004
 -9.67679E-005 -5.00735E-005 -2.54439E-005 -1.28780E-005  6.60114E-006  3.48032E-006
  1.90643E-006  1.08708E-006  6.41586E-007  3.87863E-007  2.37367E-007  1.45478E-007
 -8.85345E-008 -5.32110E-008 -3.15297E-008  1.84729E-008  1.07924E-008  6.37643E-009
  3.87564E-009  2.45693E-009  1.62937E-009  1.11906E-009  7.81814E-010 -5.45479E-010
 -3.74642E-010 -2.50876E-010 -1.62868E-010 -1.02194E-010 -6.18899E-011 -3.61596E-011
 -2.03839E-011  1.10917E-011  5.82940E-012  2.96141E-012  1.45549E-012
  5.27313E-015  9.18551E-015  1.53953E-014  2.47993E-014  3.83696E-014  5.70189E-014
  8.14381E-014  1.11971E-013  1.48627E-013  1.91343E-013  2.40599E-013  2.98430E-013
  3.69834E-013  4.64473E-013  5.98535E-013  7.96577E-013  1.09318E-012  1.53434E-012
  2.17876E-012  3.09999E-012  4.39138E-012  6.17790E-012  8.64164E-012  1.20712E-011
  1.69501E-011  2.41043E-011  3.49414E-011  5.18273E-011  7.86835E-011  1.21947E-010
  1.92164E-010  3.06744E-010  4.95010E-010  8.08016E-010  1.33868E-009  2.26437E-009
  3.93716E-009  7.07204E-009  1.31272E-008  2.50456E-008  4.86546E-008  9.52327E-008
  1.86129E-007  3.60947E-007  6.91827E-007 -1.30784E-006 -2.43542E-006 -4.46273E-006
 -8.03843E-006 -1.42179E-005 -2.46748E-005 -4.20001E-005 -7.00927E-005 -1.14578E-004
 -1.83008E-004 -2.84377E-004 -4.27346E-004 -6.16825E-004 -8.49139E-004 -1.10699E-003
 -1.35782E-003 -1.56195E-003 -1.69321E-003  1.76205E-003  1.82365E-003  1.96858E-003
  2.31327E-003  3.00646E-003 -4.24693E-003 -6.28765E-003 -9.38974E-003 -1.37034E-002
 -1.90946E-002 -2.49776E-002 -3.02533E-002 -3.35348E-002 -3.37597E-002 -3.08351E-002
 -2.57026E-002 -1.97504E-002 -1.41505E-002 -9.56630E-003 -6.18521E-003 -3.88074E-003
 -2.39151E-003 -1.45574E-003 -8.73750E-004 -5.13780E-004 -2.93931E-004 -1.62949E-004
 -8.75926E-005 -4.59151E-005 -2.37136E-005 -1.22339E-005  6.39893E-006  3.43652E-006
  1.90883E-006  1.09720E-006  6.49253E-007  3.92079E-007  2.39267E-007  1.46176E-007
 -8.87166E-008 -5.32139E-008 -3.14914E-008  1.84379E-008  1.07689E-008  6.36209E-009
  3.86693E-009  2.45140E-009  1.62566E-009  1.11648E-009  7.79980E-010 -5.44153E-010
 -3.73674E-010 -2.50165E-010 -1.62349E-010 -1.01824E-010 -6.16347E-011 -3.59916E-011
 -2.02791E-011  1.10304E-011  5.79602E-012  2.94476E-012  1.44811E-012
  3.67989E-015  6.20760E-015  1.01298E-014  1.59663E-014  2.42846E-014  3.56363E-014
  5.04943E-014  6.92311E-014  9.22067E-014  1.20040E-013  1.54131E-013  1.97478E-013
  2.55780E-013  3.38786E-013  4.61776E-013  6.47085E-013  9.25521E-013  1.33772E-012
  1.93574E-012  2.78584E-012  3.97470E-012  5.62323E-012  7.91520E-012  1.11530E-011
  1.58605E-011  2.29672E-011  3.41315E-011  5.23059E-011  8.27160E-011  1.34547E-010
  2.23823E-010  3.78303E-010  6.45910E-010  1.10968E-009  1.91565E-009  3.32771E-009
  5.83893E-009  1.03996E-008  1.88786E-008  3.49736E-008  6.59631E-008  1.26006E-007
  2.42260E-007  4.66064E-007  8.93041E-007  1.69827E-006 -3.19555E-006 -5.93300E-006
 -1.08407E-005 -1.94525E-005 -3.42340E-005 -5.90652E-005 -9.99119E-005 -1.65619E-004
 -2.68488E-004 -4.23955E-004 -6.48489E-004 -9.54911E-004 -1.34381E-003 -1.78989E-003
 -2.22893E-003 -2.56563E-003 -2.72015E-003 -2.68803E-003 -2.55581E-003  2.45930E-003
  2.53700E-003  2.92141E-003  3.75818E-003 -5.21697E-003 -7.46164E-003 -1.05642E-002
 -1.43815E-002 -1.84540E-002 -2.20090E-002 -2.41505E-002 -2.42356E-002 -2.22243E-002
 -1.87032E-002 -1.45593E-002 -1.05884E-002 -7.27937E-003 -4.79546E-003 -3.06910E-003
 -1.92811E-003 -1.19378E-003 -7.26704E-004 -4.32416E-004 -2.50143E-004 -1.40352E-004
 -7.65454E-005 -4.08499E-005 -2.15557E-005 -1.13888E-005  6.09889E-006  3.34122E-006
  1.88112E-006  1.08803E-006  6.43854E-007  3.87304E-007  2.35037E-007  1.42788E-007
  8.62528E-008 -5.15552E-008  3.04389E-008  1.77972E-008  1.03878E-008  6.13556E-009
  3.72925E-009  2.36429E-009  1.56800E-009  1.07690E-009  7.52304E-010 -5.24794E-010
 -3.60315E-010 -2.41156E-010 -1.56446E-010 -9.80780E-011 -5.93381E-011 -3.46335E-011
 -1.95056E-011  1.06066E-011  5.57314E-012  2.83253E-012  1.39423E-012
  3.23929E-015  5.16966E-015  8.01783E-015  1.20759E-014  1.76572E-014  2.50775E-014
  3.46564E-014  4.67732E-014  6.20253E-014  8.15434E-014  1.07508E-013  1.43897E-013
  1.97454E-013  2.78834E-013  4.03866E-013  5.94853E-013  8.81917E-013  1.30462E-012
  1.91449E-012  2.78004E-012  3.99712E-012  5.71009E-012  8.15343E-012  1.17307E-011
  1.71622E-011  2.57585E-011  3.99270E-011  6.41025E-011  1.06435E-010  1.81780E-010
  3.16864E-010  5.58947E-010  9.90134E-010  1.75104E-009  3.08115E-009  5.39138E-009
  9.40241E-009  1.64186E-008  2.88779E-008  5.14485E-008  9.31820E-008  1.71679E-007
  3.21033E-007  6.06775E-007  1.15335E-006  2.19302E-006  4.14912E-006 -7.77074E-006
 -1.43410E-005 -2.59904E-005 -4.61682E-005 -8.03583E-005 -1.37129E-004 -2.29490E-004
 -3.76186E-004 -6.02201E-004 -9.37676E-004 -1.41378E-003 -2.04979E-003 -2.82061E-003
 -3.61029E-003 -4.20753E-003 -4.41083E-003 -4.18636E-003 -3.70480E-003 -3.21535E-003
  2.91414E-003  2.92023E-003  3.31906E-003 -4.19596E-003 -5.62629E-003 -7.62198E-003
 -1.00551E-002 -1.26036E-002 -1.47752E-002 -1.60402E-002 -1.60421E-002 -1.47679E-002
 -1.25534E-002 -9.91715E-003 -7.34763E-003 -5.16445E-003 -3.48839E-003 -2.29167E-003
 -1.47590E-003 -9.33844E-004 -5.78906E-004 -3.49954E-004 -2.05561E-004 -1.17293E-004
 -6.52550E-005 -3.56596E-005 -1.93300E-005  1.05025E-005  5.77037E-006  3.22443E-006
  1.83667E-006  1.06586E-006  6.28617E-007  3.75314E-007  2.25700E-007  1.35919E-007
  8.15006E-008  4.84434E-008  2.84913E-008  1.66183E-008  9.68679E-009  5.71824E-009
  3.47515E-009  2.20335E-009  1.46141E-009  1.00376E-009  7.01201E-010 -4.89101E-010
 -3.35749E-010 -2.24655E-010 -1.45691E-010 -9.12989E-011 -5.52131E-011 -3.22131E-011
 -1.81370E-011  9.86136E-012  5.18274E-012  2.63604E-012  1.29947E-012
  3.74767E-015  5.67320E-015  8.33421E-015  1.18895E-014  1.64937E-014  2.23088E-014
  2.95574E-014  3.86544E-014  5.04602E-014  6.66983E-014  9.05720E-014  1.27587E-013
  1.86555E-013  2.80722E-013  4.28951E-013  6.56960E-013  9.98790E-013  1.49908E-012
  2.21748E-012  3.23768E-012  4.68568E-012  6.76517E-012  9.82421E-012  1.44796E-011
  2.18493E-011  3.39918E-011  5.47394E-011  9.12728E-011  1.57042E-010  2.77031E-010
  4.96909E-010  8.98328E-010  1.62361E-009  2.91468E-009  5.17456E-009  9.06793E-009
  1.56968E-008  2.69287E-008  4.60424E-008  7.90199E-008  1.37136E-007  2.42097E-007
  4.36119E-007  8.01317E-007  1.49602E-006  2.82010E-006  5.32653E-006 -1.00014E-005
 -1.85404E-005 -3.37616E-005 -6.02312E-005 -1.05237E-004 -1.80285E-004 -3.03202E-004
 -5.00578E-004 -8.10220E-004 -1.28368E-003 -1.98700E-003 -2.98497E-003 -4.27495E-003
 -5.66614E-003 -6.73185E-003 -7.02739E-003 -6.46376E-003 -5.39338E-003 -4.29731E-003
  3.48250E-003  3.05177E-003  3.01672E-003  3.37847E-003 -4.13836E-003 -5.26647E-003
 -6.65747E-003 -8.10350E-003 -9.31442E-003 -9.99647E-003 -9.96135E-003 -9.20585E-003
 -7.91013E-003 -6.35582E-003 -4.81665E-003 -3.47967E-003 -2.42338E-003 -1.64228E-003
 -1.08867E-003 -7.06366E-004 -4.47455E-004 -2.75871E-004 -1.65317E-004 -9.64574E-005
 -5.50694E-005  3.09914E-005  1.73345E-005  9.70790E-006  5.47187E-006  3.11244E-006
  1.78802E-006  1.03727E-006  6.07314E-007  3.58424E-007  2.12724E-007  1.26496E-007
  7.50373E-008  4.42293E-008  2.58570E-008  1.50220E-008  8.73561E-009  5.15049E-009
  3.12865E-009  1.98351E-009  1.31569E-009  9.03725E-010  6.31317E-010 -4.40321E-010
 -3.02216E-010 -2.02171E-010 -1.31073E-010 -8.21119E-011 -4.96418E-011 -2.89555E-011
 -1.63014E-011  8.86487E-012  4.66187E-012  2.37416E-012  1.17307E-012
  5.16269E-015  7.58392E-015  1.07721E-014  1.48089E-014  1.97464E-014  2.56454E-014
  3.26887E-014  4.14124E-014  5.31089E-014  7.04453E-014  9.83230E-014  1.44965E-013
  2.23170E-013  3.51636E-013  5.56278E-013  8.71617E-013  1.34266E-012  2.02847E-012
  3.00971E-012  4.40445E-012  6.39940E-012  9.30886E-012  1.36833E-011  2.05098E-011
  3.15859E-011  5.02357E-011  8.26879E-011  1.40726E-010  2.46683E-010  4.42558E-010
  8.06019E-010  1.47722E-009  2.70170E-009  4.89617E-009 -8.74666E-009 -1.53554E-008
  2.64713E-008  4.48853E-008  7.51712E-008  1.25166E-007  2.08988E-007  3.53198E-007
  6.09189E-007  1.07752E-006  1.95411E-006  3.61379E-006  6.75291E-006  1.26175E-005
 -2.33483E-005 -4.24891E-005 -7.57520E-005 -1.32231E-004 -2.26354E-004 -3.80818E-004
 -6.30574E-004 -1.02835E-003 -1.65368E-003 -2.62391E-003 -4.07957E-003 -6.07184E-003
 -8.32087E-003 -1.00795E-002 -1.05187E-002 -9.46255E-003 -7.55989E-003 -5.65466E-003
 -4.21463E-003  3.31563E-003  2.87798E-003  2.81832E-003  3.07755E-003 -3.59698E-003
 -4.28936E-003 -5.02364E-003 -5.63603E-003 -5.96971E-003 -5.92701E-003 -5.50501E-003
 -4.79274E-003 -3.93164E-003 -3.06243E-003 -2.28542E-003 -1.64813E-003 -1.15573E-003
 -7.90318E-004 -5.26939E-004 -3.42012E-004  2.15858E-004  1.32592E-004  7.95296E-005
  4.68329E-005  2.72472E-005  1.57524E-005  9.08615E-006  5.23955E-006  3.02225E-006
  1.74408E-006  1.00757E-006  5.83422E-007  3.39003E-007  1.97716E-007  1.15590E-007
  6.75532E-008  3.93438E-008  2.27966E-008  1.31624E-008  7.62408E-009  4.48497E-009
  2.72136E-009  1.72457E-009  1.14381E-009  7.85658E-010  5.48827E-010 -3.82760E-010
 -2.62677E-010 -1.75692E-010 -1.13884E-010 -7.13304E-011 -4.31177E-011 -2.51496E-011
  1.41616E-011  7.70565E-012  4.05694E-012  2.07033E-012  1.02645E-012
  7.56358E-015  1.09676E-014  1.53435E-014  2.07272E-014  2.70986E-014  3.44564E-014
  4.30146E-014  5.35895E-014  6.82478E-014  9.12759E-014  1.30493E-013  1.98866E-013
  3.16315E-013  5.11547E-013  8.23818E-013  1.30481E-012  2.02144E-012  3.06170E-012
  4.54738E-012  6.66066E-012  9.69579E-012  1.41550E-011  2.09229E-011  3.15860E-011
  4.90314E-011  7.86013E-011  1.30346E-010  2.23417E-010  3.94459E-010  7.13143E-010
  1.30972E-009  2.42158E-009  4.46772E-009 -8.16149E-009 -1.46724E-008 -2.58506E-008
 -4.45419E-008  7.50637E-008  1.24029E-007  2.01959E-007  3.26650E-007  5.30258E-007
  8.73973E-007  1.47741E-006  2.57497E-006  4.61811E-006  8.44912E-006  1.55756E-005
 -2.85772E-005 -5.16901E-005 -9.16729E-005 -1.59195E-004 -2.71156E-004 -4.54401E-004
 -7.51294E-004 -1.22860E-003 -1.99372E-003 -3.21755E-003 -5.12393E-003 -7.83117E-003
 -1.09789E-002 -1.34832E-002 -1.40918E-002 -1.25288E-002 -9.76811E-003 -7.04455E-003
 -4.99275E-003 -3.65969E-003  2.87855E-003  2.49399E-003  2.40214E-003  2.52561E-003
 -2.78821E-003 -3.10306E-003 -3.37578E-003 -3.52129E-003 -3.48622E-003 -3.26380E-003
 -2.89180E-003 -2.43449E-003  1.95873E-003  1.51566E-003  1.13402E-003  8.23244E-004
  5.80681E-004  3.97998E-004  2.65062E-004  1.71698E-004  1.08459E-004  6.70842E-005
  4.08250E-005  2.45523E-005  1.46359E-005  8.65839E-006  5.08257E-006  2.95892E-006
  1.70855E-006  9.79803E-007  5.59448E-007  3.19017E-007  1.82139E-007  1.04227E-007
  5.97341E-008  3.42254E-008  1.95803E-008  1.12016E-008  6.44793E-009  3.77837E-009
  2.28762E-009  1.44815E-009  9.60044E-010  6.59313E-010  4.60526E-010 -3.21155E-010
 -2.20383E-010 -1.47393E-010 -9.55348E-011 -5.98371E-011  3.61739E-011  2.11056E-011
  1.18916E-011  6.47770E-012  3.41691E-012  1.74914E-012  8.71522E-013
  1.11061E-014  1.60180E-014  2.22672E-014  2.98612E-014  3.87256E-014  4.88350E-014
  6.05413E-014  7.52030E-014  9.62287E-014  1.30620E-013  1.91047E-013  2.98371E-013
  4.84448E-013  7.94941E-013  1.29202E-012  2.05734E-012  3.19664E-012  4.84957E-012
  7.21078E-012  1.05735E-011  1.54126E-011  2.25370E-011  3.33636E-011  5.04183E-011
  7.82784E-011  1.25405E-010  2.07766E-010  3.55995E-010  6.29263E-010  1.14130E-009
  2.10721E-009  3.92335E-009  7.29595E-009 -1.34348E-008 -2.43250E-008 -4.30817E-008
 -7.43953E-008 -1.25102E-007 -2.05044E-007  3.28677E-007  5.18540E-007  8.12964E-007
  1.28265E-006  2.06467E-006  3.42841E-006  5.89534E-006  1.04410E-005  1.88096E-005
 -3.39686E-005 -6.07394E-005 -1.06708E-004 -1.83682E-004 -3.10218E-004 -5.15870E-004
 -8.47901E-004 -1.38235E-003 -2.24420E-003 -3.63585E-003 -5.82711E-003 -8.97056E-003
 -1.26579E-002 -1.56184E-002 -1.63626E-002 -1.45466E-002 -1.13084E-002 -8.09482E-003
 -5.64386E-003 -4.00212E-003  2.96595E-003  2.34629E-003  2.01757E-003  1.89377E-003
  1.90541E-003  1.98845E-003 -2.08249E-003  2.13586E-003  2.11387E-003  2.00460E-003
  1.81802E-003  1.57876E-003  1.31632E-003  1.05683E-003  8.19062E-004  6.13789E-004
  4.45268E-004  3.13070E-004  2.13721E-004  1.42042E-004  9.22365E-005  5.87526E-005
  3.68400E-005  2.27920E-005  1.39229E-005  8.39237E-006  4.98554E-006  2.91612E-006
  1.67970E-006  9.54356E-007  5.36553E-007  2.99735E-007  1.67078E-007  9.32305E-008
  5.21577E-008  2.92554E-008  1.64486E-008  9.28612E-009  5.29502E-009  3.08331E-009
  1.85961E-009  1.17469E-009  7.77920E-010  5.33972E-010  3.72894E-010 -2.60020E-010
 -1.78428E-010 -1.19338E-010 -7.73599E-011 -4.84647E-011  2.93109E-011  1.71133E-011
  9.65324E-012  5.26801E-012  2.78687E-012  1.43311E-012  7.19110E-013
  1.59709E-014  2.29757E-014  3.18467E-014  4.25733E-014  5.50427E-014  6.92603E-014
  8.58803E-014  1.07211E-013  1.38868E-013  1.92212E-013  2.87624E-013  4.58497E-013
  7.55679E-013  1.25199E-012  2.04670E-012  3.27059E-012  5.09403E-012  7.74348E-012
  1.15363E-011  1.69506E-011  2.47559E-011  3.62500E-011  5.36803E-011  8.10142E-011
  1.25396E-010  2.00007E-010  3.29800E-010  5.62976E-010  9.93566E-010  1.80442E-009
  3.34563E-009  6.27014E-009  1.17539E-008 -2.18274E-008 -3.98345E-008 -7.10042E-008
 -1.23095E-007 -2.07069E-007 -3.37865E-007 -5.35714E-007  8.29228E-007  1.26305E-006
  1.91553E-006  2.93633E-006  4.62036E-006  7.54209E-006  1.27805E-005  2.22636E-005
  3.92524E-005 -6.89867E-005 -1.19578E-004 -2.03429E-004 -3.39755E-004 -5.58996E-004
 -9.09879E-004 -1.47050E-003 -2.36666E-003 -3.79470E-003 -6.00460E-003 -9.12046E-003
 -1.27322E-002 -1.56355E-002 -1.64361E-002 -1.47872E-002 -1.17085E-002 -8.54807E-003
 -6.03808E-003 -4.27050E-003 -3.08346E-003  2.30813E-003  1.82438E-003  1.54804E-003
  1.41514E-003  1.37308E-003  1.37672E-003  1.38808E-003  1.37862E-003  1.33152E-003
  1.24197E-003  1.11516E-003  9.62717E-004  7.99003E-004  6.37877E-004  4.90446E-004
  3.63866E-004  2.61184E-004  1.82001E-004  1.23594E-004  8.21118E-005  5.35483E-005
  3.43524E-005  2.16933E-005  1.34751E-005  8.22012E-006 -4.91607E-006 -2.87923E-006
  1.65154E-006  9.29292E-007  5.14556E-007  2.81619E-007  1.53133E-007  8.31320E-008
  4.52261E-008  2.47122E-008  1.35830E-008  7.52954E-009  4.23463E-009  2.44198E-009
  1.46347E-009  9.20943E-010  6.08618E-010  4.17335E-010  2.91309E-010 -2.03101E-010
 -1.39376E-010 -9.32368E-011 -6.04605E-011 -3.78978E-011  2.29387E-011  1.34091E-011
  7.57765E-012  4.14681E-012  2.20304E-012  1.14023E-012  5.77808E-013
  2.23052E-014  3.20405E-014  4.43406E-014  5.91874E-014  7.64536E-014  9.62627E-014
  1.19823E-013  1.50993E-013  1.98837E-013  2.81407E-013  4.30816E-013  6.99484E-013
  1.16715E-012  1.94823E-012  3.19934E-012  5.12828E-012  8.00830E-012  1.22060E-011
  1.82382E-011 -2.68820E-011 -3.93772E-011  5.77858E-011  8.56294E-011  1.29050E-010
  1.99026E-010  3.15765E-010  5.17638E-010  8.79327E-010  1.54806E-009  2.81368E-009
  5.23839E-009  9.88410E-009  1.86851E-008 -3.50114E-008 -6.44394E-008 -1.15681E-007
 -2.01532E-007 -3.39626E-007 -5.52892E-007 -8.70015E-007  1.32726E-006  1.97489E-006
  2.89466E-006  4.23940E-006  6.31268E-006  9.71390E-006  1.55788E-005  2.59421E-005
  4.42322E-005  7.59037E-005 -1.29266E-004 -2.16773E-004 -3.57354E-004 -5.80605E-004
 -9.33412E-004 -1.48924E-003 -2.36022E-003 -3.70683E-003 -5.71057E-003 -8.42654E-003
 -1.14877E-002 -1.39463E-002 -1.47361E-002 -1.35560E-002 -1.11171E-002 -8.44101E-003
 -6.15782E-003 -4.42731E-003 -3.18396E-003 -2.31925E-003  1.73912E-003  1.36944E-003
  1.15222E-003  1.04126E-003  9.98129E-004  9.89907E-004  9.89247E-004  9.75560E-004
  9.36198E-004  8.66822E-004  7.70649E-004  6.56472E-004  5.35763E-004  4.19591E-004
  3.16284E-004  2.30387E-004  1.62908E-004  1.12328E-004  7.58211E-005  5.02360E-005
  3.27091E-005  2.09213E-005 -1.31253E-005 -8.05982E-006 -4.83495E-006 -2.82988E-006
 -1.61583E-006  9.01172E-007  4.92243E-007  2.64424E-007  1.40424E-007  7.41482E-008
  3.91426E-008  2.07527E-008  1.10924E-008  6.00303E-009  3.31176E-009  1.88249E-009
  1.11698E-009  6.98478E-010  4.59939E-010  3.14802E-010  2.19558E-010 -1.53039E-010
 -1.05032E-010 -7.02877E-011 -4.56068E-011 -2.86131E-011  1.73414E-011  1.01561E-011
  5.75497E-012  3.16204E-012  1.69000E-012  8.82633E-013  4.53352E-013
  3.01617E-014  4.32796E-014  5.98320E-014  7.98073E-014  1.03107E-013  1.30108E-013
  1.62940E-013  2.07846E-013  2.79037E-013  4.04383E-013  6.33106E-013  1.04532E-012
  1.76296E-012  2.96152E-012  4.88282E-012  7.85076E-012  1.22963E-011  1.88047E-011
 -2.82065E-011 -4.17498E-011 -6.14075E-011  9.04146E-011  1.34213E-010  2.02171E-010
  3.10898E-010  4.90893E-010  8.00264E-010  1.35301E-009  2.37638E-009  4.32353E-009
  8.08521E-009  1.53657E-008  2.93051E-008 -5.54237E-008 -1.02906E-007 -1.86102E-007
 -3.25931E-007 -5.50657E-007 -8.95577E-007 -1.40167E-006 -2.11467E-006  3.08847E-006
  4.40045E-006  6.19128E-006  8.74804E-006  1.26560E-005  1.90477E-005  2.99710E-005
  4.88789E-005  8.12280E-005 -1.35219E-004 -2.22900E-004 -3.62189E-004 -5.80554E-004
 -9.20713E-004 -1.44745E-003 -2.25295E-003 -3.45361E-003 -5.15623E-003 -7.35218E-003
 -9.74259E-003 -1.16716E-002 -1.24249E-002 -1.17565E-002 -1.00610E-002 -7.99858E-003
 -6.06124E-003 -4.46085E-003 -3.23048E-003 -2.32988E-003  1.69801E-003  1.27469E-003
  1.00877E-003  8.58626E-004  7.89298E-004  7.69941E-004  7.73239E-004  7.76389E-004
  7.62775E-004  7.23409E-004  6.57338E-004  5.70449E-004  4.72736E-004  3.74929E-004
  2.85685E-004  2.10164E-004  1.50053E-004  1.04488E-004  7.12330E-005 -4.76522E-005
 -3.12984E-005 -2.01648E-005 -1.27192E-005 -7.83634E-006 -4.70596E-006 -2.75074E-006
 -1.56432E-006 -8.66159E-007  4.67901E-007  2.47442E-007  1.28709E-007  6.62318E-008
  3.39321E-008  1.74186E-008  9.01500E-009  4.73547E-009  2.54645E-009  1.41824E-009
  8.29027E-010  5.13289E-010  3.36006E-010  2.29264E-010  1.59676E-010 -1.11251E-010
 -7.63644E-011 -5.11320E-011 -3.32085E-011  2.08628E-011  1.26684E-011  7.43934E-012
  4.23184E-012  2.33833E-012  1.26024E-012  6.66395E-013  3.48563E-013
  3.94405E-014  5.65442E-014  7.81097E-014  1.04156E-013  1.34680E-013  1.70516E-013
  2.15215E-013  2.78505E-013  3.81919E-013  5.67133E-013  9.07276E-013  1.52114E-012
  2.58978E-012  4.37498E-012  7.24025E-012  1.16780E-011  1.83526E-011 -2.81782E-011
 -4.24639E-011 -6.31777E-011 -9.34063E-011  1.38144E-010  2.05668E-010  3.10045E-010
  4.76002E-010  7.48848E-010  1.21521E-009  2.04647E-009  3.58819E-009  6.53840E-009
  1.22875E-008  2.35296E-008  4.52833E-008 -8.64485E-008 -1.61910E-007 -2.94946E-007
 -5.19288E-007 -8.79786E-007 -1.43057E-006 -2.23031E-006 -3.33626E-006 -4.80194E-006
  6.68790E-006  9.09997E-006  1.22744E-005  1.67341E-005  2.35397E-005  3.46539E-005
  5.34118E-005  8.50743E-005  1.37473E-004 -2.21920E-004 -3.54859E-004 -5.60901E-004
 -8.77421E-004 -1.35921E-003 -2.07920E-003 -3.11792E-003 -4.52960E-003 -6.27142E-003
 -8.11298E-003 -9.62128E-003 -1.03349E-002 -1.00504E-002 -8.94187E-003 -7.40117E-003
 -5.79756E-003 -4.36190E-003 -3.19247E-003 -2.30084E-003 -1.65482E-003  1.20858E-003
  9.18409E-004  7.47013E-004  6.62139E-004  6.34517E-004  6.37325E-004  6.47194E-004
  6.46034E-004  6.22831E-004  5.74493E-004 -5.05044E-004 -4.23134E-004 -3.38724E-004
 -2.60210E-004 -1.92860E-004 -1.38685E-004 -9.72449E-005 -6.67395E-005 -4.49230E-005
 -2.96650E-005 -1.91953E-005 -1.21453E-005 -7.49619E-006 -4.50346E-006 -2.62933E-006
 -1.49081E-006 -8.21089E-007 -4.39888E-007  2.29823E-007  1.17549E-007  5.91650E-008
  2.94906E-008  1.46634E-008  7.33197E-009  3.72057E-009  1.93751E-009  1.04984E-009
  6.00649E-010  3.66351E-010  2.37609E-010  1.61318E-010  1.12096E-010 -7.80425E-011
 -5.35784E-011 -3.59030E-011 -2.33484E-011  1.46963E-011  8.94769E-012  5.27410E-012
  3.01625E-012  1.67967E-012  9.15657E-013  4.92348E-013  2.63751E-013
  4.98462E-014  7.14066E-014  9.85827E-014  1.31458E-013  1.70229E-013  2.16456E-013
  2.75754E-013  3.62695E-013  5.08772E-013  7.74221E-013  1.26419E-012  2.14926E-012
  3.68999E-012  6.26515E-012  1.04055E-011  1.68387E-011 -2.65616E-011 -4.09656E-011
 -6.20636E-011 -9.28883E-011 -1.38167E-010  2.05463E-010  3.07134E-010  4.63933E-010
  7.12040E-010  1.11761E-009  1.80761E-009  3.03538E-009  5.31752E-009  9.71087E-009
  1.83476E-008  3.54083E-008  6.87621E-008 -1.32475E-007 -2.50189E-007 -4.58912E-007
 -8.12031E-007 -1.37961E-006 -2.24381E-006 -3.48845E-006 -5.18453E-006 -7.37854E-006
 -1.00958E-005  1.33759E-005  1.73604E-005  2.24535E-005  2.95739E-005  4.05067E-005
  5.83445E-005  8.79884E-005  1.36700E-004  2.14830E-004 -3.37108E-004 -5.25002E-004
 -8.10225E-004 -1.23783E-003 -1.86477E-003 -2.74759E-003 -3.91277E-003 -5.30939E-003
 -6.76276E-003 -7.97853E-003 -8.64361E-003 -8.58485E-003 -7.85830E-003 -6.69607E-003
 -5.37607E-003 -4.11855E-003 -3.04819E-003 -2.20560E-003 -1.57942E-003 -1.13695E-003
  8.42387E-004  6.63187E-004  5.70076E-004  5.35832E-004  5.35104E-004 -5.45459E-004
 -5.49125E-004 -5.34719E-004 -4.98151E-004 -4.42040E-004 -3.73557E-004 -3.01439E-004
 -2.33312E-004 -1.74160E-004 -1.26089E-004 -8.89789E-005 -6.14250E-005 -4.15593E-005
 -2.75621E-005 -1.78946E-005 -1.13494E-005 -7.01504E-006 -4.21642E-006 -2.46036E-006
 -1.39247E-006 -7.64280E-007 -4.07133E-007 -2.10867E-007  1.06496E-007  5.26669E-008
  2.56489E-008  1.23890E-008  5.98809E-009  2.92813E-009  1.46870E-009  7.68530E-010
  4.26996E-010  2.54830E-010  1.62979E-010  1.09793E-010  7.60128E-011 -5.28541E-011
 -3.62900E-011 -2.43426E-011  1.58583E-011  1.00074E-011  6.11484E-012  3.62267E-012
  2.08693E-012  1.17451E-012  6.50205E-013  3.57414E-013  1.97383E-013
  6.08712E-014  8.71384E-014  1.20248E-013  1.60398E-013  2.08118E-013  2.66039E-013
  3.42603E-013  4.58784E-013  6.59000E-013  1.02735E-012  1.70999E-012  2.94391E-012
  5.09209E-012  8.68546E-012  1.44750E-011  2.35044E-011 -3.72247E-011 -5.76929E-011
 -8.79169E-011 -1.32444E-010 -1.98334E-010 -2.96775E-010  4.45831E-010  6.75494E-010
  1.03767E-009  1.62708E-009  2.62626E-009  4.40236E-009  7.71233E-009  1.41232E-008
  2.68346E-008  5.21891E-008  1.02238E-007 -1.98677E-007 -3.78137E-007 -6.98021E-007
 -1.24085E-006 -2.11379E-006 -3.43965E-006 -5.33729E-006 -7.89402E-006 -1.11396E-005
 -1.50388E-005 -1.95239E-005  2.45880E-005  3.04548E-005  3.78336E-005  4.82561E-005
  6.44798E-005  9.09282E-005  1.34153E-004  2.03405E-004 -3.11593E-004 -4.77017E-004
 -7.25882E-004 -1.09428E-003 -1.62616E-003 -2.36225E-003 -3.31641E-003 -4.44261E-003
 -5.60834E-003 -6.60237E-003 -7.19731E-003 -7.24726E-003 -6.75671E-003 -5.87051E-003
 -4.79852E-003 -3.73150E-003 -2.79280E-003 -2.03412E-003 -1.45773E-003 -1.04247E-003
  7.60724E-004  5.85275E-004  4.90427E-004  4.51733E-004  4.46274E-004 -4.53742E-004
 -4.57945E-004 -4.48246E-004 -4.20315E-004 -3.75665E-004 -3.19890E-004 -2.60171E-004
 -2.02986E-004 -1.52731E-004 -1.11430E-004 -7.92025E-005 -5.50310E-005 -3.74404E-005
 -2.49430E-005 -1.62509E-005 -1.03332E-005 -6.39778E-006 -3.84896E-006 -2.24626E-006
 -1.27036E-006 -6.95935E-007 -3.69432E-007 -1.90244E-007 -9.52332E-008  4.64887E-008
  2.22316E-008  1.04808E-008  4.91282E-009  2.31633E-009  1.11578E-009  5.60246E-010
  2.99725E-010  1.73560E-010  1.08751E-010  7.24019E-011  4.98393E-011 -3.45816E-011
 -2.37427E-011  1.59459E-011  1.04118E-011  6.59252E-012  4.04757E-012  2.41431E-012
  1.40452E-012  8.01748E-013  4.52978E-013  2.56157E-013  1.46833E-013
  7.18171E-014  1.02740E-013  1.41735E-013  1.89173E-013  2.46087E-013  3.16569E-013
  4.12720E-013  5.63565E-013  8.29501E-013  1.32390E-012  2.24305E-012  3.90530E-012
  6.79977E-012  1.16466E-011  1.94746E-011 -3.17327E-011 -5.04670E-011 -7.86218E-011
 -1.20550E-010 -1.82862E-010 -2.75800E-010 -4.15470E-010  6.27624E-010  9.54597E-010
  1.46918E-009  2.30399E-009  3.71551E-009  6.22370E-009  1.09113E-008  2.00447E-008
  3.83016E-008  7.50471E-008 -1.48224E-007 -2.90344E-007 -5.56518E-007 -1.03322E-006
 -1.84445E-006 -3.14998E-006 -5.12960E-006 -7.95002E-006 -1.17181E-005 -1.64343E-005
 -2.19709E-005 -2.81023E-005 -3.46101E-005  4.14712E-005  4.91239E-005  5.87923E-005
  7.28462E-005  9.51698E-005  1.31531E-004  1.90008E-004  2.81668E-004 -4.21748E-004
 -6.31318E-004 -9.38417E-004 -1.37605E-003 -1.97337E-003 -2.73784E-003 -3.63176E-003
 -4.55516E-003 -5.35247E-003 -5.85448E-003 -5.94390E-003 -5.60758E-003 -4.93983E-003
 -4.09580E-003 -3.22813E-003 -2.44377E-003 -1.79454E-003 -1.29092E-003 -9.21495E-004
  6.66616E-004  5.04717E-004  4.14192E-004  3.73982E-004  3.64308E-004 -3.67752E-004
 -3.70471E-004 -3.63255E-004 -3.42043E-004 -3.07525E-004 -2.63775E-004 -2.16311E-004
 -1.70278E-004 -1.29306E-004 -9.51997E-005 -6.82464E-005 -4.77820E-005 -3.27203E-005
 -2.19135E-005 -1.43354E-005 -9.14285E-006 -5.67295E-006 -3.41776E-006 -1.99618E-006
 -1.12906E-006 -6.18096E-007 -3.27516E-007 -1.68082E-007 -8.36592E-008 -4.04750E-008
  1.91002E-008  8.83645E-009  4.03762E-009  1.84206E-009  8.52531E-010  4.09221E-010
  2.09192E-010  1.16429E-010  7.08788E-011  4.63727E-011  3.16425E-011  2.18799E-011
  1.50159E-011  1.00995E-011  6.61343E-012  4.20582E-012  2.59857E-012  1.56412E-012
  9.21900E-013  5.36225E-013  3.11039E-013  1.82181E-013  1.09066E-013
  8.18563E-014  1.17032E-013  1.61426E-013  2.15653E-013  2.81436E-013  3.64734E-013
  4.82130E-013  6.72246E-013  1.01427E-012  1.65570E-012  2.85123E-012  5.01403E-012
  8.78124E-012  1.50972E-011  2.53246E-011 -4.14083E-011 -6.61363E-011 -1.03578E-010
 -1.59818E-010 -2.44142E-010 -3.70928E-010 -5.62663E-010  8.55016E-010  1.30615E-009
  2.01550E-009  3.16400E-009  5.10269E-009  8.54822E-009  1.50064E-008  2.76604E-008
  5.31436E-008  1.04854E-007 -2.08651E-007 -4.11656E-007 -7.94051E-007 -1.48182E-006
 -2.65538E-006 -4.54591E-006 -7.41014E-006 -1.14786E-005 -1.68822E-005 -2.35786E-005
 -3.13112E-005 -3.96389E-005 -4.80609E-005 -5.62375E-005  6.42800E-005  7.30713E-005
  8.45801E-005  1.02148E-004  1.30755E-004  1.77306E-004  2.51074E-004  3.64428E-004
 -5.33809E-004 -7.80214E-004 -1.12738E-003 -1.59520E-003 -2.18690E-003 -2.87277E-003
 -3.57882E-003 -4.19204E-003 -4.58934E-003 -4.68237E-003 -4.45483E-003 -3.96813E-003
 -3.33195E-003 -2.66005E-003 -2.03729E-003 -1.50974E-003 -1.09208E-003 -7.80394E-004
  5.62077E-004  4.21020E-004  3.39887E-004  3.01334E-004  2.89071E-004  2.88904E-004
 -2.89648E-004 -2.83827E-004 -2.67947E-004 -2.42152E-004 -2.09203E-004 -1.73071E-004
 -1.37591E-004 -1.05577E-004 -7.85390E-005 -5.68555E-005 -4.01558E-005 -2.77024E-005
 -1.86643E-005 -1.22667E-005 -7.85083E-006 -4.88376E-006 -2.94772E-006 -1.72381E-006
 -9.75715E-007 -5.34229E-007 -2.82900E-007 -1.44935E-007 -7.18965E-008 -3.45860E-008
 -1.61741E-008  7.38132E-009  3.30689E-009  1.46798E-009  6.55224E-010  3.00668E-010
  1.46121E-010  7.74505E-011  4.53569E-011  2.89433E-011  1.94911E-011  1.34038E-011
  9.18909E-012  6.19035E-012  4.06826E-012  2.60190E-012  1.62099E-012  9.87492E-013
  5.92179E-013  3.52941E-013  2.11588E-013  1.29200E-013  8.11366E-014
  9.01307E-014  1.28794E-013  1.77650E-013  2.37633E-013  3.11336E-013  4.06960E-013
  5.46261E-013  7.78692E-013  1.20434E-012  2.00846E-012  3.51009E-012  6.22726E-012
  1.09617E-011  1.89096E-011  3.18144E-011 -5.21955E-011 -8.37170E-011 -1.31801E-010
 -2.04635E-010 -3.14789E-010 -4.81733E-010 -7.35810E-010  1.12486E-009  1.72638E-009
  2.67225E-009  4.20213E-009  6.78233E-009  1.13705E-008  1.99945E-008  3.69784E-008
  7.14090E-008  1.41782E-007 -2.84029E-007 -5.63963E-007 -1.09397E-006 -2.05093E-006
 -3.68812E-006 -6.32902E-006 -1.03300E-005 -1.60041E-005 -2.35141E-005 -3.27632E-005
 -4.33300E-005 -5.44990E-005 -6.54138E-005 -7.53446E-005  8.40216E-005  9.19650E-005
  1.00759E-004  1.13250E-004  1.33693E-004  1.67900E-004  2.23480E-004  3.10223E-004
 -4.40568E-004 -6.29625E-004 -8.93594E-004 -1.24502E-003 -1.68408E-003 -2.18793E-003
 -2.70352E-003 -3.15183E-003 -3.44739E-003 -3.52790E-003 -3.37911E-003 -3.03953E-003
 -2.58247E-003 -2.08738E-003 -1.61718E-003 -1.20966E-003 -8.80592E-004 -6.31063E-004
  4.53935E-004  3.37850E-004  2.69530E-004  2.35329E-004  2.22450E-004  2.19874E-004
 -2.19026E-004 -2.14167E-004 -2.02501E-004 -1.83859E-004 -1.59988E-004 -1.33576E-004
 -1.07317E-004 -8.32765E-005 -6.26482E-005 -4.58334E-005 -3.26771E-005 -2.27231E-005
 -1.54081E-005 -1.01772E-005 -6.53811E-006 -4.07858E-006 -2.46686E-006 -1.44484E-006
 -8.18718E-007 -4.48576E-007 -2.37582E-007 -1.21647E-007 -6.02436E-008 -2.88844E-008
 -1.34304E-008 -6.07277E-009  2.68224E-009  1.16582E-009  5.04865E-010  2.22315E-010
  1.02611E-010  5.14356E-011  2.86755E-011  1.76797E-011  1.16789E-011  7.96334E-012
  5.44772E-012  3.67613E-012  2.42684E-012  1.56354E-012  9.84781E-013  6.09503E-013
  3.73828E-013  2.29776E-013  1.43323E-013  9.17022E-014  6.05030E-014
  9.58707E-014  1.36934E-013  1.88916E-013  2.53133E-013  3.33201E-013  4.39841E-013
  6.00428E-013  8.75907E-013  1.38827E-012  2.36199E-012  4.18295E-012  7.47821E-012
  1.32218E-011 -2.28762E-011 -3.85932E-011 -6.35187E-011 -1.02289E-010 -1.61849E-010
 -2.52792E-010 -3.91467E-010 -6.03238E-010 -9.27550E-010  1.42633E-009  2.19943E-009
  3.41607E-009  5.38351E-009  8.70083E-009  1.46043E-008  2.57291E-008  4.77350E-008
  9.26036E-008  1.84886E-007 -3.72556E-007 -7.43894E-007 -1.45017E-006 -2.73005E-006
 -4.92549E-006 -8.47296E-006 -1.38516E-005 -2.14784E-005 -3.15597E-005 -4.39395E-005
 -5.80048E-005 -7.27150E-005 -8.67892E-005 -9.90349E-005 -1.08743E-004  1.16048E-004
  1.22178E-004  1.29563E-004  1.41853E-004  1.63926E-004  2.01947E-004  2.63518E-004
  3.57800E-004 -4.95276E-004 -6.86425E-004 -9.38438E-004 -1.24963E-003 -1.60287E-003
 -1.96160E-003 -2.27303E-003 -2.48080E-003 -2.54349E-003 -2.45008E-003 -2.22340E-003
 -1.90969E-003 -1.56143E-003 -1.22274E-003 -9.22779E-004 -6.76128E-004 -4.86454E-004
  3.50320E-004  2.60090E-004  2.06029E-004  1.77884E-004  1.66063E-004  1.62413E-004
 -1.60672E-004 -1.56660E-004 -1.48265E-004 -1.35194E-004 -1.18479E-004 -9.98416E-005
 -8.10820E-005 -6.36449E-005 -4.84307E-005 -3.58143E-005 -2.57781E-005 -1.80699E-005
 -1.23321E-005 -8.18636E-006 -5.27909E-006 -3.30256E-006 -2.00180E-006 -1.17440E-006
 -6.66334E-007 -3.65442E-007 -1.93673E-007 -9.91807E-008 -4.90900E-008 -2.34978E-008
 -1.08895E-008 -4.89507E-009 -2.14134E-009  9.16646E-010  3.87765E-010  1.64915E-010
  7.25341E-011  3.42852E-011  1.80303E-011  1.06254E-011  6.83036E-012  4.59789E-012
  3.13350E-012  2.11805E-012  1.40617E-012  9.14644E-013  5.84410E-013  3.69266E-013
  2.33074E-013  1.48745E-013  9.70816E-014  6.52529E-014  4.51543E-014
  9.85129E-014  1.40658E-013  1.94135E-013  2.60690E-013  3.45060E-013  4.60604E-013
  6.40387E-013  9.56740E-013  1.55302E-012  2.69172E-012  4.82323E-012  8.68020E-012
 -1.54044E-011 -2.67206E-011 -4.51874E-011 -7.45865E-011 -1.20556E-010 -1.91638E-010
 -3.00973E-010 -4.68957E-010 -7.27298E-010 -1.12528E-009  1.74006E-009  2.69565E-009
  4.20160E-009  6.63802E-009  1.07471E-008  1.80660E-008  3.18885E-008  5.93315E-008
  1.15555E-007  2.31802E-007 -4.69444E-007 -9.41907E-007 -1.84424E-006 -3.48502E-006
 -6.30733E-006 -1.08776E-005 -1.78182E-005 -2.76713E-005 -4.07044E-005 -5.67098E-005
 -7.48741E-005 -9.38011E-005 -1.11734E-004 -1.26950E-004 -1.38238E-004 -1.45313E-004
  1.49060E-004  1.51577E-004  1.56063E-004  1.66679E-004  1.88450E-004  2.27248E-004
  2.89728E-004  3.82987E-004 -5.13520E-004 -6.85037E-004 -8.95064E-004 -1.13122E-003
 -1.36923E-003 -1.57534E-003 -1.71401E-003 -1.75898E-003 -1.70229E-003 -1.55660E-003
 -1.34968E-003 -1.11462E-003 -8.81028E-004 -6.70157E-004 -4.94099E-004 -3.57187E-004
  2.58102E-004  1.91888E-004  1.51690E-004  1.30154E-004  1.20424E-004  1.16751E-004
 -1.14770E-004 -1.11579E-004 -1.05670E-004 -9.67389E-005 -8.53568E-005 -7.25796E-005
 -5.95616E-005 -4.72754E-005 -3.63732E-005 -2.71757E-005 -1.97382E-005 -1.39414E-005
 -9.57267E-006 -6.38463E-006 -4.13198E-006 -2.59193E-006 -1.57431E-006 -9.25108E-007
 -5.25589E-007 -2.88569E-007 -1.53066E-007 -7.84308E-008 -3.88249E-008 -1.85736E-008
 -8.59304E-009 -3.84961E-009 -1.67372E-009  7.09077E-010  2.94889E-010  1.22042E-010
  5.14942E-011  2.29975E-011  1.13432E-011  6.32102E-012  3.91561E-012  2.58687E-012
  1.75202E-012  1.18609E-012  7.93081E-013  5.22338E-013  3.40072E-013  2.20660E-013
  1.44294E-013  9.61974E-014  6.59241E-014  4.65172E-014  3.36075E-014
  9.77910E-014  1.39592E-013  1.92797E-013  2.59595E-013  3.45853E-013  4.67488E-013
  6.62877E-013  1.01471E-012  1.68543E-012  2.97116E-012  5.37922E-012  9.73538E-012
 -1.73305E-011 -3.01245E-011 -5.10468E-011 -8.44671E-011 -1.36967E-010 -2.18615E-010
 -3.45021E-010 -5.40543E-010 -8.43149E-010 -1.31188E-009 -2.03909E-009  3.17286E-009
  4.96303E-009  7.86226E-009  1.27551E-008  2.14778E-008  3.79804E-008  7.08383E-008
  1.38411E-007  2.78728E-007 -5.66836E-007 -1.14202E-006 -2.24466E-006 -4.25635E-006
 -7.72676E-006 -1.33612E-005 -2.19388E-005 -3.41447E-005 -5.03298E-005 -7.02576E-005
 -9.29313E-005 -1.16602E-004 -1.39015E-004 -1.57873E-004 -1.71397E-004 -1.78828E-004
 -1.80699E-004  1.78835E-004  1.76136E-004  1.76290E-004  1.83533E-004  2.02500E-004
  2.38076E-004  2.95061E-004  3.77413E-004 -4.86858E-004 -6.20932E-004 -7.71012E-004
 -9.21515E-004 -1.05156E-003 -1.13953E-003 -1.16931E-003 -1.13540E-003 -1.04443E-003
 -9.12441E-004 -7.59576E-004 -6.04941E-004 -4.63235E-004 -3.43565E-004 -2.49772E-004
 -1.81525E-004  1.35680E-004  1.07598E-004  9.22469E-005  8.49638E-005  8.18812E-005
 -8.00956E-005 -7.76817E-005 -7.36175E-005 -6.76435E-005 -6.00618E-005 -5.14978E-005
 -4.26702E-005 -3.42152E-005 -2.65901E-005 -2.00516E-005 -1.46828E-005 -1.04412E-005
 -7.20832E-006 -4.82795E-006 -3.13453E-006 -1.97101E-006 -1.19941E-006 -7.05869E-007
 -4.01537E-007 -2.20701E-007 -1.17179E-007 -6.00893E-008 -2.97611E-008 -1.42389E-008
 -6.58366E-009 -2.94428E-009 -1.27549E-009 -5.36784E-010 -2.20637E-010  8.94953E-011
  3.65274E-011  1.55103E-011  7.16991E-012  3.74530E-012  2.21154E-012  1.42307E-012
  9.54556E-013  6.47047E-013  4.36604E-013  2.92278E-013  1.94957E-013  1.30760E-013
  8.91575E-014  6.23568E-014  4.48848E-014  3.31233E-014  2.48258E-014
  9.37799E-014  1.33851E-013  1.85052E-013  2.49993E-013  3.35586E-013  4.59993E-013
  6.66049E-013  1.04482E-012  1.77384E-012  3.17538E-012  5.80065E-012  1.05474E-011
 -1.88222E-011 -3.27700E-011 -5.56165E-011 -9.22102E-011 -1.49917E-010 -2.40095E-010
 -3.80478E-010 -5.98872E-010 -9.38759E-010 -1.46786E-009 -2.29213E-009  3.58136E-009
  5.62173E-009  8.93126E-009  1.45221E-008  2.44979E-008  4.33946E-008  8.10935E-008
  1.58835E-007  3.20806E-007 -6.54567E-007 -1.32328E-006 -2.60963E-006 -4.96409E-006
 -9.03843E-006 -1.56735E-005 -2.58064E-005 -4.02751E-005 -5.95365E-005 -8.33621E-005
 -1.10618E-004 -1.39247E-004 -1.66520E-004 -1.89554E-004 -2.05958E-004 -2.14436E-004
 -2.15126E-004 -2.09601E-004  2.00581E-004  1.91506E-004  1.86169E-004  1.88445E-004
  2.02096E-004  2.30495E-004  2.76120E-004  3.39721E-004 -4.19256E-004 -5.08936E-004
 -5.98995E-004 -6.76815E-004 -7.29540E-004 -7.47498E-004 -7.27028E-004 -6.71436E-004
 -5.89721E-004 -4.93808E-004 -3.95573E-004 -3.04633E-004 -2.27279E-004 -1.66380E-004
  1.21950E-004  9.20264E-005  7.36015E-005  6.33977E-005  5.83986E-005  5.61265E-005
 -5.47364E-005 -5.30065E-005 -5.02758E-005 -4.63512E-005 -4.13870E-005 -3.57467E-005
 -2.98694E-005 -2.41633E-005 -1.89411E-005 -1.43972E-005 -1.06153E-005 -7.59222E-006
 -5.26551E-006 -3.53925E-006 -2.30407E-006 -1.45181E-006 -8.84897E-007 -5.21458E-007
 -2.96970E-007 -1.63394E-007 -8.68335E-008 -4.45664E-008 -2.20889E-008 -1.05734E-008
 -4.88915E-009 -2.18505E-009 -9.44818E-010 -3.96047E-010 -1.61555E-010  6.46188E-011
  2.57238E-011  1.04772E-011  4.55932E-012  2.22235E-012  1.23784E-012  7.68765E-013
  5.08411E-013  3.44920E-013  2.35466E-013  1.60983E-013  1.10707E-013  7.72589E-014
  5.51976E-014  4.05538E-014  3.05711E-014  2.34530E-014  1.81074E-014
  8.68831E-014  1.24014E-013  1.71682E-013  2.32861E-013  3.15318E-013  4.38930E-013
  6.49703E-013  1.04429E-012  1.80979E-012  3.28453E-012  6.04620E-012  1.10357E-011
 -1.97299E-011 -3.43878E-011 -5.84227E-011 -9.69963E-011 -1.58002E-010 -2.53693E-010
 -4.03310E-010 -6.37167E-010 -1.00283E-009 -1.57458E-009 -2.46881E-009  3.87218E-009
  6.09925E-009  9.71897E-009  1.58420E-008  2.67762E-008  4.75023E-008  8.88926E-008
  1.74388E-007  3.52920E-007 -7.21819E-007 -1.46315E-006 -2.89364E-006 -5.52022E-006
 -1.00802E-005 -1.75317E-005 -2.89542E-005 -4.53346E-005 -6.72522E-005 -9.45301E-005
 -1.25968E-004 -1.59285E-004 -1.91358E-004 -2.18761E-004 -2.38490E-004 -2.48666E-004
 -2.48975E-004 -2.40718E-004 -2.26489E-004  2.09654E-004  1.93848E-004  1.82592E-004
  1.79051E-004  1.85810E-004  2.04563E-004  2.35665E-004  2.77599E-004 -3.26575E-004
 -3.76558E-004 -4.20007E-004 -4.49358E-004 -4.58873E-004 -4.46177E-004 -4.12833E-004
 -3.63770E-004 -3.05832E-004 -2.46102E-004 -1.90516E-004 -1.43074E-004 -1.05667E-004
  7.83665E-005  5.99745E-005  4.86274E-005  4.23000E-005  3.91397E-005  3.76351E-005
 -3.66663E-005 -3.54902E-005 -3.36988E-005 -3.11615E-005 -2.79570E-005 -2.42953E-005
 -2.04427E-005 -1.66577E-005 -1.31496E-005 -1.00594E-005 -7.45841E-006 -5.35900E-006
 -3.73038E-006 -2.51457E-006 -1.64059E-006 -1.03549E-006 -6.31989E-007 -3.72836E-007
 -2.12537E-007 -1.17045E-007 -6.22565E-008 -3.19797E-008 -1.58631E-008 -7.59853E-009
 -3.51524E-009 -1.57112E-009 -6.78872E-010 -2.83978E-010 -1.15310E-010 -4.56989E-011
  1.78729E-011  7.04937E-012  2.91212E-012  1.32566E-012  6.90916E-013  4.10069E-013
  2.65863E-013  1.80405E-013  1.24990E-013  8.77574E-014  6.26243E-014  4.57195E-014
  3.43022E-014  2.64198E-014  2.07429E-014  1.64268E-014  1.29776E-014
  7.77654E-014  1.11026E-013  1.53973E-013  2.09839E-013  2.86977E-013  4.06278E-013
  6.15304E-013  1.01293E-012  1.78934E-012  3.28711E-012  6.09010E-012  1.11489E-011
 -1.99567E-011 -3.48023E-011 -5.91544E-011 -9.82806E-011 -1.60274E-010 -2.57764E-010
 -4.10677E-010 -6.50544E-010 -1.02704E-009 -1.61801E-009 -2.54576E-009  4.00693E-009
  6.33305E-009  1.01235E-008  1.65461E-008  2.80237E-008  4.97812E-008  9.32305E-008
  1.83019E-007  3.70735E-007 -7.59325E-007 -1.54208E-006 -3.05667E-006 -5.84616E-006
 -1.07052E-005 -1.86750E-005 -3.09436E-005 -4.86243E-005 -7.24209E-005 -1.02248E-004
 -1.36922E-004 -1.74054E-004 -2.10258E-004 -2.41680E-004 -2.64768E-004 -2.77066E-004
 -2.77767E-004 -2.67850E-004 -2.49780E-004 -2.26928E-004  2.02954E-004  1.81316E-004
  1.64961E-004  1.56118E-004  1.56127E-004  1.65229E-004  1.82360E-004  2.05047E-004
 -2.29543E-004 -2.51320E-004 -2.65914E-004 -2.69914E-004 -2.61784E-004 -2.42191E-004
 -2.13733E-004 -1.80187E-004 -1.45570E-004 -1.13320E-004 -8.57878E-005 -6.40944E-005
  4.82840E-005  3.76499E-005  3.10958E-005  2.74366E-005  2.55934E-005  2.46887E-005
 -2.40722E-005 -2.33107E-005 -2.21628E-005 -2.05473E-005 -1.85057E-005 -1.61603E-005
 -1.36721E-005 -1.12036E-005 -8.89230E-006 -6.83622E-006 -5.09024E-006 -3.67035E-006
 -2.56212E-006 -1.73087E-006 -1.13120E-006 -7.14922E-007 -4.36800E-007 -2.57919E-007
 -1.47149E-007 -8.10992E-008 -4.31711E-008 -2.21939E-008 -1.10181E-008 -5.28199E-009
 -2.44533E-009 -1.09350E-009 -4.72546E-010 -1.97525E-010 -8.00177E-011 -3.15373E-011
  1.21909E-011  4.69820E-012  1.86193E-012  7.96525E-013  3.87058E-013  2.17500E-013
  1.37316E-013  9.30971E-014  6.56856E-014  4.76345E-014  3.54694E-014  2.71684E-014
  2.13803E-014  1.71773E-014  1.39487E-014  1.13237E-014  9.10121E-015
  6.72474E-014  9.60545E-014  1.33507E-013  1.82975E-013  2.53063E-013  3.64874E-013
  5.65767E-013  9.53257E-013  1.71378E-012  3.18191E-012  5.92667E-012  1.08736E-011
 -1.94761E-011 -3.39640E-011 -5.77212E-011 -9.58975E-011 -1.56430E-010 -2.51744E-010
 -4.01526E-010 -6.37059E-010 -1.00784E-009 -1.59179E-009  2.51186E-009  3.96642E-009
  6.29056E-009  1.00897E-008  1.65407E-008  2.80769E-008  4.99329E-008  9.35288E-008
  1.83540E-007  3.71703E-007 -7.61537E-007 -1.54809E-006 -3.07354E-006 -5.89108E-006
 -1.08155E-005 -1.89241E-005 -3.14630E-005 -4.96295E-005 -7.42349E-005 -1.05309E-004
 -1.41763E-004 -1.81233E-004 -2.20237E-004 -2.54674E-004 -2.80591E-004 -2.95037E-004
 -2.96722E-004 -2.86258E-004 -2.65922E-004 -2.39072E-004 -2.09451E-004  1.80599E-004
  1.55463E-004  1.36182E-004  1.23977E-004  1.19095E-004  1.20795E-004  1.27408E-004
  1.36526E-004 -1.45350E-004 -1.51175E-004 -1.51927E-004 -1.46578E-004 -1.35328E-004
 -1.19455E-004 -1.00926E-004 -8.18818E-005 -6.41800E-005 -4.90980E-005 -3.72410E-005
  2.86225E-005  2.28444E-005  1.92973E-005  1.73259E-005  1.63346E-005  1.58380E-005
 -1.54747E-005 -1.50018E-005 -1.42825E-005 -1.32696E-005 -1.19866E-005 -1.05056E-005
 -8.92410E-006 -7.34320E-006 -5.85148E-006 -4.51471E-006 -3.37210E-006 -2.43772E-006
 -1.70518E-006 -1.15382E-006 -7.55018E-007 -4.77653E-007 -2.92075E-007 -1.72588E-007
 -9.85327E-008 -5.43422E-008 -2.89484E-008 -1.48937E-008 -7.40006E-009 -3.55071E-009
 -1.64535E-009 -7.36426E-010 -3.18475E-010 -1.33168E-010 -5.39153E-011  2.11953E-011
  8.13824E-012  3.08931E-012  1.18777E-012  4.82571E-013  2.19144E-013  1.15791E-013
  7.06557E-014  4.77620E-014  3.44156E-014  2.58972E-014  2.01844E-014  1.62122E-014
  1.33228E-014  1.10895E-014  9.24729E-015  7.64826E-015  6.22468E-015
  5.61846E-014  8.03117E-014  1.11936E-013  1.54425E-013  2.16283E-013  3.18018E-013
  5.05058E-013  8.70134E-013  1.58952E-012  2.97840E-012  5.57146E-012  1.02369E-011
 -1.83369E-011 -3.19593E-011 -5.42719E-011 -9.00971E-011 -1.46874E-010 -2.36275E-010
 -3.76846E-010 -5.98184E-010 -9.47355E-010 -1.49885E-009  2.37096E-009  3.75541E-009
  5.97711E-009  9.62288E-009  1.58296E-008  2.69367E-008  4.79534E-008  8.97751E-008
  1.75916E-007  3.55704E-007 -7.28039E-007 -1.47984E-006 -2.94042E-006 -5.64502E-006
 -1.03875E-005 -1.82273E-005 -3.04075E-005 -4.81515E-005 -7.23401E-005 -1.03122E-004
 -1.39559E-004 -1.79440E-004 -2.19373E-004 -2.55228E-004 -2.82868E-004 -2.99014E-004
 -3.01972E-004 -2.91972E-004 -2.71024E-004 -2.42374E-004 -2.09783E-004 -1.76876E-004
  1.46670E-004  1.21326E-004  1.02060E-004  8.91609E-005  8.20936E-005  7.96517E-005
  8.01758E-005  8.18208E-005 -8.28536E-005 -8.19384E-005 -7.83453E-005 -7.20257E-005
 -6.35297E-005 -5.37953E-005 -4.38786E-005 -3.47076E-005 -2.69223E-005 -2.08218E-005
  1.64035E-005  1.34553E-005  1.16584E-005  1.06705E-005  1.01797E-005  9.92996E-006
 -9.72853E-006 -9.44424E-006 -9.00228E-006 -8.37706E-006 -7.58297E-006 -6.66295E-006
 -5.67574E-006 -4.68364E-006 -3.74241E-006 -2.89461E-006 -2.16665E-006 -1.56908E-006
 -1.09914E-006 -7.44582E-007 -4.87669E-007 -3.08745E-007 -1.88911E-007 -1.11693E-007
 -6.38039E-008 -3.52103E-008 -1.87695E-008 -9.66421E-009 -4.80604E-009 -2.30841E-009
 -1.07094E-009 -4.79961E-010 -2.07859E-010 -8.70376E-011 -3.52787E-011  1.38720E-011
  5.31498E-012  2.00234E-012  7.55493E-013  2.95562E-013  1.26558E-013  6.27346E-014
  3.67055E-014  2.46257E-014  1.81248E-014  1.41723E-014  1.15535E-014  9.69013E-015
  8.25965E-015  7.07049E-015  6.01496E-015  5.04290E-015  4.14114E-015
  4.53555E-014  6.49000E-014  9.07619E-014  1.26173E-013  1.79209E-013  2.69048E-013
  4.37684E-013  7.70156E-013  1.42724E-012  2.69529E-012  5.05875E-012  9.30243E-012
 -1.66549E-011 -2.89954E-011 -4.91694E-011 -8.15009E-011 -1.32655E-010 -2.13095E-010
 -3.39489E-010 -5.38544E-010 -8.52982E-010 -1.35090E-009  2.14122E-009  3.40175E-009
  5.43500E-009  8.78742E-009  1.45133E-008  2.47677E-008  4.41335E-008  8.25258E-008
  1.61276E-007  3.25094E-007 -6.63710E-007 -1.34716E-006 -2.67618E-006 -5.14224E-006
 -9.47949E-006 -1.66770E-005 -2.79116E-005 -4.43680E-005 -6.69452E-005 -9.58899E-005
 -1.30449E-004 -1.68661E-004 -2.07396E-004 -2.42724E-004 -2.70575E-004 -2.87565E-004
 -2.91737E-004 -2.82973E-004 -2.62947E-004 -2.34658E-004 -2.01742E-004 -1.67792E-004
 -1.35843E-004  1.08077E-004  8.57286E-005  6.91318E-005  5.78776E-005  5.10216E-005
  4.73156E-005  4.54327E-005  4.41659E-005 -4.25837E-005 -4.01258E-005 -3.66237E-005
 -3.22454E-005 -2.73795E-005 -2.24947E-005 -1.80136E-005 -1.42290E-005  1.12755E-005
  9.14571E-006  7.73351E-006  6.88176E-006  6.42178E-006  6.19837E-006  6.08231E-006
 -5.97461E-006 -5.80680E-006 -5.53947E-006 -5.15959E-006 -4.67634E-006 -4.11531E-006
 -3.51165E-006 -2.90302E-006 -2.32364E-006 -1.80009E-006 -1.34924E-006 -9.78236E-007
 -6.85900E-007 -4.64998E-007 -3.04745E-007 -1.93039E-007 -1.18172E-007 -6.99036E-008
 -3.99531E-008 -2.20616E-008 -1.17688E-008 -6.06485E-009 -3.01927E-009 -1.45209E-009
 -6.74750E-010 -3.02998E-010 -1.31536E-010 -5.52381E-011  2.24646E-011  8.86513E-012
  3.40712E-012  1.28435E-012  4.81564E-013  1.84516E-013  7.57010E-014  3.53682E-014
  1.96833E-014  1.29728E-014  9.69002E-015  7.83701E-015  6.64424E-015  5.77638E-015
  5.06711E-015  4.42973E-015  3.82351E-015  3.23667E-015  2.67466E-015
  3.53779E-014  5.06942E-014  7.11848E-014  9.98307E-014  1.44002E-013  2.20971E-013
  3.68157E-013  6.60777E-013  1.24029E-012  2.35765E-012  4.43608E-012  8.15912E-012
  1.45935E-011 -2.53650E-011 -4.29263E-011 -7.09904E-011 -1.15266E-010 -1.84709E-010
 -2.93611E-010 -4.64979E-010 -7.35868E-010 -1.16585E-009  1.85114E-009  2.95015E-009
  4.73388E-009  7.69215E-009  1.27653E-008  2.18594E-008  3.89892E-008  7.27712E-008
  1.41640E-007  2.84129E-007 -5.77546E-007 -1.16865E-006 -2.31793E-006 -4.45330E-006
 -8.21853E-006 -1.44892E-005 -2.43211E-005 -3.87998E-005 -5.87867E-005 -8.45919E-005
 -1.15652E-004 -1.50318E-004 -1.85852E-004 -2.18722E-004 -2.45163E-004 -2.61919E-004
 -2.66951E-004 -2.59870E-004 -2.41982E-004 -2.15912E-004 -1.84996E-004 -1.52630E-004
 -1.21736E-004 -9.44435E-005  7.19708E-005  5.46800E-005  4.22476E-005  3.38928E-005
  2.86104E-005  2.53690E-005  2.32575E-005  2.15743E-005 -1.98659E-005 -1.79204E-005
 -1.57245E-005 -1.33973E-005 -1.11150E-005 -9.04684E-006 -7.31247E-006  5.96560E-006
  4.99925E-006  4.36331E-006  3.98495E-006  3.78546E-006  3.69127E-006 -3.63978E-006
 -3.58189E-006 -3.48296E-006 -3.32293E-006 -3.09556E-006 -2.80676E-006 -2.47162E-006
 -2.11081E-006 -1.74657E-006 -1.39929E-006 -1.08496E-006 -8.13854E-007 -5.90464E-007
 -4.14246E-007 -2.80970E-007 -1.84218E-007 -1.16740E-007 -7.14949E-008 -4.23121E-008
 -2.41970E-008 -1.33706E-008 -7.13888E-009 -3.68308E-009 -1.83624E-009 -8.84795E-010
 -4.12153E-010 -1.85671E-010 -8.09382E-011 -3.41732E-011  1.39943E-011  5.57077E-012
  2.16345E-012  8.24766E-013  3.12073E-013  1.19595E-013  4.81193E-014  2.14834E-014
  1.12962E-014  7.16972E-015  5.33150E-015  4.39531E-015  3.83030E-015  3.41775E-015
  3.06056E-015  2.71563E-015  2.36784E-015  2.01786E-015  1.67473E-015
  2.66653E-014  3.82794E-014  5.40138E-014  7.65119E-014  1.12246E-013  1.76200E-013
  3.00523E-013  5.49395E-013  1.04289E-012  1.99319E-012  3.75680E-012  6.90747E-012
  1.23368E-011 -2.13974E-011 -3.61182E-011 -5.95540E-011 -9.63812E-011 -1.53922E-010
 -2.43883E-010 -3.85203E-010 -6.08643E-010 -9.64191E-010  1.53353E-009  2.45258E-009
  3.95559E-009  6.46629E-009  1.07938E-008  1.85607E-008  3.31437E-008  6.17074E-008
  1.19450E-007  2.37973E-007 -4.80548E-007 -9.67351E-007 -1.91230E-006 -3.66847E-006
 -6.77069E-006 -1.19532E-005 -2.01125E-005 -3.21891E-005 -4.89577E-005 -7.07516E-005
 -9.71805E-005 -1.26929E-004 -1.57731E-004 -1.86585E-004 -2.10212E-004 -2.25687E-004
 -2.31058E-004 -2.25775E-004 -2.10783E-004 -1.88254E-004 -1.61081E-004 -1.32293E-004
 -1.04553E-004 -7.98312E-005 -5.92720E-005  4.32379E-005  3.14726E-005  2.33229E-005
  1.79576E-005  1.45435E-005  1.23596E-005  1.08536E-005  9.65295E-006  8.54760E-006
 -7.45458E-006 -6.37577E-006 -5.35622E-006 -4.44999E-006  3.69782E-006  3.11726E-006
  2.70288E-006  2.43224E-006  2.27341E-006  2.19153E-006  2.15325E-006 -2.12936E-006
 -2.09626E-006 -2.03696E-006 -1.94156E-006 -1.80729E-006 -1.63785E-006 -1.44197E-006
 -1.23149E-006 -1.01917E-006 -8.16745E-007 -6.33471E-007 -4.75336E-007 -3.44972E-007
 -2.42091E-007 -1.64252E-007 -1.07726E-007 -6.82916E-008 -4.18424E-008 -2.47773E-008
 -1.41799E-008 -7.84311E-009 -4.19308E-009 -2.16705E-009 -1.08291E-009 -5.23425E-010
 -2.44836E-010 -1.10913E-010 -4.87116E-011  2.07726E-011  8.61949E-012  3.49065E-012
  1.38544E-012  5.42168E-013  2.11063E-013  8.28990E-014  3.36397E-014  1.46743E-014
  7.28107E-015  4.32328E-015  3.08346E-015  2.51647E-015  2.21091E-015  1.99949E-015
  1.81285E-015  1.62385E-015  1.42530E-015  1.22006E-015  1.01558E-015
  1.94223E-014  2.79461E-014  3.96596E-014  5.68187E-014  8.48948E-014  1.36413E-013
  2.38014E-013  4.42528E-013  8.48310E-013  1.62842E-012  3.07254E-012  5.64483E-012
  1.00631E-011  1.74095E-011  2.92960E-011 -4.81322E-011 -7.75848E-011 -1.23380E-010
 -1.94687E-010 -3.06435E-010 -4.83126E-010  7.65098E-010  1.21922E-009  1.95820E-009
  3.17801E-009  5.23373E-009  8.79927E-009  1.52097E-008  2.72006E-008  5.04896E-008
  9.70573E-008  1.91605E-007 -3.83362E-007 -7.65727E-007 -1.50522E-006 -2.87781E-006
 -5.30418E-006 -9.36697E-006 -1.57863E-005 -2.53313E-005 -3.86570E-005 -5.60835E-005
 -7.73624E-005 -1.01501E-004 -1.26721E-004 -1.50613E-004 -1.70486E-004 -1.83874E-004
 -1.89051E-004 -1.85412E-004 -1.73589E-004 -1.55281E-004 -1.32851E-004 -1.08847E-004
 -8.55507E-005 -6.46763E-005 -4.72352E-005 -3.35631E-005  2.34623E-005  1.63985E-005
  1.16939E-005  8.67724E-006  6.77553E-006  5.55182E-006  4.70589E-006  4.05374E-006
  3.49883E-006 -3.00284E-006  2.56022E-006  2.17881E-006  1.86721E-006  1.62852E-006
  1.45879E-006  1.34824E-006  1.28355E-006  1.24998E-006  1.23303E-006  1.21954E-006
 -1.19851E-006 -1.16187E-006 -1.10491E-006 -1.02648E-006 -9.28820E-007 -8.16823E-007
 -6.97054E-007 -5.76587E-007 -4.61930E-007 -3.58221E-007 -2.68786E-007 -1.95077E-007
 -1.36916E-007 -9.29121E-008 -6.09558E-008 -3.86590E-008 -2.37011E-008 -1.40467E-008
 -8.04829E-009 -4.45878E-009 -2.38898E-009 -1.23835E-009 -6.21344E-010 -3.01990E-010
 -1.42321E-010  6.51292E-011  2.89967E-011  1.25920E-011  5.35100E-012  2.23425E-012
  9.21019E-013  3.76894E-013  1.54052E-013  6.33789E-014  2.65552E-014  1.15800E-014
  5.47097E-015  2.96817E-015  1.93324E-015  1.49129E-015  1.28168E-015  1.15510E-015
  1.05059E-015  9.45132E-016  8.32636E-016  7.14676E-016  5.96022E-016
  1.36718E-014  1.97280E-014  2.81852E-014  4.08961E-014  6.23151E-014  1.02535E-013
  1.82851E-013  3.45227E-013  6.67407E-013  1.28561E-012  2.42687E-012  4.45329E-012
  7.92154E-012  1.36649E-011  2.29144E-011 -3.74937E-011 -6.01584E-011 -9.51979E-011
 -1.49496E-010 -2.34355E-010 -3.68558E-010  5.83535E-010  9.32278E-010  1.50550E-009
  2.46255E-009  4.09289E-009  6.94241E-009  1.20776E-008  2.16434E-008  4.00378E-008
  7.63218E-008  1.48943E-007 -2.94379E-007 -5.81573E-007 -1.13344E-006 -2.15427E-006
 -3.95718E-006 -6.97939E-006 -1.17675E-005 -1.89151E-005 -2.89425E-005 -4.21303E-005
 -5.83360E-005 -7.68509E-005 -9.63548E-005 -1.15017E-004 -1.30756E-004 -1.41618E-004
 -1.46182E-004 -1.43873E-004 -1.35082E-004 -1.21063E-004 -1.03641E-004 -8.48272E-005
 -6.64612E-005 -4.99411E-005 -3.61034E-005 -2.52361E-005 -1.71934E-005  1.15572E-005
  7.79580E-006  5.38598E-006  3.88422E-006  2.95395E-006  2.36230E-006  1.96158E-006
  1.66636E-006  1.43247E-006  1.24021E-006  1.08235E-006  9.56496E-007  8.60920E-007
  7.92762E-007  7.47735E-007  7.20456E-007  7.04951E-007  6.95153E-007  6.85338E-007
  6.70577E-007 -6.47155E-007 -6.12919E-007 -5.67462E-007 -5.12059E-007 -4.49351E-007
 -3.82844E-007 -3.16303E-007 -2.53190E-007 -1.96233E-007 -1.47188E-007 -1.06808E-007
 -7.49648E-008 -5.08826E-008 -3.33963E-008 -2.11952E-008 -1.30078E-008 -7.72072E-009
 -4.43295E-009 -2.46299E-009 -1.32493E-009 -6.90560E-010  3.49093E-010  1.71406E-010
  8.19000E-011  3.81766E-011  1.74152E-011  7.80399E-012  3.44986E-012  1.51101E-012
  6.58284E-013  2.86111E-013  1.24287E-013  5.40311E-014  2.35710E-014  1.04089E-014
  4.76044E-015  2.36259E-015  1.35731E-015  9.37300E-016  7.54515E-016  6.61017E-016
  5.95693E-016  5.35002E-016  4.71653E-016  4.05306E-016  3.38369E-016
  9.30156E-015  1.34686E-014  1.93924E-014  2.85387E-014  4.44009E-014  7.48220E-014
  1.36222E-013  2.60773E-013  5.07789E-013  9.80751E-013  1.85136E-012  3.39206E-012
  6.01902E-012  1.03502E-011  1.72899E-011 -2.81646E-011 -4.49625E-011 -7.07686E-011
 -1.10552E-010 -1.72559E-010  2.70715E-010  4.28778E-010  6.87614E-010  1.11842E-009
  1.84775E-009  3.10628E-009  5.32626E-009  9.33936E-009  1.67831E-008  3.09363E-008
  5.84066E-008  1.12409E-007 -2.18749E-007 -4.25852E-007 -8.19813E-007 -1.54388E-006
 -2.81853E-006 -4.95383E-006 -8.34150E-006 -1.34133E-005 -2.05581E-005 -3.00019E-005
 -4.16740E-005 -5.50962E-005 -6.93410E-005 -8.30943E-005 -9.48352E-005 -1.03107E-004
 -1.06817E-004 -1.05475E-004 -9.93024E-005 -8.91759E-005 -7.64235E-005 -6.25436E-005
 -4.89251E-005 -3.66372E-005 -2.63269E-005 -1.82240E-005 -1.22263E-005  8.02428E-006
  5.22251E-006  3.43243E-006  2.32607E-006  1.65532E-006  1.24825E-006  9.94373E-007
  8.27383E-007  7.10040E-007  6.22738E-007  5.55699E-007  5.04073E-007  4.65127E-007
  4.36808E-007  4.17115E-007  4.03879E-007  3.94760E-007  3.87321E-007  3.79184E-007
  3.68232E-007  3.52841E-007 -3.32079E-007 -3.05833E-007 -2.74795E-007 -2.40329E-007
 -2.04224E-007 -1.68396E-007 -1.34600E-007 -1.04214E-007 -7.81180E-008 -5.66698E-008
 -3.97760E-008 -2.70086E-008 -1.77410E-008 -1.12741E-008 -6.93254E-009 -4.12626E-009
 -2.37846E-009 -1.32871E-009  7.20147E-010  3.79218E-010  1.94389E-010  9.72423E-011
  4.76215E-011  2.29155E-011  1.08798E-011  5.11760E-012  2.39328E-012  1.11535E-012
  5.18329E-013  2.39946E-013  1.10389E-013  5.03382E-014  2.27202E-014  1.01751E-014
  4.57344E-015  2.12517E-015  1.08046E-015  6.43878E-016  4.61189E-016  3.78620E-016
  3.31672E-016  2.94789E-016  2.59054E-016  2.22479E-016  1.85774E-016
  6.11689E-015  8.89440E-015  1.29211E-014  1.93140E-014  3.07141E-014  5.29987E-014
  9.83867E-014  1.90684E-013  3.73576E-013  7.22951E-013  1.36415E-012  2.49495E-012
  4.41547E-012  7.56750E-012  1.25908E-011  2.04143E-011 -3.24183E-011 -5.07400E-011
 -7.88429E-011 -1.22555E-010  1.91917E-010  3.04458E-010  4.91018E-010  8.06397E-010
  1.34926E-009  2.30023E-009  3.99567E-009  7.07265E-009  1.27564E-008  2.34328E-008
  4.37791E-008  8.29260E-008 -1.58379E-007 -3.02590E-007 -5.72885E-007 -1.06448E-006
 -1.92424E-006 -3.35989E-006 -5.63622E-006 -9.04914E-006 -1.38713E-005 -2.02715E-005
 -2.82215E-005 -3.74169E-005 -4.72415E-005 -5.68038E-005 -6.50549E-005 -7.09721E-005
 -7.37670E-005 -7.30592E-005 -6.89626E-005 -6.20570E-005 -5.32554E-005 -4.36073E-005
 -3.40983E-005 -2.54946E-005 -1.82644E-005 -1.25783E-005 -8.36936E-006 -5.42172E-006
  3.45815E-006  2.20612E-006  1.43593E-006  9.74092E-007  7.00397E-007  5.37208E-007
  4.37263E-007  3.73182E-007  3.29741E-007  2.98723E-007  2.75740E-007  2.58378E-007
  2.45175E-007  2.35083E-007  2.27190E-007  2.20596E-007  2.14368E-007  2.07578E-007
  1.99376E-007  1.89102E-007  1.76386E-007  1.61219E-007 -1.43961E-007 -1.25281E-007
 -1.06047E-007 -8.71835E-008 -6.95338E-008 -5.37551E-008 -4.02571E-008 -2.91936E-008
 -2.04953E-008 -1.39286E-008 -9.16393E-009 -5.83836E-009 -3.60359E-009 -2.15640E-009
  1.25234E-009  7.06877E-010  3.88542E-010  2.08499E-010  1.09574E-010  5.66055E-011
  2.88621E-011  1.45832E-011  7.32640E-012  3.66732E-012  1.82973E-012  9.08644E-013
  4.47835E-013  2.18248E-013  1.04765E-013  4.93708E-014  2.27936E-014  1.03136E-014
  4.59875E-015  2.05405E-015  9.54226E-016  4.92365E-016  3.01906E-016  2.21600E-016
  1.83068E-016  1.58673E-016  1.38115E-016  1.18230E-016  9.86350E-017
  3.88864E-015  5.68259E-015  8.33964E-015  1.26801E-014  2.06286E-014  3.64340E-014
  6.88715E-014  1.34947E-013  2.65727E-013  5.14946E-013  9.70942E-013  1.77234E-012
  3.12801E-012  5.34271E-012  8.85320E-012  1.42867E-011 -2.25686E-011 -3.51310E-011
 -5.43170E-011  8.41431E-011  1.31700E-010  2.09692E-010  3.41042E-010  5.67331E-010
  9.64466E-010  1.67204E-009  2.94863E-009  5.27634E-009  9.55993E-009  1.75079E-008
  3.23602E-008  6.02483E-008 -1.12630E-007 -2.10352E-007 -3.89805E-007 -7.11078E-007
 -1.26678E-006 -2.18833E-006 -3.64444E-006 -5.82588E-006 -8.91193E-006 -1.30193E-005
 -1.81415E-005 -2.40953E-005 -3.04937E-005 -3.67655E-005 -4.22280E-005 -4.62050E-005
 -4.81632E-005 -4.78304E-005 -4.52582E-005 -4.08103E-005 -3.50788E-005 -2.87559E-005
 -2.24984E-005 -1.68214E-005 -1.20423E-005 -8.27963E-006 -5.49243E-006 -3.53952E-006
 -2.23817E-006  1.40839E-006  8.98413E-007  5.93611E-007  4.14500E-007  3.09627E-007
  2.47468E-007  2.09522E-007  1.85262E-007  1.68825E-007  1.56969E-007  1.47896E-007
  1.40582E-007  1.34406E-007  1.28935E-007  1.23815E-007  1.18711E-007  1.13290E-007
  1.07251E-007  1.00356E-007  9.24822E-008  8.36549E-008  7.40532E-008  6.39898E-008
 -5.38618E-008 -4.40890E-008 -3.50508E-008 -2.70377E-008 -2.02234E-008 -1.46612E-008
 -1.03001E-008 -7.01292E-009 -4.62894E-009  2.96388E-009  1.84272E-009  1.11402E-009
  6.56136E-010  3.77454E-010  2.12750E-010  1.17928E-010  6.45440E-011  3.50178E-011
  1.88936E-011  1.01570E-011  5.44160E-012  2.90077E-012  1.53398E-012  8.01645E-013
  4.12323E-013  2.07941E-013  1.02493E-013  4.92525E-014  2.30403E-014  1.04915E-014
  4.66224E-015  2.03901E-015  8.96557E-016  4.14837E-016  2.17197E-016  1.36684E-016
  1.02034E-016  8.41165E-017  7.17012E-017  6.08923E-017  5.06593E-017
  2.39007E-015  3.51323E-015  5.21560E-015  8.07789E-015  1.34525E-014  2.43032E-014
  4.67128E-014  9.24111E-014  1.82733E-013  3.54426E-013  6.67621E-013  1.21617E-012
  2.14047E-012  3.64363E-012  6.01376E-012  9.66057E-012  1.51851E-011 -2.35209E-011
 -3.62172E-011  5.59940E-011  8.77912E-011  1.40720E-010  2.31654E-010  3.91854E-010
  6.79174E-010  1.20053E-009  2.15306E-009  3.89897E-009  7.10184E-009  1.29751E-008
  2.37359E-008  4.34253E-008 -7.93424E-008 -1.44413E-007 -2.60768E-007 -4.64525E-007
 -8.11041E-007 -1.37884E-006 -2.26918E-006 -3.59757E-006 -5.47430E-006 -7.97404E-006
 -1.10988E-005 -1.47438E-005 -1.86794E-005 -2.25600E-005 -2.59666E-005 -2.84781E-005
 -2.97564E-005 -2.96208E-005 -2.80911E-005 -2.53831E-005 -2.18592E-005 -1.79492E-005
 -1.40646E-005 -1.05303E-005 -7.54859E-006 -5.19662E-006 -3.45126E-006 -2.22599E-006
 -1.40769E-006 -8.84552E-007  5.62060E-007  3.68703E-007  2.54794E-007  1.88071E-007
  1.48682E-007  1.24885E-007  1.09921E-007  9.99500E-008  9.28009E-008  8.72397E-008
  8.25605E-008  7.83545E-008  7.43771E-008  7.04696E-008  6.65136E-008  6.24087E-008
  5.80701E-008  5.34373E-008  4.84903E-008  4.32622E-008  3.78441E-008  3.23766E-008
  2.70315E-008  2.19857E-008  1.73954E-008  1.33752E-008  9.98721E-009  7.23957E-009
  5.09457E-009  3.48170E-009  2.31262E-009  1.49487E-009  9.42064E-010  5.80235E-010
  3.50362E-010  2.08164E-010  1.22176E-010  7.11090E-011  4.11682E-011  2.37502E-011
  1.36540E-011  7.80922E-012  4.42964E-012  2.48235E-012  1.36875E-012  7.39767E-013
  3.90616E-013  2.00968E-013  1.00538E-013  4.88336E-014  2.30091E-014  1.05152E-014
  4.66651E-015  2.01951E-015  8.61809E-016  3.72419E-016  1.71984E-016  9.16611E-017
  5.91217E-017  4.46182E-017  3.64904E-017  3.04719E-017  2.51916E-017
  1.42046E-015  2.10232E-015  3.16156E-015  4.99451E-015  8.51782E-015  1.57263E-014
  3.06908E-014  6.12240E-014  1.21478E-013  2.35727E-013  4.43520E-013  8.06252E-013
  1.41517E-012  2.40118E-012  3.94832E-012  6.31626E-012  9.88518E-012  1.52507E-011
  2.34224E-011  3.62251E-011  5.70800E-011  9.24904E-011  1.54819E-010  2.67431E-010
  4.74132E-010  8.56272E-010  1.56326E-009  2.86611E-009  5.25038E-009  9.57666E-009
  1.73578E-008 -3.12360E-008 -5.57881E-008 -9.88263E-008 -1.73346E-007 -3.00126E-007
 -5.10623E-007 -8.49203E-007 -1.37306E-006 -2.14774E-006 -3.23654E-006 -4.68341E-006
 -6.49185E-006 -8.60479E-006 -1.08930E-005 -1.31589E-005 -1.51602E-005 -1.66502E-005
 -1.74278E-005 -1.73819E-005 -1.65178E-005 -1.49568E-005 -1.29083E-005 -1.06235E-005
 -8.34505E-006 -6.26564E-006 -4.50636E-006 -3.11472E-006 -2.07877E-006 -1.34884E-006
 -8.59172E-007 -5.44360E-007  3.48915E-007  2.30681E-007  1.60246E-007  1.18429E-007
  9.33625E-008  7.79811E-008  6.81765E-008  6.15803E-008  5.68194E-008  5.30865E-008
  4.98998E-008  4.69716E-008  4.41335E-008  4.12909E-008  3.83946E-008  3.54219E-008
  3.23664E-008  2.92350E-008  2.60481E-008  2.28422E-008  1.96698E-008  1.65966E-008
  1.36943E-008  1.10315E-008  8.66408E-009  6.62805E-009  4.93616E-009  3.57842E-009
  2.52618E-009  1.73829E-009  1.16774E-009  7.67557E-010  4.95089E-010  3.14473E-010
  1.97456E-010  1.23012E-010  7.62607E-011  4.71239E-011  2.90227E-011  1.77835E-011
  1.08073E-011  6.48845E-012  3.83281E-012  2.21917E-012  1.25524E-012  6.91766E-013
  3.70653E-013  1.92777E-013  9.72100E-014  4.74866E-014  2.24605E-014  1.02851E-014
  4.56228E-015  1.96435E-015  8.25541E-016  3.43442E-016  1.46116E-016  6.76515E-017
  3.68418E-017  2.43099E-017  1.84461E-017  1.48969E-017  1.21535E-017
  8.16432E-016  1.21797E-015  1.85811E-015  2.99771E-015  5.23610E-015  9.86912E-015
  1.95272E-014  3.92361E-014  7.80637E-014  1.51505E-013  2.84698E-013  5.16477E-013
  9.04210E-013  1.52963E-012  2.50680E-012  3.99601E-012  6.23272E-012  9.59192E-012
  1.47274E-011  2.28615E-011  3.63645E-011  5.98769E-011  1.02437E-010  1.81439E-010
  3.29870E-010  6.09257E-010  1.13224E-009  2.10095E-009  3.87057E-009 -7.05310E-009
 -1.26852E-008 -2.24990E-008 -3.93553E-008 -6.79165E-008 -1.15632E-007 -1.94042E-007
 -3.20225E-007 -5.17931E-007 -8.17550E-007 -1.25385E-006 -1.86049E-006 -2.66110E-006
 -3.65792E-006 -4.82086E-006 -6.08072E-006 -7.33075E-006 -8.43874E-006 -9.26893E-006
 -9.70917E-006 -9.69588E-006 -9.22942E-006 -8.37447E-006 -7.24528E-006 -5.98035E-006
 -4.71428E-006 -3.55489E-006 -2.57050E-006 -1.78873E-006 -1.20406E-006 -7.89772E-007
 -5.09894E-007 -3.28371E-007  2.14409E-007  1.44473E-007  1.02040E-007  7.62630E-008
  6.03861E-008  5.03550E-008  4.37887E-008  3.92917E-008  3.60306E-008  3.34906E-008
  3.13424E-008  2.93730E-008  2.74483E-008  2.54920E-008  2.34706E-008  2.13809E-008
  1.92403E-008  1.70789E-008  1.49334E-008  1.28438E-008  1.08503E-008  8.99055E-009
  7.29721E-009  5.79513E-009  4.49918E-009  3.41316E-009  2.52999E-009  1.83335E-009
  1.30030E-009  9.04306E-010  6.18283E-010  4.16918E-010  2.78265E-010  1.84473E-010
  1.21814E-010  8.02451E-011  5.27273E-011  3.44939E-011  2.23947E-011  1.43720E-011
  9.07919E-012  5.62400E-012  3.40445E-012  2.00840E-012  1.15216E-012  6.41661E-013
  3.46490E-013  1.81244E-013  9.17778E-014  4.49685E-014  2.13134E-014  9.77084E-015
  4.33366E-015  1.86140E-015  7.76365E-016  3.16671E-016  1.28558E-016  5.40340E-017
  2.52229E-017  1.40793E-017  9.47563E-018  7.19100E-018  5.71279E-018
  4.53902E-016  6.83336E-016  1.05911E-015  1.74681E-015  3.12452E-015  6.00480E-015
  1.20288E-014  2.43194E-014  4.84902E-014  9.40997E-014  1.76597E-013  3.19742E-013
  5.58462E-013  9.42248E-013  1.53989E-012  2.44812E-012  3.81068E-012  5.86235E-012
  9.02717E-012  1.41278E-011  2.28131E-011  3.83993E-011  6.74846E-011  1.22964E-010
  2.29527E-010  4.33385E-010  8.18929E-010  1.53624E-009  2.84491E-009 -5.18166E-009
 -9.26243E-009 -1.62345E-008 -2.79017E-008 -4.70524E-008  7.79179E-008  1.26762E-007
 -2.02521E-007 -3.17290E-007 -4.86252E-007 -7.26558E-007 -1.05464E-006 -1.48183E-006
 -2.00872E-006 -2.61961E-006 -3.27897E-006 -3.93202E-006 -4.51070E-006 -4.94473E-006
 -5.17561E-006 -5.16966E-006 -4.92622E-006 -4.47823E-006 -3.88477E-006 -3.21798E-006
 -2.54846E-006 -1.93310E-006 -1.40838E-006 -9.89516E-007 -6.74281E-007 -4.49172E-007
 -2.95626E-007  1.94833E-007  1.30584E-007  9.03895E-008  6.54053E-008  4.97769E-008
  3.98273E-008  3.33317E-008  2.89688E-008  2.59478E-008  2.37766E-008  2.21293E-008
  2.07765E-008  1.95526E-008  1.83421E-008  1.70730E-008  1.57119E-008  1.42571E-008
  1.27313E-008  1.11722E-008  9.62483E-009  8.13397E-009  6.73933E-009  5.47204E-009
  4.35293E-009  3.39222E-009  2.59029E-009  1.93927E-009  1.42505E-009  1.02961E-009
  7.33169E-010  5.16096E-010  3.60375E-010  2.50486E-010  1.73808E-010  1.20596E-010
  8.36673E-011  5.79335E-011  3.99031E-011  2.72239E-011  1.83155E-011  1.20997E-011
  7.82036E-012  4.93012E-012  3.02436E-012  1.80200E-012  1.04142E-012  5.83174E-013
  3.16186E-013  1.65890E-013  8.41897E-014  4.13175E-014  1.96050E-014  8.99351E-015
  3.98897E-015  1.71142E-015  7.11178E-016  2.87230E-016  1.13759E-016  4.51579E-017
  1.88373E-017  8.91768E-018  5.11129E-018  3.49430E-018  2.63881E-018
  2.44142E-016  3.71381E-016  5.85645E-016  9.88327E-016  1.80957E-015  3.54125E-015
  7.17225E-015  1.45769E-014  2.91134E-014  5.64814E-014  1.05863E-013  1.91328E-013
  3.33484E-013  5.61443E-013  9.15674E-013  1.45353E-012  2.26207E-012  3.48855E-012
  5.41003E-012  8.58447E-012  1.41642E-011  2.45216E-011  4.44595E-011  8.34808E-011
  1.59915E-010  3.08160E-010  5.90894E-010  1.11879E-009 -2.08088E-009 -3.78921E-009
 -6.74184E-009 -1.17087E-008 -1.98463E-008 -3.28482E-008 -5.31367E-008  8.40911E-008
  1.30279E-007  1.97602E-007  2.93192E-007 -4.24846E-007 -5.99769E-007 -8.22561E-007
 -1.09263E-006 -1.40164E-006 -1.73184E-006 -2.05636E-006 -2.34200E-006 -2.55457E-006
 -2.66555E-006 -2.65854E-006 -2.53325E-006 -2.30589E-006 -2.00560E-006 -1.66812E-006
 -1.32853E-006 -1.01532E-006 -7.46959E-007 -5.31395E-007 -3.67884E-007 -2.49972E-007
  1.68564E-007  1.14312E-007  7.90762E-008  5.65134E-008  4.20883E-008  3.27696E-008
  2.66383E-008  2.25238E-008  1.97222E-008  1.77997E-008  1.64692E-008  1.55206E-008
  1.47876E-008  1.41354E-008  1.34605E-008  1.26928E-008  1.17966E-008  1.07690E-008
  9.63331E-009  8.43112E-009  7.21289E-009  6.02923E-009  4.92408E-009  3.93035E-009
  3.06802E-009  2.34449E-009  1.75648E-009  1.29280E-009  9.37294E-010  6.71667E-010
  4.77641E-010  3.38521E-010  2.40078E-010  1.70880E-010  1.22211E-010  8.77338E-011
  6.30251E-011  4.51000E-011  3.19818E-011  2.23603E-011  1.53435E-011  1.02944E-011
  6.73285E-012  4.28272E-012  2.64490E-012  1.58382E-012  9.18754E-013  5.15922E-013
  2.80311E-013  1.47300E-013  7.48440E-014  3.67635E-014  1.74552E-014  8.01042E-015
  3.55316E-015  1.52366E-015  6.32032E-016  2.54031E-016  9.93642E-017  3.82513E-017
  1.48898E-017  6.19814E-018  2.99256E-018  1.76130E-018  1.21705E-018
  1.27073E-016  1.95579E-016  3.14239E-016  5.42952E-016  1.01692E-015  2.02360E-015
  4.13845E-015  8.44834E-015  1.68947E-014  3.27633E-014  6.13330E-014  1.10673E-013
  1.92576E-013  3.23706E-013  5.27358E-013  8.37102E-013  1.30558E-012  2.02580E-012
  3.18058E-012  5.15109E-012  8.74496E-012  1.56563E-011  2.93611E-011  5.68016E-011
  1.11440E-010  2.18581E-010 -4.24240E-010 -8.09201E-010 -1.51011E-009 -2.74928E-009
 -4.87436E-009 -8.40776E-009 -1.41049E-008 -2.30188E-008 -3.65681E-008 -5.66011E-008
  8.54414E-008  1.25882E-007  1.81072E-007  2.54213E-007  3.47994E-007  4.63721E-007
 -6.00247E-007 -7.52917E-007 -9.12921E-007 -1.06749E-006 -1.20119E-006 -1.29834E-006
 -1.34604E-006 -1.33704E-006 -1.27159E-006 -1.15761E-006 -1.00898E-006 -8.42689E-007
 -6.75406E-007 -5.20736E-007 -3.87582E-007 -2.79891E-007 -1.97467E-007 -1.37351E-007
  9.52578E-008  6.67169E-008  4.77833E-008  3.53474E-008  2.71614E-008  2.17108E-008
  1.80312E-008  1.55313E-008  1.38502E-008  1.27550E-008  1.20758E-008  1.16707E-008
  1.14120E-008  1.11851E-008  1.08958E-008  1.04762E-008  9.89086E-009  9.13607E-009
  8.23629E-009  7.23614E-009  6.19075E-009  5.15624E-009  4.18178E-009  3.30443E-009
  2.54684E-009  1.91763E-009  1.41369E-009  1.02348E-009  7.30536E-010  5.16586E-010
  3.63899E-010  2.56804E-010  1.82421E-010  1.30803E-010  9.46746E-011  6.89739E-011
  5.03247E-011  3.65477E-011  2.62571E-011  1.85588E-011  1.28470E-011  8.67871E-012
  5.70623E-012  3.64436E-012  2.25756E-012  1.35502E-012  7.87427E-013  4.42779E-013
  2.40824E-013  1.26654E-013  6.43943E-014  3.16461E-014  1.50310E-014  6.89951E-015
  3.06061E-015  1.31216E-015  5.43841E-016  2.18073E-016  8.47780E-017  3.21309E-017
  1.20409E-017  4.61300E-018  1.92798E-018  9.53907E-019  5.75482E-019
  6.40177E-017  9.98329E-017  1.63650E-016  2.89610E-016  5.54372E-016  1.12014E-015
  2.31036E-015  4.73395E-015  9.47565E-015  1.83672E-014  3.43452E-014  6.18928E-014
  1.07564E-013  1.80656E-013  2.94334E-013  4.68092E-013  7.33860E-013  1.15095E-012
  1.84102E-012  3.06553E-012  5.38993E-012  1.00171E-011  1.94398E-011  3.86693E-011
  7.74582E-011 -1.54152E-010 -3.02043E-010 -5.79306E-010 -1.08360E-009 -1.97211E-009
 -3.48696E-009 -5.98447E-009 -9.96521E-009 -1.60999E-008 -2.52453E-008 -3.84438E-008
 -5.68987E-008  8.19170E-008  1.14804E-007  1.56690E-007  2.08276E-007  2.69485E-007
  3.39074E-007  4.14268E-007  4.90599E-007 -5.62060E-007 -6.21728E-007 -6.62809E-007
 -6.79921E-007 -6.70296E-007 -6.34515E-007 -5.76528E-007 -5.02892E-007 -4.21465E-007
 -3.39924E-007 -2.64529E-007 -1.99397E-007 -1.46383E-007 -1.05439E-007  7.52230E-008
  5.37543E-008  3.89358E-008  2.88940E-008  2.21357E-008  1.75727E-008  1.44692E-008
  1.23570E-008  1.09492E-008  1.00670E-008  9.58507E-009  9.39781E-009  9.40193E-009
  9.49299E-009  9.57054E-009  9.54769E-009  9.36066E-009  8.97541E-009  8.38956E-009
  7.62918E-009  6.74157E-009  5.78559E-009  4.82169E-009  3.90347E-009  3.07186E-009
  2.35258E-009  1.75629E-009  1.28109E-009  9.15991E-010  6.44753E-010  4.49198E-010
  3.11738E-010  2.16944E-010  1.52286E-010  1.08218E-010  7.78765E-011  5.65754E-011
  4.12550E-011  2.99876E-011  2.15797E-011  1.52819E-011  1.05984E-011  7.17176E-012
  4.72225E-012  3.01959E-012  1.87241E-012  1.12478E-012  6.54074E-013  3.68000E-013
  2.00246E-013  1.05354E-013  5.35820E-014  2.63394E-014  1.25130E-014  5.74456E-015
  2.54843E-015  1.09248E-015  4.52618E-016  1.81290E-016  7.02698E-017  2.64283E-017
  9.71235E-018  3.55032E-018  1.34466E-018  5.67955E-019  2.88937E-019
  3.12245E-017  4.94092E-017  8.27329E-017  1.49975E-016  2.93088E-016  6.00456E-016
  1.24767E-015  2.56435E-015  5.13636E-015  9.95117E-015  1.85902E-014  3.34681E-014
  5.81249E-014  9.76301E-014  1.59313E-013  2.54457E-013  4.02546E-013  6.41725E-013
  1.05332E-012  1.81655E-012  3.32497E-012  6.42441E-012  1.28797E-011  2.62543E-011
 -5.34977E-011 -1.07682E-010 -2.12482E-010 -4.09103E-010 -7.66310E-010 -1.39390E-009
 -2.45915E-009 -4.20469E-009 -6.96447E-009 -1.11732E-008 -1.73637E-008 -2.61469E-008
 -3.81702E-008 -5.40537E-008  7.43041E-008  9.92096E-008  1.28719E-007  1.62319E-007
  1.98912E-007  2.36753E-007  2.73457E-007  3.06147E-007  3.31763E-007  3.47506E-007
  3.51354E-007  3.42511E-007 -3.21650E-007 -2.90870E-007 -2.53328E-007 -2.12665E-007
 -1.72373E-007 -1.35272E-007 -1.03205E-007 -7.69954E-008 -5.66052E-008  4.14052E-008
  3.04660E-008  2.27974E-008  1.75079E-008  1.38824E-008  1.13996E-008  9.70908E-009
  8.59135E-009  7.91293E-009  7.58702E-009  7.54358E-009  7.71064E-009  8.00659E-009
  8.34165E-009  8.62558E-009  8.77847E-009  8.74111E-009  8.48237E-009  8.00178E-009
  7.32707E-009  6.50735E-009  5.60369E-009  4.67912E-009  3.78995E-009  2.97971E-009
  2.27636E-009  1.69234E-009  1.22698E-009  8.70120E-010  6.05964E-010  4.16585E-010
  2.84527E-010  1.94442E-010  1.33861E-010  9.33032E-011  6.59626E-011  4.72052E-011
  3.40177E-011  2.45124E-011  1.75323E-011  1.23651E-011  8.55286E-012  5.77804E-012
  3.80078E-012  2.42900E-012  1.50577E-012  9.04434E-013  5.25938E-013  2.95926E-013
  1.61043E-013  8.47386E-014  4.31027E-014  2.11906E-014  1.00681E-014  4.62250E-015
  2.05075E-015  8.79116E-016  3.64156E-016  1.45781E-016  5.64265E-017  2.11432E-017
  7.69545E-018  2.74506E-018  9.81390E-019  3.69418E-019  1.58715E-019
  1.47489E-017  2.37166E-017  4.06074E-017  7.53889E-017  1.50226E-016  3.11622E-016
  6.51658E-016  1.34275E-015  2.69077E-015  5.21065E-015  9.72702E-015  1.75014E-014
  3.03954E-014  5.11164E-014  8.37009E-014  1.34680E-013  2.16020E-013  3.52371E-013
  5.98065E-013  1.07515E-012  2.05471E-012  4.12339E-012  8.51079E-012  1.77061E-011
 -3.65685E-011 -7.42326E-011 -1.47208E-010 -2.84130E-010 -5.32564E-010 -9.67990E-010
 -1.70452E-009 -2.90599E-009 -4.79479E-009 -7.65484E-009 -1.18242E-008 -1.76737E-008
 -2.55684E-008 -3.58146E-008 -4.85953E-008 -6.39030E-008  8.14798E-008  1.00776E-007
  1.20934E-007  1.40817E-007  1.59070E-007  1.74248E-007  1.84974E-007  1.90142E-007
  1.89105E-007  1.81824E-007  1.68916E-007  1.51586E-007  1.31437E-007  1.10215E-007
  8.95359E-008  7.06706E-008 -5.44304E-008 -4.11565E-008  3.07961E-008  2.30277E-008
  1.73923E-008  1.34049E-008  1.06294E-008  8.71821E-009  7.42089E-009  6.57353E-009
  6.07714E-009  5.87264E-009  5.91780E-009  6.16955E-009  6.57342E-009  7.06046E-009
  7.55102E-009  7.96329E-009  8.22409E-009 -8.27924E-009 -8.10091E-009 -7.69054E-009
 -7.07674E-009 -6.30901E-009 -5.44868E-009 -4.55923E-009 -3.69769E-009 -2.90858E-009
 -2.22096E-009 -1.64845E-009 -1.19144E-009 -8.40669E-010 -5.81072E-010  3.95259E-010
  2.66142E-010  1.78611E-010  1.20335E-010  8.18965E-011  5.65100E-011  3.95345E-011
  2.79388E-011  1.98183E-011  1.40066E-011  9.79287E-012  6.73213E-012  4.52871E-012
  2.97039E-012  1.89464E-012  1.17302E-012  7.03989E-013  4.09166E-013  2.30151E-013
  1.25227E-013  6.58874E-014  3.35133E-014  1.64764E-014  7.82850E-015  3.59440E-015
  1.59469E-015  6.83608E-016  2.83151E-016  1.13326E-016  4.38354E-017  1.63964E-017
  5.94004E-018  2.09327E-018  7.25770E-019  2.54610E-019  9.58351E-020
  6.74870E-018  1.10440E-017  1.93520E-017  3.67789E-017  7.46295E-017  1.56532E-016
  3.29133E-016  6.79585E-016  1.36227E-015  2.63698E-015  4.92024E-015  8.85203E-015
  1.53871E-014  2.59459E-014  4.27362E-014  6.95470E-014  1.13761E-013  1.91299E-013
  3.38223E-013  6.36721E-013  1.27077E-012  2.64039E-012  5.58627E-012  1.18126E-011
 -2.46466E-011 -5.03366E-011 -1.00152E-010 -1.93581E-010 -3.62870E-010 -6.58948E-010
 -1.15837E-009 -1.97026E-009 -3.24141E-009 -5.15685E-009 -7.93282E-009 -1.17994E-008
 -1.69714E-008 -2.36090E-008 -3.17723E-008 -4.13779E-008 -5.21667E-008 -6.36913E-008
 -7.53316E-008  8.63376E-008  9.59006E-008  1.03242E-007  1.07711E-007  1.08879E-007
  1.06607E-007  1.01079E-007  9.27899E-008  8.24785E-008  7.10213E-008  5.93075E-008
  4.81212E-008  3.80535E-008  2.94615E-008  2.24741E-008  1.70332E-008  1.29559E-008
  9.99769E-009  7.90654E-009  6.45977E-009  5.48342E-009  4.85643E-009  4.50394E-009
  4.38410E-009  4.47253E-009  4.74760E-009  5.17920E-009  5.72237E-009  6.31666E-009
  6.89059E-009 -7.37015E-009 -7.68897E-009 -7.79805E-009 -7.67281E-009 -7.31601E-009
 -6.75596E-009 -6.04082E-009 -5.23011E-009 -4.38558E-009 -3.56298E-009 -2.80619E-009
 -2.14430E-009 -1.59144E-009 -1.14891E-009 -8.08478E-010 -5.56126E-010 -3.75374E-010
 -2.49869E-010 -1.65044E-010  1.08932E-010  7.23348E-011  4.85815E-011  3.30766E-011
  2.27964E-011  1.58281E-011  1.09966E-011  7.58879E-012  5.16732E-012  3.45244E-012
  2.25366E-012  1.43275E-012  8.85048E-013  5.30352E-013  3.07932E-013  1.73092E-013
  9.41406E-014  4.95184E-014  2.51834E-014  1.23801E-014  5.88204E-015  2.70068E-015
  1.19819E-015  5.13639E-016  2.12745E-016  8.51387E-017  3.29225E-017  1.23044E-017
  4.44782E-018  1.55824E-018  5.32024E-019  1.79613E-019  6.20842E-020
  2.99232E-018  4.99052E-018  8.95470E-018  1.74095E-017  3.59218E-017  7.60855E-017
  1.60729E-016  3.32424E-016  6.66513E-016  1.28984E-015  2.40633E-015  4.33162E-015
  7.54432E-015  1.27794E-014  2.12401E-014  3.51309E-014  5.90093E-014  1.03098E-013
  1.91050E-013  3.77347E-013  7.84614E-013  1.68024E-012  3.62703E-012  7.76639E-012
  1.63257E-011 -3.34827E-011 -6.67571E-011 -1.29118E-010 -2.41954E-010 -4.38921E-010
 -7.70387E-010 -1.30778E-009 -2.14660E-009 -3.40620E-009 -5.22448E-009 -7.74539E-009
 -1.10987E-008 -1.53729E-008 -2.05848E-008 -2.66514E-008 -3.33712E-008 -4.04219E-008
 -4.73780E-008 -5.37497E-008 -5.90379E-008 -6.27971E-008  6.46967E-008  6.45676E-008
  6.24288E-008  5.84851E-008  5.30993E-008  4.67407E-008  3.99203E-008  3.31248E-008
  2.67606E-008  2.11179E-008  1.63579E-008  1.25223E-008  9.55885E-009  7.35485E-009
  5.77061E-009  4.66732E-009  3.92611E-009  3.45774E-009  3.20393E-009  3.13238E-009
  3.22782E-009  3.48143E-009  3.88082E-009  4.40238E-009  5.00731E-009 -5.64204E-009
 -6.24275E-009 -6.74321E-009 -7.08399E-009 -7.22135E-009 -7.13368E-009 -6.82427E-009
 -6.31988E-009 -5.66558E-009 -4.91715E-009 -4.13263E-009 -3.36470E-009 -2.65521E-009
 -2.03227E-009 -1.51004E-009 -1.09056E-009 -7.66818E-010 -5.26138E-010 -3.53353E-010
 -2.33236E-010 -1.52101E-010 -9.86129E-011  6.39946E-011  4.18279E-011  2.76538E-011
  1.85135E-011  1.25197E-011  8.50645E-012  5.76734E-012  3.87465E-012  2.56337E-012
  1.66153E-012  1.05106E-012  6.47027E-013  3.86799E-013  2.24217E-013  1.25897E-013
  6.84220E-014  3.59731E-014  1.82892E-014  8.98927E-015  4.27053E-015  1.96067E-015
  8.69852E-016  3.72885E-016  1.54444E-016  6.18049E-017  2.38965E-017  8.92781E-018
  3.22398E-018  1.12637E-018  3.81721E-019  1.26383E-019  4.16417E-020
  1.28605E-018  2.18878E-018  4.02307E-018  7.99387E-018  1.67477E-017  3.57791E-017
  7.58810E-017  1.57152E-016  3.15151E-016  6.09833E-016  1.13806E-015  2.05142E-015
  3.58514E-015  6.11572E-015  1.02984E-014  1.74178E-014  3.02758E-014  5.53628E-014
  1.07943E-013  2.23449E-013  4.81914E-013  1.05817E-012  2.32045E-012  5.01546E-012
  1.05993E-011 -2.17990E-011 -4.35139E-011 -8.41737E-011 -1.57643E-010 -2.85668E-010
 -5.00685E-010 -8.48519E-010 -1.39015E-009 -2.20139E-009 -3.36917E-009 -4.98320E-009
[truncated: 24,664,208 more chars]
