# Supplementary material for: Avibactam–Cyclodextrin Inclusion Complexes: Computational and Thermodynamic Insights for Drug Delivery, Detection, and Environmental Scavenging
Source: Molecules. 2025 Aug 18;30(16):3401. doi: 10.3390/molecules30163401 (PMC12388632; doi:10.3390/molecules30163401)
Supplement: Supplementary file 1 [file molecules-30-03401-s001.zip › DFT inputs - optimized structure - NCI/NCI/HP-bCD/func2.cub]

 Generated by Multiwfn
 Totally      1768125 grid points
  244  -21.484265   10.761395  -10.957332
  123    0.289127    0.000000    0.000000
  115    0.000000    0.289127    0.000000
  125    0.000000    0.000000    0.289127
    1    1.000000    0.154207   21.496026   -5.734238
    6    6.000000  -13.434317   35.012303    5.233225
    6    6.000000  -14.747272   35.339578    2.682129
    6    6.000000  -13.266544   34.038837    0.590698
    6    6.000000  -10.517067   34.880868    0.667003
    6    6.000000   -9.399643   34.429710    3.282590
    6    6.000000   -6.700507   35.269481    3.613301
    8    8.000000  -17.308094   34.563170    2.813781
    8    8.000000  -14.394327   34.644485   -1.767484
    8    8.000000   -9.221225   33.440329   -1.217412
    8    8.000000  -10.888886   35.762911    5.118439
    8    8.000000   -6.445219   37.880620    3.033725
    1    1.000000  -14.305640   36.250332    6.626213
    1    1.000000  -14.771037   37.359778    2.267253
    1    1.000000  -13.311759   31.990985    0.904492
    1    1.000000  -10.410171   36.889478    0.214594
    1    1.000000   -9.451337   32.402265    3.685931
    1    1.000000   -5.496252   34.119595    2.400501
    1    1.000000   -6.151269   34.919244    5.573738
    1    1.000000  -17.410964   33.086637    3.909746
    1    1.000000  -13.248634   34.079164   -3.094396
    6    6.000000  -15.203473   28.377692   12.542501
    6    6.000000  -17.472974   29.239816   10.991440
    6    6.000000  -16.631186   30.017237    8.351409
    6    6.000000  -14.540139   31.965277    8.505592
    6    6.000000  -12.385981   30.953844   10.143254
    6    6.000000  -10.229562   32.763835   10.515421
    8    8.000000  -19.398151   27.374092   10.905795
    8    8.000000  -18.677312   31.092002    6.960375
    8    8.000000  -13.696562   32.458724    5.987439
    8    8.000000  -13.341078   30.283657   12.600600
    8    8.000000  -11.114088   35.106998   11.455326
    1    1.000000  -15.738439   28.056865   14.503147
    1    1.000000  -18.290725   30.886635   11.922011
    1    1.000000  -15.909015   28.356324    7.356509
    1    1.000000  -15.286261   33.694717    9.341998
    1    1.000000  -11.602218   29.274806    9.233112
    1    1.000000   -9.271742   33.035787    8.709629
    1    1.000000   -8.877705   31.919820   11.835114
    1    1.000000  -18.592216   25.717638   10.815718
    1    1.000000  -19.984265   29.819478    6.868456
    6    6.000000  -11.298857   19.114082   12.900444
    6    6.000000  -14.178299   19.279658   12.883585
    6    6.000000  -15.012357   21.768112   11.720605
    6    6.000000  -13.713497   24.000408   12.950710
    6    6.000000  -10.854796   23.582607   13.007684
    6    6.000000   -9.393849   25.624331   14.331402
    8    8.000000  -15.311185   17.192990   11.641071
    8    8.000000  -17.678131   22.127786   11.955826
    8    8.000000  -14.307977   26.141300   11.423767
    8    8.000000  -10.276668   21.201201   14.197105
    8    8.000000  -10.324756   26.033285   16.812879
    1    1.000000  -10.679787   17.438130   13.922074
    1    1.000000  -14.820954   19.206773   14.839774
    1    1.000000  -14.493418   21.761635    9.720284
    1    1.000000  -14.435517   24.264672   14.863465
    1    1.000000  -10.183645   23.554203   11.060563
    1    1.000000   -9.552513   27.355610   13.222802
    1    1.000000   -7.396772   25.085495   14.387846
    1    1.000000  -14.548679   17.028666    9.965360
    1    1.000000  -18.477648   20.701013   11.142248
    6    6.000000   -6.004156   14.840224    5.391283
    6    6.000000   -8.871660   14.448813    5.322891
    6    6.000000  -10.274028   16.480376    6.786034
    6    6.000000   -9.203855   16.871669    9.404742
    6    6.000000   -6.345564   17.259943    9.231013
    6    6.000000   -5.128873   17.424434   11.797225
    8    8.000000   -9.866775   14.227213    2.852686
    8    8.000000  -12.880092   15.821261    7.039020
    8    8.000000  -10.408102   19.075701   10.379691
    8    8.000000   -5.189709   15.181886    7.919509
    8    8.000000   -2.639777   18.384789   11.546955
    1    1.000000   -5.058301   13.128421    4.761241
    1    1.000000   -9.227366   12.641564    6.246655
    1    1.000000  -10.117288   18.272274    5.771455
    1    1.000000   -9.625221   15.230850   10.584289
    1    1.000000   -6.004139   19.018960    8.207685
    1    1.000000   -5.104443   15.544647   12.666736
    1    1.000000   -6.241297   18.671818   13.009328
    1    1.000000   -9.573096   15.818992    1.964798
    1    1.000000  -13.565363   15.663281    5.353606
    6    6.000000   -0.202031   18.957929   -1.668361
    6    6.000000   -1.325495   16.333210   -2.031411
    6    6.000000   -3.552256   15.883662   -0.249694
    6    6.000000   -3.002728   16.702885    2.468224
    6    6.000000   -1.765953   19.305240    2.525562
    6    6.000000   -0.870968   20.106409    5.100472
    8    8.000000   -1.974135   15.929054   -4.599695
    8    8.000000   -4.381105   13.325789   -0.358517
    8    8.000000   -5.344708   16.883963    3.825267
    8    8.000000    0.394009   19.366537    0.888888
    8    8.000000   -0.640427   22.793496    5.077956
    1    1.000000    1.567778   19.135153   -2.700174
    1    1.000000    0.157005   14.968449   -1.585880
    1    1.000000   -5.149833   17.004397   -0.904100
    1    1.000000   -1.759603   15.328896    3.381323
    1    1.000000   -3.145959   20.683937    1.871452
    1    1.000000    0.953771   19.230584    5.513887
    1    1.000000   -2.208243   19.510779    6.546179
    1    1.000000   -2.955601   17.383183   -5.172697
    1    1.000000   -2.962870   12.261395    0.080447
    6    6.000000   -2.364670   27.194912   -6.853187
    6    6.000000   -3.356822   24.786227   -8.094685
    6    6.000000   -3.682474   22.710593   -6.135421
    6    6.000000   -1.298144   22.381229   -4.571822
    6    6.000000   -0.344130   24.910170   -3.563940
    6    6.000000    2.115986   24.762901   -2.152105
    8    8.000000   -5.629436   25.388144   -9.415608
    8    8.000000   -4.236007   20.329908   -7.286612
    8    8.000000   -1.977135   20.761524   -2.529627
    8    8.000000   -0.052875   26.668884   -5.615402
    8    8.000000    3.987900   23.566287   -3.645352
    1    1.000000   -1.918290   28.606709   -8.282269
    1    1.000000   -1.928115   24.177238   -9.457332
    1    1.000000   -5.212250   23.233807   -4.861635
    1    1.000000   -1.747252   25.636391   -2.239477
    1    1.000000    1.805417   23.720173   -0.397626
    1    1.000000    2.703736   26.679597   -1.645423
    1    1.000000   -6.884052   24.056391   -9.179064
    1    1.000000   -6.044225   20.270479   -7.616830
    6    6.000000   -7.739071   34.728274   -3.010209
    6    6.000000   -8.348844   33.729341   -5.645234
    6    6.000000   -7.493760   31.017489   -5.926849
    6    6.000000   -4.740091   30.744189   -5.155642
    6    6.000000   -4.313823   31.849008   -2.531106
    6    6.000000   -1.624910   31.756073   -1.608337
    8    8.000000  -10.992265   34.018367   -6.075089
    8    8.000000   -7.885279   30.286356   -8.480921
    8    8.000000   -4.188197   28.105013   -5.164333
    8    8.000000   -5.130601   34.441474   -2.536020
    8    8.000000    0.063423   32.619690   -3.496501
    1    1.000000   -8.096057   36.752906   -2.919853
    1    1.000000   -7.294870   34.894849   -6.989094
    1    1.000000   -8.632724   29.836149   -4.671939
    1    1.000000   -3.541659   31.725293   -6.513231
    1    1.000000   -5.440825   30.793573   -1.165073
    1    1.000000   -1.167385   29.815284   -1.073982
    1    1.000000   -1.482648   32.917458    0.094875
    1    1.000000  -11.392104   33.147533   -7.629737
    1    1.000000   -7.288633   28.545697   -8.662684
    6    6.000000    0.646989   23.783737    7.216906
    6    6.000000    1.436909   26.482512    6.655179
    1    1.000000    2.330821   22.657689    7.619994
    1    1.000000   -0.570195   23.726920    8.890324
    6    6.000000   -0.760072   28.234299    6.125398
    1    1.000000    2.691294   26.444683    5.007903
    1    1.000000   -0.084857   30.145655    5.760170
    1    1.000000   -2.047428   28.289995    7.731216
    1    1.000000   -1.806373   27.610834    4.468927
    6    6.000000   -1.364844   18.486335   13.904606
    6    6.000000    1.235646   19.632668   13.572349
    1    1.000000   -1.194511   16.581070   14.708697
    1    1.000000   -2.447639   19.634224   15.246745
    6    6.000000    2.514822   20.008898   16.108348
    1    1.000000    1.026855   21.453291   12.632450
    1    1.000000    4.382251   20.826033   15.842014
    1    1.000000    2.727974   18.211898   17.095801
    1    1.000000    1.421430   21.273645   17.308596
    6    6.000000   -9.152833   28.136889   18.008484
    6    6.000000  -10.576664   28.695444   20.421004
    1    1.000000   -9.218891   29.783979   16.756537
    1    1.000000   -7.169512   27.720513   18.430179
    6    6.000000   -9.503946   30.970780   21.765233
    1    1.000000  -10.436318   27.035573   21.654411
    1    1.000000   -9.595302   32.638806   20.561149
    1    1.000000   -7.540034   30.643792   22.281181
    1    1.000000  -10.563647   31.353143   23.485383
    6    6.000000   -9.123338   36.854899   11.889149
    6    6.000000  -10.245989   39.257431   12.962839
    1    1.000000   -8.118061   37.263621   10.126901
    1    1.000000   -7.764488   36.055145   13.230972
    6    6.000000  -12.020098   40.577439   11.137362
    1    1.000000   -8.671631   40.511081   13.408916
    1    1.000000  -12.730260   42.319411   11.967609
    1    1.000000  -13.622248   39.375896   10.667824
    1    1.000000  -11.039161   41.046118    9.388059
    6    6.000000   -4.423556   39.082012    4.332441
    6    6.000000   -1.795379   38.367814    3.377602
    1    1.000000   -4.532367   38.663764    6.355977
    1    1.000000   -4.708167   41.108525    4.077161
    6    6.000000   -1.369265   39.116846    0.654958
    1    1.000000   -1.536013   36.333911    3.587235
    1    1.000000   -2.749586   38.209747   -0.566487
    1    1.000000    0.509330   38.556399    0.032125
    1    1.000000   -1.553937   41.159663    0.434674
    6    6.000000    2.596257   32.848197   -2.614943
    6    6.000000    4.347164   32.662890   -4.860614
    1    1.000000    3.037004   31.324489   -1.287002
    1    1.000000    2.848457   34.651723   -1.634514
    6    6.000000    7.048968   33.237163   -4.135837
    1    1.000000    3.712513   34.040101   -6.275453
    1    1.000000    7.686216   31.982514   -2.632051
    1    1.000000    7.230946   35.181702   -3.490312
    1    1.000000    8.288318   32.980692   -5.756728
    6    6.000000    6.329410   23.372086   -2.355164
    6    6.000000    8.216258   21.963262   -3.977852
    1    1.000000    6.073715   22.373328   -0.555081
    1    1.000000    7.059968   25.261825   -1.924507
    6    6.000000   10.837060   22.063787   -2.823262
    1    1.000000    8.245067   22.843857   -5.841810
    1    1.000000   11.501781   24.005012   -2.665335
    1    1.000000   12.165510   21.018451   -3.992751
    1    1.000000   10.837038   21.229814   -0.937912
    8    8.000000    4.275470   30.181136   -5.937614
    1    1.000000    2.570303   29.519614   -5.775346
    8    8.000000    0.056785   39.460300    5.033815
    1    1.000000    0.038291   41.266631    4.764414
    8    8.000000  -11.454145   38.760480   15.342599
    1    1.000000  -12.667501   37.429722   15.035558
    8    8.000000  -13.189315   29.183590   19.888267
    1    1.000000  -13.742074   27.843807   18.775344
    8    8.000000    2.776152   18.172986   11.885217
    1    1.000000    3.106011   16.567927   12.692383
    8    8.000000    2.838066   27.257170    8.844387
    1    1.000000    3.376747   28.977140    8.569451
    8    8.000000    7.426986   19.412086   -4.446023
    1    1.000000    7.457681   18.528143   -2.847742
   16   16.000000  -11.433052   21.891707   -6.930701
    8    8.000000   -9.553490   22.065378   -4.216682
    8    8.000000   -9.845673   18.604091   -0.365582
    8    8.000000  -10.331630   24.882824    6.673697
    8    8.000000  -13.106574   19.688815   -6.556923
    8    8.000000   -9.313753   21.480854   -8.768827
    8    8.000000  -12.697759   24.375435   -7.126935
    7    7.000000  -10.918868   22.081709    2.233203
    7    7.000000  -10.938002   22.499611   -2.038547
    7    7.000000   -6.118723   24.232815    6.814607
    6    6.000000  -11.011505   25.084692   -0.986090
    6    6.000000  -12.308529   24.401643    1.465014
    6    6.000000   -8.388100   26.095597   -0.403605
    6    6.000000   -8.325129   22.733026    3.134592
    6    6.000000   -6.824190   24.192723    1.096844
    6    6.000000  -10.528984   20.789652   -0.107613
    6    6.000000   -8.386737   24.064784    5.689337
    1    1.000000  -12.104270   26.316090   -2.206650
    1    1.000000  -12.152057   25.841457    2.901708
    1    1.000000  -14.286444   23.917828    1.190765
    1    1.000000   -8.629060   27.853672    0.640880
    1    1.000000   -7.384529   26.552410   -2.133551
    1    1.000000   -7.368947   20.942221    3.460023
    1    1.000000   -6.050398   22.806210   -0.210154
    1    1.000000   -5.196593   25.132210    1.925822
    1    1.000000   -5.979692   25.203568    8.443108
    1    1.000000   -4.488192   23.699624    5.974993
  4.52491E+007  3.61587E+007  2.92469E+007  2.39676E+007  1.99158E+007  1.67912E+007
  1.43714E+007  1.24921E+007  1.10314E+007  9.89902E+006  9.02835E+006  8.37029E+006
  7.88912E+006  7.55944E+006  7.36385E+006  7.29087E+006  7.33158E+006  7.46927E+006
  7.63870E+006  7.58696E+006  6.74200E+006  5.25411E+006  3.92594E+006  2.76619E+006
  1.89770E+006  1.30163E+006  9.00138E+005  6.29049E+005  4.44530E+005  3.17732E+005
  2.29726E+005  1.68027E+005  1.24332E+005  9.30779E+004  7.04986E+004  5.40260E+004
  4.18918E+004  3.28683E+004  2.60954E+004  2.09656E+004  1.70463E+004  1.40265E+004
  1.16812E+004  9.84628E+003  8.40089E+003  7.25565E+003  6.34386E+003  5.61555E+003
  5.03301E+003  4.56776E+003  4.19823E+003  3.90819E+003  3.68551E+003  3.52135E+003
  3.40958E+003  3.34631E+003  3.32961E+003  3.35905E+003  3.43512E+003  3.55762E+003
  3.72243E+003  3.91542E+003  4.10598E+003  4.25067E+003  4.31546E+003  4.28772E+003
  4.16767E+003  3.98072E+003  3.77359E+003  3.58560E+003  3.43732E+003  3.33595E+003
  3.28261E+003  3.27686E+003  3.31881E+003  3.41001E+003  3.55395E+003  3.75633E+003
  4.02521E+003  4.37125E+003  4.80750E+003  5.34872E+003  6.00945E+003  6.80021E+003
  7.72176E+003  8.75952E+003  9.88252E+003  1.10494E+004  1.22189E+004  1.33639E+004
  1.44873E+004  1.56269E+004  1.68440E+004  1.82082E+004  1.97902E+004  2.16618E+004
  2.39012E+004  2.65995E+004  2.98682E+004  3.38490E+004  3.87250E+004  4.47360E+004
  5.21985E+004  6.15334E+004  7.33043E+004  8.82715E+004  1.07467E+005  1.32306E+005
  1.64739E+005  2.07482E+005  2.64347E+005  3.40727E+005  4.44326E+005  5.86237E+005
  7.82584E+005  1.05701E+006  1.44451E+006  1.99734E+006  2.79428E+006  3.95521E+006
  5.66430E+006  8.20715E+006  1.20310E+007  1.78430E+007  2.67721E+007
  2.77944E+007  2.21670E+007  1.78991E+007  1.46466E+007  1.21551E+007  1.02369E+007
  8.75357E+006  7.60290E+006  6.70943E+006  6.01740E+006  5.48567E+006  5.08404E+006
  4.79058E+006  4.58974E+006  4.47101E+006  4.42784E+006  4.45640E+006  4.55257E+006
  4.70054E+006  4.82697E+006  4.67370E+006  3.91416E+006  3.01336E+006  2.21536E+006
  1.54677E+006  1.06607E+006  7.38128E+005  5.15950E+005  3.64583E+005  2.60543E+005
  1.88335E+005  1.37717E+005  1.01876E+005  7.62446E+004  5.77314E+004  4.42283E+004
  3.42838E+004  2.68905E+004  2.13425E+004  1.71416E+004  1.39327E+004  1.14609E+004
  9.54168E+003  8.04047E+003  6.85825E+003  5.92176E+003  5.17637E+003  4.58113E+003
  4.10518E+003  3.72521E+003  3.42356E+003  3.18697E+003  3.00553E+003  2.87204E+003
  2.78151E+003  2.73076E+003  2.71817E+003  2.74327E+003  2.80600E+003  2.90512E+003
  3.03491E+003  3.17994E+003  3.31139E+003  3.39539E+003  3.41193E+003  3.35536E+003
  3.23020E+003  3.06339E+003  2.89222E+003  2.74312E+003  2.62814E+003  2.55061E+003
  2.51037E+003  2.50666E+003  2.53942E+003  2.60980E+003  2.72044E+003  2.87562E+003
  3.08132E+003  3.34524E+003  3.67643E+003  4.08441E+003  4.57717E+003  5.15785E+003
  5.82067E+003  6.54855E+003  7.31545E+003  8.09304E+003  8.85861E+003  9.60394E+003
  1.03423E+004  1.11066E+004  1.19399E+004  1.28882E+004  1.39973E+004  1.53154E+004
  1.68957E+004  1.88014E+004  2.11109E+004  2.39244E+004  2.73712E+004  3.16212E+004
  3.68988E+004  4.35021E+004  5.18309E+004  6.24241E+004  7.60142E+004  9.36042E+004
  1.16579E+005  1.46866E+005  1.87171E+005  2.41325E+005  3.14798E+005  4.15473E+005
  5.54807E+005  7.49607E+005  1.02475E+006  1.41740E+006  1.98360E+006  2.80863E+006
  4.02356E+006  5.83170E+006  8.55144E+006  1.26864E+007  1.90406E+007
  1.73265E+007  1.37951E+007  1.11226E+007  9.08986E+006  7.53529E+006  6.34014E+006
  5.41704E+006  4.70168E+006  4.14670E+006  3.71715E+006  3.38730E+006  3.13829E+006
  2.95644E+006  2.83208E+006  2.75873E+006  2.73246E+006  2.75138E+006  2.81466E+006
  2.91931E+006  3.04649E+006  3.10983E+006  2.87044E+006  2.29199E+006  1.75577E+006
  1.26600E+006  8.81635E+005  6.12084E+005  4.28124E+005  3.02547E+005  2.16187E+005
  1.56242E+005  1.14223E+005  8.44744E+004  6.32034E+004  4.78429E+004  3.66417E+004
  2.83943E+004  2.22641E+004  1.76651E+004  1.41835E+004  1.15248E+004  9.47724E+003
  7.88785E+003  6.64491E+003  5.66633E+003  4.89134E+003  4.27466E+003  3.78234E+003
  3.38881E+003  3.07476E+003  2.82559E+003  2.63030E+003  2.48071E+003  2.37089E+003
  2.29670E+003  2.25554E+003  2.24600E+003  2.26751E+003  2.31950E+003  2.39980E+003
  2.50135E+003  2.60798E+003  2.69380E+003  2.73441E+003  2.71956E+003  2.64699E+003
  2.52490E+003  2.37938E+003  2.23874E+003  2.12014E+003  2.03023E+003  1.97016E+003
  1.93916E+003  1.93636E+003  1.96161E+003  2.01574E+003  2.10073E+003  2.21973E+003
  2.37710E+003  2.57828E+003  2.82931E+003  3.13590E+003  3.50155E+003  3.92494E+003
  4.39747E+003  4.90322E+003  5.42277E+003  5.93910E+003  6.44258E+003  6.93515E+003
  7.43191E+003  7.95764E+003  8.54140E+003  9.21315E+003  1.00034E+004  1.09446E+004
  1.20741E+004  1.34365E+004  1.50878E+004  1.70994E+004  1.95641E+004  2.26038E+004
  2.63791E+004  3.11040E+004  3.70651E+004  4.46491E+004  5.43814E+004  6.69821E+004
  8.34450E+004  1.05154E+005  1.34053E+005  1.72894E+005  2.25607E+005  2.97858E+005
  3.97883E+005  5.37769E+005  7.35409E+005  1.01754E+006  1.42449E+006  2.01765E+006
  2.89138E+006  4.19208E+006  6.14911E+006  9.12525E+006  1.37000E+007
  1.09650E+007  8.71761E+006  7.01989E+006  5.73062E+006  4.74602E+006  3.98995E+006
  3.40657E+006  2.95488E+006  2.60470E+006  2.33383E+006  2.12594E+006  1.96906E+006
  1.85455E+006  1.77628E+006  1.73019E+006  1.71383E+006  1.72618E+006  1.76722E+006
  1.83707E+006  1.93190E+006  2.02691E+006  2.02156E+006  1.74712E+006  1.37031E+006
  1.03334E+006  7.34603E+005  5.12974E+005  3.59338E+005  2.54023E+005  1.81511E+005
  1.31163E+005  9.58692E+004  7.08842E+004  5.30215E+004  4.01245E+004  3.07215E+004
  2.37996E+004  1.86557E+004  1.47976E+004  1.18775E+004  9.64808E+003  7.93159E+003
  6.59948E+003  5.55799E+003  4.73820E+003  4.08913E+003  3.57278E+003  3.16068E+003
  2.83138E+003  2.56869E+003  2.36039E+003  2.19726E+003  2.07247E+003  1.98105E+003
  1.91956E+003  1.88579E+003  1.87849E+003  1.89696E+003  1.94015E+003  2.00500E+003
  2.08333E+003  2.15883E+003  2.20953E+003  2.21966E+003  2.18477E+003  2.10453E+003
  1.99012E+003  1.86496E+003  1.74961E+003  1.65475E+003  1.58371E+003  1.53643E+003
  1.51188E+003  1.50921E+003  1.52819E+003  1.56940E+003  1.63425E+003  1.72504E+003
  1.84486E+003  1.99743E+003  2.18660E+003  2.41541E+003  2.68460E+003  2.99065E+003
  3.32467E+003  3.67363E+003  4.02449E+003  4.36858E+003  4.70408E+003  5.03694E+003
  5.38014E+003  5.75106E+003  6.16886E+003  6.65324E+003  7.22476E+003  7.90607E+003
  8.72355E+003  9.70936E+003  1.09039E+004  1.23590E+004  1.41420E+004  1.63411E+004
  1.90729E+004  2.24928E+004  2.68087E+004  3.23010E+004  3.93514E+004  4.84825E+004
  6.04162E+004  7.61578E+004  9.71192E+004  1.25300E+005  1.63559E+005  2.16015E+005
  2.88658E+005  3.90282E+005  5.33906E+005  7.38992E+005  1.03490E+006  1.46634E+006
  2.10203E+006  3.04864E+006  4.47331E+006  6.64048E+006  9.97261E+006
  7.04646E+006  5.59541E+006  4.50091E+006  3.67082E+006  3.03760E+006  2.55184E+006
  2.17734E+006  1.88759E+006  1.66309E+006  1.48952E+006  1.35637E+006  1.25593E+006
  1.18264E+006  1.13257E+006  1.10311E+006  1.09272E+006  1.10078E+006  1.12748E+006
  1.17347E+006  1.23874E+006  1.31726E+006  1.37550E+006  1.30719E+006  1.06567E+006
  8.33751E+005  6.14133E+005  4.33988E+005  3.04977E+005  2.15771E+005  1.54203E+005
  1.11423E+005  8.14280E+004  6.01942E+004  4.50147E+004  3.40565E+004  2.60684E+004
  2.01892E+004  1.58211E+004  1.25455E+004  1.00669E+004  8.17488E+003  6.71853E+003
  5.58856E+003  4.70531E+003  4.01025E+003  3.46007E+003  3.02249E+003  2.67336E+003
  2.39448E+003  2.17210E+003  1.99587E+003  1.85797E+003  1.75262E+003  1.67562E+003
  1.62405E+003  1.59600E+003  1.59033E+003  1.60615E+003  1.64196E+003  1.69381E+003
  1.75262E+003  1.80263E+003  1.82652E+003  1.81559E+003  1.76818E+003  1.68572E+003
  1.58127E+003  1.47454E+003  1.37980E+003  1.30334E+003  1.24650E+003  1.20857E+003
  1.18847E+003  1.18537E+003  1.19900E+003  1.22972E+003  1.27851E+003  1.34697E+003
  1.43723E+003  1.55175E+003  1.69283E+003  1.86186E+003  2.05812E+003  2.27750E+003
  2.51227E+003  2.75273E+003  2.99085E+003  3.22320E+003  3.45169E+003  3.68285E+003
  3.92657E+003  4.19462E+003  4.49958E+003  4.85462E+003  5.27393E+003  5.77357E+003
  6.37262E+003  7.09454E+003  7.96893E+003  9.03381E+003  1.03386E+004  1.19480E+004
  1.39478E+004  1.64518E+004  1.96126E+004  2.36364E+004  2.88032E+004  3.54969E+004
  4.42480E+004  5.57952E+004  7.11763E+004  9.18620E+004  1.19954E+005  1.58482E+005
  2.11856E+005  2.86545E+005  3.92136E+005  5.42960E+005  7.60643E+005  1.07812E+006
  1.54604E+006  2.24303E+006  3.29231E+006  4.88887E+006  7.34435E+006
  4.59929E+006  3.64855E+006  2.93226E+006  2.38956E+006  1.97596E+006  1.65892E+006
  1.41466E+006  1.22579E+006  1.07952E+006  9.66494E+005  8.79812E+005  8.14446E+005
  7.66760E+005  7.34194E+005  7.15046E+005  7.08319E+005  7.13635E+005  7.31164E+005
  7.61540E+005  8.05504E+005  8.62276E+005  9.22195E+005  9.41132E+005  8.32698E+005
  6.63636E+005  5.11565E+005  3.69799E+005  2.61572E+005  1.85386E+005  1.32548E+005
  9.57808E+004  6.99903E+004  5.17305E+004  3.86774E+004  2.92551E+004  2.23875E+004
  1.73339E+004  1.35798E+004  1.07652E+004  8.63589E+003  7.01086E+003  5.76027E+003
  4.79016E+003  4.03204E+003  3.43557E+003  2.96355E+003  2.58823E+003  2.28886E+003
  2.04981E+003  1.85928E+003  1.70837E+003  1.59039E+003  1.50039E+003  1.43476E+003
  1.39098E+003  1.36738E+003  1.36285E+003  1.37630E+003  1.40569E+003  1.44627E+003
  1.48828E+003  1.51727E+003  1.52094E+003  1.49566E+003  1.44074E+003  1.35960E+003
  1.26591E+003  1.17529E+003  1.09717E+003  1.03494E+003  9.88770E+002  9.57668E+002
  9.40558E+002  9.36672E+002  9.45696E+002  9.67801E+002  1.00363E+003  1.05427E+003
  1.12114E+003  1.20579E+003  1.30955E+003  1.43290E+003  1.57459E+003  1.73095E+003
  1.89594E+003  2.06281E+003  2.22689E+003  2.38745E+003  2.54757E+003  2.71295E+003
  2.89070E+003  3.08872E+003  3.31536E+003  3.57963E+003  3.89152E+003  4.26267E+003
  4.70708E+003  5.24211E+003  5.88973E+003  6.67819E+003  7.64417E+003  8.83580E+003
  1.03167E+004  1.21713E+004  1.45133E+004  1.74954E+004  2.13259E+004  2.62901E+004
  3.27822E+004  4.13514E+004  5.27697E+004  6.81308E+004  8.89987E+004  1.17629E+005
  1.57303E+005  2.12839E+005  2.91379E+005  4.03598E+005  5.65612E+005  8.01973E+005
  1.15044E+006  1.66965E+006  2.45151E+006  3.64152E+006  5.47222E+006
  3.04961E+006  2.41731E+006  1.94134E+006  1.58100E+006  1.30656E+006  1.09632E+006
  9.34438E+005  8.09314E+005  7.12459E+005  6.37636E+005  5.80272E+005  5.37025E+005
  5.05482E+005  4.83946E+005  4.71289E+005  4.66854E+005  4.70399E+005  4.82061E+005
  5.02327E+005  5.31937E+005  5.71379E+005  6.18482E+005  6.58161E+005  6.38430E+005
  5.28660E+005  4.21234E+005  3.16036E+005  2.26438E+005  1.61053E+005  1.15264E+005
  8.33122E+004  6.08791E+004  4.49914E+004  3.36331E+004  2.54345E+004  1.94594E+004
  1.50630E+004  1.17978E+004  9.35007E+003  7.49865E+003  6.08599E+003  4.99905E+003
  4.15606E+003  3.49742E+003  2.97934E+003  2.56944E+003  2.24360E+003  1.98377E+003
  1.77637E+003  1.61113E+003  1.48034E+003  1.37819E+003  1.30036E+003  1.24374E+003
  1.20611E+003  1.18596E+003  1.18216E+003  1.19336E+003  1.21698E+003  1.24743E+003
  1.27464E+003  1.28623E+003  1.27490E+003  1.23986E+003  1.18085E+003  1.10331E+003
  1.02028E+003  9.43422E+002  8.78624E+002  8.27411E+002  7.89285E+002  7.63165E+002
  7.48031E+002  7.43169E+002  7.48240E+002  7.63284E+002  7.88692E+002  8.25165E+002
  8.73627E+002  9.35057E+002  1.01021E+003  1.09916E+003  1.20072E+003  1.31206E+003
  1.42882E+003  1.54650E+003  1.66239E+003  1.77679E+003  1.89269E+003  2.01457E+003
  2.14746E+003  2.29671E+003  2.46799E+003  2.66759E+003  2.90272E+003  3.18193E+003
  3.51569E+003  3.91699E+003  4.40236E+003  4.99303E+003  5.71657E+003  6.60916E+003
  7.71856E+003  9.10836E+003  1.08637E+004  1.30997E+004  1.59727E+004  1.96972E+004
  2.45698E+004  3.10035E+004  3.95791E+004  5.11200E+004  6.68033E+004  8.83273E+004
  1.18164E+005  1.59944E+005  2.19048E+005  3.03524E+005  4.25522E+005  6.03559E+005
  8.66119E+005  1.25744E+006  1.84689E+006  2.74429E+006  4.12522E+006
  2.05444E+006  1.62753E+006  1.30634E+006  1.06330E+006  8.78291E+005  7.36620E+005
  6.27574E+005  5.43322E+005  4.78123E+005  4.27770E+005  3.89174E+005  3.60083E+005
  3.38868E+005  3.24386E+005  3.15877E+005  3.12901E+005  3.15298E+005  3.23170E+005
  3.36872E+005  3.56989E+005  3.84186E+005  4.18423E+005  4.55266E+005  4.72548E+005
  4.24159E+005  3.42813E+005  2.69108E+005  1.97403E+005  1.41381E+005  1.01383E+005
  7.33219E+004  5.35864E+004  3.96007E+004  2.95998E+004  2.23807E+004  1.71196E+004
  1.32490E+004  1.03745E+004  8.22013E+003  6.59082E+003  5.34785E+003  4.39165E+003
  3.65020E+003  3.07100E+003  2.61551E+003  2.25521E+003  1.96887E+003  1.74061E+003
  1.55846E+003  1.41341E+003  1.29868E+003  1.20914E+003  1.14103E+003  1.09157E+003
  1.05880E+003  1.04131E+003  1.03786E+003  1.04681E+003  1.06494E+003  1.08590E+003
  1.09977E+003  1.09706E+003  1.07474E+003  1.03309E+003  9.72440E+002  8.99901E+002
  8.26904E+002  7.61657E+002  7.07520E+002  6.64862E+002  6.32851E+002  6.10403E+002
  5.96585E+002  5.90745E+002  5.92538E+002  6.01918E+002  6.19104E+002  6.44542E+002
  6.78829E+002  7.22593E+002  7.76286E+002  8.39881E+002  9.12502E+002  9.92160E+002
  1.07593E+003  1.16083E+003  1.24519E+003  1.32949E+003  1.41615E+003  1.50850E+003
  1.61013E+003  1.72472E+003  1.85623E+003  2.00915E+003  2.18877E+003  2.40151E+003
  2.65525E+003  2.95990E+003  3.32802E+003  3.77575E+003  4.32408E+003  5.00051E+003
  5.84138E+003  6.89500E+003  8.22615E+003  9.92229E+003  1.21024E+004  1.49296E+004
  1.86295E+004  2.35166E+004  3.00329E+004  3.88054E+004  5.07307E+004  6.71029E+004
  8.98055E+004  1.21606E+005  1.66607E+005  2.30947E+005  3.23894E+005  4.59578E+005
  6.59737E+005  9.58143E+005  1.40776E+006  2.09247E+006  3.14640E+006
  1.40629E+006  1.11364E+006  8.93518E+005  7.26997E+005  6.00263E+005  5.03243E+005
  4.28585E+005  3.70914E+005  3.26296E+005  2.91843E+005  2.65440E+005  2.45541E+005
  2.31032E+005  2.21128E+005  2.15310E+005  2.13277E+005  2.14922E+005  2.20318E+005
  2.29721E+005  2.43564E+005  2.62421E+005  2.86752E+005  3.15612E+005  3.41048E+005
  3.34716E+005  2.79942E+005  2.26717E+005  1.72615E+005  1.25260E+005  9.01628E+004
  6.52822E+004  4.77283E+004  3.52745E+004  2.63649E+004  1.99324E+004  1.52444E+004
  1.17955E+004  9.23452E+003  7.31526E+003  5.86398E+003  4.75700E+003  3.90555E+003
  3.24544E+003  2.72989E+003  2.32452E+003  2.00394E+003  1.74922E+003  1.54623E+003
  1.38430E+003  1.25541E+003  1.15352E+003  1.07409E+003  1.01373E+003  9.69980E+002
  9.41038E+002  9.25520E+002  9.22057E+002  9.28588E+002  9.41192E+002  9.52887E+002
  9.54562E+002  9.40243E+002  9.09992E+002  8.63917E+002  8.03496E+002  7.36744E+002
  6.72926E+002  6.17416E+002  5.71848E+002  5.35909E+002  5.08625E+002  4.88973E+002
  4.76118E+002  4.69477E+002  4.68725E+002  4.73767E+002  4.84718E+002  5.01858E+002
  5.25580E+002  5.56302E+002  5.94332E+002  6.39664E+002  6.91746E+002  7.49311E+002
  8.10467E+002  8.73260E+002  9.36557E+002  1.00071E+003  1.06743E+003  1.13917E+003
  1.21849E+003  1.30800E+003  1.41053E+003  1.52934E+003  1.66840E+003  1.83256E+003
  2.02788E+003  2.26198E+003  2.54452E+003  2.88795E+003  3.30841E+003  3.82709E+003
  4.47191E+003  5.28007E+003  6.30139E+003  7.60315E+003  9.27689E+003  1.14482E+004
  1.42908E+004  1.80467E+004  2.30565E+004  2.98033E+004  3.89780E+004  5.15781E+004
  6.90561E+004  9.35464E+004  1.28214E+005  1.77795E+005  2.49445E+005  3.54070E+005
  5.08459E+005  7.38695E+005  1.08570E+006  1.61429E+006  2.42813E+006
  9.78173E+005  7.74483E+005  6.21259E+005  5.05344E+005  4.17129E+005  3.49602E+005
  2.97644E+005  2.57513E+005  2.26468E+005  2.02500E+005  1.84133E+005  1.70292E+005
  1.60200E+005  1.53312E+005  1.49266E+005  1.47853E+005  1.48999E+005  1.52758E+005
  1.59313E+005  1.68979E+005  1.82201E+005  1.99474E+005  2.20891E+005  2.43987E+005
  2.55946E+005  2.30870E+005  1.89048E+005  1.50496E+005  1.11763E+005  8.10184E+004
  5.87881E+004  4.30121E+004  3.17969E+004  2.37669E+004  1.79673E+004  1.37400E+004
  1.06299E+004  8.32050E+003  6.58995E+003  5.28152E+003  4.28361E+003  3.51618E+003
  2.92129E+003  2.45675E+003  2.09156E+003  1.80281E+003  1.57345E+003  1.39070E+003
  1.24497E+003  1.12904E+003  1.03744E+003  9.66086E+002  9.11929E+002  8.72713E+002
  8.46742E+002  8.32600E+002  8.28685E+002  8.32418E+002  8.39111E+002  8.41430E+002
  8.31966E+002  8.08528E+002  7.72584E+002  7.23770E+002  6.65073E+002  6.04484E+002
  5.48928E+002  5.01597E+002  4.62994E+002  4.32435E+002  4.08924E+002  3.91531E+002
  3.79529E+002  3.72411E+002  3.69881E+002  3.71829E+002  3.78304E+002  3.89481E+002
  4.05623E+002  4.27021E+002  4.53905E+002  4.86321E+002  5.23974E+002  5.66118E+002
  6.11583E+002  6.59095E+002  7.07844E+002  7.57979E+002  8.10645E+002  8.67568E+002
  9.30618E+002  1.00168E+003  1.08281E+003  1.17643E+003  1.28553E+003  1.41385E+003
  1.56610E+003  1.74820E+003  1.96769E+003  2.23427E+003  2.56053E+003  2.96295E+003
  3.46329E+003  4.09049E+003  4.88333E+003  5.89420E+003  7.19437E+003  8.88164E+003
  1.10913E+004  1.40120E+004  1.79091E+004  2.31592E+004  3.03011E+004  4.01128E+004
  5.37276E+004  7.28111E+004  9.98337E+004  1.38494E+005  1.94378E+005  2.76008E+005
  3.96500E+005  5.76239E+005  8.47213E+005  1.26010E+006  1.89597E+006
  6.91381E+005  5.47438E+005  4.39113E+005  3.57140E+005  2.94744E+005  2.46975E+005
  2.10218E+005  1.81828E+005  1.59866E+005  1.42910E+005  1.29918E+005  1.20128E+005
  1.12989E+005  1.08117E+005  1.05255E+005  1.04255E+005  1.05066E+005  1.07728E+005
  1.12372E+005  1.19228E+005  1.28629E+005  1.40992E+005  1.56660E+005  1.75083E+005
  1.91301E+005  1.88164E+005  1.58259E+005  1.30017E+005  1.00061E+005  7.34703E+004
  5.35222E+004  3.92125E+004  2.90032E+004  2.16829E+004  1.63924E+004  1.25350E+004
  9.69666E+003  7.58900E+003  6.00966E+003  4.81562E+003  3.90505E+003  3.20486E+003
  2.66218E+003  2.23846E+003  1.90542E+003  1.64214E+003  1.43305E+003  1.26650E+003
  1.13373E+003  1.02815E+003  9.44782E+002  8.79885E+002  8.30660E+002  7.95003E+002
  7.71262E+002  7.57906E+002  7.52986E+002  7.53266E+002  7.53298E+002  7.45965E+002
  7.26624E+002  6.96386E+002  6.56424E+002  6.06343E+002  5.50578E+002  4.96248E+002
  4.48079E+002  4.07670E+002  3.74828E+002  3.48698E+002  3.28332E+002  3.12912E+002
  3.01816E+002  2.94611E+002  2.91037E+002  2.90979E+002  2.94445E+002  3.01539E+002
  3.12437E+002  3.27345E+002  3.46445E+002  3.69821E+002  3.97354E+002  4.28644E+002
  4.63003E+002  4.99624E+002  5.37923E+002  5.77906E+002  6.20287E+002  6.66264E+002
  7.17196E+002  7.74473E+002  8.39604E+002  9.14407E+002  1.00117E+003  1.10281E+003
  1.22300E+003  1.36643E+003  1.53903E+003  1.74846E+003  2.00466E+003  2.32060E+003
  2.71344E+003  3.20598E+003  3.82875E+003  4.62303E+003  5.64496E+003  6.97162E+003
  8.70962E+003  1.10077E+004  1.40752E+004  1.82090E+004  2.38344E+004  3.15654E+004
  4.22965E+004  5.73430E+004  7.86561E+004  1.09158E+005  1.53262E+005  2.17705E+005
  3.12855E+005  4.54834E+005  6.68940E+005  9.95265E+005  1.49796E+006
  4.96552E+005  3.93284E+005  3.15509E+005  2.56620E+005  2.11775E+005  1.77431E+005
  1.50999E+005  1.30580E+005  1.14784E+005  1.02587E+005  9.32414E+004  8.61983E+004
  8.10629E+004  7.75575E+004  7.54980E+004  7.47786E+004  7.53625E+004  7.72787E+004
  8.06234E+004  8.55654E+004  9.23530E+004  1.01313E+005  1.12798E+005  1.26874E+005
  1.41845E+005  1.49232E+005  1.34105E+005  1.11289E+005  8.94200E+004  6.70984E+004
  4.92276E+004  3.61535E+004  2.67661E+004  2.00186E+004  1.51366E+004  1.15751E+004
  8.95373E+003  7.00693E+003  5.54807E+003  4.44515E+003  3.60411E+003  2.95744E+003
  2.45628E+003  2.06504E+003  1.75757E+003  1.51454E+003  1.32158E+003  1.16791E+003
  1.04544E+003  9.48098E+002  8.71266E+002  8.11483E+002  7.66131E+002  7.33196E+002
  7.10992E+002  6.97770E+002  6.91079E+002  6.86895E+002  6.79202E+002  6.62111E+002
  6.34660E+002  5.99723E+002  5.57059E+002  5.07112E+002  4.55222E+002  4.07060E+002
  3.65479E+002  3.30992E+002  3.03012E+002  2.80640E+002  2.63014E+002  2.49430E+002
  2.39361E+002  2.32440E+002  2.28438E+002  2.27238E+002  2.28821E+002  2.33241E+002
  2.40613E+002  2.51082E+002  2.64798E+002  2.81859E+002  3.02255E+002  3.25804E+002
  3.52134E+002  3.80758E+002  4.11275E+002  4.43622E+002  4.78223E+002  5.15890E+002
  5.57615E+002  6.04429E+002  6.57457E+002  7.18067E+002  7.88021E+002  8.69599E+002
  9.65723E+002  1.08012E+003  1.21753E+003  1.38408E+003  1.58769E+003  1.83872E+003
  2.15084E+003  2.54223E+003  3.03724E+003  3.66875E+003  4.48154E+003  5.53706E+003
  6.92034E+003  8.75004E+003  1.11932E+004  1.44868E+004  1.89704E+004  2.51342E+004
  3.36929E+004  4.56973E+004  6.27069E+004  8.70572E+004  1.22278E+005  1.73756E+005
  2.49787E+005  3.63268E+005  5.34446E+005  7.95414E+005  1.19753E+006
  3.62342E+005  2.87142E+005  2.30441E+005  1.87470E+005  1.54723E+005  1.29631E+005
  1.10311E+005  9.53816E+004  8.38294E+004  7.49087E+004  6.80721E+004  6.29195E+004
  5.91622E+004  5.65971E+004  5.50898E+004  5.45630E+004  5.49902E+004  5.63929E+004
  5.88425E+004  6.24642E+004  6.74438E+004  7.40329E+004  8.25322E+004  9.31706E+004
  1.05494E+005  1.15859E+005  1.13028E+005  9.54941E+004  7.93249E+004  6.15074E+004
  4.56824E+004  3.36925E+004  2.49860E+004  1.87013E+004  1.41455E+004  1.08188E+004
  8.36899E+003  6.54915E+003  5.18523E+003  4.15404E+003  3.36772E+003  2.76314E+003
  2.29464E+003  1.92892E+003  1.64155E+003  1.41444E+003  1.23414E+003  1.09059E+003
  9.76229E+002  8.85346E+002  8.13634E+002  7.57831E+002  7.15438E+002  6.84458E+002
  6.63075E+002  6.49173E+002  6.39619E+002  6.29544E+002  6.12981E+002  5.86756E+002
  5.53560E+002  5.15612E+002  4.71393E+002  4.22911E+002  3.75559E+002  3.33325E+002
  2.97612E+002  2.68242E+002  2.44438E+002  2.25334E+002  2.10169E+002  1.98342E+002
  1.89408E+002  1.83052E+002  1.79068E+002  1.77343E+002  1.77836E+002  1.80567E+002
  1.85608E+002  1.93064E+002  2.03054E+002  2.15681E+002  2.30995E+002  2.48944E+002
  2.69358E+002  2.91969E+002  3.16524E+002  3.42952E+002  3.71497E+002  4.02707E+002
  4.37301E+002  4.76053E+002  5.19807E+002  5.69595E+002  6.26775E+002  6.93143E+002
  7.71033E+002  8.63446E+002  9.74222E+002  1.10830E+003  1.27209E+003  1.47395E+003
  1.72493E+003  2.03967E+003  2.43783E+003  2.94594E+003  3.60010E+003  4.44991E+003
  5.56400E+003  7.03815E+003  9.00722E+003  1.16627E+004  1.52788E+004  2.02517E+004
  2.71591E+004  3.68505E+004  5.05872E+004  7.02582E+004  9.87197E+004  1.40330E+005
  2.01805E+005  2.93586E+005  4.32069E+005  6.43248E+005  9.68728E+005
  2.68606E+005  2.13037E+005  1.71073E+005  1.39230E+005  1.14938E+005  9.63103E+004
  8.19585E+004  7.08632E+004  6.22746E+004  5.56405E+004  5.05552E+004  4.67218E+004
  4.39261E+004  4.20171E+004  4.08952E+004  4.05029E+004  4.08206E+004  4.18650E+004
  4.36894E+004  4.63882E+004  5.01019E+004  5.50233E+004  6.13952E+004  6.94619E+004
  7.92090E+004  8.92043E+004  9.31752E+004  8.29505E+004  6.97782E+004  5.63212E+004
  4.26766E+004  3.17067E+004  2.35819E+004  1.76737E+004  1.33770E+004  1.02343E+004
  7.91810E+003  6.19661E+003  4.90606E+003  3.93021E+003  3.18603E+003  2.61386E+003
  2.17048E+003  1.82441E+003  1.55249E+003  1.33762E+003  1.16706E+003  1.03130E+003
  9.23152E+002  8.37226E+002  7.69421E+002  7.16608E+002  6.76338E+002  6.46542E+002
  6.25139E+002  6.09454E+002  5.95490E+002  5.77772E+002  5.51719E+002  5.18283E+002
  4.81873E+002  4.41998E+002  3.97349E+002  3.51506E+002  3.09065E+002  2.72403E+002
  2.41896E+002  2.16971E+002  1.96794E+002  1.80569E+002  1.67635E+002  1.57480E+002
  1.49724E+002  1.44093E+002  1.40403E+002  1.38542E+002  1.38458E+002  1.40150E+002
  1.43660E+002  1.49064E+002  1.56458E+002  1.65942E+002  1.77593E+002  1.91436E+002
  2.07423E+002  2.25435E+002  2.45336E+002  2.67078E+002  2.90808E+002  3.16897E+002
  3.45872E+002  3.78317E+002  4.14873E+002  4.56319E+002  5.03699E+002  5.58431E+002
  6.22394E+002  6.98025E+002  7.88463E+002  8.97751E+002  1.03113E+003  1.19543E+003
  1.39968E+003  1.65584E+003  1.97995E+003  2.39366E+003  2.92647E+003  3.61886E+003
  4.52688E+003  5.72879E+003  7.33477E+003  9.50131E+003  1.24526E+004  1.65127E+004
  2.21539E+004  3.00715E+004  4.12974E+004  5.73778E+004  8.06512E+004  1.14687E+005
  1.64984E+005  2.40098E+005  3.53464E+005  5.26384E+005  7.92965E+005
  2.02238E+005  1.60584E+005  1.29066E+005  1.05109E+005  8.68095E+004  7.27609E+004
  6.19278E+004  5.35472E+004  4.70565E+004  4.20408E+004  3.81948E+004  3.52950E+004
  3.31796E+004  3.17349E+004  3.08856E+004  3.05885E+004  3.08290E+004  3.16198E+004
  3.30018E+004  3.50469E+004  3.78629E+004  4.15985E+004  4.64461E+004  5.26225E+004
  6.02517E+004  6.88277E+004  7.52707E+004  7.20895E+004  6.13504E+004  5.12464E+004
  3.99885E+004  3.00760E+004  2.24819E+004  1.68886E+004  1.27979E+004  9.79740E+003
  7.58258E+003  5.93503E+003  4.69930E+003  3.76463E+003  3.05175E+003  2.50359E+003
  2.07883E+003  1.74728E+003  1.48679E+003  1.28097E+003  1.11762E+003  9.87596E+002
  8.84039E+002  8.01750E+002  7.36770E+002  6.86036E+002  6.47060E+002  6.17578E+002
  5.95056E+002  5.76030E+002  5.55617E+002  5.28650E+002  4.93982E+002  4.56498E+002
  4.18609E+002  3.77407E+002  3.33517E+002  2.91228E+002  2.53789E+002  2.22251E+002
  1.96333E+002  1.75272E+002  1.58252E+002  1.44563E+002  1.33635E+002  1.25029E+002
  1.18417E+002  1.13563E+002  1.10299E+002  1.08519E+002  1.08167E+002  1.09228E+002
  1.11728E+002  1.15720E+002  1.21285E+002  1.28512E+002  1.37492E+002  1.48289E+002
  1.60927E+002  1.75383E+002  1.91609E+002  2.09593E+002  2.29437E+002  2.51401E+002
  2.75877E+002  3.03316E+002  3.34210E+002  3.69150E+002  4.08938E+002  4.54691E+002
  5.07926E+002  5.70642E+002  6.45430E+002  7.35636E+002  8.45597E+002  9.80973E+002
  1.14922E+003  1.36022E+003  1.62724E+003  1.96816E+003  2.40735E+003  2.97826E+003
  3.72723E+003  4.71893E+003  6.04449E+003  7.83334E+003  1.02709E+004  1.36254E+004
  1.82878E+004  2.48336E+004  3.41173E+004  4.74198E+004  6.66781E+004  9.48499E+004
  1.36494E+005  1.98701E+005  2.92610E+005  4.35889E+005  6.56828E+005
  1.54609E+005  1.22950E+005  9.89363E+004  8.06459E+004  6.66499E+004  5.58900E+004
  4.75834E+004  4.11514E+004  3.61662E+004  3.23118E+004  2.93549E+004  2.71246E+004
  2.54972E+004  2.43855E+004  2.37318E+004  2.35031E+004  2.36883E+004  2.42975E+004
  2.53622E+004  2.69384E+004  2.91096E+004  3.19920E+004  3.57378E+004  4.05278E+004
  4.65150E+004  5.35619E+004  6.02221E+004  6.16118E+004  5.43773E+004  4.62191E+004
  3.73753E+004  2.86598E+004  2.16096E+004  1.63009E+004  1.23794E+004  9.48826E+003
  7.34821E+003  5.75373E+003  4.55669E+003  3.65077E+003  2.95959E+003  2.42802E+003
  2.01607E+003  1.69451E+003  1.44187E+003  1.24226E+003  1.08384E+003  9.57754E+002
  8.57317E+002  7.77464E+002  7.14301E+002  6.64740E+002  6.26142E+002  5.95867E+002
  5.70685E+002  5.46168E+002  5.17051E+002  4.80476E+002  4.40261E+002  4.01696E+002
  3.62679E+002  3.20768E+002  2.78845E+002  2.40701E+002  2.08119E+002  1.81197E+002
  1.59287E+002  1.41568E+002  1.27282E+002  1.15805E+002  1.06645E+002  9.94274E+001
  9.38690E+001  8.97619E+001  8.69582E+001  8.53598E+001  8.49107E+001  8.55914E+001
  8.74149E+001  9.04225E+001  9.46793E+001  1.00267E+002  1.07276E+002  1.15790E+002
  1.25873E+002  1.37560E+002  1.50867E+002  1.65815E+002  1.82493E+002  2.01096E+002
  2.21923E+002  2.45333E+002  2.71714E+002  3.01519E+002  3.35364E+002  3.74126E+002
  4.19034E+002  4.71734E+002  5.34388E+002  6.09796E+002  7.01590E+002  8.14512E+002
  9.54800E+002  1.13073E+003  1.35339E+003  1.63773E+003  2.00412E+003  2.48055E+003
  3.10577E+003  3.93390E+003  5.04118E+003  6.53595E+003  8.57348E+003  1.13783E+004
  1.52780E+004  2.07545E+004  2.85242E+004  3.96604E+004  5.57871E+004  7.93845E+004
  1.14275E+005  1.66408E+005  2.45130E+005  3.65265E+005  5.50558E+005
  1.19969E+005  9.55845E+004  7.70350E+004  6.28702E+004  5.20078E+004  4.36420E+004
  3.71741E+004  3.21599E+004  2.82699E+004  2.52599E+004  2.29495E+004  2.12059E+004
  1.99332E+004  1.90636E+004  1.85522E+004  1.83733E+004  1.85186E+004  1.89959E+004
  1.98303E+004  2.10657E+004  2.27681E+004  2.50290E+004  2.79698E+004  3.17381E+004
  3.64779E+004  4.21886E+004  4.81809E+004  5.16288E+004  4.82245E+004  4.14538E+004
  3.46070E+004  2.72678E+004  2.08592E+004  1.58541E+004  1.20898E+004  9.28802E+003
  7.20284E+003  5.64434E+003  4.47212E+003  3.58398E+003  2.90590E+003  2.38420E+003
  1.97978E+003  1.66407E+003  1.41600E+003  1.21999E+003  1.06443E+003  9.40590E+002
  8.41903E+002  7.63340E+002  7.00982E+002  6.51603E+002  6.12241E+002  5.79636E+002
  5.49607E+002  5.16958E+002  4.77667E+002  4.33751E+002  3.92143E+002  3.53365E+002
  3.12914E+002  2.71348E+002  2.32450E+002  1.98701E+002  1.70651E+002  1.47808E+002
  1.29360E+002  1.14505E+002  1.02560E+002  9.29813E+001  8.53476E+001  7.93361E+001
  7.47032E+001  7.12685E+001  6.89023E+001  6.75165E+001  6.70590E+001  6.75085E+001
  6.88719E+001  7.11810E+001  7.44902E+001  7.88721E+001  8.44120E+001  9.12000E+001
  9.93202E+001  1.08843E+002  1.19821E+002  1.32310E+002  1.46396E+002  1.62238E+002
  1.80076E+002  2.00204E+002  2.22940E+002  2.48643E+002  2.77784E+002  3.11055E+002
  3.49447E+002  3.94327E+002  4.47507E+002  5.11358E+002  5.88958E+002  6.84328E+002
  8.02751E+002  9.51238E+002  1.13917E+003  1.37920E+003  1.68858E+003  2.09099E+003
  2.61923E+003  3.31912E+003  4.25524E+003  5.51935E+003  7.24301E+003  9.61650E+003
  1.29175E+004  1.75546E+004  2.41353E+004  3.35699E+004  4.72363E+004  6.72389E+004
  9.68221E+004  1.41036E+005  2.07815E+005  3.09748E+005  4.67001E+005
  9.44425E+004  7.54217E+004  6.09032E+004  4.97831E+004  4.12332E+004  3.46338E+004
  2.95221E+004  2.55534E+004  2.24707E+004  2.00831E+004  1.82489E+004  1.68639E+004
  1.58525E+004  1.51612E+004  1.47546E+004  1.46127E+004  1.47287E+004  1.51092E+004
  1.57742E+004  1.67590E+004  1.81161E+004  1.99191E+004  2.22651E+004  2.52742E+004
  2.90699E+004  3.36934E+004  3.87861E+004  4.27083E+004  4.20894E+004  3.70794E+004
  3.15712E+004  2.56511E+004  2.00599E+004  1.54532E+004  1.18795E+004  9.17046E+003
  7.13216E+003  5.59860E+003  4.44048E+003  3.56085E+003  2.88825E+003  2.37027E+003
  1.96851E+003  1.65476E+003  1.40817E+003  1.21330E+003  1.05860E+003  9.35399E+002
  8.37118E+002  7.58679E+002  6.96015E+002  6.45602E+002  6.03906E+002  5.66757E+002
  5.29003E+002  4.85865E+002  4.37474E+002  3.90970E+002  3.50130E+002  3.10040E+002
  2.68521E+002  2.28661E+002  1.93503E+002  1.64090E+002  1.40128E+002  1.20825E+002
  1.05330E+002  9.29000E+001  8.29328E+001  7.49583E+001  6.86140E+001  6.36238E+001
  5.97787E+001  5.69233E+001  5.49449E+001  5.37667E+001  5.33417E+001  5.36494E+001
  5.46933E+001  5.64990E+001  5.91121E+001  6.25966E+001  6.70314E+001  7.25054E+001
  7.91102E+001  8.69334E+001  9.60537E+001  1.06547E+002  1.18506E+002  1.32070E+002
  1.47440E+002  1.64867E+002  1.84625E+002  2.07007E+002  2.32386E+002  2.61303E+002
  2.94560E+002  3.33291E+002  3.79030E+002  4.33800E+002  5.00241E+002  5.81801E+002
  6.83013E+002  8.09885E+002  9.70453E+002  1.17556E+003  1.43999E+003  1.78401E+003
  2.23573E+003  2.83442E+003  3.63543E+003  4.71742E+003  6.19320E+003  8.22595E+003
  1.10538E+004  1.50276E+004  2.06683E+004  2.87576E+004  4.04783E+004  5.76373E+004
  8.30211E+004  1.20968E+005  1.78294E+005  2.65817E+005  4.00870E+005
  7.53863E+004  6.03709E+004  4.88655E+004  4.00223E+004  3.32019E+004  2.79235E+004
  2.38258E+004  2.06383E+004  1.81587E+004  1.62357E+004  1.47571E+004  1.36397E+004
  1.28232E+004  1.22650E+004  1.19368E+004  1.18226E+004  1.19170E+004  1.22256E+004
  1.27647E+004  1.35629E+004  1.46628E+004  1.61242E+004  1.80258E+004  2.04648E+004
  2.35427E+004  2.73031E+004  3.15191E+004  3.51419E+004  3.58723E+004  3.27657E+004
  2.83278E+004  2.35951E+004  1.89613E+004  1.49262E+004  1.16500E+004  9.08386E+003
  7.10989E+003  5.60323E+003  4.45498E+003  3.57782E+003  2.90467E+003  2.38510E+003
  1.98153E+003  1.66607E+003  1.41800E+003  1.22186E+003  1.06607E+003  9.41883E+002
  8.42616E+002  7.63010E+002  6.98690E+002  6.45586E+002  5.99281E+002  5.54530E+002
  5.06008E+002  4.52158E+002  3.99270E+002  3.53986E+002  3.12633E+002  2.70482E+002
  2.29253E+002  1.92299E+002  1.61169E+002  1.35799E+002  1.15424E+002  9.91400E+001
  8.61317E+001  7.57312E+001  6.74136E+001  6.07737E+001  5.55012E+001  5.13598E+001
  4.81706E+001  4.58007E+001  4.41532E+001  4.31616E+001  4.27850E+001  4.30047E+001
  4.38228E+001  4.52600E+001  4.73557E+001  5.01658E+001  5.37621E+001  5.82287E+001
  6.36577E+001  7.01436E+001  7.77784E+001  8.66525E+001  9.68649E+001  1.08544E+002
  1.21867E+002  1.37055E+002  1.54353E+002  1.74017E+002  1.96351E+002  2.21783E+002
  2.50961E+002  2.84829E+002  3.24690E+002  3.72288E+002  4.29909E+002  5.00546E+002
  5.88134E+002  6.97885E+002  8.36770E+002  1.01419E+003  1.24296E+003  1.54066E+003
  1.93166E+003  2.45003E+003  3.14375E+003  4.08110E+003  5.35997E+003  7.12198E+003
  9.57392E+003  1.30203E+004  1.79137E+004  2.49331E+004  3.51061E+004  5.00029E+004
  7.20452E+004  1.05004E+005  1.54805E+005  2.30857E+005  3.48230E+005
  6.09777E+004  4.89905E+004  3.97664E+004  3.26485E+004  2.71392E+004  2.28620E+004
  1.95326E+004  1.69369E+004  1.49138E+004  1.33424E+004  1.21326E+004  1.12176E+004
  1.05485E+004  1.00910E+004  9.82214E+003  9.72895E+003  9.80738E+003  1.00620E+004
  1.05064E+004  1.11640E+004  1.20702E+004  1.32738E+004  1.48393E+004  1.68455E+004
  1.93726E+004  2.24495E+004  2.58872E+004  2.88999E+004  2.99161E+004  2.81640E+004
  2.49026E+004  2.11192E+004  1.73742E+004  1.40394E+004  1.12240E+004  8.91931E+003
  7.07629E+003  5.62756E+003  4.50052E+003  3.62770E+003  2.95191E+003  2.42732E+003
  2.01838E+003  1.69796E+003  1.44560E+003  1.24583E+003  1.08696E+003  9.60087E+002
  8.58285E+002  7.75954E+002  7.08163E+002  6.49966E+002  5.95805E+002  5.39845E+002
  4.79078E+002  4.18349E+002  3.66264E+002  3.21573E+002  2.77698E+002  2.34439E+002
  1.95123E+002  1.61779E+002  1.34594E+002  1.12835E+002  9.55342E+001  8.17878E+001
  7.08491E+001  6.21290E+001  5.51727E+001  4.96315E+001  4.52399E+001  4.17955E+001
  3.91456E+001  3.71765E+001  3.58054E+001  3.49753E+001  3.46507E+001  3.48157E+001
  3.54714E+001  3.66357E+001  3.83424E+001  4.06410E+001  4.35959E+001  4.72851E+001
  5.17972E+001  5.72277E+001  6.36743E+001  7.12351E+001  8.00140E+001  9.01339E+001
  1.01754E+002  1.15075E+002  1.30324E+002  1.47738E+002  1.67578E+002  1.90193E+002
  2.16108E+002  2.46109E+002  2.81309E+002  3.23219E+002  3.73841E+002  4.35802E+002
  5.12557E+002  6.08686E+002  7.30308E+002  8.85677E+002  1.08603E+003  1.34681E+003
  1.68939E+003  2.14368E+003  2.75183E+003  3.57376E+003  4.69546E+003  6.24135E+003
  8.39308E+003  1.14183E+004  1.57148E+004  2.18793E+004  3.08155E+004  4.39041E+004
  6.32752E+004  9.22455E+004  1.36030E+005  2.02905E+005  3.06135E+005
  4.99467E+004  4.02757E+004  3.28004E+004  2.70070E+004  2.25048E+004  1.89968E+004
  1.62575E+004  1.41161E+004  1.24433E+004  1.11415E+004  1.01378E+004  9.37779E+003
  8.82167E+003  8.44130E+003  8.21799E+003  8.14117E+003  8.20764E+003  8.42135E+003
  8.79371E+003  9.34447E+003  1.01030E+004  1.11098E+004  1.24182E+004  1.40915E+004
  1.61902E+004  1.87200E+004  2.14825E+004  2.37933E+004  2.45373E+004  2.34297E+004
  2.12175E+004  1.83819E+004  1.54166E+004  1.27212E+004  1.04263E+004  8.50736E+003
  6.91184E+003  5.60009E+003  4.53839E+003  3.69093E+003  3.02067E+003  2.49289E+003
  2.07756E+003  1.75016E+003  1.49123E+003  1.28564E+003  1.12170E+003  9.90289E+002
  8.84113E+002  7.96999E+002  7.23124E+002  6.56339E+002  5.90188E+002  5.20366E+002
  4.50002E+002  3.88692E+002  3.38178E+002  2.91021E+002  2.44752E+002  2.02282E+002
  1.66045E+002  1.36496E+002  1.12931E+002  9.42961E+001  7.95820E+001  6.79431E+001
  5.87114E+001  5.13717E+001  4.55306E+001  4.08881E+001  3.72160E+001  3.43410E+001
  3.21323E+001  3.04924E+001  2.93504E+001  2.86575E+001  2.83836E+001  2.85148E+001
  2.90524E+001  3.00119E+001  3.14232E+001  3.33300E+001  3.57902E+001  3.88754E+001
  4.26690E+001  4.72639E+001  5.27586E+001  5.92550E+001  6.68590E+001  7.56896E+001
  8.58932E+001  9.76537E+001  1.11186E+002  1.26720E+002  1.44496E+002  1.64810E+002
  1.88095E+002  2.15005E+002  2.46496E+002  2.83886E+002  3.28941E+002  3.83992E+002
  4.52112E+002  5.37369E+002  6.45203E+002  7.82948E+002  9.60586E+002  1.19183E+003
  1.49568E+003  1.89870E+003  2.43833E+003  3.16786E+003  4.16370E+003  5.53647E+003
  7.44770E+003  1.01354E+004  1.39534E+004  1.94328E+004  2.73773E+004  3.90160E+004
  5.62446E+004  8.20158E+004  1.20972E+005  1.80484E+005  2.72364E+005
  4.13986E+004  3.35188E+004  2.74000E+004  2.26360E+004  1.89176E+004  1.60086E+004
  1.37289E+004  1.19411E+004  1.05408E+004  9.44865E+003  8.60507E+003  7.96543E+003
  7.49703E+003  7.17663E+003  6.98883E+003  6.92496E+003  6.98251E+003  7.16496E+003
  7.48208E+003  7.95061E+003  8.59534E+003  9.45035E+003  1.05595E+004  1.19732E+004
  1.37327E+004  1.58150E+004  1.79867E+004  1.96001E+004  1.98889E+004  1.89976E+004
  1.74436E+004  1.54285E+004  1.32544E+004  1.11786E+004  9.33929E+003  7.78355E+003
  6.48836E+003  5.40231E+003  4.48596E+003  3.71816E+003  3.08426E+003  2.56843E+003
  2.15297E+003  1.82024E+003  1.55427E+003  1.34148E+003  1.17069E+003  1.03275E+003
  9.19901E+002  8.25119E+002  7.41338E+002  6.61276E+002  5.79350E+002  4.96876E+002
  4.23596E+002  3.64315E+002  3.11771E+002  2.61109E+002  2.14392E+002  1.74350E+002
  1.41703E+002  1.15765E+002  9.53754E+001  7.93835E+001  6.68194E+001  5.69162E+001
  4.90837E+001  4.28727E+001  3.79420E+001  3.40328E+001  3.09480E+001  2.85383E+001
  2.66909E+001  2.53217E+001  2.43699E+001  2.37935E+001  2.35666E+001  2.36776E+001
  2.41281E+001  2.49321E+001  2.61160E+001  2.77193E+001  2.97942E+001  3.24061E+001
  3.56331E+001  3.95637E+001  4.42949E+001  4.99287E+001  5.65718E+001  6.43396E+001
  7.33678E+001  8.38253E+001  9.59165E+001  1.09868E+002  1.25918E+002  1.44333E+002
  1.65481E+002  1.89913E+002  2.18447E+002  2.52242E+002  2.92869E+002  3.42416E+002
  4.03646E+002  4.80219E+002  5.77028E+002  7.00670E+002  8.60121E+002  1.06771E+003
  1.34052E+003  1.70245E+003  2.18716E+003  2.84259E+003  3.73749E+003  4.97139E+003
  6.68966E+003  9.10654E+003  1.25406E+004  1.74698E+004  2.46183E+004  3.50926E+004
  5.06005E+004  7.38020E+004  1.08880E+005  1.62475E+005  2.45234E+005
  3.46977E+004  2.82166E+004  2.31612E+004  1.92068E+004  1.61061E+004  1.36698E+004
  1.17529E+004  1.02443E+004  9.05899E+003  8.13220E+003  7.41483E+003  6.87007E+003
  6.47080E+003  6.19772E+003  6.03805E+003  5.98467E+003  6.03560E+003  6.19400E+003
  6.46834E+003  6.87300E+003  7.42913E+003  8.16547E+003  9.11809E+003  1.03258E+004
  1.18103E+004  1.35146E+004  1.51579E+004  1.61281E+004  1.60034E+004  1.51798E+004
  1.39588E+004  1.24701E+004  1.09317E+004  9.46928E+003  8.12362E+003  6.91596E+003
  5.86877E+003  4.98842E+003  4.25190E+003  3.62451E+003  3.08299E+003  2.61800E+003
  2.22506E+003  1.89848E+003  1.63035E+003  1.41164E+003  1.23336E+003  1.08705E+003
  9.64669E+002  8.58146E+002  7.59216E+002  6.60976E+002  5.62891E+002  4.74226E+002
  4.02610E+002  3.41892E+002  2.84915E+002  2.32455E+002  1.87378E+002  1.50652E+002
  1.21593E+002  9.88878E+001  8.12060E+001  6.74161E+001  5.66236E+001  4.81426E+001
  4.14535E+001  3.61638E+001  3.19765E+001  2.86664E+001  2.60624E+001  2.40345E+001
  2.24845E+001  2.13393E+001  2.05460E+001  2.00682E+001  1.98837E+001  1.99829E+001
  2.03676E+001  2.10508E+001  2.20568E+001  2.34212E+001  2.51918E+001  2.74289E+001
  3.02052E+001  3.36048E+001  3.77216E+001  4.26565E+001  4.85155E+001  5.54110E+001
  6.34695E+001  7.28452E+001  8.37299E+001  9.63488E+001  1.10944E+002  1.27779E+002
  1.47178E+002  1.69613E+002  1.95793E+002  2.26735E+002  2.63849E+002  3.09024E+002
  3.64770E+002  4.34420E+002  5.22427E+002  6.34799E+002  7.79705E+002  9.68368E+002
  1.21634E+003  1.54536E+003  1.98610E+003  2.58217E+003  3.39619E+003  4.51881E+003
  6.08244E+003  8.28222E+003  1.14084E+004  1.58966E+004  2.24065E+004  3.19469E+004
  4.60744E+004  6.72141E+004  9.91796E+004  1.48027E+005  2.23465E+005
  2.93879E+004  2.40082E+004  1.97943E+004  1.64832E+004  1.38749E+004  1.18164E+004
  1.01898E+004  8.90471E+003  7.89159E+003  7.09715E+003  6.48079E+003  6.01194E+003
  5.66801E+003  5.43289E+003  5.29593E+003  5.25125E+003  5.29737E+003  5.43716E+003
  5.67808E+003  6.03262E+003  6.51897E+003  7.16137E+003  7.98907E+003  9.02958E+003
  1.02840E+004  1.16560E+004  1.28171E+004  1.32383E+004  1.28424E+004  1.20585E+004
  1.10114E+004  9.83712E+003  8.70433E+003  7.67984E+003  6.76272E+003  5.93200E+003
  5.17252E+003  4.48592E+003  3.88587E+003  3.37853E+003  2.95011E+003  2.57819E+003
  2.24848E+003  1.95713E+003  1.70412E+003  1.48818E+003  1.30558E+003  1.15048E+003
  1.01544E+003  8.91942E+002  7.72090E+002  6.53679E+002  5.45187E+002  4.56763E+002
  3.84183E+002  3.18240E+002  2.57985E+002  2.06203E+002  1.64081E+002  1.30896E+002
  1.05131E+002  8.52134E+001  6.97989E+001  5.78268E+001  4.84868E+001  4.11684E+001
  3.54132E+001  3.08765E+001  2.72976E+001  2.44791E+001  2.22704E+001  2.05573E+001
  1.92532E+001  1.82936E+001  1.76319E+001  1.72364E+001  1.70881E+001  1.71789E+001
  1.75113E+001  1.80976E+001  1.89603E+001  2.01325E+001  2.16583E+001  2.35939E+001
  2.60073E+001  2.89784E+001  3.25979E+001  3.69654E+001  4.21859E+001  4.83698E+001
  5.56363E+001  6.41251E+001  7.40121E+001  8.55159E+001  9.88869E+001  1.14396E+002
  1.32354E+002  1.53178E+002  1.77486E+002  2.06179E+002  2.40527E+002  2.82253E+002
  3.33664E+002  3.97826E+002  4.78846E+002  5.82257E+002  7.15589E+002  8.89181E+002
  1.11736E+003  1.42016E+003  1.82583E+003  2.37458E+003  3.12411E+003  4.15797E+003
  5.59822E+003  7.62479E+003  1.05053E+004  1.46414E+004  2.06417E+004  2.94365E+004
  4.24619E+004  6.19550E+004  9.14348E+004  1.36489E+005  2.06078E+005
  2.51393E+004  2.06327E+004  1.70897E+004  1.42943E+004  1.20826E+004  1.03292E+004
  8.93786E+003  7.83419E+003  6.96095E+003  6.27406E+003  5.73982E+003  5.33271E+003
  5.03385E+003  4.82974E+003  4.71149E+003  4.67425E+003  4.71697E+003  4.84231E+003
  5.05691E+003  5.37171E+003  5.80238E+003  6.36927E+003  7.09523E+003  7.99617E+003
  9.05004E+003  1.01172E+004  1.08386E+004  1.08421E+004  1.03207E+004  9.57262E+003
  8.64691E+003  7.68887E+003  6.81594E+003  6.06136E+003  5.41575E+003  4.85619E+003
  4.35798E+003  3.90046E+003  3.47257E+003  3.07692E+003  2.72586E+003  2.42694E+003
  2.17236E+003  1.94653E+003  1.73926E+003  1.54820E+003  1.37369E+003  1.21421E+003
  1.06504E+003  9.19869E+002  7.76318E+002  6.42700E+002  5.31917E+002  4.42630E+002
  3.64082E+002  2.93199E+002  2.32430E+002  1.83118E+002  1.44452E+002  1.14626E+002
  9.17418E+001  7.41719E+001  6.06341E+001  5.01541E+001  4.20021E+001  3.56338E+001
  3.06425E+001  2.67227E+001  2.36436E+001  2.12298E+001  1.93472E+001  1.78935E+001
  1.67913E+001  1.59831E+001  1.54277E+001  1.50974E+001  1.49760E+001  1.50572E+001
  1.53441E+001  1.58484E+001  1.65916E+001  1.76044E+001  1.89284E+001  2.06161E+001
  2.27319E+001  2.53521E+001  2.85648E+001  3.24682E+001  3.71680E+001  4.27744E+001
  4.94025E+001  5.71794E+001  6.62620E+001  7.68535E+001  8.92065E+001  1.03608E+002
  1.20375E+002  1.39899E+002  1.62729E+002  1.89668E+002  2.21867E+002  2.60911E+002
  3.08938E+002  3.68805E+002  4.44339E+002  5.40703E+002  6.64920E+002  8.26632E+002
  1.03920E+003  1.32131E+003  1.69931E+003  2.21070E+003  2.90930E+003  3.87305E+003
  5.21585E+003  7.10557E+003  9.79195E+003  1.36499E+004  1.92473E+004  2.74528E+004
  3.96069E+004  5.77982E+004  8.53125E+004  1.27368E+005  1.92330E+005
  2.17110E+004  1.79002E+004  1.48952E+004  1.25158E+004  1.06259E+004  9.12144E+003
  7.92266E+003  6.96801E+003  6.20992E+003  5.61173E+003  5.14528E+003  4.78924E+003
  4.52773E+003  4.34944E+003  4.24695E+003  4.21628E+003  4.25672E+003  4.37080E+003
  4.56449E+003  4.84739E+003  5.23299E+003  5.73803E+003  6.37894E+003  7.15898E+003
  8.02968E+003  8.80820E+003  9.14349E+003  8.88006E+003  8.32657E+003  7.61537E+003
  6.80076E+003  6.01330E+003  5.32407E+003  4.74482E+003  4.26374E+003  3.86296E+003
  3.52418E+003  3.22993E+003  2.96404E+003  2.71326E+003  2.47071E+003  2.23944E+003
  2.03028E+003  1.85075E+003  1.69557E+003  1.55133E+003  1.40715E+003  1.25741E+003
  1.09928E+003  9.33926E+002  7.72856E+002  6.34383E+002  5.22624E+002  4.26686E+002
  3.41306E+002  2.68405E+002  2.09439E+002  1.63435E+002  1.28184E+002  1.01344E+002
  8.09041E+001  6.52837E+001  5.32882E+001  4.40289E+001  3.68477E+001  3.12563E+001
  2.68908E+001  2.34778E+001  2.08100E+001  1.87289E+001  1.71131E+001  1.58696E+001
  1.49283E+001  1.42378E+001  1.37617E+001  1.34767E+001  1.33693E+001  1.34353E+001
  1.36782E+001  1.41095E+001  1.47489E+001  1.56255E+001  1.67783E+001  1.82569E+001
  2.01227E+001  2.24490E+001  2.53219E+001  2.88395E+001  3.31097E+001  3.82464E+001
  4.43653E+001  5.15865E+001  6.00472E+001  6.99265E+001  8.14646E+001  9.49601E+001
  1.10752E+002  1.29232E+002  1.50908E+002  1.76507E+002  2.07077E+002  2.44087E+002
  2.89536E+002  3.46113E+002  4.17431E+002  5.08361E+002  6.25536E+002  7.78057E+002
  9.78539E+002  1.24462E+003  1.60117E+003  2.08359E+003  2.74269E+003  3.65207E+003
  4.91927E+003  6.70283E+003  9.23860E+003  1.28807E+004  1.81655E+004  2.59135E+004
  3.73912E+004  5.45718E+004  8.05598E+004  1.20285E+005  1.81655E+005
  1.89255E+004  1.56712E+004  1.30992E+004  1.10570E+004  9.42949E+003  8.12934E+003
  7.08952E+003  6.25843E+003  5.59621E+003  5.07210E+003  4.66245E+003  4.34930E+003
  4.11929E+003  3.96292E+003  3.87398E+003  3.84925E+003  3.88833E+003  3.99363E+003
  4.17052E+003  4.42747E+003  4.77592E+003  5.22907E+003  5.79651E+003  6.46702E+003
  7.16270E+003  7.66601E+003  7.69101E+003  7.29650E+003  6.74916E+003  6.08267E+003
  5.37707E+003  4.73060E+003  4.18008E+003  3.72495E+003  3.35267E+003  3.04897E+003
  2.80068E+003  2.59605E+003  2.42424E+003  2.27476E+003  2.13736E+003  2.00300E+003
  1.86663E+003  1.73034E+003  1.60219E+003  1.48673E+003  1.37535E+003  1.25000E+003
  1.09838E+003  9.28399E+002  7.66527E+002  6.29475E+002  5.11432E+002  4.06770E+002
  3.17513E+002  2.45493E+002  1.89577E+002  1.47019E+002  1.14865E+002  9.05799E+001
  7.21753E+001  5.81576E+001  4.74229E+001  3.91597E+001  3.27710E+001  2.78151E+001
  2.39627E+001  2.09655E+001  1.86341E+001  1.68229E+001  1.54198E+001  1.43390E+001
  1.35170E+001  1.29082E+001  1.24820E+001  1.22195E+001  1.21110E+001  1.21539E+001
  1.23519E+001  1.27154E+001  1.32623E+001  1.40194E+001  1.50232E+001  1.63206E+001
  1.79702E+001  2.00429E+001  2.26234E+001  2.58108E+001  2.97171E+001  3.44636E+001
  4.01739E+001  4.69698E+001  5.49758E+001  6.43420E+001  7.52788E+001  8.80775E+001
  1.03100E+002  1.20760E+002  1.41558E+002  1.66168E+002  1.95555E+002  2.31088E+002
  2.74655E+002  3.28813E+002  3.97007E+002  4.83893E+002  5.95809E+002  7.41452E+002
  9.32876E+002  1.18693E+003  1.52738E+003  1.98805E+003  2.61750E+003  3.48605E+003
  4.69646E+003  6.40025E+003  8.82283E+003  1.23027E+004  1.73525E+004  2.47567E+004
  3.57258E+004  5.21464E+004  7.69865E+004  1.14960E+005  1.73625E+005
  1.66503E+004  1.38423E+004  1.16196E+004  9.85113E+003  8.43830E+003  7.30640E+003
  6.39837E+003  5.67036E+003  5.08858E+003  4.62693E+003  4.26539E+003  3.98874E+003
  3.78569E+003  3.64822E+003  3.57117E+003  3.55192E+003  3.59035E+003  3.68877E+003
  3.85201E+003  4.08746E+003  4.40462E+003  4.81295E+003  5.31434E+003  5.88085E+003
  6.40398E+003  6.65281E+003  6.46272E+003  6.02771E+003  5.49686E+003  4.88613E+003
  4.28387E+003  3.75365E+003  3.31054E+003  2.94783E+003  2.65343E+003  2.41552E+003
  2.22398E+003  2.07039E+003  1.94762E+003  1.84931E+003  1.76924E+003  1.70083E+003
  1.63680E+003  1.56968E+003  1.49344E+003  1.40560E+003  1.30606E+003  1.19072E+003
  1.05300E+003  9.01974E+002  7.56928E+002  6.21125E+002  4.94651E+002  3.84340E+002
  2.94792E+002  2.25416E+002  1.72923E+002  1.33564E+002  1.04081E+002  8.19258E+001
  6.51923E+001  5.24811E+001  4.27715E+001  3.53184E+001  2.95753E+001  2.51382E+001
  2.17047E+001  1.90454E+001  1.69842E+001  1.53844E+001  1.41410E+001  1.31749E+001
  1.24291E+001  1.18653E+001  1.14593E+001  1.11975E+001  1.10735E+001  1.10862E+001
  1.12385E+001  1.15390E+001  1.20027E+001  1.26535E+001  1.35251E+001  1.46618E+001
  1.61195E+001  1.79667E+001  2.02870E+001  2.31806E+001  2.67654E+001  3.11728E+001
  3.65414E+001  4.30063E+001  5.06938E+001  5.97325E+001  7.02908E+001  8.26245E+001
  9.70967E+001  1.14155E+002  1.34321E+002  1.58249E+002  1.86844E+002  2.21394E+002
  2.63695E+002  3.16202E+002  3.82240E+002  4.66310E+002  5.74538E+002  7.15340E+002
  9.00372E+002  1.14593E+003  1.47499E+003  1.92027E+003  2.52872E+003  3.36834E+003
  4.53852E+003  6.18579E+003  8.52818E+003  1.18930E+004  1.67763E+004  2.39366E+004
  3.45450E+004  5.04265E+004  7.44517E+004  1.11180E+005  1.67924E+005
  1.47857E+004  1.23361E+004  1.03954E+004  8.84928E+003  7.61198E+003  6.61869E+003
  5.82003E+003  5.17820E+003  4.66412E+003  4.25539E+003  3.93487E+003  3.68954E+003
  3.50978E+003  3.38881E+003  3.32229E+003  3.30816E+003  3.34647E+003  3.43944E+003
  3.59140E+003  3.80869E+003  4.09879E+003  4.46705E+003  4.90643E+003  5.37006E+003
  5.72209E+003  5.75275E+003  5.44328E+003  5.00912E+003  4.50051E+003  3.95343E+003
  3.44415E+003  3.00851E+003  2.64913E+003  2.35685E+003  2.12061E+003  1.93051E+003
  1.77843E+003  1.65788E+003  1.56366E+003  1.49156E+003  1.43794E+003  1.39933E+003
  1.37187E+003  1.35055E+003  1.32811E+003  1.29341E+003  1.23042E+003  1.12393E+003
  9.84363E+002  8.54344E+002  7.34893E+002  6.03402E+002  4.73159E+002  3.61915E+002
  2.74557E+002  2.08516E+002  1.59296E+002  1.22716E+002  9.54587E+001  7.50449E+001
  5.96651E+001  4.80088E+001  3.91267E+001  3.23285E+001  2.71083E+001  2.30912E+001
  1.99950E+001  1.76039E+001  1.57506E+001  1.43053E+001  1.31691E+001  1.22703E+001
  1.15599E+001  1.10079E+001  1.05973E+001  1.03194E+001  1.01705E+001  1.01494E+001
  1.02575E+001  1.05003E+001  1.08895E+001  1.14454E+001  1.21987E+001  1.31911E+001
  1.44755E+001  1.61180E+001  1.82007E+001  2.08248E+001  2.41131E+001  2.82088E+001
  3.32693E+001  3.94544E+001  4.69111E+001  5.57678E+001  6.61577E+001  7.82780E+001
  9.24534E+001  1.09146E+002  1.28919E+002  1.52447E+002  1.80605E+002  2.14620E+002
  2.56216E+002  3.07774E+002  3.72534E+002  4.54898E+002  5.60863E+002  6.98666E+002
  8.79716E+002  1.11996E+003  1.44189E+003  1.87752E+003  2.47278E+003  3.29424E+003
  4.43915E+003  6.05091E+003  8.34287E+003  1.16354E+004  1.64139E+004  2.34207E+004
  3.38019E+004  4.93432E+004  7.28537E+004  1.08794E+005  1.64317E+005
  1.32553E+004  1.10937E+004  9.38062E+003  8.01489E+003  6.92087E+003  6.04150E+003
  5.33340E+003  4.76347E+003  4.30630E+003  3.94240E+003  3.65687E+003  3.43847E+003
  3.27890E+003  3.17237E+003  3.11523E+003  3.10583E+003  3.14439E+003  3.23297E+003
  3.37543E+003  3.57702E+003  3.84303E+003  4.17411E+003  4.55284E+003  4.91210E+003
  5.09896E+003  4.96422E+003  4.60857E+003  4.18651E+003  3.70776E+003  3.22622E+003
  2.79716E+003  2.43757E+003  2.14361E+003  1.90557E+003  1.71367E+003  1.55959E+003
  1.43666E+003  1.33963E+003  1.26447E+003  1.20803E+003  1.16786E+003  1.14196E+003
  1.12848E+003  1.12519E+003  1.12841E+003  1.13045E+003  1.11423E+003  1.04876E+003
  9.17666E+002  7.88591E+002  6.93388E+002  5.75950E+002  4.49725E+002  3.41420E+002
  2.57477E+002  1.94775E+002  1.48421E+002  1.14146E+002  8.86893E+001  6.96692E+001
  5.53684E+001  4.45522E+001  3.63299E+001  3.00548E+001  2.52522E+001  2.15686E+001
  1.87361E+001  1.65476E+001  1.48421E+001  1.34957E+001  1.24170E+001  1.15429E+001
  1.08345E+001  1.02701E+001  9.83917E+000  9.53663E+000  9.35951E+000  9.30545E+000
  9.37314E+000  9.56439E+000  9.88715E+000  1.03584E+001  1.10059E+001  1.18685E+001
  1.29961E+001  1.44522E+001  1.63165E+001  1.86902E+001  2.16992E+001  2.54967E+001
  3.02593E+001  3.61775E+001  4.34360E+001  5.21924E+001  6.25742E+001  7.47229E+001
  8.88857E+001  1.05490E+002  1.25132E+002  1.48536E+002  1.76591E+002  2.10491E+002
  2.51908E+002  3.03173E+002  3.67477E+002  4.49174E+002  5.54201E+002  6.90718E+002
  8.70025E+002  1.10792E+003  1.42666E+003  1.85796E+003  2.44731E+003  3.26059E+003
  4.39411E+003  5.98984E+003  8.25901E+003  1.15188E+004  1.62497E+004  2.31866E+004
  3.34639E+004  4.88488E+004  7.21205E+004  1.07691E+005  1.62629E+005
  1.20003E+004  1.00700E+004  8.54022E+003  7.32043E+003  6.34294E+003  5.55677E+003
  4.92328E+003  4.41300E+003  4.00341E+003  3.67727E+003  3.42147E+003  3.22611E+003
  3.08397E+003  2.99002E+003  2.94118E+003  2.93609E+003  2.97508E+003  3.06004E+003
  3.19430E+003  3.38197E+003  3.62588E+003  3.92122E+003  4.23870E+003  4.49172E+003
  4.52860E+003  4.28870E+003  3.92724E+003  3.51933E+003  3.07746E+003  2.65812E+003
  2.29632E+003  1.99746E+003  1.75471E+003  1.55875E+003  1.40106E+003  1.27461E+003
  1.17384E+003  1.09445E+003  1.03314E+003  9.87428E+002  9.55442E+002  9.35823E+002
  9.27535E+002  9.29612E+002  9.40536E+002  9.56516E+002  9.66757E+002  9.44040E+002
  8.49494E+002  7.17795E+002  6.35394E+002  5.41479E+002  4.26642E+002  3.23873E+002
  2.43730E+002  1.84016E+002  1.40019E+002  1.07575E+002  8.35289E+001  6.55936E+001
  5.21315E+001  4.19692E+001  3.42617E+001  2.83948E+001  2.39165E+001  2.04876E+001
  1.78491E+001  1.57997E+001  1.41838E+001  1.28847E+001  1.18202E+001  1.09382E+001
  1.02095E+001  9.61987E+000  9.16295E+000  8.83489E+000  8.63166E+000  8.54838E+000
  8.58044E+000  8.72610E+000  8.98993E+000  9.38600E+000  9.93944E+000  1.06864E+001
  1.16740E+001  1.29623E+001  1.46284E+001  1.67715E+001  1.95188E+001  2.30294E+001
  2.74960E+001  3.31391E+001  4.01898E+001  4.88606E+001  5.93159E+001  7.16786E+001
  8.61112E+001  1.02948E+002  1.22766E+002  1.46345E+002  1.74628E+002  2.08819E+002
  2.50565E+002  3.02169E+002  3.66809E+002  4.48834E+002  5.54194E+002  6.91062E+002
  8.70765E+002  1.10913E+003  1.42846E+003  1.86051E+003  2.45085E+003  3.26548E+003
  4.40083E+003  5.99908E+003  8.27174E+003  1.15363E+004  1.62740E+004  2.32201E+004
  3.35095E+004  4.89097E+004  7.21981E+004  1.07779E+005  1.62700E+005
  1.09744E+004  9.22947E+003  7.84696E+003  6.74476E+003  5.86154E+003  5.15115E+003
  4.57865E+003  4.11746E+003  3.74729E+003  3.45267E+003  3.22185E+003  3.04601E+003
  2.91875E+003  2.83565E+003  2.79402E+003  2.79276E+003  2.83221E+003  2.91408E+003
  3.04111E+003  3.21614E+003  3.43917E+003  3.69905E+003  3.95347E+003  4.10057E+003
  4.01348E+003  3.72179E+003  3.36891E+003  2.97764E+003  2.57640E+003  2.21288E+003
  1.90645E+003  1.65593E+003  1.45340E+003  1.29029E+003  1.15921E+003  1.05418E+003
  9.70538E+002  9.04696E+002  8.53910E+002  8.16126E+002  7.89845E+002  7.74018E+002
  7.67950E+002  7.71160E+002  7.83055E+002  8.01950E+002  8.22016E+002  8.25265E+002
  7.73104E+002  6.55629E+002  5.71152E+002  5.02733E+002  4.05020E+002  3.09602E+002
  2.33248E+002  1.76026E+002  1.33856E+002  1.02791E+002  7.97962E+001  6.26679E+001
  4.98308E+001  4.01573E+001  3.28353E+001  2.72729E+001  2.30323E+001  1.97828E+001
  1.72703E+001  1.52981E+001  1.37172E+001  1.24205E+001  1.13373E+001  1.04264E+001
  9.66690E+000  9.04921E+000  8.56813E+000  8.21859E+000  7.99394E+000  7.88611E+000
  7.88721E+000  7.99250E+000  8.20401E+000  8.53370E+000  9.00463E+000  9.65047E+000
  1.05154E+001  1.16563E+001  1.31468E+001  1.50832E+001  1.75911E+001  2.08322E+001
  2.50096E+001  3.03683E+001  3.71851E+001  4.57399E+001  5.62719E+001  6.89441E+001
  8.38746E+001  1.01277E+002  1.21632E+002  1.45730E+002  1.74593E+002  2.09483E+002
  2.52061E+002  3.04630E+002  3.70384E+002  4.53718E+002  5.60654E+002  6.99478E+002
  8.81666E+002  1.12325E+003  1.44685E+003  1.88461E+003  2.48269E+003  3.30793E+003
  4.45796E+003  6.07674E+003  8.37833E+003  1.16840E+004  1.64804E+004  2.35109E+004
  3.39217E+004  4.94957E+004  7.30294E+004  1.08946E+005  1.64292E+005
  1.01413E+004  8.54429E+003  7.27943E+003  6.27138E+003  5.46386E+003  4.81455E+003
  4.29143E+003  3.87019E+003  3.53230E+003  3.26363E+003  3.05352E+003  2.89398E+003
  2.77923E+003  2.70530E+003  2.66982E+003  2.67184E+003  2.71168E+003  2.79081E+003
  2.91132E+003  3.07461E+003  3.27739E+003  3.50118E+003  3.69042E+003  3.73634E+003
  3.55898E+003  3.25152E+003  2.90913E+003  2.53820E+003  2.17770E+003  1.86246E+003
  1.60116E+003  1.38913E+003  1.21830E+003  1.08098E+003  9.70728E+002  8.82451E+002
  8.12188E+002  7.56896E+002  7.14266E+002  6.82572E+002  6.60565E+002  6.47387E+002
  6.42507E+002  6.45638E+002  6.56563E+002  6.74594E+002  6.96769E+002  7.12434E+002
  6.92679E+002  6.04780E+002  5.12495E+002  4.61763E+002  3.84928E+002  2.98507E+002
  2.25862E+002  1.70619E+002  1.29757E+002  9.96437E+001  7.73669E+001  6.07904E+001
  4.83827E+001  3.90466E+001  3.19901E+001  2.66341E+001  2.25474E+001  1.94026E+001
  1.69486E+001  1.49941E+001  1.33994E+001  1.20693E+001  1.09452E+001  9.99522E+000
  9.20330E+000  8.56088E+000  8.06106E+000  7.69568E+000  7.45460E+000  7.32642E+000
  7.30046E+000  7.36986E+000  7.53518E+000  7.80709E+000  8.20706E+000  8.76650E+000
  9.52683E+000  1.05417E+001  1.18814E+001  1.36384E+001  1.59352E+001  1.89327E+001
  2.28393E+001  2.79174E+001  3.44812E+001  4.28779E+001  5.34417E+001  6.64299E+001
  8.19909E+001  1.00250E+002  1.21534E+002  1.46554E+002  1.76392E+002  2.12407E+002
  2.56326E+002  3.10486E+002  3.78134E+002  4.63753E+002  5.73504E+002  7.15874E+002
  9.02619E+002  1.15016E+003  1.48166E+003  1.93002E+003  2.54249E+003  3.38744E+003
  4.56477E+003  6.22164E+003  8.57682E+003  1.19584E+004  1.68627E+004  2.40470E+004
  3.46760E+004  5.05557E+004  7.45053E+004  1.10951E+005  1.66872E+005
  9.47251E+003  7.99243E+003  6.82069E+003  5.88727E+003  5.13988E+003  4.53922E+003
  4.05557E+003  3.66639E+003  3.35450E+003  3.10687E+003  2.91363E+003  2.76744E+003
  2.66298E+003  2.59664E+003  2.56627E+003  2.57100E+003  2.61110E+003  2.68772E+003
  2.80224E+003  2.95438E+003  3.13702E+003  3.32347E+003  3.44597E+003  3.40112E+003
  3.16801E+003  2.86225E+003  2.52961E+003  2.18211E+003  1.85983E+003  1.58540E+003
  1.36069E+003  1.17934E+003  1.03364E+003  9.16666E+002  8.22833E+002  7.47744E+002
  6.88000E+002  6.40999E+002  6.04768E+002  5.77835E+002  5.59140E+002  5.47958E+002
  5.43854E+002  5.46627E+002  5.56217E+002  5.72401E+002  5.93759E+002  6.14308E+002
  6.14987E+002  5.60376E+002  4.67871E+002  4.20775E+002  3.65722E+002  2.90198E+002
  2.21372E+002  1.67654E+002  1.27609E+002  9.80414E+001  7.61669E+001  5.99006E+001
  4.77368E+001  3.85934E+001  3.16863E+001  2.64395E+001  2.24217E+001  1.93056E+001
  1.68429E+001  1.48503E+001  1.32001E+001  1.18102E+001  1.06325E+001  9.64057E+000
  8.81931E+000  8.15777E+000  7.64512E+000  7.26901E+000  7.01554E+000  6.87031E+000
  6.82061E+000  6.85844E+000  6.98379E+000  7.20669E+000  7.54725E+000  8.03486E+000
  8.70851E+000  9.61905E+000  1.08334E+001  1.24404E+001  1.45584E+001  1.73458E+001
  2.10122E+001  2.58306E+001  3.21434E+001  4.03553E+001  5.08973E+001  6.41539E+001
  8.03793E+001  9.96944E+001  1.22277E+002  1.48671E+002  1.79932E+002  2.17529E+002
  2.63305E+002  3.19685E+002  3.90002E+002  4.78874E+002  5.92667E+002  7.40155E+002
  9.33500E+002  1.18969E+003  1.53265E+003  1.99641E+003  2.62975E+003  3.50327E+003
  4.72001E+003  6.43164E+003  8.86335E+003  1.23522E+004  1.74066E+004  2.47994E+004
  3.57124E+004  5.19622E+004  7.63499E+004  1.13195E+005  1.69135E+005
  8.94568E+003  7.55661E+003  6.45738E+003  5.58214E+003  4.88170E+003  4.31910E+003
  3.86642E+003  3.50247E+003  3.21113E+003  2.98018E+003  2.80039E+003  2.66487E+003
  2.56870E+003  2.50849E+003  2.48224E+003  2.48913E+003  2.52931E+003  2.60360E+003
  2.71253E+003  2.85386E+003  3.01601E+003  3.16339E+003  3.21907E+003  3.09907E+003
  2.83849E+003  2.53910E+003  2.21644E+003  1.89378E+003  1.60577E+003  1.36534E+003
  1.17022E+003  1.01342E+003  8.87692E+002  7.86873E+002  7.06054E+002  6.41408E+002
  5.89991E+002  5.49548E+002  5.18375E+002  4.95203E+002  4.79115E+002  4.69489E+002
  4.65953E+002  4.68354E+002  4.76693E+002  4.90967E+002  5.10570E+002  5.32278E+002
  5.44361E+002  5.18016E+002  4.38578E+002  3.83282E+002  3.46416E+002  2.84007E+002
  2.19523E+002  1.67020E+002  1.27349E+002  9.79387E+001  7.61606E+001  5.99688E+001
  4.78667E+001  3.87720E+001  3.18967E+001  2.66587E+001  2.26214E+001  1.94560E+001
  1.69188E+001  1.48375E+001  1.30980E+001  1.16301E+001  1.03924E+001  9.35949E+000
  8.51329E+000  7.83785E+000  7.31707E+000  6.93396E+000  6.67105E+000  6.51155E+000
  6.44149E+000  6.45257E+000  6.54479E+000  6.72775E+000  7.02035E+000  7.45027E+000
  8.05455E+000  8.88182E+000  9.99615E+000  1.14828E+001  1.34563E+001  1.60717E+001
  1.95378E+001  2.41333E+001  3.02204E+001  3.82495E+001  4.87379E+001  6.22054E+001
  7.90638E+001  9.95267E+001  1.23697E+002  1.51911E+002  1.85088E+002  2.24754E+002
  2.72907E+002  3.32112E+002  4.05842E+002  4.98895E+002  6.17898E+002  7.72001E+002
  9.73887E+002  1.24126E+003  1.59906E+003  2.08269E+003  2.74289E+003  3.65301E+003
  4.91988E+003  6.70045E+003  9.22688E+003  1.28451E+004  1.80732E+004  2.56909E+004
  3.68732E+004  5.33893E+004  7.78888E+004  1.14302E+005  1.68379E+005
  8.54362E+003  7.22341E+003  6.17910E+003  5.34797E+003  4.68318E+003  4.14954E+003
  3.72046E+003  3.37580E+003  3.10023E+003  2.88212E+003  2.71272E+003  2.58550E+003
  2.49578E+003  2.44037E+003  2.41735E+003  2.42589E+003  2.46601E+003  2.53810E+003
  2.64173E+003  2.77234E+003  2.91317E+003  3.01950E+003  3.01045E+003  2.83397E+003
  2.56404E+003  2.27004E+003  1.95850E+003  1.66037E+003  1.40219E+003  1.18983E+003
  1.01865E+003  8.81525E+002  7.71748E+002  6.83804E+002  6.13348E+002  5.57015E+002
  5.12221E+002  4.76994E+002  4.49844E+002  4.29660E+002  4.15642E+002  4.07247E+002
  4.04150E+002  4.06224E+002  4.13498E+002  4.26062E+002  4.43737E+002  4.64869E+002
  4.82550E+002  4.76396E+002  4.19195E+002  3.54034E+002  3.26236E+002  2.78874E+002
  2.19901E+002  1.68567E+002  1.28913E+002  9.93012E+001  7.73245E+001  6.09751E+001
  4.87522E+001  3.95595E+001  3.25937E+001  2.72589E+001  2.31099E+001  1.98167E+001
  1.71433E+001  1.49302E+001  1.30760E+001  1.15187E+001  1.02185E+001  9.14683E+000
  8.27941E+000  7.59374E+000  7.06787E+000  6.68026E+000  6.41030E+000  6.23943E+000
  6.15310E+000  6.14315E+000  6.20974E+000  6.36201E+000  6.61783E+000  7.00360E+000
  7.55505E+000  8.31916E+000  9.35775E+000  1.07532E+001  1.26168E+001  1.51004E+001
  1.84117E+001  2.28328E+001  2.87398E+001  3.66180E+001  4.70570E+001  6.07025E+001
  7.81436E+001  9.97620E+001  1.25693E+002  1.56098E+002  1.91671E+002  2.33893E+002
  2.84908E+002  3.47478E+002  4.25265E+002  5.23294E+002  6.48512E+002  8.10511E+002
  1.02259E+003  1.30330E+003  1.67872E+003  2.18587E+003  2.87763E+003  3.83025E+003
  5.15436E+003  7.01151E+003  9.63881E+003  1.33853E+004  1.87650E+004  2.65333E+004
  3.77919E+004  5.41300E+004  7.78087E+004  1.12011E+005  1.61221E+005
  8.25347E+003  6.98281E+003  5.97805E+003  5.17873E+003  4.53970E+003  4.02703E+003
  3.61510E+003  3.28449E+003  3.02045E+003  2.81179E+003  2.65006E+003  2.52900E+003
  2.44412E+003  2.39231E+003  2.37173E+003  2.38149E+003  2.42143E+003  2.49145E+003
  2.58994E+003  2.70962E+003  2.82782E+003  2.89112E+003  2.82199E+003  2.60745E+003
  2.33645E+003  2.04587E+003  1.74664E+003  1.47146E+003  1.23872E+003  1.04941E+003
  8.97589E+002  7.76266E+002  6.79269E+002  6.01624E+002  5.39450E+002  4.89757E+002
  4.50252E+002  4.19189E+002  3.95250E+002  3.77451E+002  3.65085E+002  3.57670E+002
  3.54919E+002  3.56719E+002  3.63107E+002  3.74212E+002  3.90061E+002  4.09868E+002
  4.29678E+002  4.36137E+002  4.02462E+002  3.36194E+002  3.05481E+002  2.73164E+002
  2.21638E+002  1.71912E+002  1.32111E+002  1.02019E+002  7.95843E+001  6.28616E+001
  5.03418E+001  4.09052E+001  3.37246E+001  2.81854E+001  2.38330E+001  2.03388E+001
  1.74769E+001  1.51000E+001  1.31158E+001  1.14644E+001  1.01025E+001  8.99465E+000
  8.10870E+000  7.41499E+000  6.88582E+000  6.49554E+000  6.22093E+000  6.04220E+000
  5.94457E+000  5.92006E+000  5.96882E+000  6.09955E+000  6.32942E+000  6.68415E+000
  7.19865E+000  7.91879E+000  8.90483E+000  1.02371E+001  1.20248E+001  1.44179E+001
  1.76233E+001  2.19261E+001  2.77136E+001  3.54985E+001  4.59292E+001  5.97607E+001
  7.77531E+001  1.00491E+002  1.28235E+002  1.61058E+002  1.99398E+002  2.44579E+002
  2.98834E+002  3.65143E+002  4.47409E+002  5.50930E+002  6.83006E+002  8.53718E+002
  1.07702E+003  1.37235E+003  1.76698E+003  2.29943E+003  3.02455E+003  4.02086E+003
  5.40121E+003  7.32820E+003  1.00360E+004  1.38601E+004  1.92774E+004  2.69568E+004
  3.78229E+004  5.31443E+004  7.46730E+004  1.04881E+005  1.47291E+005
  8.06617E+003  6.82772E+003  5.84873E+003  5.07020E+003  4.44805E+003  3.94919E+003
  3.54861E+003  3.22736E+003  2.97105E+003  2.76875E+003  2.61226E+003  2.49546E+003
  2.41395E+003  2.36470E+003  2.34587E+003  2.35649E+003  2.39615E+003  2.46419E+003
  2.55759E+003  2.66579E+003  2.75951E+003  2.77814E+003  2.65595E+003  2.41847E+003
  2.14784E+003  1.85958E+003  1.57324E+003  1.31872E+003  1.10735E+003  9.36866E+002
  8.00687E+002  6.92073E+002  6.05329E+002  5.35938E+002  4.80397E+002  4.36019E+002
  4.00748E+002  3.73017E+002  3.51646E+002  3.35755E+002  3.24708E+002  3.18074E+002
  3.15595E+002  3.17167E+002  3.22822E+002  3.32695E+002  3.46899E+002  3.65094E+002
  3.85018E+002  3.98210E+002  3.83481E+002  3.27327E+002  2.86192E+002  2.64608E+002
  2.22876E+002  1.76005E+002  1.36335E+002  1.05708E+002  8.26742E+001  6.54295E+001
  5.24756E+001  4.26722E+001  3.51673E+001  2.93287E+001  2.46959E+001  2.09457E+001
  1.78627E+001  1.53083E+001  1.31923E+001  1.14507E+001  1.00323E+001  8.89247E+000
  7.99076E+000  7.29073E+000  6.75965E+000  6.36846E+000  6.09194E+000  5.90938E+000
  5.80583E+000  5.77333E+000  5.81195E+000  5.93013E+000  6.14478E+000  6.48136E+000
  6.97439E+000  7.66911E+000  8.62495E+000  9.92137E+000  1.16667E+001  1.40105E+001
  1.71609E+001  2.14067E+001  2.71459E+001  3.49149E+001  4.54105E+001  5.94782E+001
  7.80272E+001  1.01841E+002  1.31348E+002  1.66619E+002  2.07867E+002  2.56188E+002
  3.13815E+002  3.83934E+002  4.70715E+002  5.79752E+002  7.18710E+002  8.98139E+002
  1.13261E+003  1.44233E+003  1.85551E+003  2.41172E+003  3.16670E+003  4.19908E+003
  5.61962E+003  7.58340E+003  1.03053E+004  1.40789E+004  1.92991E+004  2.64933E+004
  3.63739E+004  4.99282E+004  6.85401E+004  9.41016E+004  1.29110E+005
  7.97606E+003  6.75376E+003  5.78779E+003  5.01985E+003  4.40640E+003  3.91473E+003
  3.52015E+003  3.20392E+003  2.95183E+003  2.75310E+003  2.59960E+003  2.48531E+003
  2.40585E+003  2.35823E+003  2.34054E+003  2.35172E+003  2.39106E+003  2.45717E+003
  2.54533E+003  2.64106E+003  2.70795E+003  2.68086E+003  2.51425E+003  2.26380E+003
  1.99174E+003  1.70560E+003  1.43200E+003  1.19552E+003  1.00188E+003  8.46703E+002
  7.23132E+002  6.24727E+002  5.46206E+002  4.83426E+002  4.33197E+002  3.93073E+002
  3.61188E+002  3.36123E+002  3.16806E+002  3.02439E+002  2.92446E+002  2.86433E+002
  2.84164E+002  2.85539E+002  2.90582E+002  2.99406E+002  3.12137E+002  3.28614E+002
  3.47436E+002  3.63099E+002  3.60300E+002  3.19530E+002  2.70761E+002  2.51144E+002
  2.20276E+002  1.78467E+002  1.40052E+002  1.09355E+002  8.58955E+001  6.81705E+001
  5.47646E+001  4.45493E+001  3.66663E+001  3.04795E+001  2.55326E+001  2.15125E+001
  1.82120E+001  1.54948E+001  1.32655E+001  1.14507E+001  9.98881E+000  8.82557E+000
  7.91324E+000  7.20990E+000  6.67908E+000  6.28928E+000  6.01391E+000  5.83168E+000
  5.72745E+000  5.69330E+000  5.72932E+000  5.84401E+000  6.05433E+000  6.38573E+000
  6.87261E+000  7.56011E+000  8.50769E+000  9.79511E+000  1.15314E+001  1.38678E+001
  1.70155E+001  2.12696E+001  2.70396E+001  3.48845E+001  4.55423E+001  5.99312E+001
  7.90781E+001  1.03927E+002  1.35060E+002  1.72576E+002  2.16525E+002  2.67773E+002
  3.28500E+002  4.02051E+002  4.92847E+002  6.06763E+002  7.51778E+002  9.38816E+002
  1.18287E+003  1.50459E+003  1.93248E+003  2.50595E+003  3.27937E+003  4.32730E+003
  5.75077E+003  7.68455E+003  1.03054E+004  1.38431E+004  1.86000E+004  2.49843E+004
  3.35569E+004  4.50693E+004  6.04941E+004  8.10957E+004  1.08602E+005
  7.98063E+003  6.75908E+003  5.79392E+003  5.02682E+003  4.41423E+003  3.92345E+003
  3.52976E+003  3.21443E+003  2.96325E+003  2.76542E+003  2.61282E+003  2.49940E+003
  2.42078E+003  2.37393E+003  2.35686E+003  2.36835E+003  2.40732E+003  2.47148E+003
  2.55400E+003  2.63575E+003  2.67294E+003  2.60003E+003  2.39795E+003  2.13922E+003
  1.86322E+003  1.57947E+003  1.31778E+003  1.09664E+003  9.17532E+002  7.74720E+002
  6.61263E+002  5.71024E+002  4.99071E+002  4.41570E+002  3.95578E+002  3.58848E+002
  3.29665E+002  3.06725E+002  2.89044E+002  2.75890E+002  2.66732E+002  2.61209E+002
  2.59095E+002  2.60293E+002  2.64805E+002  2.72709E+002  2.84076E+002  2.98739E+002
  3.15574E+002  3.30518E+002  3.32501E+002  3.04514E+002  2.57759E+002  2.33614E+002
  2.10556E+002  1.75783E+002  1.40640E+002  1.11139E+002  8.79694E+001  7.01572E+001
  5.65086E+001  4.59897E+001  3.77881E+001  3.12974E+001  2.60841E+001  2.18494E+001
  1.83907E+001  1.55664E+001  1.32707E+001  1.14188E+001  9.93879E+000  8.76916E+000
  7.85700E+000  7.15717E+000  6.63121E+000  6.24655E+000  5.97613E+000  5.79857E+000
  5.69891E+000  5.66949E+000  5.71072E+000  5.83137E+000  6.04860E+000  6.38799E+000
  6.88416E+000  7.58273E+000  8.54411E+000  9.84963E+000  1.16108E+001  1.39825E+001
  1.71817E+001  2.15123E+001  2.73981E+001  3.54206E+001  4.63534E+001  6.11694E+001
  8.09736E+001  1.06805E+002  1.39322E+002  1.78622E+002  2.24637E+002  2.78088E+002
  3.41131E+002  4.17229E+002  5.10989E+002  6.28478E+002  7.77869E+002  9.70251E+002
  1.22069E+003  1.54965E+003  1.98485E+003  2.56357E+003  3.33548E+003  4.36552E+003
  5.73703E+003  7.55543E+003  9.95472E+003  1.31099E+004  1.72550E+004  2.26988E+004
  2.98353E+004  3.91663E+004  5.13667E+004  6.73950E+004  8.86408E+004
  8.08044E+003  6.84431E+003  5.86781E+003  5.09187E+003  4.47240E+003  3.97627E+003
  3.57845E+003  3.25997E+003  3.00643E+003  2.80691E+003  2.65316E+003  2.53905E+003
  2.46012E+003  2.41324E+003  2.39631E+003  2.40789E+003  2.44641E+003  2.50848E+003
  2.58460E+003  2.65022E+003  2.65443E+003  2.53665E+003  2.30701E+003  2.04056E+003
  1.75867E+003  1.47754E+003  1.22644E+003  1.01804E+003  8.50654E+002  7.17712E+002
  6.12293E+002  5.28531E+002  4.61781E+002  4.08459E+002  3.65822E+002  3.31777E+002
  3.04730E+002  2.83469E+002  2.67080E+002  2.54881E+002  2.46379E+002  2.41230E+002
  2.39221E+002  2.40242E+002  2.44265E+002  2.51302E+002  2.61308E+002  2.73928E+002
  2.87866E+002  2.99389E+002  2.99967E+002  2.78390E+002  2.41631E+002  2.16911E+002
  1.95896E+002  1.66932E+002  1.36348E+002  1.09479E+002  8.76376E+001  7.04012E+001
  5.69177E+001  4.63535E+001  3.80169E+001  3.13756E+001  2.60378E+001  2.17217E+001
  1.82237E+001  1.53921E+001  1.31091E+001  1.12794E+001  9.82421E+000  8.67812E+000
  7.78660E+000  7.10412E+000  6.59261E+000  6.22021E+000  5.96068E+000  5.79353E+000
  5.70467E+000  5.68723E+000  5.74224E+000  5.87894E+000  6.11480E+000  6.47576E+000
  6.99704E+000  7.72544E+000  8.72327E+000  1.00748E+001  1.18956E+001  1.43466E+001
  1.76531E+001  2.21310E+001  2.82207E+001  3.65263E+001  4.78505E+001  6.31988E+001
  8.37032E+001  1.10405E+002  1.43917E+002  1.84253E+002  2.31280E+002  2.85743E+002
  3.49887E+002  4.27263E+002  5.22540E+002  6.41830E+002  7.93296E+002  9.87894E+002
  1.24026E+003  1.56984E+003  2.00212E+003  2.57001E+003  3.31504E+003  4.28847E+003
  5.55299E+003  7.18671E+003  9.29020E+003  1.19944E+004  1.54654E+004  1.99114E+004
  2.56053E+004  3.29285E+004  4.24318E+004  5.49090E+004  7.14953E+004
  8.27908E+003  7.01256E+003  6.01221E+003  5.21748E+003  4.58317E+003  4.07530E+003
  3.66821E+003  3.34246E+003  3.08327E+003  2.87944E+003  2.72249E+003  2.60613E+003
  2.52574E+003  2.47806E+003  2.46082E+003  2.47226E+003  2.51021E+003  2.56982E+003
  2.63833E+003  2.68489E+003  2.65254E+003  2.49187E+003  2.24038E+003  1.96435E+003
  1.67542E+003  1.39683E+003  1.15469E+003  9.56551E+002  7.98446E+002  6.73246E+002
  5.74112E+002  4.95405E+002  4.32714E+002  3.82649E+002  3.42626E+002  3.10672E+002
  2.85288E+002  2.65333E+002  2.49947E+002  2.38486E+002  2.30483E+002  2.25607E+002
  2.23644E+002  2.24462E+002  2.27981E+002  2.34100E+002  2.42561E+002  2.52627E+002
  2.62443E+002  2.68003E+002  2.62895E+002  2.43569E+002  2.19938E+002  2.02041E+002
  1.81610E+002  1.55474E+002  1.28646E+002  1.04741E+002  8.47902E+001  6.86145E+001
  5.56583E+001  4.53219E+001  3.70735E+001  3.04787E+001  2.51954E+001  2.09581E+001
  1.75596E+001  1.48372E+001  1.26614E+001  1.09285E+001  9.55588E+000  8.47701E+000
  7.63857E+000  6.99730E+000  6.51776E+000  6.17075E+000  5.93252E+000  5.78480E+000
  5.71540E+000  5.71897E+000  5.79765E+000  5.96144E+000  6.22841E+000  6.62517E+000
  7.18811E+000  7.96587E+000  9.02364E+000  1.04498E+001  1.23659E+001  1.49408E+001
  1.84107E+001  2.31061E+001  2.94853E+001  3.81729E+001  4.99890E+001  6.59397E+001
  8.71147E+001  1.14440E+002  1.48347E+002  1.88700E+002  2.35423E+002  2.89511E+002
  3.53401E+002  4.30654E+002  5.25848E+002  6.44955E+002  7.95901E+002  9.89151E+002
  1.23835E+003  1.56099E+003  1.97894E+003  2.51882E+003  3.21212E+003  4.09599E+003
  5.21543E+003  6.62731E+003  8.40390E+003  1.06355E+004  1.34369E+004  1.69644E+004
  2.14418E+004  2.71916E+004  3.46735E+004  4.45373E+004  5.77003E+004
  8.58338E+003  7.26957E+003  6.23203E+003  5.40792E+003  4.75030E+003  4.22393E+003
  3.80215E+003  3.46478E+003  3.19648E+003  2.98559E+003  2.82333E+003  2.70310E+003
  2.62010E+003  2.57084E+003  2.55281E+003  2.56385E+003  2.60097E+003  2.65745E+003
  2.71647E+003  2.74015E+003  2.66759E+003  2.46675E+003  2.19640E+003  1.90800E+003
  1.61149E+003  1.33497E+003  1.09998E+003  9.09797E+002  7.58798E+002  6.39496E+002
  5.45136E+002  4.70266E+002  4.10652E+002  3.63058E+002  3.25015E+002  2.94645E+002
  2.70519E+002  2.51550E+002  2.36917E+002  2.26004E+002  2.18359E+002  2.13656E+002
  2.11664E+002  2.12209E+002  2.15116E+002  2.20096E+002  2.26531E+002  2.33073E+002
  2.37104E+002  2.34699E+002  2.23279E+002  2.07498E+002  1.95395E+002  1.83198E+002
  1.64407E+002  1.41184E+002  1.18009E+002  9.72629E+001  7.95879E+001  6.48871E+001
  5.28283E+001  4.30277E+001  3.51154E+001  2.87609E+001  2.36799E+001  1.96327E+001
  1.64198E+001  1.38763E+001  1.18677E+001  1.02855E+001  9.04336E+000  8.07392E+000
  7.32455E+000  6.75425E+000  6.33070E+000  6.02826E+000  5.82684E+000  5.71159E+000
  5.67330E+000  5.70903E+000  5.82272E+000  6.02565E+000  6.33697E+000  6.78447E+000
  7.40620E+000  8.25330E+000  9.39462E+000  1.09238E+001  1.29695E+001  1.57105E+001
  1.93953E+001  2.43698E+001  3.11090E+001  4.02501E+001  5.26084E+001  6.91417E+001
  9.08087E+001  1.18296E+002  1.51758E+002  1.90973E+002  2.36140E+002  2.88667E+002
  3.51142E+002  4.26985E+002  5.20543E+002  6.37515E+002  7.85377E+002  9.73769E+002
  1.21480E+003  1.52319E+003  1.91619E+003  2.41328E+003  3.03637E+003  3.81104E+003
  4.76907E+003  5.95058E+003  7.40601E+003  9.20145E+003  1.14296E+004  1.42244E+004
  1.77780E+004  2.23607E+004  2.83505E+004  3.62761E+004  4.68809E+004
  9.00361E+003  7.62389E+003  6.53448E+003  5.66934E+003  4.97916E+003  4.42688E+003
  3.98451E+003  3.63081E+003  3.34966E+003  3.12878E+003  2.95892E+003  2.83313E+003
  2.74628E+003  2.69461E+003  2.67527E+003  2.68555E+003  2.72136E+003  2.77357E+003
  2.82035E+003  2.81631E+003  2.70011E+003  2.46204E+003  2.17321E+003  1.86978E+003
  1.56543E+003  1.29013E+003  1.06037E+003  8.75994E+002  7.30151E+002  6.15115E+002
  5.24203E+002  4.52100E+002  3.94705E+002  3.48890E+002  3.12273E+002  2.83042E+002
  2.59819E+002  2.41553E+002  2.27451E+002  2.16913E+002  2.09491E+002  2.04846E+002
  2.02713E+002  2.02834E+002  2.04865E+002  2.08199E+002  2.11665E+002  2.13164E+002
  2.09748E+002  1.99600E+002  1.86267E+002  1.76884E+002  1.70116E+002  1.58763E+002
  1.41710E+002  1.22319E+002  1.03494E+002  8.65353E+001  7.17663E+001  5.91407E+001
  4.85063E+001  3.96728E+001  3.24276E+001  2.65493E+001  2.18233E+001  1.80521E+001
  1.50623E+001  1.27059E+001  1.08590E+001  9.41963E+000  8.30477E+000  7.44780E+000
  6.79608E+000  6.30871E+000  5.95432E+000  5.70927E+000  5.55634E+000  5.48400E+000
  5.48636E+000  5.56342E+000  5.72149E+000  5.97371E+000  6.34075E+000  6.85197E+000
  7.54743E+000  8.48111E+000  9.72595E+000  1.13813E+001  1.35837E+001  1.65217E+001
  2.04564E+001  2.57465E+001  3.28762E+001  4.24778E+001  5.53253E+001  7.22617E+001
  9.40194E+001  1.20968E+002  1.53031E+002  1.90120E+002  2.32911E+002  2.83163E+002
  3.43402E+002  4.16790E+002  5.07397E+002  6.20569E+002  7.63174E+002  9.43739E+002
  1.17241E+003  1.46066E+003  1.82078E+003  2.26573E+003  2.80987E+003  3.47071E+003
  4.27067E+003  5.23859E+003  6.41346E+003  7.85139E+003  9.63407E+003  1.18778E+004
  1.47446E+004  1.84585E+004  2.33296E+004  2.97910E+004  3.84513E+004
  9.55386E+003  8.08713E+003  6.92925E+003  6.00997E+003  5.27681E+003  4.69034E+003
  4.22077E+003  3.84550E+003  3.54735E+003  3.31325E+003  3.13330E+003  3.00008E+003
  2.90804E+003  2.85303E+003  2.83174E+003  2.84072E+003  2.87438E+003  2.92044E+003
  2.95105E+003  2.91347E+003  2.75074E+003  2.47803E+003  2.16914E+003  1.84862E+003
  1.53618E+003  1.26094E+003  1.03446E+003  8.53871E+002  7.11400E+002  5.99153E+002
  5.10492E+002  4.40193E+002  3.84244E+002  3.39586E+002  3.03895E+002  2.75402E+002
  2.52759E+002  2.34939E+002  2.21160E+002  2.10827E+002  2.03480E+002  1.98746E+002
  1.96282E+002  1.95676E+002  1.96294E+002  1.97027E+002  1.96019E+002  1.90794E+002
  1.79936E+002  1.66542E+002  1.57187E+002  1.52003E+002  1.44637E+002  1.32484E+002
  1.17397E+002  1.01818E+002  8.71726E+001  7.39711E+001  6.22657E+001  5.19920E+001
  4.30963E+001  3.55274E+001  2.92041E+001  2.40067E+001  1.97901E+001  1.64030E+001
  1.37026E+001  1.15631E+001  9.87857E+000  8.56166E+000  7.54144E+000  6.76023E+000
  6.17118E+000  5.73658E+000  5.42680E+000  5.21958E+000  5.09944E+000  5.05721E+000
  5.08969E+000  5.19953E+000  5.39537E+000  5.69223E+000  6.11234E+000  6.68655E+000
  7.45674E+000  8.47944E+000  9.83128E+000  1.16168E+001  1.39792E+001  1.71156E+001
  2.12952E+001  2.68822E+001  3.43550E+001  4.43125E+001  5.74393E+001  7.43974E+001
  9.56409E+001  1.21269E+002  1.51189E+002  1.85681E+002  2.25853E+002  2.73524E+002
  3.30990E+002  4.01158E+002  4.87847E+002  5.96005E+002  7.31770E+002  9.02372E+002
  1.11578E+003  1.38011E+003  1.70322E+003  2.09303E+003  2.55888E+003  3.11306E+003
  3.77205E+003  4.55908E+003  5.50850E+003  6.67091E+003  8.11817E+003  9.94943E+003
  1.23002E+004  1.53561E+004  1.93740E+004  2.47121E+004  3.18748E+004
  1.02525E+004  8.67429E+003  7.42877E+003  6.44022E+003  5.65212E+003  5.02198E+003
  4.51770E+003  4.11491E+003  3.79508E+003  3.54410E+003  3.35128E+003  3.20854E+003
  3.10979E+003  3.05036E+003  3.02630E+003  3.03310E+003  3.06315E+003  3.10014E+003
  3.10916E+003  3.03135E+003  2.82010E+003  2.51444E+003  2.18287E+003  1.84393E+003
  1.52306E+003  1.24648E+003  1.02133E+003  8.42591E+002  7.01825E+002  5.90993E+002
  5.03472E+002  4.34084E+002  3.78861E+002  3.34783E+002  2.99553E+002  2.71422E+002
  2.49055E+002  2.31433E+002  2.17772E+002  2.07461E+002  2.00005E+002  1.94956E+002
  1.91822E+002  1.89915E+002  1.88136E+002  1.84744E+002  1.77530E+002  1.65336E+002
  1.51059E+002  1.40870E+002  1.35564E+002  1.29627E+002  1.20095E+002  1.07988E+002
  9.51829E+001  8.29182E+001  7.17230E+001  6.16753E+001  5.26579E+001  4.45575E+001
  3.73484E+001  3.10586E+001  2.57014E+001  2.12404E+001  1.75928E+001  1.46500E+001
  1.22978E+001  1.04301E+001  8.95463E+000  7.79528E+000  6.89020E+000  6.18985E+000
  5.65448E+000  5.25242E+000  4.95904E+000  4.75630E+000  4.63261E+000  4.58263E+000
  4.60690E+000  4.71148E+000  4.90778E+000  5.21289E+000  5.65043E+000  6.25240E+000
  7.06187E+000  8.13709E+000  9.55723E+000  1.14303E+001  1.39039E+001  1.71789E+001
  2.15261E+001  2.73028E+001  3.49617E+001  4.50377E+001  5.80877E+001  7.45693E+001
  9.47055E+001  1.18501E+002  1.46064E+002  1.78038E+002  2.15666E+002  2.60601E+002
  3.14919E+002  3.81348E+002  4.63476E+002  5.65817E+002  6.93716E+002  8.53031E+002
  1.04956E+003  1.28844E+003  1.57405E+003  1.91098E+003  2.30549E+003  2.76661E+003
  3.30792E+003  3.95042E+003  4.72594E+003  5.67982E+003  6.87418E+003  8.39289E+003
  1.03495E+004  1.28995E+004  1.62576E+004  2.07240E+004  2.67214E+004
  1.11225E+004  9.40410E+003  8.04840E+003  6.97288E+003  6.11588E+003  5.43105E+003
  4.88335E+003  4.44619E+003  4.09931E+003  3.82731E+003  3.61843E+003  3.46378E+003
  3.35655E+003  3.29136E+003  3.26334E+003  3.26653E+003  3.29057E+003  3.31400E+003
  3.29426E+003  3.16915E+003  2.90853E+003  2.57043E+003  2.21345E+003  1.85551E+003
  1.52571E+003  1.24625E+003  1.02046E+003  8.41706E+002  7.01046E+002  5.90315E+002
  5.02869E+002  4.33534E+002  3.78348E+002  3.34293E+002  2.99074E+002  2.70939E+002
  2.48549E+002  2.30873E+002  2.17104E+002  2.06592E+002  1.98761E+002  1.93015E+002
  1.88592E+002  1.84357E+002  1.78616E+002  1.69312E+002  1.55479E+002  1.39964E+002
  1.28676E+002  1.22656E+002  1.16907E+002  1.08460E+002  9.79705E+001  8.69673E+001
  7.64670E+001  6.69106E+001  5.83871E+001  5.07886E+001  4.39203E+001  3.76257E+001
  3.18692E+001  2.67122E+001  2.22288E+001  1.84453E+001  1.53300E+001  1.28117E+001
  1.08023E+001  9.21381E+000  7.96722E+000  6.99521E+000  6.24226E+000  5.66308E+000
  5.22099E+000  4.88670E+000  4.63779E+000  4.45860E+000  4.34039E+000  4.28125E+000
  4.28563E+000  4.36367E+000  4.53052E+000  4.80622E+000  5.21641E+000  5.79422E+000
  6.58341E+000  7.64287E+000  9.05275E+000  1.09224E+001  1.34006E+001  1.66876E+001
  2.10489E+001  2.68247E+001  3.44286E+001  4.43174E+001  5.69190E+001  7.25270E+001
  9.12487E+001  1.13143E+002  1.38537E+002  1.68211E+002  2.03328E+002  2.45360E+002
  2.96249E+002  3.58593E+002  4.35740E+002  5.31752E+002  6.51172E+002  7.98545E+002
  9.77737E+002  1.19149E+003  1.44183E+003  1.73133E+003  2.06433E+003  2.44818E+003
  2.89535E+003  3.42587E+003  4.06897E+003  4.86461E+003  5.86608E+003  7.14451E+003
  8.79598E+003  1.09520E+004  1.37945E+004  1.75779E+004  2.26611E+004
  1.21925E+004  1.02995E+004  8.80674E+003  7.62324E+003  6.68086E+003  5.92839E+003
  5.32710E+003  4.84759E+003  4.46746E+003  4.16961E+003  3.94100E+003  3.77165E+003
  3.65381E+003  3.58110E+003  3.54737E+003  3.54459E+003  3.55872E+003  3.56203E+003
  3.50450E+003  3.32539E+003  3.01573E+003  2.64469E+003  2.26030E+003  1.88337E+003
  1.54406E+003  1.26009E+003  1.03171E+003  8.51114E+002  7.08993E+002  5.97068E+002
  5.08644E+002  4.38511E+002  3.82674E+002  3.38086E+002  3.02425E+002  2.73914E+002
  2.51187E+002  2.33177E+002  2.19027E+002  2.07998E+002  1.99358E+002  1.92240E+002
  1.85437E+002  1.77243E+002  1.65683E+002  1.49942E+002  1.32918E+002  1.20376E+002
  1.13394E+002  1.07238E+002  9.90015E+001  8.91899E+001  7.91450E+001  6.97357E+001
  6.12980E+001  5.38706E+001  4.73604E+001  4.16017E+001  3.63828E+001  3.15221E+001
  2.69583E+001  2.27556E+001  1.90202E+001  1.58222E+001  1.31695E+001  1.10213E+001
  9.31235E+000  7.97124E+000  6.93109E+000  6.13348E+000  5.52898E+000  5.07621E+000
  4.74075E+000  4.49458E+000  4.31599E+000  4.18990E+000  4.10817E+000  4.06975E+000
  4.08044E+000  4.15228E+000  4.30285E+000  4.55466E+000  4.93536E+000  5.47919E+000
  6.22991E+000  7.24543E+000  8.60417E+000  1.04131E+001  1.28178E+001  1.60130E+001
  2.02533E+001  2.58576E+001  3.31983E+001  4.26612E+001  5.45719E+001  6.91195E+001
  8.63733E+001  1.06468E+002  1.29834E+002  1.57251E+002  1.89763E+002  2.28734E+002
  2.76010E+002  3.34052E+002  4.05956E+002  4.95338E+002  6.05997E+002  7.41321E+002
  9.03613E+002  1.09392E+003  1.31281E+003  1.56165E+003  1.84366E+003  2.16550E+003
  2.53931E+003  2.98407E+003  3.52619E+003  4.20057E+003  5.05302E+003  6.14440E+003
  7.55694E+003  9.40328E+003  1.18395E+004  1.50839E+004  1.94445E+004
  1.34973E+004  1.13880E+004  9.72594E+003  8.40935E+003  7.36198E+003  6.52655E+003
  5.85970E+003  5.32849E+003  4.90784E+003  4.57853E+003  4.32587E+003  4.13848E+003
  4.00735E+003  3.92471E+003  3.88258E+003  3.87002E+003  3.86814E+003  3.84213E+003
  3.73631E+003  3.49793E+003  3.14051E+003  2.73559E+003  2.32309E+003  1.92777E+003
  1.57835E+003  1.28822E+003  1.05532E+003  8.71056E+002  7.25898E+002  6.11468E+002
  5.20992E+002  4.49187E+002  3.91989E+002  3.46289E+002  3.09709E+002  2.80421E+002
  2.57002E+002  2.38317E+002  2.23406E+002  2.11358E+002  2.01158E+002  1.91488E+002
  1.80576E+002  1.66469E+002  1.48479E+002  1.29626E+002  1.15633E+002  1.07508E+002
  1.00597E+002  9.20536E+001  8.23192E+001  7.26281E+001  6.37564E+001  5.59676E+001
  4.92401E+001  4.34452E+001  3.84307E+001  3.40310E+001  3.00517E+001  2.63065E+001
  2.27063E+001  1.92971E+001  1.61947E+001  1.34959E+001  1.12381E+001  9.40532E+000
  7.95128E+000  6.81901E+000  5.95226E+000  5.30028E+000  4.81883E+000  4.46983E+000
  4.22110E+000  4.04640E+000  3.92573E+000  3.84555E+000  3.79874E+000  3.78453E+000
  3.80847E+000  3.88238E+000  4.02417E+000  4.25751E+000  4.61167E+000  5.12226E+000
  5.83348E+000  6.80232E+000  8.10469E+000  9.84330E+000  1.21572E+001  1.52315E+001
  1.93061E+001  2.46753E+001  3.16715E+001  4.06191E+001  5.17630E+001  6.52179E+001
  8.10309E+001  9.93805E+001  1.20741E+002  1.45859E+002  1.75701E+002  2.11548E+002
  2.55147E+002  3.08804E+002  3.75361E+002  4.58023E+002  5.59945E+002  6.83579E+002
  8.30078E+002  9.99403E+002  1.19131E+003  1.40643E+003  1.64739E+003  1.92062E+003
  2.23796E+003  2.61708E+003  3.08161E+003  3.66202E+003  4.39804E+003  5.34235E+003
  6.56620E+003  8.16730E+003  1.02811E+004  1.30973E+004  1.68835E+004
  1.50787E+004  1.27026E+004  1.08324E+004  9.35249E+003  8.17672E+003  7.24011E+003
  6.49352E+003  5.89962E+003  5.42989E+003  5.06251E+003  4.78064E+003  4.57111E+003
  4.42319E+003  4.32717E+003  4.27244E+003  4.24406E+003  4.21712E+003  4.14971E+003
  3.98459E+003  3.68403E+003  3.28074E+003  2.84146E+003  2.40172E+003  1.98907E+003
  1.62903E+003  1.33117E+003  1.09186E+003  9.02102E+002  7.52298E+002  6.33999E+002
  5.40343E+002  4.65939E+002  4.06621E+002  3.59182E+002  3.21158E+002  2.90631E+002
  2.66085E+002  2.46256E+002  2.29991E+002  2.16072E+002  2.03012E+002  1.88919E+002
  1.71808E+002  1.51093E+002  1.29981E+002  1.14239E+002  1.04746E+002  9.67994E+001
  8.75819E+001  7.75119E+001  6.77523E+001  5.90083E+001  5.14890E+001  4.51295E+001
  3.97607E+001  3.52004E+001  3.12884E+001  2.78805E+001  2.48172E+001  2.19268E+001
  1.90991E+001  1.63492E+001  1.37833E+001  1.15106E+001  9.58978E+000  8.02505E+000
  6.78650E+000  5.82949E+000  5.10656E+000  4.57274E+000  4.18732E+000  3.91455E+000
  3.72445E+000  3.59367E+000  3.50575E+000  3.45051E+000  3.42308E+000  3.42315E+000
  3.45491E+000  3.52778E+000  3.65739E+000  3.86616E+000  4.18348E+000  4.64588E+000
  5.29820E+000  6.19697E+000  7.41597E+000  9.05387E+000  1.12435E+001  1.41608E+001
  1.80319E+001  2.31303E+001  2.97552E+001  3.81813E+001  4.85871E+001  6.10205E+001
  7.54938E+001  9.21968E+001  1.11622E+002  1.34496E+002  1.61729E+002  1.94520E+002
  2.34512E+002  2.83849E+002  3.45132E+002  4.21210E+002  5.14717E+002  6.27405E+002
  7.59654E+002  9.10808E+002  1.08020E+003  1.26805E+003  1.47666E+003  1.71229E+003
  1.98628E+003  2.31489E+003  2.71922E+003  3.22609E+003  3.87032E+003  4.69811E+003
  5.77199E+003  7.17775E+003  9.03445E+003  1.15088E+004  1.48362E+004
  1.69879E+004  1.42834E+004  1.21576E+004  1.04782E+004  9.14592E+003  8.08644E+003
  7.24331E+003  6.57367E+003  6.04474E+003  5.63137E+003  5.31402E+003  5.07715E+003
  4.90769E+003  4.79323E+003  4.71943E+003  4.66608E+003  4.60139E+003  4.47803E+003
  4.24372E+003  3.88072E+003  3.43372E+003  2.96095E+003  2.49626E+003  2.06778E+003
  1.69681E+003  1.38980E+003  1.14225E+003  9.45168E+002  7.89048E+002  6.65438E+002
  5.67386E+002  4.89372E+002  4.27093E+002  3.77209E+002  3.37125E+002  3.04791E+002
  2.78524E+002  2.56835E+002  2.38225E+002  2.20969E+002  2.02985E+002  1.82190E+002
  1.58083E+002  1.34115E+002  1.16184E+002  1.05003E+002  9.57130E+001  8.54884E+001
  7.47422E+001  6.45855E+001  5.56587E+001  4.81171E+001  4.18565E+001  3.66769E+001
  3.23656E+001  2.87342E+001  2.56325E+001  2.29411E+001  2.05409E+001  1.82920E+001
  1.60763E+001  1.38734E+001  1.17642E+001  9.85714E+000  8.22452E+000  6.88769E+000
  5.83112E+000  5.02070E+000  4.41585E+000  3.97541E+000  3.66069E+000  3.43777E+000
  3.27977E+000  3.16806E+000  3.09158E+000  3.04488E+000  3.02595E+000  3.03494E+000
  3.07405E+000  3.14878E+000  3.27005E+000  3.45629E+000  3.73471E+000  4.14143E+000
  4.72163E+000  5.53136E+000  6.64218E+000  8.14844E+000  1.01763E+001  1.28932E+001
  1.65133E+001  2.12946E+001  2.75140E+001  3.54128E+001  4.51217E+001  5.66316E+001
  6.99087E+001  8.51263E+001  1.02776E+002  1.23567E+002  1.48359E+002  1.78280E+002
  2.14859E+002  2.60087E+002  3.16349E+002  3.86198E+002  4.71874E+002  5.74642E+002
  6.94412E+002  8.30224E+002  9.81233E+002  1.14742E+003  1.33084E+003  1.53752E+003
  1.77813E+003  2.06759E+003  2.42481E+003  2.87367E+003  3.44508E+003  4.18008E+003
  5.13422E+003  6.38381E+003  8.03472E+003  1.02353E+004  1.31950E+004
  1.92876E+004  1.61794E+004  1.37408E+004  1.18179E+004  1.02955E+004  9.08725E+003
  8.12754E+003  7.36660E+003  6.76632E+003  6.29735E+003  5.93669E+003  5.66569E+003
  5.46811E+003  5.32772E+003  5.22519E+003  5.13371E+003  5.01480E+003  4.81979E+003
  4.50896E+003  4.08533E+003  3.59706E+003  3.09333E+003  2.60706E+003  2.16456E+003
  1.78260E+003  1.46525E+003  1.20775E+003  1.00152E+003  8.37347E+002  7.06875E+002
  6.03090E+002  5.20334E+002  4.54132E+002  4.00969E+002  3.58064E+002  3.23153E+002
  2.94277E+002  2.69548E+002  2.46906E+002  2.23988E+002  1.98539E+002  1.70108E+002
  1.42454E+002  1.21701E+002  1.08374E+002  9.73483E+001  8.57437E+001  7.39753E+001
  6.31143E+001  5.37354E+001  4.59321E+001  3.95529E+001  3.43647E+001  3.01296E+001
  2.66351E+001  2.37040E+001  2.11995E+001  1.90217E+001  1.70886E+001  1.53035E+001
  1.35605E+001  1.18081E+001  1.00895E+001  8.49850E+000  7.11404E+000  5.97144E+000
  5.06813E+000  4.37911E+000  3.86888E+000  3.49849E+000  3.23058E+000  3.03388E+000
  2.88649E+000  2.77623E+000  2.69821E+000  2.65144E+000  2.63621E+000  2.65292E+000
  2.70205E+000  2.78529E+000  2.90802E+000  3.08267E+000  3.33182E+000  3.68938E+000
  4.20025E+000  4.92030E+000  5.91925E+000  7.28715E+000  9.14328E+000  1.16456E+001
  1.49971E+001  1.94421E+001  2.52410E+001  3.26135E+001  4.16593E+001  5.23276E+001
  6.45411E+001  7.84446E+001  9.45149E+001  1.13437E+002  1.36028E+002  1.63342E+002
  1.96804E+002  2.38261E+002  2.89911E+002  3.54069E+002  4.32689E+002  5.26725E+002
  6.35834E+002  7.58946E+002  8.95167E+002  1.04433E+003  1.20825E+003  1.39261E+003
  1.60740E+003  1.86629E+003  2.18642E+003  2.58931E+003  3.10275E+003  3.76366E+003
  4.62202E+003  5.74652E+003  7.23250E+003  9.21350E+003  1.18781E+004
  2.20569E+004  1.84530E+004  1.56318E+004  1.34123E+004  1.16593E+004  1.02711E+004
  9.17070E+003  8.29969E+003  7.61328E+003  7.07680E+003  6.66281E+003  6.34861E+003
  6.11360E+003  5.93640E+003  5.79116E+003  5.64379E+003  5.45105E+003  5.16946E+003
  4.77795E+003  4.29628E+003  3.76957E+003  3.23883E+003  2.73483E+003  2.28024E+003
  1.88751E+003  1.55893E+003  1.28998E+003  1.07280E+003  8.98763E+002  7.59747E+002
  6.48736E+002  5.59937E+002  4.88673E+002  4.31196E+002  3.84452E+002  3.45833E+002
  3.12911E+002  2.83157E+002  2.53808E+002  2.22333E+002  1.88287E+002  1.55797E+002
  1.31327E+002  1.15200E+002  1.01908E+002  8.84543E+001  7.52556E+001  6.33499E+001
  5.32411E+001  4.49474E+001  3.82559E+001  3.28886E+001  2.85773E+001  2.50877E+001
  2.22234E+001  1.98237E+001  1.77635E+001  1.59551E+001  1.43420E+001  1.28726E+001
  1.14751E+001  1.00843E+001  8.69983E+000  7.38604E+000  6.21858E+000  5.24312E+000
  4.46890E+000  3.87904E+000  3.44193E+000  3.12018E+000  2.87842E+000  2.68993E+000
  2.53968E+000  2.42249E+000  2.33853E+000  2.28940E+000  2.27634E+000  2.29976E+000
  2.35941E+000  2.45482E+000  2.58696E+000  2.76195E+000  2.99588E+000  3.31833E+000
  3.77269E+000  4.41477E+000  5.31341E+000  6.55524E+000  8.25315E+000  1.05559E+001
  1.36549E+001  1.77809E+001  2.31792E+001  3.00523E+001  3.84782E+001  4.83782E+001
  5.96440E+001  7.23948E+001  8.70872E+001  1.04379E+002  1.25043E+002  1.50064E+002
  1.80774E+002  2.18888E+002  2.66443E+002  3.25568E+002  3.98017E+002  4.84562E+002
  5.84750E+002  6.97507E+002  8.21952E+002  9.57806E+002  1.10666E+003  1.27379E+003
  1.46852E+003  1.70347E+003  1.99433E+003  2.36074E+003  2.82802E+003  3.42979E+003
  4.21161E+003  5.23606E+003  6.59001E+003  8.39516E+003  1.08233E+004
  2.53983E+004  2.11856E+004  1.78965E+004  1.53160E+004  1.32830E+004  1.16770E+004
  1.04066E+004  9.40247E+003  8.61155E+003  7.99245E+003  7.51205E+003  7.14222E+003
  6.85661E+003  6.62701E+003  6.41978E+003  6.19401E+003  5.90620E+003  5.52543E+003
  5.05148E+003  4.51409E+003  3.95201E+003  3.39875E+003  2.88074E+003  2.41590E+003
  2.01283E+003  1.67248E+003  1.39080E+003  1.16098E+003  9.75225E+002  8.25840E+002
  7.05913E+002  6.09539E+002  5.31807E+002  4.68650E+002  4.16597E+002  3.72480E+002
  3.33126E+002  2.95209E+002  2.55784E+002  2.14339E+002  1.75429E+002  1.45987E+002
  1.26134E+002  1.09843E+002  9.39127E+001  7.87593E+001  6.53889E+001  5.42229E+001
  4.51846E+001  3.79797E+001  3.22687E+001  2.77398E+001  2.41301E+001  2.12235E+001
  1.88443E+001  1.68493E+001  1.51252E+001  1.35901E+001  1.21976E+001  1.09283E+001
  9.75799E+000  8.63819E+000  7.53432E+000  6.46736E+000  5.49504E+000  4.66703E+000
  4.00285E+000  3.49340E+000  3.11091E+000  2.82017E+000  2.58960E+000  2.39910E+000
  2.24126E+000  2.11672E+000  2.02840E+000  1.97825E+000  1.96705E+000  1.99511E+000
  2.06254E+000  2.16871E+000  2.31253E+000  2.49517E+000  2.72586E+000  3.02804E+000
  3.44188E+000  4.02272E+000  4.83924E+000  5.97596E+000  7.54061E+000  9.67362E+000
  1.25552E+001  1.64024E+001  2.14451E+001  2.78684E+001  3.57323E+001  4.49400E+001
  5.53669E+001  6.71182E+001  8.06322E+001  9.65368E+001  1.15561E+002  1.38628E+002
  1.66982E+002  2.02226E+002  2.46262E+002  3.01071E+002  3.68272E+002  4.48540E+002
  5.41399E+002  6.45826E+002  7.60982E+002  8.86498E+002  1.02373E+003  1.17757E+003
  1.35672E+003  1.57293E+003  1.84075E+003  2.17831E+003  2.60899E+003  3.16380E+003
  3.88475E+003  4.82958E+003  6.07839E+003  7.74340E+003  9.98301E+003
  2.94470E+004  2.44859E+004  2.06243E+004  1.76033E+004  1.52298E+004  1.33592E+004
  1.18823E+004  1.07163E+004  9.79749E+003  9.07613E+003  8.51174E+003  8.06910E+003
  7.71423E+003  7.41040E+003  7.11561E+003  6.78472E+003  6.38061E+003  5.89091E+003
  5.33363E+003  4.74191E+003  4.14719E+003  3.57535E+003  3.04639E+003  2.57285E+003
  2.15998E+003  1.80762E+003  1.51226E+003  1.26827E+003  1.06892E+003  9.07187E+002
  7.76400E+002  6.70587E+002  5.84557E+002  5.13783E+002  4.54144E+002  4.01607E+002
  3.52078E+002  3.02021E+002  2.50743E+002  2.03260E+002  1.67115E+002  1.42237E+002
  1.21918E+002  1.02655E+002  8.48437E+001  6.94581E+001  5.68167E+001  4.67203E+001
  3.87655E+001  3.25281E+001  2.76350E+001  2.37807E+001  2.07214E+001  1.82635E+001
  1.62523E+001  1.45634E+001  1.30964E+001  1.17746E+001  1.05504E+001  9.41170E+000
  8.37067E+000  7.42442E+000  6.53858E+000  5.69008E+000  4.89960E+000  4.20795E+000
  3.64121E+000  3.19827E+000  2.85643E+000  2.58458E+000  2.35705E+000  2.16147E+000
  1.99736E+000  1.86915E+000  1.78023E+000  1.73132E+000  1.72198E+000  1.75238E+000
  1.82360E+000  1.93634E+000  2.08958E+000  2.28172E+000  2.51626E+000  2.80990E+000
  3.19819E+000  3.73502E+000  4.48918E+000  5.54420E+000  7.00401E+000  9.00206E+000
  1.17083E+001  1.53262E+001  2.00690E+001  2.61031E+001  3.34712E+001  4.20651E+001
  5.17592E+001  6.26584E+001  7.51869E+001  8.99424E+001  1.07612E+002  1.29063E+002
  1.55466E+002  1.88324E+002  2.29428E+002  2.80646E+002  3.43503E+002  4.18635E+002
  5.05592E+002  6.03427E+002  7.11345E+002  8.28911E+002  9.57258E+002  1.10091E+003
  1.26805E+003  1.46972E+003  1.71956E+003  2.03454E+003  2.43650E+003  2.95440E+003
  3.62749E+003  4.50963E+003  5.67562E+003  7.23016E+003  9.32098E+003
  3.43821E+004  2.85000E+004  2.39359E+004  2.03759E+004  1.75863E+004  1.53925E+004
  1.36631E+004  1.22982E+004  1.12212E+004  1.03714E+004  9.69899E+003  9.15941E+003
  8.70890E+003  8.30083E+003  7.88583E+003  7.41974E+003  6.87936E+003  6.27309E+003
  5.63116E+003  4.98526E+003  4.35950E+003  3.77152E+003  3.23355E+003  2.75240E+003
  2.33020E+003  1.96582E+003  1.65612E+003  1.39663E+003  1.18183E+003  1.00558E+003
  8.61630E+002  7.43989E+002  6.47103E+002  5.65769E+002  4.94906E+002  4.29445E+002
  3.65062E+002  3.00738E+002  2.41894E+002  1.96754E+002  1.65069E+002  1.39303E+002
  1.15527E+002  9.41013E+001  7.59581E+001  6.12853E+001  4.97211E+001  4.07151E+001
  3.37272E+001  2.82988E+001  2.40638E+001  2.07367E+001  1.80968E+001  1.59727E+001
  1.42306E+001  1.27650E+001  1.14918E+001  1.03435E+001  9.27007E+000  8.24731E+000
  7.28793E+000  6.42798E+000  5.67846E+000  5.00727E+000  4.38802E+000  3.83067E+000
  3.35733E+000  2.97379E+000  2.66468E+000  2.40568E+000  2.17878E+000  1.97941E+000
  1.81257E+000  1.68458E+000  1.59800E+000  1.55181E+000  1.54431E+000  1.57556E+000
  1.64766E+000  1.76312E+000  1.92219E+000  2.12247E+000  2.36351E+000  2.65612E+000
  3.03078E+000  3.53914E+000  4.24992E+000  5.24628E+000  6.62956E+000  8.52746E+000
  1.11006E+001  1.45392E+001  1.90387E+001  2.47451E+001  3.16830E+001  3.97400E+001
  4.88033E+001  5.89912E+001  7.07185E+001  8.45521E+001  1.01140E+002  1.21302E+002
  1.46143E+002  1.77086E+002  2.15831E+002  2.64157E+002  3.23530E+002  3.94577E+002
  4.76904E+002  5.69644E+002  6.72051E+002  7.83629E+002  9.05314E+002  1.04131E+003
  1.19935E+003  1.38995E+003  1.62603E+003  1.92368E+003  2.30355E+003  2.79304E+003
  3.42922E+003  4.26300E+003  5.36503E+003  6.83415E+003  8.80978E+003
  4.04356E+004  3.34196E+004  2.79919E+004  2.37697E+004  2.04689E+004  1.78775E+004
  1.58364E+004  1.42247E+004  1.29491E+004  1.19355E+004  1.11216E+004  1.04508E+004
  9.86744E+003  9.31457E+003  8.73905E+003  8.10540E+003  7.41044E+003  6.68083E+003
  5.95186E+003  5.25059E+003  4.59358E+003  3.98986E+003  3.44339E+003  2.95499E+003
  2.52366E+003  2.14719E+003  1.82261E+003  1.54638E+003  1.31417E+003  1.12089E+003
  9.60825E+002  8.28022E+002  7.16437E+002  6.19966E+002  5.32511E+002  4.48884E+002
  3.67603E+002  2.94239E+002  2.37421E+002  1.96664E+002  1.63576E+002  1.33722E+002
  1.07404E+002  8.55074E+001  6.80553E+001  5.44747E+001  4.40184E+001  3.59888E+001
  2.98095E+001  2.50299E+001  2.13051E+001  1.83741E+001  1.60387E+001  1.41490E+001
  1.25910E+001  1.12781E+001  1.01435E+001  9.13359E+000  8.20273E+000  7.31463E+000
  6.45534E+000  5.65137E+000  4.95696E+000  4.39242E+000  3.91931E+000  3.49851E+000
  3.12465E+000  2.80257E+000  2.52558E+000  2.27914E+000  2.05441E+000  1.85415E+000
  1.68753E+000  1.56178E+000  1.47848E+000  1.43521E+000  1.42947E+000  1.46124E+000
  1.53337E+000  1.64981E+000  1.81234E+000  2.01876E+000  2.26646E+000  2.56204E+000
  2.93165E+000  3.42462E+000  4.10930E+000  5.06868E+000  6.40221E+000  8.23276E+000
  1.07123E+001  1.40177E+001  1.83253E+001  2.37583E+001  3.03245E+001  3.79146E+001
  4.64433E+001  5.60539E+001  6.71539E+001  8.02798E+001  9.60438E+001  1.15225E+002
  1.38874E+002  1.68349E+002  2.05277E+002  2.51373E+002  3.08064E+002  3.75993E+002
  4.54830E+002  5.43790E+002  6.42170E+002  7.49423E+002  8.66313E+002  9.96767E+002
  1.14819E+003  1.33066E+003  1.55659E+003  1.84141E+003  2.20491E+003  2.67329E+003
  3.28204E+003  4.07983E+003  5.13417E+003  6.53950E+003  8.42890E+003
  4.78773E+004  3.94747E+004  3.29893E+004  2.79544E+004  2.40245E+004  2.09420E+004
  1.85137E+004  1.65927E+004  1.50650E+004  1.38389E+004  1.28361E+004  1.19851E+004
  1.12165E+004  1.04650E+004  9.68088E+003  8.84617E+003  7.97995E+003  7.12041E+003
  6.30112E+003  5.54214E+003  4.85187E+003  4.23066E+003  3.67443E+003  3.17799E+003
  2.73686E+003  2.34751E+003  2.00691E+003  1.71211E+003  1.45983E+003  1.24598E+003
  1.06551E+003  9.12533E+002  7.80580E+002  6.63002E+002  5.54132E+002  4.52094E+002
  3.61853E+002  2.91176E+002  2.38975E+002  1.96394E+002  1.58612E+002  1.25848E+002
  9.89401E+001  7.77377E+001  6.14154E+001  4.89776E+001  3.95198E+001  3.23074E+001
  2.67740E+001  2.24927E+001  1.91453E+001  1.64951E+001  1.43667E+001  1.26299E+001
  1.11888E+001  9.97342E+000  8.93262E+000  8.02691E+000  7.22078E+000  6.47744E+000
  5.76154E+000  5.05802E+000  4.40071E+000  3.86231E+000  3.47168E+000  3.17539E+000
  2.91383E+000  2.66643E+000  2.42979E+000  2.20129E+000  1.98299E+000  1.78498E+000
  1.62012E+000  1.49669E+000  1.41594E+000  1.37492E+000  1.37083E+000  1.40369E+000
  1.47672E+000  1.59464E+000  1.76019E+000  1.97159E+000  2.22533E+000  2.52571E+000
  2.89625E+000  3.38461E+000  4.05871E+000  5.00118E+000  6.30973E+000  8.10275E+000
  1.05237E+001  1.37350E+001  1.78920E+001  2.30941E+001  2.93347E+001  3.65187E+001
  4.46031E+001  5.37635E+001  6.44006E+001  7.70205E+001  9.22038E+001  1.10696E+002
  1.33502E+002  1.61930E+002  1.97554E+002  2.42043E+002  2.96805E+002  3.62509E+002
  4.38894E+002  5.25256E+002  6.20927E+002  7.25315E+002  8.39034E+002  9.65794E+002
  1.11274E+003  1.28966E+003  1.50863E+003  1.78461E+003  2.13677E+003  2.59053E+003
  3.18022E+003  3.95296E+003  4.97402E+003  6.33467E+003  8.16339E+003
  5.69045E+004  4.68631E+004  3.91160E+004  3.31036E+004  2.84106E+004  2.47271E+004
  2.18201E+004  1.95112E+004  1.76611E+004  1.61560E+004  1.48975E+004  1.37960E+004
  1.27690E+004  1.17494E+004  1.07019E+004  9.63365E+003  8.58199E+003  7.58706E+003
  6.67474E+003  5.85568E+003  5.12916E+003  4.48700E+003  3.91773E+003  3.41035E+003
  2.95663E+003  2.55126E+003  2.19093E+003  1.87324E+003  1.59581E+003  1.35562E+003
  1.14855E+003  9.69431E+002  8.12575E+002  6.73048E+002  5.48817E+002  4.42439E+002
  3.57802E+002  2.92407E+002  2.38324E+002  1.90963E+002  1.50312E+002  1.17102E+002
  9.10490E+001  7.11047E+001  5.60117E+001  4.46235E+001  3.60083E+001  2.94489E+001
  2.44084E+001  2.04905E+001  1.74055E+001  1.49419E+001  1.29458E+001  1.13045E+001
  9.93665E+000  8.78493E+000  7.80963E+000  6.98198E+000  6.27626E+000  5.66231E+000
  5.10142E+000  4.55152E+000  3.99223E+000  3.46630E+000  3.07146E+000  2.84146E+000
  2.69305E+000  2.54255E+000  2.36522E+000  2.16680E+000  1.96218E+000  1.77015E+000
  1.60799E+000  1.48601E+000  1.40637E+000  1.36661E+000  1.36416E+000  1.39915E+000
  1.47488E+000  1.59610E+000  1.76565E+000  1.98181E+000  2.24095E+000  2.54699E+000
  2.92290E+000  3.41588E+000  4.09345E+000  5.03747E+000  6.34345E+000  8.12493E+000
  1.05158E+001  1.36623E+001  1.76966E+001  2.26938E+001  2.86400E+001  3.54695E+001
  4.31946E+001  5.20270E+001  6.23578E+001  7.46636E+001  8.94982E+001  1.07579E+002
  1.29879E+002  1.57666E+002  1.92475E+002  2.35950E+002  2.89496E+002  3.53816E+002
  4.28720E+002  5.13576E+002  6.07749E+002  7.10599E+002  8.22619E+002  9.47348E+002
  1.09177E+003  1.26548E+003  1.48036E+003  1.75111E+003  2.09655E+003  2.54158E+003
  3.11986E+003  3.87751E+003  4.87839E+003  6.21172E+003  8.00290E+003
  6.72038E+004  5.54521E+004  4.63461E+004  3.92519E+004  3.36941E+004  2.93141E+004
  2.58389E+004  2.30572E+004  2.08007E+004  1.89296E+004  1.73222E+004  1.58708E+004
  1.44866E+004  1.31148E+004  1.17487E+004  1.04215E+004  9.17768E+003  8.04792E+003
  7.04457E+003  6.16614E+003  5.40171E+003  4.73479E+003  4.14727E+003  3.62292E+003
  3.14972E+003  2.72051E+003  2.33201E+003  1.98313E+003  1.67347E+003  1.40222E+003
  1.16759E+003  9.66734E+002  7.96213E+002  6.52718E+002  5.33478E+002  4.35686E+002
  3.55302E+002  2.87583E+002  2.29478E+002  1.80306E+002  1.40121E+002  1.08420E+002
  8.40443E+001  6.55774E+001  5.16723E+001  4.11988E+001  3.32690E+001  2.72109E+001
  2.25283E+001  1.88605E+001  1.59477E+001  1.36036E+001  1.16928E+001  1.01164E+001
  8.80276E+000  7.70225E+000  6.78208E+000  6.01989E+000  5.39595E+000  4.88603E+000
  4.45641E+000  4.06203E+000  3.65370E+000  3.20923E+000  2.78984E+000  2.52675E+000
  2.44141E+000  2.40213E+000  2.31312E+000  2.16609E+000  1.98750E+000  1.80747E+000
  1.64997E+000  1.52907E+000  1.44942E+000  1.41014E+000  1.40949E+000  1.44783E+000
  1.52823E+000  1.65480E+000  1.82957E+000  2.05046E+000  2.31441E+000  2.62675E+000
  3.01199E+000  3.51807E+000  4.21210E+000  5.17432E+000  6.49701E+000  8.28739E+000
  1.06677E+001  1.37650E+001  1.76860E+001  2.24852E+001  2.81542E+001  3.46743E+001
  4.21236E+001  5.07466E+001  6.09213E+001  7.30976E+001  8.78090E+001  1.05753E+002
  1.27875E+002  1.55418E+002  1.89893E+002  2.32933E+002  2.85955E+002  3.49703E+002
  4.24059E+002  5.08457E+002  6.02283E+002  7.04855E+002  8.16559E+002  9.40819E+002
  1.08453E+003  1.25724E+003  1.47075E+003  1.73968E+003  2.08272E+003  2.52458E+003
  3.09862E+003  3.85054E+003  4.84355E+003  6.16580E+003  7.94102E+003
  7.67675E+004  6.39039E+004  5.37970E+004  4.58234E+004  3.95029E+004  3.44633E+004
  3.04126E+004  2.71175E+004  2.43857E+004  2.20533E+004  1.99791E+004  1.80487E+004
  1.61894E+004  1.43846E+004  1.26662E+004  1.10812E+004  9.66121E+003  8.41513E+003
  7.33650E+003  6.40931E+003  5.61178E+003  4.91963E+003  4.30925E+003  3.76047E+003
  3.25899E+003  2.79759E+003  2.37538E+003  1.99530E+003  1.66095E+003  1.37414E+003
  1.13365E+003  9.35133E+002  7.71940E+002  6.36582E+002  5.22404E+002  4.24822E+002
  3.41482E+002  2.71292E+002  2.13319E+002  1.66386E+002  1.29136E+002  1.00119E+002
  7.78572E+001  6.09499E+001  4.81634E+001  3.84798E+001  3.10990E+001  2.54150E+001
  2.09821E+001  1.74797E+001  1.46795E+001  1.24171E+001  1.05715E+001  9.05188E+000
  7.79138E+000  6.74410E+000  5.88101E+000  5.18298E+000  4.63246E+000  4.20720E+000
  3.87717E+000  3.60338E+000  3.33705E+000  3.02664E+000  2.65626E+000  2.32079E+000
  2.18502E+000  2.22078E+000  2.24597E+000  2.18204E+000  2.05020E+000  1.89333E+000
  1.74563E+000  1.62759E+000  1.54818E+000  1.50938E+000  1.51099E+000  1.55379E+000
  1.64034E+000  1.77345E+000  1.95373E+000  2.17866E+000  2.44667E+000  2.76624E+000
  3.16509E+000  3.69260E+000  4.41490E+000  5.40927E+000  6.76283E+000  8.57390E+000
  1.09495E+001  1.39943E+001  1.77901E+001  2.23800E+001  2.77803E+001  3.40366E+001
  4.12945E+001  4.98233E+001  5.99860E+001  7.22118E+001  8.70221E+001  1.05102E+002
  1.27381E+002  1.55083E+002  1.89710E+002  2.32899E+002  2.86091E+002  3.50081E+002
  4.24818E+002  5.09795E+002  6.04416E+002  7.07950E+002  8.20694E+002  9.46011E+002
  1.09079E+003  1.26463E+003  1.47942E+003  1.74985E+003  2.09471E+003  2.53881E+003
  3.11562E+003  3.87092E+003  4.86797E+003  6.19483E+003  7.97480E+003
  8.11784E+004  6.87299E+004  5.87747E+004  5.07687E+004  4.42909E+004  3.90081E+004
  3.46491E+004  3.09857E+004  2.78210E+004  2.49855E+004  2.23465E+004  1.98277E+004
  1.74238E+004  1.51832E+004  1.31617E+004  1.13861E+004  9.85306E+003  8.54305E+003
  7.42963E+003  6.48273E+003  5.67106E+003  4.96446E+003  4.33628E+003  3.76586E+003
  3.24088E+003  2.75813E+003  2.32125E+003  1.93559E+003  1.60368E+003  1.32361E+003
  1.09012E+003  8.96396E+002  7.35476E+002  6.01083E+002  4.88103E+002  3.92831E+002
  3.12930E+002  2.46953E+002  1.93597E+002  1.51235E+002  1.18017E+002  9.21875E+001
  7.22467E+001  5.69417E+001  4.52275E+001  3.62458E+001  2.93147E+001  2.39127E+001
  1.96559E+001  1.62682E+001  1.35510E+001  1.13579E+001  9.57621E+000  8.11825E+000
  6.91824E+000  5.93184E+000  5.13227E+000  4.50184E+000  4.02233E+000  3.66953E+000
  3.41363E+000  3.22155E+000  3.05537E+000  2.86765E+000  2.60853E+000  2.27880E+000
  2.02286E+000  2.01389E+000  2.13479E+000  2.18697E+000  2.13350E+000  2.01957E+000
  1.89265E+000  1.78326E+000  1.70700E+000  1.67016E+000  1.67497E+000  1.72293E+000
  1.81584E+000  1.95489E+000  2.13919E+000  2.36638E+000  2.63764E+000  2.96612E+000
  3.38357E+000  3.94045E+000  4.70053E+000  5.73595E+000  7.12578E+000  8.95559E+000
  1.13133E+001  1.42797E+001  1.79181E+001  2.22778E+001  2.74214E+001  3.34679E+001
  4.06208E+001  4.91648E+001  5.94503E+001  7.18965E+001  8.70245E+001  1.05518E+002
  1.28299E+002  1.56582E+002  1.91872E+002  2.35821E+002  2.89909E+002  3.54985E+002
  4.31064E+002  5.17693E+002  6.14282E+002  7.20049E+002  8.35219E+002  9.63142E+002
  1.11079E+003  1.28794E+003  1.50667E+003  1.78196E+003  2.13291E+003  2.58472E+003
  3.17135E+003  3.93918E+003  4.95222E+003  6.29932E+003  8.10448E+003
  7.87708E+004  6.76201E+004  5.87032E+004  5.15158E+004  4.56595E+004  4.08104E+004
  3.66945E+004  3.30727E+004  2.97391E+004  2.65419E+004  2.34186E+004  2.04120E+004
  1.76265E+004  1.51481E+004  1.30035E+004  1.11760E+004  9.63241E+003  8.33500E+003
  7.24430E+003  6.32104E+003  5.52824E+003  4.83322E+003  4.20970E+003  3.63987E+003
  3.11552E+003  2.63662E+003  2.20695E+003  1.82959E+003  1.50471E+003  1.22982E+003
  1.00069E+003  8.11989E+002  6.57802E+002  5.32189E+002  4.29660E+002  3.45559E+002
  2.76307E+002  2.19414E+002  1.73192E+002  1.36266E+002  1.07217E+002  8.45646E+001
  6.69523E+001  5.32623E+001  4.26088E+001  3.42911E+001  2.77590E+001  2.25915E+001
  1.84762E+001  1.51843E+001  1.25446E+001  1.04237E+001  8.71337E+000  7.32562E+000
  6.19413E+000  5.27532E+000  4.54411E+000  3.98303E+000  3.57071E+000  3.27822E+000
  3.07451E+000  2.93245E+000  2.82645E+000  2.72295E+000  2.57414E+000  2.33454E+000
  2.03633E+000  1.87682E+000  1.98135E+000  2.14723E+000  2.20834E+000  2.16843E+000
  2.08210E+000  1.99316E+000  1.92687E+000  1.89572E+000  1.90535E+000  1.95842E+000
  2.05616E+000  2.19834E+000  2.38328E+000  2.61008E+000  2.88420E+000  3.22420E+000
  3.66538E+000  4.25757E+000  5.05974E+000  6.13584E+000  7.55307E+000  9.38029E+000
  1.16844E+001  1.45269E+001  1.79685E+001  2.20869E+001  2.70049E+001  3.29075E+001
  4.00393E+001  4.86950E+001  5.92228E+001  7.20468E+001  8.77029E+001  1.06889E+002
  1.30533E+002  1.59852E+002  1.96358E+002  2.41734E+002  2.97504E+002  3.64579E+002
  4.43036E+002  5.32467E+002  6.32282E+002  7.41637E+002  8.60701E+002  9.92864E+002
  1.14528E+003  1.32800E+003  1.55350E+003  1.83717E+003  2.19867E+003  2.66389E+003
  3.26769E+003  4.05757E+003  5.09894E+003  6.48231E+003  8.33340E+003
  7.27306E+004  6.30198E+004  5.52269E+004  4.89357E+004  4.38073E+004  3.95473E+004
  3.58808E+004  3.25435E+004  2.93077E+004  2.60484E+004  2.27981E+004  1.97000E+004
  1.68886E+004  1.44260E+004  1.23190E+004  1.05458E+004  9.06894E+003  7.84296E+003
  6.82066E+003  5.95742E+003  5.21360E+003  4.55618E+003  3.96040E+003  3.41115E+003
  2.90303E+003  2.43798E+003  2.02108E+003  1.65656E+003  1.34559E+003  1.08610E+003
  8.73456E+002  7.01612E+002  5.63985E+002  4.54177E+002  3.66423E+002  2.95842E+002
  2.38545E+002  1.91657E+002  1.53224E+002  1.21974E+002  9.69574E+001  7.72318E+001
  6.17877E+001  4.96665E+001  4.00811E+001  3.24398E+001  2.63104E+001  2.13767E+001
  1.74043E+001  1.42135E+001  1.16595E+001  9.61980E+000  7.98867E+000  6.67750E+000
  5.61909E+000  4.77040E+000  4.10747E+000  3.61163E+000  3.25636E+000  3.00704E+000
  2.83303E+000  2.71583E+000  2.64230E+000  2.59085E+000  2.52342E+000  2.39028E+000
  2.16115E+000  1.91318E+000  1.86653E+000  2.05162E+000  2.23600E+000  2.30735E+000
  2.29233E+000  2.24375E+000  2.19936E+000  2.18029E+000  2.19706E+000  2.25435E+000
  2.35356E+000  2.49409E+000  2.67506E+000  2.89882E+000  3.17614E+000  3.53049E+000
  3.99858E+000  4.62661E+000  5.46545E+000  6.56736E+000  7.98435E+000  9.76733E+000
  1.19668E+001  1.46395E+001  1.78640E+001  2.17619E+001  2.65105E+001  3.23398E+001
  3.95211E+001  4.83638E+001  5.92306E+001  7.25685E+001  8.89466E+001  1.09099E+002
  1.33980E+002  1.64824E+002  2.03162E+002  2.50712E+002  3.09051E+002  3.79152E+002
  4.61148E+002  5.54667E+002  6.59105E+002  7.73547E+002  8.98118E+002  1.03631E+003
  1.19556E+003  1.38633E+003  1.62162E+003  1.91748E+003  2.29436E+003  2.77916E+003
  3.40803E+003  4.23015E+003  5.31299E+003  6.74949E+003  8.66792E+003
  6.47509E+004  5.65660E+004  5.00010E+004  4.46985E+004  4.03627E+004  3.67279E+004
  3.35336E+004  3.05236E+004  2.74954E+004  2.43834E+004  2.12745E+004  1.83106E+004
  1.56091E+004  1.32452E+004  1.12451E+004  9.58997E+003  8.23383E+003  7.12190E+003
  6.20101E+003  5.42396E+003  4.75086E+003  4.14995E+003  3.59884E+003  3.08558E+003
  2.60824E+003  2.17185E+003  1.78349E+003  1.44797E+003  1.16581E+003  9.33702E+002
  7.45987E+002  5.96067E+002  4.77314E+002  3.83607E+002  3.09603E+002  2.50835E+002
  2.03711E+002  1.65467E+002  1.34099E+002  1.08273E+002  8.71533E+001  7.01502E+001
  5.66643E+001  4.60025E+001  3.74812E+001  3.05621E+001  2.48862E+001  2.02264E+001
  1.64253E+001  1.33554E+001  1.09000E+001  8.94931E+000  7.40167E+000  6.16900E+000
  5.18361E+000  4.40254E+000  3.80197E+000  3.36087E+000  3.04708E+000  2.82181E+000
  2.65814E+000  2.54826E+000  2.49012E+000  2.46997E+000  2.45603E+000  2.40572E+000
  2.28012E+000  2.07607E+000  1.90663E+000  1.96378E+000  2.19480E+000  2.39161E+000
  2.48425E+000  2.50516E+000  2.50068E+000  2.50286E+000  2.52948E+000  2.58900E+000
  2.68466E+000  2.81751E+000  2.98969E+000  3.20841E+000  3.48961E+000  3.85946E+000
  4.35246E+000  5.00752E+000  5.86432E+000  6.96137E+000  8.33594E+000  1.00266E+001
  1.20808E+001  1.45685E+001  1.75990E+001  2.13319E+001  2.59782E+001  3.17929E+001
  3.90703E+001  4.81479E+001  5.94230E+001  7.33842E+001  9.06530E+001  1.12026E+002
  1.38517E+002  1.71407E+002  2.12264E+002  2.62847E+002  3.24785E+002  3.99107E+002
  4.85994E+002  5.85091E+002  6.95763E+002  8.17008E+002  9.48920E+002  1.09516E+003
  1.26355E+003  1.46514E+003  1.71363E+003  2.02592E+003  2.42355E+003  2.93476E+003
  3.59745E+003  4.46299E+003  5.60158E+003  7.10930E+003  9.11747E+003
  5.65994E+004  4.96620E+004  4.41220E+004  3.96696E+004  3.60429E+004  3.29968E+004
  3.02791E+004  2.76395E+004  2.48987E+004  2.20346E+004  1.91526E+004  1.63879E+004
  1.38709E+004  1.16946E+004  9.88411E+003  8.40987E+003  7.21719E+003  6.24757E+003
  5.44788E+003  4.77283E+003  4.18521E+003  3.65623E+003  3.16658E+003  2.70737E+003
  2.27918E+003  1.88858E+003  1.54304E+003  1.24683E+003  9.99716E+002  7.97838E+002
  6.35491E+002  5.06439E+002  4.04674E+002  3.24774E+002  2.62069E+002  2.12677E+002
  1.73462E+002  1.41965E+002  1.16317E+002  9.51757E+001  7.76615E+001  6.32469E+001
  5.15717E+001  4.22374E+001  3.47394E+001  2.85866E+001  2.34394E+001  1.91196E+001
  1.55352E+001  1.26123E+001  1.02681E+001  8.41040E+000  6.94577E+000  5.78893E+000
  4.87232E+000  4.15215E+000  3.60348E+000  3.20296E+000  2.91496E+000  2.69997E+000
  2.53653E+000  2.42582E+000  2.37314E+000  2.36903E+000  2.38527E+000  2.38656E+000
  2.34440E+000  2.23924E+000  2.08559E+000  2.00477E+000  2.13705E+000  2.39405E+000
  2.60779E+000  2.72984E+000  2.78891E+000  2.82415E+000  2.86310E+000  2.92132E+000
  3.00707E+000  3.12613E+000  3.28600E+000  3.49926E+000  3.78509E+000  4.16853E+000
  4.67792E+000  5.34222E+000  6.18932E+000  7.24630E+000  8.54234E+000  1.01155E+001
  1.20239E+001  1.43583E+001  1.72520E+001  2.08843E+001  2.54810E+001  3.13149E+001
  3.87088E+001  4.80428E+001  5.97676E+001  7.44333E+001  9.27331E+001  1.15552E+002
  1.44008E+002  1.79478E+002  2.23604E+002  2.78204E+002  3.44958E+002  4.24936E+002
  5.18337E+002  6.24801E+002  7.43630E+002  8.73711E+002  1.01511E+003  1.17174E+003
  1.35195E+003  1.56754E+003  1.83312E+003  2.16671E+003  2.59120E+003  3.13659E+003
  3.84297E+003  4.76449E+003  5.97466E+003  7.57319E+003  9.69456E+003
  4.94254E+004  4.34482E+004  3.86873E+004  3.48722E+004  3.17703E+004  2.91571E+004
  2.67958E+004  2.44527E+004  2.19778E+004  1.93772E+004  1.67581E+004  1.42524E+004
  1.19942E+004  1.00693E+004  8.48945E+003  7.21629E+003  6.19386E+003  5.36661E+003
  4.68600E+003  4.11149E+003  3.61018E+003  3.15694E+003  2.73528E+003  2.33808E+003
  1.96674E+003  1.62778E+003  1.32819E+003  1.07186E+003  8.58411E+002  6.84278E+002
  5.44347E+002  4.33174E+002  3.45587E+002  2.76944E+002  2.23246E+002  1.81164E+002
  1.48003E+002  1.21624E+002  1.00367E+002  8.29752E+001  6.85527E+001  5.65226E+001
  4.65598E+001  3.84439E+001  3.18878E+001  2.65040E+001  2.19501E+001  1.80443E+001
  1.47298E+001  1.19828E+001  9.76067E+000  7.99647E+000  6.61029E+000  5.52292E+000
  4.66779E+000  3.99921E+000  3.48996E+000  3.11571E+000  2.84165E+000  2.63116E+000
  2.46711E+000  2.35455E+000  2.30126E+000  2.29981E+000  2.32573E+000  2.35154E+000
  2.36143E+000  2.34390E+000  2.28118E+000  2.19121E+000  2.18825E+000  2.36853E+000
  2.64095E+000  2.86932E+000  3.01273E+000  3.09414E+000  3.14822E+000  3.20184E+000
  3.27332E+000  3.37694E+000  3.52688E+000  3.73938E+000  4.03290E+000  4.42723E+000
  4.94232E+000  5.59768E+000  6.41302E+000  7.41064E+000  8.62066E+000  1.00892E+001
  1.18875E+001  1.41206E+001  1.69320E+001  2.05081E+001  2.50836E+001  3.09495E+001
  3.84622E+001  4.80538E+001  6.02448E+001  7.56679E+001  9.51107E+001  1.19573E+002
  1.50316E+002  1.88882E+002  2.37064E+002  2.96786E+002  3.69791E+002  4.57166E+002
  5.59085E+002  6.75129E+002  8.04488E+002  9.45889E+002  1.09938E+003  1.26919E+003
  1.46438E+003  1.69770E+003  1.98493E+003  2.34549E+003  2.80397E+003  3.39255E+003
  4.15399E+003  5.14577E+003  6.44521E+003  8.15586E+003  1.04147E+004
  4.34718E+004  3.82460E+004  3.40875E+004  3.07563E+004  2.80426E+004  2.57399E+004
  2.36279E+004  2.14978E+004  1.92355E+004  1.68705E+004  1.45062E+004  1.22674E+004
  1.02775E+004  8.60357E+003  7.24329E+003  6.15445E+003  5.28386E+003  4.58142E+003
  4.00445E+003  3.51775E+003  3.09296E+003  2.70845E+003  2.35002E+003  2.01153E+003
  1.69417E+003  1.40364E+003  1.14623E+003  9.25576E+002  7.41543E+002  5.91145E+002
  4.70054E+002  3.73684E+002  2.97685E+002  2.38133E+002  1.91624E+002  1.55301E+002
  1.26838E+002  1.04380E+002  8.64709E+001  7.19810E+001  6.00580E+001  5.00965E+001
  4.17227E+001  3.47472E+001  2.90359E+001  2.43621E+001  2.04199E+001  1.69880E+001
  1.39981E+001  1.14584E+001  9.36967E+000  7.69774E+000  6.38292E+000  5.35607E+000
  4.55317E+000  3.92609E+000  3.44433E+000  3.08385E+000  2.81486E+000  2.60666E+000
  2.44419E+000  2.33080E+000  2.27245E+000  2.26282E+000  2.28312E+000  2.31554E+000
  2.35447E+000  2.39665E+000  2.42357E+000  2.41242E+000  2.38730E+000  2.44763E+000
  2.65567E+000  2.92707E+000  3.14843E+000  3.28570E+000  3.36306E+000  3.41841E+000
  3.48415E+000  3.58472E+000  3.73897E+000  3.96240E+000  4.26868E+000  4.67078E+000
  5.18178E+000  5.81588E+000  6.59022E+000  7.52840E+000  8.66595E+000  1.00573E+001
  1.17823E+001  1.39520E+001  1.67137E+001  2.02574E+001  2.48263E+001  3.07294E+001
  3.83570E+001  4.81967E+001  6.08497E+001  7.70536E+001  9.77193E+001  1.23991E+002
  1.57312E+002  1.99457E+002  2.52475E+002  3.18506E+002  3.99413E+002  4.96293E+002
  6.09228E+002  7.37657E+002  8.80561E+002  1.03642E+003  1.20522E+003  1.39163E+003
  1.60561E+003  1.86115E+003  2.17548E+003  2.56974E+003  3.07066E+003  3.71300E+003
  4.54276E+003  5.62120E+003  7.02975E+003  8.87544E+003  1.12960E+004
  3.86288E+004  3.39999E+004  3.03165E+004  2.73623E+004  2.49452E+004  2.28725E+004
  2.09399E+004  1.89660E+004  1.68731E+004  1.47084E+004  1.25697E+004  1.05729E+004
  8.82444E+003  7.37123E+003  6.19969E+003  5.26645E+003  4.52239E+003  3.92310E+003
  3.43143E+003  3.01706E+003  2.65566E+003  2.32871E+003  2.02394E+003  1.73584E+003
  1.46507E+003  1.21632E+003  9.95068E+002  8.04708E+002  6.45418E+002  5.14811E+002
  4.09303E+002  3.25089E+002  2.58548E+002  2.06380E+002  1.65680E+002  1.33979E+002
  1.09254E+002  8.98783E+001  7.45711E+001  6.23300E+001  5.23775E+001  4.41257E+001
  3.71639E+001  3.12584E+001  2.63154E+001  2.22521E+001  1.88729E+001  1.59369E+001
  1.33190E+001  1.10223E+001  9.08200E+000  7.50253E+000  6.25142E+000  5.27471E+000
  4.51369E+000  3.91849E+000  3.45460E+000  3.09812E+000  2.82601E+000  2.61545E+000
  2.45296E+000  2.33739E+000  2.27057E+000  2.24739E+000  2.25642E+000  2.28931E+000
  2.34560E+000  2.42438E+000  2.51300E+000  2.58769E+000  2.63205E+000  2.67171E+000
  2.78296E+000  3.00136E+000  3.25076E+000  3.44291E+000  3.56259E+000  3.64415E+000
  3.72888E+000  3.84740E+000  4.01915E+000  4.25670E+000  4.56968E+000  4.96743E+000
  5.46054E+000  6.06235E+000  6.79129E+000  7.67463E+000  8.75347E+000  1.00882E+001
  1.17636E+001  1.38935E+001  1.66272E+001  2.01575E+001  2.47350E+001  3.06845E+001
  3.84273E+001  4.85049E+001  6.16039E+001  7.85839E+001  1.00513E+002  1.28723E+002
  1.64882E+002  2.11056E+002  2.69656E+002  3.43200E+002  4.33824E+002  5.42692E+002
  6.69748E+002  8.14160E+002  9.74534E+002  1.14891E+003  1.33713E+003  1.54441E+003
  1.78190E+003  2.06511E+003  2.41314E+003  2.84924E+003  3.40271E+003  4.11141E+003
  5.02505E+003  6.20905E+003  7.74880E+003  9.75361E+003  1.23586E+004
  3.47178E+004  3.05660E+004  2.72607E+004  2.46040E+004  2.24169E+004  2.05175E+004
  1.87167E+004  1.68607E+004  1.49051E+004  1.29087E+004  1.09630E+004  9.17485E+003
  7.63238E+003  6.36425E+003  5.34872E+003  4.54276E+003  3.90146E+003  3.38550E+003
  2.96250E+003  2.60624E+003  2.29583E+003  2.01536E+003  1.75423E+003  1.50745E+003
  1.27519E+003  1.06116E+003  8.69992E+002  7.04823E+002  5.66058E+002  4.51822E+002
  3.59167E+002  2.84954E+002  2.26185E+002  1.80081E+002  1.44149E+002  1.16238E+002
  9.45621E+001  7.76806E+001  6.44540E+001  5.39902E+001  4.55927E+001  3.87191E+001
  3.29592E+001  2.80362E+001  2.38182E+001  2.02790E+001  1.73612E+001  1.48842E+001
  1.26638E+001  1.06481E+001  8.87904E+000  7.39746E+000  6.20447E+000  5.26740E+000
  4.53725E+000  3.96488E+000  3.51214E+000  3.15383E+000  2.87203E+000  2.65172E+000
  2.48254E+000  2.36034E+000  2.28353E+000  2.24846E+000  2.24983E+000  2.28445E+000
  2.35193E+000  2.45074E+000  2.57427E+000  2.70940E+000  2.83676E+000  2.94035E+000
  3.03749E+000  3.18893E+000  3.41608E+000  3.65019E+000  3.82988E+000  3.95980E+000
  4.07647E+000  4.21334E+000  4.39240E+000  4.62755E+000  4.92904E+000  5.30637E+000
  5.77033E+000  6.33515E+000  7.02142E+000  7.85994E+000  8.89615E+000  1.01945E+001
  1.18427E+001  1.39562E+001  1.66854E+001  2.02257E+001  2.48339E+001  3.08487E+001
  3.87187E+001  4.90344E+001  6.25654E+001  8.03007E+001  1.03494E+002  1.33715E+002
  1.72927E+002  2.23550E+002  2.88452E+002  3.70696E+002  4.72928E+002  5.96576E+002
  7.41500E+002  9.06488E+002  1.08952E+003  1.28782E+003  1.50087E+003  1.73450E+003
  2.00139E+003  2.31906E+003  2.70889E+003  3.19676E+003  3.81502E+003  4.60517E+003
  5.62101E+003  6.93218E+003  8.62724E+003  1.08153E+004  1.36239E+004
  3.15736E+004  2.78037E+004  2.47998E+004  2.23780E+004  2.03693E+004  1.86002E+004
  1.68958E+004  1.51299E+004  1.32865E+004  1.14304E+004  9.64771E+003  8.03601E+003
  6.66565E+003  5.54999E+003  4.66159E+003  3.95860E+003  3.40002E+003  2.95087E+003
  2.58272E+003  2.27274E+003  2.00285E+003  1.75934E+003  1.53304E+003  1.31947E+003
  1.11843E+003  9.32753E+002  7.66309E+002  6.21904E+002  5.00086E+002  3.99380E+002
  3.17352E+002  2.51418E+002  1.99095E+002  1.58036E+002  1.26083E+002  1.01338E+002
  8.22062E+001  6.73919E+001  5.58712E+001  4.68443E+001  3.96886E+001  3.39169E+001
  2.91470E+001  2.50904E+001  2.15652E+001  1.85154E+001  1.59605E+001  1.38476E+001
  1.20051E+001  1.03008E+001  8.73502E+000  7.36633E+000  6.23129E+000  5.32523E+000
  4.61479E+000  4.05601E+000  3.60932E+000  3.24733E+000  2.95395E+000  2.71955E+000
  2.53787E+000  2.40514E+000  2.31881E+000  2.27618E+000  2.27421E+000  2.31032E+000
  2.38261E+000  2.48974E+000  2.63067E+000  2.80242E+000  2.99318E+000  3.17617E+000
  3.32518E+000  3.46372E+000  3.66299E+000  3.92171E+000  4.15800E+000  4.33317E+000
  4.47065E+000  4.60893E+000  4.77754E+000  4.99560E+000  5.27600E+000  5.62934E+000
  6.06690E+000  6.60371E+000  7.26202E+000  8.07520E+000  9.09172E+000  1.03787E+001
  1.20259E+001  1.41499E+001  1.69024E+001  2.04820E+001  2.51515E+001  3.12624E+001
  3.92874E+001  4.98606E+001  6.38279E+001  8.23050E+001  1.06742E+002  1.38995E+002
  1.81398E+002  2.36838E+002  3.08748E+002  4.00884E+002  5.16648E+002  6.58059E+002
  8.25154E+002  1.01642E+003  1.22893E+003  1.45851E+003  1.70367E+003  1.97085E+003
  2.27469E+003  2.63534E+003  3.07705E+003  3.62891E+003  4.32689E+003  5.21658E+003
  6.35610E+003  7.81881E+003  9.69454E+003  1.20880E+004  1.51128E+004
  2.90615E+004  2.55960E+004  2.28312E+004  2.05937E+004  1.87216E+004  1.70481E+004
  1.54122E+004  1.37144E+004  1.19621E+004  1.02222E+004  8.57629E+003  7.11258E+003
  5.88476E+003  4.89381E+003  4.10849E+003  3.48851E+003  2.99634E+003  2.60064E+003
  2.27621E+003  2.00298E+003  1.76516E+003  1.55086E+003  1.35214E+003  1.16501E+003
  9.89037E+002  8.26336E+002  6.80075E+002  5.52722E+002  4.44880E+002  3.55370E+002
  2.82166E+002  2.23134E+002  1.76212E+002  1.39402E+002  1.10816E+002  8.87544E+001
  7.17750E+001  5.87010E+001  4.86024E+001  4.07562E+001  3.46043E+001  2.97129E+001
  2.57396E+001  2.24118E+001  1.95247E+001  1.69654E+001  1.47352E+001  1.28799E+001
  1.13365E+001  9.94322E+000  8.61566E+000  7.38754E+000  6.32018E+000  5.44151E+000
  4.74092E+000  4.18574E+000  3.73915E+000  3.37259E+000  3.06952E+000  2.82239E+000
  2.62791E+000  2.48410E+000  2.38893E+000  2.33988E+000  2.33384E+000  2.36767E+000
  2.43921E+000  2.54870E+000  2.69954E+000  2.89541E+000  3.13112E+000  3.37984E+000
  3.59478E+000  3.75922E+000  3.94515E+000  4.21131E+000  4.48509E+000  4.69114E+000
  4.83787E+000  4.96923E+000  5.12316E+000  5.32412E+000  5.58749E+000  5.92480E+000
  6.34782E+000  6.87232E+000  7.52192E+000  8.33198E+000  9.35314E+000  1.06546E+001
  1.23277E+001  1.44908E+001  1.72978E+001  2.09513E+001  2.57212E+001  3.19718E+001
  4.01981E+001  5.10737E+001  6.55132E+001  8.47499E+001  1.10429E+002  1.44709E+002
  1.90370E+002  2.50895E+002  3.30465E+002  4.33722E+002  5.65048E+002  7.27364E+002
  9.21314E+002  1.14555E+003  1.39634E+003  1.66719E+003  1.95450E+003  2.26494E+003
  2.61562E+003  3.03011E+003  3.53635E+003  4.16735E+003  4.96329E+003  5.97418E+003
  7.26224E+003  8.90312E+003  1.09846E+004  1.36012E+004  1.68456E+004
  2.70756E+004  2.38505E+004  2.12731E+004  1.91780E+004  1.74075E+004  1.58003E+004
  1.42097E+004  1.25619E+004  1.08823E+004  9.23754E+003  7.70576E+003  6.36542E+003
  5.25503E+003  4.36570E+003  3.66376E+003  3.11061E+003  2.67171E+003  2.31874E+003
  2.02914E+003  1.78506E+003  1.57256E+003  1.38129E+003  1.20434E+003  1.03818E+003
  8.82231E+002  7.38051E+002  6.08203E+002  4.94819E+002  3.98494E+002  3.18261E+002
  2.52413E+002  1.99170E+002  1.56808E+002  1.23608E+002  9.78916E+001  7.81210E+001
  6.29754E+001  5.13756E+001  4.24702E+001  3.56017E+001  3.02667E+001  2.60789E+001
  2.27362E+001  1.99956E+001  1.76585E+001  1.55778E+001  1.36922E+001  1.20457E+001
  1.06929E+001  9.55356E+000  8.48088E+000  7.43091E+000  6.45534E+000  5.61022E+000
  4.91413E+000  4.35300E+000  3.89851E+000  3.52392E+000  3.21197E+000  2.95483E+000
  2.74996E+000  2.59634E+000  2.49251E+000  2.43604E+000  2.42382E+000  2.45299E+000
  2.52242E+000  2.63449E+000  2.79569E+000  3.01328E+000  3.28560E+000  3.58701E+000
  3.86120E+000  4.06258E+000  4.24436E+000  4.50275E+000  4.79313E+000  5.01898E+000
  5.17284E+000  5.30048E+000  5.44581E+000  5.63739E+000  5.89273E+000  6.22443E+000
  6.64515E+000  7.17183E+000  7.82970E+000  8.65603E+000  9.70352E+000  1.10434E+001
  1.27688E+001  1.50007E+001  1.78965E+001  2.16641E+001  2.65822E+001  3.30292E+001
  4.15227E+001  5.27741E+001  6.77616E+001  8.78268E+001  1.14798E+002  1.51136E+002
  2.00101E+002  2.65883E+002  3.53639E+002  4.69220E+002  6.18321E+002  8.05033E+002
  1.03089E+003  1.29548E+003  1.59526E+003  1.92083E+003  2.26430E+003  2.63140E+003
  3.04212E+003  3.52452E+003  4.11134E+003  4.84033E+003  5.75646E+003  6.91421E+003
  8.37888E+003  1.02257E+004  1.25352E+004  1.53850E+004  1.88419E+004
  2.55346E+004  2.24958E+004  2.00624E+004  1.80736E+004  1.63745E+004  1.48084E+004
  1.32431E+004  1.16295E+004  1.00059E+004  8.43775E+003  7.00046E+003  5.76232E+003
  4.74820E+003  3.94140E+003  3.30674E+003  2.80730E+003  2.41107E+003  2.09222E+003
  1.83030E+003  1.60929E+003  1.41676E+003  1.24360E+003  1.08379E+003  9.34211E+002
  7.94198E+002  6.64887E+002  5.48335E+002  4.46359E+002  3.59511E+002  2.86967E+002
  2.27259E+002  1.78886E+002  1.40388E+002  1.10262E+002  8.69954E+001  6.91792E+001
  5.55928E+001  4.52388E+001  3.73330E+001  3.12735E+001  2.66039E+001  2.29779E+001
  2.01292E+001  1.78460E+001  1.59518E+001  1.42975E+001  1.27762E+001  1.13658E+001
  1.01411E+001  9.15156E+000  8.29929E+000  7.45745E+000  6.61252E+000  5.82257E+000
  5.13534E+000  4.56280E+000  4.09209E+000  3.70292E+000  3.37910E+000  3.11181E+000
  2.89767E+000  2.73534E+000  2.62343E+000  2.55979E+000  2.54188E+000  2.56790E+000
  2.63842E+000  2.75792E+000  2.93492E+000  3.17822E+000  3.48725E+000  3.83621E+000
  4.16288E+000  4.40159E+000  4.58294E+000  4.82253E+000  5.11183E+000  5.34914E+000
  5.51150E+000  5.64159E+000  5.78606E+000  5.97631E+000  6.23180E+000  6.56659E+000
  6.99487E+000  7.53539E+000  8.21551E+000  9.07481E+000  1.01683E+001  1.15694E+001
  1.33742E+001  1.57068E+001  1.87297E+001  2.26582E+001  2.77820E+001  3.44961E+001
  4.33432E+001  5.50737E+001  7.07288E+001  9.17534E+001  1.20148E+002  1.58666E+002
  2.11045E+002  2.82245E+002  3.78589E+002  5.07542E+002  6.76715E+002  8.91887E+002
  1.15553E+003  1.46843E+003  1.82930E+003  2.22688E+003  2.64608E+003  3.08871E+003
  3.57746E+003  4.14630E+003  4.83418E+003  5.68467E+003  6.74793E+003  8.08232E+003
  9.75406E+003  1.18334E+004  1.43872E+004  1.74701E+004  2.11229E+004
  2.43774E+004  2.14784E+004  1.91510E+004  1.72371E+004  1.55825E+004  1.40345E+004
  1.24768E+004  1.08828E+004  9.29985E+003  7.79184E+003  6.43188E+003  5.27766E+003
  4.34192E+003  3.60180E+003  3.02122E+003  2.56477E+003  2.20260E+003  1.91087E+003
  1.67089E+003  1.46805E+003  1.29120E+003  1.13222E+003  9.85854E+002  8.49329E+002
  7.21946E+002  6.04514E+002  4.98677E+002  4.05974E+002  3.26894E+002  2.60704E+002
  2.06113E+002  1.61830E+002  1.26597E+002  9.90777E+001  7.78906E+001  6.17292E+001
  4.94572E+001  4.01469E+001  3.30717E+001  2.76774E+001  2.35471E+001  2.03681E+001
  1.79035E+001  1.59690E+001  1.44132E+001  1.31031E+001  1.19218E+001  1.07914E+001
  9.72079E+000  8.80432E+000  8.07792E+000  7.43055E+000  6.75626E+000  6.06137E+000
  5.40368E+000  4.82404E+000  4.33272E+000  3.92214E+000  3.58073E+000  3.29997E+000
  3.07529E+000  2.90436E+000  2.78536E+000  2.71637E+000  2.69572E+000  2.72303E+000
  2.80070E+000  2.93509E+000  3.13598E+000  3.41251E+000  3.76353E+000  4.16143E+000
  4.53835E+000  4.81339E+000  4.99627E+000  5.21060E+000  5.48441E+000  5.72427E+000
  5.89449E+000  6.03097E+000  6.18013E+000  6.37503E+000  6.63696E+000  6.98190E+000
  7.42616E+000  7.99101E+000  8.70651E+000  9.61505E+000  1.07744E+001  1.22611E+001
  1.41744E+001  1.66435E+001  1.98375E+001  2.39816E+001  2.93797E+001  3.64471E+001
  4.57560E+001  5.81007E+001  7.45893E+001  9.67719E+001  1.26819E+002  1.67765E+002
  2.23817E+002  3.00717E+002  4.06059E+002  5.49273E+002  7.40657E+002  9.88792E+002
  1.29756E+003  1.66810E+003  2.10294E+003  2.59329E+003  3.11487E+003  3.65987E+003
  4.25177E+003  4.93180E+003  5.74709E+003  6.74828E+003  7.99078E+003  9.53530E+003
  1.14451E+004  1.37792E+004  1.65841E+004  1.98897E+004  2.37141E+004
  2.35592E+004  2.07587E+004  1.85037E+004  1.66361E+004  1.50011E+004  1.34501E+004
  1.18835E+004  1.02952E+004  8.73807E+003  7.27545E+003  5.97760E+003  4.89139E+003
  4.01882E+003  3.33210E+003  2.79464E+003  2.37236E+003  2.03716E+003  1.76684E+003
  1.54407E+003  1.35544E+003  1.19078E+003  1.04283E+003  9.06913E+002  7.80588E+002
  6.63136E+002  5.55114E+002  4.57843E+002  3.72621E+002  2.99863E+002  2.38888E+002
  1.88533E+002  1.47659E+002  1.15160E+002  8.98274E+001  7.03823E+001  5.56027E+001
  4.44232E+001  3.59751E+001  2.95812E+001  2.47277E+001  2.10307E+001  1.82050E+001
  1.60373E+001  1.43651E+001  1.30585E+001  1.20055E+001  1.11014E+001  1.02503E+001
  9.39570E+000  8.57141E+000  7.88234E+000  7.34739E+000  6.84807E+000  6.29626E+000
  5.70966E+000  5.14408E+000  4.63748E+000  4.20259E+000  3.83813E+000  3.53898E+000
  3.30063E+000  3.11989E+000  2.99440E+000  2.92238E+000  2.90301E+000  2.93737E+000
  3.02964E+000  3.18768E+000  3.42198E+000  3.74127E+000  4.14259E+000  4.59476E+000
  5.02304E+000  5.33345E+000  5.51849E+000  5.70398E+000  5.95062E+000  6.18251E+000
  6.35634E+000  6.49963E+000  6.65627E+000  6.85992E+000  7.13355E+000  7.49535E+000
  7.96435E+000  8.56484E+000  9.33016E+000  1.03060E+001  1.15536E+001  1.31530E+001
  1.52084E+001  1.78552E+001  2.12717E+001  2.56961E+001  3.14503E+001  3.89751E+001
  4.88788E+001  6.20075E+001  7.95452E+001  1.03157E+002  1.35192E+002  1.78967E+002
  2.39156E+002  3.22282E+002  4.37247E+002  5.95650E+002  8.11167E+002  1.09673E+003
  1.45944E+003  1.90005E+003  2.42320E+003  3.02910E+003  3.68764E+003  4.37303E+003
  5.10365E+003  5.92852E+003  6.90533E+003  8.09319E+003  9.55229E+003  1.13426E+004
  1.35185E+004  1.61212E+004  1.91731E+004  2.26814E+004  2.66474E+004
  2.30490E+004  2.03096E+004  1.80957E+004  1.62477E+004  1.46083E+004  1.30339E+004
  1.14425E+004  9.84601E+003  8.30053E+003  6.86972E+003  5.62028E+003  4.58803E+003
  3.76553E+003  3.12096E+003  2.61740E+003  2.22191E+003  1.90778E+003  1.65411E+003
  1.44466E+003  1.26694E+003  1.11161E+003  9.72074E+002  8.44167E+002  7.25691E+002
  6.15933E+002  5.15265E+002  4.24748E+002  3.45482E+002  2.77802E+002  2.21057E+002
  1.74162E+002  1.36091E+002  1.05844E+002  8.23127E+001  6.42993E+001  5.06511E+001
  4.03618E+001  3.26126E+001  2.67677E+001  2.23468E+001  1.89932E+001  1.64436E+001
  1.45033E+001  1.30262E+001  1.18993E+001  1.10283E+001  1.03267E+001  9.70749E+000
  9.08941E+000  8.43254E+000  7.79008E+000  7.27121E+000  6.87835E+000  6.48926E+000
  6.02867E+000  5.52089E+000  5.02131E+000  4.56867E+000  4.17966E+000  3.85791E+000
  3.60196E+000  3.40911E+000  3.27694E+000  3.20391E+000  3.19003E+000  3.23776E+000
  3.35276E+000  3.54405E+000  3.82239E+000  4.19542E+000  4.65727E+000  5.17116E+000
  5.65320E+000  5.99693E+000  6.18216E+000  6.33587E+000  6.54576E+000  6.75821E+000
  6.92831E+000  7.07574E+000  7.24052E+000  7.45600E+000  7.74659E+000  8.13295E+000
  8.63714E+000  9.28693E+000  1.01193E+001  1.11839E+001  1.25458E+001  1.42901E+001
  1.65268E+001  1.94001E+001  2.31002E+001  2.78819E+001  3.40903E+001  4.21983E+001
  5.28589E+001  6.69812E+001  8.58396E+001  1.11231E+002  1.45703E+002  1.92878E+002
  2.57913E+002  3.48123E+002  4.73739E+002  6.48628E+002  8.90277E+002  1.21742E+003
  1.64349E+003  2.17061E+003  2.80103E+003  3.54655E+003  4.38357E+003  5.26189E+003
  6.18210E+003  7.19822E+003  8.38084E+003  9.79908E+003  1.15164E+004  1.35873E+004
  1.60506E+004  1.89241E+004  2.22073E+004  2.58906E+004  2.99635E+004
  2.28278E+004  2.01140E+004  1.79116E+004  1.60568E+004  1.43893E+004  1.27711E+004
  1.11389E+004  9.51983E+003  7.97207E+003  6.56035E+003  5.34667E+003  4.35582E+003
  3.57190E+003  2.95978E+003  2.48226E+003  2.10727E+003  1.80921E+003  1.56815E+003
  1.36871E+003  1.19914E+003  1.05073E+003  9.17430E+002  7.95471E+002  6.82864E+002
  5.78909E+002  4.83842E+002  3.98528E+002  3.23900E+002  2.60217E+002  2.06829E+002
  1.62703E+002  1.26881E+002  9.84457E+001  7.63590E+001  5.94902E+001  4.67430E+001
  3.71596E+001  2.99622E+001  2.45485E+001  2.04655E+001  1.73782E+001  1.50404E+001
  1.32715E+001  1.19378E+001  1.09379E+001  1.01910E+001  9.62643E+000  9.17389E+000
  8.75817E+000  8.30835E+000  7.79795E+000  7.29469E+000  6.90816E+000  6.62649E+000
  6.32458E+000  5.93572E+000  5.48929E+000  5.04252E+000  4.63675E+000  4.29224E+000
  4.01589E+000  3.80848E+000  3.66895E+000  3.59659E+000  3.59241E+000  3.66008E+000
  3.80651E+000  4.04150E+000  4.37567E+000  4.81491E+000  5.34903E+000  5.93301E+000
  6.47068E+000  6.84298E+000  7.02263E+000  7.14036E+000  7.30541E+000  7.48711E+000
  7.64443E+000  7.79133E+000  7.96367E+000  8.19386E+000  8.50759E+000  8.92801E+000
  9.48043E+000  1.01964E+001  1.11169E+001  1.22959E+001  1.38034E+001  1.57306E+001
  1.81957E+001  2.13539E+001  2.54109E+001  3.06429E+001  3.74244E+001  4.62684E+001
  5.78839E+001  7.32577E+001  9.37740E+001  1.21388E+002  1.58876E+002  2.10209E+002
  2.81074E+002  3.79623E+002  5.17469E+002  7.10812E+002  9.81192E+002  1.35416E+003
  1.85273E+003  2.48575E+003  3.25091E+003  4.16431E+003  5.22560E+003  6.36598E+003
  7.54817E+003  8.82030E+003  1.02664E+004  1.19669E+004  1.39861E+004  1.63671E+004
  1.91271E+004  2.22606E+004  2.57494E+004  2.95728E+004  3.37178E+004
  2.28872E+004  2.01643E+004  1.79439E+004  1.60556E+004  1.43354E+004  1.26523E+004
  1.09625E+004  9.30571E+003  7.74171E+003  6.33679E+003  5.14697E+003  4.18599E+003
  3.43041E+003  2.84221E+003  2.38386E+003  2.02391E+003  1.73757E+003  1.50563E+003
  1.31337E+003  1.14955E+003  1.00598E+003  8.77018E+002  7.59218E+002  6.50759E+002
  5.50962E+002  4.59971E+002  3.78500E+002  3.07348E+002  2.46698E+002  1.95887E+002
  1.53901E+002  1.19823E+002  9.27886E+001  7.18156E+001  5.58251E+001  4.37664E+001
  3.47203E+001  2.79415E+001  2.28538E+001  1.90253E+001  1.61373E+001  1.39567E+001
  1.23133E+001  1.10819E+001  1.01696E+001  9.50448E+000  9.02716E+000  8.68238E+000
  8.41098E+000  8.14600E+000  7.82448E+000  7.43044E+000  7.04199E+000  6.76698E+000
  6.58088E+000  6.35511E+000  6.02894E+000  5.63699E+000  5.23990E+000  4.88219E+000
  4.58720E+000  4.36455E+000  4.21750E+000  4.14764E+000  4.15752E+000  4.25213E+000
  4.43943E+000  4.72976E+000  5.13314E+000  5.65281E+000  6.27221E+000  6.93450E+000
  7.52734E+000  7.91913E+000  8.08271E+000  8.15795E+000  8.27094E+000  8.41165E+000
  8.54694E+000  8.68797E+000  8.86700E+000  9.11537E+000  9.45989E+000  9.92619E+000
  1.05430E+001  1.13456E+001  1.23796E+001  1.37039E+001  1.53947E+001  1.75507E+001
  2.03010E+001  2.38151E+001  2.83185E+001  3.41144E+001  4.16143E+001  5.13819E+001
  6.41956E+001  8.11388E+001  1.03731E+002  1.34120E+002  1.75359E+002  2.31825E+002
  3.09814E+002  4.18417E+002  5.70730E+002  7.85416E+002  1.08825E+003  1.51220E+003
  2.09239E+003  2.85147E+003  3.78809E+003  4.90969E+003  6.24445E+003  7.73137E+003
  9.27618E+003  1.08951E+004  1.26798E+004  1.47223E+004  1.70850E+004  1.97947E+004
  2.28463E+004  2.62162E+004  2.98752E+004  3.37996E+004  3.79931E+004
  2.32292E+004  2.04621E+004  1.81929E+004  1.62429E+004  1.44437E+004  1.26732E+004
  1.09076E+004  9.19654E+003  7.60200E+003  6.19171E+003  5.01419E+003  4.07231E+003
  3.33573E+003  2.76374E+003  2.31841E+003  1.96863E+003  1.69014E+003  1.46423E+003
  1.27660E+003  1.11642E+003  9.75820E+002  8.49501E+002  7.34252E+002  6.28391E+002
  5.31271E+002  4.42981E+002  3.64131E+002  2.95407E+002  2.36919E+002  1.87972E+002
  1.47548E+002  1.14745E+002  8.87291E+001  6.85600E+001  5.31991E+001  4.16313E+001
  3.29671E+001  2.64850E+001  2.16280E+001  1.79791E+001  1.52312E+001  1.31604E+001
  1.16034E+001  1.04413E+001  9.58607E+000  8.97183E+000  8.54657E+000  8.26558E+000
  8.08446E+000  7.95218E+000  7.80812E+000  7.59535E+000  7.30546E+000  7.02352E+000
  6.85421E+000  6.76080E+000  6.61040E+000  6.34730E+000  6.01202E+000  5.66970E+000
  5.36857E+000  5.13545E+000  4.98336E+000  4.91913E+000  4.94833E+000  5.07784E+000
  5.31684E+000  5.67601E+000  6.16423E+000  6.78059E+000  7.49911E+000  8.24629E+000
  8.88916E+000  9.28523E+000  9.41719E+000  9.44074E+000  9.49466E+000  9.58567E+000
  9.69072E+000  9.82107E+000  1.00066E+001  1.02779E+001  1.06627E+001  1.11894E+001
  1.18900E+001  1.28040E+001  1.39821E+001  1.54889E+001  1.74085E+001  1.98496E+001
  2.29548E+001  2.69122E+001  3.19724E+001  3.84728E+001  4.68711E+001  5.77945E+001
  7.21080E+001  9.10155E+001  1.16204E+002  1.50058E+002  1.95971E+002  2.58808E+002
  3.45589E+002  4.66489E+002  6.36285E+002  8.76325E+002  1.21688E+003  1.69882E+003
  2.37099E+003  3.27625E+003  4.42690E+003  5.81671E+003  7.48423E+003  9.41301E+003
  1.14540E+004  1.35463E+004  1.57674E+004  1.82183E+004  2.09590E+004  2.40009E+004
  2.73234E+004  3.08931E+004  3.46786E+004  3.86702E+004  4.29146E+004
  2.38661E+004  2.10175E+004  1.86666E+004  1.66241E+004  1.47167E+004  1.28341E+004
  1.09723E+004  9.18879E+003  7.54871E+003  6.12055E+003  4.94387E+003  4.01073E+003
  3.28433E+003  2.72142E+003  2.28344E+003  1.93936E+003  1.66517E+003  1.44245E+003
  1.25713E+003  1.09862E+003  9.59273E+002  8.34010E+002  7.19801E+002  6.15085E+002
  5.19259E+002  4.32394E+002  3.55029E+002  2.87763E+002  2.30629E+002  1.82885E+002
  1.43485E+002  1.11517E+002  8.61595E+001  6.65015E+001  5.15354E+001  4.02725E+001
  3.18443E+001  2.55453E+001  2.08307E+001  1.72925E+001  1.46309E+001  1.26272E+001
  1.11226E+001  1.00014E+001  9.17888E+000  8.59251E+000  8.19476E+000  7.94762E+000
  7.81713E+000  7.76728E+000  7.75357E+000  7.72022E+000  7.61421E+000  7.43185E+000
  7.26251E+000  7.20642E+000  7.21438E+000  7.14877E+000  6.95877E+000  6.69169E+000
  6.41836E+000  6.19202E+000  6.04418E+000  5.99259E+000  6.04894E+000  6.22363E+000
  6.52770E+000  6.97216E+000  7.56379E+000  8.29514E+000  9.12621E+000  9.96052E+000
  1.06405E+001  1.10176E+001  1.10973E+001  1.10573E+001  1.10448E+001  1.10788E+001
  1.11471E+001  1.12635E+001  1.14568E+001  1.17575E+001  1.21947E+001  1.27993E+001
  1.36071E+001  1.46623E+001  1.60212E+001  1.77561E+001  1.99605E+001  2.27563E+001
  2.63034E+001  3.08133E+001  3.65685E+001  4.39491E+001  5.34712E+001  6.58409E+001
  8.20319E+001  1.03398E+002  1.31835E+002  1.70021E+002  2.21767E+002  2.92539E+002
  3.90233E+002  5.26320E+002  7.17537E+002  9.88285E+002  1.37379E+003  1.92333E+003
  2.70067E+003  3.77351E+003  5.18268E+003  6.92058E+003  9.00561E+003  1.14797E+004
  1.41818E+004  1.69199E+004  1.97051E+004  2.26369E+004  2.57790E+004  2.91398E+004
  3.26964E+004  3.64172E+004  4.02847E+004  4.43303E+004  4.86628E+004
  2.48213E+004  2.18504E+004  1.93812E+004  1.72111E+004  1.51628E+004  1.31402E+004
  1.11586E+004  9.28229E+003  7.58058E+003  6.12135E+003  4.93377E+003  3.99910E+003
  3.27436E+003  2.71370E+003  2.27766E+003  1.93502E+003  1.66176E+003  1.43953E+003
  1.25432E+003  1.09560E+003  9.55843E+002  8.30091E+002  7.15446E+002  6.10451E+002
  5.14572E+002  4.27896E+002  3.50930E+002  2.84198E+002  2.27652E+002  1.80486E+002
  1.41601E+002  1.10051E+002  8.50108E+001  6.55843E+001  5.07875E+001  3.96508E+001
  3.13187E+001  2.50940E+001  2.04374E+001  1.69446E+001  1.43185E+001  1.23422E+001
  1.08586E+001  9.75310E+000  8.94253E+000  8.36587E+000  7.97803E+000  7.74496E+000
  7.63926E+000  7.63559E+000  7.70501E+000  7.80828E+000  7.89284E+000  7.90726E+000
  7.85004E+000  7.81311E+000  7.89121E+000  8.02215E+000  8.06324E+000  7.96870E+000
  7.79371E+000  7.61668E+000  7.49780E+000  7.47514E+000  7.57264E+000  7.80762E+000
  8.19457E+000  8.74497E+000  9.46193E+000  1.03276E+001  1.12813E+001  1.21961E+001
  1.28881E+001  1.32135E+001  1.32156E+001  1.30981E+001  1.30109E+001  1.29815E+001
  1.30083E+001  1.31093E+001  1.33139E+001  1.36530E+001  1.41576E+001  1.48617E+001
  1.58051E+001  1.70378E+001  1.86230E+001  2.06424E+001  2.32020E+001  2.64401E+001
  3.05388E+001  3.57395E+001  4.23645E+001  5.08480E+001  6.17788E+001  7.59621E+001
  9.45076E+001  1.18956E+002  1.51464E+002  1.95077E+002  2.54123E+002  3.34811E+002
  4.46110E+002  6.01068E+002  8.18769E+002  1.12719E+003  1.56716E+003  2.19724E+003
  3.09718E+003  4.36269E+003  6.07578E+003  8.25375E+003  1.08802E+004  1.40193E+004
  1.75690E+004  2.11781E+004  2.46953E+004  2.81900E+004  3.17466E+004  3.53963E+004
  3.91343E+004  4.29502E+004  4.68698E+004  5.09906E+004  5.54855E+004
  2.61307E+004  2.29915E+004  2.03617E+004  1.80234E+004  1.57963E+004  1.36013E+004
  1.14726E+004  9.48033E+003  7.69926E+003  6.19465E+003  4.98379E+003  4.03711E+003
  3.30549E+003  2.74029E+003  2.30086E+003  1.95546E+003  1.67983E+003  1.45543E+003
  1.26813E+003  1.10733E+003  9.65490E+002  8.37678E+002  7.21086E+002  6.14360E+002
  5.17060E+002  4.29334E+002  3.51688E+002  2.84583E+002  2.27881E+002  1.80692E+002
  1.41837E+002  1.10308E+002  8.52551E+001  6.57888E+001  5.09410E+001  3.97547E+001
  3.13804E+001  2.51225E+001  2.04406E+001  1.69289E+001  1.42882E+001  1.23006E+001
  1.08076E+001  9.69407E+000  8.87651E+000  8.29409E+000  7.90270E+000  7.67032E+000
  7.57339E+000  7.59332E+000  7.71229E+000  7.90745E+000  8.14365E+000  8.36970E+000
  8.53352E+000  8.63406E+000  8.76509E+000  9.01514E+000  9.30824E+000  9.49588E+000
  9.53720E+000  9.49679E+000  9.46315E+000  9.50602E+000  9.67195E+000  9.99177E+000
  1.04867E+001  1.11691E+001  1.20360E+001  1.30530E+001  1.41303E+001  1.51033E+001
  1.57654E+001  1.59962E+001  1.58921E+001  1.56810E+001  1.55096E+001  1.54106E+001
  1.53929E+001  1.54795E+001  1.57014E+001  1.60913E+001  1.66827E+001  1.75131E+001
  1.86279E+001  2.00834E+001  2.19522E+001  2.43277E+001  2.73319E+001  3.11243E+001
  3.59152E+001  4.19835E+001  4.97022E+001  5.95730E+001  7.22766E+001  8.87425E+001
  1.10250E+002  1.38576E+002  1.76204E+002  2.26634E+002  2.94843E+002  3.87963E+002
  5.16290E+002  6.94805E+002  9.45437E+002  1.30043E+003  1.80715E+003  2.53454E+003
  3.57972E+003  5.06866E+003  7.13337E+003  9.84548E+003  1.31733E+004  1.71344E+004
  2.17236E+004  2.64798E+004  3.09561E+004  3.51204E+004  3.91016E+004  4.29958E+004
  4.68502E+004  5.07134E+004  5.46874E+004  5.89443E+004  6.37101E+004
  2.78450E+004  2.44837E+004  2.16437E+004  1.90889E+004  1.66383E+004  1.42329E+004
  1.19245E+004  9.78983E+003  7.90943E+003  6.34350E+003  5.09600E+003  4.12626E+003
  3.37892E+003  2.80219E+003  2.35391E+003  2.00147E+003  1.72007E+003  1.49077E+003
  1.29912E+003  1.13431E+003  9.88616E+002  8.57079E+002  7.36928E+002  6.26924E+002
  5.26762E+002  4.36695E+002  3.57263E+002  2.88870E+002  2.31275E+002  1.83474E+002
  1.44178E+002  1.12288E+002  8.69049E+001  6.71331E+001  5.20150E+001  4.06020E+001
  3.20451E+001  2.56439E+001  2.08511E+001  1.72540E+001  1.45476E+001  1.25088E+001
  1.09756E+001  9.83014E+000  8.98707E+000  8.38455E+000  7.97820E+000  7.73671E+000
  7.63854E+000  7.66910E+000  7.81770E+000  8.07339E+000  8.41871E+000  8.82150E+000
  9.23031E+000  9.59059E+000  9.90097E+000  1.02572E+001  1.07412E+001  1.12618E+001
  1.16628E+001  1.19078E+001  1.20726E+001  1.22587E+001  1.25476E+001  1.29949E+001
  1.36347E+001  1.44815E+001  1.55225E+001  1.66991E+001  1.78820E+001  1.88658E+001
  1.94357E+001  1.95206E+001  1.92803E+001  1.89584E+001  1.86918E+001  1.85174E+001
  1.84539E+001  1.85299E+001  1.87791E+001  1.92368E+001  1.99403E+001  2.09319E+001
  2.22634E+001  2.40002E+001  2.62263E+001  2.90505E+001  3.26151E+001  3.71067E+001
  4.27715E+001  4.99362E+001  5.90375E+001  7.06629E+001  8.56082E+001  1.04960E+002
  1.30212E+002  1.63436E+002  2.07525E+002  2.66554E+002  3.46307E+002  4.55065E+002
  6.04769E+002  8.12779E+002  1.10449E+003  1.51725E+003  2.10611E+003  2.95175E+003
  4.17015E+003  5.91909E+003  8.38516E+003  1.17174E+004  1.59164E+004  2.09054E+004
  2.67222E+004  3.29345E+004  3.86887E+004  4.36926E+004  4.81261E+004  5.22155E+004
  5.61268E+004  6.00198E+004  6.40934E+004  6.85867E+004  7.37632E+004
  3.00327E+004  2.63854E+004  2.32753E+004  2.04458E+004  1.77181E+004  1.50567E+004
  1.25297E+004  1.02218E+004  8.21909E+003  6.57372E+003  5.27473E+003  4.26997E+003
  3.49741E+003  2.90174E+003  2.43881E+003  2.07478E+003  1.78399E+003  1.54688E+003
  1.34848E+003  1.17754E+003  1.02607E+003  8.88973E+002  7.63480E+002  6.48489E+002
  5.43886E+002  4.50089E+002  3.67703E+002  2.97077E+002  2.37840E+002  1.88843E+002
  1.48650E+002  1.16031E+002  9.00105E+001  6.96719E+001  5.40632E+001  4.22415E+001
  3.33552E+001  2.66944E+001  2.16996E+001  1.79462E+001  1.51189E+001  1.29862E+001
  1.13798E+001  1.01770E+001  9.28908E+000  8.65186E+000  8.21969E+000  7.96093E+000
  7.85478E+000  7.88884E+000  8.05679E+000  8.35555E+000  8.78088E+000  9.32044E+000
  9.94442E+000  1.06000E+001  1.12291E+001  1.18301E+001  1.25014E+001  1.33175E+001
  1.41697E+001  1.48911E+001  1.54479E+001  1.59281E+001  1.64478E+001  1.70995E+001
  1.79404E+001  1.89904E+001  2.02230E+001  2.15459E+001  2.27836E+001  2.36977E+001
  2.40942E+001  2.39793E+001  2.35749E+001  2.31247E+001  2.27522E+001  2.24982E+001
  2.23905E+001  2.24636E+001  2.27554E+001  2.33049E+001  2.41545E+001  2.53532E+001
  2.69615E+001  2.90560E+001  3.17359E+001  3.51300E+001  3.94066E+001  4.47870E+001
  5.15631E+001  6.01225E+001  7.09829E+001  8.48402E+001  1.02636E+002  1.25656E+002
  1.55665E+002  1.95105E+002  2.47386E+002  3.17302E+002  4.11647E+002  5.40129E+002
  7.16724E+002  9.61696E+002  1.30462E+003  1.78892E+003  2.47844E+003  3.46692E+003
  4.89014E+003  6.93754E+003  9.84947E+003  1.38624E+004  1.90619E+004  2.53024E+004
  3.25326E+004  4.05035E+004  4.79934E+004  5.41514E+004  5.91351E+004  6.34043E+004
  6.73533E+004  7.13088E+004  7.55736E+004  8.04408E+004  8.62014E+004
  3.27848E+004  2.87738E+004  2.53198E+004  2.21445E+004  1.90748E+004  1.61017E+004
  1.33094E+004  1.07920E+004  8.64005E+003  6.89420E+003  5.52690E+003  4.47375E+003
  3.66551E+003  3.04275E+003  2.55880E+003  2.17818E+003  1.87403E+003  1.62589E+003
  1.41803E+003  1.23862E+003  1.07920E+003  9.34425E+002  8.01538E+002  6.79606E+002
  5.68783E+002  4.69719E+002  3.83118E+002  3.09262E+002  2.47615E+002  1.96837E+002
  1.55302E+002  1.21604E+002  9.46539E+001  7.34943E+001  5.71737E+001  4.47549E+001
  3.53833E+001  2.83369E+001  2.30401E+001  1.90518E+001  1.60420E+001  1.37677E+001
  1.20511E+001  1.07625E+001  9.80818E+000  9.12027E+000  8.65077E+000  8.36681E+000
  8.24736E+000  8.28104E+000  8.46412E+000  8.79861E+000  9.28942E+000  9.93963E+000
  1.07426E+001  1.16710E+001  1.26703E+001  1.36785E+001  1.46942E+001  1.58187E+001
  1.71177E+001  1.84604E+001  1.96635E+001  2.06913E+001  2.16405E+001  2.26359E+001
  2.37675E+001  2.50661E+001  2.64896E+001  2.79079E+001  2.91040E+001  2.98344E+001
  2.99685E+001  2.96085E+001  2.90186E+001  2.84266E+001  2.79411E+001  2.76077E+001
  2.74629E+001  2.75479E+001  2.79057E+001  2.85814E+001  2.96241E+001  3.10921E+001
  3.30572E+001  3.56114E+001  3.88733E+001  4.29976E+001  4.81864E+001  5.47056E+001
  6.29057E+001  7.32520E+001  8.63654E+001  1.03080E+002  1.24523E+002  1.52232E+002
  1.88313E+002  2.35679E+002  2.98388E+002  3.82133E+002  4.94963E+002  6.48346E+002
  8.58727E+002  1.14985E+003  1.55621E+003  2.12807E+003  2.93889E+003  4.09574E+003
  5.75311E+003  8.12780E+003  1.15046E+004  1.62000E+004  2.24222E+004  3.00661E+004
  3.89043E+004  4.88615E+004  5.86798E+004  6.65933E+004  7.24364E+004  7.70014E+004
  8.10625E+004  8.51824E+004  8.97791E+004  9.51974E+004  1.01756E+005
  3.62210E+004  3.17498E+004  2.78604E+004  2.42508E+004  2.07593E+004  1.74064E+004
  1.42918E+004  1.15218E+004  9.18864E+003  7.31755E+003  5.86242E+003  4.74561E+003
  3.88982E+003  3.23074E+003  2.71857E+003  2.31569E+003  1.99368E+003  1.73083E+003
  1.51042E+003  1.31977E+003  1.14982E+003  9.94888E+002  8.52177E+002  7.21010E+002
  6.01910E+002  4.95848E+002  4.03648E+002  3.25498E+002  2.60640E+002  2.07492E+002
  1.64185E+002  1.29083E+002  1.00936E+002  7.87167E+001  6.14669E+001  4.82576E+001
  3.82346E+001  3.06646E+001  2.49537E+001  2.06409E+001  1.73782E+001  1.49069E+001
  1.30371E+001  1.16296E+001  1.05837E+001  9.82649E+000  9.30646E+000  8.98853E+000
  8.85071E+000  8.88172E+000  9.07935E+000  9.44904E+000  1.00021E+001  1.07528E+001
  1.17135E+001  1.28848E+001  1.42431E+001  1.57321E+001  1.72858E+001  1.89027E+001
  2.06856E+001  2.26858E+001  2.47424E+001  2.66438E+001  2.83388E+001  2.99154E+001
  3.14815E+001  3.30832E+001  3.46689E+001  3.60826E+001  3.70976E+001  3.75187E+001
  3.73203E+001  3.66927E+001  3.59109E+001  3.51738E+001  3.45783E+001  3.41759E+001
  3.40122E+001  3.41356E+001  3.45967E+001  3.54486E+001  3.67507E+001  3.85734E+001
  4.10044E+001  4.41555E+001  4.81713E+001  5.32401E+001  5.96080E+001  6.75982E+001
  7.76368E+001  9.02887E+001  1.06307E+002  1.26702E+002  1.52839E+002  1.86572E+002
  2.30442E+002  2.87952E+002  3.63968E+002  4.65296E+002  6.01518E+002  7.86213E+002
  1.03873E+003  1.38677E+003  1.87016E+003  2.54621E+003  3.49739E+003  4.84189E+003
  6.74746E+003  9.44757E+003  1.32539E+004  1.85443E+004  2.56705E+004  3.47230E+004
  4.53889E+004  5.74264E+004  7.00317E+004  8.06981E+004  8.82109E+004  9.35227E+004
  9.79572E+004  1.02444E+005  1.07575E+005  1.13772E+005  1.21397E+005
  4.04977E+004  3.54455E+004  3.10049E+004  2.68502E+004  2.28381E+004  1.90205E+004
  1.55144E+004  1.24398E+004  9.88680E+003  7.86085E+003  6.29488E+003  5.09656E+003
  4.17942E+003  3.47331E+003  2.92456E+003  2.49283E+003  2.14767E+003  1.86578E+003
  1.62913E+003  1.42395E+003  1.24036E+003  1.07221E+003  9.16724E+002  7.73567E+002
  6.43783E+002  5.28751E+002  4.29424E+002  3.45838E+002  2.76935E+002  2.20823E+002
  1.75328E+002  1.38529E+002  1.08954E+002  8.54675E+001  6.70876E+001  5.28966E+001
  4.20486E+001  3.38042E+001  2.75532E+001  2.28132E+001  1.92149E+001  1.64812E+001
  1.44068E+001  1.28407E+001  1.16728E+001  1.08237E+001  1.02371E+001  9.87475E+000
  9.71282E+000  9.73951E+000  9.95342E+000  1.03624E+001  1.09827E+001  1.18372E+001
  1.29527E+001  1.43536E+001  1.60511E+001  1.80267E+001  2.02222E+001  2.25650E+001
  2.50498E+001  2.77718E+001  3.07529E+001  3.37828E+001  3.65962E+001  3.90929E+001
  4.13104E+001  4.32897E+001  4.49880E+001  4.62689E+001  4.69648E+001  4.69928E+001
  4.64474E+001  4.55703E+001  4.46155E+001  4.37518E+001  4.30698E+001  4.26287E+001
  4.24839E+001  4.26930E+001  4.33166E+001  4.44199E+001  4.60763E+001  4.83734E+001
  5.14202E+001  5.53553E+001  6.03577E+001  6.66596E+001  7.45644E+001  8.44698E+001
  9.68994E+001  1.12547E+002  1.32334E+002  1.57497E+002  1.89701E+002  2.31205E+002
  2.85092E+002  3.55597E+002  4.48575E+002  5.72169E+002  7.37754E+002  9.61298E+002
  1.26528E+003  1.68140E+003  2.25436E+003  3.04711E+003  4.14794E+003  5.68029E+003
  7.81607E+003  1.07938E+004  1.49413E+004  2.06911E+004  2.85449E+004  3.88762E+004
  5.15196E+004  6.57489E+004  8.10043E+004  9.54376E+004  1.06239E+005  1.13449E+005
  1.18899E+005  1.24140E+005  1.30108E+005  1.37388E+005  1.46427E+005
  4.58200E+004  4.00327E+004  3.48934E+004  3.00539E+004  2.53969E+004  2.10086E+004
  1.70258E+004  1.35833E+004  1.07635E+004  8.54681E+003  6.84239E+003  5.54133E+003
  4.54646E+003  3.78062E+003  3.18537E+003  2.71694E+003  2.34232E+003  2.03616E+003
  1.77877E+003  1.55497E+003  1.35383E+003  1.16866E+003  9.96714E+002  8.38220E+002
  6.94912E+002  5.68666E+002  4.60532E+002  3.70288E+002  2.96472E+002  2.36792E+002
  1.88708E+002  1.49954E+002  1.18772E+002  9.38610E+001  7.41869E+001  5.88411E+001
  4.69963E+001  3.79187E+001  3.09880E+001  2.57028E+001  2.16721E+001  1.85978E+001
  1.62567E+001  1.44833E+001  1.31560E+001  1.21870E+001  1.15138E+001  1.10938E+001
  1.09007E+001  1.09214E+001  1.11550E+001  1.16112E+001  1.23103E+001  1.32825E+001
  1.45664E+001  1.62059E+001  1.82426E+001  2.07009E+001  2.35677E+001  2.67778E+001
  3.02423E+001  3.39344E+001  3.79137E+001  4.21343E+001  4.62950E+001  5.00353E+001
  5.31632E+001  5.56339E+001  5.74297E+001  5.85087E+001  5.88468E+001  5.85123E+001
  5.76932E+001  5.66389E+001  5.55696E+001  5.46336E+001  5.39233E+001  5.35080E+001
  5.34538E+001  5.38304E+001  5.47123E+001  5.61812E+001  5.83307E+001  6.12722E+001
  6.51439E+001  7.01206E+001  7.64269E+001  8.43532E+001  9.42778E+001  1.06695E+002
  1.22255E+002  1.41816E+002  1.66517E+002  1.97881E+002  2.37951E+002  2.89486E+002
  3.56233E+002  4.43306E+002  5.57712E+002  7.09087E+002  9.10712E+002  1.18090E+003
  1.54489E+003  2.03736E+003  2.70585E+003  3.61538E+003  4.85511E+003  6.54843E+003
  8.86880E+003  1.20632E+004  1.64812E+004  2.25982E+004  3.10025E+004  4.22727E+004
  5.66046E+004  7.32671E+004  9.10843E+004  1.09407E+005  1.25534E+005  1.36919E+005
  1.44807E+005  1.51581E+005  1.58889E+005  1.67685E+005  1.78606E+005
  5.24571E+004  4.57366E+004  3.97084E+004  3.40057E+004  2.85466E+004  2.34543E+004
  1.88896E+004  1.50012E+004  1.18566E+004  9.40534E+003  7.52892E+003  6.09940E+003
  5.00701E+003  4.16612E+003  3.51236E+003  2.99769E+003  2.58588E+003  2.24901E+003
  1.96524E+003  1.71762E+003  1.49392E+003  1.28684E+003  1.09384E+003  9.15922E+002
  7.55758E+002  6.15770E+002  4.97002E+002  3.98811E+002  3.19180E+002  2.55313E+002
  2.04240E+002  1.63297E+002  1.30383E+002  1.03959E+002  8.28902E+001  6.62606E+001
  5.32691E+001  4.32029E+001  3.54453E+001  2.94840E+001  2.49091E+001  2.14015E+001
  1.87185E+001  1.66779E+001  1.51448E+001  1.40207E+001  1.32354E+001  1.27410E+001
  1.25075E+001  1.25203E+001  1.27783E+001  1.32930E+001  1.40887E+001  1.52021E+001
  1.66828E+001  1.85913E+001  2.09947E+001  2.39558E+001  2.75125E+001  3.16482E+001
  3.62709E+001  4.12418E+001  4.64645E+001  5.18987E+001  5.73641E+001  6.24277E+001
  6.66349E+001  6.97518E+001  7.17604E+001  7.27567E+001  7.28962E+001  7.23838E+001
  7.14593E+001  7.03611E+001  6.92882E+001  6.83859E+001  6.77572E+001  6.74846E+001
  6.76472E+001  6.83291E+001  6.96233E+001  7.16342E+001  7.44830E+001  7.83145E+001
  8.33067E+001  8.96835E+001  9.77304E+001  1.07815E+002  1.20413E+002  1.36145E+002
  1.55823E+002  1.80517E+002  2.11639E+002  2.51067E+002  3.01307E+002  3.65715E+002
  4.48803E+002  5.56653E+002  6.97462E+002  8.82282E+002  1.12597E+003  1.44842E+003
  1.87621E+003  2.44475E+003  3.20149E+003  4.21109E+003  5.56366E+003  7.38754E+003
  9.86595E+003  1.32552E+004  1.79028E+004  2.42667E+004  3.29337E+004  4.46005E+004
  5.98889E+004  7.87753E+004  9.99594E+004  1.22131E+005  1.44503E+005  1.63223E+005
  1.76348E+005  1.86289E+005  1.95873E+005  2.06867E+005  2.20327E+005
  6.07636E+004  5.28519E+004  4.56882E+004  3.88930E+004  3.24310E+004  2.64664E+004
  2.11885E+004  1.67573E+004  1.32160E+004  1.04757E+004  8.38594E+003  6.79641E+003
  5.58223E+003  4.64745E+003  3.92042E+003  3.34775E+003  2.88913E+003  2.51343E+003
  2.19606E+003  1.91788E+003  1.66508E+003  1.42978E+003  1.20988E+003  1.00760E+003
  8.26728E+002  6.70208E+002  5.38856E+002  4.31369E+002  3.44988E+002  2.76288E+002
  2.21800E+002  1.78428E+002  1.43684E+002  1.15727E+002  9.32492E+001  7.52841E+001
  6.10494E+001  4.98675E+001  4.11442E+001  3.43713E+001  2.91290E+001  2.50816E+001
  2.19676E+001  1.95874E+001  1.77909E+001  1.64677E+001  1.55382E+001  1.49479E+001
  1.46623E+001  1.46646E+001  1.49532E+001  1.55417E+001  1.64583E+001  1.77467E+001
  1.94669E+001  2.16949E+001  2.45202E+001  2.80381E+001  3.23310E+001  3.74356E+001
  4.32974E+001  4.97387E+001  5.64927E+001  6.33103E+001  6.99836E+001  7.61851E+001
  8.14315E+001  8.53430E+001  8.78417E+001  8.90970E+001  8.93852E+001  8.89978E+001
  8.82076E+001  8.72574E+001  8.63516E+001  8.56517E+001  8.52814E+001  8.53412E+001
  8.59258E+001  8.71365E+001  8.90882E+001  9.19149E+001  9.57743E+001  1.00856E+002
  1.07393E+002  1.15674E+002  1.26067E+002  1.39039E+002  1.55196E+002  1.75318E+002
  2.00424E+002  2.31844E+002  2.71325E+002  3.21163E+002  3.84389E+002  4.65003E+002
  5.68279E+002  7.01163E+002  8.72753E+002  1.09491E+003  1.38304E+003  1.75711E+003
  2.24329E+003  2.87666E+003  3.70579E+003  4.79955E+003  6.25545E+003  8.20781E+003
  1.08355E+004  1.43735E+004  1.91339E+004  2.55429E+004  3.41869E+004  4.58509E+004
  6.14760E+004  8.18304E+004  1.06616E+005  1.33887E+005  1.62397E+005  1.90605E+005
  2.13306E+005  2.29714E+005  2.43474E+005  2.57863E+005  2.74859E+005
  7.12094E+004  6.17676E+004  5.31454E+004  4.49610E+004  3.72376E+004  3.01862E+004
  2.40304E+004  1.89349E+004  1.49066E+004  1.18094E+004  9.45483E+003  7.66604E+003
  6.29991E+003  5.24783E+003  4.42909E+003  3.78365E+003  3.26608E+003  2.84112E+003
  2.48077E+003  2.16310E+003  1.87255E+003  1.60080E+003  1.34674E+003  1.11420E+003
  9.08268E+002  7.32194E+002  5.86212E+002  4.68032E+002  3.73926E+002  2.99697E+002
  2.41305E+002  1.95202E+002  1.58500E+002  1.29017E+002  1.05193E+002  8.59414E+001
  7.04592E+001  5.81009E+001  4.83116E+001  4.06077E+001  3.45763E+001  2.98755E+001
  2.62305E+001  2.34261E+001  2.12976E+001  1.97216E+001  1.86081E+001  1.78949E+001
  1.75424E+001  1.75309E+001  1.78586E+001  1.85409E+001  1.96105E+001  2.11188E+001
  2.31367E+001  2.57555E+001  2.90852E+001  3.32484E+001  3.83623E+001  4.45049E+001
  5.16578E+001  5.96375E+001  6.80663E+001  7.64588E+001  8.44046E+001  9.16207E+001
  9.78043E+001  1.02628E+002  1.05945E+002  1.07880E+002  1.08720E+002  1.08797E+002
  1.08417E+002  1.07853E+002  1.07338E+002  1.07069E+002  1.07201E+002  1.07865E+002
  1.09175E+002  1.11254E+002  1.14242E+002  1.18305E+002  1.23646E+002  1.30514E+002
  1.39210E+002  1.50112E+002  1.63693E+002  1.80552E+002  2.01455E+002  2.27386E+002
  2.59609E+002  2.99761E+002  3.49957E+002  4.12933E+002  4.92213E+002  5.92326E+002
  7.19047E+002  8.79692E+002  1.08347E+003  1.34202E+003  1.67025E+003  2.08791E+003
  2.62233E+003  3.31225E+003  4.21203E+003  5.39486E+003  6.95512E+003  9.01287E+003
  1.17246E+004  1.53031E+004  2.00466E+004  2.63786E+004  3.48998E+004  4.64486E+004
  6.21417E+004  8.32771E+004  1.10773E+005  1.43842E+005  1.79820E+005  2.17621E+005
  2.53956E+005  2.82515E+005  3.04358E+005  3.24463E+005  3.46640E+005
  8.44202E+004  7.29992E+004  6.24924E+004  5.25313E+004  4.32117E+004  3.47993E+004
  2.75572E+004  2.16436E+004  1.70140E+004  1.34742E+004  1.07901E+004  8.75269E+003
  7.19667E+003  5.99778E+003  5.06405E+003  4.32706E+003  3.73494E+003  3.24714E+003
  2.83135E+003  2.46227E+003  2.12245E+003  1.80367E+003  1.50648E+003  1.23685E+003
  1.00106E+003  8.02208E+002  6.39447E+002  5.09111E+002  4.06244E+002  3.25718E+002
  2.62837E+002  2.13582E+002  1.74684E+002  1.43615E+002  1.18521E+002  9.81115E+001
  8.14890E+001  6.80012E+001  5.71287E+001  4.84284E+001  4.15153E+001  3.60587E+001
  3.17830E+001  2.84647E+001  2.59277E+001  2.40370E+001  2.26929E+001  2.18249E+001
  2.13882E+001  2.13599E+001  2.17381E+001  2.25404E+001  2.38050E+001  2.55916E+001
  2.79829E+001  3.10857E+001  3.50293E+001  3.99585E+001  4.60148E+001  5.32986E+001
  6.18037E+001  7.13304E+001  8.14230E+001  9.14337E+001  1.00767E+002  1.09106E+002
  1.16312E+002  1.22202E+002  1.26610E+002  1.29564E+002  1.31298E+002  1.32146E+002
  1.32447E+002  1.32516E+002  1.32632E+002  1.33038E+002  1.33945E+002  1.35528E+002
  1.37944E+002  1.41345E+002  1.45900E+002  1.51812E+002  1.59332E+002  1.68773E+002
  1.80521E+002  1.95062E+002  2.12999E+002  2.35093E+002  2.62301E+002  2.95837E+002
  3.37233E+002  3.88429E+002  4.51866E+002  5.30596E+002  6.28400E+002  7.49922E+002
  9.00832E+002  1.08808E+003  1.32041E+003  1.60936E+003  1.97102E+003  2.42828E+003
  3.01299E+003  3.76682E+003  4.74147E+003  6.00021E+003  7.62341E+003  9.71909E+003
  1.24379E+004  1.59930E+004  2.06873E+004  2.69506E+004  3.53938E+004  4.68818E+004
  6.26194E+004  8.41976E+004  1.13399E+005  1.51250E+005  1.96159E+005  2.44767E+005
  2.95963E+005  3.43464E+005  3.80674E+005  4.11229E+005  4.41599E+005
  1.01235E+005  8.72340E+004  7.42765E+004  6.20290E+004  5.06762E+004  4.05502E+004
  3.19556E+004  2.50277E+004  1.96513E+004  1.55598E+004  1.24638E+004  1.01151E+004
  8.32092E+003  6.93762E+003  5.85910E+003  5.00640E+003  4.31939E+003  3.75082E+003
  3.26286E+003  2.82628E+003  2.42199E+003  2.04273E+003  1.69171E+003  1.37721E+003
  1.10630E+003  8.81205E+002  6.99364E+002  5.55292E+002  4.42525E+002  3.54829E+002
  2.86756E+002  2.33781E+002  1.92271E+002  1.59387E+002  1.32990E+002  1.11535E+002
  9.39490E+001  7.94951E+001  6.76447E+001  5.79859E+001  5.01730E+001  4.39065E+001
  3.89277E+001  3.50185E+001  3.20009E+001  2.97339E+001  2.81108E+001  2.70549E+001
  2.65167E+001  2.64712E+001  2.69166E+001  2.78740E+001  2.93878E+001  3.15273E+001
  3.43877E+001  3.80914E+001  4.27847E+001  4.86287E+001  5.57763E+001  6.43274E+001
  7.42546E+001  8.53106E+001  9.69677E+001  1.08498E+002  1.19248E+002  1.28895E+002
  1.37363E+002  1.44538E+002  1.50243E+002  1.54437E+002  1.57291E+002  1.59118E+002
  1.60283E+002  1.61145E+002  1.62038E+002  1.63268E+002  1.65118E+002  1.67844E+002
  1.71677E+002  1.76835E+002  1.83541E+002  1.92044E+002  2.02646E+002  2.15722E+002
  2.31746E+002  2.51314E+002  2.75172E+002  3.04246E+002  3.39690E+002  3.82928E+002
  4.35706E+002  5.00150E+002  5.78810E+002  6.74716E+002  7.91440E+002  9.33238E+002
  1.10538E+003  1.31487E+003  1.57159E+003  1.88974E+003  2.28884E+003  2.79364E+003
  3.43344E+003  4.24255E+003  5.26347E+003  6.55285E+003  8.18957E+003  1.02847E+004
  1.29944E+004  1.65381E+004  2.12243E+004  2.74888E+004  3.59507E+004  4.74926E+004
  6.33703E+004  8.53362E+004  1.15685E+005  1.56867E+005  2.09901E+005  2.71946E+005
  3.39132E+005  4.09483E+005  4.72514E+005  5.22795E+005  5.67314E+005
  1.22785E+005  1.05394E+005  8.92287E+004  7.40193E+004  6.00593E+004  4.77631E+004
  3.74737E+004  2.92792E+004  2.29687E+004  1.81854E+004  1.45718E+004  1.18313E+004
  9.73698E+003  8.12082E+003  6.85896E+003  5.85902E+003  5.05029E+003  4.37686E+003
  3.79406E+003  3.26831E+003  2.77969E+003  2.32333E+003  1.90587E+003  1.53776E+003
  1.22592E+003  9.70774E+002  7.67297E+002  6.07707E+002  4.83730E+002  3.87846E+002
  3.13744E+002  2.56338E+002  2.11619E+002  1.76472E+002  1.48514E+002  1.25961E+002
  1.07525E+002  9.23074E+001  7.96915E+001  6.92435E+001  6.06370E+001  5.36067E+001
  4.79260E+001  4.33995E+001  3.98619E+001  3.71776E+001  3.52406E+001  3.39732E+001
  3.33247E+001  3.32703E+001  3.38104E+001  3.49711E+001  3.68045E+001  3.93904E+001
  4.28376E+001  4.72825E+001  5.28849E+001  5.98132E+001  6.82145E+001  7.81606E+001
  8.95669E+001  1.02107E+002  1.15188E+002  1.28080E+002  1.40197E+002  1.51271E+002
  1.61208E+002  1.69842E+002  1.76956E+002  1.82453E+002  1.86449E+002  1.89239E+002
  1.91212E+002  1.92783E+002  1.94360E+002  1.96322E+002  1.99031E+002  2.02831E+002
  2.08061E+002  2.15055E+002  2.24149E+002  2.35699E+002  2.50096E+002  2.67802E+002
  2.89377E+002  3.15512E+002  3.47067E+002  3.85091E+002  4.30859E+002  4.85889E+002
  5.51955E+002  6.31097E+002  7.25640E+002  8.38268E+002  9.72260E+002  1.13199E+003
  1.32375E+003  1.55665E+003  1.84306E+003  2.19813E+003  2.63895E+003  3.18460E+003
  3.85817E+003  4.69037E+003  5.72417E+003  7.01996E+003  8.66195E+003  1.07668E+004
  1.34962E+004  1.70748E+004  2.18171E+004  2.81671E+004  3.67555E+004  4.84856E+004
  6.46547E+004  8.71203E+004  1.18478E+005  1.62082E+005  2.21298E+005  2.96860E+005
  3.84119E+005  4.78991E+005  5.76718E+005  6.61941E+005  7.32514E+005
  1.50609E+005  1.28726E+005  1.08331E+005  8.92578E+004  7.19328E+004  5.68710E+004
  4.44429E+004  3.46544E+004  2.71670E+004  2.15105E+004  1.72425E+004  1.40058E+004
  1.15308E+004  9.61874E+003  8.12308E+003  6.93424E+003  5.96782E+003  5.15682E+003
  4.44823E+003  3.80430E+003  3.20593E+003  2.65229E+003  2.15379E+003  1.72209E+003
  1.36275E+003  1.07321E+003  8.45149E+002  6.67943E+002  5.31192E+002  4.25904E+002
  3.44782E+002  2.82100E+002  2.33434E+002  1.95388E+002  1.65367E+002  1.41397E+002
  1.21999E+002  1.06091E+002  9.29047E+001  8.19100E+001  7.27392E+001  6.51277E+001
  5.88718E+001  5.38056E+001  4.97896E+001  4.67077E+001  4.44670E+001  4.29986E+001
  4.22582E+001  4.22266E+001  4.29106E+001  4.43442E+001  4.65896E+001  4.97388E+001
  5.39132E+001  5.92613E+001  6.59492E+001  7.41394E+001  8.39518E+001  9.53990E+001
  1.08307E+002  1.22253E+002  1.36607E+002  1.50713E+002  1.64126E+002  1.76639E+002
  1.88081E+002  1.98164E+002  2.06577E+002  2.13159E+002  2.17985E+002  2.21359E+002
  2.23739E+002  2.25654E+002  2.27623E+002  2.30116E+002  2.33549E+002  2.38310E+002
  2.44785E+002  2.53386E+002  2.64571E+002  2.78852E+002  2.96808E+002  3.19092E+002
  3.46447E+002  3.79729E+002  4.19925E+002  4.68175E+002  5.25777E+002  5.94181E+002
  6.74983E+002  7.69955E+002  8.81178E+002  1.01137E+003  1.16443E+003  1.34604E+003
  1.56394E+003  1.82743E+003  2.14669E+003  2.53265E+003  2.99829E+003  3.56089E+003
  4.24488E+003  5.08460E+003  6.12758E+003  7.43886E+003  9.10705E+003  1.12533E+004
  1.40443E+004  1.77112E+004  2.25775E+004  2.90995E+004  3.79266E+004  4.99900E+004
  6.66344E+004  8.98067E+004  1.22310E+005  1.68059E+005  2.32019E+005  3.18765E+005
  4.28196E+005  5.53267E+005  6.89807E+005  8.26916E+005  9.44956E+005
  1.86808E+005  1.58925E+005  1.32915E+005  1.08763E+005  8.70657E+004  6.84564E+004
  5.33089E+004  4.14982E+004  3.25167E+004  2.57499E+004  2.06485E+004  1.67792E+004
  1.38181E+004  1.15271E+004  9.73075E+003  8.29723E+003  7.12429E+003  6.13077E+003
  5.25412E+003  4.45366E+003  3.71361E+003  3.03849E+003  2.44180E+003  1.93496E+003
  1.52052E+003  1.19155E+003  9.35412E+002  7.38046E+002  5.86601E+002  4.70417E+002
  3.81085E+002  3.12143E+002  2.58682E+002  2.16986E+002  1.84238E+002  1.58298E+002
  1.37541E+002  1.20735E+002  1.06963E+002  9.55618E+001  8.60595E+001  7.81311E+001
  7.15512E+001  6.61590E+001  6.18349E+001  5.84873E+001  5.60466E+001  5.44641E+001
  5.37121E+001  5.37861E+001  5.47063E+001  5.65201E+001  5.93034E+001  6.31618E+001
  6.82291E+001  7.46610E+001  8.26202E+001  9.22468E+001  1.03608E+002  1.16630E+002
  1.31026E+002  1.46290E+002  1.61798E+002  1.77020E+002  1.91647E+002  2.05482E+002
  2.18223E+002  2.29423E+002  2.38657E+002  2.45704E+002  2.50663E+002  2.53942E+002
  2.56171E+002  2.58062E+002  2.60287E+002  2.63416E+002  2.67911E+002  2.74162E+002
  2.82532E+002  2.93404E+002  3.07230E+002  3.24560E+002  3.46074E+002  3.72603E+002
  4.05139E+002  4.44837E+002  4.93011E+002  5.51100E+002  6.20635E+002  7.03185E+002
  8.00357E+002  9.13877E+002  1.04586E+003  1.19920E+003  1.37790E+003  1.58706E+003
  1.83251E+003  2.12066E+003  2.45915E+003  2.85824E+003  3.33246E+003  3.90234E+003
  4.59606E+003  5.45166E+003  6.52011E+003  7.86986E+003  9.59341E+003  1.18168E+004
  1.47134E+004  1.85234E+004  2.35832E+004  3.03676E+004  3.95524E+004  5.21081E+004
  6.94385E+004  9.35877E+004  1.27538E+005  1.75604E+005  2.43794E+005  3.39534E+005
  4.68920E+005  6.29992E+005  8.12901E+005  1.01255E+006  1.20716E+006
  2.34282E+005  1.98313E+005  1.64791E+005  1.33917E+005  1.06500E+005  8.33090E+004
  6.46758E+004  5.02786E+004  3.93847E+004  3.11951E+004  2.50244E+004  2.03422E+004
  1.67552E+004  1.39749E+004  1.17883E+004  1.00343E+004  8.58762E+003  7.34936E+003
  6.24718E+003  5.24025E+003  4.31895E+003  3.49316E+003  2.77790E+003  2.18239E+003
  1.70402E+003  1.32966E+003  1.04121E+003  8.20549E+002  6.52021E+002  5.23088E+002
  4.24090E+002  3.47719E+002  2.88496E+002  2.42317E+002  2.06099E+002  1.77520E+002
  1.54814E+002  1.36638E+002  1.21964E+002  1.10015E+002  1.00209E+002  9.21243E+001
  8.54640E+001  8.00247E+001  7.56712E+001  7.23161E+001  6.99060E+001  6.84135E+001
  6.78341E+001  6.81859E+001  6.95106E+001  7.18759E+001  7.53765E+001  8.01342E+001
  8.62945E+001  9.40153E+001  1.03445E+002  1.14685E+002  1.27727E+002  1.42389E+002
  1.58276E+002  1.74820E+002  1.91444E+002  2.07737E+002  2.23451E+002  2.38304E+002
  2.51818E+002  2.63391E+002  2.72524E+002  2.79055E+002  2.83245E+002  2.85717E+002
  2.87297E+002  2.88844E+002  2.91138E+002  2.94828E+002  3.00443E+002  3.08424E+002
  3.19179E+002  3.33127E+002  3.50744E+002  3.72604E+002  3.99411E+002  4.32041E+002
  4.71568E+002  5.19293E+002  5.76747E+002  6.45675E+002  7.27967E+002  8.25566E+002
  9.40363E+002  1.07416E+003  1.22876E+003  1.40615E+003  1.60871E+003  1.83944E+003
  2.10236E+003  2.40339E+003  2.75133E+003  3.15891E+003  3.64369E+003  4.22914E+003
  4.94618E+003  5.83551E+003  6.95103E+003  8.36480E+003  1.01741E+004  1.25114E+004
  1.55590E+004  1.95699E+004  2.48980E+004  3.20433E+004  4.17176E+004  5.49432E+004
  7.32008E+004  9.86517E+004  1.34468E+005  1.85314E+005  2.57958E+005  3.61777E+005
  5.07958E+005  7.04319E+005  9.45361E+005  1.21842E+006  1.51414E+006
  2.97051E+005  2.50095E+005  2.06448E+005  1.66609E+005  1.31659E+005  1.02507E+005
  7.93691E+004  6.16347E+004  4.82724E+004  3.82444E+004  3.06904E+004  2.49551E+004
  2.05553E+004  1.71371E+004  1.44385E+004  1.22598E+004  1.04457E+004  8.87628E+003
  7.47113E+003  6.19365E+003  5.04208E+003  4.03005E+003  3.17191E+003  2.47191E+003
  1.91927E+003  1.49239E+003  1.16643E+003  9.18563E+002  7.29956E+002  5.85961E+002
  4.75492E+002  3.90272E+002  3.24149E+002  2.72548E+002  2.32060E+002  2.00127E+002
  1.74823E+002  1.54682E+002  1.38587E+002  1.25676E+002  1.15290E+002  1.06925E+002
  1.00207E+002  9.48635E+001  9.07090E+001  8.76239E+001  8.55419E+001  8.44382E+001
  8.43215E+001  8.52296E+001  8.72274E+001  9.04065E+001  9.48846E+001  1.00803E+002
  1.08319E+002  1.17590E+002  1.28744E+002  1.41826E+002  1.56743E+002  1.73197E+002
  1.90687E+002  2.08606E+002  2.26416E+002  2.43749E+002  2.60291E+002  2.75584E+002
  2.88959E+002  2.99738E+002  3.07527E+002  3.12409E+002  3.14894E+002  3.15757E+002
  3.15901E+002  3.16259E+002  3.17698E+002  3.20961E+002  3.26660E+002  3.35316E+002
  3.47416E+002  3.63465E+002  3.84037E+002  4.09817E+002  4.41638E+002  4.80511E+002
  5.27658E+002  5.84525E+002  6.52780E+002  7.34279E+002  8.30977E+002  9.44803E+002
  1.07751E+003  1.23056E+003  1.40517E+003  1.60240E+003  1.82358E+003  2.07092E+003
  2.34848E+003  2.66322E+003  3.02577E+003  3.45106E+003  3.95888E+003  4.57494E+003
  5.33253E+003  6.27513E+003  7.46013E+003  8.96424E+003  1.08910E+004  1.33815E+004
  1.66299E+004  2.09058E+004  2.65864E+004  3.42044E+004  4.45183E+004  5.86180E+004
  7.80824E+004  1.05218E+005  1.43423E+005  1.97723E+005  2.75558E+005  3.87756E+005
  5.49173E+005  7.76727E+005  1.07976E+006  1.44677E+006  1.86257E+006
  3.80738E+005  3.18729E+005  2.61326E+005  2.09442E+005  1.64503E+005  1.27535E+005
  9.85249E+004  7.64469E+004  5.98707E+004  4.74467E+004  3.80876E+004  3.09756E+004
  2.55104E+004  2.12522E+004  1.78738E+004  1.51248E+004  1.28115E+004  1.07913E+004
  8.98016E+003  7.35049E+003  5.90747E+003  4.66576E+003  3.63604E+003  2.81315E+003
  2.17394E+003  1.68582E+003  1.31590E+003  1.03593E+003  8.23488E+002  6.61531E+002
  5.37344E+002  4.41521E+002  3.67115E+002  3.08988E+002  2.63323E+002  2.27271E+002
  1.98696E+002  1.75982E+002  1.57898E+002  1.43505E+002  1.32077E+002  1.23055E+002
  1.16011E+002  1.10621E+002  1.06647E+002  1.03924E+002  1.02353E+002  1.01886E+002
  1.02522E+002  1.04304E+002  1.07308E+002  1.11644E+002  1.17451E+002  1.24891E+002
  1.34135E+002  1.45340E+002  1.58608E+002  1.73926E+002  1.91100E+002  2.09709E+002
  2.29136E+002  2.48708E+002  2.67850E+002  2.86104E+002  3.02967E+002  3.17751E+002
  3.29686E+002  3.38232E+002  3.43339E+002  3.45396E+002  3.45040E+002  3.43097E+002
  3.40588E+002  3.38606E+002  3.38146E+002  3.40012E+002  3.44834E+002  3.53134E+002
  3.65409E+002  3.82191E+002  4.04111E+002  4.31938E+002  4.66628E+002  5.09351E+002
  5.61530E+002  6.24851E+002  7.01248E+002  7.92844E+002  9.01816E+002  1.03019E+003
  1.17961E+003  1.35119E+003  1.54563E+003  1.76348E+003  2.00579E+003  2.27477E+003
  2.57490E+003  2.91392E+003  3.30371E+003  3.76077E+003  4.30684E+003  4.96992E+003
  5.78607E+003  6.80229E+003  8.08054E+003  9.70357E+003  1.17830E+004  1.44712E+004
  1.79775E+004  2.25927E+004  2.87236E+004  3.69447E+004  4.80743E+004  6.32877E+004
  8.42881E+004  1.13565E+005  1.54789E+005  2.13409E+005  2.97560E+005  4.19349E+005
  5.96423E+005  8.52645E+005  1.21356E+006  1.68890E+006  2.25801E+006
  4.93266E+005  4.10454E+005  3.34219E+005  2.66033E+005  2.07750E+005  1.60452E+005
  1.23721E+005  9.59376E+004  7.51386E+004  5.95637E+004  4.78277E+004  3.88990E+004
  3.20230E+004  2.66460E+004  2.23535E+004  1.88283E+004  1.58297E+004  1.31941E+004
  1.08416E+004  8.75555E+003  6.94449E+003  5.42076E+003  4.18596E+003  3.21851E+003
  2.47785E+003  1.91767E+003  1.49569E+003  1.17745E+003  9.36460E+002  7.52910E+002
  6.12195E+002  5.03583E+002  4.19183E+002  3.53178E+002  3.01257E+002  2.60211E+002
  2.27634E+002  2.01717E+002  1.81086E+002  1.64696E+002  1.51746E+002  1.41621E+002
  1.33849E+002  1.28070E+002  1.24015E+002  1.21489E+002  1.20365E+002  1.20570E+002
  1.22090E+002  1.24956E+002  1.29247E+002  1.35082E+002  1.42616E+002  1.52030E+002
  1.63509E+002  1.77212E+002  1.93212E+002  2.11428E+002  2.31545E+002  2.52978E+002
  2.74939E+002  2.96592E+002  3.17183E+002  3.36014E+002  3.52306E+002  3.65219E+002
  3.74132E+002  3.78943E+002  3.80011E+002  3.77881E+002  3.73277E+002  3.67277E+002
  3.61204E+002  3.56328E+002  3.53661E+002  3.53933E+002  3.57678E+002  3.65339E+002
  3.77358E+002  3.94246E+002  4.16639E+002  4.45344E+002  4.81384E+002  5.26038E+002
  5.80881E+002  6.47813E+002  7.29062E+002  8.27128E+002  9.44656E+002  1.08419E+003
  1.24785E+003  1.43709E+003  1.65262E+003  1.89486E+003  2.16469E+003  2.46434E+003
  2.79839E+003  3.17488E+003  3.60635E+003  4.11056E+003  4.71117E+003  5.43886E+003
  6.33321E+003  7.44571E+003  8.84418E+003  1.06191E+004  1.28926E+004  1.58308E+004
  1.96626E+004  2.47053E+004  3.14032E+004  4.03834E+004  5.25389E+004  6.91527E+004
  9.20837E+004  1.24050E+005  1.69058E+005  2.33070E+005  3.25015E+005  4.58324E+005
  6.53106E+005  9.38631E+005  1.35370E+006  1.93654E+006  2.69427E+006
  6.45881E+005  5.34081E+005  4.31859E+005  3.41445E+005  2.65206E+005  2.04142E+005
  1.57163E+005  1.21818E+005  9.54190E+004  7.56617E+004  6.07655E+004  4.94154E+004
  4.06509E+004  3.37649E+004  2.82263E+004  2.36309E+004  1.96843E+004  1.62095E+004
  1.31387E+004  1.04630E+004  8.18907E+003  6.32140E+003  4.84229E+003  3.70420E+003
  2.84361E+003  2.19775E+003  1.71348E+003  1.34921E+003  1.07373E+003  8.64033E+002
  7.03269E+002  5.79132E+002  4.82601E+002  4.07037E+002  3.47530E+002  3.00425E+002
  2.62988E+002  2.33162E+002  2.09392E+002  1.90495E+002  1.75570E+002  1.63928E+002
  1.55045E+002  1.48523E+002  1.44067E+002  1.41464E+002  1.40574E+002  1.41316E+002
  1.43670E+002  1.47669E+002  1.53397E+002  1.60989E+002  1.70620E+002  1.82494E+002
  1.96818E+002  2.13752E+002  2.33340E+002  2.55409E+002  2.79472E+002  3.04699E+002
  3.29999E+002  3.54194E+002  3.76161E+002  3.94822E+002  4.09164E+002  4.18478E+002
  4.22680E+002  4.22232E+002  4.17730E+002  4.09879E+002  3.99822E+002  3.89120E+002
  3.79343E+002  3.71733E+002  3.67130E+002  3.66077E+002  3.68954E+002  3.76095E+002
  3.87874E+002  4.04769E+002  4.27406E+002  4.56605E+002  4.93424E+002  5.39209E+002
  5.95640E+002  6.64780E+002  7.49101E+002  8.51477E+002  9.75086E+002  1.12321E+003
  1.29891E+003  1.50460E+003  1.74186E+003  2.01162E+003  2.31487E+003  2.65384E+003
  3.03305E+003  3.46053E+003  3.94906E+003  4.51734E+003  5.19097E+003  6.00369E+003
  6.99934E+003  8.23506E+003  9.78611E+003  1.17527E+004  1.42700E+004  1.75219E+004
  2.17612E+004  2.73388E+004  3.47456E+004  4.46743E+004  5.81115E+004  7.64743E+004
  1.01816E+005  1.37137E+005  1.86866E+005  2.57590E+005  3.59195E+005  5.06617E+005
  7.22498E+005  1.04090E+006  1.51120E+006  2.19709E+006  3.15479E+006
  8.54669E+005  7.02137E+005  5.63771E+005  4.42827E+005  3.42242E+005  2.62672E+005
  2.01969E+005  1.56502E+005  1.22607E+005  9.72437E+004  7.81040E+004  6.34920E+004
  5.21693E+004  4.32213E+004  3.59599E+004  2.98714E+004  2.46085E+004  1.99938E+004
  1.59737E+004  1.25387E+004  9.68691E+003  7.40255E+003  5.63227E+003  4.29134E+003
  3.28752E+003  2.53869E+003  1.97913E+003  1.55900E+003  1.24155E+003  9.99953E+002
  8.14708E+002  6.71604E+002  5.60253E+002  4.73018E+002  4.04254E+002  3.49763E+002
  3.06406E+002  2.71819E+002  2.44218E+002  2.22247E+002  2.04875E+002  1.91319E+002
  1.80982E+002  1.73418E+002  1.68299E+002  1.65392E+002  1.64547E+002  1.65686E+002
  1.68797E+002  1.73929E+002  1.81192E+002  1.90753E+002  2.02828E+002  2.17663E+002
  2.35505E+002  2.56529E+002  2.80746E+002  3.07859E+002  3.37135E+002  3.67348E+002
  3.96882E+002  4.23949E+002  4.46817E+002  4.63984E+002  4.74486E+002  4.78244E+002
  4.75960E+002  4.68496E+002  4.56695E+002  4.41843E+002  4.25788E+002  4.10446E+002
  3.97330E+002  3.87419E+002  3.81275E+002  3.79217E+002  3.81473E+002  3.88281E+002
  3.99957E+002  4.16949E+002  4.39873E+002  4.69558E+002  5.07086E+002  5.53848E+002
  6.11602E+002  6.82536E+002  7.69324E+002  8.75160E+002  1.00373E+003  1.15909E+003
  1.34540E+003  1.56648E+003  1.82545E+003  2.12457E+003  2.46572E+003  2.85149E+003
  3.28651E+003  3.77883E+003  4.34135E+003  4.99343E+003  5.76243E+003  6.68537E+003
  7.81110E+003  9.20369E+003  1.09476E+004  1.31553E+004  1.59782E+004  1.96224E+004
  2.43707E+004  3.06158E+004  3.89065E+004  5.00176E+004  6.50520E+004  8.55936E+004
  1.13937E+005  1.53437E+005  2.09042E+005  2.88114E+005  4.01710E+005  5.66571E+005
  8.08209E+005  1.16558E+006  1.69749E+006  2.48862E+006  3.64415E+006
  1.14283E+006  9.32579E+005  7.43547E+005  5.80358E+005  4.46501E+005  3.41831E+005
  2.62571E+005  2.03429E+005  1.59398E+005  1.26446E+005  1.01548E+005  8.24916E+004
  6.76593E+004  5.58529E+004  4.61766E+004  3.79878E+004  3.08977E+004  2.47418E+004
  1.94716E+004  1.50651E+004  1.14985E+004  8.71100E+003  6.59203E+003  5.00756E+003
  3.83075E+003  2.95684E+003  2.30542E+003  1.81692E+003  1.44799E+003  1.16723E+003
  9.51891E+002  7.85466E+002  6.55893E+002  5.54311E+002  4.74177E+002  4.10621E+002
  3.60004E+002  3.19586E+002  2.87296E+002  2.61564E+002  2.41195E+002  2.25282E+002
  2.13140E+002  2.04256E+002  1.98259E+002  1.94888E+002  1.93983E+002  1.95467E+002
  1.99345E+002  2.05693E+002  2.14663E+002  2.26477E+002  2.41415E+002  2.59797E+002
  2.81938E+002  3.08054E+002  3.38129E+002  3.71707E+002  4.07695E+002  4.44245E+002
  4.78869E+002  5.08784E+002  5.31431E+002  5.45088E+002  5.49445E+002  5.45498E+002
  5.34620E+002  5.18044E+002  4.97372E+002  4.74863E+002  4.52890E+002  4.33317E+002
  4.17311E+002  4.05473E+002  3.98069E+002  3.95216E+002  3.97015E+002  4.03626E+002
  4.15323E+002  4.32532E+002  4.55864E+002  4.86156E+002  5.24512E+002  5.72360E+002
  6.31521E+002  7.04287E+002  7.93497E+002  9.02622E+002  1.03580E+003  1.19780E+003
  1.39389E+003  1.62947E+003  1.90967E+003  2.23890E+003  2.62096E+003  3.05971E+003
  3.56055E+003  4.13200E+003  4.78737E+003  5.54665E+003  6.43881E+003  7.50414E+003
  8.79704E+003  1.03898E+004  1.23781E+004  1.48897E+004  1.80965E+004  2.22319E+004
  2.76167E+004  3.46952E+004  4.40889E+004  5.66747E+004  7.37003E+004  9.69576E+004
  1.29042E+005  1.73748E+005  2.36670E+005  3.26135E+005  4.54649E+005  6.41159E+005
  9.14615E+005  1.31951E+006  1.92424E+006  2.83227E+006  4.19095E+006
  1.54406E+006  1.25135E+006  9.90740E+005  7.68660E+005  5.88954E+005  4.49929E+005
  3.45335E+005  2.67531E+005  2.09659E+005  1.66327E+005  1.33528E+005  1.08342E+005
  8.86283E+004  7.28017E+004  5.96995E+004  4.85435E+004  3.89261E+004  3.06956E+004
  2.37876E+004  1.81502E+004  1.37055E+004  1.03095E+004  7.76932E+003  5.88916E+003
  4.50104E+003  3.47362E+003  2.70908E+003  2.13622E+003  1.70367E+003  1.37445E+003
  1.12187E+003  9.26580E+002  7.74447E+002  6.55110E+002  5.60907E+002  4.86144E+002
  4.26557E+002  3.78942E+002  3.40872E+002  3.10509E+002  2.86453E+002  2.67645E+002
  2.53283E+002  2.42773E+002  2.35683E+002  2.31721E+002  2.30707E+002  2.32567E+002
  2.37324E+002  2.45094E+002  2.56082E+002  2.70583E+002  2.88972E+002  3.11674E+002
  3.39107E+002  3.71565E+002  4.09012E+002  4.50791E+002  4.95273E+002  5.39636E+002
  5.79994E+002  6.12088E+002  6.32514E+002  6.39988E+002  6.35561E+002  6.21302E+002
  5.99155E+002  5.71337E+002  5.40784E+002  5.10551E+002  4.83013E+002  4.59610E+002
  4.41016E+002  4.27448E+002  4.18904E+002  4.15335E+002  4.16740E+002  4.23220E+002
  4.35018E+002  4.52543E+002  4.76406E+002  5.07451E+002  5.46802E+002  5.95925E+002
  6.56694E+002  7.31488E+002  8.23294E+002  9.35814E+002  1.07358E+003  1.24200E+003
  1.44737E+003  1.69667E+003  1.99725E+003  2.35633E+003  2.78069E+003  3.27689E+003
  3.85234E+003  4.51705E+003  5.28556E+003  6.17918E+003  7.22866E+003  8.47753E+003
  9.98603E+003  1.18357E+004  1.41358E+004  1.70329E+004  2.07241E+004  2.54775E+004
  3.16609E+004  3.97837E+004  5.05581E+004  6.49882E+004  8.45030E+004  1.11154E+005
  1.47912E+005  1.99120E+005  2.71180E+005  3.73620E+005  5.20749E+005  7.34252E+005
  1.04729E+006  1.51099E+006  2.20456E+006  3.25054E+006  4.83433E+006
  2.10774E+006  1.69623E+006  1.33372E+006  1.02891E+006  7.85490E+005  5.98999E+005
  4.59478E+005  3.55951E+005  2.78981E+005  2.21295E+005  1.77530E+005  1.43778E+005
  1.17175E+005  9.56141E+004  7.76089E+004  6.22619E+004  4.91661E+004  3.81565E+004
  2.91214E+004  2.19398E+004  1.64189E+004  1.22821E+004  9.22749E+003  6.98406E+003
  5.33498E+003  4.11730E+003  3.21223E+003  2.53438E+003  2.02259E+003  1.63300E+003
  1.33400E+003  1.10271E+003  9.22445E+002  7.80969E+002  6.69231E+002  5.80502E+002
  5.09747E+002  4.53175E+002  4.07919E+002  3.71804E+002  3.43177E+002  3.20784E+002
  3.03680E+002  2.91164E+002  2.82733E+002  2.78045E+002  2.76902E+002  2.79228E+002
  2.85070E+002  2.94588E+002  3.08059E+002  3.25874E+002  3.48528E+002  3.76592E+002
  4.10631E+002  4.51056E+002  4.97824E+002  5.49988E+002  6.05113E+002  6.58828E+002
  7.05075E+002  7.37678E+002  7.52921E+002  7.51012E+002  7.34594E+002  7.06561E+002
  6.70127E+002  6.29392E+002  5.88546E+002  5.50787E+002  5.17989E+002  4.90961E+002
  4.69869E+002  4.54578E+002  4.44865E+002  4.40545E+002  4.41532E+002  4.47881E+002
  4.59806E+002  4.77707E+002  5.02193E+002  5.34117E+002  5.74624E+002  6.25210E+002
  6.87802E+002  7.64858E+002  8.59489E+002  9.75603E+002  1.11806E+003  1.29285E+003
  1.50716E+003  1.76946E+003  2.08930E+003  2.47706E+003  2.94341E+003  3.49916E+003
  4.15566E+003  4.92620E+003  5.82819E+003  6.88574E+003  8.13260E+003  9.61621E+003
  1.14030E+004  1.35845E+004  1.62858E+004  1.96759E+004  2.39833E+004  2.95194E+004
  3.67110E+004  4.61494E+004  5.86603E+004  7.54079E+004  9.80484E+004  1.28959E+005
  1.71581E+005  2.30944E+005  3.14462E+005  4.33168E+005  6.03627E+005  8.50947E+005
  1.21353E+006  1.75064E+006  2.55446E+006  3.76899E+006  5.61817E+006
  2.90676E+006  2.32270E+006  1.81400E+006  1.39206E+006  1.05932E+006  8.06618E+005
  6.18462E+005  4.79111E+005  3.75508E+005  2.97747E+005  2.38566E+005  1.92676E+005
  1.56207E+005  1.26368E+005  1.01316E+005  8.00716E+004  6.22139E+004  4.75079E+004
  3.57401E+004  2.66333E+004  1.97890E+004  1.47414E+004  1.10510E+004  8.35607E+003
  6.38133E+003  4.92556E+003  3.84434E+003  3.03477E+003  2.42349E+003  1.95805E+003
  1.60073E+003  1.32421E+003  1.10860E+003  9.39311E+002  8.05544E+002  6.99275E+002
  6.14496E+002  5.46683E+002  4.92414E+002  4.49092E+002  4.14742E+002  3.87869E+002
  3.67344E+002  3.52335E+002  3.42244E+002  3.36670E+002  3.35386E+002  3.38317E+002
  3.45535E+002  3.57260E+002  3.73856E+002  3.95837E+002  4.23858E+002  4.58678E+002
  5.01068E+002  5.51598E+002  6.10222E+002  6.75555E+002  7.43884E+002  8.08361E+002
  8.59725E+002  8.89861E+002  8.96138E+002  8.81030E+002  8.48247E+002  8.02143E+002
  7.48651E+002  6.93959E+002  6.42723E+002  5.97577E+002  5.59585E+002  5.28880E+002
  5.05158E+002  4.87981E+002  4.76939E+002  4.71727E+002  4.72191E+002  4.78340E+002
  4.90363E+002  5.08649E+002  5.33806E+002  5.66694E+002  6.08478E+002  6.60684E+002
  7.25288E+002  8.04820E+002  9.02504E+002  1.02243E+003  1.16975E+003  1.35093E+003
  1.57396E+003  1.84861E+003  2.18652E+003  2.60118E+003  3.10770E+003  3.72240E+003
  4.46279E+003  5.34818E+003  6.40154E+003  7.65237E+003  9.14008E+003  1.09184E+004
  1.30615E+004  1.56723E+004  1.88932E+004  2.29198E+004  2.80187E+004  3.45550E+004
  4.30299E+004  5.41374E+004  6.88468E+004  8.85245E+004  1.15113E+005  1.51399E+005
  2.01419E+005  2.71066E+005  3.69031E+005  5.08238E+005  7.08097E+005  9.98015E+005
  1.42298E+006  2.05244E+006  2.99457E+006  4.41911E+006  6.59326E+006
  4.04966E+006  3.21291E+006  2.49286E+006  1.90376E+006  1.44466E+006  1.09869E+006
  8.42116E+005  6.52345E+005  5.11186E+005  4.05011E+005  3.23872E+005  2.60528E+005
  2.09729E+005  1.67834E+005  1.32661E+005  1.03164E+005  7.88286E+004  5.92555E+004
  4.40099E+004  3.25045E+004  2.40197E+004  1.78390E+004  1.33531E+004  1.00908E+004
  7.70551E+003  5.94901E+003  4.64504E+003  3.66877E+003  2.93154E+003  2.37005E+003
  1.93885E+003  1.60504E+003  1.34466E+003  1.14013E+003  9.78460E+002  8.49976E+002
  7.47438E+002  6.65395E+002  5.99721E+002  5.47283E+002  5.05701E+002  4.73172E+002
  4.48336E+002  4.30193E+002  4.18024E+002  4.11356E+002  4.09922E+002  4.13645E+002
  4.22635E+002  4.37181E+002  4.57761E+002  4.85047E+002  5.19900E+002  5.63329E+002
  6.16376E+002  6.79828E+002  7.53606E+002  8.35618E+002  9.20070E+002  9.96195E+002
  1.05041E+003  1.07375E+003  1.06664E+003  1.03318E+003  9.78097E+002  9.09427E+002
  8.36751E+002  7.67471E+002  7.05696E+002  6.53016E+002  6.09580E+002  5.74877E+002
  5.48182E+002  5.28793E+002  5.16131E+002  5.09787E+002  5.09535E+002  5.15340E+002
  5.27366E+002  5.45985E+002  5.71803E+002  6.05687E+002  6.48820E+002  7.02757E+002
  7.69521E+002  8.51712E+002  9.52662E+002  1.07662E+003  1.22901E+003  1.41670E+003
  1.64838E+003  1.93494E+003  2.28987E+003  2.72956E+003  3.27350E+003  3.94425E+003
  4.76728E+003  5.77105E+003  6.98806E+003  8.45731E+003  1.02282E+004  1.23653E+004
  1.49552E+004  1.81158E+004  2.20101E+004  2.68638E+004  3.29893E+004  4.08170E+004
  5.09410E+004  6.41852E+004  8.17011E+004  1.05111E+005  1.36721E+005  1.79839E+005
  2.39252E+005  3.21953E+005  4.38247E+005  6.03460E+005  8.40599E+005  1.18453E+006
  1.68855E+006  2.43500E+006  3.55212E+006  5.24157E+006  7.82249E+006
  5.69929E+006  4.48951E+006  3.46155E+006  2.63189E+006  1.99238E+006  1.51373E+006
  1.15990E+006  8.98388E+005  7.03654E+005  5.56749E+005  4.43885E+005  3.55067E+005
  2.83205E+005  2.23692E+005  1.74045E+005  1.33072E+005  1.00000E+005  7.40888E+004
  5.44381E+004  3.99287E+004  2.93879E+004  2.17798E+004  1.62871E+004  1.23040E+004
  9.39605E+003  7.25617E+003  5.66800E+003  4.47893E+003  3.58086E+003  2.89670E+003
  2.37112E+003  1.96412E+003  1.64654E+003  1.39699E+003  1.19967E+003  1.04281E+003
  9.17583E+002  8.17364E+002  7.37124E+002  6.73049E+002  6.22240E+002  5.82499E+002
  5.52174E+002  5.30046E+002  5.15248E+002  5.07206E+002  5.05607E+002  5.10373E+002
  5.21657E+002  5.39840E+002  5.65545E+002  5.99650E+002  6.43280E+002  6.97773E+002
  7.64528E+002  8.44602E+002  9.37797E+002  1.04082E+003  1.14446E+003  1.23191E+003
  1.28470E+003  1.29592E+003  1.26988E+003  1.21054E+003  1.12611E+003  1.03089E+003
  9.37436E+002  8.52919E+002  7.80114E+002  7.19351E+002  6.69871E+002  6.30570E+002
  6.00345E+002  5.78248E+002  5.63542E+002  5.55708E+002  5.54449E+002  5.59681E+002
  5.71534E+002  5.90364E+002  6.16768E+002  6.51622E+002  6.96122E+002  7.51857E+002
  8.20897E+002  9.05914E+002  1.01035E+003  1.13860E+003  1.29634E+003  1.49082E+003
  1.73132E+003  2.02971E+003  2.40105E+003  2.86428E+003  3.44294E+003  4.16573E+003
  5.06691E+003  6.18656E+003  7.57113E+003  9.27500E+003  1.13639E+004  1.39205E+004
  1.70519E+004  2.08998E+004  2.56556E+004  3.15825E+004  3.90467E+004  4.85572E+004
  6.08227E+004  7.68306E+004  9.79631E+004  1.26169E+005  1.64219E+005  2.16086E+005
  2.87519E+005  3.86911E+005  5.26628E+005  7.25063E+005  1.00982E+006  1.42270E+006
  2.02764E+006  2.92336E+006  4.26366E+006  6.29049E+006  9.38770E+006
  8.10215E+006  6.33727E+006  4.85721E+006  3.67840E+006  2.77884E+006  2.10950E+006
  1.61593E+006  1.25119E+006  9.79095E+005  7.73009E+005  6.13626E+005  4.87113E+005
  3.84047E+005  2.98819E+005  2.28600E+005  1.71794E+005  1.27066E+005  9.29667E+004
  6.77280E+004  4.94210E+004  3.62713E+004  2.68432E+004  2.00615E+004  1.51534E+004
  1.15737E+004  8.94058E+003  6.98651E+003  5.52338E+003  4.41809E+003  3.57587E+003
  2.92867E+003  2.42734E+003  2.03603E+003  1.72845E+003  1.48518E+003  1.29172E+003
  1.13726E+003  1.01361E+003  9.14597E+002  8.35526E+002  7.72830E+002  7.23803E+002
  6.86414E+002  6.59166E+002  6.40995E+002  6.31204E+002  6.29417E+002  6.35555E+002
  6.49825E+002  6.72729E+002  7.05079E+002  7.48013E+002  8.03009E+002  8.71831E+002
  9.56330E+002  1.05788E+003  1.17597E+003  1.30519E+003  1.43072E+003  1.52705E+003
  1.57201E+003  1.56504E+003  1.51189E+003  1.41639E+003  1.29548E+003  1.17036E+003
  1.05459E+003  9.53778E+002  8.68925E+002  7.99059E+002  7.42560E+002  6.97768E+002
  6.63222E+002  6.37734E+002  6.20400E+002  6.10587E+002  6.07914E+002  6.12240E+002
  6.23657E+002  6.42496E+002  6.69347E+002  7.05088E+002  7.50934E+002  8.08508E+002
  8.79932E+002  9.67960E+002  1.07614E+003  1.20905E+003  1.37259E+003  1.57436E+003
  1.82422E+003  2.13486E+003  2.52273E+003  3.00894E+003  3.62056E+003  4.39185E+003
  5.36563E+003  6.59453E+003  8.14210E+003  1.00842E+004  1.25118E+004  1.55358E+004
  1.92956E+004  2.39709E+004  2.97982E+004  3.70949E+004  4.62962E+004  5.80077E+004
  7.30777E+004  9.26967E+004  1.18539E+005  1.52971E+005  1.99358E+005  2.62530E+005
  3.49471E+005  4.70377E+005  6.40269E+005  8.81477E+005  1.22751E+006  1.72911E+006
  2.46387E+006  3.55154E+006  5.17873E+006  7.63898E+006  1.13984E+007
  1.16344E+007  9.03692E+006  6.88777E+006  5.19769E+006  3.91964E+006  2.97336E+006
  2.27681E+006  1.76178E+006  1.37652E+006  1.08320E+006  8.54607E+005  6.71685E+005
  5.22264E+005  3.99690E+005  3.00446E+005  2.22002E+005  1.61882E+005  1.17232E+005
  8.48553E+004  6.16908E+004  4.51889E+004  3.34126E+004  2.49632E+004  1.88561E+004
  1.44046E+004  1.11309E+004  8.70144E+003  6.88211E+003  5.50746E+003  4.45971E+003
  3.65437E+003  3.03035E+003  2.54315E+003  2.16009E+003  1.85703E+003  1.61598E+003
  1.42347E+003  1.26934E+003  1.14590E+003  1.04732E+003  9.69160E+002  9.08057E+002
  8.61485E+002  8.27585E+002  8.05039E+002  7.92988E+002  7.90975E+002  7.98918E+002
  8.17098E+002  8.46171E+002  8.87194E+002  9.41652E+002  1.01147E+003  1.09898E+003
  1.20658E+003  1.33599E+003  1.48591E+003  1.64727E+003  1.79615E+003  1.89571E+003
  1.92483E+003  1.89197E+003  1.79893E+003  1.65520E+003  1.49120E+003  1.33301E+003
  1.19291E+003  1.07403E+003  9.75463E+002  8.94946E+002  8.30035E+002  7.78532E+002
  7.38609E+002  7.08826E+002  6.88097E+002  6.75659E+002  6.71033E+002  6.74009E+002
  6.84632E+002  7.03203E+002  7.30301E+002  7.66807E+002  8.13958E+002  8.73418E+002
  9.47373E+002  1.03867E+003  1.15098E+003  1.28906E+003  1.45908E+003  1.66901E+003
  1.92921E+003  2.25321E+003  2.65865E+003  3.16857E+003  3.81306E+003  4.63121E+003
  5.67354E+003  7.00463E+003  8.70595E+003  1.08788E+004  1.36475E+004  1.71644E+004
  2.16176E+004  2.72446E+004  3.43516E+004  4.33406E+004  5.47498E+004  6.93151E+004
  8.80614E+004  1.12431E+005  1.44466E+005  1.87064E+005  2.44356E+005  3.22277E+005
  4.29414E+005  5.78301E+005  7.87397E+005  1.08414E+006  1.50970E+006  2.12639E+006
  3.02950E+006  4.36605E+006  6.36508E+006  9.38689E+006  1.40037E+007
  1.68751E+007  1.30189E+007  9.87135E+006  7.42583E+006  5.59134E+006  4.23856E+006
  3.24379E+006  2.50723E+006  1.95416E+006  1.53038E+006  1.19741E+006  9.29491E+005
  7.11360E+005  5.34920E+005  3.95078E+005  2.87384E+005  2.07062E+005  1.48767E+005
  1.07178E+005  7.77212E+004  5.68593E+004  4.20191E+004  3.13894E+004  2.37126E+004
  1.81189E+004  1.40055E+004  1.09527E+004  8.66612E+003  6.93808E+003  5.62065E+003
  4.60776E+003  3.82271E+003  3.20961E+003  2.72745E+003  2.34589E+003  2.04233E+003
  1.79985E+003  1.60569E+003  1.45017E+003  1.32596E+003  1.22749E+003  1.15053E+003
  1.09190E+003  1.04926E+003  1.02098E+003  1.00597E+003  1.00367E+003  1.01399E+003
  1.03732E+003  1.07451E+003  1.12694E+003  1.19655E+003  1.28585E+003  1.39788E+003
  1.53575E+003  1.70137E+003  1.89182E+003  2.09157E+003  2.26264E+003  2.35593E+003
  2.36016E+003  2.28914E+003  2.13819E+003  1.93365E+003  1.72026E+003  1.52529E+003
  1.35787E+003  1.21825E+003  1.10354E+003  1.01023E+003  9.35046E+002  8.75229E+002
  8.28564E+002  7.93327E+002  7.68225E+002  7.52338E+002  7.45074E+002  7.46138E+002
  7.55517E+002  7.73478E+002  8.00585E+002  8.37724E+002  8.86160E+002  9.47605E+002
  1.02432E+003  1.11927E+003  1.23628E+003  1.38032E+003  1.55783E+003  1.77719E+003
  2.04933E+003  2.38857E+003  2.81371E+003  3.34957E+003  4.02892E+003  4.89511E+003
  6.00534E+003  7.43489E+003  9.28203E+003  1.16738E+004  1.47723E+004  1.87821E+004
  2.39593E+004  3.06256E+004  3.91900E+004  5.01819E+004  6.42980E+004  8.24707E+004
  1.05973E+005  1.36579E+005  1.76794E+005  2.30193E+005  3.01892E+005  3.99256E+005
  5.32958E+005  7.18586E+005  9.79095E+005  1.34860E+006  1.87828E+006  2.64558E+006
  3.76891E+006  5.43090E+006  7.91605E+006  1.16718E+007  1.74087E+007
  2.47230E+007  1.89488E+007  1.42992E+007  1.07269E+007  8.06599E+006  6.10992E+006
  4.67179E+006  3.60441E+006  2.79893E+006  2.17718E+006  1.68521E+006  1.28899E+006
  9.69584E+005  7.16077E+005  5.20036E+005  3.73144E+005  2.66308E+005  1.90218E+005
  1.36593E+005  9.88846E+004  7.22855E+004  5.34045E+004  3.98950E+004  3.01431E+004
  2.30385E+004  1.78139E+004  1.39359E+004  1.10307E+004  8.83467E+003  7.16004E+003
  5.87218E+003  4.87376E+003  4.09384E+003  3.48033E+003  2.99471E+003  2.60829E+003
  2.29956E+003  2.05230E+003  1.85424E+003  1.69604E+003  1.57063E+003  1.47263E+003
  1.39800E+003  1.34378E+003  1.30788E+003  1.28894E+003  1.28626E+003  1.29975E+003
  1.32990E+003  1.37786E+003  1.44541E+003  1.53508E+003  1.65019E+003  1.79464E+003
  1.97236E+003  2.18514E+003  2.42677E+003  2.67059E+003  2.85805E+003  2.93179E+003
  2.90009E+003  2.77019E+003  2.53921E+003  2.26131E+003  1.99166E+003  1.75490E+003
  1.55588E+003  1.39173E+003  1.25759E+003  1.14865E+003  1.06078E+003  9.90604E+002
  9.35471E+002  8.93327E+002  8.62632E+002  8.42282E+002  8.31544E+002  8.30022E+002
  8.37632E+002  8.54599E+002  8.81469E+002  9.19136E+002  9.68900E+002  1.03254E+003
  1.11240E+003  1.21159E+003  1.33411E+003  1.48520E+003  1.67163E+003  1.90223E+003
  2.18856E+003  2.54580E+003  2.99397E+003  3.55963E+003  4.27814E+003  5.19673E+003
  6.37867E+003  7.90867E+003  9.90008E+003  1.25038E+004  1.59192E+004  2.04072E+004
  2.63056E+004  3.40475E+004  4.41868E+004  5.74364E+004  7.47253E+004  9.72822E+004
  1.26756E+005  1.65400E+005  2.16353E+005  2.84069E+005  3.74933E+005  4.98166E+005
  6.67165E+005  9.01525E+005  1.23012E+006  1.69587E+006  2.36313E+006  3.32934E+006
  4.74335E+006  6.83476E+006  9.96112E+006  1.46847E+007  2.18981E+007
  3.65862E+007  2.78660E+007  2.09368E+007  1.56677E+007  1.17662E+007  8.90457E+006
  6.79903E+006  5.23083E+006  4.04010E+006  3.11415E+006  2.37854E+006  1.78928E+006
  1.32172E+006  9.58993E+005  6.85935E+005  4.86709E+005  3.44878E+005  2.45321E+005
  1.75773E+005  1.27113E+005  9.28795E+004  6.86132E+004  5.12617E+004  3.87396E+004
  2.96170E+004  2.29078E+004  1.79270E+004  1.41949E+004  1.13732E+004  9.22089E+003
  7.56529E+003  6.28145E+003  5.27833E+003  4.48906E+003  3.86417E+003  3.36683E+003
  2.96940E+003  2.65106E+003  2.39603E+003  2.19232E+003  2.03082E+003  1.90463E+003
  1.80857E+003  1.73883E+003  1.69272E+003  1.66851E+003  1.66531E+003  1.68301E+003
  1.72229E+003  1.78462E+003  1.87238E+003  1.98888E+003  2.13841E+003  2.32605E+003
  2.55653E+003  2.83075E+003  3.13610E+003  3.42726E+003  3.61846E+003  3.65634E+003
  3.57129E+003  3.35082E+003  3.01528E+003  2.65083E+003  2.31639E+003  2.03096E+003
  1.79441E+003  1.60066E+003  1.44278E+003  1.31457E+003  1.21096E+003  1.12787E+003
  1.06213E+003  1.01130E+003  9.73533E+002  9.47505E+002  9.32311E+002  9.27430E+002
  9.32692E+002  9.48270E+002  9.74687E+002  1.01285E+003  1.06410E+003  1.13028E+003
  1.21388E+003  1.31815E+003  1.44734E+003  1.60697E+003  1.80422E+003  2.04847E+003
  2.35201E+003  2.73097E+003  3.20675E+003  3.80779E+003  4.57211E+003  5.55085E+003
  6.81304E+003  8.45224E+003  1.05955E+004  1.34154E+004  1.71458E+004  2.21022E+004
  2.87073E+004  3.75214E+004  4.92806E+004  6.49463E+004  8.57745E+004  1.13419E+005
  1.50084E+005  1.98743E+005  2.63470E+005  3.49952E+005  4.66273E+005  6.24092E+005
  8.40376E+005  1.14000E+006  1.55966E+006  2.15398E+006  3.00485E+006  4.23625E+006
  6.03757E+006  8.70088E+006  1.26809E+007  1.86925E+007  2.78704E+007
  5.46892E+007  4.14073E+007  3.09879E+007  2.31379E+007  1.73538E+007  1.31165E+007
  9.99309E+006  7.65580E+006  5.86889E+006  4.47119E+006  3.36210E+006  2.48422E+006
  1.80181E+006  1.28589E+006  9.07989E+005  6.38727E+005  4.50266E+005  3.19383E+005
  2.28514E+005  1.65147E+005  1.20647E+005  8.91289E+004  6.66003E+004  5.03434E+004
  3.84993E+004  2.97874E+004  2.33185E+004  1.84704E+004  1.48040E+004  1.20068E+004
  9.85455E+003  8.18521E+003  6.88056E+003  5.85380E+003  5.04072E+003  4.39346E+003
  3.87614E+003  3.46169E+003  3.12962E+003  2.86436E+003  2.65405E+003  2.48973E+003
  2.36466E+003  2.27390E+003  2.21396E+003  2.18260E+003  2.17866E+003  2.20203E+003
  2.25360E+003  2.33533E+003  2.45034E+003  2.60297E+003  2.79885E+003  3.04441E+003
  3.34505E+003  3.69915E+003  4.08202E+003  4.41825E+003  4.59157E+003  4.57399E+003
  4.40413E+003  4.05074E+003  3.58429E+003  3.11809E+003  2.70764E+003  2.36422E+003
  2.08229E+003  1.85234E+003  1.66521E+003  1.51317E+003  1.39002E+003  1.29087E+003
  1.21193E+003  1.15026E+003  1.10367E+003  1.07055E+003  1.04978E+003  1.04069E+003
  1.04300E+003  1.05681E+003  1.08263E+003  1.12136E+003  1.17440E+003  1.24370E+003
  1.33188E+003  1.44239E+003  1.57976E+003  1.74988E+003  1.96043E+003  2.22143E+003
  2.54603E+003  2.95154E+003  3.46091E+003  4.10472E+003  4.92398E+003  5.97400E+003
  7.32987E+003  9.09398E+003  1.14067E+004  1.44611E+004  1.85231E+004  2.39593E+004
  3.12737E+004  4.11553E+004  5.45395E+004  7.26850E+004  9.72721E+004  1.30537E+005
  1.75465E+005  2.36070E+005  3.17813E+005  4.28218E+005  5.77816E+005  7.81619E+005
  1.06138E+006  1.44897E+006  1.99153E+006  2.75926E+006  3.85757E+006  5.44604E+006
  7.76847E+006  1.12008E+007  1.63281E+007  2.40703E+007  3.58868E+007
  2.87651E+007  2.29251E+007  1.85006E+007  1.51319E+007  1.25533E+007  1.05692E+007
  9.03561E+006  7.84637E+006  6.92318E+006  6.20823E+006  5.65892E+006  5.24394E+006
  4.94058E+006  4.73272E+006  4.60935E+006  4.56342E+006  4.59014E+006  4.68243E+006
  4.81315E+006  4.86900E+006  4.52262E+006  3.62588E+006  2.75656E+006  1.98219E+006
  1.37011E+006  9.41586E+005  6.51374E+005  4.55141E+005  3.21535E+005  2.29730E+005
  1.66027E+005  1.21380E+005  8.97721E+004  6.71716E+004  5.08508E+004  3.89487E+004
  3.01849E+004  2.36704E+004  1.87828E+004  1.50825E+004  1.22564E+004  1.00798E+004
  8.39014E+003  7.06860E+003  6.02801E+003  5.20379E+003  4.54780E+003  4.02397E+003
  3.60509E+003  3.27061E+003  3.00498E+003  2.79648E+003  2.63637E+003  2.51826E+003
  2.43771E+003  2.39193E+003  2.37952E+003  2.40026E+003  2.45467E+003  2.54314E+003
  2.66379E+003  2.80848E+003  2.95774E+003  3.08099E+003  3.15074E+003  3.15491E+003
  3.09013E+003  2.96894E+003  2.82388E+003  2.68687E+003  2.57644E+003  2.49993E+003
  2.45916E+003  2.45418E+003  2.48526E+003  2.55367E+003  2.66215E+003  2.81515E+003
  3.01898E+003  3.28205E+003  3.61469E+003  4.02871E+003  4.53578E+003  5.14429E+003
  5.85441E+003  6.65318E+003  7.51396E+003  8.40292E+003  9.28872E+003  1.01523E+004
  1.09973E+004  1.18542E+004  1.27707E+004  1.38007E+004  1.49985E+004  1.64191E+004
  1.81219E+004  2.01764E+004  2.26677E+004  2.57036E+004  2.94238E+004  3.40110E+004
  3.97067E+004  4.68322E+004  5.58178E+004  6.72441E+004  8.19001E+004  1.00866E+005
  1.25634E+005  1.58281E+005  2.01719E+005  2.60076E+005  3.39241E+005  4.47703E+005
  5.97798E+005  8.07620E+005  1.10395E+006  1.52679E+006  2.13645E+006  3.02475E+006
  4.33270E+006  6.27909E+006  9.20653E+006  1.36568E+007  2.04951E+007
  1.76459E+007  1.40370E+007  1.13095E+007  9.23726E+006  7.65394E+006  6.43758E+006
  5.49864E+006  4.77134E+006  4.20727E+006  3.77078E+006  3.43564E+006  3.18260E+006
  2.99775E+006  2.87121E+006  2.79634E+006  2.76904E+006  2.78713E+006  2.84897E+006
  2.94850E+006  3.05506E+006  3.04577E+006  2.67347E+006  2.08653E+006  1.57040E+006
  1.11269E+006  7.70256E+005  5.33841E+005  3.73168E+005  2.63621E+005  1.88322E+005
  1.36070E+005  9.94515E+004  7.35326E+004  5.50035E+004  4.16257E+004  3.18723E+004
  2.46924E+004  1.93566E+004  1.53544E+004  1.23252E+004  1.00123E+004  8.23144E+003
  6.84930E+003  5.76859E+003  4.91786E+003  4.24420E+003  3.70819E+003  3.28029E+003
  2.93823E+003  2.66521E+003  2.44849E+003  2.27851E+003  2.14812E+003  2.05212E+003
  1.98690E+003  1.95020E+003  1.94084E+003  1.95858E+003  2.00359E+003  2.07551E+003
  2.17134E+003  2.28180E+003  2.38796E+003  2.46497E+003  2.49558E+003  2.47375E+003
  2.39917E+003  2.28719E+003  2.16527E+003  2.05569E+003  1.96973E+003  1.91115E+003
  1.88044E+003  1.87728E+003  1.90174E+003  1.95478E+003  2.03850E+003  2.15630E+003
  2.31297E+003  2.51469E+003  2.76885E+003  3.08331E+003  3.46474E+003  3.91571E+003
  4.43088E+003  4.99461E+003  5.58364E+003  6.17450E+003  6.75076E+003  7.30833E+003
  7.85933E+003  8.43028E+003  9.05503E+003  9.76893E+003  1.06072E+004  1.16062E+004
  1.28065E+004  1.42562E+004  1.60151E+004  1.81592E+004  2.07872E+004  2.40287E+004
  2.80545E+004  3.30922E+004  3.94470E+004  4.75303E+004  5.79015E+004  7.13270E+004
  8.88649E+004  1.11988E+005  1.42766E+005  1.84125E+005  2.40251E+005  3.17171E+005
  4.23650E+005  5.72546E+005  7.82894E+005  1.08314E+006  1.51617E+006  2.14729E+006
  3.07686E+006  4.46055E+006  6.54228E+006  9.70780E+006  1.45733E+007
  1.09878E+007  8.72646E+006  7.02099E+006  5.72754E+006  4.74083E+006  3.98380E+006
  3.40008E+006  2.94836E+006  2.59831E+006  2.32761E+006  2.11988E+006  1.96312E+006
  1.84865E+006  1.77035E+006  1.72411E+006  1.70746E+006  1.71927E+006  1.75929E+006
  1.82675E+006  1.91447E+006  1.98505E+006  1.91095E+006  1.57792E+006  1.22552E+006
  9.04313E+005  6.35584E+005  4.42312E+005  3.09503E+005  2.18686E+005  1.56209E+005
  1.12846E+005  8.24578E+004  6.09512E+004  4.55790E+004  3.44827E+004  2.63945E+004
  2.04418E+004  1.60191E+004  1.27027E+004  1.01931E+004  8.27748E+003  6.80291E+003
  5.65876E+003  4.76438E+003  4.06051E+003  3.50329E+003  3.06005E+003  2.70631E+003
  2.42363E+003  2.19809E+003  2.01917E+003  1.87893E+003  1.77149E+003  1.69255E+003
  1.63914E+003  1.60938E+003  1.60230E+003  1.61758E+003  1.65506E+003  1.71372E+003
  1.78961E+003  1.87267E+003  1.94533E+003  1.98875E+003  1.99330E+003  1.95582E+003
  1.87874E+003  1.77851E+003  1.67705E+003  1.58933E+003  1.52195E+003  1.47657E+003
  1.45300E+003  1.45074E+003  1.46977E+003  1.51079E+003  1.57542E+003  1.66621E+003
  1.78674E+003  1.94153E+003  2.13570E+003  2.37422E+003  2.66031E+003  2.99288E+003
  3.36399E+003  3.75840E+003  4.15792E+003  4.54823E+003  4.92348E+003  5.28772E+003
  5.65459E+003  6.04436E+003  6.47983E+003  6.98398E+003  7.57991E+003  8.29226E+003
  9.14917E+003  1.01846E+004  1.14411E+004  1.29730E+004  1.48510E+004  1.71678E+004
  2.00460E+004  2.36487E+004  2.81947E+004  3.39789E+004  4.14027E+004  5.10158E+004
  6.35776E+004  8.01455E+004  1.02204E+005  1.31858E+005  1.72111E+005  2.27296E+005
  3.03711E+005  4.10600E+005  5.61653E+005  7.77328E+005  1.08849E+006  1.54212E+006
  2.21047E+006  3.20563E+006  4.70324E+006  6.98119E+006  1.04834E+007
  6.94704E+006  5.50969E+006  4.42754E+006  3.60807E+006  2.98373E+006  2.50527E+006
  2.13669E+006  1.85169E+006  1.63098E+006  1.46040E+006  1.32956E+006  1.23087E+006
  1.15883E+006  1.10958E+006  1.08053E+006  1.07015E+006  1.07780E+006  1.10356E+006
  1.14782E+006  1.20956E+006  1.27892E+006  1.30959E+006  1.18826E+006  9.45043E+005
  7.29149E+005  5.27332E+005  3.70172E+005  2.59612E+005  1.83536E+005  1.31108E+005
  9.47012E+004  6.91853E+004  5.11279E+004  3.82227E+004  2.89088E+004  2.21212E+004
  1.71268E+004  1.34169E+004  1.06357E+004  8.53162E+003  6.92594E+003  5.69025E+003
  4.73170E+003  3.98260E+003  3.39321E+003  2.92674E+003  2.55579E+003  2.25984E+003
  2.02342E+003  1.83486E+003  1.68536E+003  1.56829E+003  1.47870E+003  1.41302E+003
  1.36878E+003  1.34438E+003  1.33899E+003  1.35220E+003  1.38354E+003  1.43140E+003
  1.49097E+003  1.55183E+003  1.59846E+003  1.61786E+003  1.60526E+003  1.55893E+003
  1.48381E+003  1.39591E+003  1.31187E+003  1.24139E+003  1.18807E+003  1.15239E+003
  1.13383E+003  1.13182E+003  1.14628E+003  1.17770E+003  1.22727E+003  1.29692E+003
  1.38927E+003  1.50752E+003  1.65514E+003  1.83506E+003  2.04828E+003  2.29186E+003
  2.55734E+003  2.83160E+003  3.10152E+003  3.35967E+003  3.60645E+003  3.84906E+003
  4.09947E+003  4.37213E+003  4.68208E+003  5.04431E+003  5.47429E+003  5.98903E+003
  6.60844E+003  7.35688E+003  8.26502E+003  9.37226E+003  1.07298E+004  1.24049E+004
  1.44864E+004  1.70926E+004  2.03821E+004  2.45690E+004  2.99444E+004  3.69074E+004
  4.60093E+004  5.80179E+004  7.40118E+004  9.55194E+004  1.24725E+005  1.64776E+005
  2.20255E+005  2.97883E+005  4.07621E+005  5.64356E+005  7.90551E+005  1.12042E+006
  1.60657E+006  2.33066E+006  3.42065E+006  5.07907E+006  7.62951E+006
  4.46093E+006  3.53384E+006  2.83683E+006  2.30967E+006  1.90847E+006  1.60128E+006
  1.36484E+006  1.18213E+006  1.04072E+006  9.31482E+005  8.47727E+005  7.84571E+005
  7.38487E+005  7.06991E+005  6.88428E+005  6.81827E+005  6.86803E+005  7.03489E+005
  7.32404E+005  7.73955E+005  8.26172E+005  8.74936E+005  8.65673E+005  7.32255E+005
  5.79056E+005  4.37357E+005  3.12380E+005  2.20130E+005  1.55818E+005  1.11340E+005
  8.04206E+004  5.87437E+004  4.34025E+004  3.24392E+004  2.45279E+004  1.87634E+004
  1.45227E+004  1.13734E+004  9.01284E+003  7.22750E+003  5.86536E+003  4.81735E+003
  4.00458E+003  3.36956E+003  2.87006E+003  2.47484E+003  2.16063E+003  1.91002E+003
  1.70990E+003  1.55036E+003  1.42394E+003  1.32502E+003  1.24943E+003  1.19414E+003
  1.15706E+003  1.13683E+003  1.13268E+003  1.14412E+003  1.17036E+003  1.20921E+003
  1.25515E+003  1.29781E+003  1.32435E+003  1.32682E+003  1.30307E+003  1.25237E+003
  1.18178E+003  1.10568E+003  1.03612E+003  9.79129E+002  9.36436E+002  9.07871E+002
  8.92749E+002  8.90518E+002  9.01021E+002  9.24590E+002  9.62082E+002  1.01488E+003
  1.08488E+003  1.17430E+003  1.28542E+003  1.41983E+003  1.57732E+003  1.75441E+003
  1.94347E+003  2.13412E+003  2.31745E+003  2.49026E+003  2.65583E+003  2.82165E+003
  2.99718E+003  3.19243E+003  3.41730E+003  3.68174E+003  3.99634E+003  4.37309E+003
  4.82632E+003  5.37377E+003  6.03787E+003  6.84750E+003  7.84022E+003  9.06533E+003
  1.05880E+004  1.24951E+004  1.49030E+004  1.79688E+004  2.19062E+004  2.70083E+004
  3.36799E+004  4.24851E+004  5.42165E+004  6.99976E+004  9.14340E+004  1.20842E+005
  1.61590E+005  2.18627E+005  2.99281E+005  4.14515E+005  5.80870E+005  8.23549E+005
  1.18131E+006  1.71433E+006  2.51695E+006  3.73847E+006  5.61755E+006
  2.90991E+006  2.30294E+006  1.84711E+006  1.50269E+006  1.24079E+006  1.04041E+006
  8.86279E+005  7.67242E+005  6.75155E+005  6.04047E+005  5.49546E+005  5.08460E+005
  4.78488E+005  4.58008E+005  4.45945E+005  4.41667E+005  4.44936E+005  4.55866E+005
  4.74886E+005  5.02595E+005  5.39073E+005  5.80687E+005  6.07511E+005  5.64689E+005
  4.56233E+005  3.59565E+005  2.64920E+005  1.88504E+005  1.33782E+005  9.56606E+004
  6.91050E+004  5.04748E+004  3.72870E+004  2.78626E+004  2.10623E+004  1.61079E+004
  1.24638E+004  9.75806E+003  7.73043E+003  6.19720E+003  5.02767E+003  4.12806E+003
  3.43055E+003  2.88571E+003  2.45725E+003  2.11832E+003  1.84894E+003  1.63415E+003
  1.46269E+003  1.32606E+003  1.21786E+003  1.13328E+003  1.06873E+003  1.02163E+003
  9.90183E+002  9.73202E+002  9.69955E+002  9.79826E+002  1.00171E+003  1.03283E+003
  1.06714E+003  1.09475E+003  1.10593E+003  1.09664E+003  1.06569E+003  1.01365E+003
  9.48899E+002  8.83499E+002  8.25801E+002  7.79303E+002  7.44622E+002  7.21236E+002
  7.08416E+002  7.05622E+002  7.12655E+002  7.29704E+002  7.57360E+002  7.96602E+002
  8.48749E+002  9.15329E+002  9.97795E+002  1.09697E+003  1.21217E+003  1.34020E+003
  1.47490E+003  1.60852E+003  1.73511E+003  1.85364E+003  1.96802E+003  2.08483E+003
  2.21122E+003  2.35410E+003  2.52012E+003  2.71606E+003  2.94932E+003  3.22854E+003
  3.56421E+003  3.96940E+003  4.46074E+003  5.05966E+003  5.79404E+003  6.70046E+003
  7.82732E+003  9.23907E+003  1.10221E+004  1.32931E+004  1.62107E+004  1.99927E+004
  2.49399E+004  3.14715E+004  4.01769E+004  5.18914E+004  6.78096E+004  8.96545E+004
  1.19934E+005  1.62332E+005  2.22305E+005  3.08020E+005  4.31800E+005  6.12427E+005
  8.78794E+005  1.27577E+006  1.87371E+006  2.78399E+006  4.18469E+006
  1.92858E+006  1.52512E+006  1.22237E+006  9.93786E+005  8.20082E+005  6.87260E+005
  5.85142E+005  5.06312E+005  4.45352E+005  3.98297E+005  3.62240E+005  3.35065E+005
  3.15244E+005  3.01704E+005  2.93729E+005  2.90906E+005  2.93080E+005  3.00338E+005
  3.12997E+005  3.31566E+005  3.56537E+005  3.87361E+005  4.17825E+005  4.21675E+005
  3.62680E+005  2.91412E+005  2.24489E+005  1.62732E+005  1.16100E+005  8.31395E+004
  6.00840E+004  4.38882E+004  3.24183E+004  2.42204E+004  1.83051E+004  1.39959E+004
  1.08268E+004  8.47409E+003  6.71133E+003  5.37865E+003  4.36232E+003  3.58071E+003
  2.97482E+003  2.50166E+003  2.12965E+003  1.83545E+003  1.60169E+003  1.41535E+003
  1.26666E+003  1.14823E+003  1.05450E+003  9.81293E+002  9.25511E+002  8.84907E+002
  8.57907E+002  8.43461E+002  8.40833E+002  8.49262E+002  8.67285E+002  8.91585E+002
  9.15724E+002  9.30847E+002  9.30436E+002  9.12967E+002  8.77514E+002  8.26168E+002
  7.67730E+002  7.11714E+002  6.63613E+002  6.25261E+002  5.96611E+002  5.76977E+002
  5.65638E+002  5.62080E+002  5.66078E+002  5.77715E+002  5.97383E+002  6.25758E+002
  6.63753E+002  7.12409E+002  7.72665E+002  8.44949E+002  9.28557E+002  1.02095E+003
  1.11755E+003  1.21277E+003  1.30257E+003  1.38667E+003  1.46856E+003  1.55352E+003
  1.64690E+003  1.75359E+003  1.87819E+003  2.02543E+003  2.20064E+003  2.41015E+003
  2.66173E+003  2.96519E+003  3.33300E+003  3.78123E+003  4.33082E+003  5.00926E+003
  5.85290E+003  6.91012E+003  8.24582E+003  9.94764E+003  1.21349E+004  1.49711E+004
  1.86824E+004  2.35842E+004  3.01197E+004  3.89175E+004  5.08764E+004  6.72938E+004
  9.00581E+004  1.21944E+005  1.67063E+005  2.31568E+005  3.24751E+005  4.60773E+005
  6.61424E+005  9.60553E+005  1.41124E+006  2.09757E+006  3.15394E+006
  1.29883E+006  1.02651E+006  8.22278E+005  6.68148E+005  5.51076E+005  4.61594E+005
  3.92824E+005  3.39756E+005  2.98730E+005  2.67069E+005  2.42815E+005  2.24538E+005
  2.11209E+005  2.02104E+005  1.96742E+005  1.94845E+005  1.96310E+005  2.01203E+005
  2.09748E+005  2.22329E+005  2.39426E+005  2.61289E+005  2.86334E+005  3.04621E+005
  2.87318E+005  2.35014E+005  1.88604E+005  1.41160E+005  1.01745E+005  7.30706E+004
  5.28530E+004  3.86156E+004  2.85239E+004  2.13086E+004  1.61018E+004  1.23087E+004
  9.51938E+003  7.44891E+003  5.89785E+003  4.72543E+003  3.83147E+003  3.14411E+003
  2.61139E+003  2.19546E+003  1.86852E+003  1.61002E+003  1.40467E+003  1.24104E+003
  1.11051E+003  1.00660E+003  9.24413E+002  8.60283E+002  8.11490E+002  7.76054E+002
  7.52583E+002  7.40104E+002  7.37853E+002  7.44881E+002  7.59339E+002  7.77374E+002
  7.92426E+002  7.97181E+002  7.88134E+002  7.64927E+002  7.26858E+002  6.77563E+002
  6.25395E+002  5.77428E+002  5.37048E+002  5.05016E+002  4.80913E+002  4.63998E+002
  4.53592E+002  4.49218E+002  4.50646E+002  4.57893E+002  4.71212E+002  4.91068E+002
  5.18095E+002  5.53009E+002  5.96442E+002  6.48655E+002  7.09107E+002  7.75991E+002
  8.46084E+002  9.15465E+002  9.81241E+002  1.04324E+003  1.10411E+003  1.16788E+003
  1.23858E+003  1.31978E+003  1.41475E+003  1.52693E+003  1.66023E+003  1.81936E+003
  2.01020E+003  2.24018E+003  2.51875E+003  2.85814E+003  3.27427E+003  3.78801E+003
  4.42698E+003  5.22796E+003  6.24026E+003  7.53049E+003  9.18935E+003  1.13412E+004
  1.41581E+004  1.78799E+004  2.28440E+004  2.95288E+004  3.86189E+004  5.11022E+004
  6.84178E+004  9.26796E+004  1.27023E+005  1.76139E+005  2.47114E+005  3.50751E+005
  5.03679E+005  7.31732E+005  1.07544E+006  1.59899E+006  2.40506E+006
  8.88937E+005  7.02277E+005  5.62316E+005  4.56719E+005  3.76531E+005  3.15257E+005
  2.68177E+005  2.31855E+005  2.03782E+005  1.82122E+005  1.65531E+005  1.53030E+005
  1.43914E+005  1.37687E+005  1.34019E+005  1.32722E+005  1.33724E+005  1.37074E+005
  1.42931E+005  1.51573E+005  1.63383E+005  1.78746E+005  1.97498E+005  2.16389E+005
  2.21074E+005  1.91760E+005  1.56414E+005  1.22375E+005  8.98809E+004  6.49088E+004
  4.70282E+004  3.43787E+004  2.53981E+004  1.89731E+004  1.43354E+004  1.09567E+004
  8.47208E+003  6.62793E+003  5.24658E+003  4.20258E+003  3.40668E+003  2.79481E+003
  2.32070E+003  1.95059E+003  1.65973E+003  1.42982E+003  1.24722E+003  1.10176E+003
  9.85767E+002  8.93471E+002  8.20521E+002  7.63654E+002  7.20447E+002  6.89136E+002
  6.68457E+002  6.57482E+002  6.55375E+002  6.60955E+002  6.71936E+002  6.83981E+002
  6.90759E+002  6.86973E+002  6.71530E+002  6.44228E+002  6.04971E+002  5.58584E+002
  5.12344E+002  4.71191E+002  4.37015E+002  4.09912E+002  3.89274E+002  3.74372E+002
  3.64590E+002  3.59502E+002  3.58893E+002  3.62744E+002  3.71219E+002  3.84641E+002
  4.03453E+002  4.28157E+002  4.59200E+002  4.96779E+002  5.40554E+002  5.89334E+002
  6.40947E+002  6.92672E+002  7.42374E+002  7.89750E+002  8.36598E+002  8.85887E+002
  9.40657E+002  1.00358E+003  1.07709E+003  1.16373E+003  1.26644E+003  1.38881E+003
  1.53534E+003  1.71170E+003  1.92519E+003  2.18520E+003  2.50398E+003  2.89756E+003
  3.38720E+003  4.00116E+003  4.77737E+003  5.76705E+003  7.03995E+003  8.69178E+003
  1.08549E+004  1.37141E+004  1.75289E+004  2.26681E+004  2.96589E+004  3.92629E+004
  5.25891E+004  7.12678E+004  9.77171E+004  1.35556E+005  1.90254E+005  2.70148E+005
  3.88078E+005  5.63994E+005  8.29203E+005  1.23330E+006  1.85563E+006
  6.18319E+005  4.88381E+005  3.90946E+005  3.17433E+005  2.61611E+005  2.18961E+005
  1.86194E+005  1.60918E+005  1.41384E+005  1.26315E+005  1.14773E+005  1.06078E+005
  9.97367E+004  9.54048E+004  9.28532E+004  9.19494E+004  9.26461E+004  9.49766E+004
  9.90552E+004  1.05082E+005  1.13345E+005  1.24191E+005  1.37833E+005  1.53408E+005
  1.65127E+005  1.56472E+005  1.29256E+005  1.05295E+005  7.97920E+004  5.82191E+004
  4.23134E+004  3.09648E+004  2.28847E+004  1.70973E+004  1.29178E+004  9.87211E+003
  7.63227E+003  5.96982E+003  4.72466E+003  3.78370E+003  3.06643E+003  2.51510E+003
  2.08796E+003  1.75459E+003  1.49265E+003  1.28563E+003  1.12126E+003  9.90361E+002
  8.86015E+002  8.03026E+002  7.37475E+002  6.86423E+002  6.47686E+002  6.19662E+002
  6.01177E+002  5.91306E+002  5.89095E+002  5.93067E+002  6.00452E+002  6.06539E+002
  6.05705E+002  5.94996E+002  5.74792E+002  5.44571E+002  5.05264E+002  4.62289E+002
  4.21493E+002  3.86082E+002  3.56923E+002  3.33717E+002  3.15791E+002  3.02465E+002
  2.93199E+002  2.87629E+002  2.85564E+002  2.86971E+002  2.91954E+002  3.00735E+002
  3.13626E+002  3.30982E+002  3.53131E+002  3.80242E+002  4.12139E+002  4.48083E+002
  4.86663E+002  5.26015E+002  5.64543E+002  6.01820E+002  6.38948E+002  6.78036E+002
  7.21367E+002  7.70986E+002  8.28752E+002  8.96600E+002  9.76780E+002  1.07206E+003
  1.18594E+003  1.32282E+003  1.48839E+003  1.68995E+003  1.93703E+003  2.24213E+003
  2.62175E+003  3.09791E+003  3.70010E+003  4.46818E+003  5.45644E+003  6.73940E+003
  8.42012E+003  1.06425E+004  1.36088E+004  1.76063E+004  2.30462E+004  3.05223E+004
  4.08995E+004  5.54499E+004  7.60604E+004  1.05556E+005  1.48208E+005  2.10527E+005
  3.02543E+005  4.39846E+005  6.46903E+005  9.62487E+005  1.44864E+006
  4.37103E+005  3.45246E+005  2.76339E+005  2.24336E+005  1.84842E+005  1.54664E+005
  1.31479E+005  1.13594E+005  9.97734E+004  8.91114E+004  8.09459E+004  7.47940E+004
  7.03077E+004  6.72424E+004  6.54363E+004  6.47956E+004  6.52873E+004  6.69354E+004
  6.98224E+004  7.40931E+004  7.99603E+004  8.76993E+004  9.75840E+004  1.09534E+005
  1.21495E+005  1.24593E+005  1.08197E+005  8.95731E+004  7.08418E+004  5.26359E+004
  3.84744E+004  2.82096E+004  2.08639E+004  1.55920E+004  1.17814E+004  9.00338E+003
  6.95996E+003  5.44320E+003  4.30716E+003  3.44871E+003  2.79440E+003  2.29152E+003
  1.90198E+003  1.59799E+003  1.35918E+003  1.17048E+003  1.02069E+003  9.01433E+002
  8.06402E+002  7.30855E+002  6.71221E+002  6.24817E+002  5.89645E+002  5.64222E+002
  5.47425E+002  5.38287E+002  5.35674E+002  5.37732E+002  5.41174E+002  5.41152E+002
  5.33362E+002  5.17187E+002  4.93390E+002  4.61211E+002  4.22796E+002  3.83488E+002
  3.47620E+002  3.17063E+002  2.92018E+002  2.71977E+002  2.56270E+002  2.44292E+002
  2.35582E+002  2.29836E+002  2.26888E+002  2.26696E+002  2.29322E+002  2.34913E+002
  2.43685E+002  2.55889E+002  2.71768E+002  2.91474E+002  3.14939E+002  3.41736E+002
  3.70972E+002  4.01396E+002  4.31828E+002  4.61791E+002  4.91887E+002  5.23558E+002
  5.58503E+002  5.98298E+002  6.44386E+002  6.98266E+002  7.61693E+002  8.36836E+002
  9.26436E+002  1.03398E+003  1.16393E+003  1.32205E+003  1.51584E+003  1.75514E+003
  2.05296E+003  2.42661E+003  2.89932E+003  3.50248E+003  4.27883E+003  5.28708E+003
  6.60844E+003  8.35628E+003  1.06901E+004  1.38365E+004  1.81197E+004  2.40083E+004
  3.21849E+004  4.36537E+004  5.99047E+004  8.31697E+004  1.16822E+005  1.66008E+005
  2.38655E+005  3.47089E+005  5.10659E+005  7.60033E+005  1.14429E+006
  3.14029E+005  2.48090E+005  1.98590E+005  1.61213E+005  1.32815E+005  1.11110E+005
  9.44311E+004  8.15638E+004  7.16197E+004  6.39481E+004  5.80726E+004  5.36458E+004
  5.04171E+004  4.82108E+004  4.69101E+004  4.64479E+004  4.68004E+004  4.79854E+004
  5.00630E+004  5.31391E+004  5.73711E+004  6.29699E+004  7.01805E+004  7.91477E+004
  8.92587E+004  9.65827E+004  9.10141E+004  7.59197E+004  6.25234E+004  4.78315E+004
  3.53174E+004  2.59835E+004  1.92429E+004  1.43889E+004  1.08749E+004  8.31119E+003
  6.42470E+003  5.02416E+003  3.97510E+003  3.18237E+003  2.57818E+003  2.11387E+003
  1.75423E+003  1.47361E+003  1.25320E+003  1.07907E+003  9.40870E+002  8.30867E+002
  7.43241E+002  6.73613E+002  6.18683E+002  5.75968E+002  5.43612E+002  5.20212E+002
  5.04651E+002  4.95864E+002  4.92453E+002  4.92095E+002  4.91015E+002  4.84666E+002
  4.70734E+002  4.50408E+002  4.23878E+002  3.90641E+002  3.53899E+002  3.18349E+002
  2.86919E+002  2.60510E+002  2.38913E+002  2.21535E+002  2.07747E+002  1.97028E+002
  1.88989E+002  1.83374E+002  1.80038E+002  1.78930E+002  1.80076E+002  1.83570E+002
  1.89553E+002  1.98204E+002  2.09704E+002  2.24185E+002  2.41648E+002  2.61861E+002
  2.84284E+002  3.08096E+002  3.32446E+002  3.56880E+002  3.81676E+002  4.07787E+002
  4.36454E+002  4.68889E+002  5.06221E+002  5.49625E+002  6.00484E+002  6.60520E+002
  7.31915E+002  8.17451E+002  9.20689E+002  1.04623E+003  1.20004E+003  1.38998E+003
  1.62640E+003  1.92310E+003  2.29858E+003  2.77786E+003  3.39499E+003  4.19676E+003
  5.24794E+003  6.63893E+003  8.49700E+003  1.10029E+004  1.44154E+004  1.91087E+004
  2.56279E+004  3.47752E+004  4.77411E+004  6.63092E+004  9.31763E+004  1.32458E+005
  1.90494E+005  2.77144E+005  4.07893E+005  6.07284E+005  9.14611E+005
  2.29265E+005  1.81209E+005  1.45094E+005  1.17800E+005  9.70502E+004  8.11823E+004
  6.89847E+004  5.95722E+004  5.22967E+004  4.66831E+004  4.23833E+004  3.91433E+004
  3.67798E+004  3.51644E+004  3.42115E+004  3.38721E+004  3.41290E+004  3.49954E+004
  3.65157E+004  3.87685E+004  4.18710E+004  4.59836E+004  5.13054E+004  5.80231E+004
  6.60402E+004  7.37928E+004  7.51881E+004  6.51048E+004  5.46539E+004  4.34996E+004
  3.26714E+004  2.41802E+004  1.79487E+004  1.34348E+004  1.01587E+004  7.76550E+003
  6.00330E+003  4.69456E+003  3.71407E+003  2.97310E+003  2.40836E+003  1.97437E+003
  1.63825E+003  1.37601E+003  1.17005E+003  1.00736E+003  8.78277E+002  7.75548E+002
  6.93743E+002  6.28765E+002  5.77526E+002  5.37698E+002  5.07521E+002  4.85631E+002
  4.70867E+002  4.61987E+002  4.57219E+002  4.53690E+002  4.47313E+002  4.34584E+002
  4.15635E+002  3.92292E+002  3.63739E+002  3.30352E+002  2.95904E+002  2.64092E+002
  2.36659E+002  2.13843E+002  1.95210E+002  1.80152E+002  1.68105E+002  1.58620E+002
  1.51371E+002  1.46136E+002  1.42784E+002  1.41254E+002  1.41545E+002  1.43708E+002
  1.47836E+002  1.54053E+002  1.62495E+002  1.73274E+002  1.86429E+002  2.01853E+002
  2.19232E+002  2.38046E+002  2.57704E+002  2.77820E+002  2.98486E+002  3.20309E+002
  3.44179E+002  3.71020E+002  4.01715E+002  4.37188E+002  4.78539E+002  5.27148E+002
  5.84774E+002  6.53663E+002  7.36692E+002  8.37575E+002  9.61137E+002  1.11371E+003
  1.30363E+003  1.54205E+003  1.84386E+003  2.22924E+003  2.72566E+003  3.37085E+003
  4.21706E+003  5.33726E+003  6.83418E+003  8.85375E+003  1.16050E+004  1.53902E+004
  2.06499E+004  2.80325E+004  3.85006E+004  5.34966E+004  7.52018E+004  1.06946E+005
  1.53861E+005  2.23928E+005  3.29682E+005  4.91003E+005  7.39715E+005
  1.70069E+005  1.34520E+005  1.07765E+005  8.75213E+004  7.21160E+004  6.03267E+004
  5.12592E+004  4.42592E+004  3.88466E+004  3.46695E+004  3.14692E+004  2.90573E+004
  2.72976E+004  2.60943E+004  2.53842E+004  2.51306E+004  2.53210E+004  2.59652E+004
  2.70966E+004  2.87743E+004  3.10868E+004  3.41562E+004  3.81400E+004  4.32105E+004
  4.94402E+004  5.62679E+004  6.06479E+004  5.63390E+004  4.75595E+004  3.93823E+004
  3.03713E+004  2.27057E+004  1.69209E+004  1.26879E+004  9.60218E+003  7.34332E+003
  5.67811E+003  4.44062E+003  3.51319E+003  2.81218E+003  2.27784E+003  1.86721E+003
  1.54918E+003  1.30108E+003  1.10624E+003  9.52355E+002  8.30271E+002  7.33136E+002
  6.55805E+002  5.94400E+002  5.45989E+002  5.08355E+002  4.79792E+002  4.58926E+002
  4.44479E+002  4.34929E+002  4.28000E+002  4.20253E+002  4.07790E+002  3.89149E+002
  3.66629E+002  3.41133E+002  3.11253E+002  2.78601E+002  2.46901E+002  2.18720E+002
  1.94889E+002  1.75228E+002  1.59195E+002  1.46210E+002  1.35776E+002  1.27507E+002
  1.21123E+002  1.16427E+002  1.13297E+002  1.11663E+002  1.11507E+002  1.12850E+002
  1.15751E+002  1.20296E+002  1.26588E+002  1.34722E+002  1.44754E+002  1.56652E+002
  1.70251E+002  1.85235E+002  2.01212E+002  2.17884E+002  2.35250E+002  2.53684E+002
  2.73816E+002  2.96342E+002  3.21948E+002  3.51361E+002  3.85458E+002  4.25353E+002
  4.72479E+002  5.28671E+002  5.96284E+002  6.78352E+002  7.78821E+002  9.02855E+002
  1.05727E+003  1.25115E+003  1.49666E+003  1.81026E+003  2.21436E+003  2.73977E+003
  3.42914E+003  4.34206E+003  5.56245E+003  7.20955E+003  9.45424E+003  1.25435E+004
  1.68378E+004  2.28673E+004  3.14196E+004  4.36752E+004  6.14195E+004  8.73790E+004
  1.25755E+005  1.83087E+005  2.69644E+005  4.01714E+005  6.05385E+005
  1.28157E+005  1.01476E+005  8.13561E+004  6.61085E+004  5.44906E+004  4.55906E+004
  3.87400E+004  3.34480E+004  2.93543E+004  2.61937E+004  2.37715E+004  2.19455E+004
  2.06129E+004  1.97013E+004  1.91630E+004  1.89703E+004  1.91137E+004  1.96009E+004
  2.04573E+004  2.17280E+004  2.34807E+004  2.58095E+004  2.88376E+004  3.27106E+004
  3.75440E+004  4.31765E+004  4.82058E+004  4.82277E+004  4.17117E+004  3.53633E+004
  2.82491E+004  2.14669E+004  1.61053E+004  1.21130E+004  9.18104E+003  7.02688E+003
  5.43575E+003  4.25202E+003  3.36432E+003  2.69309E+003  2.18135E+003  1.78805E+003
  1.48343E+003  1.24579E+003  1.05917E+003  9.11799E+002  7.94894E+002  7.01896E+002
  6.27871E+002  5.69099E+002  5.22758E+002  4.86694E+002  4.59210E+002  4.38855E+002
  4.24137E+002  4.13109E+002  4.02877E+002  3.89654E+002  3.70729E+002  3.47500E+002
  3.22865E+002  2.95762E+002  2.65311E+002  2.34190E+002  2.05511E+002  1.80786E+002
  1.60196E+002  1.43323E+002  1.29594E+002  1.18476E+002  1.09533E+002  1.02431E+002
  9.69234E+001  9.28354E+001  9.00488E+001  8.84928E+001  8.81364E+001  8.89836E+001
  9.10694E+001  9.44545E+001  9.92172E+001  1.05439E+002  1.13182E+002  1.22459E+002
  1.33197E+002  1.45220E+002  1.58282E+002  1.72172E+002  1.86855E+002  2.02560E+002
  2.19725E+002  2.38871E+002  2.60527E+002  2.85264E+002  3.13779E+002  3.46977E+002
  3.86034E+002  4.32467E+002  4.88225E+002  5.55820E+002  6.38517E+002  7.40583E+002
  8.67654E+002  1.02722E+003  1.22935E+003  1.48760E+003  1.82052E+003  2.25353E+003
  2.82188E+003  3.57481E+003  4.58171E+003  5.94116E+003  7.79449E+003  1.03461E+004
  1.38941E+004  1.88775E+004  2.59483E+004  3.60840E+004  5.07637E+004  7.22460E+004
  1.04013E+005  1.51484E+005  2.23172E+005  3.32585E+005  5.01357E+005
  9.80770E+004  7.77671E+004  6.24156E+004  5.07582E+004  4.18610E+004  3.50361E+004
  2.97772E+004  2.57114E+004  2.25640E+004  2.01328E+004  1.82688E+004  1.68630E+004
  1.58367E+004  1.51344E+004  1.47193E+004  1.45704E+004  1.46803E+004  1.50551E+004
  1.57145E+004  1.66934E+004  1.80443E+004  1.98407E+004  2.21795E+004  2.51795E+004
  2.89562E+004  3.34995E+004  3.81827E+004  4.04491E+004  3.69120E+004  3.15659E+004
  2.61467E+004  2.03573E+004  1.54435E+004  1.16764E+004  8.87396E+003  6.80174E+003
  5.26587E+003  4.12101E+003  3.26148E+003  2.61112E+003  2.11509E+003  1.73377E+003
  1.43840E+003  1.20795E+003  1.02700E+003  8.84093E+002  7.70744E+002  6.80582E+002
  6.08819E+002  5.51834E+002  5.06869E+002  4.71780E+002  4.44819E+002  4.24367E+002
  4.08578E+002  3.94915E+002  3.79877E+002  3.60066E+002  3.35380E+002  3.09610E+002
  2.83755E+002  2.55398E+002  2.25207E+002  1.96249E+002  1.70694E+002  1.49187E+002
  1.31496E+002  1.17085E+002  1.05396E+002  9.59472E+001  8.83571E+001  8.23336E+001
  7.76589E+001  7.41749E+001  7.17716E+001  7.03786E+001  6.99598E+001  7.05088E+001
  7.20458E+001  7.46143E+001  7.82753E+001  8.30981E+001  8.91461E+001  9.64557E+001
  1.05012E+002  1.14731E+002  1.25475E+002  1.37104E+002  1.49585E+002  1.63056E+002
  1.77827E+002  1.94284E+002  2.12836E+002  2.33926E+002  2.58109E+002  2.86120E+002
  3.18931E+002  3.57807E+002  4.04381E+002  4.60759E+002  5.29673E+002  6.14696E+002
  7.20541E+002  8.53472E+002  1.02189E+003  1.23715E+003  1.51473E+003  1.87590E+003
  2.35013E+003  2.97861E+003  3.81937E+003  4.95491E+003  6.50354E+003  8.63635E+003
  1.16030E+004  1.57713E+004  2.16874E+004  3.01704E+004  4.24602E+004  6.04503E+004
  8.70607E+004  1.26836E+005  1.86920E+005  2.78644E+005  4.20165E+005
  7.61973E+004  6.05269E+004  4.86482E+004  3.96055E+004  3.26897E+004  2.73756E+004
  2.32751E+004  2.01014E+004  1.76424E+004  1.57415E+004  1.42833E+004  1.31830E+004
  1.23794E+004  1.18292E+004  1.15038E+004  1.13868E+004  1.14726E+004  1.17658E+004
  1.22822E+004  1.30493E+004  1.41083E+004  1.55172E+004  1.73531E+004  1.97122E+004
  2.26962E+004  2.63466E+004  3.03815E+004  3.34010E+004  3.24508E+004  2.82113E+004
  2.39673E+004  1.92459E+004  1.48583E+004  1.13363E+004  8.65769E+003  6.65410E+003
  5.15960E+003  4.04151E+003  3.20026E+003  2.56291E+003  2.07642E+003  1.70226E+003
  1.41234E+003  1.18612E+003  1.00846E+003  8.68165E+002  7.56880E+002  6.68357E+002
  5.97888E+002  5.41896E+002  4.97631E+002  4.62903E+002  4.35821E+002  4.14465E+002
  3.96452E+002  3.78543E+002  3.57064E+002  3.30502E+002  3.02232E+002  2.75695E+002
  2.48690E+002  2.19535E+002  1.90449E+002  1.64077E+002  1.41594E+002  1.23025E+002
  1.07901E+002  9.56494E+001  8.57479E+001  7.77679E+001  7.13745E+001  6.63115E+001
  6.23864E+001  5.94577E+001  5.74248E+001  5.62211E+001  5.58094E+001  5.61780E+001
  5.73384E+001  5.93223E+001  6.21781E+001  6.59655E+001  7.07455E+001  7.65671E+001
  8.34502E+001  9.13713E+001  1.00265E+002  1.10053E+002  1.20714E+002  1.32341E+002
  1.45151E+002  1.59437E+002  1.75514E+002  1.93729E+002  2.14520E+002  2.38483E+002
  2.66424E+002  2.99410E+002  3.38821E+002  3.86443E+002  4.44593E+002  5.16298E+002
  6.05547E+002  7.17642E+002  8.59690E+002  1.04130E+003  1.27555E+003  1.58046E+003
  1.98094E+003  2.51188E+003  3.22241E+003  4.18238E+003  5.49202E+003  7.29628E+003
  9.80678E+003  1.33352E+004  1.83446E+004  2.55298E+004  3.59423E+004  5.11887E+004
  7.37466E+004  1.07474E+005  1.58433E+005  2.36248E+005  3.56335E+005
  6.00703E+004  4.78230E+004  3.85076E+004  3.13953E+004  2.59419E+004  2.17428E+004
  1.84968E+004  1.59809E+004  1.40294E+004  1.25193E+004  1.13601E+004  1.04848E+004
  9.84517E+003  9.40705E+003  9.14778E+003  9.05439E+003  9.12249E+003  9.35599E+003
  9.76736E+003  1.03786E+004  1.12228E+004  1.23464E+004  1.38112E+004  1.56951E+004
  1.80839E+004  2.10301E+004  2.43992E+004  2.73992E+004  2.79948E+004  2.52285E+004
  2.17313E+004  1.79881E+004  1.42333E+004  1.10257E+004  8.49661E+003  6.56513E+003
  5.10670E+003  4.00759E+003  3.17698E+003  2.54600E+003  2.06359E+003  1.69218E+003
  1.40422E+003  1.17943E+003  1.00286E+003  8.63394E+002  7.52757E+002  6.64731E+002
  5.94620E+002  5.38834E+002  4.94564E+002  4.59490E+002  4.31449E+002  4.08031E+002
  3.86137E+002  3.62010E+002  3.33078E+002  3.01503E+002  2.72420E+002  2.45439E+002
  2.17055E+002  1.87865E+002  1.60621E+002  1.37036E+002  1.17456E+002  1.01516E+002
  8.86374E+001  7.82576E+001  6.99008E+001  6.31885E+001  5.78274E+001  5.35931E+001
  5.03167E+001  4.78727E+001  4.61709E+001  4.51506E+001  4.47761E+001  4.50336E+001
  4.59294E+001  4.74875E+001  4.97473E+001  5.27603E+001  5.65839E+001  6.12728E+001
  6.68669E+001  7.33799E+001  8.07958E+001  8.90837E+001  9.82383E+001  1.08328E+002
  1.19513E+002  1.32020E+002  1.46097E+002  1.62017E+002  1.80126E+002  2.00906E+002
  2.25028E+002  2.53394E+002  2.87184E+002  3.27930E+002  3.77620E+002  4.38851E+002
  5.15040E+002  6.10730E+002  7.32006E+002  8.87093E+002  1.08720E+003  1.34774E+003
  1.69007E+003  2.14405E+003  2.75180E+003  3.57319E+003  4.69412E+003  6.23891E+003
  8.38903E+003  1.14118E+004  1.57047E+004  2.18640E+004  3.07921E+004  4.38684E+004
  6.32207E+004  9.21621E+004  1.35901E+005  2.02705E+005  3.05824E+005
  4.80271E+004  3.83382E+004  3.09403E+004  2.52723E+004  2.09132E+004  1.75479E+004
  1.49409E+004  1.29166E+004  1.13441E+004  1.01259E+004  9.18971E+003  8.48235E+003
  7.96509E+003  7.61059E+003  7.40072E+003  7.32507E+003  7.38020E+003  7.56932E+003
  7.90262E+003  8.39798E+003  9.08229E+003  9.99320E+003  1.11810E+004  1.27090E+004
  1.46476E+004  1.70452E+004  1.98239E+004  2.24839E+004  2.36876E+004  2.22606E+004
  1.94987E+004  1.64918E+004  1.34136E+004  1.06292E+004  8.32304E+003  6.49887E+003
  5.08877E+003  4.00994E+003  3.18687E+003  2.55788E+003  2.07520E+003  1.70271E+003
  1.41350E+003  1.18752E+003  1.00991E+003  8.69565E+002  7.58186E+002  6.69520E+002
  5.98816E+002  5.42401E+002  4.97321E+002  4.60994E+002  4.30802E+002  4.03627E+002
  3.75657E+002  3.43582E+002  3.08112E+002  2.74938E+002  2.46267E+002  2.17945E+002
  1.88471E+002  1.60200E+002  1.35310E+002  1.14515E+002  9.75879E+001  8.39563E+001
  7.30147E+001  6.42357E+001  5.71939E+001  5.15565E+001  4.70676E+001  4.35317E+001
  4.08012E+001  3.87661E+001  3.73470E+001  3.64896E+001  3.61614E+001  3.63485E+001
  3.70542E+001  3.82974E+001  4.01109E+001  4.25397E+001  4.56369E+001  4.94586E+001
  5.40554E+001  5.94633E+001  6.56986E+001  7.27630E+001  8.06683E+001  8.94717E+001
  9.92981E+001  1.10328E+002  1.22765E+002  1.36829E+002  1.52795E+002  1.71053E+002
  1.92161E+002  2.16885E+002  2.46242E+002  2.81560E+002  3.24566E+002  3.77513E+002
  4.43367E+002  5.26067E+002  6.30886E+002  7.64954E+002  9.37985E+002  1.16334E+003
  1.45952E+003  1.85244E+003  2.37861E+003  3.08997E+003  4.06104E+003  5.39969E+003
  7.26347E+003  9.88447E+003  1.36078E+004  1.89512E+004  2.66988E+004  3.80491E+004
  5.48509E+004  7.99839E+004  1.17976E+005  1.76015E+005  2.65623E+005
  3.89170E+004  3.11645E+004  2.52197E+004  2.06470E+004  1.71177E+004  1.43847E+004
  1.22620E+004  1.06100E+004  9.32436E+003  8.32691E+003  7.55947E+003  6.97903E+003
  6.55426E+003  6.26299E+003  6.09051E+003  6.02840E+003  6.07391E+003  6.22976E+003
  6.50439E+003  6.91257E+003  7.47646E+003  8.22706E+003  9.20564E+003  1.04639E+004
  1.20588E+004  1.40279E+004  1.63084E+004  1.85271E+004  1.97560E+004  1.91296E+004
  1.71927E+004  1.47878E+004  1.22950E+004  9.99654E+003  8.01776E+003  6.38090E+003
  5.06478E+003  4.02746E+003  3.21953E+003  2.59362E+003  2.10903E+003  1.73295E+003
  1.43988E+003  1.21038E+003  1.02971E+003  8.86808E+002  7.73291E+002  6.82811E+002
  6.10494E+002  5.52493E+002  5.05582E+002  4.66733E+002  4.32626E+002  3.99322E+002
  3.62966E+002  3.22879E+002  2.84354E+002  2.52105E+002  2.22682E+002  1.92475E+002
  1.62879E+002  1.36376E+002  1.14076E+002  9.59191E+001  8.13477E+001  6.97090E+001
  6.04162E+001  5.29897E+001  4.70527E+001  4.23144E+001  3.85519E+001  3.55954E+001
  3.33165E+001  3.16198E+001  3.04358E+001  2.97172E+001  2.94348E+001  2.95760E+001
  3.01425E+001  3.11497E+001  3.26258E+001  3.46104E+001  3.71524E+001  4.03067E+001
  4.41286E+001  4.86668E+001  5.39573E+001  6.00245E+001  6.68939E+001  7.46186E+001
  8.33007E+001  9.30910E+001  1.04164E+002  1.16706E+002  1.30941E+002  1.47185E+002
  1.65899E+002  1.87740E+002  2.13588E+002  2.44605E+002  2.82308E+002  3.28675E+002
  3.86314E+002  4.58679E+002  5.50400E+002  6.67729E+002  8.19190E+002  1.01650E+003
  1.27591E+003  1.62013E+003  2.08123E+003  2.70481E+003  3.55629E+003  4.73043E+003
  6.36561E+003  8.66577E+003  1.19342E+004  1.66259E+004  2.34303E+004  3.34011E+004
  4.81643E+004  7.02527E+004  1.03650E+005  1.54679E+005  2.33480E+005
  3.19379E+004  2.56690E+004  2.08395E+004  1.71083E+004  1.42170E+004  1.19699E+004
  1.02192E+004  8.85311E+003  7.78758E+003  6.95938E+003  6.32121E+003  5.83798E+003
  5.48404E+003  5.24122E+003  5.09745E+003  5.04583E+003  5.08418E+003  5.21485E+003
  5.44494E+003  5.78682E+003  6.25904E+003  6.88743E+003  7.70619E+003  8.75765E+003
  1.00867E+004  1.17176E+004  1.35807E+004  1.53469E+004  1.63130E+004  1.59786E+004
  1.47108E+004  1.29283E+004  1.09484E+004  9.08137E+003  7.46208E+003  6.09504E+003
  4.95252E+003  4.01098E+003  3.24840E+003  2.63982E+003  2.15873E+003  1.78014E+003
  1.48240E+003  1.24785E+003  1.06250E+003  9.15480E+002  7.98438E+002  7.04908E+002
  6.29823E+002  5.69046E+002  5.18896E+002  4.75642E+002  4.35069E+002  3.92836E+002
  3.47031E+002  3.01948E+002  2.64176E+002  2.32068E+002  2.00340E+002  1.68930E+002
  1.40370E+002  1.16164E+002  9.64466E+001  8.06784E+001  6.81514E+001  5.82076E+001
  5.03025E+001  4.40071E+001  3.89900E+001  3.49972E+001  3.18349E+001  2.93557E+001
  2.74480E+001  2.60292E+001  2.50390E+001  2.44365E+001  2.41963E+001  2.43070E+001
  2.47701E+001  2.55987E+001  2.68173E+001  2.84613E+001  3.05758E+001  3.32131E+001
  3.64298E+001  4.02807E+001  4.48138E+001  5.00679E+001  5.60792E+001  6.28989E+001
  7.06146E+001  7.93562E+001  8.92813E+001  1.00558E+002  1.13376E+002  1.27995E+002
  1.44801E+002  1.64350E+002  1.87414E+002  2.15016E+002  2.48501E+002  2.89630E+002
  3.40717E+002  4.04836E+002  4.86097E+002  5.90053E+002  7.24273E+002  8.99161E+002
  1.12915E+003  1.43442E+003  1.84345E+003  2.39675E+003  3.15249E+003  4.19489E+003
  5.64696E+003  7.69007E+003  1.05939E+004  1.47634E+004  2.08116E+004  2.96764E+004
  4.28048E+004  6.24512E+004  9.21617E+004  1.37567E+005  2.07696E+005
  2.65253E+004  2.14057E+004  1.74426E+004  1.43664E+004  1.19720E+004  1.01037E+004
  8.64277E+003  7.49928E+003  6.60499E+003  5.90835E+003  5.37060E+003  4.96283E+003
  4.66388E+003  4.45869E+003  4.33728E+003  4.29396E+003  4.32698E+003  4.43843E+003
  4.63437E+003  4.92533E+003  5.32702E+003  5.86120E+003  6.55642E+003  7.44720E+003
  8.56754E+003  9.92620E+003  1.14346E+004  1.27677E+004  1.33687E+004  1.30519E+004
  1.21743E+004  1.09193E+004  9.46215E+003  8.01311E+003  6.70557E+003  5.59137E+003
  4.66012E+003  3.87720E+003  3.21603E+003  2.66240E+003  2.20599E+003  1.83517E+003
  1.53692E+003  1.29837E+003  1.10792E+003  9.55802E+002  8.34039E+002  7.36192E+002
  6.56984E+002  5.91849E+002  5.36405E+002  4.85972E+002  4.35671E+002  3.82479E+002
  3.29384E+002  2.84058E+002  2.47279E+002  2.12846E+002  1.78872E+002  1.47630E+002
  1.20973E+002  9.92486E+001  8.19378E+001  6.82636E+001  5.74790E+001  4.89599E+001
  4.22128E+001  3.68573E+001  3.26023E+001  2.92258E+001  2.65587E+001  2.44727E+001
  2.28709E+001  2.16811E+001  2.08515E+001  2.03463E+001  2.01439E+001  2.02346E+001
  2.06198E+001  2.13113E+001  2.23311E+001  2.37110E+001  2.54925E+001  2.77255E+001
  3.04654E+001  3.37699E+001  3.76935E+001  4.22843E+001  4.75859E+001  5.36488E+001
  6.05492E+001  6.84012E+001  7.73515E+001  8.75609E+001  9.92038E+001  1.12501E+002
  1.27775E+002  1.45502E+002  1.66355E+002  1.91245E+002  2.21376E+002  2.58331E+002
  3.04192E+002  3.61722E+002  4.34620E+002  5.27876E+002  6.48293E+002  8.05226E+002
  1.01165E+003  1.28570E+003  1.65299E+003  2.14996E+003  2.82893E+003  3.76566E+003
  5.07086E+003  6.90773E+003  9.51904E+003  1.32693E+004  1.87106E+004  2.66873E+004
  3.85028E+004  5.61879E+004  8.29371E+004  1.23824E+005  1.86984E+005
  2.22778E+004  1.80576E+004  1.47751E+004  1.22148E+004  1.02127E+004  8.64348E+003
  7.41155E+003  6.44385E+003  5.68472E+003  5.09182E+003  4.63319E+003  4.28486E+003
  4.02921E+003  3.85370E+003  3.74999E+003  3.71337E+003  3.74247E+003  3.83915E+003
  4.00868E+003  4.26015E+003  4.60700E+003  5.06775E+003  5.66626E+003  6.43031E+003
  7.38340E+003  8.51690E+003  9.71503E+003  1.06442E+004  1.08891E+004  1.05167E+004
  9.82644E+003  8.89789E+003  7.85979E+003  6.82938E+003  5.86127E+003  4.98552E+003
  4.22583E+003  3.58840E+003  3.05533E+003  2.60097E+003  2.20902E+003  1.87312E+003
  1.59001E+003  1.35530E+003  1.16308E+003  1.00676E+003  8.79932E+002  7.76736E+002
  6.91853E+002  6.20187E+002  5.56445E+002  4.95114E+002  4.32116E+002  3.69014E+002
  3.13836E+002  2.69969E+002  2.31165E+002  1.93541E+002  1.58742E+002  1.28894E+002
  1.04563E+002  8.52478E+001  7.00797E+001  5.81991E+001  4.88802E+001  4.15489E+001
  3.57632E+001  3.11863E+001  2.75620E+001  2.46957E+001  2.24388E+001  2.06789E+001
  1.93308E+001  1.83317E+001  1.76361E+001  1.72133E+001  1.70445E+001  1.71218E+001
  1.74468E+001  1.80307E+001  1.88933E+001  2.00642E+001  2.15818E+001  2.34932E+001
  2.58525E+001  2.87180E+001  3.21480E+001  3.61967E+001  4.09132E+001  4.63477E+001
  5.25663E+001  5.96683E+001  6.77904E+001  7.70933E+001  8.77489E+001  9.99578E+001
  1.13996E+002  1.30272E+002  1.49374E+002  1.72117E+002  1.99589E+002  2.33227E+002
  2.74927E+002  3.27204E+002  3.93423E+002  4.78128E+002  5.87510E+002  7.30078E+002
  9.17638E+002  1.16670E+003  1.50058E+003  1.95243E+003  2.56990E+003  3.42198E+003
  4.60947E+003  6.28104E+003  8.65785E+003  1.20720E+004  1.70265E+004  2.42911E+004
  3.50535E+004  5.11651E+004  7.55382E+004  1.12799E+005  1.70366E+005
  1.89076E+004  1.53973E+004  1.26547E+004  1.05054E+004  8.81647E+003  7.48665E+003
  6.43813E+003  5.61129E+003  4.96041E+003  4.45058E+003  4.05525E+003  3.75446E+003
  3.53346E+003  3.38174E+003  3.29230E+003  3.26125E+003  3.28750E+003  3.37278E+003
  3.52173E+003  3.74227E+003  4.04604E+003  4.44885E+003  4.97058E+003  5.63279E+003
  6.44833E+003  7.38855E+003  8.30579E+003  8.86844E+003  8.83277E+003  8.42442E+003
  7.82241E+003  7.07617E+003  6.30272E+003  5.57592E+003  4.91147E+003  4.30220E+003
  3.74216E+003  3.23661E+003  2.79762E+003  2.42887E+003  2.11824E+003  1.84856E+003
  1.60975E+003  1.39938E+003  1.21747E+003  1.06308E+003  9.33614E+002  8.25224E+002
  7.33223E+002  6.52187E+002  5.76143E+002  5.00097E+002  4.24212E+002  3.56364E+002
  3.02445E+002  2.57005E+002  2.14184E+002  1.74614E+002  1.40566E+002  1.12823E+002
  9.08832E+001  7.37582E+001  6.04402E+001  5.00720E+001  4.19752E+001  3.56294E+001
  3.06399E+001  2.67080E+001  2.36070E+001  2.11645E+001  1.92491E+001  1.77608E+001
  1.66243E+001  1.57840E+001  1.51999E+001  1.48454E+001  1.47045E+001  1.47707E+001
  1.50464E+001  1.55419E+001  1.62761E+001  1.72763E+001  1.85787E+001  2.02283E+001
  2.22775E+001  2.47848E+001  2.78107E+001  3.14145E+001  3.56501E+001  4.05683E+001
  4.62272E+001  5.27097E+001  6.01387E+001  6.86738E+001  7.84949E+001  8.97993E+001
  1.02835E+002  1.17956E+002  1.35680E+002  1.56737E+002  1.82116E+002  2.13137E+002
  2.51544E+002  2.99656E+002  3.60572E+002  4.38478E+002  5.39077E+002  6.70208E+002
  8.42743E+002  1.07190E+003  1.37914E+003  1.79503E+003  2.36346E+003  3.14802E+003
  4.24163E+003  5.78133E+003  7.97102E+003  1.11169E+004  1.56830E+004  2.23790E+004
  3.23006E+004  4.71558E+004  6.96313E+004  1.03996E+005  1.57094E+005
  1.62067E+004  1.32607E+004  1.09498E+004  9.13060E+003  7.69455E+003  6.55857E+003
  5.65891E+003  4.94652E+003  4.38366E+003  3.94136E+003  3.59751E+003  3.33538E+003
  3.14258E+003  3.01028E+003  2.93260E+003  2.90629E+003  2.93056E+003  3.00702E+003
  3.13981E+003  3.33590E+003  3.60542E+003  3.96189E+003  4.42161E+003  5.00003E+003
  5.69842E+003  6.46521E+003  7.12138E+003  7.36958E+003  7.15784E+003  6.74378E+003
  6.19361E+003  5.56676E+003  4.96125E+003  4.42227E+003  3.95354E+003  3.54259E+003
  3.17324E+003  2.83179E+003  2.51202E+003  2.21801E+003  1.95997E+003  1.74251E+003
  1.55815E+003  1.39480E+003  1.24540E+003  1.10884E+003  9.85931E+002  8.76232E+002
  7.77075E+002  6.83795E+002  5.91499E+002  4.99518E+002  4.15536E+002  3.47905E+002
  2.92807E+002  2.42622E+002  1.96591E+002  1.56961E+002  1.24709E+002  9.93087E+001
  7.96045E+001  6.43920E+001  5.26401E+001  4.35338E+001  3.64504E+001  3.09204E+001
  2.65903E+001  2.31935E+001  2.05274E+001  1.84375E+001  1.68056E+001  1.55419E+001
  1.45787E+001  1.38666E+001  1.33707E+001  1.30680E+001  1.29454E+001  1.29983E+001
  1.32291E+001  1.36479E+001  1.42723E+001  1.51280E+001  1.62494E+001  1.76795E+001
  1.94697E+001  2.16781E+001  2.43676E+001  2.76019E+001  3.14414E+001  3.59404E+001
  4.11518E+001  4.71424E+001  5.40143E+001  6.19176E+001  7.10401E+001  8.15911E+001
  9.38105E+001  1.08016E+002  1.24666E+002  1.44417E+002  1.68174E+002  1.97159E+002
  2.32995E+002  2.77842E+002  3.34593E+002  4.07150E+002  5.00831E+002  6.22946E+002
  7.83633E+002  9.97075E+002  1.28329E+003  1.67079E+003  2.20051E+003  2.93175E+003
  3.95121E+003  5.38674E+003  7.42860E+003  1.03625E+004  1.46216E+004  2.08682E+004
  3.01253E+004  4.39871E+004  6.49622E+004  9.70361E+004  1.46601E+005
  1.40234E+004  1.15284E+004  9.56449E+003  8.01253E+003  6.78223E+003  5.80475E+003
  5.02726E+003  4.40907E+003  3.91879E+003  3.53225E+003  3.23093E+003  3.00078E+003
  2.83137E+003  2.71524E+003  2.64745E+003  2.62534E+003  2.64832E+003  2.71795E+003
  2.83795E+003  3.01451E+003  3.25646E+003  3.57526E+003  3.98379E+003  4.49108E+003
  5.08527E+003  5.68939E+003  6.10239E+003  6.10762E+003  5.81473E+003  5.40895E+003
  4.90410E+003  4.37351E+003  3.88801E+003  3.47127E+003  3.12126E+003  2.82740E+003
  2.57716E+003  2.35800E+003  2.15823E+003  1.96864E+003  1.78531E+003  1.61206E+003
  1.45784E+003  1.32766E+003  1.21654E+003  1.11462E+003  1.01507E+003  9.15237E+002
  8.13472E+002  7.07754E+002  5.98913E+002  4.95905E+002  4.10524E+002  3.41953E+002
  2.81457E+002  2.26626E+002  1.79509E+002  1.41243E+002  1.11239E+002  8.81113E+001
  7.03867E+001  5.68013E+001  4.63577E+001  3.82973E+001  3.20518E+001  2.71963E+001
  2.34123E+001  2.04591E+001  1.81530E+001  1.63534E+001  1.49520E+001  1.38669E+001
  1.30371E+001  1.24190E+001  1.19833E+001  1.17114E+001  1.15934E+001  1.16263E+001
  1.18128E+001  1.21621E+001  1.26899E+001  1.34201E+001  1.43852E+001  1.56265E+001
  1.71941E+001  1.91464E+001  2.15482E+001  2.44686E+001  2.79762E+001  3.21336E+001
  3.69955E+001  4.26167E+001  4.90740E+001  5.64930E+001  6.50578E+001  7.49937E+001
  8.65534E+001  1.00040E+002  1.15869E+002  1.34632E+002  1.57165E+002  1.84606E+002
  2.18480E+002  2.60824E+002  3.14369E+002  3.82799E+002  4.71133E+002  5.86272E+002
  7.37782E+002  9.39052E+002  1.20898E+003  1.57447E+003  2.07416E+003  2.76405E+003
  3.72600E+003  5.08072E+003  7.00789E+003  9.77737E+003  1.37982E+004  1.96960E+004
  2.84372E+004  4.15277E+004  6.13378E+004  9.16329E+004  1.38453E+005
  1.22460E+004  1.01126E+004  8.42898E+003  7.09424E+003  6.03232E+003  5.18534E+003
  4.50898E+003  3.96911E+003  3.53940E+003  3.19952E+003  2.93389E+003  2.73064E+003
  2.58097E+003  2.47858E+003  2.41932E+003  2.40101E+003  2.42329E+003  2.48762E+003
  2.59742E+003  2.75819E+003  2.97759E+003  3.26515E+003  3.63022E+003  4.07473E+003
  4.57165E+003  5.01819E+003  5.21291E+003  5.05964E+003  4.74538E+003  4.35257E+003
  3.89700E+003  3.45069E+003  3.05807E+003  2.72859E+003  2.45705E+003  2.23446E+003
  2.05170E+003  1.90027E+003  1.77217E+003  1.65956E+003  1.55487E+003  1.45174E+003
  1.34734E+003  1.24469E+003  1.15104E+003  1.07033E+003  9.96797E+002  9.18338E+002
  8.24802E+002  7.14300E+002  5.97803E+002  4.93796E+002  4.08435E+002  3.34192E+002
  2.67492E+002  2.10279E+002  1.63920E+002  1.27738E+002  1.00024E+002  7.89436E+001
  6.29134E+001  5.06889E+001  4.13282E+001  3.41303E+001  2.85755E+001  2.42767E+001
  2.09434E+001  1.83552E+001  1.63423E+001  1.47738E+001  1.35493E+001  1.25937E+001
  1.18529E+001  1.12905E+001  1.08836E+001  1.06192E+001  1.04908E+001  1.04966E+001
  1.06390E+001  1.09251E+001  1.13679E+001  1.19884E+001  1.28167E+001  1.38924E+001
  1.52643E+001  1.69906E+001  1.91382E+001  2.17817E+001  2.49998E+001  2.88683E+001
  3.34535E+001  3.88092E+001  4.49913E+001  5.20888E+001  6.02581E+001  6.97279E+001
  8.07742E+001  9.37113E+001  1.08932E+002  1.26982E+002  1.48633E+002  1.74954E+002
  2.07394E+002  2.47893E+002  2.99058E+002  3.64412E+002  4.48751E+002  5.58666E+002
  7.03298E+002  8.95437E+002  1.15314E+003  1.50210E+003  1.97925E+003  2.63809E+003
  3.55683E+003  4.85083E+003  6.69183E+003  9.33771E+003  1.31794E+004  1.88151E+004
  2.71683E+004  3.96789E+004  5.86127E+004  8.75695E+004  1.32324E+005
  1.07915E+004  8.94881E+003  7.49188E+003  6.33410E+003  5.41034E+003  4.67122E+003
  4.07901E+003  3.60470E+003  3.22596E+003  2.92555E+003  2.69023E+003  2.50994E+003
  2.37720E+003  2.28669E+003  2.23494E+003  2.22016E+003  2.24219E+003  2.30243E+003
  2.40402E+003  2.55182E+003  2.75244E+003  3.01343E+003  3.34030E+003  3.72679E+003
  4.12877E+003  4.42179E+003  4.43683E+003  4.20401E+003  3.89263E+003  3.51806E+003
  3.11558E+003  2.74281E+003  2.42392E+003  2.16014E+003  1.94491E+003  1.77046E+003
  1.62968E+003  1.51649E+003  1.42564E+003  1.35238E+003  1.29201E+003  1.23954E+003
  1.18962E+003  1.13716E+003  1.07899E+003  1.01573E+003  9.50294E+002  8.81038E+002
  7.98116E+002  6.96464E+002  5.89738E+002  4.92640E+002  4.04107E+002  3.22718E+002
  2.52172E+002  1.94906E+002  1.50360E+002  1.16447E+002  9.08408E+001  7.15234E+001
  5.69104E+001  4.58091E+001  3.73377E+001  3.08474E+001  2.58594E+001  2.20172E+001
  1.90520E+001  1.67573E+001  1.49735E+001  1.35767E+001  1.24732E+001  1.15955E+001
  1.08985E+001  1.03544E+001  9.94807E+000  9.67185E+000  9.52217E+000  9.49763E+000
  9.59877E+000  9.82935E+000  1.01987E+001  1.07240E+001  1.14326E+001  1.23617E+001
  1.35587E+001  1.50811E+001  1.69972E+001  1.93864E+001  2.23376E+001  2.59434E+001
  3.02901E+001  3.54469E+001  4.14653E+001  4.84008E+001  5.63599E+001  6.55419E+001
  7.62347E+001  8.87822E+001  1.03585E+002  1.21160E+002  1.42232E+002  1.67811E+002
  1.99283E+002  2.38519E+002  2.88036E+002  3.51242E+002  4.32775E+002  5.39009E+002
  6.78785E+002  8.64469E+002  1.11352E+003  1.45078E+003  1.91197E+003  2.54881E+003
  3.43694E+003  4.68793E+003  6.46784E+003  9.02612E+003  1.27409E+004  1.81906E+004
  2.62686E+004  3.83677E+004  5.66792E+004  8.46850E+004  1.27970E+005
  9.59724E+003  7.98857E+003  6.71515E+003  5.70154E+003  4.89117E+003  4.24123E+003
  3.71912E+003  3.29984E+003  2.96418E+003  2.69734E+003  2.48796E+003  2.32744E+003
  2.20939E+003  2.12929E+003  2.08424E+003  2.07279E+003  2.09492E+003  2.15200E+003
  2.24689E+003  2.38387E+003  2.56847E+003  2.80617E+003  3.09811E+003  3.42842E+003
  3.73495E+003  3.88297E+003  3.76996E+003  3.51239E+003  3.20937E+003  2.86004E+003
  2.51058E+003  2.20030E+003  1.94005E+003  1.72680E+003  1.55382E+003  1.41436E+003
  1.30263E+003  1.21395E+003  1.14451E+003  1.09119E+003  1.05126E+003  1.02210E+003
  1.00078E+003  9.83694E+002  9.65984E+002  9.41216E+002  9.01433E+002  8.38810E+002
  7.52316E+002  6.57933E+002  5.72188E+002  4.85742E+002  3.94197E+002  3.08575E+002
  2.37175E+002  1.81351E+002  1.38997E+002  1.07227E+002  8.34454E+001  6.55998E+001
  5.21501E+001  4.19646E+001  3.42167E+001  2.83021E+001  2.37749E+001  2.03018E+001
  1.76290E+001  1.55599E+001  1.39415E+001  1.26564E+001  1.16189E+001  1.07717E+001
  1.00802E+001  9.52657E+000  9.10277E+000  8.80514E+000  8.63117E+000  8.57818E+000
  8.64375E+000  8.82761E+000  9.13461E+000  9.57803E+000  1.01818E+001  1.09809E+001
  1.20208E+001  1.33576E+001  1.50598E+001  1.72099E+001  1.99052E+001  2.32544E+001
  2.73686E+001  3.23464E+001  3.82593E+001  4.51529E+001  5.30836E+001  6.21858E+001
  7.27196E+001  8.50523E+001  9.96182E+001  1.16939E+002  1.37706E+002  1.62887E+002
  1.93818E+002  2.32319E+002  2.80853E+002  3.42750E+002  4.22554E+002  5.26502E+002
  6.63247E+002  8.44892E+002  1.08852E+003  1.41844E+003  1.86961E+003  2.49263E+003
  3.36152E+003  4.58547E+003  6.32697E+003  8.83012E+003  1.24649E+004  1.77975E+004
  2.57021E+004  3.75412E+004  5.54593E+004  8.28622E+004  1.25212E+005
  8.61548E+003  7.19520E+003  6.07020E+003  5.17389E+003  4.45637E+003  3.88001E+003
  3.41617E+003  3.04301E+003  2.74372E+003  2.50544E+003  2.31831E+003  2.17488E+003
  2.06964E+003  1.99872E+003  1.95968E+003  1.95135E+003  1.97384E+003  2.02846E+003
  2.11779E+003  2.24556E+003  2.41615E+003  2.63273E+003  2.89134E+003  3.16513E+003
  3.37527E+003  3.39592E+003  3.20950E+003  2.95317E+003  2.66033E+003  2.34191E+003
  2.04175E+003  1.78333E+003  1.56955E+003  1.39553E+003  1.25488E+003  1.14180E+003
  1.05150E+003  9.80192E+002  9.24900E+002  8.83318E+002  8.53627E+002  8.34333E+002
  8.24053E+002  8.21197E+002  8.23365E+002  8.26079E+002  8.20153E+002  7.88224E+002
  7.11611E+002  6.11748E+002  5.39510E+002  4.67817E+002  3.79110E+002  2.93732E+002
  2.23701E+002  1.69990E+002  1.29786E+002  9.98823E+001  7.76149E+001  6.09646E+001
  4.84512E+001  3.90005E+001  3.18332E+001  2.63799E+001  2.22198E+001  1.90357E+001
  1.65836E+001  1.46734E+001  1.31580E+001  1.19282E+001  1.09095E+001  1.00567E+001
  9.34685E+000  8.77050E+000  8.32424E+000  8.00570E+000  7.81119E+000  7.73535E+000
  7.77216E+000  7.91726E+000  8.17136E+000  8.54403E+000  9.05623E+000  9.74053E+000
  1.06402E+001  1.18093E+001  1.33150E+001  1.52408E+001  1.76890E+001  2.07808E+001
  2.46507E+001  2.94328E+001  3.52397E+001  4.21423E+001  5.01773E+001  5.94070E+001
  7.00131E+001  8.23426E+001  9.68673E+001  1.14145E+002  1.34867E+002  1.59972E+002
  1.90763E+002  2.29028E+002  2.77197E+002  3.38571E+002  4.17646E+002  5.20605E+002
  6.56016E+002  8.35864E+002  1.07706E+003  1.40369E+003  1.85034E+003  2.46713E+003
  3.32734E+003  4.53906E+003  6.26316E+003  8.74129E+003  1.23397E+004  1.76188E+004
  2.54437E+004  3.71628E+004  5.48971E+004  8.20145E+004  1.23912E+005
  7.80915E+003  6.54042E+003  5.53527E+003  4.73410E+003  4.09234E+003  3.57638E+003
  3.16075E+003  2.82601E+003  2.55729E+003  2.34320E+003  2.17507E+003  2.04635E+003
  1.95225E+003  1.88940E+003  1.85573E+003  1.85031E+003  1.87331E+003  1.92598E+003
  2.01062E+003  2.13036E+003  2.28836E+003  2.48510E+003  2.71064E+003  2.92618E+003
  3.04143E+003  2.96253E+003  2.74674E+003  2.49838E+003  2.21902E+003  1.93399E+003
  1.67739E+003  1.46128E+003  1.28425E+003  1.14082E+003  1.02518E+003  9.32368E+002
  8.58371E+002  8.00053E+002  7.55000E+002  7.21379E+002  6.97820E+002  6.83315E+002
  6.77104E+002  6.78520E+002  6.86651E+002  6.99487E+002  7.11571E+002  7.08584E+002
  6.62983E+002  5.67874E+002  4.93588E+002  4.38917E+002  3.60810E+002  2.79718E+002
  2.12372E+002  1.60909E+002  1.22598E+002  9.42248E+001  7.31632E+001  5.74536E+001
  4.56740E+001  3.67990E+001  3.00861E+001  2.49921E+001  2.11129E+001  1.81415E+001
  1.58399E+001  1.40238E+001  1.25539E+001  1.13326E+001  1.02989E+001  9.42060E+000
  8.68410E+000  8.08504E+000  7.62109E+000  7.28834E+000  7.08020E+000  6.98785E+000
  7.00176E+000  7.11411E+000  7.32235E+000  7.63325E+000  8.06542E+000  8.64923E+000
  9.42554E+000  1.04458E+001  1.17749E+001  1.34950E+001  1.57099E+001  1.85483E+001
  2.21622E+001  2.67191E+001  3.23811E+001  3.92745E+001  4.74644E+001  5.69762E+001
  6.78925E+001  8.04742E+001  9.51900E+001  1.12650E+002  1.33582E+002  1.58925E+002
  1.89962E+002  2.28470E+002  2.76873E+002  3.38474E+002  4.17780E+002  5.20987E+002
  6.56681E+002  8.36870E+002  1.07850E+003  1.40568E+003  1.85307E+003  2.47086E+003
  3.33242E+003  4.54599E+003  6.27265E+003  8.75431E+003  1.23576E+004  1.76432E+004
  2.54766E+004  3.72058E+004  5.49496E+004  8.20685E+004  1.23937E+005
  7.14925E+003  6.00214E+003  5.09343E+003  4.36911E+003  3.78880E+003  3.32212E+003
  2.94605E+003  2.64307E+003  2.39979E+003  2.20601E+003  2.05395E+003  1.93779E+003
  1.85328E+003  1.79746E+003  1.76853E+003  1.76574E+003  1.78931E+003  1.84039E+003
  1.92099E+003  2.03358E+003  2.17993E+003  2.35739E+003  2.54910E+003  2.70440E+003
  2.73136E+003  2.58661E+003  2.36720E+003  2.12665E+003  1.86465E+003  1.61242E+003
  1.39300E+003  1.21108E+003  1.06312E+003  9.43644E+002  8.47500E+002  7.70422E+002
  7.09026E+002  6.60683E+002  6.23386E+002  5.95627E+002  5.76303E+002  5.64643E+002
  5.60138E+002  5.62466E+002  5.71321E+002  5.85937E+002  6.03631E+002  6.15605E+002
  5.99032E+002  5.26967E+002  4.45495E+002  4.02525E+002  3.40896E+002  2.67318E+002
  2.03407E+002  1.54057E+002  1.17289E+002  9.00973E+001  6.99475E+001  5.49445E+001
  4.37160E+001  3.52734E+001  2.89003E+001  2.40705E+001  2.03895E+001  1.75558E+001
  1.53362E+001  1.35538E+001  1.20808E+001  1.08343E+001  9.76734E+000  8.85795E+000
  8.09801E+000  7.48390E+000  7.01120E+000  6.67247E+000  6.45735E+000  6.35356E+000
  6.34858E+000  6.43210E+000  6.59954E+000  6.85602E+000  7.21854E+000  7.71552E+000
  8.38534E+000  9.27665E+000  1.04512E+001  1.19886E+001  1.39914E+001  1.65906E+001
  1.99490E+001  2.42595E+001  2.97308E+001  3.65572E+001  4.48745E+001  5.47334E+001
  6.61507E+001  7.92591E+001  9.44469E+001  1.12348E+002  1.33758E+002  1.59651E+002
  1.91319E+002  2.30543E+002  2.79767E+002  3.42333E+002  4.22809E+002  5.27475E+002
  6.65031E+002  8.47646E+002  1.09249E+003  1.42398E+003  1.87721E+003  2.50301E+003
  3.37566E+003  4.60474E+003  6.35324E+003  8.86589E+003  1.25134E+004  1.78624E+004
  2.57865E+004  3.76446E+004  5.55683E+004  8.29269E+004  1.25084E+005
  6.61289E+003  5.56292E+003  4.73138E+003  4.06871E+003  3.53788E+003  3.11104E+003
  2.76712E+003  2.49009E+003  2.26774E+003  2.09078E+003  1.95213E+003  1.84654E+003
  1.77016E+003  1.72035E+003  1.69554E+003  1.69507E+003  1.71918E+003  1.76892E+003
  1.84596E+003  1.95205E+003  2.08734E+003  2.24547E+003  2.40188E+003  2.49594E+003
  2.44751E+003  2.26864E+003  2.05513E+003  1.82229E+003  1.58032E+003  1.35828E+003
  1.16991E+003  1.01551E+003  8.90575E+002  7.89945E+002  7.09085E+002  6.44318E+002
  5.92760E+002  5.52184E+002  5.20897E+002  4.97630E+002  4.81465E+002  4.71771E+002
  4.68162E+002  4.70445E+002  4.78537E+002  4.92211E+002  5.10255E+002  5.27802E+002
  5.29567E+002  4.86109E+002  4.06004E+002  3.63439E+002  3.20071E+002  2.56690E+002
  1.96791E+002  1.49336E+002  1.13739E+002  8.73847E+001  6.78680E+001  5.33539E+001
  4.25070E+001  3.43632E+001  2.82214E+001  2.35632E+001  1.99980E+001  1.72273E+001
  1.50238E+001  1.32216E+001  1.17085E+001  1.04166E+001  9.31042E+000  8.37379E+000
  7.59896E+000  6.97945E+000  6.50658E+000  6.16857E+000  5.95119E+000  5.83912E+000
  5.81760E+000  5.87487E+000  6.00559E+000  6.21426E+000  6.51687E+000  6.94005E+000
  7.51981E+000  8.30202E+000  9.34536E+000  1.07259E+001  1.25433E+001  1.49274E+001
  1.80460E+001  2.21081E+001  2.73592E+001  3.40591E+001  4.24342E+001  5.26185E+001
  6.46371E+001  7.85139E+001  9.44878E+001  1.13140E+002  1.35323E+002  1.62089E+002
  1.94774E+002  2.35187E+002  2.85819E+002  3.50085E+002  4.32662E+002  5.39983E+002
  6.80964E+002  8.68064E+002  1.11886E+003  1.45835E+003  1.92245E+003  2.56314E+003
  3.45641E+003  4.71423E+003  6.50315E+003  9.07295E+003  1.28016E+004  1.82656E+004
  2.63519E+004  3.84347E+004  5.66575E+004  8.43809E+004  1.26888E+005
  6.18202E+003  5.20893E+003  4.43855E+003  3.82484E+003  3.33340E+003  2.93839E+003
  2.62024E+003  2.36412E+003  2.15873E+003  1.99546E+003  1.86782E+003  1.77094E+003
  1.70132E+003  1.65656E+003  1.63523E+003  1.63674E+003  1.66133E+003  1.70990E+003
  1.78374E+003  1.88380E+003  2.00828E+003  2.14655E+003  2.26586E+003  2.29992E+003
  2.19423E+003  2.00409E+003  1.79713E+003  1.57324E+003  1.35215E+003  1.15675E+003
  9.94002E+002  8.61697E+002  7.55054E+002  6.69329E+002  6.00523E+002  5.45451E+002
  5.01632E+002  4.67158E+002  4.40582E+002  4.20824E+002  4.07102E+002  3.98885E+002
  3.95854E+002  3.97873E+002  4.04942E+002  4.17056E+002  4.33740E+002  4.52446E+002
  4.63859E+002  4.44413E+002  3.77962E+002  3.27165E+002  2.98446E+002  2.47541E+002
  1.92374E+002  1.46643E+002  1.11862E+002  8.60152E+001  6.68646E+001  5.26311E+001
  4.20034E+001  3.40288E+001  2.80104E+001  2.34300E+001  1.98966E+001  1.71142E+001
  1.48654E+001  1.29991E+001  1.14198E+001  1.00728E+001  8.92909E+000  7.97265E+000
  7.19190E+000  6.57503E+000  6.10811E+000  5.77493E+000  5.55784E+000  5.43908E+000
  5.40248E+000  5.43584E+000  5.53398E+000  5.70150E+000  5.95364E+000  6.31542E+000
  6.82071E+000  7.51299E+000  8.44809E+000  9.69857E+000  1.13602E+001  1.35602E+001
  1.64669E+001  2.02983E+001  2.53256E+001  3.18622E+001  4.02252E+001  5.06646E+001
  6.32904E+001  7.80950E+001  9.51564E+001  1.14908E+002  1.38202E+002  1.66183E+002
  2.00273E+002  2.42347E+002  2.94968E+002  3.61658E+002  4.47255E+002  5.58411E+002
  7.04348E+002  8.97950E+002  1.15738E+003  1.50847E+003  1.98830E+003  2.65052E+003
  3.57347E+003  4.87250E+003  6.71887E+003  9.36894E+003  1.32093E+004  1.88273E+004
  2.71200E+004  3.94643E+004  5.79778E+004  8.59121E+004  1.28232E+005
  5.84248E+003  4.92928E+003  4.20659E+003  3.63111E+003  3.17050E+003  2.80045E+003
  2.50260E+003  2.26300E+003  2.07106E+003  1.91872E+003  1.79990E+003  1.71006E+003
  1.64593E+003  1.60530E+003  1.58683E+003  1.58999E+003  1.61496E+003  1.66247E+003
  1.73341E+003  1.82773E+003  1.94139E+003  2.05880E+003  2.13934E+003  2.11777E+003
  1.97474E+003  1.78519E+003  1.58307E+003  1.36977E+003  1.16887E+003  9.96354E+002
  8.54583E+002  7.40035E+002  6.47977E+002  5.74092E+002  5.14844E+002  4.67450E+002
  4.29756E+002  4.00109E+002  3.77257E+002  3.60268E+002  3.48468E+002  3.41399E+002
  3.38790E+002  3.40534E+002  3.46658E+002  3.57251E+002  3.72199E+002  3.90249E+002
  4.06015E+002  4.03152E+002  3.57297E+002  2.99083E+002  2.76234E+002  2.39221E+002
  1.89882E+002  1.45874E+002  1.11604E+002  8.59508E+001  6.69071E+001  5.27500E+001
  4.21802E+001  3.42437E+001  2.82373E+001  2.36367E+001  2.00483E+001  1.71816E+001
  1.48323E+001  1.28668E+001  1.12048E+001  9.79957E+000  8.62267E+000  7.65343E+000
  6.87349E+000  6.26439E+000  5.80672E+000  5.48019E+000  5.26434E+000  5.13971E+000
  5.08952E+000  5.10188E+000  5.17235E+000  5.30577E+000  5.51674E+000  5.82884E+000
  6.27430E+000  6.89475E+000  7.74356E+000  8.89012E+000  1.04265E+001  1.24765E+001
  1.52070E+001  1.88404E+001  2.36644E+001  3.00329E+001  3.83412E+001  4.89614E+001
  6.21400E+001  7.79313E+001  9.63129E+001  1.17517E+002  1.42291E+002  1.71845E+002
  2.07724E+002  2.51909E+002  3.07070E+002  3.76873E+002  4.66356E+002  5.82459E+002
  7.34795E+002  9.36790E+002  1.20736E+003  1.57337E+003  2.07337E+003  2.76303E+003
  3.72351E+003  5.07398E+003  6.99072E+003  9.73611E+003  1.37028E+004  1.94804E+004
  2.79548E+004  4.04545E+004  5.89569E+004  8.63710E+004  1.26911E+005
  5.58336E+003  4.71552E+003  4.02900E+003  3.48255E+003  3.04539E+003  2.69439E+003
  2.41205E+003  2.18514E+003  2.00356E+003  1.85968E+003  1.74772E+003  1.66339E+003
  1.60360E+003  1.56625E+003  1.55007E+003  1.55456E+003  1.57982E+003  1.62638E+003
  1.69463E+003  1.78338E+003  1.88590E+003  1.98108E+003  2.02178E+003  1.95227E+003
  1.78941E+003  1.60371E+003  1.40536E+003  1.20382E+003  1.02148E+003  8.68254E+002
  7.43592E+002  6.43332E+002  5.62939E+002  4.98498E+002  4.46863E+002  4.05580E+002
  3.72757E+002  3.46947E+002  3.27056E+002  3.12267E+002  3.01992E+002  2.95831E+002
  2.93549E+002  2.95053E+002  3.00381E+002  3.09655E+002  3.22935E+002  3.39676E+002
  3.56886E+002  3.64095E+002  3.38734E+002  2.81916E+002  2.54642E+002  2.30798E+002
  1.88839E+002  1.46857E+002  1.12897E+002  8.71581E+001  6.79727E+001  5.36902E+001
  4.30149E+001  3.49804E+001  2.88691E+001  2.41457E+001  2.04150E+001  1.73956E+001
  1.48997E+001  1.28099E+001  1.10558E+001  9.59246E+000  8.38648E+000  7.40914E+000
  6.63369E+000  6.03461E+000  5.58723E+000  5.26771E+000  5.05339E+000  4.92383E+000
  4.86226E+000  4.85754E+000  4.90600E+000  5.01267E+000  5.19150E+000  5.46510E+000
  5.86461E+000  6.43027E+000  7.21350E+000  8.28112E+000  9.72211E+000  1.16572E+001
  1.42514E+001  1.77290E+001  2.23886E+001  2.86132E+001  3.68612E+001  4.76155E+001
  6.12771E+001  7.80350E+001  9.78636E+001  1.20810E+002  1.47426E+002  1.78905E+002
  2.16921E+002  2.63605E+002  3.21773E+002  3.95267E+002  4.89368E+002  6.11352E+002
  7.71290E+002  9.83238E+002  1.26697E+003  1.65052E+003  2.17401E+003  2.89523E+003
  3.89800E+003  5.30462E+003  7.29430E+003  1.01303E+004  1.41991E+004  2.00656E+004
  2.85491E+004  4.08219E+004  5.85383E+004  8.40135E+004  1.20503E+005
  5.39650E+003  4.56133E+003  3.90089E+003  3.37542E+003  2.95525E+003  2.61807E+003
  2.34704E+003  2.12940E+003  1.95545E+003  1.81783E+003  1.71098E+003  1.63079E+003
  1.57428E+003  1.53944E+003  1.52505E+003  1.53058E+003  1.55605E+003  1.60174E+003
  1.66747E+003  1.75065E+003  1.84140E+003  1.91270E+003  1.91360E+003  1.80626E+003
  1.63564E+003  1.45267E+003  1.25815E+003  1.06871E+003  9.02813E+002  7.65669E+002
  6.54925E+002  5.66172E+002  4.95135E+002  4.38251E+002  3.92701E+002  3.56299E+002
  3.27365E+002  3.04618E+002  2.87089E+002  2.74055E+002  2.64997E+002  2.59560E+002
  2.57534E+002  2.58841E+002  2.63516E+002  2.71688E+002  2.83496E+002  2.98768E+002
  3.15909E+002  3.28516E+002  3.19356E+002  2.73424E+002  2.36377E+002  2.21232E+002
  1.88374E+002  1.49200E+002  1.15559E+002  8.95339E+001  6.99912E+001  5.53944E+001
  4.44539E+001  3.61846E+001  2.98489E+001  2.49006E+001  2.09461E+001  1.77169E+001
  1.50410E+001  1.28125E+001  1.09637E+001  9.44452E+000  8.21258E+000  7.22932E+000
  6.45933E+000  5.87033E+000  5.43289E+000  5.12013E+000  4.90777E+000  4.77488E+000
  4.70504E+000  4.68787E+000  4.72029E+000  4.80746E+000  4.96301E+000  5.20907E+000
  5.57607E+000  6.10322E+000  6.84050E+000  7.85289E+000  9.22727E+000  1.10823E+001
  1.35818E+001  1.69514E+001  2.14976E+001  2.76256E+001  3.58424E+001  4.67242E+001
  6.08186E+001  7.84830E+001  9.97747E+001  1.24628E+002  1.53358E+002  1.87043E+002
  2.27450E+002  2.76884E+002  3.38344E+002  4.15881E+002  5.15043E+002  6.43465E+002
  8.11707E+002  1.03447E+003  1.33237E+003  1.73457E+003  2.28250E+003  3.03545E+003
  4.07850E+003  5.53389E+003  7.57699E+003  1.04579E+004  1.45294E+004  2.02828E+004
  2.83924E+004  3.97804E+004  5.57241E+004  7.80324E+004  1.09271E+005
  5.27615E+003  4.46224E+003  3.81883E+003  3.30710E+003  2.89810E+003  2.57006E+003
  2.30656E+003  2.09513E+003  1.92632E+003  1.79296E+003  1.68964E+003  1.61234E+003
  1.55817E+003  1.52516E+003  1.51209E+003  1.51843E+003  1.54405E+003  1.58896E+003
  1.65226E+003  1.72970E+003  1.80768E+003  1.85332E+003  1.81595E+003  1.68158E+003
  1.50915E+003  1.32680E+003  1.13669E+003  9.58950E+002  8.07258E+002  6.83400E+002
  5.83952E+002  5.04469E+002  4.40943E+002  3.90117E+002  3.49440E+002  3.16945E+002
  2.91123E+002  2.70826E+002  2.55186E+002  2.43556E+002  2.35469E+002  2.30609E+002
  2.28788E+002  2.29931E+002  2.34072E+002  2.41334E+002  2.51879E+002  2.65721E+002
  2.82036E+002  2.96980E+002  2.98594E+002  2.67841E+002  2.24339E+002  2.09864E+002
  1.86937E+002  1.51959E+002  1.19047E+002  9.27379E+001  7.27260E+001  5.76823E+001
  4.63485E+001  3.77263E+001  3.10617E+001  2.58027E+001  2.15633E+001  1.80892E+001
  1.52201E+001  1.28531E+001  1.09151E+001  9.34556E+000  8.09099E+000  7.10280E+000
  6.33769E+000  5.75759E+000  5.32907E+000  5.02279E+000  4.81324E+000  4.67919E+000
  4.60459E+000  4.57967E+000  4.60190E+000  4.67674E+000  4.81797E+000  5.04751E+000
  5.39528E+000  5.89970E+000  6.60986E+000  7.58978E+000  8.92545E+000  1.07349E+001
  1.31820E+001  1.64947E+001  2.09869E+001  2.70816E+001  3.53243E+001  4.63658E+001
  6.08780E+001  7.93815E+001  1.02060E+002  1.28810E+002  1.59735E+002  1.95730E+002
  2.38586E+002  2.90781E+002  3.55518E+002  4.37068E+002  5.41247E+002  6.76031E+002
  8.52417E+002  1.08565E+003  1.39697E+003  1.81619E+003  2.38519E+003  3.16288E+003
  4.23192E+003  5.70740E+003  7.74767E+003  1.05673E+004  1.44532E+004  1.97879E+004
  2.70909E+004  3.70871E+004  5.07880E+004  6.95561E+004  9.51650E+004
  5.21873E+003  4.41552E+003  3.78075E+003  3.27606E+003  2.87286E+003  2.54962E+003
  2.29013E+003  2.08208E+003  1.91613E+003  1.78519E+003  1.68393E+003  1.60838E+003
  1.55569E+003  1.52388E+003  1.51175E+003  1.51868E+003  1.54443E+003  1.58862E+003
  1.64952E+003  1.72081E+003  1.78467E+003  1.80291E+003  1.73036E+003  1.57850E+003
  1.40544E+003  1.22220E+003  1.03707E+003  8.70102E+002  7.30435E+002  6.17465E+002
  5.27153E+002  4.55125E+002  3.97625E+002  3.51653E+002  3.14877E+002  2.85508E+002
  2.62176E+002  2.43839E+002  2.29709E+002  2.19200E+002  2.11890E+002  2.07490E+002
  2.05828E+002  2.06835E+002  2.10537E+002  2.17043E+002  2.26510E+002  2.39018E+002
  2.54126E+002  2.69443E+002  2.76905E+002  2.59714E+002  2.18031E+002  1.97225E+002
  1.82289E+002  1.53198E+002  1.22071E+002  9.59105E+001  7.55763E+001  6.01107E+001
  4.83545E+001  3.93290E+001  3.22847E+001  2.66785E+001  2.21395E+001  1.84259E+001
  1.53812E+001  1.28967E+001  1.08873E+001  9.27962E+000  8.00893E+000  7.01810E+000
  6.25769E+000  5.68534E+000  5.26475E+000  4.96476E+000  4.75898E+000  4.62596E+000
  4.54995E+000  4.52178E+000  4.53966E+000  4.60967E+000  4.74588E+000  4.97011E+000
  5.31183E+000  5.80900E+000  6.51040E+000  7.48014E+000  8.80459E+000  1.06028E+001
  1.30405E+001  1.63498E+001  2.08529E+001  2.69890E+001  3.53352E+001  4.65992E+001
  6.15472E+001  8.08278E+001  1.04739E+002  1.33179E+002  1.66094E+002  2.04196E+002
  2.49255E+002  3.03887E+002  3.71486E+002  4.56525E+002  5.65040E+002  7.05262E+002
  8.88461E+002  1.13013E+003  1.45162E+003  1.88236E+003  2.46279E+003  3.24806E+003
  4.31234E+003  5.75379E+003  7.70029E+003  1.03179E+004  1.38265E+004  1.85254E+004
  2.48247E+004  3.32670E+004  4.45467E+004  5.95681E+004  7.95760E+004
  5.22266E+003  4.42002E+003  3.78585E+003  3.28180E+003  2.87925E+003  2.55668E+003
  2.29786E+003  2.09048E+003  1.92521E+003  1.79495E+003  1.69438E+003  1.61951E+003
  1.56749E+003  1.53633E+003  1.52479E+003  1.53216E+003  1.55801E+003  1.60154E+003
  1.65992E+003  1.72438E+003  1.77236E+003  1.76172E+003  1.65838E+003  1.49579E+003
  1.32071E+003  1.13597E+003  9.56054E+002  7.98606E+002  6.68940E+002  5.64810E+002
  4.81844E+002  4.15787E+002  3.63102E+002  3.21004E+002  2.87342E+002  2.60466E+002
  2.39119E+002  2.22344E+002  2.09417E+002  1.99801E+002  1.93108E+002  1.89071E+002
  1.87532E+002  1.88421E+002  1.91755E+002  1.97623E+002  2.06152E+002  2.17407E+002
  2.31066E+002  2.45409E+002  2.54707E+002  2.45982E+002  2.11897E+002  1.85085E+002
  1.72985E+002  1.50328E+002  1.22512E+002  9.75305E+001  7.74554E+001  6.18790E+001
  4.98617E+001  4.05193E+001  3.31536E+001  2.72573E+001  2.24826E+001  1.85963E+001
  1.54376E+001  1.28854E+001  1.08408E+001  9.21885E+000  7.94603E+000  6.95965E+000
  6.20678E+000  5.64285E+000  5.23016E+000  4.93673E+000  4.73574E+000  4.60584E+000
  4.53174E+000  4.50507E+000  4.52492E+000  4.59811E+000  4.73896E+000  4.96916E+000
  5.31791E+000  5.82313E+000  6.53408E+000  7.51594E+000  8.85691E+000  1.06787E+001
  1.31512E+001  1.65129E+001  2.10959E+001  2.73559E+001  3.58958E+001  4.74636E+001
  6.28832E+001  8.28727E+001  1.07782E+002  1.37496E+002  1.71860E+002  2.11484E+002
  2.58136E+002  3.14530E+002  3.84192E+002  4.71723E+002  5.83276E+002  7.27164E+002
  9.14642E+002  1.16095E+003  1.48663E+003  1.91922E+003  2.49508E+003  3.26139E+003
  4.27821E+003  5.62134E+003  7.38758E+003  9.70458E+003  1.27433E+004  1.67272E+004
  2.19379E+004  2.87357E+004  3.76104E+004  4.92605E+004  6.46955E+004
  5.28832E+003  4.47617E+003  3.83463E+003  3.32486E+003  2.91786E+003  2.59186E+003
  2.33042E+003  2.12106E+003  1.95434E+003  1.82307E+003  1.72184E+003  1.64663E+003
  1.59452E+003  1.56348E+003  1.55221E+003  1.55989E+003  1.58584E+003  1.62869E+003
  1.68429E+003  1.74088E+003  1.77083E+003  1.73030E+003  1.60116E+003  1.43135E+003
  1.25210E+003  1.06584E+003  8.90971E+002  7.41649E+002  6.20144E+002  5.23104E+002
  4.45986E+002  3.84667E+002  3.35798E+002  2.96768E+002  2.65569E+002  2.40666E+002
  2.20889E+002  2.05347E+002  1.93371E+002  1.84459E+002  1.78251E+002  1.74497E+002
  1.73045E+002  1.73825E+002  1.76841E+002  1.82147E+002  1.89816E+002  1.99825E+002
  2.11762E+002  2.24003E+002  2.31873E+002  2.25767E+002  1.99673E+002  1.74282E+002
  1.61397E+002  1.42871E+002  1.18964E+002  9.62376E+001  7.72465E+001  6.20943E+001
  5.01554E+001  4.07296E+001  3.32291E+001  2.72102E+001  2.23530E+001  1.84282E+001
  1.52648E+001  1.27284E+001  1.07087E+001  9.11329E+000  7.86482E+000  6.89916E+000
  6.16325E+000  5.61293E+000  5.21106E+000  4.92620E+000  4.73217E+000  4.60831E+000
  4.54027E+000  4.52070E+000  4.54962E+000  4.63445E+000  4.78974E+000  5.03713E+000
  5.40594E+000  5.93464E+000  6.67377E+000  7.69065E+000  9.07666E+000  1.09580E+001
  1.35110E+001  1.69827E+001  2.17178E+001  2.81877E+001  3.70154E+001  4.89695E+001
  6.48869E+001  8.54752E+001  1.11039E+002  1.41398E+002  1.76371E+002  2.16612E+002
  2.63967E+002  3.21202E+002  3.91874E+002  4.80589E+002  5.93456E+002  7.38627E+002
  9.26947E+002  1.17273E+003  1.49464E+003  1.91654E+003  2.46828E+003  3.18648E+003
  4.11599E+003  5.31319E+003  6.85132E+003  8.82535E+003  1.13545E+004  1.45883E+004
  1.87246E+004  2.40432E+004  3.09470E+004  4.00149E+004  5.20698E+004
  5.41801E+003  4.58597E+003  3.92884E+003  3.40681E+003  2.99016E+003  2.65654E+003
  2.38911E+003  2.17508E+003  2.00474E+003  1.87074E+003  1.76751E+003  1.69094E+003
  1.63800E+003  1.60659E+003  1.59530E+003  1.60316E+003  1.62918E+003  1.67127E+003
  1.72360E+003  1.77083E+003  1.78021E+003  1.70941E+003  1.55924E+003  1.38287E+003
  1.19764E+003  1.01002E+003  8.39674E+002  6.97033E+002  5.82032E+002  4.90570E+002
  4.18031E+002  3.60411E+002  3.14519E+002  2.77880E+002  2.48600E+002  2.25234E+002
  2.06679E+002  1.92098E+002  1.80860E+002  1.72494E+002  1.66658E+002  1.63115E+002
  1.61717E+002  1.62386E+002  1.65101E+002  1.69871E+002  1.76671E+002  1.85304E+002
  1.95061E+002  2.03989E+002  2.07728E+002  1.99860E+002  1.80218E+002  1.63036E+002
  1.50904E+002  1.33657E+002  1.12533E+002  9.21979E+001  7.47338E+001  6.04183E+001
  4.88881E+001  3.96502E+001  3.22520E+001  2.63230E+001  2.15711E+001  1.77671E+001
  1.47291E+001  1.23108E+001  1.03938E+001  8.88254E+000  7.69991E+000  6.78405E+000
  6.08492E+000  5.56147E+000  5.17935E+000  4.90951E+000  4.72781E+000  4.61539E+000
  4.55944E+000  4.55392E+000  4.59984E+000  4.70520E+000  4.88488E+000  5.16084E+000
  5.56303E+000  6.13114E+000  6.91779E+000  7.99347E+000  9.45409E+000  1.14321E+001
  1.41122E+001  1.77526E+001  2.27111E+001  2.94737E+001  3.86733E+001  5.10720E+001
  6.74608E+001  8.84415E+001  1.14168E+002  1.44370E+002  1.78961E+002  2.18820E+002
  2.65923E+002  3.23013E+002  3.93549E+002  4.82003E+002  5.94262E+002  7.38041E+002
  9.23330E+002  1.16281E+003  1.47221E+003  1.87043E+003  2.37976E+003  3.02656E+003
  3.84327E+003  4.87120E+003  6.16260E+003  7.78233E+003  9.81356E+003  1.23708E+004
  1.56185E+004  1.97931E+004  2.52302E+004  3.24019E+004  4.19727E+004
  5.61609E+003  4.75305E+003  4.07159E+003  3.53036E+003  3.09851E+003  2.75285E+003
  2.47589E+003  2.25434E+003  2.07813E+003  1.93962E+003  1.83302E+003  1.75404E+003
  1.69952E+003  1.66724E+003  1.65565E+003  1.66356E+003  1.68958E+003  1.73069E+003
  1.77891E+003  1.81472E+003  1.80069E+003  1.69994E+003  1.53246E+003  1.34837E+003
  1.15595E+003  9.67073E+002  8.00459E+002  6.63068E+002  5.53075E+002  4.65874E+002
  3.96817E+002  3.42006E+002  2.98371E+002  2.63545E+002  2.35720E+002  2.13518E+002
  1.95888E+002  1.82033E+002  1.71351E+002  1.63393E+002  1.57831E+002  1.54434E+002
  1.53050E+002  1.53585E+002  1.55980E+002  1.60162E+002  1.65948E+002  1.72838E+002
  1.79626E+002  1.83817E+002  1.81611E+002  1.71016E+002  1.57975E+002  1.49153E+002
  1.38687E+002  1.22455E+002  1.03687E+002  8.57764E+001  7.01368E+001  5.70162E+001
  4.62256E+001  3.74542E+001  3.03816E+001  2.47157E+001  2.02014E+001  1.66212E+001
  1.37921E+001  1.15628E+001  9.81018E+000  8.43637E+000  7.36459E+000  6.53525E+000
  5.90184E+000  5.42740E+000  5.08176E+000  4.83979E+000  4.68084E+000  4.58899E+000
  4.55383E+000  4.57108E+000  4.64301E+000  4.77848E+000  4.99307E+000  5.30957E+000
  5.75911E+000  6.38327E+000  7.23749E+000  8.39632E+000  9.96136E+000  1.20728E+001
  1.49252E+001  1.87888E+001  2.40339E+001  3.11548E+001  4.07762E+001  5.36129E+001
  7.03371E+001  9.13473E+001  1.16589E+002  1.45776E+002  1.79103E+002  2.17773E+002
  2.63829E+002  3.19874E+002  3.89171E+002  4.75952E+002  5.85720E+002  7.25489E+002
  9.03975E+002  1.13164E+003  1.42059E+003  1.78440E+003  2.23848E+003  2.80120E+003
  3.49570E+003  4.35109E+003  5.40385E+003  6.70222E+003  8.31447E+003  1.03393E+004
  1.29173E+004  1.62459E+004  2.06002E+004  2.63641E+004  3.40762E+004
  5.88902E+003  4.98279E+003  4.26737E+003  3.69934E+003  3.24624E+003  2.88373E+003
  2.59338E+003  2.36126E+003  2.17675E+003  2.03182E+003  1.92039E+003  1.83790E+003
  1.78103E+003  1.74736E+003  1.73516E+003  1.74297E+003  1.76883E+003  1.80848E+003
  1.85130E+003  1.87298E+003  1.83249E+003  1.70274E+003  1.52019E+003  1.32637E+003
  1.12613E+003  9.35889E+002  7.72023E+002  6.38488E+002  5.32144E+002  4.48030E+002
  3.81490E+002  3.28707E+002  2.86700E+002  2.53180E+002  2.26403E+002  2.05038E+002
  1.88072E+002  1.74737E+002  1.64451E+002  1.56779E+002  1.51398E+002  1.48079E+002
  1.46655E+002  1.47002E+002  1.48991E+002  1.52409E+002  1.56809E+002  1.61233E+002
  1.63860E+002  1.62041E+002  1.54215E+002  1.43994E+002  1.37535E+002  1.32195E+002
  1.22029E+002  1.07449E+002  9.16272E+001  7.66771E+001  6.34153E+001  5.20173E+001
  4.24202E+001  3.44717E+001  2.79804E+001  2.27421E+001  1.85570E+001  1.52409E+001
  1.26318E+001  1.05907E+001  9.00203E+000  7.77101E+000  6.82200E+000  6.09573E+000
  5.54642E+000  5.13886E+000  4.84567E+000  4.64525E+000  4.52070E+000  4.45965E+000
  4.45463E+000  4.50365E+000  4.61068E+000  4.78587E+000  5.04598E+000  5.41507E+000
  5.92596E+000  6.62253E+000  7.56353E+000  8.82815E+000  1.05244E+001  1.28007E+001
  1.58619E+001  1.99886E+001  2.55586E+001  3.30600E+001  4.30793E+001  5.62288E+001
  7.29852E+001  9.34898E+001  1.17540E+002  1.45028E+002  1.76564E+002  2.13586E+002
  2.58044E+002  3.12322E+002  3.79455E+002  4.63377E+002  5.69074E+002  7.02640E+002
  8.71207E+002  1.08269E+003  1.34549E+003  1.66855E+003  2.06214E+003  2.53913E+003
  3.11595E+003  3.81367E+003  4.66100E+003  5.69940E+003  6.98904E+003  8.61507E+003
  1.06957E+004  1.33940E+004  1.69355E+004  2.16347E+004  2.79327E+004
  6.24561E+003  5.28240E+003  4.52220E+003  3.91881E+003  3.43770E+003  3.05294E+003
  2.74495E+003  2.49886E+003  2.30339E+003  2.14996E+003  2.03209E+003  1.94492E+003
  1.88485E+003  1.84923E+003  1.83609E+003  1.84355E+003  1.86890E+003  1.90628E+003
  1.94174E+003  1.94579E+003  1.87583E+003  1.71846E+003  1.52148E+003  1.31588E+003
  1.10758E+003  9.15625E+002  7.53407E+002  6.22384E+002  5.18434E+002  4.36343E+002
  3.71448E+002  3.19988E+002  2.79042E+002  2.46373E+002  2.20277E+002  1.99455E+002
  1.82919E+002  1.69917E+002  1.59879E+002  1.52376E+002  1.47085E+002  1.43764E+002
  1.42219E+002  1.42262E+002  1.43640E+002  1.45905E+002  1.48199E+002  1.48999E+002
  1.46189E+002  1.38534E+002  1.28818E+002  1.22671E+002  1.19431E+002  1.13426E+002
  1.03123E+002  9.05702E+001  7.78372E+001  6.59657E+001  5.52993E+001  4.59123E+001
  3.78066E+001  3.09464E+001  2.52510E+001  2.06002E+001  1.68519E+001  1.38615E+001
  1.14949E+001  9.63541E+000  8.18497E+000  7.06271E+000  6.20248E+000  5.55048E+000
  5.06347E+000  4.70735E+000  4.45585E+000  4.28929E+000  4.19347E+000  4.15909E+000
  4.18157E+000  4.26131E+000  4.40410E+000  4.62153E+000  4.93157E+000  5.35960E+000
  5.94002E+000  6.71894E+000  7.75828E+000  9.14173E+000  1.09833E+001  1.34388E+001
  1.67208E+001  2.11151E+001  2.69945E+001  3.48176E+001  4.50916E+001  5.82694E+001
  7.45920E+001  9.39976E+001  1.16330E+002  1.41842E+002  1.71477E+002  2.06674E+002
  2.49181E+002  3.01176E+002  3.65486E+002  4.45702E+002  5.46197E+002  6.72003E+002
  8.28518E+002  1.02113E+003  1.25507E+003  1.53592E+003  1.87065E+003  2.26846E+003
  2.74162E+003  3.30737E+003  3.99126E+003  4.83060E+003  5.87797E+003  7.20560E+003
  8.91207E+003  1.11325E+004  1.40535E+004  1.79353E+004  2.31437E+004
  6.69723E+003  5.66110E+003  4.84366E+003  4.19510E+003  3.67823E+003  3.26511E+003
  2.93463E+003  2.67076E+003  2.46133E+003  2.29709E+003  2.17103E+003  2.07786E+003
  2.01366E+003  1.97548E+003  1.96095E+003  1.96766E+003  1.99188E+003  2.02559E+003
  2.05083E+003  2.03294E+003  1.93084E+003  1.74740E+003  1.53534E+003  1.31637E+003
  1.09992E+003  9.05705E+002  7.43966E+002  6.14154E+002  5.11417E+002  4.30358E+002
  3.66300E+002  3.15510E+002  2.75099E+002  2.42858E+002  2.17102E+002  1.96550E+002
  1.80223E+002  1.67378E+002  1.57445E+002  1.49994E+002  1.44688E+002  1.41258E+002
  1.39449E+002  1.38958E+002  1.39313E+002  1.39692E+002  1.38719E+002  1.34564E+002
  1.26201E+002  1.16040E+002  1.09307E+002  1.06370E+002  1.02296E+002  9.47790E+001
  8.49541E+001  7.45272E+001  6.45327E+001  5.53508E+001  4.70277E+001  3.95419E+001
  3.29106E+001  2.71690E+001  2.23201E+001  1.83148E+001  1.50631E+001  1.24562E+001
  1.03844E+001  8.74867E+000  7.46491E+000  6.46391E+000  5.68958E+000  5.09643E+000
  4.64750E+000  4.31314E+000  4.07049E+000  3.90312E+000  3.80055E+000  3.75768E+000
  3.77412E+000  3.85386E+000  4.00523E+000  4.24140E+000  4.58125E+000  5.05071E+000
  5.68490E+000  6.53117E+000  7.65355E+000  9.13896E+000  1.11056E+001  1.37136E+001
  1.71779E+001  2.17792E+001  2.78680E+001  3.58459E+001  4.61041E+001  5.89149E+001
  7.43315E+001  9.22555E+001  1.12765E+002  1.36430E+002  1.64273E+002  1.97569E+002
  2.37887E+002  2.87264E+002  3.48325E+002  4.24290E+002  5.18867E+002  6.35972E+002
  7.79319E+002  9.52118E+002  1.15729E+003  1.39830E+003  1.68004E+003  2.00947E+003
  2.39686E+003  2.85803E+003  3.41652E+003  4.10551E+003  4.97018E+003  6.07146E+003
  7.49190E+003  9.34448E+003  1.17854E+004  1.50327E+004  1.93930E+004
  7.25800E+003  6.13026E+003  5.24096E+003  4.53581E+003  3.97421E+003  3.52567E+003
  3.16714E+003  2.88114E+003  2.65437E+003  2.47670E+003  2.34046E+003  2.23984E+003
  2.17047E+003  2.12895E+003  2.11244E+003  2.11775E+003  2.13968E+003  2.16748E+003
  2.17848E+003  2.13363E+003  1.99746E+003  1.78935E+003  1.56082E+003  1.32754E+003
  1.10296E+003  9.05796E+002  7.43331E+002  6.13463E+002  5.10810E+002  4.29838E+002
  3.65844E+002  3.15098E+002  2.74718E+002  2.42497E+002  2.16754E+002  1.96206E+002
  1.79874E+002  1.67009E+002  1.57035E+002  1.49503E+002  1.44048E+002  1.40339E+002
  1.38008E+002  1.36543E+002  1.35119E+002  1.32429E+002  1.26808E+002  1.17376E+002
  1.06381E+002  9.87814E+001  9.54333E+001  9.19761E+001  8.58856E+001  7.77929E+001
  6.90680E+001  6.06301E+001  5.28713E+001  4.58399E+001  3.94296E+001  3.35484E+001
  2.82013E+001  2.34588E+001  1.93814E+001  1.59759E+001  1.31968E+001  1.09667E+001
  9.19828E+000  7.80813E+000  6.72301E+000  5.88155E+000  5.23327E+000  4.73677E+000
  4.35812E+000  4.07002E+000  3.85154E+000  3.68830E+000  3.57263E+000  3.50341E+000
  3.48535E+000  3.52808E+000  3.64513E+000  3.85360E+000  4.17470E+000  4.63529E+000
  5.27067E+000  6.12830E+000  7.27284E+000  8.79247E+000  1.08069E+001  1.34768E+001
  1.70127E+001  2.16808E+001  2.77953E+001  3.56843E+001  4.56201E+001  5.77342E+001
  7.20088E+001  8.84509E+001  1.07362E+002  1.29416E+002  1.55530E+002  1.86830E+002
  2.24783E+002  2.71318E+002  3.28854E+002  4.00228E+002  4.88477E+002  5.96454E+002
  7.26411E+002  8.79913E+002  1.05840E+003  1.26407E+003  1.50050E+003  1.77354E+003
  2.09282E+003  2.47333E+003  2.93652E+003  3.51141E+003  4.23660E+003  5.16369E+003
  6.36248E+003  7.92855E+003  9.99422E+003  1.27443E+004  1.64391E+004
  7.94512E+003  6.70350E+003  5.72508E+003  4.94987E+003  4.33303E+003  3.84085E+003
  3.44785E+003  3.13471E+003  2.88670E+003  2.69264E+003  2.54397E+003  2.43423E+003
  2.35844E+003  2.31265E+003  2.29328E+003  2.29603E+003  2.31373E+003  2.33213E+003
  2.32350E+003  2.24636E+003  2.07527E+003  1.84356E+003  1.59714E+003  1.34932E+003
  1.11668E+003  9.15793E+002  7.51393E+002  6.20228E+002  5.16555E+002  4.34740E+002
  3.70048E+002  3.18727E+002  2.77876E+002  2.45270E+002  2.19211E+002  1.98400E+002
  1.81843E+002  1.68773E+002  1.58591E+002  1.50812E+002  1.45007E+002  1.40727E+002
  1.37399E+002  1.34167E+002  1.29742E+002  1.22549E+002  1.11821E+002  9.97650E+001
  9.11852E+001  8.71553E+001  8.36495E+001  7.81045E+001  7.09128E+001  6.32338E+001
  5.58569E+001  4.91280E+001  4.31171E+001  3.77357E+001  3.28173E+001  2.82263E+001
  2.39425E+001  2.00450E+001  1.66290E+001  1.37423E+001  1.13746E+001  9.47539E+000
  7.97717E+000  6.81092E+000  5.91395E+000  5.23219E+000  4.71991E+000  4.33857E+000
  4.05594E+000  3.84578E+000  3.68794E+000  3.56853E+000  3.48004E+000  3.42155E+000
  3.39855E+000  3.42264E+000  3.51064E+000  3.68366E+000  3.96666E+000  4.38910E+000
  4.98738E+000  5.80879E+000  6.91704E+000  8.39906E+000  1.03728E+001  1.29952E+001
  1.64687E+001  2.10404E+001  2.69859E+001  3.45669E+001  4.39651E+001  5.52360E+001
  6.83710E+001  8.34880E+001  1.00983E+002  1.21491E+002  1.45820E+002  1.75014E+002
  2.10472E+002  2.54013E+002  3.07843E+002  3.74425E+002  4.56172E+002  5.55019E+002
  6.72075E+002  8.07808E+002  9.62781E+002  1.13839E+003  1.33749E+003  1.56555E+003
  1.83198E+003  2.15087E+003  2.54140E+003  3.02878E+003  3.64610E+003  4.43749E+003
  5.46266E+003  6.80347E+003  8.57338E+003  1.09310E+004  1.40999E+004
  8.77917E+003  7.39697E+003  6.30883E+003  5.44760E+003  4.76313E+003  4.21768E+003
  3.78274E+003  3.43666E+003  3.16296E+003  2.94907E+003  2.78540E+003  2.66458E+003
  2.58088E+003  2.52953E+003  2.50594E+003  2.50421E+003  2.51453E+003  2.51839E+003
  2.48334E+003  2.36896E+003  2.16341E+003  1.90877E+003  1.64362E+003  1.38176E+003
  1.14118E+003  9.35804E+002  7.68282E+002  6.34598E+002  5.28806E+002  4.45215E+002
  3.79051E+002  3.26522E+002  2.84684E+002  2.51274E+002  2.24556E+002  2.03200E+002
  1.86179E+002  1.72692E+002  1.62093E+002  1.53825E+002  1.47334E+002  1.41962E+002
  1.36790E+002  1.30507E+002  1.21579E+002  1.09327E+002  9.59935E+001  8.63274E+001
  8.14768E+001  7.75678E+001  7.20372E+001  6.51674E+001  5.80027E+001  5.12437E+001
  4.51719E+001  3.98287E+001  3.51484E+001  3.10038E+001  2.72220E+001  2.36475E+001
  2.02305E+001  1.70392E+001  1.41833E+001  1.17383E+001  9.72100E+000  8.10312E+000
  6.83412E+000  5.85763E+000  5.12010E+000  4.57364E+000  4.17627E+000  3.89171E+000
  3.68957E+000  3.54583E+000  3.44295E+000  3.36939E+000  3.31896E+000  3.29041E+000
  3.28762E+000  3.32025E+000  3.40420E+000  3.56146E+000  3.81944E+000  4.21055E+000
  4.77329E+000  5.55546E+000  6.61943E+000  8.04899E+000  9.95703E+000  1.24929E+001
  1.58464E+001  2.02434E+001  2.59236E+001  3.30941E+001  4.18720E+001  5.22713E+001
  6.43048E+001  7.81559E+001  9.42447E+001  1.13158E+002  1.35632E+002  1.62652E+002
  1.95548E+002  2.36013E+002  2.86048E+002  3.47771E+002  4.23064E+002  5.13129E+002
  6.18277E+002  7.38316E+002  8.73310E+002  1.02415E+003  1.19336E+003  1.38632E+003
  1.61219E+003  1.88396E+003  2.21862E+003  2.63812E+003  3.17110E+003  3.85574E+003
  4.74376E+003  5.90616E+003  7.44142E+003  9.48731E+003  1.22380E+004
  9.78468E+003  8.22973E+003  7.00718E+003  6.04096E+003  5.27422E+003  4.66420E+003
  4.17859E+003  3.79285E+003  3.48828E+003  3.25061E+003  3.06891E+003  2.93467E+003
  2.84114E+003  2.78243E+003  2.75248E+003  2.74316E+003  2.74119E+003  2.72339E+003
  2.65416E+003  2.49885E+003  2.26044E+003  1.98345E+003  1.69977E+003  1.42496E+003
  1.17671E+003  9.66132E+002  7.94355E+002  6.56952E+002  5.47934E+002  4.61606E+002
  3.93163E+002  3.38759E+002  2.95387E+002  2.60722E+002  2.32974E+002  2.10759E+002
  1.92997E+002  1.78826E+002  1.67514E+002  1.58366E+002  1.50605E+002  1.43217E+002
  1.34829E+002  1.23901E+002  1.09829E+002  9.49472E+001  8.40307E+001  7.82252E+001
  7.36784E+001  6.78193E+001  6.08796E+001  5.38386E+001  4.73405E+001  4.16196E+001
  3.66757E+001  3.24173E+001  2.87322E+001  2.54981E+001  2.25653E+001  1.97805E+001
  1.70668E+001  1.44664E+001  1.20867E+001  1.00186E+001  8.29974E+000  6.92049E+000
  5.84485E+000  5.02710E+000  4.42074E+000  3.98190E+000  3.67059E+000  3.45201E+000
  3.29834E+000  3.18972E+000  3.11374E+000  3.06361E+000  3.03612E+000  3.03043E+000
  3.04824E+000  3.09515E+000  3.18274E+000  3.33020E+000  3.56470E+000  3.92059E+000
  4.43898E+000  5.16932E+000  6.17374E+000  7.53364E+000  9.35715E+000  1.17859E+001
  1.49978E+001  1.91991E+001  2.45987E+001  3.13581E+001  3.95402E+001  4.91201E+001
  6.01139E+001  7.27402E+001  8.74324E+001  1.04747E+002  1.25373E+002  1.50236E+002
  1.80583E+002  2.17984E+002  2.64247E+002  3.21196E+002  3.90291E+002  4.72201E+002
  5.66732E+002  6.73349E+002  7.91835E+002  9.22780E+002  1.06855E+003  1.23447E+003
  1.42926E+003  1.66475E+003  1.95604E+003  2.32236E+003  2.78882E+003  3.38885E+003
  4.16785E+003  5.18816E+003  6.53629E+003  8.33332E+003  1.07500E+004
  1.09912E+004  9.22459E+003  7.83803E+003  6.74422E+003  5.87790E+003  5.19003E+003
  4.64353E+003  4.21026E+003  3.86878E+003  3.60268E+003  3.39932E+003  3.24875E+003
  3.14283E+003  3.07411E+003  3.03445E+003  3.01270E+003  2.99133E+003  2.94279E+003
  2.83158E+003  2.63362E+003  2.36464E+003  2.06618E+003  1.76533E+003  1.47914E+003
  1.22361E+003  1.00726E+003  8.30189E+002  6.87898E+002  5.74530E+002  4.84463E+002
  4.12881E+002  3.55881E+002  3.10375E+002  2.73957E+002  2.44756E+002  2.21312E+002
  2.02462E+002  1.87234E+002  1.74741E+002  1.64042E+002  1.53984E+002  1.43087E+002
  1.29761E+002  1.13456E+002  9.66557E+001  8.42306E+001  7.72838E+001  7.18834E+001
  6.54280E+001  5.81262E+001  5.09178E+001  4.44044E+001  3.87838E+001  3.40239E+001
  3.00010E+001  2.65758E+001  2.36273E+001  2.10520E+001  1.87376E+001  1.65532E+001
  1.44051E+001  1.23005E+001  1.03284E+001  8.58409E+000  7.12046E+000  5.94393E+000
  5.03126E+000  4.34537E+000  3.84448E+000  3.48644E+000  3.23197E+000  3.04828E+000
  2.91220E+000  2.81060E+000  2.73795E+000  2.69279E+000  2.67492E+000  2.68414E+000
  2.72024E+000  2.78441E+000  2.88198E+000  3.02589E+000  3.23932E+000  3.55597E+000
  4.01868E+000  4.67887E+000  5.59906E+000  6.85871E+000  8.56171E+000  1.08432E+001
  1.38720E+001  1.78412E+001  2.29394E+001  2.92974E+001  3.69363E+001  4.57898E+001
  5.58556E+001  6.73607E+001  8.07454E+001  9.65485E+001  1.15418E+002  1.38221E+002
  1.66121E+002  2.00570E+002  2.43206E+002  2.95621E+002  3.58958E+002  4.33534E+002
  5.18873E+002  6.14293E+002  7.19434E+002  8.34694E+002  9.62319E+002  1.10749E+003
  1.27837E+003  1.48573E+003  1.74304E+003  2.06740E+003  2.48106E+003  3.01371E+003
  3.70567E+003  4.61237E+003  5.81073E+003  7.40846E+003  9.55748E+003
  1.24350E+004  1.04097E+004  8.82364E+003  7.57529E+003  6.58887E+003  5.80744E+003
  5.18801E+003  4.69796E+003  4.31240E+003  4.01228E+003  3.78280E+003  3.61214E+003
  3.49029E+003  3.40766E+003  3.35320E+003  3.31186E+003  3.26149E+003  3.17176E+003
  3.01187E+003  2.77152E+003  2.47441E+003  2.15603E+003  1.84032E+003  1.54460E+003
  1.28236E+003  1.05985E+003  8.76572E+002  7.28276E+002  6.09422E+002  5.14559E+002
  4.38908E+002  3.78513E+002  3.30197E+002  2.91451E+002  2.60297E+002  2.35161E+002
  2.14742E+002  1.97885E+002  1.83422E+002  1.70006E+002  1.55992E+002  1.39688E+002
  1.20580E+002  1.01343E+002  8.70235E+001  7.86591E+001  7.21514E+001  6.48346E+001
  5.69077E+001  4.92856E+001  4.25309E+001  3.68044E+001  3.20439E+001  2.81005E+001
  2.48088E+001  2.20196E+001  1.96149E+001  1.75093E+001  1.56291E+001  1.38831E+001
  1.21794E+001  1.04894E+001  8.86914E+000  7.40602E+000  6.16236E+000  5.15850E+000
  4.38254E+000  3.80425E+000  3.38443E+000  3.08125E+000  2.85656E+000  2.68210E+000
  2.54233E+000  2.43228E+000  2.35255E+000  2.30501E+000  2.29083E+000  2.31011E+000
  2.36200E+000  2.44516E+000  2.55960E+000  2.71066E+000  2.91410E+000  3.19930E+000
  3.60874E+000  4.19549E+000  5.02300E+000  6.16916E+000  7.73355E+000  9.84480E+000
  1.26633E+001  1.63725E+001  2.11486E+001  2.71047E+001  3.42354E+001  4.24412E+001
  5.16920E+001  6.22046E+001  7.44155E+001  8.88468E+001  1.06110E+002  1.27016E+002
  1.52648E+002  1.84350E+002  2.23621E+002  2.71871E+002  3.30027E+002  3.98193E+002
  4.75764E+002  5.62024E+002  6.56546E+002  7.59584E+002  8.73247E+002  1.00247E+003
  1.15486E+003  1.34024E+003  1.57079E+003  1.86187E+003  2.23349E+003  2.71234E+003
  3.33468E+003  4.15040E+003  5.22873E+003  6.66661E+003  8.60081E+003
  1.41622E+004  1.18214E+004  9.99305E+003  8.55788E+003  7.42686E+003  6.53320E+003
  5.82649E+003  5.26855E+003  4.83026E+003  4.48924E+003  4.22797E+003  4.03221E+003
  3.88946E+003  3.78714E+003  3.71043E+003  3.63957E+003  3.54825E+003  3.40657E+003
  3.19336E+003  2.91206E+003  2.58898E+003  2.25292E+003  1.92518E+003  1.62182E+003
  1.35354E+003  1.12469E+003  9.34488E+002  7.79161E+002  6.53682E+002  5.52910E+002
  4.72171E+002  4.07483E+002  3.55577E+002  3.13817E+002  2.80082E+002  2.52622E+002
  2.29914E+002  2.10479E+002  1.92696E+002  1.74679E+002  1.54575E+002  1.31869E+002
  1.09478E+002  9.27083E+001  8.25244E+001  7.45742E+001  6.60832E+001  5.72454E+001
  4.89604E+001  4.17513E+001  3.57340E+001  3.08094E+001  2.68009E+001  2.35221E+001
  2.08030E+001  1.84998E+001  1.65007E+001  1.47305E+001  1.31436E+001  1.16956E+001
  1.03218E+001  8.97121E+000  7.65658E+000  6.44215E+000  5.39147E+000  4.53608E+000
  3.87438E+000  3.38168E+000  3.02025E+000  2.74889E+000  2.53310E+000  2.35251E+000
  2.20098E+000  2.08057E+000  1.99485E+000  1.94570E+000  1.93356E+000  1.95851E+000
  2.02054E+000  2.11874E+000  2.25099E+000  2.41660E+000  2.62258E+000  2.89056E+000
  3.25941E+000  3.78264E+000  4.52508E+000  5.56397E+000  6.99518E+000  8.94079E+000
  1.15528E+001  1.50049E+001  1.94634E+001  2.50296E+001  3.16825E+001  3.93006E+001
  4.78311E+001  5.74753E+001  6.86578E+001  8.18807E+001  9.77203E+001  1.16936E+002
  1.40537E+002  1.69773E+002  2.06026E+002  2.50573E+002  3.04203E+002  3.66905E+002
  4.38041E+002  5.16917E+002  6.03079E+002  6.96657E+002  7.99589E+002  9.16525E+002
  1.05455E+003  1.22271E+003  1.43213E+003  1.69680E+003  2.03494E+003  2.47085E+003
  3.03756E+003  3.78051E+003  4.76276E+003  6.07262E+003  7.83463E+003
  1.62337E+004  1.35081E+004  1.13857E+004  9.72468E+003  8.41950E+003  7.39100E+003
  6.57958E+003  5.94018E+003  5.43842E+003  5.04779E+003  4.74734E+003  4.51966E+003
  4.34891E+003  4.21860E+003  4.10910E+003  3.99572E+003  3.84976E+003  3.64626E+003
  3.37707E+003  3.05634E+003  2.70900E+003  2.35779E+003  2.02080E+003  1.71153E+003
  1.43790E+003  1.20272E+003  1.00509E+003  8.41838E+002  7.08627E+002  6.00779E+002
  5.13831E+002  4.43823E+002  3.87400E+002  3.41771E+002  3.04611E+002  2.73901E+002
  2.47738E+002  2.24123E+002  2.00839E+002  1.75776E+002  1.48381E+002  1.21848E+002
  1.01843E+002  8.92637E+001  7.94098E+001  6.93386E+001  5.92382E+001  4.99993E+001
  4.21005E+001  3.56018E+001  3.03536E+001  2.61416E+001  2.27531E+001  2.00000E+001
  1.77236E+001  1.57926E+001  1.41031E+001  1.25830E+001  1.11964E+001  9.93389E+000
  8.77798E+000  7.68680E+000  6.63431E+000  5.64482E+000  4.76920E+000  4.04494E+000
  3.47959E+000  3.05382E+000  2.73186E+000  2.47529E+000  2.25668E+000  2.06577E+000
  1.90512E+000  1.78063E+000  1.69519E+000  1.64814E+000  1.63789E+000  1.66434E+000
  1.72924E+000  1.83427E+000  1.97863E+000  2.15896E+000  2.37490E+000  2.63863E+000
  2.98227E+000  3.45755E+000  4.13041E+000  5.07851E+000  6.39511E+000  8.19646E+000
  1.06261E+001  1.38480E+001  1.80175E+001  2.32252E+001  2.94389E+001  3.65255E+001
  4.44204E+001  5.33132E+001  6.36136E+001  7.58004E+001  9.04166E+001  1.08173E+002
  1.30015E+002  1.57110E+002  1.90747E+002  2.32103E+002  2.81882E+002  3.40032E+002
  4.05928E+002  4.78929E+002  5.58568E+002  6.44862E+002  7.39565E+002  8.47035E+002
  9.73908E+002  1.12859E+003  1.32136E+003  1.56515E+003  1.87674E+003  2.27855E+003
  2.80103E+003  3.48606E+003  4.39180E+003  5.59962E+003  7.22430E+003
  1.87311E+004  1.55358E+004  1.30559E+004  1.11214E+004  9.60571E+003  8.41448E+003
  7.47671E+003  6.73881E+003  6.15992E+003  5.70835E+003  5.35880E+003  5.08972E+003
  4.88090E+003  4.71077E+003  4.55415E+003  4.38211E+003  4.16695E+003  3.89330E+003
  3.56662E+003  3.20722E+003  2.83668E+003  2.47245E+003  2.12846E+003  1.81465E+003
  1.53632E+003  1.29497E+003  1.08962E+003  9.17725E+002  7.75743E+002  6.59618E+002
  5.65224E+002  4.88701E+002  4.26618E+002  3.75991E+002  3.34190E+002  2.98762E+002
  2.67204E+002  2.36844E+002  2.05212E+002  1.71643E+002  1.39637E+002  1.15315E+002
  9.95311E+001  8.71302E+001  7.49295E+001  6.31041E+001  5.25399E+001  4.36625E+001
  3.64587E+001  3.07108E+001  2.61509E+001  2.25279E+001  1.96285E+001  1.72781E+001
  1.53356E+001  1.36864E+001  1.22383E+001  1.09211E+001  9.69398E+000  8.55313E+000
  7.51914E+000  6.59507E+000  5.75040E+000  4.96447E+000  4.25485E+000  3.65293E+000
  3.17250E+000  2.80033E+000  2.50488E+000  2.25374E+000  2.02913E+000  1.83106E+000
  1.66821E+000  1.54699E+000  1.46730E+000  1.42506E+000  1.41675E+000  1.44212E+000
  1.50448E+000  1.60871E+000  1.75733E+000  1.94761E+000  2.17472E+000  2.44218E+000
  2.77366E+000  3.21679E+000  3.83771E+000  4.71497E+000  5.94042E+000  7.62552E+000
  9.90599E+000  1.29354E+001  1.68571E+001  2.17496E+001  2.75711E+001  3.41843E+001
  4.15253E+001  4.97797E+001  5.93416E+001  7.06653E+001  8.42621E+001  1.00800E+002
  1.21169E+002  1.46467E+002  1.77906E+002  2.16594E+002  2.63187E+002  3.17628E+002
  3.79338E+002  4.47735E+002  5.22346E+002  6.03083E+002  6.91522E+002  7.91750E+002
  9.10022E+002  1.05424E+003  1.23402E+003  1.46145E+003  1.75221E+003  2.12723E+003
  2.61492E+003  3.25436E+003  4.09982E+003  5.22717E+003  6.74341E+003
  2.17647E+004  1.79947E+004  1.50788E+004  1.28112E+004  1.10396E+004  9.65054E+003
  8.55892E+003  7.70065E+003  7.02679E+003  6.49920E+003  6.08698E+003  5.76321E+003
  5.50195E+003  5.27541E+003  5.05273E+003  4.80288E+003  4.50381E+003  4.15311E+003
  3.76743E+003  3.36902E+003  2.97549E+003  2.59938E+003  2.24970E+003  1.93222E+003
  1.64965E+003  1.40234E+003  1.18917E+003  1.00810E+003  8.56416E+002  7.30784E+002
  6.27566E+002  5.43087E+002  4.73855E+002  4.16622E+002  3.68294E+002  3.25752E+002
  2.85742E+002  2.45323E+002  2.03631E+002  1.64449E+002  1.34401E+002  1.14307E+002
  9.84707E+001  8.33900E+001  6.92171E+001  5.68349E+001  4.66026E+001  3.84103E+001
  3.19480E+001  2.68732E+001  2.28799E+001  1.97167E+001  1.71846E+001  1.51282E+001
  1.34260E+001  1.19825E+001  1.07206E+001  9.57773E+000  8.50649E+000  7.48534E+000
  6.53169E+000  5.68865E+000  4.97317E+000  4.35515E+000  3.80568E+000  3.32705E+000
  2.92930E+000  2.60516E+000  2.33057E+000  2.08248E+000  1.85402E+000  1.65398E+000
  1.49451E+000  1.38045E+000  1.30816E+000  1.27099E+000  1.26451E+000  1.28841E+000
  1.34671E+000  1.44653E+000  1.59399E+000  1.78893E+000  2.02496E+000  2.29926E+000
  2.62743E+000  3.05180E+000  3.63755E+000  4.46409E+000  5.62256E+000  7.22062E+000
  9.38678E+000  1.22640E+001  1.59823E+001  2.06061E+001  2.60845E+001  3.22831E+001
  3.91501E+001  4.68754E+001  5.58379E+001  6.64666E+001  7.92436E+001  9.48013E+001
  1.13981E+002  1.37823E+002  1.67482E+002  2.04013E+002  2.48048E+002  2.99550E+002
  3.58000E+002  4.22872E+002  4.93691E+002  5.70276E+002  6.54033E+002  7.48818E+002
  8.60577E+002  9.96813E+002  1.16666E+003  1.38154E+003  1.65628E+003  2.01066E+003
  2.47152E+003  3.07579E+003  3.87466E+003  4.93975E+003  6.37194E+003
  2.54789E+004  2.10045E+004  1.75546E+004  1.48794E+004  1.27944E+004  1.11626E+004
  9.88163E+003  8.87442E+003  8.08194E+003  7.45788E+003  6.96411E+003  6.56671E+003
  6.23247E+003  5.92651E+003  5.61331E+003  5.26370E+003  4.86629E+003  4.43238E+003
  3.98550E+003  3.54664E+003  3.12927E+003  2.74106E+003  2.38580E+003  2.06486E+003
  1.77822E+003  1.52504E+003  1.30396E+003  1.11331E+003  9.51028E+002  8.14578E+002
  7.00898E+002  6.06586E+002  5.28085E+002  4.61772E+002  4.03905E+002  3.50613E+002
  2.98439E+002  2.46267E+002  1.98023E+002  1.60650E+002  1.34866E+002  1.14428E+002
  9.54762E+001  7.81322E+001  6.32785E+001  5.11930E+001  4.16405E+001  3.41878E+001
  2.83904E+001  2.38660E+001  2.03090E+001  1.74837E+001  1.52112E+001  1.33565E+001
  1.18175E+001  1.05165E+001  9.39257E+000  8.39525E+000  7.47967E+000  6.60846E+000
  5.76613E+000  4.98044E+000  4.31265E+000  3.79185E+000  3.38060E+000  3.03143E+000
  2.72565E+000  2.45437E+000  2.20311E+000  1.96111E+000  1.73293E+000  1.53470E+000
  1.38050E+000  1.27330E+000  1.20682E+000  1.17329E+000  1.16841E+000  1.19194E+000
  1.24773E+000  1.34377E+000  1.48884E+000  1.68563E+000  1.92801E+000  2.20942E+000
  2.53929E+000  2.95508E+000  3.52041E+000  4.31508E+000  5.42975E+000  6.96884E+000
  9.05397E+000  1.18172E+001  1.53735E+001  1.97714E+001  2.49523E+001  3.07922E+001
  3.72628E+001  4.45643E+001  5.30604E+001  6.31546E+001  7.53035E+001  9.01086E+001
  1.08372E+002  1.31090E+002  1.59368E+002  1.94228E+002  2.36294E+002  2.85560E+002
  3.41570E+002  4.03854E+002  4.71931E+002  5.45538E+002  6.25932E+002  7.16777E+002
  8.23781E+002  9.54156E+002  1.11666E+003  1.32225E+003  1.58511E+003  1.92417E+003
  2.36509E+003  2.94315E+003  3.70726E+003  4.72579E+003  6.09491E+003
  3.00468E+004  2.47122E+004  2.06090E+004  1.74339E+004  1.49634E+004  1.30320E+004
  1.15161E+004  1.03226E+004  9.37997E+003  8.63143E+003  8.02951E+003  7.53124E+003
  7.09457E+003  6.67754E+003  6.24296E+003  5.76923E+003  5.25946E+003  4.73628E+003
  4.22520E+003  3.74366E+003  3.30059E+003  2.89870E+003  2.53667E+003  2.21153E+003
  1.92035E+003  1.66090E+003  1.43143E+003  1.23043E+003  1.05634E+003  9.07310E+002
  7.80872E+002  6.73939E+002  5.82895E+002  5.03724E+002  4.32205E+002  3.64624E+002
  2.99711E+002  2.41128E+002  1.95274E+002  1.62413E+002  1.36027E+002  1.12039E+002
  9.05332E+001  7.23959E+001  5.78208E+001  4.64263E+001  3.76243E+001  3.08377E+001
  2.55816E+001  2.14759E+001  1.82335E+001  1.56415E+001  1.35429E+001  1.18213E+001
  1.03908E+001  9.18755E+000  8.16383E+000  7.28126E+000  6.50397E+000  5.79349E+000
  5.11130E+000  4.43810E+000  3.80650E+000  3.29884E+000  2.95839E+000  2.72909E+000
  2.53300E+000  2.33223E+000  2.11607E+000  1.88796E+000  1.66492E+000  1.47021E+000
  1.32014E+000  1.21705E+000  1.15369E+000  1.12220E+000  1.11874E+000  1.14321E+000
  1.19904E+000  1.29432E+000  1.43914E+000  1.63803E+000  1.88549E+000  2.17325E+000
  2.50731E+000  2.92194E+000  3.47943E+000  4.25948E+000  5.35191E+000  6.85780E+000
  8.89171E+000  1.15737E+001  1.50022E+001  1.92089E+001  2.41304E+001  2.96629E+001
  3.58120E+001  4.27911E+001  5.09477E+001  6.06604E+001  7.23640E+001  8.66350E+001
  1.04244E+002  1.26152E+002  1.53431E+002  1.87081E+002  2.27729E+002  2.75405E+002
  3.29718E+002  3.90248E+002  4.56507E+002  5.28155E+002  6.06324E+002  6.94530E+002
  7.98310E+002  9.24675E+002  1.08214E+003  1.28131E+003  1.53595E+003  1.86438E+003
  2.29143E+003  2.85122E+003  3.59102E+003  4.57682E+003  5.90136E+003
  3.56124E+004  2.92559E+004  2.43697E+004  2.05907E+004  1.76509E+004  1.53519E+004
  1.35450E+004  1.21180E+004  1.09838E+004  1.00726E+004  9.32490E+003  8.68629E+003
  8.10496E+003  7.53394E+003  6.94032E+003  6.31666E+003  5.68143E+003  5.06334E+003
  4.48501E+003  3.95852E+003  3.48742E+003  3.06925E+003  2.69793E+003  2.36646E+003
  2.06895E+003  1.80142E+003  1.56155E+003  1.34787E+003  1.15925E+003  9.94399E+002
  8.51448E+002  7.27774E+002  6.20052E+002  5.24625E+002  4.38322E+002  3.59996E+002
  2.91981E+002  2.38028E+002  1.97168E+002  1.63570E+002  1.33493E+002  1.06922E+002
  8.46882E+001  6.69219E+001  5.31151E+001  4.25207E+001  3.44091E+001  2.81684E+001
  2.33224E+001  1.95155E+001  1.64884E+001  1.40528E+001  1.20718E+001  1.04436E+001
  9.09306E+000  7.96504E+000  7.02023E+000  6.22902E+000  5.56430E+000  4.99419E+000
  4.47782E+000  3.96957E+000  3.44337E+000  2.93989E+000  2.57347E+000  2.39899E+000
  2.31778E+000  2.21639E+000  2.05886E+000  1.85869E+000  1.64743E+000  1.45738E+000
  1.30912E+000  1.20687E+000  1.14419E+000  1.11364E+000  1.11159E+000  1.13798E+000
  1.19627E+000  1.29453E+000  1.44291E+000  1.64607E+000  1.89855E+000  2.19182E+000
  2.53123E+000  2.95034E+000  3.51093E+000  4.29203E+000  5.38175E+000  6.87706E+000
  8.88442E+000  1.15103E+001  1.48344E+001  1.88725E+001  2.35634E+001  2.88352E+001
  3.47353E+001  4.14905E+001  4.94296E+001  5.89085E+001  7.03435E+001  8.42914E+001
  1.01499E+002  1.22901E+002  1.49548E+002  1.82428E+002  2.22179E+002  2.68873E+002
  3.22179E+002  3.81721E+002  4.47004E+002  5.17613E+002  5.94580E+002  6.81314E+002
  7.83250E+002  9.07282E+002  1.06177E+003  1.25715E+003  1.50690E+003  1.82897E+003
  2.24769E+003  2.79643E+003  3.52140E+003  4.48702E+003  5.78365E+003
  4.20560E+004  3.46066E+004  2.88590E+004  2.43995E+004  2.09198E+004  1.81894E+004
  1.60343E+004  1.43214E+004  1.29460E+004  1.18224E+004  1.08763E+004  1.00405E+004
  9.25482E+003  8.47375E+003  7.67833E+003  6.88060E+003  6.11037E+003  5.39468E+003
  4.74863E+003  4.17677E+003  3.67625E+003  3.23916E+003  2.85502E+003  2.51327E+003
  2.20518E+003  1.92492E+003  1.66950E+003  1.43775E+003  1.22938E+003  1.04416E+003
  8.81437E+002  7.39907E+002  6.17715E+002  5.12854E+002  4.23678E+002  3.49145E+002
  2.88146E+002  2.38228E+002  1.95916E+002  1.58907E+002  1.26858E+002  1.00134E+002
  7.87004E+001  6.19840E+001  4.91448E+001  3.93311E+001  3.18070E+001  2.59892E+001
  2.14393E+001  1.78390E+001  1.49599E+001  1.26371E+001  1.07480E+001  9.19984E+000
  7.92231E+000  6.86489E+000  5.99320E+000  5.28297E+000  4.71231E+000  4.25466E+000
  3.87418E+000  3.52412E+000  3.15232E+000  2.72998E+000  2.31772E+000  2.07816E+000
  2.05495E+000  2.07516E+000  2.01239E+000  1.86431E+000  1.67653E+000  1.49446E+000
  1.34668E+000  1.24243E+000  1.17826E+000  1.14775E+000  1.14721E+000  1.17664E+000
  1.23991E+000  1.34505E+000  1.50103E+000  1.71087E+000  1.96844E+000  2.26622E+000
  2.61169E+000  3.04017E+000  3.61373E+000  4.40997E+000  5.51386E+000  7.01664E+000
  9.01458E+000  1.15981E+001  1.48272E+001  1.87055E+001  2.31855E+001  2.82404E+001
  3.39639E+001  4.05918E+001  4.84325E+001  5.78219E+001  6.91625E+001  8.29964E+001
  1.00052E+002  1.21248E+002  1.47623E+002  1.80163E+002  2.19525E+002  2.65823E+002
  3.18782E+002  3.78069E+002  4.43171E+002  5.13608E+002  5.90329E+002  6.76683E+002
  7.78065E+002  9.01334E+002  1.05481E+003  1.24885E+003  1.49683E+003  1.81656E+003
  2.23215E+003  2.77661E+003  3.49563E+003  4.45275E+003  5.73695E+003
  4.83163E+004  4.00772E+004  3.36384E+004  2.85857E+004  2.46024E+004  2.14455E+004
  1.89269E+004  1.68983E+004  1.52393E+004  1.38482E+004  1.26360E+004  1.15253E+004
  1.04567E+004  9.40149E+003  8.36690E+003  7.38359E+003  6.48135E+003  5.67584E+003
  4.96996E+003  4.35861E+003  3.83148E+003  3.37518E+003  2.97530E+003  2.61843E+003
  2.29384E+003  1.99466E+003  1.71818E+003  1.46490E+003  1.23681E+003  1.03591E+003
  8.63137E+002  7.17759E+002  5.97327E+002  4.97987E+002  4.15232E+002  3.44917E+002
  2.84146E+002  2.31490E+002  1.86428E+002  1.48610E+002  1.17542E+002  9.25575E+001
  7.28541E+001  5.75441E+001  4.57443E+001  3.66586E+001  2.96264E+001  2.41338E+001
  1.98001E+001  1.63507E+001  1.35874E+001  1.13628E+001  9.56275E+000  8.09723E+000
  6.89750E+000  5.91537E+000  5.11998E+000  4.49033E+000  4.00606E+000  3.64112E+000
  3.36248E+000  3.13037E+000  2.89653E+000  2.60673E+000  2.23595E+000  1.88435E+000
  1.77310E+000  1.87678E+000  1.94532E+000  1.88720E+000  1.74478E+000  1.58012E+000
  1.43503E+000  1.32768E+000  1.26023E+000  1.22872E+000  1.22994E+000  1.26408E+000
  1.33530E+000  1.45084E+000  1.61719E+000  1.83455E+000  2.09610E+000  2.39697E+000
  2.74929E+000  3.19206E+000  3.78770E+000  4.61100E+000  5.74170E+000  7.26272E+000
  9.25712E+000  1.17968E+001  1.49235E+001  1.86376E+001  2.29215E+001  2.78051E+001
  3.34257E+001  4.00213E+001  4.78803E+001  5.73234E+001  6.87453E+001  8.26776E+001
  9.98372E+001  1.21132E+002  1.47598E+002  1.80232E+002  2.19713E+002  2.66199E+002
  3.19470E+002  3.79226E+002  4.44934E+002  5.16047E+002  5.93454E+002  6.80489E+002
  7.82572E+002  9.06605E+002  1.06096E+003  1.25605E+003  1.50532E+003  1.82663E+003
  2.24412E+003  2.79087E+003  3.51250E+003  4.47236E+003  5.75885E+003
  5.17221E+004  4.36216E+004  3.71685E+004  3.20045E+004  2.78523E+004  2.44937E+004
  2.17529E+004  1.94841E+004  1.75623E+004  1.58776E+004  1.43361E+004  1.28688E+004
  1.14460E+004  1.00813E+004  8.81306E+003  7.67325E+003  6.67310E+003  5.80840E+003
  5.06754E+003  4.43514E+003  3.89370E+003  3.42516E+003  3.01245E+003  2.64107E+003
  2.30054E+003  1.98548E+003  1.69553E+003  1.43341E+003  1.20223E+003  1.00322E+003
  8.35124E+002  6.94688E+002  5.77647E+002  4.79624E+002  3.96750E+002  3.26002E+002
  2.65361E+002  2.13734E+002  1.70568E+002  1.35303E+002  1.07057E+002  8.47097E+001
  6.71522E+001  5.34164E+001  4.26891E+001  3.42971E+001  2.76988E+001  2.24769E+001
  1.83212E+001  1.50033E+001  1.23509E+001  1.02283E+001  8.52472E+000  7.14984E+000
  6.03507E+000  5.13441E+000  4.42045E+000  3.87379E+000  3.47163E+000  3.18365E+000
  2.97677E+000  2.82002E+000  2.68009E+000  2.51064E+000  2.25384E+000  1.89594E+000
  1.60388E+000  1.63261E+000  1.81937E+000  1.89592E+000  1.83592E+000  1.70933E+000
  1.57645E+000  1.46924E+000  1.39878E+000  1.36597E+000  1.36953E+000  1.41018E+000
  1.49164E+000  1.61912E+000  1.79552E+000  2.01808E+000  2.28045E+000  2.58250E+000
  2.94302E+000  3.40518E+000  4.03060E+000  4.88896E+000  6.05181E+000  7.59033E+000
  9.57115E+000  1.20471E+001  1.50482E+001  1.85877E+001  2.26944E+001  2.74583E+001
  3.30508E+001  3.97061E+001  4.76964E+001  5.73356E+001  6.90171E+001  8.32687E+001
  1.00800E+002  1.22516E+002  1.49458E+002  1.82638E+002  2.22767E+002  2.70048E+002
  3.24310E+002  3.85280E+002  4.52400E+002  5.25055E+002  6.04096E+002  6.92887E+002
  7.96938E+002  9.23278E+002  1.08043E+003  1.27899E+003  1.53262E+003  1.85943E+003
  2.28392E+003  2.83952E+003  3.57231E+003  4.54602E+003  5.84919E+003
  5.06845E+004  4.33978E+004  3.75806E+004  3.29022E+004  2.91050E+004  2.59840E+004
  2.33701E+004  2.11164E+004  1.90933E+004  1.71916E+004  1.53403E+004  1.35268E+004
  1.17964E+004  1.02135E+004  8.81744E+003  7.61253E+003  6.58443E+003  5.71320E+003
  4.97715E+003  4.35370E+003  3.82057E+003  3.35710E+003  2.94564E+003  2.57273E+003
  2.23005E+003  1.91444E+003  1.62661E+003  1.36874E+003  1.14234E+003  9.47228E+002
  7.81665E+002  6.42899E+002  5.27639E+002  4.32408E+002  3.53800E+002  2.88711E+002
  2.34546E+002  1.89352E+002  1.51824E+002  1.21098E+002  9.64142E+001  7.68835E+001
  6.15157E+001  4.93890E+001  3.97600E+001  3.20684E+001  2.58984E+001  2.09413E+001
  1.69638E+001  1.37839E+001  1.12523E+001  9.24169E+000  7.64263E+000  6.36435E+000
  5.33878E+000  4.52274E+000  3.89191E+000  3.42589E+000  3.09474E+000  2.86057E+000
  2.69212E+000  2.57228E+000  2.48676E+000  2.40500E+000  2.27006E+000  2.01722E+000
  1.66474E+000  1.46725E+000  1.62685E+000  1.84661E+000  1.91731E+000  1.86568E+000
  1.76658E+000  1.67080E+000  1.60260E+000  1.57076E+000  1.57788E+000  1.62575E+000
  1.71696E+000  1.85367E+000  2.03505E+000  2.25659E+000  2.51462E+000  2.81597E+000
  3.18671E+000  3.67278E+000  4.33220E+000  5.22627E+000  6.41484E+000  7.95398E+000
  9.89268E+000  1.22695E+001  1.51169E+001  1.84795E+001  2.24418E+001  2.71451E+001
  3.27815E+001  3.95806E+001  4.78077E+001  5.77805E+001  6.99016E+001  8.47034E+001
  1.02895E+002  1.25382E+002  1.53218E+002  1.87439E+002  2.28791E+002  2.77520E+002
  3.33502E+002  3.96487E+002  4.65879E+002  5.40996E+002  6.22670E+002  7.14347E+002
  8.21695E+002  9.51960E+002  1.11392E+003  1.31848E+003  1.57966E+003  1.91609E+003
  2.35283E+003  2.92409E+003  3.67681E+003  4.67565E+003  6.00985E+003
  4.71502E+004  4.07501E+004  3.56259E+004  3.15045E+004  2.81655E+004  2.54220E+004
  2.31035E+004  2.10462E+004  1.90980E+004  1.71484E+004  1.51716E+004  1.32336E+004
  1.14321E+004  9.82826E+003  8.43777E+003  7.25253E+003  6.25446E+003  5.41974E+003
  4.72163E+003  4.13323E+003  3.62960E+003  3.18909E+003  2.79440E+003  2.43337E+003
  2.09938E+003  1.79072E+003  1.50912E+003  1.25744E+003  1.03771E+003  8.50093E+002
  6.92902E+002  5.63197E+002  4.57398E+002  3.71740E+002  3.02578E+002  2.46611E+002
  2.01017E+002  1.63546E+002  1.32550E+002  1.06939E+002  8.60181E+001  6.92200E+001
  5.58965E+001  4.53124E+001  3.67948E+001  2.98475E+001  2.41493E+001  1.94916E+001
  1.57189E+001  1.26966E+001  1.02989E+001  8.40792E+000  6.91713E+000  5.73659E+000
  4.79973E+000  4.06628E+000  3.51360E+000  3.11670E+000  2.83457E+000  2.62257E+000
  2.45824E+000  2.34456E+000  2.28632E+000  2.26571E+000  2.23194E+000  2.11125E+000
  1.85118E+000  1.53373E+000  1.46853E+000  1.71496E+000  1.93856E+000  2.01164E+000
  1.98389E+000  1.92260E+000  1.86954E+000  1.84496E+000  1.85754E+000  1.91104E+000
  2.00693E+000  2.14452E+000  2.32066E+000  2.53172E+000  2.77961E+000  3.07933E+000
  3.46264E+000  3.97454E+000  4.66539E+000  5.58455E+000  6.77729E+000  8.28380E+000
  1.01398E+001  1.23822E+001  1.50637E+001  1.82716E+001  2.21393E+001  2.68415E+001
  3.25829E+001  3.95953E+001  4.81508E+001  5.85840E+001  7.13199E+001  8.69095E+001
  1.06072E+002  1.29719E+002  1.58921E+002  1.94740E+002  2.37961E+002  2.88872E+002
  3.47391E+002  4.13281E+002  4.85899E+002  5.64489E+002  6.49893E+002  7.45686E+002
  8.57778E+002  9.93718E+002  1.16266E+003  1.37593E+003  1.64814E+003  1.99859E+003
  2.45324E+003  3.04738E+003  3.82927E+003  4.86494E+003  6.24469E+003
  4.22667E+004  3.68503E+004  3.25075E+004  2.90063E+004  2.61587E+004  2.38004E+004
  2.17743E+004  1.99213E+004  1.80961E+004  1.62158E+004  1.42992E+004  1.24313E+004
  1.06937E+004  9.14033E+003  7.79898E+003  6.67110E+003  5.73743E+003  4.96808E+003
  4.33085E+003  3.79561E+003  3.33610E+003  2.93073E+003  2.56318E+003  2.22306E+003
  1.90595E+003  1.61247E+003  1.34610E+003  1.11055E+003  9.07728E+002  7.37079E+002
  5.96090E+002  4.81225E+002  3.88627E+002  3.14513E+002  2.55388E+002  2.08166E+002
  1.70232E+002  1.39458E+002  1.14202E+002  9.32904E+001  7.59667E+001  6.17681E+001
  5.03181E+001  4.11513E+001  3.37242E+001  2.75740E+001  2.24188E+001  1.81192E+001
  1.45903E+001  1.17476E+001  9.49378E+000  7.72479E+000  6.34049E+000  5.25395E+000
  4.40063E+000  3.74218E+000  3.25560E+000  2.90905E+000  2.65079E+000  2.43501E+000
  2.25445E+000  2.13193E+000  2.08527E+000  2.10408E+000  2.14281E+000  2.13007E+000
  2.00149E+000  1.74911E+000  1.51467E+000  1.57572E+000  1.86190E+000  2.08724E+000
  2.17936E+000  2.18893E+000  2.17266E+000  2.16563E+000  2.18541E+000  2.23946E+000
  2.32960E+000  2.45445E+000  2.61187E+000  2.80301E+000  3.03759E+000  3.33751E+000
  3.73572E+000  4.27094E+000  4.98193E+000  5.90408E+000  7.06865E+000  8.50500E+000
  1.02470E+001  1.23453E+001  1.48826E+001  1.79830E+001  2.18102E+001  2.65582E+001
  3.24459E+001  3.97213E+001  4.86782E+001  5.96814E+001  7.31943E+001  8.98066E+001
  1.10266E+002  1.35506E+002  1.66613E+002  2.04679E+002  2.50524E+002  3.04473E+002
  3.66476E+002  4.36299E+002  5.13236E+002  5.96456E+002  6.86828E+002  7.88123E+002
  9.06575E+002  1.05015E+003  1.22848E+003  1.45352E+003  1.74058E+003  2.10992E+003
  2.58867E+003  3.21359E+003  4.03457E+003  5.11938E+003  6.55938E+003
  3.70697E+004  3.24832E+004  2.88218E+004  2.58844E+004  2.35056E+004  2.15354E+004
  1.98224E+004  1.82089E+004  1.65591E+004  1.48184E+004  1.30299E+004  1.12744E+004
  9.63154E+003  8.17115E+003  6.93002E+003  5.90564E+003  5.07113E+003  4.39138E+003
  3.83204E+003  3.36284E+003  2.95851E+003  2.59899E+003  2.26988E+003  1.96287E+003
  1.67557E+003  1.41007E+003  1.17049E+003  9.60414E+002  7.81172E+002  6.31611E+002
  5.08887E+002  4.09445E+002  3.29658E+002  2.66105E+002  2.15696E+002  1.75728E+002
  1.43917E+002  1.18391E+002  9.76625E+001  8.06015E+001  6.64129E+001  5.46008E+001
  4.48767E+001  3.69877E+001  3.05792E+001  2.52465E+001  2.07016E+001  1.68244E+001
  1.35811E+001  1.09380E+001  8.83324E+000  7.18342E+000  5.89933E+000  4.89929E+000
  4.12064E+000  3.52525E+000  3.08833E+000  2.77291E+000  2.52229E+000  2.29522E+000
  2.09869E+000  1.96767E+000  1.92470E+000  1.96254E+000  2.04099E+000  2.09493E+000
  2.06751E+000  1.93735E+000  1.73142E+000  1.60141E+000  1.74682E+000  2.04734E+000
  2.28217E+000  2.40302E+000  2.45160E+000  2.47446E+000  2.50116E+000  2.54654E+000
  2.61680E+000  2.71474E+000  2.84432E+000  3.01461E+000  3.24213E+000  3.55036E+000
  3.96674E+000  4.51924E+000  5.23394E+000  6.13446E+000  7.24404E+000  8.59115E+000
  1.02194E+001  1.21996E+001  1.46386E+001  1.76812E+001  2.15066E+001  2.63253E+001
  3.23790E+001  3.99462E+001  4.93574E+001  6.10209E+001  7.54541E+001  9.33100E+001
  1.15398E+002  1.42696E+002  1.76325E+002  2.17402E+002  2.66774E+002  3.24790E+002
  3.91415E+002  4.66401E+002  5.48958E+002  6.38167E+002  7.34952E+002  8.43351E+002
  9.70024E+002  1.12347E+003  1.31397E+003  1.55422E+003  1.86050E+003  2.25423E+003
  2.76405E+003  3.42847E+003  4.29938E+003  5.44632E+003  6.96132E+003
  3.24048E+004  2.84574E+004  2.53156E+004  2.28046E+004  2.07782E+004  1.91002E+004
  1.76280E+004  1.62110E+004  1.47267E+004  1.31410E+004  1.15056E+004  9.89709E+003
  8.39981E+003  7.08671E+003  5.98804E+003  5.09320E+003  4.37133E+003  3.78714E+003
  3.30810E+003  2.90650E+003  2.55966E+003  2.24994E+003  1.96499E+003  1.69809E+003
  1.44778E+003  1.21645E+003  1.00803E+003  8.25709E+002  6.70576E+002  5.41421E+002
  4.35580E+002  3.49868E+002  2.81136E+002  2.26458E+002  1.83198E+002  1.49044E+002
  1.22034E+002  1.00551E+002  8.32912E+001  6.92307E+001  5.75986E+001  4.78625E+001
  3.97097E+001  3.29708E+001  2.74662E+001  2.29089E+001  1.90052E+001  1.56041E+001
  1.26860E+001  1.02607E+001  8.30738E+000  6.77082E+000  5.57784E+000  4.65437E+000
  3.93941E+000  3.39316E+000  2.98892E+000  2.68983E+000  2.44265E+000  2.21247E+000
  2.01215E+000  1.87899E+000  1.83527E+000  1.87471E+000  1.96198E+000  2.04170E+000
  2.07159E+000  2.04082E+000  1.94590E+000  1.80941E+000  1.76802E+000  1.95707E+000
  2.25693E+000  2.49525E+000  2.63058E+000  2.69473E+000  2.72753E+000  2.75721E+000
  2.80170E+000  2.87428E+000  2.98783E+000  3.15688E+000  3.39772E+000  3.72767E+000
  4.16446E+000  4.72561E+000  5.42846E+000  6.29132E+000  7.33741E+000  8.60190E+000
  1.01412E+001  1.20411E+001  1.44213E+001  1.74364E+001  2.12772E+001  2.61730E+001
  3.23958E+001  4.02661E+001  5.01657E+001  6.25611E+001  7.80388E+001  9.73392E+001
  1.21373E+002  1.51213E+002  1.88047E+002  2.33030E+002  2.87024E+002  3.50373E+002
  4.23029E+002  5.04696E+002  5.94468E+002  6.91315E+002  7.96244E+002  9.13645E+002
  1.05073E+003  1.21668E+003  1.42257E+003  1.68206E+003  2.01260E+003  2.43708E+003
  2.98590E+003  3.69964E+003  4.63231E+003  5.85500E+003  7.45926E+003
  2.85047E+004  2.50557E+004  2.23143E+004  2.01258E+004  1.83595E+004  1.68905E+004
  1.55856E+004  1.43058E+004  1.29486E+004  1.15000E+004  1.00143E+004  8.56320E+003
  7.22884E+003  6.07546E+003  5.12220E+003  4.35255E+003  3.73521E+003  3.23737E+003
  2.82991E+003  2.48852E+003  2.19354E+003  1.92980E+003  1.68680E+003  1.45887E+003
  1.24482E+003  1.04668E+003  8.67851E+002  7.11188E+002  5.77722E+002  4.66462E+002
  3.75120E+002  3.00995E+002  2.41458E+002  1.94072E+002  1.56623E+002  1.27143E+002
  1.03945E+002  8.56279E+001  7.10539E+001  5.93170E+001  4.97090E+001  4.17004E+001
  3.49391E+001  2.92418E+001  2.45205E+001  2.06352E+001  1.73441E+001  1.44465E+001
  1.18885E+001  9.70021E+000  7.90164E+000  6.47205E+000  5.36002E+000  4.50208E+000
  3.83934E+000  3.32909E+000  2.94284E+000  2.64911E+000  2.40565E+000  2.18372E+000
  1.99261E+000  1.86323E+000  1.81512E+000  1.84243E+000  1.91493E+000  1.99120E+000
  2.04675E+000  2.08061E+000  2.08598E+000  2.04239E+000  1.97226E+000  1.99652E+000
  2.20151E+000  2.47922E+000  2.69232E+000  2.80839E+000  2.86001E+000  2.89033E+000
  2.93328E+000  3.01227E+000  3.14327E+000  3.33791E+000  3.60605E+000  3.95767E+000
  4.40392E+000  4.95736E+000  5.63255E+000  6.44829E+000  7.43218E+000  8.62749E+000
  1.01003E+001  1.19450E+001  1.42877E+001  1.72896E+001  2.11521E+001  2.61243E+001
  3.25112E+001  4.06831E+001  5.10869E+001  6.42662E+001  8.08953E+001  1.01823E+002
  1.28100E+002  1.60956E+002  2.01719E+002  2.51627E+002  3.11555E+002  3.81810E+002
  4.62276E+002  5.52554E+002  6.51559E+002  7.58103E+002  8.73304E+002  1.00201E+003
  1.15214E+003  1.33373E+003  1.55885E+003  1.84234E+003  2.20309E+003  2.66571E+003
  3.26267E+003  4.03680E+003  5.04412E+003  6.35647E+003  8.06290E+003
  2.53239E+004  2.22703E+004  1.98440E+004  1.79065E+004  1.63386E+004  1.50241E+004
  1.38381E+004  1.26553E+004  1.13951E+004  1.00615E+004  8.70853E+003  7.40298E+003
  6.22049E+003  5.21260E+003  4.38794E+003  3.72631E+003  3.19756E+003  2.77204E+003
  2.42412E+003  2.13275E+003  1.88105E+003  1.65611E+003  1.44899E+003  1.25483E+003
  1.07243E+003  9.03283E+002  7.50175E+002  6.15602E+002  5.00602E+002  4.04444E+002
  3.25231E+002  2.60726E+002  2.08776E+002  1.67384E+002  1.34697E+002  1.09032E+002
  8.89277E+001  7.31556E+001  6.07160E+001  5.08089E+001  4.28000E+001  3.61950E+001
  3.06292E+001  2.58773E+001  2.18512E+001  1.85155E+001  1.57456E+001  1.33354E+001
  1.11620E+001  9.23347E+000  7.59766E+000  6.27141E+000  5.23085E+000  4.42736E+000
  3.80609E+000  3.32145E+000  2.94271E+000  2.64522E+000  2.40138E+000  2.19040E+000
  2.01423E+000  1.89156E+000  1.83586E+000  1.84215E+000  1.88869E+000  1.95118E+000
  2.01920E+000  2.09312E+000  2.16502E+000  2.21190E+000  2.21532E+000  2.20623E+000
  2.28336E+000  2.49384E+000  2.73987E+000  2.91988E+000  3.02431E+000  3.09356E+000
  3.16876E+000  3.27674E+000  3.43267E+000  3.64595E+000  3.92433E+000  4.27597E+000
  4.71018E+000  5.23808E+000  5.87417E+000  6.63953E+000  7.56673E+000  8.70568E+000
  1.01290E+001  1.19363E+001  1.42575E+001  1.72588E+001  2.11509E+001  2.62013E+001
  3.27477E+001  4.12131E+001  5.21203E+001  6.61109E+001  8.39750E+001  1.06697E+002
  1.35497E+002  1.71825E+002  2.17244E+002  2.73180E+002  3.40572E+002  4.19668E+002
  5.10212E+002  6.11608E+002  7.22471E+002  8.41358E+002  9.69511E+002  1.11237E+003
  1.27876E+003  1.47980E+003  1.72879E+003  2.04199E+003  2.44001E+003  2.94949E+003
  3.60516E+003  4.45212E+003  5.54785E+003  6.96337E+003  8.78217E+003
  2.27528E+004  2.00152E+004  1.78398E+004  1.61005E+004  1.46867E+004  1.34890E+004
  1.23898E+004  1.12775E+004  1.00935E+004  8.85572E+003  7.61611E+003  6.43730E+003
  5.38665E+003  4.50284E+003  3.78588E+003  3.21349E+003  2.75722E+003  2.39044E+003
  2.09066E+003  1.83962E+003  1.62283E+003  1.42929E+003  1.25142E+003  1.08501E+003
  9.28810E+002  7.83824E+002  6.52208E+002  5.36092E+002  4.36492E+002  3.52899E+002
  2.83754E+002  2.27219E+002  1.81555E+002  1.45134E+002  1.16402E+002  9.39091E+001
  7.63696E+001  6.26946E+001  5.19952E+001  4.35610E+001  3.68290E+001  3.13538E+001
  2.67876E+001  2.28804E+001  1.95000E+001  1.66284E+001  1.42579E+001  1.22636E+001
  1.04740E+001  8.82959E+000  7.37279E+000  6.15229E+000  5.17659E+000  4.41737E+000
  3.82782E+000  3.36153E+000  2.98509E+000  2.67811E+000  2.42560E+000  2.21644E+000
  2.04885E+000  1.92977E+000  1.86502E+000  1.85116E+000  1.87688E+000  1.93118E+000
  2.00864E+000  2.10580E+000  2.21457E+000  2.32011E+000  2.40296E+000  2.45172E+000
  2.50022E+000  2.63586E+000  2.87711E+000  3.12251E+000  3.29912E+000  3.41769E+000
  3.51895E+000  3.63662E+000  3.79200E+000  3.99847E+000  4.26566E+000  4.60177E+000
  5.01495E+000  5.51511E+000  6.11666E+000  6.84264E+000  7.72955E+000  8.83224E+000
  1.02279E+001  1.20193E+001  1.43394E+001  1.73583E+001  2.12951E+001  2.64334E+001
  3.31416E+001  4.18940E+001  5.32943E+001  6.80994E+001  8.72481E+001  1.11902E+002
  1.43493E+002  1.83739E+002  2.34534E+002  2.97633E+002  3.74183E+002  4.64422E+002
  5.67905E+002  6.83705E+002  8.09922E+002  9.44652E+002  1.08922E+003  1.24983E+003
  1.43648E+003  1.66165E+003  1.94017E+003  2.29001E+003  2.73380E+003  3.30043E+003
  4.02701E+003  4.96053E+003  6.15880E+003  7.68950E+003  9.62651E+003
  2.06853E+004  1.82007E+004  1.62254E+004  1.46429E+004  1.33493E+004  1.22400E+004
  1.12039E+004  1.01435E+004  9.02021E+003  7.86203E+003  6.71786E+003  5.64694E+003
  4.70766E+003  3.92706E+003  3.29851E+003  2.79866E+003  2.40092E+003  2.08134E+003
  1.82008E+003  1.60120E+003  1.41218E+003  1.24364E+003  1.08912E+003  9.44981E+002
  8.09989E+002  6.84701E+002  5.70727E+002  4.69828E+002  3.82960E+002  3.09772E+002
  2.48979E+002  1.99072E+002  1.58655E+002  1.26404E+002  1.01005E+002  8.11894E+001
  6.58122E+001  5.38956E+001  4.46409E+001  3.74128E+001  3.17115E+001  2.71427E+001
  2.33923E+001  2.02139E+001  1.74386E+001  1.50041E+001  1.29420E+001  1.12509E+001
  9.79896E+000  8.45211E+000  7.19870E+000  6.09594E+000  5.18416E+000  4.46134E+000
  3.89463E+000  3.44108E+000  3.06579E+000  2.74931E+000  2.48367E+000  2.26573E+000
  2.09491E+000  1.97264E+000  1.89984E+000  1.87421E+000  1.89052E+000  1.94279E+000
  2.02540E+000  2.13260E+000  2.25844E+000  2.39649E+000  2.53542E+000  2.65384E+000
  2.74050E+000  2.85260E+000  3.07963E+000  3.37263E+000  3.60977E+000  3.76151E+000
  3.86830E+000  3.97604E+000  4.11568E+000  4.30562E+000  4.55716E+000  4.87819E+000
  5.27567E+000  5.75844E+000  6.34083E+000  7.04730E+000  7.91719E+000  9.00879E+000
  1.04024E+001  1.22033E+001  1.45470E+001  1.76075E+001  2.16117E+001  2.68583E+001
  3.37428E+001  4.27876E+001  5.46755E+001  7.02863E+001  9.07346E+001  1.17411E+002
  1.52028E+002  1.96635E+002  2.53537E+002  3.24959E+002  4.12455E+002  5.16437E+002
  6.36346E+002  7.70825E+002  9.17117E+002  1.07243E+003  1.23802E+003  1.42103E+003
  1.63299E+003  1.88812E+003  2.20313E+003  2.59808E+003  3.09785E+003  3.73378E+003
  4.54515E+003  5.58001E+003  6.89441E+003  8.54916E+003  1.06045E+004
  1.90333E+004  1.67504E+004  1.49342E+004  1.34754E+004  1.22746E+004  1.12309E+004
  1.02391E+004  9.21610E+003  8.14135E+003  7.04863E+003  5.98418E+003  5.00415E+003
  4.15789E+003  3.46228E+003  2.90571E+003  2.46449E+003  2.11382E+003  1.83203E+003
  1.60148E+003  1.40814E+003  1.24112E+003  1.09234E+003  9.56314E+002  8.29908E+002
  7.11903E+002  6.02520E+002  5.02902E+002  4.14470E+002  3.38085E+002  2.73505E+002
  2.19654E+002  1.75287E+002  1.39286E+002  1.10567E+002  8.80022E+001  7.04682E+001
  5.69298E+001  4.64997E+001  3.84544E+001  3.22224E+001  2.73583E+001  2.35148E+001
  2.04163E+001  1.78392E+001  1.56064E+001  1.36075E+001  1.18334E+001  1.03475E+001
  9.13731E+000  8.06698E+000  7.04065E+000  6.07897E+000  5.23971E+000  4.55036E+000
  3.99906E+000  3.55258E+000  3.17781E+000  2.85510E+000  2.57863E+000  2.34949E+000
  2.16974E+000  2.04026E+000  1.96045E+000  1.92799E+000  1.93898E+000  1.98828E+000
  2.07001E+000  2.17884E+000  2.31189E+000  2.46895E+000  2.64560E+000  2.82049E+000
  2.96002E+000  3.08190E+000  3.29389E+000  3.60888E+000  3.88783E+000  4.06277E+000
  4.17044E+000  4.26738E+000  4.39308E+000  4.57007E+000  4.81089E+000  5.12327E+000
  5.51362E+000  5.99050E+000  6.56872E+000  7.27422E+000  8.14858E+000  9.25264E+000
  1.06691E+001  1.25054E+001  1.48999E+001  1.80310E+001  2.21335E+001  2.75203E+001
  3.46122E+001  4.39749E+001  5.63650E+001  7.27835E+001  9.45333E+001  1.23278E+002
  1.61091E+002  2.10467E+002  2.74237E+002  3.55215E+002  4.55544E+002  5.76071E+002
  7.16416E+002  8.74946E+002  1.04768E+003  1.23012E+003  1.42299E+003  1.63454E+003
  1.87830E+003  2.17076E+003  2.53094E+003  2.98134E+003  3.54939E+003  4.26881E+003
  5.18044E+003  6.33170E+003  7.77380E+003  9.55666E+003  1.17239E+004
  1.77274E+004  1.56040E+004  1.39129E+004  1.25500E+004  1.14194E+004  1.04221E+004
  9.45928E+003  8.46188E+003  7.42501E+003  6.38528E+003  5.38690E+003  4.48296E+003
  3.71384E+003  3.08782E+003  2.58966E+003  2.19573E+003  1.88282E+003  1.63125E+003
  1.42515E+003  1.25206E+003  1.10243E+003  9.69247E+002  8.47845E+002  7.35503E+002
  6.31049E+002  5.34445E+002  4.46454E+002  3.68195E+002  3.00423E+002  2.42960E+002
  1.94888E+002  1.55171E+002  1.22904E+002  9.71902E+001  7.70468E+001  6.14605E+001
  4.94864E+001  4.03126E+001  3.32798E+001  2.78709E+001  2.36873E+001  2.04225E+001
  1.78367E+001  1.57357E+001  1.39567E+001  1.23696E+001  1.09069E+001  9.60107E+000
  8.53003E+000  7.66135E+000  6.86188E+000  6.07083E+000  5.32565E+000  4.67605E+000
  4.13685E+000  3.69187E+000  3.31510E+000  2.98797E+000  2.70455E+000  2.46689E+000
  2.27855E+000  2.14117E+000  2.05408E+000  2.01480E+000  2.01950E+000  2.06327E+000
  2.14092E+000  2.24874E+000  2.38700E+000  2.55964E+000  2.76643E+000  2.98726E+000
  3.17733E+000  3.32205E+000  3.51892E+000  3.83305E+000  4.13832E+000  4.33532E+000
  4.44984E+000  4.54391E+000  4.66341E+000  4.83434E+000  5.07061E+000  5.38037E+000
  5.77037E+000  6.24987E+000  6.83506E+000  7.55383E+000  8.45010E+000  9.58701E+000
  1.10494E+001  1.29474E+001  1.54223E+001  1.86581E+001  2.28982E+001  2.84701E+001
  3.58187E+001  4.55502E+001  5.84896E+001  7.57520E+001  9.88279E+001  1.29674E+002
  1.70793E+002  2.25266E+002  2.96639E+002  3.88521E+002  5.03797E+002  6.43907E+002
  8.09043E+002  9.97980E+002  1.20551E+003  1.42421E+003  1.65310E+003  1.90148E+003
  2.18552E+003  2.52467E+003  2.94087E+003  3.45945E+003  4.11047E+003  4.92963E+003
  5.95801E+003  7.23973E+003  8.81728E+003  1.07262E+004  1.29934E+004
  1.67141E+004  1.47145E+004  1.31198E+004  1.18296E+004  1.07495E+004  9.78216E+003
  8.83487E+003  7.85299E+003  6.84438E+003  5.84645E+003  4.90228E+003  4.06157E+003
  3.35603E+003  2.78676E+003  2.33583E+003  1.97993E+003  1.69728E+003  1.46982E+003
  1.28315E+003  1.12609E+003  9.90171E+002  8.69297E+002  7.59441E+002  6.58242E+002
  5.64573E+002  4.78203E+002  3.99593E+002  3.29606E+002  2.68892E+002  2.17305E+002
  1.74043E+002  1.38229E+002  1.09121E+002  8.59627E+001  6.78802E+001  5.39486E+001
  4.32970E+001  3.51781E+001  2.89878E+001  2.42559E+001  2.06237E+001  1.78187E+001
  1.56318E+001  1.38967E+001  1.24733E+001  1.12384E+001  1.00937E+001  9.00508E+000
  8.03608E+000  7.26589E+000  6.64006E+000  6.03509E+000  5.41680E+000  4.82731E+000
  4.30579E+000  3.85999E+000  3.47762E+000  3.14484E+000  2.85581E+000  2.61185E+000
  2.41648E+000  2.27177E+000  2.17738E+000  2.13099E+000  2.12896E+000  2.16694E+000
  2.24100E+000  2.34972E+000  2.49630E+000  2.68745E+000  2.92483E+000  3.18850E+000
  3.42675E+000  3.60044E+000  3.78480E+000  4.08152E+000  4.39883E+000  4.61737E+000
  4.74560E+000  4.84507E+000  4.96572E+000  5.13658E+000  5.37323E+000  5.68491E+000
  6.07955E+000  6.56811E+000  7.16909E+000  7.91309E+000  8.84676E+000  1.00358E+001
  1.15675E+001  1.35548E+001  1.61435E+001  1.95240E+001  2.39501E+001  2.97654E+001
  3.74397E+001  4.76194E+001  6.11947E+001  7.93890E+001  1.03872E+002  1.36895E+002
  1.81427E+002  2.41246E+002  3.20858E+002  4.25020E+002  5.57692E+002  7.20968E+002
  9.15642E+002  1.14194E+003  1.39467E+003  1.66218E+003  1.93946E+003  2.23619E+003
  2.57181E+003  2.96973E+003  3.45555E+003  4.05782E+003  4.80908E+003  5.74600E+003
  6.90757E+003  8.33096E+003  1.00461E+004  1.20727E+004  1.44239E+004
  1.59530E+004  1.40466E+004  1.25237E+004  1.12857E+004  1.02387E+004  9.28645E+003
  8.34274E+003  7.36725E+003  6.37782E+003  5.41155E+003  4.51117E+003  3.72249E+003
  3.06895E+003  2.54566E+003  2.13276E+003  1.80731E+003  1.54881E+003  1.34050E+003
  1.16921E+003  1.02478E+003  8.99649E+002  7.88451E+002  6.87692E+002  5.95300E+002
  5.10190E+002  4.31984E+002  3.60909E+002  2.97618E+002  2.42660E+002  1.95905E+002
  1.56634E+002  1.24084E+002  9.76352E+001  7.66337E+001  6.02899E+001  4.77494E+001
  3.82038E+001  3.09609E+001  2.54646E+001  2.12849E+001  1.80966E+001  1.56554E+001
  1.37770E+001  1.23180E+001  1.11606E+001  1.01996E+001  9.33684E+000  8.49664E+000
  7.67139E+000  6.94728E+000  6.39556E+000  5.94331E+000  5.47905E+000  4.98500E+000
  4.50158E+000  4.06115E+000  3.67220E+000  3.33134E+000  3.03545E+000  2.78535E+000
  2.58374E+000  2.43248E+000  2.33143E+000  2.27863E+000  2.27094E+000  2.30502E+000
  2.37875E+000  2.49333E+000  2.65462E+000  2.87099E+000  3.14433E+000  3.45330E+000
  3.74042E+000  3.94752E+000  4.12438E+000  4.39355E+000  4.70827E+000  4.94390E+000
  5.08906E+000  5.19945E+000  5.32648E+000  5.50163E+000  5.74243E+000  6.05982E+000
  6.46375E+000  6.96781E+000  7.59367E+000  8.37534E+000  9.36272E+000  1.06245E+001
  1.22510E+001  1.43590E+001  1.70998E+001  2.06724E+001  2.53432E+001  3.14746E+001
  3.95646E+001  5.03020E+001  6.46437E+001  8.39195E+001  1.09973E+002  1.45343E+002
  1.93472E+002  2.58898E+002  3.47287E+002  4.64992E+002  6.17713E+002  8.08607E+002
  1.03859E+003  1.30963E+003  1.61944E+003  1.95239E+003  2.29568E+003  2.65701E+003
  3.05958E+003  3.53201E+003  4.10454E+003  4.80923E+003  5.68050E+003  6.75404E+003
  8.06337E+003  9.63458E+003  1.14827E+004  1.36136E+004  1.60302E+004
  1.54148E+004  1.35745E+004  1.21013E+004  1.08972E+004  9.86739E+003  8.91633E+003
  7.96512E+003  6.98738E+003  6.00827E+003  5.06435E+003  4.19850E+003  3.45198E+003
  2.84047E+003  2.35410E+003  1.97153E+003  1.67029E+003  1.43090E+003  1.23770E+003
  1.07847E+003  9.43919E+002  8.27199E+002  7.23554E+002  6.29918E+002  5.44443E+002
  4.66079E+002  3.94341E+002  3.29274E+002  2.71362E+002  2.21065E+002  1.78255E+002
  1.42268E+002  1.12423E+002  8.81885E+001  6.89849E+001  5.40876E+001  4.26994E+001
  3.40650E+001  2.75395E+001  2.26075E+001  1.88732E+001  1.60390E+001  1.38839E+001
  1.22427E+001  1.09902E+001  1.00262E+001  9.26412E+000  8.62043E+000  8.01309E+000
  7.38295E+000  6.74461E+000  6.19961E+000  5.80716E+000  5.48069E+000  5.11847E+000
  4.71115E+000  4.29741E+000  3.90903E+000  3.56008E+000  3.25537E+000  2.99761E+000
  2.78919E+000  2.63155E+000  2.52455E+000  2.46663E+000  2.45548E+000  2.48926E+000
  2.56810E+000  2.69588E+000  2.88064E+000  3.13144E+000  3.44902E+000  3.80904E+000
  4.14772E+000  4.39129E+000  4.56563E+000  4.80198E+000  5.09953E+000  5.34300E+000
  5.50342E+000  5.62670E+000  5.76311E+000  5.94571E+000  6.19406E+000  6.52140E+000
  6.94048E+000  7.46830E+000  8.13043E+000  8.96485E+000  1.00252E+001  1.13837E+001
  1.31345E+001  1.53996E+001  1.83376E+001  2.21585E+001  2.71447E+001  3.36816E+001
  4.23002E+001  5.37377E+001  6.90232E+001  8.95981E+001  1.17482E+002  1.55500E+002
  2.07564E+002  2.78995E+002  3.76738E+002  5.09119E+002  6.84459E+002  9.08158E+002
  1.18118E+003  1.50564E+003  1.88504E+003  2.30405E+003  2.73799E+003  3.18726E+003
  3.67807E+003  4.24572E+003  4.92635E+003  5.75564E+003  6.76851E+003  7.99667E+003
  9.46399E+003  1.11823E+004  1.31525E+004  1.53703E+004  1.78315E+004
  1.50790E+004  1.32803E+004  1.18367E+004  1.06492E+004  9.62140E+003  8.65813E+003
  7.68872E+003  6.70014E+003  5.72256E+003  4.79230E+003  3.95256E+003  3.23939E+003
  2.66123E+003  2.20403E+003  1.84535E+003  1.56308E+003  1.33860E+003  1.15713E+003
  1.00722E+003  8.80266E+002  7.70006E+002  6.72170E+002  5.84028E+002  5.03912E+002
  4.30796E+002  3.64115E+002  3.03776E+002  2.50129E+002  2.03559E+002  1.63928E+002
  1.30608E+002  1.02973E+002  8.05519E+001  6.28201E+001  4.91032E+001  3.86514E+001
  3.07538E+001  2.48053E+001  2.03246E+001  1.69441E+001  1.43890E+001  1.24565E+001
  1.09966E+001  9.89726E+000  9.07167E+000  8.44777E+000  7.95838E+000  7.53346E+000
  7.10170E+000  6.61728E+000  6.11322E+000  5.70100E+000  5.42733E+000  5.19498E+000
  4.90780E+000  4.56137E+000  4.19584E+000  3.84661E+000  3.53358E+000  3.26634E+000
  3.04942E+000  2.88463E+000  2.77204E+000  2.71067E+000  2.69938E+000  2.73817E+000
  2.82962E+000  2.98004E+000  3.19896E+000  3.49522E+000  3.86713E+000  4.28563E+000
  4.67907E+000  4.95988E+000  5.13412E+000  5.33486E+000  5.60185E+000  5.84025E+000
  6.00953E+000  6.14419E+000  6.29100E+000  6.48358E+000  6.74344E+000  7.08657E+000
  7.52913E+000  8.09217E+000  8.80564E+000  9.71189E+000  1.08687E+001  1.23526E+001
  1.42628E+001  1.67280E+001  1.99168E+001  2.40533E+001  2.94404E+001  3.64917E+001
  4.57783E+001  5.80950E+001  7.45540E+001  9.67202E+001  1.26802E+002  1.67921E+002
  2.24469E+002  3.02560E+002  4.10469E+002  5.58738E+002  7.59087E+002  1.02093E+003
  1.34689E+003  1.73692E+003  2.19929E+003  2.72766E+003  3.28534E+003  3.85609E+003
  4.46513E+003  5.15554E+003  5.97080E+003  6.95007E+003  8.12649E+003  9.52379E+003
  1.11525E+004  1.30097E+004  1.50855E+004  1.73693E+004  1.98542E+004
  1.49331E+004  1.31529E+004  1.17196E+004  1.05322E+004  9.49129E+003  8.50239E+003
  7.50409E+003  6.49575E+003  5.51074E+003  4.58588E+003  3.76443E+003  3.07660E+003
  2.52413E+003  2.08939E+003  1.74904E+003  1.48129E+003  1.26817E+003  1.09557E+003
  9.52673E+002  8.31392E+002  7.25944E+002  6.32440E+002  5.48416E+002  4.72337E+002
  4.03199E+002  3.40375E+002  2.83672E+002  2.33336E+002  1.89683E+002  1.52562E+002
  1.21363E+002  9.54937E+001  7.45220E+001  5.79648E+001  4.51866E+001  3.54764E+001
  2.81597E+001  2.26641E+001  1.85362E+001  1.54308E+001  1.30914E+001  1.13293E+001
  1.00059E+001  9.01902E+000  8.29099E+000  7.76010E+000  7.37206E+000  7.07208E+000
  6.79895E+000  6.48940E+000  6.10892E+000  5.70535E+000  5.39625E+000  5.21658E+000
  5.05922E+000  4.83054E+000  4.53094E+000  4.20473E+000  3.89188E+000  3.61625E+000
  3.38948E+000  3.21640E+000  3.09845E+000  3.03581E+000  3.02886E+000  3.07965E+000
  3.19305E+000  3.37727E+000  3.64263E+000  3.99678E+000  4.43434E+000  4.91939E+000
  5.36999E+000  5.68544E+000  5.85771E+000  6.02018E+000  6.24517E+000  6.46396E+000
  6.63218E+000  6.77377E+000  6.93053E+000  7.13558E+000  7.41222E+000  7.77941E+000
  8.25713E+000  8.87083E+000  9.65513E+000  1.06570E+001  1.19390E+001  1.35828E+001
  1.56943E+001  1.84112E+001  2.19152E+001  2.64487E+001  3.23401E+001  4.00388E+001
  5.01653E+001  6.35839E+001  8.15061E+001  1.05640E+002  1.38409E+002  1.83258E+002
  2.45087E+002  3.30833E+002  4.50145E+002  6.15907E+002  8.43764E+002  1.14887E+003
  1.53885E+003  2.01181E+003  2.57453E+003  3.23663E+003  3.95955E+003  4.69920E+003
  5.46917E+003  6.31923E+003  7.30164E+003  8.45849E+003  9.81812E+003  1.13925E+004
  1.31773E+004  1.51580E+004  1.73183E+004  1.96448E+004  2.21382E+004
  1.49716E+004  1.31873E+004  1.17455E+004  1.05414E+004  9.47180E+003  8.44334E+003
  7.40501E+003  6.36733E+003  5.36562E+003  4.43814E+003  3.62750E+003  2.95759E+003
  2.42388E+003  2.00568E+003  1.67882E+003  1.42171E+003  1.21686E+003  1.05067E+003
  9.12776E+002  7.95507E+002  6.93440E+002  6.02981E+002  5.21871E+002  4.48674E+002
  3.82404E+002  3.22392E+002  2.68372E+002  2.20509E+002  1.79060E+002  1.43853E+002
  1.14284E+002  8.97780E+001  6.99246E+001  5.42704E+001  4.22108E+001  3.30659E+001
  2.61904E+001  2.10378E+001  1.71761E+001  1.42776E+001  1.20996E+001  1.04640E+001
  9.24066E+000  8.33413E+000  7.67314E+000  7.20275E+000  6.87746E+000  6.65468E+000
  6.48813E+000  6.32330E+000  6.10376E+000  5.80434E+000  5.48403E+000  5.26338E+000
  5.16581E+000  5.07437E+000  4.89704E+000  4.63988E+000  4.35236E+000  4.07842E+000
  3.84447E+000  3.66348E+000  3.54116E+000  3.48023E+000  3.48321E+000  3.55427E+000
  3.70027E+000  3.93077E+000  4.25610E+000  4.68181E+000  5.19719E+000  5.75659E+000
  6.26455E+000  6.60760E+000  6.77078E+000  6.89074E+000  7.06442E+000  7.24970E+000
  7.40540E+000  7.54775E+000  7.71323E+000  7.93384E+000  8.23437E+000  8.63677E+000
  9.16501E+000  9.84904E+000  1.07283E+001  1.18548E+001  1.32965E+001  1.51417E+001
  1.75049E+001  2.05361E+001  2.44336E+001  2.94635E+001  3.59863E+001  4.44958E+001
  5.56741E+001  7.04711E+001  9.02188E+001  1.16798E+002  1.52882E+002  2.02288E+002
  2.70484E+002  3.65294E+002  4.97816E+002  6.83380E+002  9.41868E+002  1.29543E+003
  1.76056E+003  2.33833E+003  3.02779E+003  3.85046E+003  4.78621E+003  5.75921E+003
  6.75088E+003  7.81036E+003  8.99899E+003  1.03612E+004  1.19180E+004  1.36679E+004
  1.55946E+004  1.76768E+004  1.98959E+004  2.22443E+004  2.47444E+004
  1.51958E+004  1.33847E+004  1.19149E+004  1.06764E+004  9.56147E+003  8.47857E+003
  7.38818E+003  6.31056E+003  5.28245E+003  4.34428E+003  3.53711E+003  2.87804E+003
  2.35673E+003  1.94969E+003  1.63198E+003  1.38205E+003  1.18273E+003  1.02076E+003
  8.86093E+002  7.71354E+002  6.71383E+002  5.82807E+002  5.03516E+002  4.32154E+002
  3.67749E+002  3.09609E+002  2.57415E+002  2.11272E+002  1.71384E+002  1.37555E+002
  1.09171E+002  8.56580E+001  6.66182E+001  5.16172E+001  4.00743E+001  3.13340E+001
  2.47733E+001  1.98647E+001  1.61921E+001  1.34403E+001  1.13763E+001  9.82938E+000
  8.67532E+000  7.82314E+000  7.20567E+000  6.77223E+000  6.48290E+000  6.30333E+000
  6.19942E+000  6.13166E+000  6.05139E+000  5.90803E+000  5.68340E+000  5.44373E+000
  5.30959E+000  5.29258E+000  5.26658E+000  5.14164E+000  4.93004E+000  4.68652E+000
  4.45874E+000  4.27574E+000  4.15279E+000  4.09810E+000  4.11771E+000  4.21830E+000
  4.40856E+000  4.69895E+000  5.09913E+000  5.61131E+000  6.21706E+000  6.85711E+000
  7.41854E+000  7.77644E+000  7.91800E+000  7.98886E+000  8.10380E+000  8.24402E+000
  8.37643E+000  8.51324E+000  8.68652E+000  8.92694E+000  9.26059E+000  9.71234E+000
  1.03101E+001  1.10883E+001  1.20915E+001  1.33772E+001  1.50200E+001  1.71168E+001
  1.97935E+001  2.32157E+001  2.76035E+001  3.32524E+001  4.05638E+001  5.00869E+001
  6.25805E+001  7.91001E+001  1.01126E+002  1.30751E+002  1.70948E+002  2.25975E+002
  3.01959E+002  4.07726E+002  5.55957E+002  7.64589E+002  1.05799E+003  1.46608E+003
  2.01744E+003  2.72387E+003  3.57820E+003  4.59775E+003  5.79707E+003  7.08547E+003
  8.38400E+003  9.72024E+003  1.11612E+004  1.27540E+004  1.45127E+004  1.64259E+004
  1.84714E+004  2.06266E+004  2.28779E+004  2.52377E+004  2.77622E+004
  1.56140E+004  1.37520E+004  1.22335E+004  1.09413E+004  9.76265E+003  8.60891E+003
  7.45304E+003  6.32351E+003  5.25861E+003  4.30142E+003  3.49030E+003  2.83519E+003
  2.32023E+003  1.91935E+003  1.60677E+003  1.36085E+003  1.16454E+003  1.00478E+003
  8.71714E+002  7.58134E+002  6.59062E+002  5.71274E+002  4.92770E+002  4.22254E+002
  3.58773E+002  3.01626E+002  2.50465E+002  2.05346E+002  1.66427E+002  1.33478E+002
  1.05867E+002  8.30062E+001  6.44968E+001  4.99165E+001  3.87028E+001  3.02181E+001
  2.38555E+001  1.91003E+001  1.55464E+001  1.28866E+001  1.08939E+001  9.40209E+000
  8.29038E+000  7.47048E+000  6.87757E+000  6.46352E+000  6.19170E+000  6.03289E+000
  5.96120E+000  5.94958E+000  5.96459E+000  5.96277E+000  5.89789E+000  5.75578E+000
  5.60632E+000  5.56744E+000  5.63875E+000  5.68635E+000  5.62314E+000  5.46785E+000
  5.28090E+000  5.11446E+000  5.00156E+000  4.96139E+000  5.00647E+000  5.14736E+000
  5.39499E+000  5.76054E+000  6.25219E+000  6.86692E+000  7.57499E+000  8.29824E+000
  8.90260E+000  9.25540E+000  9.35780E+000  9.37082E+000  9.42100E+000  9.50772E+000
  9.60851E+000  9.73509E+000  9.91663E+000  1.01829E+001  1.05613E+001  1.10795E+001
  1.17694E+001  1.26701E+001  1.38316E+001  1.53180E+001  1.72123E+001  1.96223E+001
  2.26888E+001  2.65976E+001  3.15963E+001  3.80180E+001  4.63148E+001  5.71056E+001
  7.12442E+001  8.99182E+001  1.14792E+002  1.48216E+002  1.93534E+002  2.55539E+002
  3.41137E+002  4.60327E+002  6.27590E+002  8.63731E+002  1.19791E+003  1.66842E+003
  2.31804E+003  3.17714E+003  4.24346E+003  5.51541E+003  7.03405E+003  8.73329E+003
  1.04537E+004  1.21578E+004  1.39054E+004  1.57491E+004  1.77034E+004  1.97568E+004
  2.18891E+004  2.40844E+004  2.63482E+004  2.87273E+004  3.13144E+004
  1.62415E+004  1.43025E+004  1.27123E+004  1.13448E+004  1.00815E+004  8.83839E+003
  7.60165E+003  6.40653E+003  5.29354E+003  4.30848E+003  3.48567E+003  2.82759E+003
  2.31308E+003  1.91355E+003  1.60227E+003  1.35734E+003  1.16167E+003  1.00222E+003
  8.69187E+002  7.55453E+002  6.56119E+002  5.68048E+002  4.89316E+002  4.18675E+002
  3.55198E+002  2.98192E+002  2.47298E+002  2.02540E+002  1.64029E+002  1.31492E+002
  1.04266E+002  8.17366E+001  6.34909E+001  4.91116E+001  3.80492E+001  2.96791E+001
  2.34041E+001  1.87165E+001  1.52151E+001  1.25961E+001  1.06348E+001  9.16700E+000
  8.07306E+000  7.26578E+000  6.68136E+000  6.27286E+000  6.00549E+000  5.85302E+000
  5.79463E+000  5.81166E+000  5.88348E+000  5.98216E+000  6.06832E+000  6.09786E+000
  6.05770E+000  6.01855E+000  6.09406E+000  6.27223E+000  6.41262E+000  6.43128E+000
  6.35375E+000  6.24732E+000  6.17041E+000  6.16189E+000  6.24659E+000  6.44219E+000
  6.76333E+000  7.22207E+000  7.82392E+000  8.55768E+000  9.37696E+000  1.01785E+001
  1.08049E+001  1.11243E+001  1.11662E+001  1.11113E+001  1.10916E+001  1.11195E+001
  1.11837E+001  1.12980E+001  1.14907E+001  1.17913E+001  1.22289E+001  1.28342E+001
  1.36431E+001  1.46999E+001  1.60610E+001  1.77987E+001  2.00067E+001  2.28068E+001
  2.63592E+001  3.08753E+001  3.66377E+001  4.40266E+001  5.35579E+001  6.59374E+001
  8.21380E+001  1.03512E+002  1.31951E+002  1.70129E+002  2.21845E+002  2.92544E+002
  3.90083E+002  5.25860E+002  7.16457E+002  9.85939E+002  1.36872E+003  1.91204E+003
  2.67425E+003  3.71023E+003  5.03881E+003  6.64136E+003  8.55071E+003  1.07615E+004
  1.30494E+004  1.52450E+004  1.73660E+004  1.94768E+004  2.16102E+004  2.37700E+004
  2.59495E+004  2.81549E+004  3.04281E+004  3.28565E+004  3.55634E+004
  1.71023E+004  1.50568E+004  1.33685E+004  1.19005E+004  1.05284E+004  9.17451E+003
  7.83886E+003  6.56232E+003  5.38870E+003  4.36606E+003  3.52329E+003  2.85508E+003
  2.33506E+003  1.93209E+003  1.61834E+003  1.37142E+003  1.17404E+003  1.01303E+003
  8.78499E+002  7.63301E+002  6.62534E+002  5.73090E+002  4.93088E+002  4.21326E+002
  3.56916E+002  2.99191E+002  2.47802E+002  2.02750E+002  1.64098E+002  1.31522E+002
  1.04310E+002  8.18046E+001  6.35675E+001  4.91778E+001  3.80945E+001  2.97015E+001
  2.34062E+001  1.87025E+001  1.51888E+001  1.25604E+001  1.05917E+001  9.11771E+000
  8.01798E+000  7.20488E+000  6.61440E+000  6.19979E+000  5.92700E+000  5.77141E+000
  5.71516E+000  5.74477E+000  5.84823E+000  6.01085E+000  6.20941E+000  6.40697E+000
  6.55919E+000  6.65165E+000  6.75453E+000  6.97688E+000  7.29561E+000  7.56389E+000
  7.70051E+000  7.73848E+000  7.75384E+000  7.81356E+000  7.96424E+000  8.23705E+000
  8.65361E+000  9.22758E+000  9.96008E+000  1.08271E+001  1.17584E+001  1.26197E+001
  1.32329E+001  1.34827E+001  1.34407E+001  1.33075E+001  1.32137E+001  1.31801E+001
  1.32062E+001  1.33098E+001  1.35198E+001  1.38667E+001  1.43818E+001  1.50992E+001
  1.60597E+001  1.73137E+001  1.89255E+001  2.09778E+001  2.35780E+001  2.68663E+001
  3.10272E+001  3.63051E+001  4.30265E+001  5.16311E+001  6.27149E+001  7.70926E+001
  9.58863E+001  1.20653E+002  1.53572E+002  1.97715E+002  2.57447E+002  3.39020E+002
  4.51449E+002  6.07821E+002  8.27217E+002  1.13747E+003  1.57887E+003  2.20824E+003
  3.10046E+003  4.33840E+003  5.97688E+003  8.00152E+003  1.04016E+004  1.32235E+004
  1.62459E+004  1.91007E+004  2.16886E+004  2.40875E+004  2.63772E+004  2.86005E+004
  3.07870E+004  3.29868E+004  3.52893E+004  3.78185E+004  4.07190E+004
  1.82298E+004  1.60438E+004  1.42266E+004  1.26282E+004  1.11184E+004  9.62860E+003
  8.17251E+003  6.79610E+003  5.54768E+003  4.47655E+003  3.60474E+003  2.91877E+003
  2.38704E+003  1.97570E+003  1.65560E+003  1.40366E+003  1.20217E+003  1.03767E+003
  9.00067E+002  7.82046E+002  6.78618E+002  5.86646E+002  5.04266E+002  4.30323E+002
  3.63984E+002  3.04636E+002  2.51961E+002  2.05947E+002  1.66605E+002  1.33542E+002
  1.05982E+002  8.32047E+001  6.47291E+001  5.01223E+001  3.88476E+001  3.02941E+001
  2.38696E+001  1.90646E+001  1.54725E+001  1.27836E+001  1.07681E+001  9.25714E+000
  8.12786E+000  7.29058E+000  6.67995E+000  6.24850E+000  5.96207E+000  5.79665E+000
  5.73597E+000  5.76958E+000  5.89084E+000  6.09409E+000  6.37011E+000  6.69937E+000
  7.04576E+000  7.36263E+000  7.63286E+000  7.92615E+000  8.34767E+000  8.86317E+000
  9.31796E+000  9.63234E+000  9.84762E+000  1.00508E+001  1.03194E+001  1.07084E+001
  1.12524E+001  1.19686E+001  1.28512E+001  1.38573E+001  1.48851E+001  1.57664E+001
  1.63144E+001  1.64523E+001  1.63046E+001  1.60840E+001  1.59131E+001  1.58179E+001
  1.58083E+001  1.59070E+001  1.61448E+001  1.65546E+001  1.71708E+001  1.80322E+001
  1.91854E+001  2.06885E+001  2.26161E+001  2.50642E+001  2.81578E+001  3.20607E+001
  3.69887E+001  4.32279E+001  5.11607E+001  6.13014E+001  7.43470E+001  9.12494E+001
  1.13318E+002  1.42367E+002  1.80932E+002  2.32585E+002  3.02390E+002  3.97592E+002
  5.28625E+002  7.10616E+002  9.65604E+002  1.32577E+003  1.83796E+003  2.56917E+003
  3.61107E+003  5.07546E+003  7.06220E+003  9.59127E+003  1.26055E+004  1.61379E+004
  2.00594E+004  2.38010E+004  2.70107E+004  2.97474E+004  3.21751E+004  3.44208E+004
  3.65876E+004  3.87906E+004  4.11669E+004  4.38680E+004  4.70522E+004
  1.96696E+004  1.73026E+004  1.53192E+004  1.35543E+004  1.18724E+004  1.02164E+004
  8.61394E+003  7.11595E+003  5.77638E+003  4.64426E+003  3.73320E+003  3.02113E+003
  2.47101E+003  2.04603E+003  1.71547E+003  1.45529E+003  1.24715E+003  1.07712E+003
  9.34754E+002  8.12449E+002  7.05027E+002  6.09259E+002  5.23275E+002  4.45975E+002
  3.76611E+002  3.14657E+002  2.59848E+002  2.12171E+002  1.71572E+002  1.37571E+002
  1.09305E+002  8.59662E+001  6.70113E+001  5.19834E+001  4.03458E+001  3.14908E+001
  2.48238E+001  1.98279E+001  1.60875E+001  1.32838E+001  1.11791E+001  9.59860E+000
  8.41451E+000  7.53369E+000  6.88829E+000  6.42918E+000  6.12134E+000  5.94057E+000
  5.87128E+000  5.90468E+000  6.03736E+000  6.26939E+000  6.60135E+000  7.02920E+000
  7.53643E+000  8.08656E+000  8.62940E+000  9.14467E+000  9.70279E+000  1.04058E+001
  1.12070E+001  1.19405E+001  1.25260E+001  1.30130E+001  1.35004E+001  1.40759E+001
  1.47966E+001  1.56871E+001  1.67326E+001  1.78644E+001  1.89447E+001  1.97784E+001
  2.01949E+001  2.01806E+001  1.99109E+001  1.95974E+001  1.93490E+001  1.91964E+001
  1.91583E+001  1.92634E+001  1.95459E+001  2.00423E+001  2.07916E+001  2.18388E+001
  2.32381E+001  2.50581E+001  2.73862E+001  3.03361E+001  3.40555E+001  3.87385E+001
  4.46407E+001  5.21014E+001  6.15738E+001  7.36667E+001  8.92049E+001  1.09313E+002
  1.35534E+002  1.70008E+002  2.15715E+002  2.76845E+002  3.59328E+002  4.71622E+002
  6.25873E+002  8.39623E+002  1.13834E+003  1.55906E+003  2.15557E+003  3.00503E+003
  4.21470E+003  5.92248E+003  8.27341E+003  1.13465E+004  1.50806E+004  1.94247E+004
  2.43686E+004  2.92879E+004  3.34026E+004  3.66136E+004  3.92028E+004  4.14591E+004
  4.36118E+004  4.58571E+004  4.83756E+004  5.13387E+004  5.49159E+004
  2.14821E+004  1.88850E+004  1.66900E+004  1.47140E+004  1.28180E+004  1.09591E+004
  9.17860E+003  7.53326E+003  6.08341E+003  4.87569E+003  3.91368E+003  3.16613E+003
  2.59020E+003  2.14581E+003  1.80027E+003  1.52832E+003  1.31073E+003  1.13292E+003
  9.83919E+002  8.55700E+002  7.42785E+002  6.41780E+002  5.50789E+002  4.68787E+002
  3.95151E+002  3.29484E+002  2.71608E+002  2.21510E+002  1.79058E+002  1.43657E+002
  1.14327E+002  9.01455E+001  7.04783E+001  5.48286E+001  4.26548E+001  3.33519E+001
  2.63219E+001  2.10384E+001  1.70731E+001  1.40945E+001  1.18539E+001  1.01674E+001
  8.90040E+000  7.95452E+000  7.25816E+000  6.75957E+000  6.42206E+000  6.22059E+000
  6.13948E+000  6.17074E+000  6.31289E+000  6.56962E+000  6.94802E+000  7.45530E+000
  8.09292E+000  8.84753E+000  9.68195E+000  1.05418E+001  1.14038E+001  1.23403E+001
  1.34498E+001  1.46695E+001  1.58172E+001  1.68069E+001  1.76926E+001  1.85804E+001
  1.95562E+001  2.06580E+001  2.18623E+001  2.30737E+001  2.41244E+001  2.48179E+001
  2.50358E+001  2.48422E+001  2.44461E+001  2.40414E+001  2.37221E+001  2.35233E+001
  2.34723E+001  2.36039E+001  2.39573E+001  2.45744E+001  2.55012E+001  2.67908E+001
  2.85081E+001  3.07350E+001  3.35764E+001  3.71684E+001  4.16886E+001  4.73697E+001
  5.45187E+001  6.35425E+001  7.49843E+001  8.95732E+001  1.08295E+002  1.32492E+002
  1.64003E+002  2.05370E+002  2.60127E+002  3.33223E+002  4.31639E+002  5.65279E+002
  7.48283E+002  1.00092E+003  1.35235E+003  1.84455E+003  2.53774E+003  3.51747E+003
  4.90239E+003  6.84854E+003  9.53700E+003  1.31172E+004  1.75982E+004  2.28562E+004
  2.88735E+004  3.52340E+004  4.07292E+004  4.47631E+004  4.76749E+004  5.00156E+004
  5.22155E+004  5.45783E+004  5.73323E+004  6.06697E+004  6.47740E+004
  2.37468E+004  2.08590E+004  1.83956E+004  1.61532E+004  1.39912E+004  1.18844E+004
  9.88701E+003  8.06351E+003  6.48061E+003  5.17994E+003  4.15330E+003  3.35949E+003
  2.74934E+003  2.27898E+003  1.91335E+003  1.62561E+003  1.39540E+003  1.20726E+003
  1.04948E+003  9.13472E+002  7.93318E+002  6.85386E+002  5.87735E+002  4.99444E+002
  4.20077E+002  3.49424E+002  2.87429E+002  2.34082E+002  1.89141E+002  1.51861E+002
  1.21110E+002  9.58134E+001  7.52134E+001  5.87495E+001  4.58672E+001  3.59647E+001
  2.84429E+001  2.27655E+001  1.84895E+001  1.52679E+001  1.28377E+001  1.10033E+001
  9.62091E+000  8.58502E+000  7.81888E+000  7.26706E+000  6.89032E+000  6.66211E+000
  6.56605E+000  6.59433E+000  6.74654E+000  7.02882E+000  7.45273E+000  8.03343E+000
  8.78611E+000  9.71921E+000  1.08236E+001  1.20617E+001  1.33743E+001  1.47347E+001
  1.62160E+001  1.79090E+001  1.97272E+001  2.14620E+001  2.30097E+001  2.44149E+001
  2.57691E+001  2.71255E+001  2.84602E+001  2.96656E+001  3.05746E+001  3.10347E+001
  3.10129E+001  3.06417E+001  3.01336E+001  2.96536E+001  2.92832E+001  2.90626E+001
  2.90276E+001  2.92199E+001  2.96855E+001  3.04742E+001  3.16415E+001  3.32522E+001
  3.53855E+001  3.81411E+001  4.16471E+001  4.60691E+001  5.16230E+001  5.85919E+001
  6.73483E+001  7.83860E+001  9.23625E+001  1.10159E+002  1.32965E+002  1.62396E+002
  2.00659E+002  2.50792E+002  3.16999E+002  4.05139E+002  5.23412E+002  6.83353E+002
  9.01238E+002  1.20008E+003  1.61239E+003  2.18406E+003  2.97942E+003  4.08802E+003
  5.63275E+003  7.77809E+003  1.07318E+004  1.47193E+004  1.98872E+004  2.61524E+004
  3.32828E+004  4.10696E+004  4.84615E+004  5.40430E+004  5.77691E+004  6.04603E+004
  6.28672E+004  6.54738E+004  6.85894E+004  7.24433E+004  7.72438E+004
  2.65679E+004  2.33136E+004  2.05102E+004  1.79317E+004  1.54391E+004  1.30280E+004
  1.07661E+004  8.72719E+003  6.98377E+003  5.56930E+003  4.46180E+003  3.60907E+003
  2.95488E+003  2.45093E+003  2.05929E+003  1.75111E+003  1.50458E+003  1.30310E+003
  1.13403E+003  9.87992E+002  8.58505E+002  7.41603E+002  6.35283E+002  5.38785E+002
  4.51946E+002  3.74823E+002  3.07515E+002  2.50002E+002  2.01889E+002  1.62231E+002
  1.29702E+002  1.03035E+002  8.13039E+001  6.38516E+001  5.00971E+001  3.94427E+001
  3.12929E+001  2.51049E+001  2.04215E+001  1.68783E+001  1.41959E+001  1.21642E+001
  1.06277E+001  9.47191E+000  8.61332E+000  7.99155E+000  7.56392E+000  7.30158E+000
  7.18689E+000  7.21167E+000  7.37614E+000  7.68815E+000  8.16267E+000  8.82085E+000
  9.68830E+000  1.07909E+001  1.21469E+001  1.37529E+001  1.55704E+001  1.75324E+001
  1.96043E+001  2.18520E+001  2.43442E+001  2.69525E+001  2.94221E+001  3.16078E+001
  3.35135E+001  3.51820E+001  3.66058E+001  3.77076E+001  3.83803E+001  3.85656E+001
  3.83223E+001  3.78169E+001  3.72383E+001  3.67217E+001  3.63422E+001  3.61465E+001
  3.61791E+001  3.64893E+001  3.71324E+001  3.81693E+001  3.96687E+001  4.17116E+001
  4.43966E+001  4.78478E+001  5.22236E+001  5.77285E+001  6.46286E+001  7.32715E+001
  8.41144E+001  9.77614E+001  1.15016E+002  1.36951E+002  1.65010E+002  2.01144E+002
  2.48009E+002  3.09233E+002  3.89799E+002  4.96575E+002  6.39053E+002  8.30361E+002
  1.08865E+003  1.43896E+003  1.91572E+003  2.56612E+003  3.45485E+003  4.67100E+003
  6.33850E+003  8.63035E+003  1.17820E+004  1.60855E+004  2.18186E+004  2.90486E+004
  3.74157E+004  4.64467E+004  5.57720E+004  6.38723E+004  6.94764E+004  7.31795E+004
  7.61508E+004  7.92220E+004  8.28800E+004  8.74384E+004  9.31542E+004
  3.00820E+004  2.63648E+004  2.31301E+004  2.01268E+004  1.72226E+004  1.44366E+004
  1.18508E+004  9.55114E+003  7.61371E+003  6.06006E+003  4.85214E+003  3.92539E+003
  3.21550E+003  2.66893E+003  2.24423E+003  1.91007E+003  1.64280E+003  1.42437E+003
  1.24094E+003  1.08214E+003  9.40730E+002  8.12313E+002  6.94828E+002  5.87761E+002
  4.91351E+002  4.06015E+002  3.32038E+002  2.69350E+002  2.17333E+002  1.74780E+002
  1.40118E+002  1.11844E+002  8.88159E+001  7.02344E+001  5.54679E+001  4.39195E+001
  3.50045E+001  2.81812E+001  2.29822E+001  1.90272E+001  1.60188E+001  1.37306E+001
  1.19932E+001  1.06810E+001  9.70200E+000  8.98952E+000  8.49631E+000  8.19042E+000
  8.05232E+000  8.07306E+000  8.25306E+000  8.60162E+000  9.13659E+000  9.88427E+000
  1.08788E+001  1.21601E+001  1.37691E+001  1.57365E+001  1.80649E+001  2.07092E+001
  2.35834E+001  2.66275E+001  2.98739E+001  3.33347E+001  3.68049E+001  3.99582E+001
  4.25888E+001  4.46523E+001  4.61648E+001  4.71375E+001  4.75841E+001  4.75622E+001
  4.71944E+001  4.66453E+001  4.60717E+001  4.55899E+001  4.52759E+001  4.51856E+001
  4.53720E+001  4.58939E+001  4.68179E+001  4.82197E+001  5.01863E+001  5.28206E+001
  5.62481E+001  6.06255E+001  6.61517E+001  7.30823E+001  8.17483E+001  9.25811E+001
  1.06146E+002  1.23187E+002  1.44689E+002  1.71962E+002  2.06759E+002  2.51431E+002
  3.09143E+002  3.84174E+002  4.82308E+002  6.11368E+002  7.81911E+002  1.00814E+003
  1.30907E+003  1.71016E+003  2.24552E+003  2.96155E+003  3.92272E+003  5.22067E+003
  6.98637E+003  9.40301E+003  1.27153E+004  1.72293E+004  2.32844E+004  3.11387E+004
  4.06845E+004  5.12391E+004  6.22677E+004  7.33196E+004  8.23488E+004  8.84159E+004
  9.27270E+004  9.66879E+004  1.01177E+005  1.06704E+005  1.13628E+005
  3.44690E+004  3.01651E+004  2.63809E+004  2.28393E+004  1.94203E+004  1.61701E+004
  1.31868E+004  1.05704E+004  8.39767E+003  6.67366E+003  5.34144E+003  4.32236E+003
  3.54267E+003  2.94257E+003  2.47628E+003  2.10942E+003  1.81601E+003  1.57617E+003
  1.37457E+003  1.19957E+003  1.04293E+003  8.99754E+002  7.67938E+002  6.47366E+002
  5.38848E+002  4.43272E+002  3.61105E+002  2.92145E+002  2.35451E+002  1.89464E+002
  1.52314E+002  1.22216E+002  9.77633E+001  7.79614E+001  6.20876E+001  4.95327E+001
  3.97282E+001  3.21449E+001  2.63149E+001  2.18467E+001  1.84267E+001  1.58116E+001
  1.38164E+001  1.23029E+001  1.11688E+001  1.03394E+001  9.76193E+000  9.40031E+000
  9.23249E+000  9.24828E+000  9.44810E+000  9.84255E+000  1.04524E+001  1.13087E+001
  1.24535E+001  1.39391E+001  1.58251E+001  1.81713E+001  2.10208E+001  2.43732E+001
  2.81556E+001  3.22282E+001  3.64609E+001  4.08006E+001  4.51524E+001  4.92170E+001
  5.26263E+001  5.51846E+001  5.68999E+001  5.78843E+001  5.82801E+001  5.82370E+001
  5.79088E+001  5.74478E+001  5.69926E+001  5.66564E+001  5.65249E+001  5.66660E+001
  5.71429E+001  5.80244E+001  5.93907E+001  6.13360E+001  6.39710E+001  6.74285E+001
  7.18698E+001  7.74952E+001  8.45575E+001  9.33792E+001  1.04375E+002  1.18084E+002
  1.35205E+002  1.56657E+002  1.83645E+002  2.17756E+002  2.61093E+002  3.16432E+002
  3.87451E+002  4.79007E+002  5.97490E+002  7.51267E+002  9.51240E+002  1.21159E+003
  1.55089E+003  1.99398E+003  2.57512E+003  3.34295E+003  4.36693E+003  5.74386E+003
  7.60369E+003  1.01164E+004  1.35038E+004  1.80583E+004  2.41550E+004  3.22188E+004
  4.25394E+004  5.48348E+004  6.81124E+004  8.19120E+004  9.54149E+004  1.05955E+005
  1.13185E+005  1.18915E+005  1.24755E+005  1.31654E+005  1.40197E+005
  3.99660E+004  3.49145E+004  3.04270E+004  2.62004E+004  2.21347E+004  1.83065E+004
  1.48332E+004  1.18307E+004  9.37127E+003  7.43818E+003  5.95222E+003  4.81828E+003
  3.95148E+003  3.28444E+003  2.76609E+003  2.35821E+003  2.03195E+003  1.76514E+003
  1.54051E+003  1.34483E+003  1.16867E+003  1.00650E+003  8.56286E+002  7.18554E+002
  5.94898E+002  4.86769E+002  3.94749E+002  3.18353E+002  2.56175E+002  2.06200E+002
  1.66194E+002  1.34057E+002  1.08081E+002  8.70224E+001  7.00115E+001  5.63937E+001
  4.56124E+001  3.71623E+001  3.05892E+001  2.55009E+001  2.15739E+001  1.85503E+001
  1.62298E+001  1.44603E+001  1.31280E+001  1.21490E+001  1.14634E+001  1.10303E+001
  1.08245E+001  1.08339E+001  1.10590E+001  1.15116E+001  1.22156E+001  1.32073E+001
  1.45366E+001  1.62673E+001  1.84758E+001  2.12460E+001  2.46545E+001  2.87425E+001
  3.34718E+001  3.86828E+001  4.41084E+001  4.94856E+001  5.46481E+001  5.94197E+001
  6.35038E+001  6.66391E+001  6.87787E+001  7.00611E+001  7.06934E+001  7.08759E+001
  7.07837E+001  7.05728E+001  7.03852E+001  7.03458E+001  7.05589E+001  7.11100E+001
  7.20762E+001  7.35383E+001  7.55913E+001  7.83500E+001  8.19546E+001  8.65750E+001
  9.24194E+001  9.97454E+001  1.08876E+002  1.20219E+002  1.34296E+002  1.51777E+002
  1.73525E+002  2.00659E+002  2.34627E+002  2.77306E+002  3.31126E+002  3.99218E+002
  4.85592E+002  5.95350E+002  7.34945E+002  9.12530E+002  1.13854E+003  1.42673E+003
  1.79607E+003  2.27352E+003  2.89741E+003  3.72022E+003  4.81045E+003  6.25519E+003
  8.16683E+003  1.06962E+004  1.40524E+004  1.85283E+004  2.45279E+004  3.25770E+004
  4.32551E+004  5.68875E+004  7.29166E+004  9.00329E+004  1.07903E+005  1.24839E+005
  1.37689E+005  1.47009E+005  1.55234E+005  1.64190E+005  1.74956E+005
  4.68879E+004  4.08775E+004  3.54847E+004  3.03822E+004  2.54994E+004  2.09473E+004
  1.68675E+004  1.33918E+004  1.05811E+004  8.39050E+003  6.71403E+003  5.43721E+003
  4.46177E+003  3.71111E+003  3.12763E+003  2.66833E+003  2.30075E+003  1.99981E+003
  1.74584E+003  1.52358E+003  1.32216E+003  1.13540E+003  9.61578E+002  8.02185E+002
  6.59857E+002  5.36615E+002  4.32978E+002  3.47946E+002  2.79453E+002  2.24912E+002
  1.81653E+002  1.47233E+002  1.19628E+002  9.73093E+001  7.91984E+001  6.45405E+001
  5.27637E+001  4.33873E+001  3.59844E+001  3.01787E+001  2.56481E+001  2.21275E+001
  1.94048E+001  1.73151E+001  1.57326E+001  1.45637E+001  1.37405E+001  1.32162E+001
  1.29617E+001  1.29631E+001  1.32204E+001  1.37472E+001  1.45707E+001  1.57333E+001
  1.72930E+001  1.93256E+001  2.19229E+001  2.51890E+001  2.92257E+001  3.41035E+001
  3.98090E+001  4.61778E+001  5.28579E+001  5.93944E+001  6.54408E+001  7.08576E+001
  7.55420E+001  7.93247E+001  8.21112E+001  8.39814E+001  8.51292E+001  8.57734E+001
  8.61142E+001  8.63289E+001  8.65787E+001  8.70118E+001  8.77603E+001  8.89388E+001
  9.06483E+001  9.29885E+001  9.60716E+001  1.00034E+002  1.05048E+002  1.11326E+002
  1.19132E+002  1.28795E+002  1.40723E+002  1.55430E+002  1.73564E+002  1.95944E+002
  2.23610E+002  2.57878E+002  3.00411E+002  3.53297E+002  4.19133E+002  5.01124E+002
  6.03193E+002  7.30147E+002  8.88010E+002  1.08467E+003  1.33109E+003  1.64298E+003
  2.04259E+003  2.55971E+003  3.23177E+003  4.10445E+003  5.23500E+003  6.69924E+003
  8.60227E+003  1.10926E+004  1.43809E+004  1.87653E+004  2.46641E+004  3.26515E+004
  4.34655E+004  5.78833E+004  7.62228E+004  9.74998E+004  1.20148E+005  1.43854E+005
  1.65467E+005  1.81759E+005  1.94509E+005  2.06811E+005  2.20772E+005
  5.56550E+004  4.84055E+004  4.18396E+004  3.56109E+004  2.96894E+004  2.42256E+004
  1.93912E+004  1.53322E+004  1.20886E+004  9.57912E+003  7.66583E+003  6.21085E+003
  5.09969E+003  4.24440E+003  3.57927E+003  3.05533E+003  2.63556E+003  2.29120E+003
  1.99952E+003  1.74274E+003  1.50833E+003  1.28957E+003  1.08552E+003  8.99061E+002
  7.34071E+002  5.92979E+002  4.75903E+002  3.81009E+002  3.05353E+002  2.45635E+002
  1.98675E+002  1.61659E+002  1.32253E+002  1.08639E+002  8.94922E+001  7.38899E+001
  6.11897E+001  5.09092E+001  4.26506E+001  3.60672E+001  3.08553E+001  2.67553E+001
  2.35521E+001  2.10727E+001  1.91816E+001  1.77760E+001  1.67801E+001  1.61409E+001
  1.58253E+001  1.58170E+001  1.61161E+001  1.67379E+001  1.77140E+001  1.90933E+001
  2.09434E+001  2.33516E+001  2.64248E+001  3.02831E+001  3.50449E+001  4.07931E+001
  4.75155E+001  5.50250E+001  6.29043E+001  7.05808E+001  7.75841E+001  8.37639E+001
  8.91517E+001  9.36962E+001  9.72929E+001  9.99494E+001  1.01814E+002  1.03102E+002
  1.04038E+002  1.04826E+002  1.05656E+002  1.06708E+002  1.08152E+002  1.10148E+002
  1.12844E+002  1.16376E+002  1.20890E+002  1.26550E+002  1.33559E+002  1.42171E+002
  1.52708E+002  1.65575E+002  1.81272E+002  2.00427E+002  2.23814E+002  2.52392E+002
  2.87338E+002  3.30092E+002  3.82384E+002  4.46280E+002  5.24217E+002  6.19091E+002
  7.34462E+002  8.75013E+002  1.04736E+003  1.26114E+003  1.52995E+003  1.87147E+003
  2.30692E+003  2.86098E+003  3.56354E+003  4.45374E+003  5.58574E+003  7.03586E+003
  8.91180E+003  1.13651E+004  1.46090E+004  1.89442E+004  2.47955E+004  3.27599E+004
  4.36562E+004  5.85252E+004  7.84032E+004  1.03518E+005  1.32269E+005  1.62972E+005
  1.94905E+005  2.22918E+005  2.44393E+005  2.62648E+005  2.81519E+005
  6.68317E+004  5.79682E+004  4.98721E+004  4.21864E+004  3.49353E+004  2.83164E+004
  2.25382E+004  1.77553E+004  1.39746E+004  1.10682E+004  8.85916E+003  7.18116E+003
  5.89983E+003  4.91314E+003  4.14524E+003  3.53967E+003  3.05358E+003  2.65353E+003
  2.31286E+003  2.01075E+003  1.73287E+003  1.47244E+003  1.22992E+003  1.01012E+003
  8.18110E+002  6.56300E+002  5.23909E+002  4.17888E+002  3.34176E+002  2.68618E+002
  2.17437E+002  1.77415E+002  1.45916E+002  1.20860E+002  1.00676E+002  8.42332E+001
  7.07501E+001  5.96852E+001  5.06404E+001  4.32960E+001  3.73786E+001  3.26502E+001
  2.89060E+001  2.59751E+001  2.37189E+001  2.20288E+001  2.08233E+001  2.00443E+001
  1.96549E+001  1.96373E+001  1.99918E+001  2.07365E+001  2.19081E+001  2.35630E+001
  2.57787E+001  2.86549E+001  3.23111E+001  3.68791E+001  4.24822E+001  4.91954E+001
  5.69779E+001  6.55905E+001  7.45534E+001  8.32494E+001  9.12020E+001  9.82835E+001
  1.04562E+002  1.10015E+002  1.14532E+002  1.18075E+002  1.20748E+002  1.22754E+002
  1.24332E+002  1.25721E+002  1.27150E+002  1.28836E+002  1.30994E+002  1.33841E+002
  1.37592E+002  1.42460E+002  1.48659E+002  1.56414E+002  1.65977E+002  1.77651E+002
  1.91806E+002  2.08908E+002  2.29533E+002  2.54386E+002  2.84322E+002  3.20357E+002
  3.63682E+002  4.15662E+002  4.77852E+002  5.52036E+002  6.40375E+002  7.45738E+002
  8.72290E+002  1.02621E+003  1.21614E+003  1.45298E+003  1.74915E+003  2.11832E+003
  2.57645E+003  3.14433E+003  3.85087E+003  4.73692E+003  5.85969E+003  7.29880E+003
  9.16474E+003  1.16114E+004  1.48540E+004  1.91962E+004  2.50684E+004  3.30826E+004
  4.41035E+004  5.93182E+004  8.02122E+004  1.08157E+005  1.43134E+005  1.82704E+005
  2.25256E+005  2.68727E+005  3.05718E+005  3.35173E+005  3.62276E+005
  8.11817E+004  7.01978E+004  6.00909E+004  5.05081E+004  4.15434E+004  3.34521E+004
  2.64863E+004  2.07988E+004  1.63467E+004  1.29431E+004  1.03626E+004  8.40398E+003
  6.90820E+003  5.75562E+003  4.85766E+003  4.14830E+003  3.57727E+003  3.10506E+003
  2.70005E+003  2.33781E+003  2.00242E+003  1.68789E+003  1.39702E+003  1.13681E+003
  9.13073E+002  7.27506E+002  5.77804E+002  4.59289E+002  3.66538E+002  2.94392E+002
  2.38386E+002  1.94844E+002  1.60824E+002  1.34012E+002  1.12627E+002  9.53366E+001
  8.11839E+001  6.95031E+001  5.98354E+001  5.18523E+001  4.52999E+001  3.99679E+001
  3.56752E+001  3.22664E+001  2.96108E+001  2.76025E+001  2.61594E+001  2.52220E+001
  2.47521E+001  2.47322E+001  2.51640E+001  2.60698E+001  2.74924E+001  2.94967E+001
  3.21708E+001  3.56255E+001  3.99899E+001  4.53989E+001  5.19658E+001  5.97332E+001
  6.85998E+001  7.82496E+001  8.81516E+001  9.77166E+001  1.06562E+002  1.14615E+002
  1.21906E+002  1.28356E+002  1.33814E+002  1.38206E+002  1.41600E+002  1.44188E+002
  1.46236E+002  1.48036E+002  1.49879E+002  1.52035E+002  1.54763E+002  1.58318E+002
  1.62967E+002  1.68997E+002  1.76722E+002  1.86478E+002  1.98632E+002  2.13591E+002
  2.31812E+002  2.53827E+002  2.80257E+002  3.11826E+002  3.49364E+002  3.93799E+002
  4.46155E+002  5.07567E+002  5.79372E+002  6.63349E+002  7.62129E+002  8.79674E+002
  1.02153E+003  1.19451E+003  1.40607E+003  1.66394E+003  1.97689E+003  2.35630E+003
  2.81821E+003  3.38544E+003  4.08979E+003  4.97503E+003  6.10098E+003  7.54957E+003
  9.43359E+003  1.19095E+004  1.51964E+004  1.96030E+004  2.55683E+004  3.37200E+004
  4.49576E+004  6.05589E+004  8.22752E+004  1.12251E+005  1.52274E+005  2.01789E+005
  2.57330E+005  3.17446E+005  3.77170E+005  4.27195E+005  4.69216E+005
  9.97443E+004  8.59504E+004  7.31818E+004  6.11115E+004  4.99228E+004  3.99433E+004
  3.14732E+004  2.46463E+004  1.93488E+004  1.53178E+004  1.22678E+004  9.95399E+003
  8.18630E+003  6.82298E+003  5.75926E+003  4.91692E+003  4.23605E+003  3.66931E+003
  3.17883E+003  2.73622E+003  2.32479E+003  1.94073E+003  1.58997E+003  1.28144E+003
  1.02082E+003  8.08153E+002  6.38900E+002  5.06325E+002  4.03390E+002  3.23775E+002
  2.62229E+002  2.14556E+002  1.77475E+002  1.48441E+002  1.25496E+002  1.07147E+002
  9.22740E+001  8.00646E+001  6.99446E+001  6.15167E+001  5.45033E+001  4.87000E+001
  4.39467E+001  4.01106E+001  3.70803E+001  3.47635E+001  3.30869E+001  3.19970E+001
  3.14598E+001  3.14614E+001  3.20088E+001  3.31302E+001  3.48764E+001  3.73220E+001
  4.05651E+001  4.47250E+001  4.99342E+001  5.63185E+001  6.39613E+001  7.28451E+001
  8.27811E+001  9.33693E+001  1.04062E+002  1.14366E+002  1.24038E+002  1.33043E+002
  1.41325E+002  1.48694E+002  1.54928E+002  1.59905E+002  1.63672E+002  1.66447E+002
  1.68573E+002  1.70449E+002  1.72472E+002  1.74991E+002  1.78308E+002  1.82688E+002
  1.88389E+002  1.95694E+002  2.04936E+002  2.16515E+002  2.30908E+002  2.48674E+002
  2.70453E+002  2.96954E+002  3.28951E+002  3.67265E+002  4.12741E+002  4.66235E+002
  5.28645E+002  6.01018E+002  6.84799E+002  7.82163E+002  8.96244E+002  1.03103E+003
  1.19092E+003  1.38047E+003  1.60471E+003  1.87017E+003  2.18620E+003  2.56614E+003
  3.02855E+003  3.59866E+003  4.31043E+003  5.20956E+003  6.35785E+003  7.83957E+003
  9.77060E+003  1.23117E+004  1.56880E+004  2.02171E+004  2.63512E+004  3.47385E+004
  4.63141E+004  6.24272E+004  8.50034E+004  1.16671E+005  1.60556E+005  2.18915E+005
  2.90171E+005  3.69770E+005  4.56030E+005  5.38972E+005  6.08623E+005
  1.23945E+005  1.06394E+005  9.00754E+004  7.47195E+004  6.06238E+004  4.82075E+004
  3.78183E+004  2.95452E+004  2.31747E+004  1.83463E+004  1.46986E+004  1.19319E+004
  9.81695E+003  8.18390E+003  6.90720E+003  5.89286E+003  5.06841E+003  4.37633E+003
  3.77118E+003  3.22086E+003  2.70957E+003  2.23726E+003  1.81326E+003  1.44744E+003
  1.14409E+003  9.00456E+002  7.09023E+002  5.60514E+002  4.45998E+002  3.57838E+002
  2.89891E+002  2.37371E+002  1.96603E+002  1.64785E+002  1.39783E+002  1.19966E+002
  1.04093E+002  9.12286E+001  8.06776E+001  7.19385E+001  6.46584E+001  5.85925E+001
  5.35690E+001  4.94635E+001  4.61816E+001  4.36503E+001  4.18139E+001  4.06335E+001
  4.00873E+001  4.01723E+001  4.09054E+001  4.23251E+001  4.44928E+001  4.74935E+001
  5.14342E+001  5.64386E+001  6.26326E+001  7.01173E+001  7.89233E+001  8.89480E+001
  9.99023E+001  1.11320E+002  1.22688E+002  1.33647E+002  1.44070E+002  1.53900E+002
  1.62954E+002  1.70915E+002  1.77478E+002  1.82498E+002  1.86068E+002  1.88516E+002
  1.90330E+002  1.92049E+002  1.94181E+002  1.97151E+002  2.01304E+002  2.06925E+002
  2.14279E+002  2.23637E+002  2.35316E+002  2.49700E+002  2.67272E+002  2.88629E+002
  3.14499E+002  3.45746E+002  3.83357E+002  4.28403E+002  4.81988E+002  5.45187E+002
  6.19033E+002  7.04593E+002  8.03135E+002  9.16282E+002  1.04605E+003  1.19477E+003
  1.36532E+003  1.56154E+003  1.78911E+003  2.05621E+003  2.37425E+003  2.75858E+003
  3.22947E+003  3.81373E+003  4.54688E+003  5.47646E+003  6.66667E+003  8.20503E+003
  1.02120E+004  1.28548E+004  1.63674E+004  2.10806E+004  2.74652E+004  3.61971E+004
  4.82543E+004  6.50582E+004  8.86753E+004  1.22063E+005  1.69232E+005  2.34762E+005
  3.21346E+005  4.25635E+005  5.42147E+005  6.67462E+005  7.84327E+005
  1.55754E+005  1.33132E+005  1.12043E+005  9.23151E+004  7.43929E+004  5.88112E+004
  4.59553E+004  3.58309E+004  2.80873E+004  2.22372E+004  1.78227E+004  1.44741E+004
  1.19123E+004  9.93116E+003  8.37830E+003  7.13912E+003  6.12467E+003  5.26440E+003
  4.50429E+003  3.80990E+003  3.16880E+003  2.58585E+003  2.07295E+003  1.63938E+003
  1.28645E+003  1.00730E+003  7.90525E+002  6.23775E+002  4.95939E+002  3.97890E+002
  3.22483E+002  2.64258E+002  2.19086E+002  1.83861E+002  1.56236E+002  1.34440E+002
  1.17123E+002  1.03255E+002  9.20527E+001  8.29228E+001  7.54252E+001  6.92417E+001
  6.41489E+001  5.99938E+001  5.66743E+001  5.41231E+001  5.22986E+001  5.11792E+001
  5.07609E+001  5.10580E+001  5.21036E+001  5.39517E+001  5.66779E+001  6.03789E+001
  6.51694E+001  7.11713E+001  7.84936E+001  8.71959E+001  9.72359E+001  1.08412E+002
  1.20341E+002  1.32525E+002  1.44525E+002  1.56096E+002  1.67146E+002  1.77518E+002
  1.86879E+002  1.94803E+002  2.00965E+002  2.05302E+002  2.08062E+002  2.09724E+002
  2.10884E+002  2.12151E+002  2.14081E+002  2.17150E+002  2.21758E+002  2.28249E+002
  2.36950E+002  2.48195E+002  2.62364E+002  2.79902E+002  3.01349E+002  3.27355E+002
  3.58698E+002  3.96293E+002  4.41181E+002  4.94497E+002  5.57413E+002  6.31047E+002
  7.16399E+002  8.14313E+002  9.25525E+002  1.05078E+003  1.19106E+003  1.34799E+003
  1.52447E+003  1.72525E+003  1.95743E+003  2.23076E+003  2.55811E+003  2.95613E+003
  3.44643E+003  4.05724E+003  4.82593E+003  5.80243E+003  7.05426E+003  8.67349E+003
  1.07869E+004  1.35705E+004  1.72708E+004  2.22359E+004  2.89621E+004  3.81617E+004
  5.08671E+004  6.85838E+004  9.35187E+004  1.28900E+005  1.79359E+005  2.51103E+005
  3.50859E+005  4.81490E+005  6.36852E+005  8.10887E+005  9.94848E+005
  1.97911E+005  1.68384E+005  1.40834E+005  1.15244E+005  9.22500E+004  7.25279E+004
  5.64763E+004  4.39621E+004  3.44460E+004  2.72760E+004  2.18695E+004  1.77673E+004
  1.46254E+004  1.21908E+004  1.02761E+004  8.73951E+003  7.47037E+003  6.38195E+003
  5.41169E+003  4.52579E+003  3.71780E+003  2.99719E+003  2.37667E+003  1.86301E+003
  1.45244E+003  1.13234E+003  8.86353E+002  6.98486E+002  5.55138E+002  4.45505E+002
  3.61314E+002  2.96335E+002  2.45915E+002  2.06577E+002  1.75724E+002  1.51403E+002
  1.32139E+002  1.16812E+002  1.04564E+002  9.47374E+001  8.68287E+001  8.04550E+001
  7.53323E+001  7.12563E+001  6.80873E+001  6.57366E+001  6.41553E+001  6.33257E+001
  6.32557E+001  6.39755E+001  6.55365E+001  6.80109E+001  7.14916E+001  7.60888E+001
  8.19236E+001  8.91123E+001  9.77381E+001  1.07807E+002  1.19193E+002  1.31593E+002
  1.44546E+002  1.57549E+002  1.70221E+002  1.82356E+002  1.93786E+002  2.04198E+002
  2.13124E+002  2.20122E+002  2.25000E+002  2.27904E+002  2.29234E+002  2.29522E+002
  2.29380E+002  2.29462E+002  2.30394E+002  2.32724E+002  2.36907E+002  2.43334E+002
  2.52374E+002  2.64413E+002  2.79892E+002  2.99336E+002  3.23380E+002  3.52788E+002
  3.88465E+002  4.31455E+002  4.82917E+002  5.44059E+002  6.16041E+002  6.99851E+002
  7.96209E+002  9.05558E+002  1.02818E+003  1.16444E+003  1.31509E+003  1.48185E+003
  1.66804E+003  1.87919E+003  2.12338E+003  2.41147E+003  2.75747E+003  3.17931E+003
  3.70006E+003  4.34985E+003  5.16845E+003  6.20907E+003  7.54364E+003  9.27027E+003
  1.15241E+004  1.44926E+004  1.84387E+004  2.37334E+004  3.09055E+004  4.07149E+004
  5.42626E+004  7.31575E+004  9.97666E+004  1.37587E+005  1.91765E+005  2.69685E+005
  3.81087E+005  5.35805E+005  7.36141E+005  9.71986E+005  1.23667E+006
  2.54259E+005  2.15246E+005  1.78875E+005  1.45365E+005  1.15600E+005  9.04231E+004
  7.01969E+004  5.45703E+004  4.27461E+004  3.38559E+004  2.71553E+004  2.20680E+004
  1.81661E+004  1.51350E+004  1.27408E+004  1.08056E+004  9.19050E+003  7.78991E+003
  6.53488E+003  5.39660E+003  4.37571E+003  3.48435E+003  2.73380E+003  2.12553E+003
  1.64782E+003  1.28019E+003  1.00018E+003  7.87585E+002  6.25953E+002  5.02596E+002
  4.07955E+002  3.34921E+002  2.78221E+002  2.33944E+002  1.99179E+002  1.71751E+002
  1.50026E+002  1.32768E+002  1.19037E+002  1.08112E+002  9.94396E+001  9.25940E+001
  8.72483E+001  8.31567E+001  8.01398E+001  7.80751E+001  7.68881E+001  7.65459E+001
  7.70512E+001  7.84378E+001  8.07678E+001  8.41278E+001  8.86266E+001  9.43883E+001
  1.01541E+002  1.10193E+002  1.20399E+002  1.32106E+002  1.45096E+002  1.58965E+002
  1.73173E+002  1.87189E+002  2.00617E+002  2.13175E+002  2.24530E+002  2.34209E+002
  2.41715E+002  2.46780E+002  2.49491E+002  2.50172E+002  2.49247E+002  2.47271E+002
  2.44969E+002  2.43135E+002  2.42486E+002  2.43595E+002  2.46906E+002  2.52787E+002
  2.61590E+002  2.73701E+002  2.89576E+002  3.09779E+002  3.35008E+002  3.66116E+002
  4.04134E+002  4.50267E+002  5.05869E+002  5.72376E+002  6.51167E+002  7.43395E+002
  8.49808E+002  9.70705E+002  1.10611E+003  1.25615E+003  1.42153E+003  1.60405E+003
  1.80725E+003  2.03702E+003  2.30205E+003  2.61410E+003  2.98839E+003  3.44439E+003
  4.00709E+003  4.70906E+003  5.59330E+003  6.71726E+003  8.15856E+003  1.00231E+004
  1.24566E+004  1.56616E+004  1.99214E+004  2.56364E+004  3.33771E+004  4.39632E+004
  5.85827E+004  7.89727E+004  1.07693E+005  1.48544E+005  2.07182E+005  2.91975E+005
  4.14907E+005  5.91433E+005  8.35753E+005  1.14802E+006  1.51318E+006
  3.30226E+005  2.78063E+005  2.29555E+005  1.85261E+005  1.46394E+005  1.13976E+005
  8.82497E+004  6.85327E+004  5.36756E+004  4.25233E+004  3.41187E+004  2.77320E+004
  2.28245E+004  1.89997E+004  1.59620E+004  1.34852E+004  1.13946E+004  9.56471E+003
  7.92557E+003  6.45726E+003  5.16582E+003  4.06319E+003  3.15610E+003  2.43623E+003
  1.87997E+003  1.45669E+003  1.13664E+003  8.94738E+002  7.11320E+002  5.71534E+002
  4.64350E+002  3.81627E+002  3.17367E+002  2.67136E+002  2.27649E+002  1.96453E+002
  1.71712E+002  1.52043E+002  1.36398E+002  1.23977E+002  1.14169E+002  1.06506E+002
  1.00627E+002  9.62594E+001  9.31991E+001  9.13000E+001  9.04661E+001  9.06469E+001
  9.18324E+001  9.40508E+001  9.73652E+001  1.01870E+002  1.07686E+002  1.14949E+002
  1.23795E+002  1.34328E+002  1.46569E+002  1.60399E+002  1.75496E+002  1.91325E+002
  2.07222E+002  2.22542E+002  2.36756E+002  2.49392E+002  2.59925E+002  2.67826E+002
  2.72799E+002  2.74936E+002  2.74566E+002  2.72048E+002  2.67878E+002  2.62839E+002
  2.57898E+002  2.53957E+002  2.51714E+002  2.51661E+002  2.54156E+002  2.59496E+002
  2.67984E+002  2.79979E+002  2.95930E+002  3.16413E+002  3.42157E+002  3.74072E+002
  4.13277E+002  4.61112E+002  5.19130E+002  5.89041E+002  6.72600E+002  7.71405E+002
  8.86665E+002  1.01903E+003  1.16866E+003  1.33563E+003  1.52054E+003  1.72513E+003
  1.95291E+003  2.20982E+003  2.50489E+003  2.85067E+003  3.26370E+003  3.76529E+003
  4.38289E+003  5.15224E+003  6.12042E+003  7.35029E+003  8.92673E+003  1.09654E+004
  1.36257E+004  1.71284E+004  2.17832E+004  2.80272E+004  3.64831E+004  4.80457E+004
  6.40122E+004  8.62791E+004  1.17644E+005  1.62268E+005  2.26376E+005  3.19308E+005
  4.54939E+005  6.53048E+005  9.38370E+005  1.33092E+006  1.82578E+006
  4.33540E+005  3.62986E+005  2.97641E+005  2.38552E+005  1.87362E+005  1.45257E+005
  1.12220E+005  8.70774E+004  6.81979E+004  5.40431E+004  4.33734E+004  3.52556E+004
  2.90030E+004  2.41098E+004  2.01967E+004  1.69736E+004  1.42228E+004  1.18022E+004
  9.64832E+003  7.75058E+003  6.11624E+003  4.75356E+003  3.65888E+003  2.80723E+003
  2.15844E+003  1.66932E+003  1.30159E+003  1.02458E+003  8.14942E+002  6.55315E+002
  5.32946E+002  4.38481E+002  3.65055E+002  3.07608E+002  2.62395E+002  2.26629E+002
  1.98225E+002  1.75611E+002  1.57602E+002  1.43295E+002  1.32004E+002  1.23203E+002
  1.16494E+002  1.11576E+002  1.08224E+002  1.06278E+002  1.05633E+002  1.06231E+002
  1.08058E+002  1.11144E+002  1.15556E+002  1.21400E+002  1.28811E+002  1.37941E+002
  1.48939E+002  1.61905E+002  1.76827E+002  1.93501E+002  2.11460E+002  2.29969E+002
  2.48127E+002  2.65030E+002  2.79871E+002  2.91915E+002  3.00536E+002  3.05418E+002
  3.06724E+002  3.04900E+002  3.00355E+002  2.93575E+002  2.85416E+002  2.77023E+002
  2.69500E+002  2.63687E+002  2.60132E+002  2.59181E+002  2.61076E+002  2.66035E+002
  2.74313E+002  2.86239E+002  3.02253E+002  3.22933E+002  3.49026E+002  3.81479E+002
  4.21474E+002  4.70457E+002  5.30147E+002  6.02520E+002  6.89727E+002  7.93931E+002
  9.17056E+002  1.06052E+003  1.22513E+003  1.41132E+003  1.61975E+003  1.85209E+003
  2.11174E+003  2.40458E+003  2.73974E+003  3.13040E+003  3.59445E+003  4.15535E+003
  4.84354E+003  5.69869E+003  6.77306E+003  8.13634E+003  9.88248E+003  1.21395E+004
  1.50835E+004  1.89588E+004  2.41074E+004  3.10125E+004  4.03620E+004  5.31444E+004
  7.07927E+004  9.54021E+004  1.30064E+005  1.79379E+005  2.50249E+005  3.53092E+005
  5.03643E+005  7.25355E+005  1.05139E+006  1.52154E+006  2.16286E+006
  5.75290E+005  4.78787E+005  3.89899E+005  3.10358E+005  2.42361E+005  1.87189E+005
  1.44345E+005  1.11939E+005  8.76733E+004  6.94944E+004  5.57840E+004  4.53356E+004
  3.72634E+004  3.09128E+004  2.57915E+004  2.15267E+004  1.78538E+004  1.46231E+004
  1.17834E+004  9.32855E+003  7.26184E+003  5.58144E+003  4.26253E+003  3.25449E+003
  2.49562E+003  1.92769E+003  1.50254E+003  1.18305E+003  9.41561E+002  7.57774E+002
  6.16884E+002  5.08085E+002  4.23467E+002  3.57211E+002  3.05015E+002  2.63680E+002
  2.30812E+002  2.04610E+002  1.83714E+002  1.67092E+002  1.53959E+002  1.43718E+002
  1.35917E+002  1.30218E+002  1.26370E+002  1.24200E+002  1.23596E+002  1.24500E+002
  1.26906E+002  1.30855E+002  1.36434E+002  1.43773E+002  1.53038E+002  1.64413E+002
  1.78074E+002  1.94125E+002  2.12519E+002  2.32942E+002  2.54712E+002  2.76768E+002
  2.97787E+002  3.16398E+002  3.31361E+002  3.41715E+002  3.47025E+002  3.47547E+002
  3.43974E+002  3.36925E+002  3.26991E+002  3.15149E+002  3.02764E+002  2.91176E+002
  2.81394E+002  2.74041E+002  2.69462E+002  2.67842E+002  2.69319E+002  2.74044E+002
  2.82231E+002  2.94189E+002  3.10350E+002  3.31294E+002  3.57782E+002  3.90789E+002
  4.31547E+002  4.81585E+002  5.42761E+002  6.17282E+002  7.07670E+002  8.16657E+002
  9.46979E+002  1.10109E+003  1.28088E+003  1.48771E+003  1.72277E+003  1.98793E+003
  2.28663E+003  2.62472E+003  3.01143E+003  3.46038E+003  3.99071E+003  4.62819E+003
  5.40676E+003  6.37094E+003  7.57941E+003  9.11038E+003  1.10692E+004  1.35993E+004
  1.68977E+004  2.12379E+004  2.70025E+004  3.47317E+004  4.51949E+004  5.94972E+004
  7.92404E+004  1.06767E+005  1.45532E+005  2.00681E+005  2.79937E+005  3.94993E+005
  5.63643E+005  8.12945E+005  1.18328E+006  1.73106E+006  2.52034E+006
  7.71507E+005  6.38073E+005  5.15996E+005  4.07974E+005  3.16882E+005  2.43931E+005
  1.87812E+005  1.45586E+005  1.14038E+005  9.04121E+004  7.25774E+004  5.89564E+004
  4.83915E+004  4.00249E+004  3.32120E+004  2.74780E+004  2.25151E+004  1.81792E+004
  1.44295E+004  1.12551E+004  8.64795E+003  6.58170E+003  4.99423E+003  3.79898E+003
  2.90764E+003  2.24426E+003  1.74922E+003  1.37783E+003  1.09732E+003  8.83886E+002
  7.20241E+002  5.93820E+002  4.95440E+002  4.18356E+002  3.57582E+002  3.09410E+002
[truncated: 24,664,208 more chars]
