# Supplementary material for: Avibactam–Cyclodextrin Inclusion Complexes: Computational and Thermodynamic Insights for Drug Delivery, Detection, and Environmental Scavenging
Source: Molecules. 2025 Aug 18;30(16):3401. doi: 10.3390/molecules30163401 (PMC12388632; doi:10.3390/molecules30163401)
Supplement: Supplementary file 1 [file molecules-30-03401-s001.zip › DFT inputs - optimized structure - NCI/NCI/HP-bCD/mol.pdb]

REMARK   Generated by Multiwfn, Totally       244 atoms
HETATM    1  H   MOL A   1       0.082  11.375  -3.034  1.00  0.00           H
HETATM    2  C   MOL A   1      -7.109  18.528   2.769  1.00  0.00           C
HETATM    3  C   MOL A   1      -7.804  18.701   1.419  1.00  0.00           C
HETATM    4  C   MOL A   1      -7.020  18.013   0.313  1.00  0.00           C
HETATM    5  C   MOL A   1      -5.565  18.458   0.353  1.00  0.00           C
HETATM    6  C   MOL A   1      -4.974  18.219   1.737  1.00  0.00           C
HETATM    7  C   MOL A   1      -3.546  18.664   1.912  1.00  0.00           C
HETATM    8  O   MOL A   1      -9.159  18.290   1.489  1.00  0.00           O
HETATM    9  O   MOL A   1      -7.617  18.333  -0.935  1.00  0.00           O
HETATM   10  O   MOL A   1      -4.880  17.696  -0.644  1.00  0.00           O
HETATM   11  O   MOL A   1      -5.762  18.925   2.709  1.00  0.00           O
HETATM   12  O   MOL A   1      -3.411  20.046   1.605  1.00  0.00           O
HETATM   13  H   MOL A   1      -7.570  19.183   3.506  1.00  0.00           H
HETATM   14  H   MOL A   1      -7.816  19.770   1.200  1.00  0.00           H
HETATM   15  H   MOL A   1      -7.044  16.929   0.479  1.00  0.00           H
HETATM   16  H   MOL A   1      -5.509  19.521   0.114  1.00  0.00           H
HETATM   17  H   MOL A   1      -5.001  17.147   1.951  1.00  0.00           H
HETATM   18  H   MOL A   1      -2.908  18.055   1.270  1.00  0.00           H
HETATM   19  H   MOL A   1      -3.255  18.478   2.949  1.00  0.00           H
HETATM   20  H   MOL A   1      -9.213  17.509   2.069  1.00  0.00           H
HETATM   21  H   MOL A   1      -7.011  18.034  -1.637  1.00  0.00           H
HETATM   22  C   MOL A   1      -8.045  15.017   6.637  1.00  0.00           C
HETATM   23  C   MOL A   1      -9.246  15.473   5.816  1.00  0.00           C
HETATM   24  C   MOL A   1      -8.801  15.884   4.419  1.00  0.00           C
HETATM   25  C   MOL A   1      -7.694  16.915   4.501  1.00  0.00           C
HETATM   26  C   MOL A   1      -6.554  16.380   5.368  1.00  0.00           C
HETATM   27  C   MOL A   1      -5.413  17.338   5.565  1.00  0.00           C
HETATM   28  O   MOL A   1     -10.265  14.486   5.771  1.00  0.00           O
HETATM   29  O   MOL A   1      -9.884  16.453   3.683  1.00  0.00           O
HETATM   30  O   MOL A   1      -7.248  17.176   3.168  1.00  0.00           O
HETATM   31  O   MOL A   1      -7.060  16.025   6.668  1.00  0.00           O
HETATM   32  O   MOL A   1      -5.881  18.578   6.062  1.00  0.00           O
HETATM   33  H   MOL A   1      -8.328  14.847   7.675  1.00  0.00           H
HETATM   34  H   MOL A   1      -9.679  16.345   6.309  1.00  0.00           H
HETATM   35  H   MOL A   1      -8.419  15.006   3.893  1.00  0.00           H
HETATM   36  H   MOL A   1      -8.089  17.830   4.944  1.00  0.00           H
HETATM   37  H   MOL A   1      -6.140  15.492   4.886  1.00  0.00           H
HETATM   38  H   MOL A   1      -4.906  17.482   4.609  1.00  0.00           H
HETATM   39  H   MOL A   1      -4.698  16.891   6.263  1.00  0.00           H
HETATM   40  H   MOL A   1      -9.839  13.609   5.723  1.00  0.00           H
HETATM   41  H   MOL A   1     -10.575  15.780   3.635  1.00  0.00           H
HETATM   42  C   MOL A   1      -5.979  10.115   6.827  1.00  0.00           C
HETATM   43  C   MOL A   1      -7.503  10.202   6.818  1.00  0.00           C
HETATM   44  C   MOL A   1      -7.944  11.519   6.202  1.00  0.00           C
HETATM   45  C   MOL A   1      -7.257  12.700   6.853  1.00  0.00           C
HETATM   46  C   MOL A   1      -5.744  12.479   6.883  1.00  0.00           C
HETATM   47  C   MOL A   1      -4.971  13.560   7.584  1.00  0.00           C
HETATM   48  O   MOL A   1      -8.102   9.098   6.160  1.00  0.00           O
HETATM   49  O   MOL A   1      -9.355  11.710   6.327  1.00  0.00           O
HETATM   50  O   MOL A   1      -7.571  13.833   6.045  1.00  0.00           O
HETATM   51  O   MOL A   1      -5.438  11.219   7.513  1.00  0.00           O
HETATM   52  O   MOL A   1      -5.464  13.776   8.897  1.00  0.00           O
HETATM   53  H   MOL A   1      -5.651   9.228   7.367  1.00  0.00           H
HETATM   54  H   MOL A   1      -7.843  10.164   7.853  1.00  0.00           H
HETATM   55  H   MOL A   1      -7.670  11.516   5.144  1.00  0.00           H
HETATM   56  H   MOL A   1      -7.639  12.840   7.865  1.00  0.00           H
HETATM   57  H   MOL A   1      -5.389  12.464   5.853  1.00  0.00           H
HETATM   58  H   MOL A   1      -5.055  14.476   6.997  1.00  0.00           H
HETATM   59  H   MOL A   1      -3.914  13.275   7.614  1.00  0.00           H
HETATM   60  H   MOL A   1      -7.699   9.011   5.273  1.00  0.00           H
HETATM   61  H   MOL A   1      -9.778  10.955   5.896  1.00  0.00           H
HETATM   62  C   MOL A   1      -3.177   7.853   2.853  1.00  0.00           C
HETATM   63  C   MOL A   1      -4.695   7.646   2.817  1.00  0.00           C
HETATM   64  C   MOL A   1      -5.437   8.721   3.591  1.00  0.00           C
HETATM   65  C   MOL A   1      -4.870   8.928   4.977  1.00  0.00           C
HETATM   66  C   MOL A   1      -3.358   9.134   4.885  1.00  0.00           C
HETATM   67  C   MOL A   1      -2.714   9.221   6.243  1.00  0.00           C
HETATM   68  O   MOL A   1      -5.221   7.529   1.510  1.00  0.00           O
HETATM   69  O   MOL A   1      -6.816   8.372   3.725  1.00  0.00           O
HETATM   70  O   MOL A   1      -5.508  10.094   5.493  1.00  0.00           O
HETATM   71  O   MOL A   1      -2.746   8.034   4.191  1.00  0.00           O
HETATM   72  O   MOL A   1      -1.397   9.729   6.110  1.00  0.00           O
HETATM   73  H   MOL A   1      -2.677   6.947   2.520  1.00  0.00           H
HETATM   74  H   MOL A   1      -4.883   6.690   3.306  1.00  0.00           H
HETATM   75  H   MOL A   1      -5.354   9.669   3.054  1.00  0.00           H
HETATM   76  H   MOL A   1      -5.093   8.060   5.601  1.00  0.00           H
HETATM   77  H   MOL A   1      -3.177  10.064   4.343  1.00  0.00           H
HETATM   78  H   MOL A   1      -2.701   8.226   6.703  1.00  0.00           H
HETATM   79  H   MOL A   1      -3.303   9.881   6.884  1.00  0.00           H
HETATM   80  H   MOL A   1      -5.066   8.371   1.040  1.00  0.00           H
HETATM   81  H   MOL A   1      -7.178   8.289   2.833  1.00  0.00           H
HETATM   82  C   MOL A   1      -0.107  10.032  -0.883  1.00  0.00           C
HETATM   83  C   MOL A   1      -0.701   8.643  -1.075  1.00  0.00           C
HETATM   84  C   MOL A   1      -1.880   8.405  -0.132  1.00  0.00           C
HETATM   85  C   MOL A   1      -1.589   8.839   1.306  1.00  0.00           C
HETATM   86  C   MOL A   1      -0.935  10.216   1.336  1.00  0.00           C
HETATM   87  C   MOL A   1      -0.461  10.640   2.699  1.00  0.00           C
HETATM   88  O   MOL A   1      -1.045   8.429  -2.434  1.00  0.00           O
HETATM   89  O   MOL A   1      -2.318   7.052  -0.190  1.00  0.00           O
HETATM   90  O   MOL A   1      -2.828   8.935   2.024  1.00  0.00           O
HETATM   91  O   MOL A   1       0.209  10.248   0.470  1.00  0.00           O
HETATM   92  O   MOL A   1      -0.339  12.062   2.687  1.00  0.00           O
HETATM   93  H   MOL A   1       0.830  10.126  -1.429  1.00  0.00           H
HETATM   94  H   MOL A   1       0.083   7.921  -0.839  1.00  0.00           H
HETATM   95  H   MOL A   1      -2.725   8.998  -0.478  1.00  0.00           H
HETATM   96  H   MOL A   1      -0.931   8.112   1.789  1.00  0.00           H
HETATM   97  H   MOL A   1      -1.665  10.945   0.990  1.00  0.00           H
HETATM   98  H   MOL A   1       0.505  10.176   2.918  1.00  0.00           H
HETATM   99  H   MOL A   1      -1.169  10.325   3.464  1.00  0.00           H
HETATM  100  H   MOL A   1      -1.564   9.199  -2.737  1.00  0.00           H
HETATM  101  H   MOL A   1      -1.568   6.488   0.043  1.00  0.00           H
HETATM  102  C   MOL A   1      -1.251  14.391  -3.627  1.00  0.00           C
HETATM  103  C   MOL A   1      -1.776  13.116  -4.284  1.00  0.00           C
HETATM  104  C   MOL A   1      -1.949  12.018  -3.247  1.00  0.00           C
HETATM  105  C   MOL A   1      -0.687  11.844  -2.419  1.00  0.00           C
HETATM  106  C   MOL A   1      -0.182  13.182  -1.886  1.00  0.00           C
HETATM  107  C   MOL A   1       1.120  13.104  -1.139  1.00  0.00           C
HETATM  108  O   MOL A   1      -2.979  13.435  -4.983  1.00  0.00           O
HETATM  109  O   MOL A   1      -2.242  10.758  -3.856  1.00  0.00           O
HETATM  110  O   MOL A   1      -1.046  10.987  -1.339  1.00  0.00           O
HETATM  111  O   MOL A   1      -0.028  14.113  -2.972  1.00  0.00           O
HETATM  112  O   MOL A   1       2.110  12.471  -1.929  1.00  0.00           O
HETATM  113  H   MOL A   1      -1.015  15.138  -4.383  1.00  0.00           H
HETATM  114  H   MOL A   1      -1.020  12.794  -5.005  1.00  0.00           H
HETATM  115  H   MOL A   1      -2.758  12.295  -2.573  1.00  0.00           H
HETATM  116  H   MOL A   1      -0.925  13.566  -1.185  1.00  0.00           H
HETATM  117  H   MOL A   1       0.955  12.552  -0.210  1.00  0.00           H
HETATM  118  H   MOL A   1       1.431  14.118  -0.871  1.00  0.00           H
HETATM  119  H   MOL A   1      -3.643  12.730  -4.857  1.00  0.00           H
HETATM  120  H   MOL A   1      -3.198  10.727  -4.031  1.00  0.00           H
HETATM  121  C   MOL A   1      -4.095  18.377  -1.593  1.00  0.00           C
HETATM  122  C   MOL A   1      -4.418  17.849  -2.987  1.00  0.00           C
HETATM  123  C   MOL A   1      -3.966  16.414  -3.136  1.00  0.00           C
HETATM  124  C   MOL A   1      -2.508  16.269  -2.728  1.00  0.00           C
HETATM  125  C   MOL A   1      -2.283  16.854  -1.339  1.00  0.00           C
HETATM  126  C   MOL A   1      -0.860  16.805  -0.851  1.00  0.00           C
HETATM  127  O   MOL A   1      -5.817  18.002  -3.215  1.00  0.00           O
HETATM  128  O   MOL A   1      -4.173  16.027  -4.488  1.00  0.00           O
HETATM  129  O   MOL A   1      -2.216  14.873  -2.733  1.00  0.00           O
HETATM  130  O   MOL A   1      -2.715  18.226  -1.342  1.00  0.00           O
HETATM  131  O   MOL A   1       0.034  17.262  -1.850  1.00  0.00           O
HETATM  132  H   MOL A   1      -4.284  19.449  -1.545  1.00  0.00           H
HETATM  133  H   MOL A   1      -3.860  18.466  -3.698  1.00  0.00           H
HETATM  134  H   MOL A   1      -4.568  15.789  -2.472  1.00  0.00           H
HETATM  135  H   MOL A   1      -1.874  16.788  -3.447  1.00  0.00           H
HETATM  136  H   MOL A   1      -2.879  16.295  -0.617  1.00  0.00           H
HETATM  137  H   MOL A   1      -0.618  15.778  -0.568  1.00  0.00           H
HETATM  138  H   MOL A   1      -0.785  17.419   0.050  1.00  0.00           H
HETATM  139  H   MOL A   1      -6.028  17.541  -4.037  1.00  0.00           H
HETATM  140  H   MOL A   1      -3.857  15.106  -4.584  1.00  0.00           H
HETATM  141  C   MOL A   1       0.342  12.586   3.819  1.00  0.00           C
HETATM  142  C   MOL A   1       0.760  14.014   3.522  1.00  0.00           C
HETATM  143  H   MOL A   1       1.233  11.990   4.032  1.00  0.00           H
HETATM  144  H   MOL A   1      -0.302  12.556   4.705  1.00  0.00           H
HETATM  145  C   MOL A   1      -0.402  14.941   3.241  1.00  0.00           C
HETATM  146  H   MOL A   1       1.424  13.994   2.650  1.00  0.00           H
HETATM  147  H   MOL A   1      -0.045  15.952   3.048  1.00  0.00           H
HETATM  148  H   MOL A   1      -1.083  14.970   4.091  1.00  0.00           H
HETATM  149  H   MOL A   1      -0.956  14.611   2.365  1.00  0.00           H
HETATM  150  C   MOL A   1      -0.722   9.783   7.358  1.00  0.00           C
HETATM  151  C   MOL A   1       0.654  10.389   7.182  1.00  0.00           C
HETATM  152  H   MOL A   1      -0.632   8.774   7.784  1.00  0.00           H
HETATM  153  H   MOL A   1      -1.295  10.390   8.068  1.00  0.00           H
HETATM  154  C   MOL A   1       1.331  10.588   8.524  1.00  0.00           C
HETATM  155  H   MOL A   1       0.543  11.353   6.685  1.00  0.00           H
HETATM  156  H   MOL A   1       2.319  11.021   8.383  1.00  0.00           H
HETATM  157  H   MOL A   1       1.444   9.637   9.047  1.00  0.00           H
HETATM  158  H   MOL A   1       0.752  11.258   9.159  1.00  0.00           H
HETATM  159  C   MOL A   1      -4.843  14.889   9.530  1.00  0.00           C
HETATM  160  C   MOL A   1      -5.597  15.185  10.806  1.00  0.00           C
HETATM  161  H   MOL A   1      -4.878  15.761   8.867  1.00  0.00           H
HETATM  162  H   MOL A   1      -3.794  14.669   9.753  1.00  0.00           H
HETATM  163  C   MOL A   1      -5.029  16.389  11.518  1.00  0.00           C
HETATM  164  H   MOL A   1      -5.523  14.307  11.459  1.00  0.00           H
HETATM  165  H   MOL A   1      -5.078  17.272  10.880  1.00  0.00           H
HETATM  166  H   MOL A   1      -3.990  16.216  11.791  1.00  0.00           H
HETATM  167  H   MOL A   1      -5.590  16.591  12.428  1.00  0.00           H
HETATM  168  C   MOL A   1      -4.828  19.503   6.291  1.00  0.00           C
HETATM  169  C   MOL A   1      -5.422  20.774   6.860  1.00  0.00           C
HETATM  170  H   MOL A   1      -4.296  19.719   5.359  1.00  0.00           H
HETATM  171  H   MOL A   1      -4.109  19.080   7.002  1.00  0.00           H
HETATM  172  C   MOL A   1      -6.361  21.473   5.894  1.00  0.00           C
HETATM  173  H   MOL A   1      -4.589  21.438   7.096  1.00  0.00           H
HETATM  174  H   MOL A   1      -6.737  22.394   6.333  1.00  0.00           H
HETATM  175  H   MOL A   1      -7.209  20.837   5.645  1.00  0.00           H
HETATM  176  H   MOL A   1      -5.842  21.721   4.968  1.00  0.00           H
HETATM  177  C   MOL A   1      -2.341  20.681   2.293  1.00  0.00           C
HETATM  178  C   MOL A   1      -0.950  20.303   1.787  1.00  0.00           C
HETATM  179  H   MOL A   1      -2.398  20.460   3.363  1.00  0.00           H
HETATM  180  H   MOL A   1      -2.491  21.754   2.158  1.00  0.00           H
HETATM  181  C   MOL A   1      -0.725  20.700   0.347  1.00  0.00           C
HETATM  182  H   MOL A   1      -0.813  19.227   1.898  1.00  0.00           H
HETATM  183  H   MOL A   1      -1.455  20.220  -0.300  1.00  0.00           H
HETATM  184  H   MOL A   1       0.270  20.403   0.017  1.00  0.00           H
HETATM  185  H   MOL A   1      -0.822  21.781   0.230  1.00  0.00           H
HETATM  186  C   MOL A   1       1.374  17.383  -1.384  1.00  0.00           C
HETATM  187  C   MOL A   1       2.300  17.284  -2.572  1.00  0.00           C
HETATM  188  H   MOL A   1       1.607  16.576  -0.681  1.00  0.00           H
HETATM  189  H   MOL A   1       1.507  18.337  -0.865  1.00  0.00           H
HETATM  190  C   MOL A   1       3.730  17.588  -2.189  1.00  0.00           C
HETATM  191  H   MOL A   1       1.965  18.013  -3.321  1.00  0.00           H
HETATM  192  H   MOL A   1       4.067  16.924  -1.393  1.00  0.00           H
HETATM  193  H   MOL A   1       3.826  18.617  -1.847  1.00  0.00           H
HETATM  194  H   MOL A   1       4.386  17.453  -3.046  1.00  0.00           H
HETATM  195  C   MOL A   1       3.349  12.368  -1.246  1.00  0.00           C
HETATM  196  C   MOL A   1       4.348  11.622  -2.105  1.00  0.00           C
HETATM  197  H   MOL A   1       3.214  11.839  -0.294  1.00  0.00           H
HETATM  198  H   MOL A   1       3.736  13.368  -1.018  1.00  0.00           H
HETATM  199  C   MOL A   1       5.735  11.676  -1.494  1.00  0.00           C
HETATM  200  H   MOL A   1       4.363  12.088  -3.091  1.00  0.00           H
HETATM  201  H   MOL A   1       6.086  12.703  -1.410  1.00  0.00           H
HETATM  202  H   MOL A   1       6.438  11.122  -2.113  1.00  0.00           H
HETATM  203  H   MOL A   1       5.735  11.234  -0.496  1.00  0.00           H
HETATM  204  O   MOL A   1       2.262  15.971  -3.142  1.00  0.00           O
HETATM  205  H   MOL A   1       1.360  15.621  -3.056  1.00  0.00           H
HETATM  206  O   MOL A   1       0.030  20.881   2.664  1.00  0.00           O
HETATM  207  H   MOL A   1       0.020  21.837   2.521  1.00  0.00           H
HETATM  208  O   MOL A   1      -6.061  20.511   8.119  1.00  0.00           O
HETATM  209  H   MOL A   1      -6.703  19.807   7.956  1.00  0.00           H
HETATM  210  O   MOL A   1      -6.979  15.443  10.524  1.00  0.00           O
HETATM  211  H   MOL A   1      -7.272  14.734   9.935  1.00  0.00           H
HETATM  212  O   MOL A   1       1.469   9.617   6.289  1.00  0.00           O
HETATM  213  H   MOL A   1       1.644   8.767   6.717  1.00  0.00           H
HETATM  214  O   MOL A   1       1.502  14.424   4.680  1.00  0.00           O
HETATM  215  H   MOL A   1       1.787  15.334   4.535  1.00  0.00           H
HETATM  216  O   MOL A   1       3.930  10.272  -2.353  1.00  0.00           O
HETATM  217  H   MOL A   1       3.946   9.805  -1.507  1.00  0.00           H
HETATM  218  S   MOL A   2      -6.050  11.585  -3.668  1.00  0.00           S
HETATM  219  O   MOL A   2      -5.055  11.676  -2.231  1.00  0.00           O
HETATM  220  O   MOL A   2      -5.210   9.845  -0.193  1.00  0.00           O
HETATM  221  O   MOL A   2      -5.467  13.167   3.532  1.00  0.00           O
HETATM  222  O   MOL A   2      -6.936  10.419  -3.470  1.00  0.00           O
HETATM  223  O   MOL A   2      -4.929  11.367  -4.640  1.00  0.00           O
HETATM  224  O   MOL A   2      -6.719  12.899  -3.771  1.00  0.00           O
HETATM  225  N   MOL A   2      -5.778  11.685   1.182  1.00  0.00           N
HETATM  226  N   MOL A   2      -5.788  11.906  -1.079  1.00  0.00           N
HETATM  227  N   MOL A   2      -3.238  12.823   3.606  1.00  0.00           N
HETATM  228  C   MOL A   2      -5.827  13.274  -0.522  1.00  0.00           C
HETATM  229  C   MOL A   2      -6.513  12.913   0.775  1.00  0.00           C
HETATM  230  C   MOL A   2      -4.439  13.809  -0.214  1.00  0.00           C
HETATM  231  C   MOL A   2      -4.405  12.030   1.659  1.00  0.00           C
HETATM  232  C   MOL A   2      -3.611  12.802   0.580  1.00  0.00           C
HETATM  233  C   MOL A   2      -5.572  11.001  -0.057  1.00  0.00           C
HETATM  234  C   MOL A   2      -4.438  12.735   3.011  1.00  0.00           C
HETATM  235  H   MOL A   2      -6.405  13.926  -1.168  1.00  0.00           H
HETATM  236  H   MOL A   2      -6.431  13.675   1.536  1.00  0.00           H
HETATM  237  H   MOL A   2      -7.560  12.657   0.630  1.00  0.00           H
HETATM  238  H   MOL A   2      -4.566  14.740   0.339  1.00  0.00           H
HETATM  239  H   MOL A   2      -3.908  14.051  -1.129  1.00  0.00           H
HETATM  240  H   MOL A   2      -3.899  11.082   1.831  1.00  0.00           H
HETATM  241  H   MOL A   2      -3.202  12.069  -0.111  1.00  0.00           H
HETATM  242  H   MOL A   2      -2.750  13.299   1.019  1.00  0.00           H
HETATM  243  H   MOL A   2      -3.164  13.337   4.468  1.00  0.00           H
HETATM  244  H   MOL A   2      -2.375  12.541   3.162  1.00  0.00           H
END
