# Supplementary material for: Avibactam–Cyclodextrin Inclusion Complexes: Computational and Thermodynamic Insights for Drug Delivery, Detection, and Environmental Scavenging
Source: Molecules. 2025 Aug 18;30(16):3401. doi: 10.3390/molecules30163401 (PMC12388632; doi:10.3390/molecules30163401)
Supplement: Supplementary file 1 [file molecules-30-03401-s001.zip › DFT inputs - optimized structure - NCI/NCI/HP-bCD/paths.pdb]

HETATM    1  C   PTH A   1      -4.816   7.024   3.135  1.00  0.00          C 
HETATM    2  C   PTH A   1      -4.819   7.011   3.142  1.00  0.00          C 
HETATM    3  C   PTH A   1      -4.822   6.997   3.149  1.00  0.00          C 
HETATM    4  C   PTH A   1      -4.825   6.983   3.156  1.00  0.00          C 
HETATM    5  C   PTH A   1      -4.827   6.969   3.163  1.00  0.00          C 
HETATM    6  C   PTH A   1      -4.830   6.955   3.170  1.00  0.00          C 
HETATM    7  C   PTH A   1      -4.833   6.941   3.177  1.00  0.00          C 
HETATM    8  C   PTH A   1      -4.836   6.927   3.184  1.00  0.00          C 
HETATM    9  C   PTH A   1      -4.838   6.913   3.192  1.00  0.00          C 
HETATM   10  C   PTH A   1      -4.841   6.899   3.199  1.00  0.00          C 
HETATM   11  C   PTH A   1      -4.844   6.885   3.206  1.00  0.00          C 
HETATM   12  C   PTH A   1      -4.847   6.871   3.213  1.00  0.00          C 
HETATM   13  C   PTH A   1      -4.849   6.857   3.220  1.00  0.00          C 
HETATM   14  C   PTH A   1      -4.852   6.844   3.227  1.00  0.00          C 
HETATM   15  C   PTH A   1      -4.855   6.830   3.234  1.00  0.00          C 
HETATM   16  C   PTH A   1      -4.858   6.816   3.241  1.00  0.00          C 
HETATM   17  C   PTH A   1      -4.861   6.802   3.248  1.00  0.00          C 
HETATM   18  C   PTH A   1      -4.863   6.788   3.256  1.00  0.00          C 
HETATM   19  C   PTH A   1      -4.866   6.774   3.263  1.00  0.00          C 
HETATM   20  C   PTH A   1      -4.869   6.760   3.270  1.00  0.00          C 
HETATM   21  C   PTH A   1      -4.872   6.746   3.277  1.00  0.00          C 
HETATM   22  C   PTH A   1      -4.874   6.732   3.284  1.00  0.00          C 
HETATM   23  C   PTH A   1      -4.877   6.718   3.291  1.00  0.00          C 
HETATM   24  C   PTH A   1      -4.881   6.701   3.300  1.00  0.00          C 
TER
HETATM   25  C   PTH A   2      -4.816   7.024   3.135  1.00  0.00          C 
HETATM   26  C   PTH A   2      -4.814   7.038   3.127  1.00  0.00          C 
HETATM   27  C   PTH A   2      -4.811   7.052   3.120  1.00  0.00          C 
HETATM   28  C   PTH A   2      -4.808   7.066   3.113  1.00  0.00          C 
HETATM   29  C   PTH A   2      -4.805   7.080   3.106  1.00  0.00          C 
HETATM   30  C   PTH A   2      -4.803   7.094   3.099  1.00  0.00          C 
HETATM   31  C   PTH A   2      -4.800   7.108   3.092  1.00  0.00          C 
HETATM   32  C   PTH A   2      -4.797   7.122   3.085  1.00  0.00          C 
HETATM   33  C   PTH A   2      -4.794   7.136   3.077  1.00  0.00          C 
HETATM   34  C   PTH A   2      -4.792   7.150   3.070  1.00  0.00          C 
HETATM   35  C   PTH A   2      -4.789   7.164   3.063  1.00  0.00          C 
HETATM   36  C   PTH A   2      -4.786   7.177   3.056  1.00  0.00          C 
HETATM   37  C   PTH A   2      -4.784   7.191   3.049  1.00  0.00          C 
HETATM   38  C   PTH A   2      -4.781   7.205   3.041  1.00  0.00          C 
HETATM   39  C   PTH A   2      -4.778   7.219   3.034  1.00  0.00          C 
HETATM   40  C   PTH A   2      -4.775   7.233   3.027  1.00  0.00          C 
HETATM   41  C   PTH A   2      -4.773   7.247   3.020  1.00  0.00          C 
HETATM   42  C   PTH A   2      -4.770   7.261   3.013  1.00  0.00          C 
HETATM   43  C   PTH A   2      -4.767   7.275   3.005  1.00  0.00          C 
HETATM   44  C   PTH A   2      -4.765   7.288   2.998  1.00  0.00          C 
HETATM   45  C   PTH A   2      -4.762   7.302   2.991  1.00  0.00          C 
HETATM   46  C   PTH A   2      -4.760   7.316   2.983  1.00  0.00          C 
HETATM   47  C   PTH A   2      -4.757   7.330   2.976  1.00  0.00          C 
HETATM   48  C   PTH A   2      -4.754   7.344   2.969  1.00  0.00          C 
HETATM   49  C   PTH A   2      -4.752   7.358   2.962  1.00  0.00          C 
HETATM   50  C   PTH A   2      -4.749   7.372   2.955  1.00  0.00          C 
HETATM   51  C   PTH A   2      -4.746   7.386   2.947  1.00  0.00          C 
HETATM   52  C   PTH A   2      -4.743   7.400   2.940  1.00  0.00          C 
HETATM   53  C   PTH A   2      -4.741   7.413   2.933  1.00  0.00          C 
HETATM   54  C   PTH A   2      -4.738   7.427   2.926  1.00  0.00          C 
HETATM   55  C   PTH A   2      -4.735   7.441   2.919  1.00  0.00          C 
HETATM   56  C   PTH A   2      -4.733   7.455   2.912  1.00  0.00          C 
HETATM   57  C   PTH A   2      -4.730   7.469   2.905  1.00  0.00          C 
HETATM   58  C   PTH A   2      -4.727   7.483   2.898  1.00  0.00          C 
HETATM   59  C   PTH A   2      -4.724   7.497   2.891  1.00  0.00          C 
HETATM   60  C   PTH A   2      -4.721   7.511   2.884  1.00  0.00          C 
HETATM   61  C   PTH A   2      -4.719   7.525   2.877  1.00  0.00          C 
HETATM   62  C   PTH A   2      -4.716   7.539   2.870  1.00  0.00          C 
HETATM   63  C   PTH A   2      -4.713   7.553   2.863  1.00  0.00          C 
HETATM   64  C   PTH A   2      -4.710   7.567   2.856  1.00  0.00          C 
HETATM   65  C   PTH A   2      -4.708   7.581   2.849  1.00  0.00          C 
HETATM   66  C   PTH A   2      -4.705   7.595   2.842  1.00  0.00          C 
HETATM   67  C   PTH A   2      -4.702   7.609   2.835  1.00  0.00          C 
HETATM   68  C   PTH A   2      -4.699   7.623   2.828  1.00  0.00          C 
HETATM   69  C   PTH A   2      -4.695   7.646   2.817  1.00  0.00          C 
TER
HETATM   70  C   PTH A   3      -2.846   7.259   2.633  1.00  0.00          C 
HETATM   71  C   PTH A   3      -2.838   7.246   2.629  1.00  0.00          C 
HETATM   72  C   PTH A   3      -2.831   7.232   2.624  1.00  0.00          C 
HETATM   73  C   PTH A   3      -2.824   7.219   2.619  1.00  0.00          C 
HETATM   74  C   PTH A   3      -2.817   7.206   2.614  1.00  0.00          C 
HETATM   75  C   PTH A   3      -2.810   7.192   2.609  1.00  0.00          C 
HETATM   76  C   PTH A   3      -2.802   7.179   2.604  1.00  0.00          C 
HETATM   77  C   PTH A   3      -2.795   7.166   2.600  1.00  0.00          C 
HETATM   78  C   PTH A   3      -2.788   7.153   2.595  1.00  0.00          C 
HETATM   79  C   PTH A   3      -2.781   7.139   2.590  1.00  0.00          C 
HETATM   80  C   PTH A   3      -2.774   7.126   2.585  1.00  0.00          C 
HETATM   81  C   PTH A   3      -2.766   7.113   2.580  1.00  0.00          C 
HETATM   82  C   PTH A   3      -2.759   7.099   2.575  1.00  0.00          C 
HETATM   83  C   PTH A   3      -2.752   7.086   2.570  1.00  0.00          C 
HETATM   84  C   PTH A   3      -2.745   7.073   2.566  1.00  0.00          C 
HETATM   85  C   PTH A   3      -2.738   7.060   2.561  1.00  0.00          C 
HETATM   86  C   PTH A   3      -2.730   7.046   2.556  1.00  0.00          C 
HETATM   87  C   PTH A   3      -2.723   7.033   2.551  1.00  0.00          C 
HETATM   88  C   PTH A   3      -2.716   7.020   2.546  1.00  0.00          C 
HETATM   89  C   PTH A   3      -2.709   7.006   2.541  1.00  0.00          C 
HETATM   90  C   PTH A   3      -2.702   6.993   2.536  1.00  0.00          C 
HETATM   91  C   PTH A   3      -2.694   6.980   2.531  1.00  0.00          C 
HETATM   92  C   PTH A   3      -2.683   6.958   2.524  1.00  0.00          C 
TER
HETATM   93  C   PTH A   4      -2.846   7.259   2.633  1.00  0.00          C 
HETATM   94  C   PTH A   4      -2.853   7.272   2.638  1.00  0.00          C 
HETATM   95  C   PTH A   4      -2.860   7.285   2.643  1.00  0.00          C 
HETATM   96  C   PTH A   4      -2.867   7.299   2.648  1.00  0.00          C 
HETATM   97  C   PTH A   4      -2.874   7.312   2.653  1.00  0.00          C 
HETATM   98  C   PTH A   4      -2.882   7.325   2.658  1.00  0.00          C 
HETATM   99  C   PTH A   4      -2.889   7.339   2.662  1.00  0.00          C 
HETATM  100  C   PTH A   4      -2.896   7.352   2.667  1.00  0.00          C 
HETATM  101  C   PTH A   4      -2.903   7.365   2.672  1.00  0.00          C 
HETATM  102  C   PTH A   4      -2.910   7.379   2.677  1.00  0.00          C 
HETATM  103  C   PTH A   4      -2.917   7.392   2.682  1.00  0.00          C 
HETATM  104  C   PTH A   4      -2.925   7.405   2.687  1.00  0.00          C 
HETATM  105  C   PTH A   4      -2.932   7.419   2.691  1.00  0.00          C 
HETATM  106  C   PTH A   4      -2.939   7.432   2.696  1.00  0.00          C 
HETATM  107  C   PTH A   4      -2.946   7.445   2.701  1.00  0.00          C 
HETATM  108  C   PTH A   4      -2.953   7.459   2.706  1.00  0.00          C 
HETATM  109  C   PTH A   4      -2.960   7.472   2.711  1.00  0.00          C 
HETATM  110  C   PTH A   4      -2.967   7.486   2.715  1.00  0.00          C 
HETATM  111  C   PTH A   4      -2.974   7.499   2.720  1.00  0.00          C 
HETATM  112  C   PTH A   4      -2.981   7.512   2.725  1.00  0.00          C 
HETATM  113  C   PTH A   4      -2.988   7.526   2.730  1.00  0.00          C 
HETATM  114  C   PTH A   4      -2.995   7.539   2.735  1.00  0.00          C 
HETATM  115  C   PTH A   4      -3.002   7.552   2.740  1.00  0.00          C 
HETATM  116  C   PTH A   4      -3.009   7.566   2.745  1.00  0.00          C 
HETATM  117  C   PTH A   4      -3.017   7.579   2.750  1.00  0.00          C 
HETATM  118  C   PTH A   4      -3.024   7.592   2.754  1.00  0.00          C 
HETATM  119  C   PTH A   4      -3.031   7.605   2.759  1.00  0.00          C 
HETATM  120  C   PTH A   4      -3.039   7.618   2.764  1.00  0.00          C 
HETATM  121  C   PTH A   4      -3.046   7.632   2.769  1.00  0.00          C 
HETATM  122  C   PTH A   4      -3.054   7.645   2.774  1.00  0.00          C 
HETATM  123  C   PTH A   4      -3.061   7.658   2.779  1.00  0.00          C 
HETATM  124  C   PTH A   4      -3.069   7.671   2.784  1.00  0.00          C 
HETATM  125  C   PTH A   4      -3.077   7.684   2.789  1.00  0.00          C 
HETATM  126  C   PTH A   4      -3.084   7.697   2.794  1.00  0.00          C 
HETATM  127  C   PTH A   4      -3.092   7.710   2.799  1.00  0.00          C 
HETATM  128  C   PTH A   4      -3.100   7.723   2.804  1.00  0.00          C 
HETATM  129  C   PTH A   4      -3.107   7.736   2.809  1.00  0.00          C 
HETATM  130  C   PTH A   4      -3.115   7.749   2.813  1.00  0.00          C 
HETATM  131  C   PTH A   4      -3.123   7.762   2.818  1.00  0.00          C 
HETATM  132  C   PTH A   4      -3.130   7.775   2.823  1.00  0.00          C 
HETATM  133  C   PTH A   4      -3.138   7.788   2.828  1.00  0.00          C 
HETATM  134  C   PTH A   4      -3.146   7.801   2.833  1.00  0.00          C 
HETATM  135  C   PTH A   4      -3.154   7.814   2.838  1.00  0.00          C 
HETATM  136  C   PTH A   4      -3.161   7.827   2.843  1.00  0.00          C 
HETATM  137  C   PTH A   4      -3.169   7.840   2.848  1.00  0.00          C 
HETATM  138  C   PTH A   4      -3.177   7.853   2.853  1.00  0.00          C 
TER
HETATM  139  C   PTH A   5      -5.017   8.364   5.386  1.00  0.00          C 
HETATM  140  C   PTH A   5      -5.020   8.352   5.395  1.00  0.00          C 
HETATM  141  C   PTH A   5      -5.023   8.339   5.404  1.00  0.00          C 
HETATM  142  C   PTH A   5      -5.026   8.326   5.413  1.00  0.00          C 
HETATM  143  C   PTH A   5      -5.030   8.314   5.422  1.00  0.00          C 
HETATM  144  C   PTH A   5      -5.033   8.301   5.431  1.00  0.00          C 
HETATM  145  C   PTH A   5      -5.036   8.288   5.440  1.00  0.00          C 
HETATM  146  C   PTH A   5      -5.039   8.275   5.449  1.00  0.00          C 
HETATM  147  C   PTH A   5      -5.042   8.263   5.458  1.00  0.00          C 
HETATM  148  C   PTH A   5      -5.046   8.250   5.467  1.00  0.00          C 
HETATM  149  C   PTH A   5      -5.049   8.237   5.475  1.00  0.00          C 
HETATM  150  C   PTH A   5      -5.052   8.225   5.484  1.00  0.00          C 
HETATM  151  C   PTH A   5      -5.055   8.212   5.493  1.00  0.00          C 
HETATM  152  C   PTH A   5      -5.058   8.199   5.502  1.00  0.00          C 
HETATM  153  C   PTH A   5      -5.062   8.187   5.511  1.00  0.00          C 
HETATM  154  C   PTH A   5      -5.065   8.174   5.520  1.00  0.00          C 
HETATM  155  C   PTH A   5      -5.068   8.161   5.529  1.00  0.00          C 
HETATM  156  C   PTH A   5      -5.071   8.148   5.538  1.00  0.00          C 
HETATM  157  C   PTH A   5      -5.074   8.136   5.547  1.00  0.00          C 
HETATM  158  C   PTH A   5      -5.078   8.123   5.556  1.00  0.00          C 
HETATM  159  C   PTH A   5      -5.081   8.110   5.565  1.00  0.00          C 
HETATM  160  C   PTH A   5      -5.084   8.098   5.574  1.00  0.00          C 
HETATM  161  C   PTH A   5      -5.087   8.085   5.583  1.00  0.00          C 
HETATM  162  C   PTH A   5      -5.091   8.070   5.594  1.00  0.00          C 
TER
HETATM  163  C   PTH A   6      -5.017   8.364   5.386  1.00  0.00          C 
HETATM  164  C   PTH A   6      -5.014   8.377   5.377  1.00  0.00          C 
HETATM  165  C   PTH A   6      -5.011   8.390   5.368  1.00  0.00          C 
HETATM  166  C   PTH A   6      -5.007   8.402   5.359  1.00  0.00          C 
HETATM  167  C   PTH A   6      -5.004   8.415   5.350  1.00  0.00          C 
HETATM  168  C   PTH A   6      -5.001   8.428   5.341  1.00  0.00          C 
HETATM  169  C   PTH A   6      -4.998   8.441   5.332  1.00  0.00          C 
HETATM  170  C   PTH A   6      -4.995   8.453   5.323  1.00  0.00          C 
HETATM  171  C   PTH A   6      -4.992   8.466   5.314  1.00  0.00          C 
HETATM  172  C   PTH A   6      -4.988   8.479   5.305  1.00  0.00          C 
HETATM  173  C   PTH A   6      -4.985   8.492   5.296  1.00  0.00          C 
HETATM  174  C   PTH A   6      -4.982   8.504   5.287  1.00  0.00          C 
HETATM  175  C   PTH A   6      -4.979   8.517   5.278  1.00  0.00          C 
HETATM  176  C   PTH A   6      -4.976   8.530   5.269  1.00  0.00          C 
HETATM  177  C   PTH A   6      -4.973   8.543   5.261  1.00  0.00          C 
HETATM  178  C   PTH A   6      -4.970   8.555   5.252  1.00  0.00          C 
HETATM  179  C   PTH A   6      -4.967   8.568   5.243  1.00  0.00          C 
HETATM  180  C   PTH A   6      -4.964   8.581   5.234  1.00  0.00          C 
HETATM  181  C   PTH A   6      -4.961   8.594   5.225  1.00  0.00          C 
HETATM  182  C   PTH A   6      -4.957   8.607   5.216  1.00  0.00          C 
HETATM  183  C   PTH A   6      -4.954   8.619   5.207  1.00  0.00          C 
HETATM  184  C   PTH A   6      -4.951   8.632   5.198  1.00  0.00          C 
HETATM  185  C   PTH A   6      -4.948   8.645   5.189  1.00  0.00          C 
HETATM  186  C   PTH A   6      -4.945   8.657   5.180  1.00  0.00          C 
HETATM  187  C   PTH A   6      -4.942   8.670   5.171  1.00  0.00          C 
HETATM  188  C   PTH A   6      -4.938   8.683   5.162  1.00  0.00          C 
HETATM  189  C   PTH A   6      -4.935   8.695   5.153  1.00  0.00          C 
HETATM  190  C   PTH A   6      -4.932   8.708   5.144  1.00  0.00          C 
HETATM  191  C   PTH A   6      -4.928   8.720   5.134  1.00  0.00          C 
HETATM  192  C   PTH A   6      -4.925   8.732   5.125  1.00  0.00          C 
HETATM  193  C   PTH A   6      -4.922   8.745   5.116  1.00  0.00          C 
HETATM  194  C   PTH A   6      -4.918   8.757   5.107  1.00  0.00          C 
HETATM  195  C   PTH A   6      -4.915   8.770   5.097  1.00  0.00          C 
HETATM  196  C   PTH A   6      -4.911   8.782   5.088  1.00  0.00          C 
HETATM  197  C   PTH A   6      -4.908   8.794   5.079  1.00  0.00          C 
HETATM  198  C   PTH A   6      -4.905   8.807   5.069  1.00  0.00          C 
HETATM  199  C   PTH A   6      -4.901   8.819   5.060  1.00  0.00          C 
HETATM  200  C   PTH A   6      -4.898   8.832   5.050  1.00  0.00          C 
HETATM  201  C   PTH A   6      -4.894   8.844   5.041  1.00  0.00          C 
HETATM  202  C   PTH A   6      -4.891   8.856   5.032  1.00  0.00          C 
HETATM  203  C   PTH A   6      -4.887   8.869   5.022  1.00  0.00          C 
HETATM  204  C   PTH A   6      -4.884   8.881   5.013  1.00  0.00          C 
HETATM  205  C   PTH A   6      -4.880   8.893   5.004  1.00  0.00          C 
HETATM  206  C   PTH A   6      -4.877   8.905   4.994  1.00  0.00          C 
HETATM  207  C   PTH A   6      -4.873   8.918   4.985  1.00  0.00          C 
HETATM  208  C   PTH A   6      -4.870   8.928   4.977  1.00  0.00          C 
TER
HETATM  209  C   PTH A   7      -4.879   7.619   2.338  1.00  0.00          C 
HETATM  210  C   PTH A   7      -4.873   7.621   2.352  1.00  0.00          C 
HETATM  211  C   PTH A   7      -4.867   7.622   2.367  1.00  0.00          C 
HETATM  212  C   PTH A   7      -4.861   7.623   2.382  1.00  0.00          C 
HETATM  213  C   PTH A   7      -4.855   7.625   2.396  1.00  0.00          C 
HETATM  214  C   PTH A   7      -4.850   7.626   2.411  1.00  0.00          C 
HETATM  215  C   PTH A   7      -4.844   7.627   2.426  1.00  0.00          C 
HETATM  216  C   PTH A   7      -4.838   7.628   2.440  1.00  0.00          C 
HETATM  217  C   PTH A   7      -4.832   7.629   2.455  1.00  0.00          C 
HETATM  218  C   PTH A   7      -4.826   7.630   2.470  1.00  0.00          C 
HETATM  219  C   PTH A   7      -4.821   7.631   2.485  1.00  0.00          C 
HETATM  220  C   PTH A   7      -4.815   7.632   2.500  1.00  0.00          C 
HETATM  221  C   PTH A   7      -4.809   7.632   2.514  1.00  0.00          C 
HETATM  222  C   PTH A   7      -4.804   7.633   2.529  1.00  0.00          C 
HETATM  223  C   PTH A   7      -4.798   7.634   2.544  1.00  0.00          C 
HETATM  224  C   PTH A   7      -4.792   7.635   2.559  1.00  0.00          C 
HETATM  225  C   PTH A   7      -4.787   7.635   2.574  1.00  0.00          C 
HETATM  226  C   PTH A   7      -4.781   7.636   2.588  1.00  0.00          C 
HETATM  227  C   PTH A   7      -4.775   7.637   2.603  1.00  0.00          C 
HETATM  228  C   PTH A   7      -4.770   7.637   2.618  1.00  0.00          C 
HETATM  229  C   PTH A   7      -4.764   7.638   2.633  1.00  0.00          C 
HETATM  230  C   PTH A   7      -4.759   7.639   2.648  1.00  0.00          C 
HETATM  231  C   PTH A   7      -4.753   7.639   2.663  1.00  0.00          C 
HETATM  232  C   PTH A   7      -4.747   7.640   2.677  1.00  0.00          C 
HETATM  233  C   PTH A   7      -4.742   7.641   2.692  1.00  0.00          C 
HETATM  234  C   PTH A   7      -4.736   7.641   2.707  1.00  0.00          C 
HETATM  235  C   PTH A   7      -4.731   7.642   2.722  1.00  0.00          C 
HETATM  236  C   PTH A   7      -4.725   7.643   2.737  1.00  0.00          C 
HETATM  237  C   PTH A   7      -4.719   7.643   2.752  1.00  0.00          C 
HETATM  238  C   PTH A   7      -4.714   7.644   2.766  1.00  0.00          C 
HETATM  239  C   PTH A   7      -4.708   7.644   2.781  1.00  0.00          C 
HETATM  240  C   PTH A   7      -4.702   7.645   2.796  1.00  0.00          C 
HETATM  241  C   PTH A   7      -4.695   7.646   2.817  1.00  0.00          C 
TER
HETATM  242  C   PTH A   8      -4.879   7.619   2.338  1.00  0.00          C 
HETATM  243  C   PTH A   8      -4.885   7.618   2.323  1.00  0.00          C 
HETATM  244  C   PTH A   8      -4.891   7.617   2.308  1.00  0.00          C 
HETATM  245  C   PTH A   8      -4.897   7.615   2.294  1.00  0.00          C 
HETATM  246  C   PTH A   8      -4.903   7.614   2.279  1.00  0.00          C 
HETATM  247  C   PTH A   8      -4.909   7.612   2.264  1.00  0.00          C 
HETATM  248  C   PTH A   8      -4.915   7.611   2.250  1.00  0.00          C 
HETATM  249  C   PTH A   8      -4.921   7.610   2.235  1.00  0.00          C 
HETATM  250  C   PTH A   8      -4.927   7.608   2.220  1.00  0.00          C 
HETATM  251  C   PTH A   8      -4.933   7.607   2.206  1.00  0.00          C 
HETATM  252  C   PTH A   8      -4.939   7.605   2.191  1.00  0.00          C 
HETATM  253  C   PTH A   8      -4.945   7.604   2.177  1.00  0.00          C 
HETATM  254  C   PTH A   8      -4.951   7.602   2.162  1.00  0.00          C 
HETATM  255  C   PTH A   8      -4.957   7.601   2.147  1.00  0.00          C 
HETATM  256  C   PTH A   8      -4.963   7.599   2.133  1.00  0.00          C 
HETATM  257  C   PTH A   8      -4.969   7.598   2.118  1.00  0.00          C 
HETATM  258  C   PTH A   8      -4.975   7.596   2.103  1.00  0.00          C 
HETATM  259  C   PTH A   8      -4.981   7.595   2.089  1.00  0.00          C 
HETATM  260  C   PTH A   8      -4.987   7.593   2.074  1.00  0.00          C 
HETATM  261  C   PTH A   8      -4.993   7.592   2.060  1.00  0.00          C 
HETATM  262  C   PTH A   8      -4.999   7.590   2.045  1.00  0.00          C 
HETATM  263  C   PTH A   8      -5.005   7.589   2.030  1.00  0.00          C 
HETATM  264  C   PTH A   8      -5.011   7.587   2.016  1.00  0.00          C 
HETATM  265  C   PTH A   8      -5.017   7.585   2.001  1.00  0.00          C 
HETATM  266  C   PTH A   8      -5.023   7.584   1.987  1.00  0.00          C 
HETATM  267  C   PTH A   8      -5.029   7.582   1.972  1.00  0.00          C 
HETATM  268  C   PTH A   8      -5.035   7.581   1.957  1.00  0.00          C 
HETATM  269  C   PTH A   8      -5.041   7.579   1.943  1.00  0.00          C 
HETATM  270  C   PTH A   8      -5.047   7.577   1.928  1.00  0.00          C 
HETATM  271  C   PTH A   8      -5.053   7.576   1.914  1.00  0.00          C 
HETATM  272  C   PTH A   8      -5.059   7.574   1.899  1.00  0.00          C 
HETATM  273  C   PTH A   8      -5.065   7.573   1.885  1.00  0.00          C 
HETATM  274  C   PTH A   8      -5.072   7.571   1.870  1.00  0.00          C 
HETATM  275  C   PTH A   8      -5.078   7.569   1.855  1.00  0.00          C 
HETATM  276  C   PTH A   8      -5.084   7.568   1.841  1.00  0.00          C 
HETATM  277  C   PTH A   8      -5.090   7.566   1.826  1.00  0.00          C 
HETATM  278  C   PTH A   8      -5.096   7.565   1.812  1.00  0.00          C 
HETATM  279  C   PTH A   8      -5.102   7.563   1.797  1.00  0.00          C 
HETATM  280  C   PTH A   8      -5.108   7.562   1.782  1.00  0.00          C 
HETATM  281  C   PTH A   8      -5.114   7.560   1.768  1.00  0.00          C 
HETATM  282  C   PTH A   8      -5.120   7.559   1.753  1.00  0.00          C 
HETATM  283  C   PTH A   8      -5.126   7.557   1.739  1.00  0.00          C 
HETATM  284  C   PTH A   8      -5.132   7.556   1.724  1.00  0.00          C 
HETATM  285  C   PTH A   8      -5.138   7.554   1.709  1.00  0.00          C 
HETATM  286  C   PTH A   8      -5.144   7.553   1.695  1.00  0.00          C 
HETATM  287  C   PTH A   8      -5.150   7.551   1.680  1.00  0.00          C 
HETATM  288  C   PTH A   8      -5.156   7.549   1.666  1.00  0.00          C 
HETATM  289  C   PTH A   8      -5.162   7.547   1.651  1.00  0.00          C 
HETATM  290  C   PTH A   8      -5.168   7.546   1.636  1.00  0.00          C 
HETATM  291  C   PTH A   8      -5.174   7.544   1.622  1.00  0.00          C 
HETATM  292  C   PTH A   8      -5.180   7.542   1.607  1.00  0.00          C 
HETATM  293  C   PTH A   8      -5.186   7.540   1.593  1.00  0.00          C 
HETATM  294  C   PTH A   8      -5.192   7.538   1.578  1.00  0.00          C 
HETATM  295  C   PTH A   8      -5.199   7.536   1.564  1.00  0.00          C 
HETATM  296  C   PTH A   8      -5.205   7.534   1.549  1.00  0.00          C 
HETATM  297  C   PTH A   8      -5.211   7.532   1.535  1.00  0.00          C 
HETATM  298  C   PTH A   8      -5.217   7.530   1.520  1.00  0.00          C 
HETATM  299  C   PTH A   8      -5.221   7.529   1.510  1.00  0.00          C 
TER
HETATM  300  C   PTH A   9      -1.719   6.608  -0.005  1.00  0.00          C 
HETATM  301  C   PTH A   9      -1.707   6.598  -0.001  1.00  0.00          C 
HETATM  302  C   PTH A   9      -1.695   6.589   0.003  1.00  0.00          C 
HETATM  303  C   PTH A   9      -1.683   6.579   0.007  1.00  0.00          C 
HETATM  304  C   PTH A   9      -1.671   6.570   0.011  1.00  0.00          C 
HETATM  305  C   PTH A   9      -1.659   6.560   0.014  1.00  0.00          C 
HETATM  306  C   PTH A   9      -1.646   6.551   0.018  1.00  0.00          C 
HETATM  307  C   PTH A   9      -1.634   6.541   0.022  1.00  0.00          C 
HETATM  308  C   PTH A   9      -1.622   6.532   0.026  1.00  0.00          C 
HETATM  309  C   PTH A   9      -1.610   6.522   0.029  1.00  0.00          C 
HETATM  310  C   PTH A   9      -1.598   6.513   0.033  1.00  0.00          C 
HETATM  311  C   PTH A   9      -1.584   6.501   0.038  1.00  0.00          C 
TER
HETATM  312  C   PTH A  10      -1.719   6.608  -0.005  1.00  0.00          C 
HETATM  313  C   PTH A  10      -1.732   6.617  -0.008  1.00  0.00          C 
HETATM  314  C   PTH A  10      -1.744   6.626  -0.012  1.00  0.00          C 
HETATM  315  C   PTH A  10      -1.756   6.636  -0.016  1.00  0.00          C 
HETATM  316  C   PTH A  10      -1.768   6.645  -0.020  1.00  0.00          C 
HETATM  317  C   PTH A  10      -1.781   6.655  -0.023  1.00  0.00          C 
HETATM  318  C   PTH A  10      -1.793   6.664  -0.027  1.00  0.00          C 
HETATM  319  C   PTH A  10      -1.805   6.673  -0.031  1.00  0.00          C 
HETATM  320  C   PTH A  10      -1.817   6.683  -0.035  1.00  0.00          C 
HETATM  321  C   PTH A  10      -1.830   6.692  -0.039  1.00  0.00          C 
HETATM  322  C   PTH A  10      -1.842   6.701  -0.042  1.00  0.00          C 
HETATM  323  C   PTH A  10      -1.854   6.711  -0.046  1.00  0.00          C 
HETATM  324  C   PTH A  10      -1.866   6.720  -0.050  1.00  0.00          C 
HETATM  325  C   PTH A  10      -1.879   6.729  -0.054  1.00  0.00          C 
HETATM  326  C   PTH A  10      -1.891   6.739  -0.058  1.00  0.00          C 
HETATM  327  C   PTH A  10      -1.903   6.748  -0.062  1.00  0.00          C 
HETATM  328  C   PTH A  10      -1.916   6.757  -0.065  1.00  0.00          C 
HETATM  329  C   PTH A  10      -1.928   6.766  -0.069  1.00  0.00          C 
HETATM  330  C   PTH A  10      -1.940   6.776  -0.073  1.00  0.00          C 
HETATM  331  C   PTH A  10      -1.953   6.785  -0.077  1.00  0.00          C 
HETATM  332  C   PTH A  10      -1.965   6.794  -0.081  1.00  0.00          C 
HETATM  333  C   PTH A  10      -1.977   6.803  -0.084  1.00  0.00          C 
HETATM  334  C   PTH A  10      -1.990   6.813  -0.088  1.00  0.00          C 
HETATM  335  C   PTH A  10      -2.002   6.822  -0.092  1.00  0.00          C 
HETATM  336  C   PTH A  10      -2.014   6.831  -0.096  1.00  0.00          C 
HETATM  337  C   PTH A  10      -2.026   6.840  -0.100  1.00  0.00          C 
HETATM  338  C   PTH A  10      -2.039   6.850  -0.103  1.00  0.00          C 
HETATM  339  C   PTH A  10      -2.051   6.859  -0.107  1.00  0.00          C 
HETATM  340  C   PTH A  10      -2.063   6.869  -0.111  1.00  0.00          C 
HETATM  341  C   PTH A  10      -2.075   6.878  -0.115  1.00  0.00          C 
HETATM  342  C   PTH A  10      -2.088   6.887  -0.119  1.00  0.00          C 
HETATM  343  C   PTH A  10      -2.100   6.897  -0.122  1.00  0.00          C 
HETATM  344  C   PTH A  10      -2.112   6.906  -0.126  1.00  0.00          C 
HETATM  345  C   PTH A  10      -2.124   6.915  -0.130  1.00  0.00          C 
HETATM  346  C   PTH A  10      -2.137   6.925  -0.134  1.00  0.00          C 
HETATM  347  C   PTH A  10      -2.149   6.934  -0.138  1.00  0.00          C 
HETATM  348  C   PTH A  10      -2.162   6.943  -0.142  1.00  0.00          C 
HETATM  349  C   PTH A  10      -2.174   6.952  -0.145  1.00  0.00          C 
HETATM  350  C   PTH A  10      -2.187   6.961  -0.149  1.00  0.00          C 
HETATM  351  C   PTH A  10      -2.199   6.970  -0.153  1.00  0.00          C 
HETATM  352  C   PTH A  10      -2.212   6.978  -0.157  1.00  0.00          C 
HETATM  353  C   PTH A  10      -2.224   6.987  -0.161  1.00  0.00          C 
HETATM  354  C   PTH A  10      -2.237   6.996  -0.165  1.00  0.00          C 
HETATM  355  C   PTH A  10      -2.250   7.005  -0.169  1.00  0.00          C 
HETATM  356  C   PTH A  10      -2.262   7.014  -0.173  1.00  0.00          C 
HETATM  357  C   PTH A  10      -2.275   7.022  -0.176  1.00  0.00          C 
HETATM  358  C   PTH A  10      -2.288   7.031  -0.180  1.00  0.00          C 
HETATM  359  C   PTH A  10      -2.300   7.040  -0.184  1.00  0.00          C 
HETATM  360  C   PTH A  10      -2.318   7.052  -0.190  1.00  0.00          C 
TER
HETATM  361  C   PTH A  11      -2.703   8.576   6.540  1.00  0.00          C 
HETATM  362  C   PTH A  11      -2.703   8.562   6.546  1.00  0.00          C 
HETATM  363  C   PTH A  11      -2.703   8.548   6.553  1.00  0.00          C 
HETATM  364  C   PTH A  11      -2.703   8.533   6.560  1.00  0.00          C 
HETATM  365  C   PTH A  11      -2.703   8.519   6.567  1.00  0.00          C 
HETATM  366  C   PTH A  11      -2.703   8.504   6.573  1.00  0.00          C 
HETATM  367  C   PTH A  11      -2.703   8.490   6.580  1.00  0.00          C 
HETATM  368  C   PTH A  11      -2.703   8.476   6.587  1.00  0.00          C 
HETATM  369  C   PTH A  11      -2.703   8.461   6.594  1.00  0.00          C 
HETATM  370  C   PTH A  11      -2.703   8.447   6.600  1.00  0.00          C 
HETATM  371  C   PTH A  11      -2.703   8.433   6.607  1.00  0.00          C 
HETATM  372  C   PTH A  11      -2.702   8.418   6.614  1.00  0.00          C 
HETATM  373  C   PTH A  11      -2.702   8.404   6.620  1.00  0.00          C 
HETATM  374  C   PTH A  11      -2.702   8.389   6.627  1.00  0.00          C 
HETATM  375  C   PTH A  11      -2.702   8.375   6.634  1.00  0.00          C 
HETATM  376  C   PTH A  11      -2.702   8.361   6.640  1.00  0.00          C 
HETATM  377  C   PTH A  11      -2.702   8.346   6.647  1.00  0.00          C 
HETATM  378  C   PTH A  11      -2.702   8.332   6.654  1.00  0.00          C 
HETATM  379  C   PTH A  11      -2.702   8.317   6.661  1.00  0.00          C 
HETATM  380  C   PTH A  11      -2.702   8.303   6.667  1.00  0.00          C 
HETATM  381  C   PTH A  11      -2.702   8.289   6.674  1.00  0.00          C 
HETATM  382  C   PTH A  11      -2.702   8.274   6.681  1.00  0.00          C 
HETATM  383  C   PTH A  11      -2.701   8.260   6.687  1.00  0.00          C 
HETATM  384  C   PTH A  11      -2.701   8.237   6.698  1.00  0.00          C 
TER
HETATM  385  C   PTH A  12      -2.703   8.576   6.540  1.00  0.00          C 
HETATM  386  C   PTH A  12      -2.703   8.591   6.533  1.00  0.00          C 
HETATM  387  C   PTH A  12      -2.703   8.605   6.526  1.00  0.00          C 
HETATM  388  C   PTH A  12      -2.703   8.620   6.520  1.00  0.00          C 
HETATM  389  C   PTH A  12      -2.703   8.634   6.513  1.00  0.00          C 
HETATM  390  C   PTH A  12      -2.703   8.648   6.506  1.00  0.00          C 
HETATM  391  C   PTH A  12      -2.703   8.663   6.499  1.00  0.00          C 
HETATM  392  C   PTH A  12      -2.703   8.677   6.493  1.00  0.00          C 
HETATM  393  C   PTH A  12      -2.703   8.691   6.486  1.00  0.00          C 
HETATM  394  C   PTH A  12      -2.703   8.706   6.479  1.00  0.00          C 
HETATM  395  C   PTH A  12      -2.703   8.720   6.472  1.00  0.00          C 
HETATM  396  C   PTH A  12      -2.703   8.734   6.465  1.00  0.00          C 
HETATM  397  C   PTH A  12      -2.703   8.749   6.459  1.00  0.00          C 
HETATM  398  C   PTH A  12      -2.703   8.763   6.452  1.00  0.00          C 
HETATM  399  C   PTH A  12      -2.702   8.777   6.445  1.00  0.00          C 
HETATM  400  C   PTH A  12      -2.702   8.792   6.438  1.00  0.00          C 
HETATM  401  C   PTH A  12      -2.702   8.806   6.431  1.00  0.00          C 
HETATM  402  C   PTH A  12      -2.702   8.820   6.425  1.00  0.00          C 
HETATM  403  C   PTH A  12      -2.702   8.835   6.418  1.00  0.00          C 
HETATM  404  C   PTH A  12      -2.701   8.849   6.411  1.00  0.00          C 
HETATM  405  C   PTH A  12      -2.701   8.864   6.404  1.00  0.00          C 
HETATM  406  C   PTH A  12      -2.701   8.878   6.398  1.00  0.00          C 
HETATM  407  C   PTH A  12      -2.701   8.892   6.391  1.00  0.00          C 
HETATM  408  C   PTH A  12      -2.702   8.907   6.384  1.00  0.00          C 
HETATM  409  C   PTH A  12      -2.702   8.921   6.378  1.00  0.00          C 
HETATM  410  C   PTH A  12      -2.702   8.936   6.371  1.00  0.00          C 
HETATM  411  C   PTH A  12      -2.703   8.950   6.365  1.00  0.00          C 
HETATM  412  C   PTH A  12      -2.703   8.965   6.358  1.00  0.00          C 
HETATM  413  C   PTH A  12      -2.703   8.979   6.351  1.00  0.00          C 
HETATM  414  C   PTH A  12      -2.704   8.993   6.345  1.00  0.00          C 
HETATM  415  C   PTH A  12      -2.704   9.008   6.338  1.00  0.00          C 
HETATM  416  C   PTH A  12      -2.705   9.022   6.332  1.00  0.00          C 
HETATM  417  C   PTH A  12      -2.706   9.037   6.325  1.00  0.00          C 
HETATM  418  C   PTH A  12      -2.706   9.051   6.319  1.00  0.00          C 
HETATM  419  C   PTH A  12      -2.707   9.066   6.312  1.00  0.00          C 
HETATM  420  C   PTH A  12      -2.707   9.080   6.306  1.00  0.00          C 
HETATM  421  C   PTH A  12      -2.708   9.095   6.299  1.00  0.00          C 
HETATM  422  C   PTH A  12      -2.709   9.109   6.293  1.00  0.00          C 
HETATM  423  C   PTH A  12      -2.709   9.124   6.286  1.00  0.00          C 
HETATM  424  C   PTH A  12      -2.710   9.138   6.280  1.00  0.00          C 
HETATM  425  C   PTH A  12      -2.711   9.153   6.273  1.00  0.00          C 
HETATM  426  C   PTH A  12      -2.711   9.167   6.267  1.00  0.00          C 
HETATM  427  C   PTH A  12      -2.712   9.182   6.260  1.00  0.00          C 
HETATM  428  C   PTH A  12      -2.713   9.196   6.254  1.00  0.00          C 
HETATM  429  C   PTH A  12      -2.714   9.210   6.247  1.00  0.00          C 
HETATM  430  C   PTH A  12      -2.714   9.221   6.243  1.00  0.00          C 
TER
HETATM  431  C   PTH A  13      -3.953   7.763   2.830  1.00  0.00          C 
HETATM  432  C   PTH A  13      -3.969   7.761   2.829  1.00  0.00          C 
HETATM  433  C   PTH A  13      -3.985   7.759   2.829  1.00  0.00          C 
HETATM  434  C   PTH A  13      -4.000   7.757   2.828  1.00  0.00          C 
HETATM  435  C   PTH A  13      -4.016   7.754   2.828  1.00  0.00          C 
HETATM  436  C   PTH A  13      -4.032   7.752   2.827  1.00  0.00          C 
HETATM  437  C   PTH A  13      -4.048   7.750   2.826  1.00  0.00          C 
HETATM  438  C   PTH A  13      -4.063   7.748   2.826  1.00  0.00          C 
HETATM  439  C   PTH A  13      -4.079   7.745   2.825  1.00  0.00          C 
HETATM  440  C   PTH A  13      -4.095   7.743   2.825  1.00  0.00          C 
HETATM  441  C   PTH A  13      -4.110   7.741   2.824  1.00  0.00          C 
HETATM  442  C   PTH A  13      -4.126   7.739   2.823  1.00  0.00          C 
HETATM  443  C   PTH A  13      -4.142   7.736   2.823  1.00  0.00          C 
HETATM  444  C   PTH A  13      -4.157   7.734   2.822  1.00  0.00          C 
HETATM  445  C   PTH A  13      -4.173   7.732   2.821  1.00  0.00          C 
HETATM  446  C   PTH A  13      -4.189   7.730   2.821  1.00  0.00          C 
HETATM  447  C   PTH A  13      -4.205   7.728   2.820  1.00  0.00          C 
HETATM  448  C   PTH A  13      -4.220   7.725   2.819  1.00  0.00          C 
HETATM  449  C   PTH A  13      -4.236   7.723   2.819  1.00  0.00          C 
HETATM  450  C   PTH A  13      -4.252   7.721   2.818  1.00  0.00          C 
HETATM  451  C   PTH A  13      -4.267   7.719   2.817  1.00  0.00          C 
HETATM  452  C   PTH A  13      -4.283   7.716   2.816  1.00  0.00          C 
HETATM  453  C   PTH A  13      -4.299   7.714   2.816  1.00  0.00          C 
HETATM  454  C   PTH A  13      -4.314   7.711   2.815  1.00  0.00          C 
HETATM  455  C   PTH A  13      -4.330   7.709   2.815  1.00  0.00          C 
HETATM  456  C   PTH A  13      -4.346   7.706   2.814  1.00  0.00          C 
HETATM  457  C   PTH A  13      -4.361   7.704   2.814  1.00  0.00          C 
HETATM  458  C   PTH A  13      -4.377   7.701   2.814  1.00  0.00          C 
HETATM  459  C   PTH A  13      -4.393   7.699   2.814  1.00  0.00          C 
HETATM  460  C   PTH A  13      -4.408   7.696   2.814  1.00  0.00          C 
HETATM  461  C   PTH A  13      -4.424   7.693   2.814  1.00  0.00          C 
HETATM  462  C   PTH A  13      -4.440   7.691   2.814  1.00  0.00          C 
HETATM  463  C   PTH A  13      -4.455   7.688   2.814  1.00  0.00          C 
HETATM  464  C   PTH A  13      -4.471   7.685   2.814  1.00  0.00          C 
HETATM  465  C   PTH A  13      -4.487   7.682   2.814  1.00  0.00          C 
HETATM  466  C   PTH A  13      -4.502   7.680   2.814  1.00  0.00          C 
HETATM  467  C   PTH A  13      -4.518   7.677   2.814  1.00  0.00          C 
HETATM  468  C   PTH A  13      -4.534   7.674   2.814  1.00  0.00          C 
HETATM  469  C   PTH A  13      -4.549   7.672   2.815  1.00  0.00          C 
HETATM  470  C   PTH A  13      -4.565   7.669   2.815  1.00  0.00          C 
HETATM  471  C   PTH A  13      -4.580   7.666   2.815  1.00  0.00          C 
HETATM  472  C   PTH A  13      -4.596   7.663   2.815  1.00  0.00          C 
HETATM  473  C   PTH A  13      -4.612   7.661   2.815  1.00  0.00          C 
HETATM  474  C   PTH A  13      -4.627   7.658   2.816  1.00  0.00          C 
HETATM  475  C   PTH A  13      -4.643   7.655   2.816  1.00  0.00          C 
HETATM  476  C   PTH A  13      -4.659   7.652   2.816  1.00  0.00          C 
HETATM  477  C   PTH A  13      -4.674   7.650   2.816  1.00  0.00          C 
HETATM  478  C   PTH A  13      -4.695   7.646   2.817  1.00  0.00          C 
TER
HETATM  479  C   PTH A  14      -3.953   7.763   2.830  1.00  0.00          C 
HETATM  480  C   PTH A  14      -3.938   7.765   2.830  1.00  0.00          C 
HETATM  481  C   PTH A  14      -3.922   7.768   2.831  1.00  0.00          C 
HETATM  482  C   PTH A  14      -3.906   7.770   2.832  1.00  0.00          C 
HETATM  483  C   PTH A  14      -3.890   7.772   2.832  1.00  0.00          C 
HETATM  484  C   PTH A  14      -3.875   7.774   2.833  1.00  0.00          C 
HETATM  485  C   PTH A  14      -3.859   7.776   2.833  1.00  0.00          C 
HETATM  486  C   PTH A  14      -3.843   7.779   2.834  1.00  0.00          C 
HETATM  487  C   PTH A  14      -3.828   7.781   2.835  1.00  0.00          C 
HETATM  488  C   PTH A  14      -3.812   7.783   2.835  1.00  0.00          C 
HETATM  489  C   PTH A  14      -3.796   7.785   2.836  1.00  0.00          C 
HETATM  490  C   PTH A  14      -3.780   7.788   2.836  1.00  0.00          C 
HETATM  491  C   PTH A  14      -3.765   7.790   2.837  1.00  0.00          C 
HETATM  492  C   PTH A  14      -3.749   7.792   2.838  1.00  0.00          C 
HETATM  493  C   PTH A  14      -3.733   7.794   2.838  1.00  0.00          C 
HETATM  494  C   PTH A  14      -3.718   7.797   2.839  1.00  0.00          C 
HETATM  495  C   PTH A  14      -3.702   7.799   2.839  1.00  0.00          C 
HETATM  496  C   PTH A  14      -3.686   7.801   2.840  1.00  0.00          C 
HETATM  497  C   PTH A  14      -3.671   7.804   2.841  1.00  0.00          C 
HETATM  498  C   PTH A  14      -3.655   7.806   2.841  1.00  0.00          C 
HETATM  499  C   PTH A  14      -3.639   7.808   2.842  1.00  0.00          C 
HETATM  500  C   PTH A  14      -3.624   7.811   2.843  1.00  0.00          C 
HETATM  501  C   PTH A  14      -3.608   7.813   2.843  1.00  0.00          C 
HETATM  502  C   PTH A  14      -3.592   7.815   2.844  1.00  0.00          C 
HETATM  503  C   PTH A  14      -3.576   7.818   2.845  1.00  0.00          C 
HETATM  504  C   PTH A  14      -3.561   7.820   2.845  1.00  0.00          C 
HETATM  505  C   PTH A  14      -3.545   7.822   2.846  1.00  0.00          C 
HETATM  506  C   PTH A  14      -3.529   7.824   2.846  1.00  0.00          C 
HETATM  507  C   PTH A  14      -3.514   7.826   2.847  1.00  0.00          C 
HETATM  508  C   PTH A  14      -3.498   7.827   2.847  1.00  0.00          C 
HETATM  509  C   PTH A  14      -3.482   7.829   2.848  1.00  0.00          C 
HETATM  510  C   PTH A  14      -3.466   7.830   2.848  1.00  0.00          C 
HETATM  511  C   PTH A  14      -3.450   7.832   2.849  1.00  0.00          C 
HETATM  512  C   PTH A  14      -3.435   7.833   2.849  1.00  0.00          C 
HETATM  513  C   PTH A  14      -3.419   7.835   2.849  1.00  0.00          C 
HETATM  514  C   PTH A  14      -3.403   7.836   2.849  1.00  0.00          C 
HETATM  515  C   PTH A  14      -3.387   7.837   2.850  1.00  0.00          C 
HETATM  516  C   PTH A  14      -3.371   7.839   2.850  1.00  0.00          C 
HETATM  517  C   PTH A  14      -3.355   7.840   2.850  1.00  0.00          C 
HETATM  518  C   PTH A  14      -3.340   7.841   2.851  1.00  0.00          C 
HETATM  519  C   PTH A  14      -3.324   7.842   2.851  1.00  0.00          C 
HETATM  520  C   PTH A  14      -3.308   7.844   2.851  1.00  0.00          C 
HETATM  521  C   PTH A  14      -3.292   7.845   2.851  1.00  0.00          C 
HETATM  522  C   PTH A  14      -3.276   7.846   2.852  1.00  0.00          C 
HETATM  523  C   PTH A  14      -3.260   7.847   2.852  1.00  0.00          C 
HETATM  524  C   PTH A  14      -3.245   7.848   2.852  1.00  0.00          C 
HETATM  525  C   PTH A  14      -3.229   7.849   2.852  1.00  0.00          C 
HETATM  526  C   PTH A  14      -3.213   7.851   2.852  1.00  0.00          C 
HETATM  527  C   PTH A  14      -3.197   7.852   2.853  1.00  0.00          C 
HETATM  528  C   PTH A  14      -3.177   7.853   2.853  1.00  0.00          C 
TER
HETATM  529  C   PTH A  15      -7.777   9.032   5.450  1.00  0.00          C 
HETATM  530  C   PTH A  15      -7.783   9.034   5.465  1.00  0.00          C 
HETATM  531  C   PTH A  15      -7.789   9.035   5.479  1.00  0.00          C 
HETATM  532  C   PTH A  15      -7.796   9.037   5.494  1.00  0.00          C 
HETATM  533  C   PTH A  15      -7.802   9.039   5.508  1.00  0.00          C 
HETATM  534  C   PTH A  15      -7.809   9.040   5.522  1.00  0.00          C 
HETATM  535  C   PTH A  15      -7.815   9.042   5.537  1.00  0.00          C 
HETATM  536  C   PTH A  15      -7.822   9.043   5.551  1.00  0.00          C 
HETATM  537  C   PTH A  15      -7.828   9.045   5.566  1.00  0.00          C 
HETATM  538  C   PTH A  15      -7.835   9.046   5.580  1.00  0.00          C 
HETATM  539  C   PTH A  15      -7.841   9.048   5.595  1.00  0.00          C 
HETATM  540  C   PTH A  15      -7.848   9.049   5.609  1.00  0.00          C 
HETATM  541  C   PTH A  15      -7.854   9.051   5.623  1.00  0.00          C 
HETATM  542  C   PTH A  15      -7.861   9.052   5.638  1.00  0.00          C 
HETATM  543  C   PTH A  15      -7.867   9.054   5.652  1.00  0.00          C 
HETATM  544  C   PTH A  15      -7.874   9.055   5.667  1.00  0.00          C 
HETATM  545  C   PTH A  15      -7.880   9.057   5.681  1.00  0.00          C 
HETATM  546  C   PTH A  15      -7.887   9.058   5.695  1.00  0.00          C 
HETATM  547  C   PTH A  15      -7.893   9.059   5.710  1.00  0.00          C 
HETATM  548  C   PTH A  15      -7.900   9.061   5.724  1.00  0.00          C 
HETATM  549  C   PTH A  15      -7.906   9.062   5.739  1.00  0.00          C 
HETATM  550  C   PTH A  15      -7.913   9.064   5.753  1.00  0.00          C 
HETATM  551  C   PTH A  15      -7.919   9.065   5.767  1.00  0.00          C 
HETATM  552  C   PTH A  15      -7.926   9.066   5.782  1.00  0.00          C 
HETATM  553  C   PTH A  15      -7.932   9.068   5.796  1.00  0.00          C 
HETATM  554  C   PTH A  15      -7.939   9.069   5.811  1.00  0.00          C 
HETATM  555  C   PTH A  15      -7.945   9.071   5.825  1.00  0.00          C 
HETATM  556  C   PTH A  15      -7.952   9.072   5.839  1.00  0.00          C 
HETATM  557  C   PTH A  15      -7.958   9.074   5.854  1.00  0.00          C 
HETATM  558  C   PTH A  15      -7.965   9.075   5.868  1.00  0.00          C 
HETATM  559  C   PTH A  15      -7.971   9.077   5.883  1.00  0.00          C 
HETATM  560  C   PTH A  15      -7.978   9.078   5.897  1.00  0.00          C 
HETATM  561  C   PTH A  15      -7.984   9.080   5.912  1.00  0.00          C 
HETATM  562  C   PTH A  15      -7.991   9.081   5.926  1.00  0.00          C 
HETATM  563  C   PTH A  15      -7.997   9.083   5.940  1.00  0.00          C 
HETATM  564  C   PTH A  15      -8.004   9.084   5.955  1.00  0.00          C 
HETATM  565  C   PTH A  15      -8.010   9.085   5.969  1.00  0.00          C 
HETATM  566  C   PTH A  15      -8.017   9.087   5.983  1.00  0.00          C 
HETATM  567  C   PTH A  15      -8.024   9.088   5.998  1.00  0.00          C 
HETATM  568  C   PTH A  15      -8.031   9.089   6.012  1.00  0.00          C 
HETATM  569  C   PTH A  15      -8.037   9.090   6.026  1.00  0.00          C 
HETATM  570  C   PTH A  15      -8.044   9.091   6.041  1.00  0.00          C 
HETATM  571  C   PTH A  15      -8.051   9.092   6.055  1.00  0.00          C 
HETATM  572  C   PTH A  15      -8.058   9.093   6.069  1.00  0.00          C 
HETATM  573  C   PTH A  15      -8.065   9.094   6.084  1.00  0.00          C 
HETATM  574  C   PTH A  15      -8.072   9.094   6.098  1.00  0.00          C 
HETATM  575  C   PTH A  15      -8.079   9.095   6.112  1.00  0.00          C 
HETATM  576  C   PTH A  15      -8.086   9.096   6.126  1.00  0.00          C 
HETATM  577  C   PTH A  15      -8.093   9.097   6.141  1.00  0.00          C 
HETATM  578  C   PTH A  15      -8.102   9.098   6.160  1.00  0.00          C 
TER
HETATM  579  C   PTH A  16      -7.777   9.032   5.450  1.00  0.00          C 
HETATM  580  C   PTH A  16      -7.770   9.031   5.436  1.00  0.00          C 
HETATM  581  C   PTH A  16      -7.764   9.029   5.421  1.00  0.00          C 
HETATM  582  C   PTH A  16      -7.757   9.027   5.407  1.00  0.00          C 
HETATM  583  C   PTH A  16      -7.751   9.026   5.393  1.00  0.00          C 
HETATM  584  C   PTH A  16      -7.745   9.024   5.378  1.00  0.00          C 
HETATM  585  C   PTH A  16      -7.738   9.022   5.364  1.00  0.00          C 
HETATM  586  C   PTH A  16      -7.732   9.021   5.349  1.00  0.00          C 
HETATM  587  C   PTH A  16      -7.726   9.019   5.335  1.00  0.00          C 
HETATM  588  C   PTH A  16      -7.719   9.017   5.320  1.00  0.00          C 
HETATM  589  C   PTH A  16      -7.713   9.015   5.306  1.00  0.00          C 
HETATM  590  C   PTH A  16      -7.707   9.014   5.293  1.00  0.00          C 
TER
HETATM  591  C   PTH A  17      -7.383   8.798   4.726  1.00  0.00          C 
HETATM  592  C   PTH A  17      -7.376   8.793   4.713  1.00  0.00          C 
HETATM  593  C   PTH A  17      -7.369   8.788   4.699  1.00  0.00          C 
HETATM  594  C   PTH A  17      -7.361   8.783   4.686  1.00  0.00          C 
HETATM  595  C   PTH A  17      -7.354   8.778   4.673  1.00  0.00          C 
HETATM  596  C   PTH A  17      -7.347   8.773   4.660  1.00  0.00          C 
HETATM  597  C   PTH A  17      -7.340   8.768   4.647  1.00  0.00          C 
HETATM  598  C   PTH A  17      -7.332   8.762   4.634  1.00  0.00          C 
HETATM  599  C   PTH A  17      -7.325   8.757   4.620  1.00  0.00          C 
HETATM  600  C   PTH A  17      -7.318   8.752   4.607  1.00  0.00          C 
HETATM  601  C   PTH A  17      -7.311   8.747   4.594  1.00  0.00          C 
HETATM  602  C   PTH A  17      -7.303   8.742   4.581  1.00  0.00          C 
HETATM  603  C   PTH A  17      -7.296   8.737   4.568  1.00  0.00          C 
HETATM  604  C   PTH A  17      -7.289   8.732   4.555  1.00  0.00          C 
HETATM  605  C   PTH A  17      -7.282   8.727   4.541  1.00  0.00          C 
HETATM  606  C   PTH A  17      -7.275   8.721   4.528  1.00  0.00          C 
HETATM  607  C   PTH A  17      -7.267   8.716   4.515  1.00  0.00          C 
HETATM  608  C   PTH A  17      -7.260   8.711   4.502  1.00  0.00          C 
HETATM  609  C   PTH A  17      -7.253   8.706   4.489  1.00  0.00          C 
HETATM  610  C   PTH A  17      -7.246   8.701   4.476  1.00  0.00          C 
HETATM  611  C   PTH A  17      -7.238   8.695   4.463  1.00  0.00          C 
HETATM  612  C   PTH A  17      -7.231   8.690   4.449  1.00  0.00          C 
HETATM  613  C   PTH A  17      -7.224   8.685   4.436  1.00  0.00          C 
HETATM  614  C   PTH A  17      -7.217   8.680   4.423  1.00  0.00          C 
HETATM  615  C   PTH A  17      -7.209   8.674   4.410  1.00  0.00          C 
HETATM  616  C   PTH A  17      -7.202   8.669   4.397  1.00  0.00          C 
HETATM  617  C   PTH A  17      -7.195   8.664   4.384  1.00  0.00          C 
HETATM  618  C   PTH A  17      -7.188   8.658   4.371  1.00  0.00          C 
HETATM  619  C   PTH A  17      -7.180   8.653   4.358  1.00  0.00          C 
HETATM  620  C   PTH A  17      -7.173   8.648   4.345  1.00  0.00          C 
HETATM  621  C   PTH A  17      -7.166   8.642   4.332  1.00  0.00          C 
HETATM  622  C   PTH A  17      -7.158   8.637   4.319  1.00  0.00          C 
HETATM  623  C   PTH A  17      -7.151   8.632   4.306  1.00  0.00          C 
HETATM  624  C   PTH A  17      -7.144   8.626   4.293  1.00  0.00          C 
HETATM  625  C   PTH A  17      -7.137   8.621   4.280  1.00  0.00          C 
HETATM  626  C   PTH A  17      -7.129   8.615   4.267  1.00  0.00          C 
HETATM  627  C   PTH A  17      -7.122   8.610   4.254  1.00  0.00          C 
HETATM  628  C   PTH A  17      -7.115   8.605   4.240  1.00  0.00          C 
HETATM  629  C   PTH A  17      -7.107   8.599   4.227  1.00  0.00          C 
HETATM  630  C   PTH A  17      -7.100   8.594   4.214  1.00  0.00          C 
HETATM  631  C   PTH A  17      -7.093   8.588   4.201  1.00  0.00          C 
HETATM  632  C   PTH A  17      -7.085   8.583   4.188  1.00  0.00          C 
HETATM  633  C   PTH A  17      -7.078   8.577   4.175  1.00  0.00          C 
HETATM  634  C   PTH A  17      -7.071   8.572   4.162  1.00  0.00          C 
HETATM  635  C   PTH A  17      -7.063   8.567   4.150  1.00  0.00          C 
HETATM  636  C   PTH A  17      -7.056   8.561   4.137  1.00  0.00          C 
HETATM  637  C   PTH A  17      -7.049   8.556   4.124  1.00  0.00          C 
HETATM  638  C   PTH A  17      -7.041   8.550   4.111  1.00  0.00          C 
HETATM  639  C   PTH A  17      -7.034   8.545   4.098  1.00  0.00          C 
HETATM  640  C   PTH A  17      -7.027   8.539   4.085  1.00  0.00          C 
HETATM  641  C   PTH A  17      -7.019   8.534   4.072  1.00  0.00          C 
HETATM  642  C   PTH A  17      -7.012   8.528   4.059  1.00  0.00          C 
HETATM  643  C   PTH A  17      -7.005   8.523   4.046  1.00  0.00          C 
HETATM  644  C   PTH A  17      -6.997   8.518   4.033  1.00  0.00          C 
HETATM  645  C   PTH A  17      -6.990   8.512   4.020  1.00  0.00          C 
HETATM  646  C   PTH A  17      -6.983   8.507   4.007  1.00  0.00          C 
HETATM  647  C   PTH A  17      -6.975   8.501   3.994  1.00  0.00          C 
HETATM  648  C   PTH A  17      -6.968   8.496   3.981  1.00  0.00          C 
HETATM  649  C   PTH A  17      -6.961   8.491   3.967  1.00  0.00          C 
HETATM  650  C   PTH A  17      -6.953   8.486   3.954  1.00  0.00          C 
HETATM  651  C   PTH A  17      -6.946   8.480   3.941  1.00  0.00          C 
HETATM  652  C   PTH A  17      -6.939   8.475   3.928  1.00  0.00          C 
HETATM  653  C   PTH A  17      -6.931   8.470   3.915  1.00  0.00          C 
HETATM  654  C   PTH A  17      -6.924   8.464   3.903  1.00  0.00          C 
HETATM  655  C   PTH A  17      -6.916   8.458   3.890  1.00  0.00          C 
HETATM  656  C   PTH A  17      -6.909   8.452   3.877  1.00  0.00          C 
HETATM  657  C   PTH A  17      -6.901   8.446   3.865  1.00  0.00          C 
HETATM  658  C   PTH A  17      -6.894   8.439   3.852  1.00  0.00          C 
HETATM  659  C   PTH A  17      -6.886   8.433   3.840  1.00  0.00          C 
HETATM  660  C   PTH A  17      -6.879   8.427   3.828  1.00  0.00          C 
HETATM  661  C   PTH A  17      -6.871   8.420   3.815  1.00  0.00          C 
HETATM  662  C   PTH A  17      -6.864   8.414   3.803  1.00  0.00          C 
HETATM  663  C   PTH A  17      -6.856   8.407   3.790  1.00  0.00          C 
HETATM  664  C   PTH A  17      -6.848   8.401   3.778  1.00  0.00          C 
HETATM  665  C   PTH A  17      -6.841   8.394   3.766  1.00  0.00          C 
HETATM  666  C   PTH A  17      -6.833   8.388   3.753  1.00  0.00          C 
HETATM  667  C   PTH A  17      -6.826   8.381   3.741  1.00  0.00          C 
HETATM  668  C   PTH A  17      -6.816   8.372   3.725  1.00  0.00          C 
TER
HETATM  669  C   PTH A  18      -7.383   8.798   4.726  1.00  0.00          C 
HETATM  670  C   PTH A  18      -7.391   8.803   4.739  1.00  0.00          C 
HETATM  671  C   PTH A  18      -7.398   8.808   4.752  1.00  0.00          C 
HETATM  672  C   PTH A  18      -7.405   8.813   4.765  1.00  0.00          C 
HETATM  673  C   PTH A  18      -7.412   8.818   4.779  1.00  0.00          C 
HETATM  674  C   PTH A  18      -7.420   8.822   4.792  1.00  0.00          C 
HETATM  675  C   PTH A  18      -7.427   8.827   4.805  1.00  0.00          C 
HETATM  676  C   PTH A  18      -7.434   8.832   4.818  1.00  0.00          C 
HETATM  677  C   PTH A  18      -7.442   8.837   4.832  1.00  0.00          C 
HETATM  678  C   PTH A  18      -7.449   8.842   4.845  1.00  0.00          C 
HETATM  679  C   PTH A  18      -7.456   8.847   4.858  1.00  0.00          C 
HETATM  680  C   PTH A  18      -7.464   8.852   4.871  1.00  0.00          C 
HETATM  681  C   PTH A  18      -7.471   8.857   4.884  1.00  0.00          C 
HETATM  682  C   PTH A  18      -7.478   8.862   4.898  1.00  0.00          C 
HETATM  683  C   PTH A  18      -7.486   8.866   4.911  1.00  0.00          C 
HETATM  684  C   PTH A  18      -7.493   8.871   4.924  1.00  0.00          C 
HETATM  685  C   PTH A  18      -7.500   8.876   4.937  1.00  0.00          C 
HETATM  686  C   PTH A  18      -7.508   8.881   4.950  1.00  0.00          C 
HETATM  687  C   PTH A  18      -7.515   8.886   4.964  1.00  0.00          C 
HETATM  688  C   PTH A  18      -7.522   8.891   4.977  1.00  0.00          C 
HETATM  689  C   PTH A  18      -7.530   8.895   4.990  1.00  0.00          C 
HETATM  690  C   PTH A  18      -7.537   8.900   5.003  1.00  0.00          C 
HETATM  691  C   PTH A  18      -7.545   8.905   5.016  1.00  0.00          C 
HETATM  692  C   PTH A  18      -7.552   8.910   5.029  1.00  0.00          C 
HETATM  693  C   PTH A  18      -7.560   8.915   5.043  1.00  0.00          C 
HETATM  694  C   PTH A  18      -7.567   8.920   5.056  1.00  0.00          C 
HETATM  695  C   PTH A  18      -7.575   8.925   5.069  1.00  0.00          C 
HETATM  696  C   PTH A  18      -7.582   8.929   5.082  1.00  0.00          C 
HETATM  697  C   PTH A  18      -7.590   8.934   5.095  1.00  0.00          C 
HETATM  698  C   PTH A  18      -7.597   8.939   5.108  1.00  0.00          C 
HETATM  699  C   PTH A  18      -7.605   8.944   5.121  1.00  0.00          C 
HETATM  700  C   PTH A  18      -7.612   8.949   5.134  1.00  0.00          C 
HETATM  701  C   PTH A  18      -7.620   8.954   5.148  1.00  0.00          C 
HETATM  702  C   PTH A  18      -7.627   8.959   5.161  1.00  0.00          C 
HETATM  703  C   PTH A  18      -7.635   8.964   5.174  1.00  0.00          C 
HETATM  704  C   PTH A  18      -7.642   8.969   5.186  1.00  0.00          C 
HETATM  705  C   PTH A  18      -7.650   8.974   5.199  1.00  0.00          C 
HETATM  706  C   PTH A  18      -7.658   8.980   5.212  1.00  0.00          C 
HETATM  707  C   PTH A  18      -7.666   8.985   5.225  1.00  0.00          C 
HETATM  708  C   PTH A  18      -7.673   8.990   5.238  1.00  0.00          C 
HETATM  709  C   PTH A  18      -7.681   8.996   5.250  1.00  0.00          C 
HETATM  710  C   PTH A  18      -7.689   9.002   5.263  1.00  0.00          C 
HETATM  711  C   PTH A  18      -7.697   9.007   5.276  1.00  0.00          C 
HETATM  712  C   PTH A  18      -7.707   9.014   5.293  1.00  0.00          C 
TER
HETATM  713  C   PTH A  19      -7.103   8.307   3.010  1.00  0.00          C 
HETATM  714  C   PTH A  19      -7.097   8.308   3.025  1.00  0.00          C 
HETATM  715  C   PTH A  19      -7.091   8.309   3.040  1.00  0.00          C 
HETATM  716  C   PTH A  19      -7.085   8.311   3.054  1.00  0.00          C 
HETATM  717  C   PTH A  19      -7.079   8.312   3.069  1.00  0.00          C 
HETATM  718  C   PTH A  19      -7.073   8.314   3.083  1.00  0.00          C 
HETATM  719  C   PTH A  19      -7.067   8.315   3.098  1.00  0.00          C 
HETATM  720  C   PTH A  19      -7.060   8.317   3.113  1.00  0.00          C 
HETATM  721  C   PTH A  19      -7.054   8.318   3.127  1.00  0.00          C 
HETATM  722  C   PTH A  19      -7.048   8.319   3.142  1.00  0.00          C 
HETATM  723  C   PTH A  19      -7.042   8.321   3.156  1.00  0.00          C 
HETATM  724  C   PTH A  19      -7.036   8.322   3.171  1.00  0.00          C 
HETATM  725  C   PTH A  19      -7.030   8.324   3.186  1.00  0.00          C 
HETATM  726  C   PTH A  19      -7.024   8.325   3.200  1.00  0.00          C 
HETATM  727  C   PTH A  19      -7.019   8.326   3.215  1.00  0.00          C 
HETATM  728  C   PTH A  19      -7.013   8.328   3.230  1.00  0.00          C 
HETATM  729  C   PTH A  19      -7.007   8.329   3.244  1.00  0.00          C 
HETATM  730  C   PTH A  19      -7.001   8.331   3.259  1.00  0.00          C 
HETATM  731  C   PTH A  19      -6.995   8.332   3.274  1.00  0.00          C 
HETATM  732  C   PTH A  19      -6.989   8.333   3.288  1.00  0.00          C 
HETATM  733  C   PTH A  19      -6.983   8.335   3.303  1.00  0.00          C 
HETATM  734  C   PTH A  19      -6.977   8.336   3.318  1.00  0.00          C 
HETATM  735  C   PTH A  19      -6.971   8.338   3.332  1.00  0.00          C 
HETATM  736  C   PTH A  19      -6.965   8.339   3.347  1.00  0.00          C 
HETATM  737  C   PTH A  19      -6.959   8.340   3.362  1.00  0.00          C 
HETATM  738  C   PTH A  19      -6.953   8.342   3.376  1.00  0.00          C 
HETATM  739  C   PTH A  19      -6.947   8.343   3.391  1.00  0.00          C 
HETATM  740  C   PTH A  19      -6.941   8.345   3.405  1.00  0.00          C 
HETATM  741  C   PTH A  19      -6.935   8.346   3.420  1.00  0.00          C 
HETATM  742  C   PTH A  19      -6.929   8.348   3.435  1.00  0.00          C 
HETATM  743  C   PTH A  19      -6.923   8.349   3.449  1.00  0.00          C 
HETATM  744  C   PTH A  19      -6.917   8.351   3.464  1.00  0.00          C 
HETATM  745  C   PTH A  19      -6.911   8.352   3.478  1.00  0.00          C 
HETATM  746  C   PTH A  19      -6.905   8.353   3.493  1.00  0.00          C 
HETATM  747  C   PTH A  19      -6.899   8.355   3.508  1.00  0.00          C 
HETATM  748  C   PTH A  19      -6.893   8.356   3.522  1.00  0.00          C 
HETATM  749  C   PTH A  19      -6.887   8.357   3.537  1.00  0.00          C 
HETATM  750  C   PTH A  19      -6.881   8.359   3.552  1.00  0.00          C 
HETATM  751  C   PTH A  19      -6.875   8.360   3.567  1.00  0.00          C 
HETATM  752  C   PTH A  19      -6.870   8.361   3.581  1.00  0.00          C 
HETATM  753  C   PTH A  19      -6.864   8.362   3.596  1.00  0.00          C 
HETATM  754  C   PTH A  19      -6.858   8.363   3.611  1.00  0.00          C 
HETATM  755  C   PTH A  19      -6.853   8.365   3.626  1.00  0.00          C 
HETATM  756  C   PTH A  19      -6.847   8.366   3.640  1.00  0.00          C 
HETATM  757  C   PTH A  19      -6.842   8.367   3.655  1.00  0.00          C 
HETATM  758  C   PTH A  19      -6.836   8.368   3.670  1.00  0.00          C 
HETATM  759  C   PTH A  19      -6.831   8.369   3.685  1.00  0.00          C 
HETATM  760  C   PTH A  19      -6.825   8.370   3.700  1.00  0.00          C 
HETATM  761  C   PTH A  19      -6.820   8.371   3.715  1.00  0.00          C 
HETATM  762  C   PTH A  19      -6.816   8.372   3.725  1.00  0.00          C 
TER
HETATM  763  C   PTH A  20      -7.103   8.307   3.010  1.00  0.00          C 
HETATM  764  C   PTH A  20      -7.109   8.305   2.996  1.00  0.00          C 
HETATM  765  C   PTH A  20      -7.115   8.304   2.981  1.00  0.00          C 
HETATM  766  C   PTH A  20      -7.121   8.302   2.967  1.00  0.00          C 
HETATM  767  C   PTH A  20      -7.127   8.301   2.952  1.00  0.00          C 
HETATM  768  C   PTH A  20      -7.134   8.299   2.938  1.00  0.00          C 
HETATM  769  C   PTH A  20      -7.140   8.298   2.923  1.00  0.00          C 
HETATM  770  C   PTH A  20      -7.146   8.296   2.908  1.00  0.00          C 
HETATM  771  C   PTH A  20      -7.152   8.295   2.894  1.00  0.00          C 
HETATM  772  C   PTH A  20      -7.158   8.293   2.879  1.00  0.00          C 
HETATM  773  C   PTH A  20      -7.165   8.292   2.865  1.00  0.00          C 
HETATM  774  C   PTH A  20      -7.170   8.291   2.853  1.00  0.00          C 
TER
HETATM  775  C   PTH A  21      -3.689   7.300   0.763  1.00  0.00          C 
HETATM  776  C   PTH A  21      -3.703   7.303   0.771  1.00  0.00          C 
HETATM  777  C   PTH A  21      -3.716   7.305   0.778  1.00  0.00          C 
HETATM  778  C   PTH A  21      -3.730   7.308   0.786  1.00  0.00          C 
HETATM  779  C   PTH A  21      -3.744   7.310   0.793  1.00  0.00          C 
HETATM  780  C   PTH A  21      -3.758   7.312   0.801  1.00  0.00          C 
HETATM  781  C   PTH A  21      -3.772   7.315   0.808  1.00  0.00          C 
HETATM  782  C   PTH A  21      -3.786   7.317   0.816  1.00  0.00          C 
HETATM  783  C   PTH A  21      -3.799   7.320   0.823  1.00  0.00          C 
HETATM  784  C   PTH A  21      -3.813   7.322   0.830  1.00  0.00          C 
HETATM  785  C   PTH A  21      -3.827   7.324   0.837  1.00  0.00          C 
HETATM  786  C   PTH A  21      -3.841   7.326   0.845  1.00  0.00          C 
HETATM  787  C   PTH A  21      -3.855   7.329   0.852  1.00  0.00          C 
HETATM  788  C   PTH A  21      -3.869   7.331   0.859  1.00  0.00          C 
HETATM  789  C   PTH A  21      -3.883   7.333   0.866  1.00  0.00          C 
HETATM  790  C   PTH A  21      -3.897   7.335   0.873  1.00  0.00          C 
HETATM  791  C   PTH A  21      -3.911   7.337   0.880  1.00  0.00          C 
HETATM  792  C   PTH A  21      -3.925   7.339   0.887  1.00  0.00          C 
HETATM  793  C   PTH A  21      -3.939   7.342   0.894  1.00  0.00          C 
HETATM  794  C   PTH A  21      -3.954   7.344   0.901  1.00  0.00          C 
HETATM  795  C   PTH A  21      -3.968   7.346   0.908  1.00  0.00          C 
HETATM  796  C   PTH A  21      -3.982   7.348   0.915  1.00  0.00          C 
HETATM  797  C   PTH A  21      -3.996   7.350   0.922  1.00  0.00          C 
HETATM  798  C   PTH A  21      -4.010   7.352   0.929  1.00  0.00          C 
HETATM  799  C   PTH A  21      -4.024   7.354   0.936  1.00  0.00          C 
HETATM  800  C   PTH A  21      -4.038   7.356   0.943  1.00  0.00          C 
HETATM  801  C   PTH A  21      -4.052   7.358   0.950  1.00  0.00          C 
HETATM  802  C   PTH A  21      -4.067   7.360   0.957  1.00  0.00          C 
HETATM  803  C   PTH A  21      -4.081   7.362   0.964  1.00  0.00          C 
HETATM  804  C   PTH A  21      -4.095   7.364   0.970  1.00  0.00          C 
HETATM  805  C   PTH A  21      -4.109   7.366   0.977  1.00  0.00          C 
HETATM  806  C   PTH A  21      -4.123   7.368   0.984  1.00  0.00          C 
HETATM  807  C   PTH A  21      -4.138   7.370   0.991  1.00  0.00          C 
HETATM  808  C   PTH A  21      -4.152   7.372   0.998  1.00  0.00          C 
HETATM  809  C   PTH A  21      -4.166   7.374   1.004  1.00  0.00          C 
HETATM  810  C   PTH A  21      -4.180   7.376   1.011  1.00  0.00          C 
HETATM  811  C   PTH A  21      -4.194   7.378   1.018  1.00  0.00          C 
HETATM  812  C   PTH A  21      -4.209   7.380   1.025  1.00  0.00          C 
HETATM  813  C   PTH A  21      -4.223   7.382   1.032  1.00  0.00          C 
HETATM  814  C   PTH A  21      -4.237   7.384   1.038  1.00  0.00          C 
HETATM  815  C   PTH A  21      -4.251   7.386   1.045  1.00  0.00          C 
HETATM  816  C   PTH A  21      -4.266   7.388   1.052  1.00  0.00          C 
HETATM  817  C   PTH A  21      -4.280   7.390   1.059  1.00  0.00          C 
HETATM  818  C   PTH A  21      -4.294   7.392   1.065  1.00  0.00          C 
HETATM  819  C   PTH A  21      -4.308   7.394   1.072  1.00  0.00          C 
HETATM  820  C   PTH A  21      -4.322   7.396   1.079  1.00  0.00          C 
HETATM  821  C   PTH A  21      -4.337   7.397   1.086  1.00  0.00          C 
HETATM  822  C   PTH A  21      -4.351   7.399   1.092  1.00  0.00          C 
HETATM  823  C   PTH A  21      -4.365   7.401   1.099  1.00  0.00          C 
HETATM  824  C   PTH A  21      -4.379   7.403   1.106  1.00  0.00          C 
HETATM  825  C   PTH A  21      -4.394   7.405   1.113  1.00  0.00          C 
HETATM  826  C   PTH A  21      -4.408   7.407   1.120  1.00  0.00          C 
HETATM  827  C   PTH A  21      -4.422   7.409   1.126  1.00  0.00          C 
HETATM  828  C   PTH A  21      -4.436   7.411   1.133  1.00  0.00          C 
HETATM  829  C   PTH A  21      -4.450   7.413   1.140  1.00  0.00          C 
HETATM  830  C   PTH A  21      -4.465   7.415   1.147  1.00  0.00          C 
HETATM  831  C   PTH A  21      -4.479   7.418   1.153  1.00  0.00          C 
HETATM  832  C   PTH A  21      -4.493   7.420   1.160  1.00  0.00          C 
HETATM  833  C   PTH A  21      -4.507   7.422   1.167  1.00  0.00          C 
HETATM  834  C   PTH A  21      -4.522   7.424   1.174  1.00  0.00          C 
HETATM  835  C   PTH A  21      -4.536   7.426   1.180  1.00  0.00          C 
HETATM  836  C   PTH A  21      -4.550   7.428   1.187  1.00  0.00          C 
HETATM  837  C   PTH A  21      -4.564   7.429   1.194  1.00  0.00          C 
HETATM  838  C   PTH A  21      -4.578   7.431   1.201  1.00  0.00          C 
HETATM  839  C   PTH A  21      -4.593   7.433   1.208  1.00  0.00          C 
HETATM  840  C   PTH A  21      -4.607   7.435   1.214  1.00  0.00          C 
HETATM  841  C   PTH A  21      -4.621   7.437   1.221  1.00  0.00          C 
HETATM  842  C   PTH A  21      -4.635   7.439   1.228  1.00  0.00          C 
HETATM  843  C   PTH A  21      -4.650   7.441   1.235  1.00  0.00          C 
HETATM  844  C   PTH A  21      -4.664   7.443   1.241  1.00  0.00          C 
HETATM  845  C   PTH A  21      -4.678   7.445   1.248  1.00  0.00          C 
HETATM  846  C   PTH A  21      -4.692   7.447   1.255  1.00  0.00          C 
HETATM  847  C   PTH A  21      -4.707   7.449   1.262  1.00  0.00          C 
HETATM  848  C   PTH A  21      -4.721   7.451   1.268  1.00  0.00          C 
HETATM  849  C   PTH A  21      -4.735   7.452   1.275  1.00  0.00          C 
HETATM  850  C   PTH A  21      -4.749   7.454   1.282  1.00  0.00          C 
HETATM  851  C   PTH A  21      -4.764   7.456   1.289  1.00  0.00          C 
HETATM  852  C   PTH A  21      -4.778   7.458   1.295  1.00  0.00          C 
HETATM  853  C   PTH A  21      -4.792   7.459   1.302  1.00  0.00          C 
HETATM  854  C   PTH A  21      -4.806   7.461   1.309  1.00  0.00          C 
HETATM  855  C   PTH A  21      -4.821   7.463   1.316  1.00  0.00          C 
HETATM  856  C   PTH A  21      -4.835   7.464   1.322  1.00  0.00          C 
HETATM  857  C   PTH A  21      -4.849   7.466   1.329  1.00  0.00          C 
HETATM  858  C   PTH A  21      -4.864   7.467   1.336  1.00  0.00          C 
HETATM  859  C   PTH A  21      -4.878   7.468   1.343  1.00  0.00          C 
HETATM  860  C   PTH A  21      -4.892   7.470   1.350  1.00  0.00          C 
HETATM  861  C   PTH A  21      -4.906   7.471   1.356  1.00  0.00          C 
HETATM  862  C   PTH A  21      -4.921   7.472   1.363  1.00  0.00          C 
HETATM  863  C   PTH A  21      -4.935   7.473   1.370  1.00  0.00          C 
HETATM  864  C   PTH A  21      -4.949   7.475   1.377  1.00  0.00          C 
HETATM  865  C   PTH A  21      -4.964   7.476   1.384  1.00  0.00          C 
HETATM  866  C   PTH A  21      -4.978   7.477   1.390  1.00  0.00          C 
HETATM  867  C   PTH A  21      -4.992   7.479   1.397  1.00  0.00          C 
HETATM  868  C   PTH A  21      -5.006   7.480   1.404  1.00  0.00          C 
HETATM  869  C   PTH A  21      -5.020   7.483   1.411  1.00  0.00          C 
HETATM  870  C   PTH A  21      -5.034   7.485   1.418  1.00  0.00          C 
HETATM  871  C   PTH A  21      -5.048   7.488   1.425  1.00  0.00          C 
HETATM  872  C   PTH A  21      -5.062   7.491   1.432  1.00  0.00          C 
HETATM  873  C   PTH A  21      -5.076   7.494   1.439  1.00  0.00          C 
HETATM  874  C   PTH A  21      -5.090   7.497   1.446  1.00  0.00          C 
HETATM  875  C   PTH A  21      -5.104   7.501   1.453  1.00  0.00          C 
HETATM  876  C   PTH A  21      -5.118   7.504   1.459  1.00  0.00          C 
HETATM  877  C   PTH A  21      -5.132   7.507   1.466  1.00  0.00          C 
HETATM  878  C   PTH A  21      -5.146   7.511   1.473  1.00  0.00          C 
HETATM  879  C   PTH A  21      -5.160   7.514   1.480  1.00  0.00          C 
HETATM  880  C   PTH A  21      -5.174   7.517   1.487  1.00  0.00          C 
HETATM  881  C   PTH A  21      -5.188   7.521   1.493  1.00  0.00          C 
HETATM  882  C   PTH A  21      -5.202   7.524   1.500  1.00  0.00          C 
HETATM  883  C   PTH A  21      -5.221   7.529   1.510  1.00  0.00          C 
TER
HETATM  884  C   PTH A  22      -3.689   7.300   0.763  1.00  0.00          C 
HETATM  885  C   PTH A  22      -3.675   7.298   0.755  1.00  0.00          C 
HETATM  886  C   PTH A  22      -3.662   7.295   0.748  1.00  0.00          C 
HETATM  887  C   PTH A  22      -3.648   7.292   0.740  1.00  0.00          C 
HETATM  888  C   PTH A  22      -3.635   7.290   0.732  1.00  0.00          C 
HETATM  889  C   PTH A  22      -3.621   7.287   0.724  1.00  0.00          C 
HETATM  890  C   PTH A  22      -3.607   7.285   0.717  1.00  0.00          C 
HETATM  891  C   PTH A  22      -3.594   7.282   0.709  1.00  0.00          C 
HETATM  892  C   PTH A  22      -3.580   7.279   0.701  1.00  0.00          C 
HETATM  893  C   PTH A  22      -3.567   7.277   0.693  1.00  0.00          C 
HETATM  894  C   PTH A  22      -3.554   7.274   0.685  1.00  0.00          C 
HETATM  895  C   PTH A  22      -3.540   7.271   0.677  1.00  0.00          C 
HETATM  896  C   PTH A  22      -3.527   7.268   0.668  1.00  0.00          C 
HETATM  897  C   PTH A  22      -3.513   7.266   0.660  1.00  0.00          C 
HETATM  898  C   PTH A  22      -3.500   7.263   0.652  1.00  0.00          C 
HETATM  899  C   PTH A  22      -3.487   7.260   0.644  1.00  0.00          C 
HETATM  900  C   PTH A  22      -3.474   7.257   0.636  1.00  0.00          C 
HETATM  901  C   PTH A  22      -3.460   7.255   0.627  1.00  0.00          C 
HETATM  902  C   PTH A  22      -3.447   7.252   0.619  1.00  0.00          C 
HETATM  903  C   PTH A  22      -3.434   7.249   0.611  1.00  0.00          C 
HETATM  904  C   PTH A  22      -3.421   7.246   0.602  1.00  0.00          C 
HETATM  905  C   PTH A  22      -3.407   7.244   0.594  1.00  0.00          C 
HETATM  906  C   PTH A  22      -3.394   7.241   0.586  1.00  0.00          C 
HETATM  907  C   PTH A  22      -3.381   7.238   0.577  1.00  0.00          C 
HETATM  908  C   PTH A  22      -3.368   7.235   0.569  1.00  0.00          C 
HETATM  909  C   PTH A  22      -3.355   7.232   0.560  1.00  0.00          C 
HETATM  910  C   PTH A  22      -3.342   7.230   0.552  1.00  0.00          C 
HETATM  911  C   PTH A  22      -3.329   7.227   0.543  1.00  0.00          C 
HETATM  912  C   PTH A  22      -3.315   7.224   0.535  1.00  0.00          C 
HETATM  913  C   PTH A  22      -3.302   7.221   0.526  1.00  0.00          C 
HETATM  914  C   PTH A  22      -3.289   7.219   0.518  1.00  0.00          C 
HETATM  915  C   PTH A  22      -3.276   7.216   0.509  1.00  0.00          C 
HETATM  916  C   PTH A  22      -3.263   7.213   0.500  1.00  0.00          C 
HETATM  917  C   PTH A  22      -3.250   7.210   0.492  1.00  0.00          C 
HETATM  918  C   PTH A  22      -3.237   7.208   0.483  1.00  0.00          C 
HETATM  919  C   PTH A  22      -3.224   7.205   0.475  1.00  0.00          C 
HETATM  920  C   PTH A  22      -3.211   7.202   0.466  1.00  0.00          C 
HETATM  921  C   PTH A  22      -3.198   7.199   0.457  1.00  0.00          C 
HETATM  922  C   PTH A  22      -3.185   7.197   0.448  1.00  0.00          C 
HETATM  923  C   PTH A  22      -3.172   7.194   0.440  1.00  0.00          C 
HETATM  924  C   PTH A  22      -3.159   7.191   0.431  1.00  0.00          C 
HETATM  925  C   PTH A  22      -3.146   7.189   0.422  1.00  0.00          C 
HETATM  926  C   PTH A  22      -3.133   7.186   0.413  1.00  0.00          C 
HETATM  927  C   PTH A  22      -3.120   7.184   0.405  1.00  0.00          C 
HETATM  928  C   PTH A  22      -3.107   7.181   0.396  1.00  0.00          C 
HETATM  929  C   PTH A  22      -3.094   7.178   0.387  1.00  0.00          C 
HETATM  930  C   PTH A  22      -3.081   7.176   0.378  1.00  0.00          C 
HETATM  931  C   PTH A  22      -3.068   7.173   0.369  1.00  0.00          C 
HETATM  932  C   PTH A  22      -3.056   7.171   0.360  1.00  0.00          C 
HETATM  933  C   PTH A  22      -3.043   7.168   0.352  1.00  0.00          C 
HETATM  934  C   PTH A  22      -3.030   7.166   0.343  1.00  0.00          C 
HETATM  935  C   PTH A  22      -3.017   7.163   0.334  1.00  0.00          C 
HETATM  936  C   PTH A  22      -3.004   7.161   0.325  1.00  0.00          C 
HETATM  937  C   PTH A  22      -2.991   7.158   0.316  1.00  0.00          C 
HETATM  938  C   PTH A  22      -2.978   7.156   0.307  1.00  0.00          C 
HETATM  939  C   PTH A  22      -2.965   7.153   0.298  1.00  0.00          C 
HETATM  940  C   PTH A  22      -2.952   7.151   0.289  1.00  0.00          C 
HETATM  941  C   PTH A  22      -2.940   7.148   0.280  1.00  0.00          C 
HETATM  942  C   PTH A  22      -2.927   7.146   0.271  1.00  0.00          C 
HETATM  943  C   PTH A  22      -2.914   7.144   0.262  1.00  0.00          C 
HETATM  944  C   PTH A  22      -2.901   7.141   0.253  1.00  0.00          C 
HETATM  945  C   PTH A  22      -2.888   7.139   0.244  1.00  0.00          C 
HETATM  946  C   PTH A  22      -2.876   7.136   0.235  1.00  0.00          C 
HETATM  947  C   PTH A  22      -2.863   7.134   0.225  1.00  0.00          C 
HETATM  948  C   PTH A  22      -2.850   7.132   0.216  1.00  0.00          C 
HETATM  949  C   PTH A  22      -2.837   7.129   0.207  1.00  0.00          C 
HETATM  950  C   PTH A  22      -2.824   7.127   0.198  1.00  0.00          C 
HETATM  951  C   PTH A  22      -2.812   7.125   0.189  1.00  0.00          C 
HETATM  952  C   PTH A  22      -2.799   7.122   0.180  1.00  0.00          C 
HETATM  953  C   PTH A  22      -2.786   7.120   0.171  1.00  0.00          C 
HETATM  954  C   PTH A  22      -2.774   7.118   0.161  1.00  0.00          C 
HETATM  955  C   PTH A  22      -2.761   7.115   0.152  1.00  0.00          C 
HETATM  956  C   PTH A  22      -2.748   7.113   0.143  1.00  0.00          C 
HETATM  957  C   PTH A  22      -2.735   7.111   0.134  1.00  0.00          C 
HETATM  958  C   PTH A  22      -2.723   7.108   0.124  1.00  0.00          C 
HETATM  959  C   PTH A  22      -2.710   7.106   0.115  1.00  0.00          C 
HETATM  960  C   PTH A  22      -2.697   7.104   0.106  1.00  0.00          C 
HETATM  961  C   PTH A  22      -2.685   7.101   0.097  1.00  0.00          C 
HETATM  962  C   PTH A  22      -2.672   7.099   0.087  1.00  0.00          C 
HETATM  963  C   PTH A  22      -2.659   7.097   0.078  1.00  0.00          C 
HETATM  964  C   PTH A  22      -2.647   7.094   0.069  1.00  0.00          C 
HETATM  965  C   PTH A  22      -2.634   7.092   0.060  1.00  0.00          C 
HETATM  966  C   PTH A  22      -2.621   7.090   0.050  1.00  0.00          C 
HETATM  967  C   PTH A  22      -2.609   7.087   0.041  1.00  0.00          C 
HETATM  968  C   PTH A  22      -2.596   7.085   0.032  1.00  0.00          C 
HETATM  969  C   PTH A  22      -2.583   7.082   0.023  1.00  0.00          C 
HETATM  970  C   PTH A  22      -2.571   7.080   0.013  1.00  0.00          C 
HETATM  971  C   PTH A  22      -2.558   7.077   0.004  1.00  0.00          C 
HETATM  972  C   PTH A  22      -2.545   7.075  -0.005  1.00  0.00          C 
HETATM  973  C   PTH A  22      -2.532   7.073  -0.014  1.00  0.00          C 
HETATM  974  C   PTH A  22      -2.520   7.070  -0.024  1.00  0.00          C 
HETATM  975  C   PTH A  22      -2.507   7.069  -0.033  1.00  0.00          C 
HETATM  976  C   PTH A  22      -2.495   7.067  -0.043  1.00  0.00          C 
HETATM  977  C   PTH A  22      -2.482   7.065  -0.052  1.00  0.00          C 
HETATM  978  C   PTH A  22      -2.470   7.064  -0.062  1.00  0.00          C 
HETATM  979  C   PTH A  22      -2.457   7.063  -0.072  1.00  0.00          C 
HETATM  980  C   PTH A  22      -2.445   7.062  -0.082  1.00  0.00          C 
HETATM  981  C   PTH A  22      -2.433   7.061  -0.092  1.00  0.00          C 
HETATM  982  C   PTH A  22      -2.421   7.060  -0.102  1.00  0.00          C 
HETATM  983  C   PTH A  22      -2.409   7.059  -0.113  1.00  0.00          C 
HETATM  984  C   PTH A  22      -2.397   7.058  -0.123  1.00  0.00          C 
HETATM  985  C   PTH A  22      -2.384   7.057  -0.133  1.00  0.00          C 
HETATM  986  C   PTH A  22      -2.372   7.056  -0.143  1.00  0.00          C 
HETATM  987  C   PTH A  22      -2.360   7.055  -0.154  1.00  0.00          C 
HETATM  988  C   PTH A  22      -2.348   7.054  -0.164  1.00  0.00          C 
HETATM  989  C   PTH A  22      -2.336   7.053  -0.174  1.00  0.00          C 
HETATM  990  C   PTH A  22      -2.318   7.052  -0.190  1.00  0.00          C 
TER
HETATM  991  C   PTH A  23      -3.030   7.941   3.345  1.00  0.00          C 
HETATM  992  C   PTH A  23      -3.025   7.943   3.360  1.00  0.00          C 
HETATM  993  C   PTH A  23      -3.020   7.945   3.375  1.00  0.00          C 
HETATM  994  C   PTH A  23      -3.015   7.947   3.390  1.00  0.00          C 
HETATM  995  C   PTH A  23      -3.010   7.949   3.405  1.00  0.00          C 
HETATM  996  C   PTH A  23      -3.006   7.951   3.420  1.00  0.00          C 
HETATM  997  C   PTH A  23      -3.001   7.953   3.435  1.00  0.00          C 
HETATM  998  C   PTH A  23      -2.996   7.955   3.450  1.00  0.00          C 
HETATM  999  C   PTH A  23      -2.991   7.957   3.465  1.00  0.00          C 
HETATM 1000  C   PTH A  23      -2.986   7.959   3.480  1.00  0.00          C 
HETATM 1001  C   PTH A  23      -2.981   7.961   3.495  1.00  0.00          C 
HETATM 1002  C   PTH A  23      -2.977   7.963   3.510  1.00  0.00          C 
HETATM 1003  C   PTH A  23      -2.972   7.964   3.525  1.00  0.00          C 
HETATM 1004  C   PTH A  23      -2.967   7.966   3.540  1.00  0.00          C 
HETATM 1005  C   PTH A  23      -2.962   7.968   3.555  1.00  0.00          C 
HETATM 1006  C   PTH A  23      -2.957   7.970   3.570  1.00  0.00          C 
HETATM 1007  C   PTH A  23      -2.952   7.972   3.585  1.00  0.00          C 
HETATM 1008  C   PTH A  23      -2.947   7.974   3.600  1.00  0.00          C 
HETATM 1009  C   PTH A  23      -2.942   7.976   3.615  1.00  0.00          C 
HETATM 1010  C   PTH A  23      -2.937   7.977   3.630  1.00  0.00          C 
HETATM 1011  C   PTH A  23      -2.932   7.979   3.645  1.00  0.00          C 
HETATM 1012  C   PTH A  23      -2.927   7.981   3.660  1.00  0.00          C 
HETATM 1013  C   PTH A  23      -2.923   7.983   3.675  1.00  0.00          C 
HETATM 1014  C   PTH A  23      -2.918   7.985   3.690  1.00  0.00          C 
HETATM 1015  C   PTH A  23      -2.913   7.986   3.705  1.00  0.00          C 
HETATM 1016  C   PTH A  23      -2.908   7.988   3.720  1.00  0.00          C 
HETATM 1017  C   PTH A  23      -2.903   7.990   3.735  1.00  0.00          C 
HETATM 1018  C   PTH A  23      -2.898   7.992   3.750  1.00  0.00          C 
HETATM 1019  C   PTH A  23      -2.893   7.993   3.765  1.00  0.00          C 
HETATM 1020  C   PTH A  23      -2.888   7.995   3.780  1.00  0.00          C 
HETATM 1021  C   PTH A  23      -2.883   7.997   3.795  1.00  0.00          C 
HETATM 1022  C   PTH A  23      -2.878   7.999   3.810  1.00  0.00          C 
HETATM 1023  C   PTH A  23      -2.873   8.001   3.825  1.00  0.00          C 
HETATM 1024  C   PTH A  23      -2.868   8.002   3.840  1.00  0.00          C 
HETATM 1025  C   PTH A  23      -2.863   8.004   3.855  1.00  0.00          C 
HETATM 1026  C   PTH A  23      -2.858   8.006   3.870  1.00  0.00          C 
HETATM 1027  C   PTH A  23      -2.853   8.008   3.885  1.00  0.00          C 
HETATM 1028  C   PTH A  23      -2.848   8.010   3.900  1.00  0.00          C 
HETATM 1029  C   PTH A  23      -2.844   8.012   3.915  1.00  0.00          C 
HETATM 1030  C   PTH A  23      -2.839   8.014   3.930  1.00  0.00          C 
HETATM 1031  C   PTH A  23      -2.834   8.016   3.945  1.00  0.00          C 
HETATM 1032  C   PTH A  23      -2.829   8.018   3.960  1.00  0.00          C 
HETATM 1033  C   PTH A  23      -2.824   8.019   3.975  1.00  0.00          C 
HETATM 1034  C   PTH A  23      -2.819   8.021   3.990  1.00  0.00          C 
HETATM 1035  C   PTH A  23      -2.813   8.022   4.005  1.00  0.00          C 
HETATM 1036  C   PTH A  23      -2.808   8.023   4.020  1.00  0.00          C 
HETATM 1037  C   PTH A  23      -2.803   8.024   4.034  1.00  0.00          C 
HETATM 1038  C   PTH A  23      -2.798   8.025   4.049  1.00  0.00          C 
HETATM 1039  C   PTH A  23      -2.792   8.026   4.064  1.00  0.00          C 
HETATM 1040  C   PTH A  23      -2.787   8.027   4.079  1.00  0.00          C 
HETATM 1041  C   PTH A  23      -2.782   8.028   4.094  1.00  0.00          C 
HETATM 1042  C   PTH A  23      -2.776   8.029   4.109  1.00  0.00          C 
HETATM 1043  C   PTH A  23      -2.771   8.030   4.124  1.00  0.00          C 
HETATM 1044  C   PTH A  23      -2.765   8.031   4.139  1.00  0.00          C 
HETATM 1045  C   PTH A  23      -2.760   8.032   4.154  1.00  0.00          C 
HETATM 1046  C   PTH A  23      -2.754   8.033   4.169  1.00  0.00          C 
HETATM 1047  C   PTH A  23      -2.746   8.034   4.191  1.00  0.00          C 
TER
HETATM 1048  C   PTH A  24      -3.030   7.941   3.345  1.00  0.00          C 
HETATM 1049  C   PTH A  24      -3.034   7.939   3.330  1.00  0.00          C 
HETATM 1050  C   PTH A  24      -3.039   7.937   3.315  1.00  0.00          C 
HETATM 1051  C   PTH A  24      -3.044   7.935   3.300  1.00  0.00          C 
HETATM 1052  C   PTH A  24      -3.049   7.933   3.285  1.00  0.00          C 
HETATM 1053  C   PTH A  24      -3.053   7.931   3.270  1.00  0.00          C 
HETATM 1054  C   PTH A  24      -3.058   7.929   3.255  1.00  0.00          C 
HETATM 1055  C   PTH A  24      -3.063   7.927   3.240  1.00  0.00          C 
HETATM 1056  C   PTH A  24      -3.067   7.924   3.225  1.00  0.00          C 
HETATM 1057  C   PTH A  24      -3.072   7.922   3.210  1.00  0.00          C 
HETATM 1058  C   PTH A  24      -3.076   7.919   3.195  1.00  0.00          C 
HETATM 1059  C   PTH A  24      -3.081   7.917   3.180  1.00  0.00          C 
HETATM 1060  C   PTH A  24      -3.085   7.914   3.165  1.00  0.00          C 
HETATM 1061  C   PTH A  24      -3.090   7.911   3.150  1.00  0.00          C 
HETATM 1062  C   PTH A  24      -3.094   7.909   3.135  1.00  0.00          C 
HETATM 1063  C   PTH A  24      -3.098   7.906   3.120  1.00  0.00          C 
HETATM 1064  C   PTH A  24      -3.103   7.903   3.105  1.00  0.00          C 
HETATM 1065  C   PTH A  24      -3.107   7.900   3.090  1.00  0.00          C 
HETATM 1066  C   PTH A  24      -3.112   7.897   3.075  1.00  0.00          C 
HETATM 1067  C   PTH A  24      -3.116   7.895   3.060  1.00  0.00          C 
HETATM 1068  C   PTH A  24      -3.120   7.892   3.045  1.00  0.00          C 
HETATM 1069  C   PTH A  24      -3.125   7.889   3.030  1.00  0.00          C 
HETATM 1070  C   PTH A  24      -3.129   7.886   3.015  1.00  0.00          C 
HETATM 1071  C   PTH A  24      -3.134   7.883   3.000  1.00  0.00          C 
HETATM 1072  C   PTH A  24      -3.138   7.880   2.985  1.00  0.00          C 
HETATM 1073  C   PTH A  24      -3.143   7.877   2.970  1.00  0.00          C 
HETATM 1074  C   PTH A  24      -3.147   7.874   2.955  1.00  0.00          C 
HETATM 1075  C   PTH A  24      -3.151   7.871   2.941  1.00  0.00          C 
HETATM 1076  C   PTH A  24      -3.156   7.868   2.926  1.00  0.00          C 
HETATM 1077  C   PTH A  24      -3.160   7.865   2.911  1.00  0.00          C 
HETATM 1078  C   PTH A  24      -3.165   7.862   2.896  1.00  0.00          C 
HETATM 1079  C   PTH A  24      -3.169   7.859   2.881  1.00  0.00          C 
HETATM 1080  C   PTH A  24      -3.173   7.856   2.866  1.00  0.00          C 
HETATM 1081  C   PTH A  24      -3.177   7.853   2.853  1.00  0.00          C 
TER
HETATM 1082  C   PTH A  25      -5.061   8.181   3.202  1.00  0.00          C 
HETATM 1083  C   PTH A  25      -5.053   8.170   3.194  1.00  0.00          C 
HETATM 1084  C   PTH A  25      -5.045   8.159   3.186  1.00  0.00          C 
HETATM 1085  C   PTH A  25      -5.037   8.148   3.178  1.00  0.00          C 
HETATM 1086  C   PTH A  25      -5.029   8.137   3.170  1.00  0.00          C 
HETATM 1087  C   PTH A  25      -5.022   8.126   3.161  1.00  0.00          C 
HETATM 1088  C   PTH A  25      -5.014   8.115   3.153  1.00  0.00          C 
HETATM 1089  C   PTH A  25      -5.006   8.103   3.145  1.00  0.00          C 
HETATM 1090  C   PTH A  25      -4.998   8.092   3.137  1.00  0.00          C 
HETATM 1091  C   PTH A  25      -4.990   8.081   3.128  1.00  0.00          C 
HETATM 1092  C   PTH A  25      -4.983   8.070   3.120  1.00  0.00          C 
HETATM 1093  C   PTH A  25      -4.975   8.059   3.112  1.00  0.00          C 
HETATM 1094  C   PTH A  25      -4.967   8.048   3.104  1.00  0.00          C 
HETATM 1095  C   PTH A  25      -4.959   8.037   3.095  1.00  0.00          C 
HETATM 1096  C   PTH A  25      -4.952   8.026   3.087  1.00  0.00          C 
HETATM 1097  C   PTH A  25      -4.944   8.015   3.079  1.00  0.00          C 
HETATM 1098  C   PTH A  25      -4.936   8.004   3.070  1.00  0.00          C 
HETATM 1099  C   PTH A  25      -4.928   7.992   3.062  1.00  0.00          C 
HETATM 1100  C   PTH A  25      -4.921   7.981   3.054  1.00  0.00          C 
HETATM 1101  C   PTH A  25      -4.913   7.970   3.045  1.00  0.00          C 
HETATM 1102  C   PTH A  25      -4.906   7.959   3.037  1.00  0.00          C 
HETATM 1103  C   PTH A  25      -4.898   7.948   3.028  1.00  0.00          C 
HETATM 1104  C   PTH A  25      -4.890   7.937   3.020  1.00  0.00          C 
HETATM 1105  C   PTH A  25      -4.883   7.926   3.012  1.00  0.00          C 
HETATM 1106  C   PTH A  25      -4.875   7.915   3.003  1.00  0.00          C 
HETATM 1107  C   PTH A  25      -4.868   7.903   2.995  1.00  0.00          C 
HETATM 1108  C   PTH A  25      -4.860   7.892   2.987  1.00  0.00          C 
HETATM 1109  C   PTH A  25      -4.852   7.881   2.979  1.00  0.00          C 
HETATM 1110  C   PTH A  25      -4.845   7.869   2.971  1.00  0.00          C 
HETATM 1111  C   PTH A  25      -4.837   7.858   2.963  1.00  0.00          C 
HETATM 1112  C   PTH A  25      -4.829   7.847   2.955  1.00  0.00          C 
HETATM 1113  C   PTH A  25      -4.822   7.835   2.947  1.00  0.00          C 
HETATM 1114  C   PTH A  25      -4.814   7.824   2.939  1.00  0.00          C 
HETATM 1115  C   PTH A  25      -4.807   7.812   2.931  1.00  0.00          C 
HETATM 1116  C   PTH A  25      -4.799   7.801   2.923  1.00  0.00          C 
HETATM 1117  C   PTH A  25      -4.791   7.790   2.915  1.00  0.00          C 
HETATM 1118  C   PTH A  25      -4.783   7.778   2.907  1.00  0.00          C 
HETATM 1119  C   PTH A  25      -4.776   7.767   2.899  1.00  0.00          C 
HETATM 1120  C   PTH A  25      -4.768   7.755   2.891  1.00  0.00          C 
HETATM 1121  C   PTH A  25      -4.760   7.744   2.883  1.00  0.00          C 
HETATM 1122  C   PTH A  25      -4.753   7.732   2.876  1.00  0.00          C 
HETATM 1123  C   PTH A  25      -4.745   7.721   2.868  1.00  0.00          C 
HETATM 1124  C   PTH A  25      -4.737   7.709   2.860  1.00  0.00          C 
HETATM 1125  C   PTH A  25      -4.730   7.698   2.852  1.00  0.00          C 
HETATM 1126  C   PTH A  25      -4.722   7.687   2.844  1.00  0.00          C 
HETATM 1127  C   PTH A  25      -4.714   7.675   2.836  1.00  0.00          C 
HETATM 1128  C   PTH A  25      -4.707   7.664   2.829  1.00  0.00          C 
HETATM 1129  C   PTH A  25      -4.695   7.646   2.817  1.00  0.00          C 
TER
HETATM 1130  C   PTH A  26      -5.061   8.181   3.202  1.00  0.00          C 
HETATM 1131  C   PTH A  26      -5.068   8.192   3.211  1.00  0.00          C 
HETATM 1132  C   PTH A  26      -5.076   8.203   3.219  1.00  0.00          C 
HETATM 1133  C   PTH A  26      -5.084   8.215   3.227  1.00  0.00          C 
HETATM 1134  C   PTH A  26      -5.092   8.226   3.235  1.00  0.00          C 
HETATM 1135  C   PTH A  26      -5.100   8.237   3.243  1.00  0.00          C 
HETATM 1136  C   PTH A  26      -5.108   8.248   3.251  1.00  0.00          C 
HETATM 1137  C   PTH A  26      -5.116   8.259   3.260  1.00  0.00          C 
HETATM 1138  C   PTH A  26      -5.124   8.270   3.268  1.00  0.00          C 
HETATM 1139  C   PTH A  26      -5.132   8.281   3.276  1.00  0.00          C 
HETATM 1140  C   PTH A  26      -5.139   8.292   3.284  1.00  0.00          C 
HETATM 1141  C   PTH A  26      -5.147   8.303   3.292  1.00  0.00          C 
HETATM 1142  C   PTH A  26      -5.155   8.314   3.300  1.00  0.00          C 
HETATM 1143  C   PTH A  26      -5.163   8.325   3.309  1.00  0.00          C 
HETATM 1144  C   PTH A  26      -5.171   8.336   3.317  1.00  0.00          C 
HETATM 1145  C   PTH A  26      -5.179   8.348   3.325  1.00  0.00          C 
HETATM 1146  C   PTH A  26      -5.187   8.359   3.333  1.00  0.00          C 
HETATM 1147  C   PTH A  26      -5.195   8.370   3.341  1.00  0.00          C 
HETATM 1148  C   PTH A  26      -5.204   8.381   3.349  1.00  0.00          C 
HETATM 1149  C   PTH A  26      -5.212   8.392   3.357  1.00  0.00          C 
HETATM 1150  C   PTH A  26      -5.220   8.403   3.365  1.00  0.00          C 
HETATM 1151  C   PTH A  26      -5.228   8.414   3.373  1.00  0.00          C 
HETATM 1152  C   PTH A  26      -5.236   8.425   3.381  1.00  0.00          C 
HETATM 1153  C   PTH A  26      -5.244   8.436   3.389  1.00  0.00          C 
HETATM 1154  C   PTH A  26      -5.252   8.447   3.397  1.00  0.00          C 
HETATM 1155  C   PTH A  26      -5.260   8.458   3.406  1.00  0.00          C 
HETATM 1156  C   PTH A  26      -5.268   8.469   3.414  1.00  0.00          C 
HETATM 1157  C   PTH A  26      -5.276   8.480   3.422  1.00  0.00          C 
HETATM 1158  C   PTH A  26      -5.284   8.491   3.430  1.00  0.00          C 
HETATM 1159  C   PTH A  26      -5.292   8.503   3.438  1.00  0.00          C 
HETATM 1160  C   PTH A  26      -5.300   8.514   3.446  1.00  0.00          C 
HETATM 1161  C   PTH A  26      -5.307   8.525   3.454  1.00  0.00          C 
HETATM 1162  C   PTH A  26      -5.315   8.536   3.462  1.00  0.00          C 
HETATM 1163  C   PTH A  26      -5.323   8.548   3.470  1.00  0.00          C 
HETATM 1164  C   PTH A  26      -5.330   8.559   3.478  1.00  0.00          C 
HETATM 1165  C   PTH A  26      -5.338   8.571   3.486  1.00  0.00          C 
HETATM 1166  C   PTH A  26      -5.345   8.582   3.494  1.00  0.00          C 
HETATM 1167  C   PTH A  26      -5.353   8.593   3.502  1.00  0.00          C 
HETATM 1168  C   PTH A  26      -5.361   8.605   3.510  1.00  0.00          C 
HETATM 1169  C   PTH A  26      -5.368   8.616   3.518  1.00  0.00          C 
HETATM 1170  C   PTH A  26      -5.376   8.628   3.526  1.00  0.00          C 
HETATM 1171  C   PTH A  26      -5.383   8.639   3.534  1.00  0.00          C 
HETATM 1172  C   PTH A  26      -5.391   8.651   3.542  1.00  0.00          C 
HETATM 1173  C   PTH A  26      -5.398   8.662   3.550  1.00  0.00          C 
HETATM 1174  C   PTH A  26      -5.406   8.674   3.558  1.00  0.00          C 
HETATM 1175  C   PTH A  26      -5.413   8.685   3.566  1.00  0.00          C 
HETATM 1176  C   PTH A  26      -5.421   8.696   3.574  1.00  0.00          C 
HETATM 1177  C   PTH A  26      -5.428   8.708   3.582  1.00  0.00          C 
HETATM 1178  C   PTH A  26      -5.437   8.721   3.591  1.00  0.00          C 
TER
HETATM 1179  C   PTH A  27      -5.762   9.532   7.180  1.00  0.00          C 
HETATM 1180  C   PTH A  27      -5.757   9.519   7.188  1.00  0.00          C 
HETATM 1181  C   PTH A  27      -5.752   9.506   7.196  1.00  0.00          C 
HETATM 1182  C   PTH A  27      -5.748   9.493   7.204  1.00  0.00          C 
HETATM 1183  C   PTH A  27      -5.743   9.480   7.212  1.00  0.00          C 
HETATM 1184  C   PTH A  27      -5.738   9.467   7.220  1.00  0.00          C 
HETATM 1185  C   PTH A  27      -5.734   9.454   7.228  1.00  0.00          C 
HETATM 1186  C   PTH A  27      -5.729   9.441   7.236  1.00  0.00          C 
HETATM 1187  C   PTH A  27      -5.724   9.428   7.244  1.00  0.00          C 
HETATM 1188  C   PTH A  27      -5.719   9.415   7.252  1.00  0.00          C 
HETATM 1189  C   PTH A  27      -5.715   9.402   7.260  1.00  0.00          C 
HETATM 1190  C   PTH A  27      -5.710   9.390   7.268  1.00  0.00          C 
HETATM 1191  C   PTH A  27      -5.705   9.377   7.276  1.00  0.00          C 
HETATM 1192  C   PTH A  27      -5.701   9.364   7.283  1.00  0.00          C 
HETATM 1193  C   PTH A  27      -5.696   9.351   7.291  1.00  0.00          C 
HETATM 1194  C   PTH A  27      -5.691   9.338   7.299  1.00  0.00          C 
HETATM 1195  C   PTH A  27      -5.687   9.325   7.307  1.00  0.00          C 
HETATM 1196  C   PTH A  27      -5.682   9.312   7.315  1.00  0.00          C 
HETATM 1197  C   PTH A  27      -5.677   9.299   7.323  1.00  0.00          C 
HETATM 1198  C   PTH A  27      -5.673   9.286   7.331  1.00  0.00          C 
HETATM 1199  C   PTH A  27      -5.668   9.273   7.339  1.00  0.00          C 
HETATM 1200  C   PTH A  27      -5.663   9.260   7.347  1.00  0.00          C 
HETATM 1201  C   PTH A  27      -5.659   9.248   7.355  1.00  0.00          C 
HETATM 1202  C   PTH A  27      -5.655   9.239   7.361  1.00  0.00          C 
TER
HETATM 1203  C   PTH A  28      -5.762   9.532   7.180  1.00  0.00          C 
HETATM 1204  C   PTH A  28      -5.766   9.545   7.172  1.00  0.00          C 
HETATM 1205  C   PTH A  28      -5.771   9.557   7.164  1.00  0.00          C 
HETATM 1206  C   PTH A  28      -5.776   9.570   7.156  1.00  0.00          C 
HETATM 1207  C   PTH A  28      -5.780   9.583   7.148  1.00  0.00          C 
HETATM 1208  C   PTH A  28      -5.785   9.596   7.140  1.00  0.00          C 
HETATM 1209  C   PTH A  28      -5.790   9.609   7.132  1.00  0.00          C 
HETATM 1210  C   PTH A  28      -5.794   9.622   7.124  1.00  0.00          C 
HETATM 1211  C   PTH A  28      -5.799   9.635   7.116  1.00  0.00          C 
HETATM 1212  C   PTH A  28      -5.804   9.648   7.108  1.00  0.00          C 
HETATM 1213  C   PTH A  28      -5.808   9.661   7.100  1.00  0.00          C 
HETATM 1214  C   PTH A  28      -5.813   9.674   7.092  1.00  0.00          C 
HETATM 1215  C   PTH A  28      -5.817   9.687   7.084  1.00  0.00          C 
HETATM 1216  C   PTH A  28      -5.822   9.699   7.076  1.00  0.00          C 
HETATM 1217  C   PTH A  28      -5.826   9.712   7.068  1.00  0.00          C 
HETATM 1218  C   PTH A  28      -5.831   9.725   7.060  1.00  0.00          C 
HETATM 1219  C   PTH A  28      -5.836   9.738   7.052  1.00  0.00          C 
HETATM 1220  C   PTH A  28      -5.840   9.751   7.044  1.00  0.00          C 
HETATM 1221  C   PTH A  28      -5.844   9.764   7.036  1.00  0.00          C 
HETATM 1222  C   PTH A  28      -5.849   9.777   7.028  1.00  0.00          C 
HETATM 1223  C   PTH A  28      -5.854   9.790   7.020  1.00  0.00          C 
HETATM 1224  C   PTH A  28      -5.858   9.803   7.012  1.00  0.00          C 
HETATM 1225  C   PTH A  28      -5.863   9.816   7.004  1.00  0.00          C 
HETATM 1226  C   PTH A  28      -5.867   9.829   6.996  1.00  0.00          C 
HETATM 1227  C   PTH A  28      -5.872   9.842   6.989  1.00  0.00          C 
HETATM 1228  C   PTH A  28      -5.877   9.855   6.981  1.00  0.00          C 
HETATM 1229  C   PTH A  28      -5.882   9.868   6.973  1.00  0.00          C 
HETATM 1230  C   PTH A  28      -5.887   9.881   6.965  1.00  0.00          C 
HETATM 1231  C   PTH A  28      -5.892   9.894   6.957  1.00  0.00          C 
HETATM 1232  C   PTH A  28      -5.897   9.907   6.950  1.00  0.00          C 
HETATM 1233  C   PTH A  28      -5.902   9.920   6.942  1.00  0.00          C 
HETATM 1234  C   PTH A  28      -5.907   9.933   6.934  1.00  0.00          C 
HETATM 1235  C   PTH A  28      -5.912   9.946   6.927  1.00  0.00          C 
HETATM 1236  C   PTH A  28      -5.917   9.959   6.919  1.00  0.00          C 
HETATM 1237  C   PTH A  28      -5.922   9.971   6.911  1.00  0.00          C 
HETATM 1238  C   PTH A  28      -5.927   9.984   6.904  1.00  0.00          C 
HETATM 1239  C   PTH A  28      -5.932   9.997   6.896  1.00  0.00          C 
HETATM 1240  C   PTH A  28      -5.937  10.010   6.888  1.00  0.00          C 
HETATM 1241  C   PTH A  28      -5.942  10.023   6.881  1.00  0.00          C 
HETATM 1242  C   PTH A  28      -5.947  10.036   6.873  1.00  0.00          C 
HETATM 1243  C   PTH A  28      -5.953  10.049   6.865  1.00  0.00          C 
HETATM 1244  C   PTH A  28      -5.958  10.062   6.858  1.00  0.00          C 
HETATM 1245  C   PTH A  28      -5.963  10.075   6.850  1.00  0.00          C 
HETATM 1246  C   PTH A  28      -5.968  10.088   6.843  1.00  0.00          C 
HETATM 1247  C   PTH A  28      -5.973  10.101   6.835  1.00  0.00          C 
HETATM 1248  C   PTH A  28      -5.979  10.115   6.827  1.00  0.00          C 
TER
HETATM 1249  C   PTH A  29      -5.937   8.592   3.629  1.00  0.00          C 
HETATM 1250  C   PTH A  29      -5.952   8.588   3.630  1.00  0.00          C 
HETATM 1251  C   PTH A  29      -5.968   8.584   3.632  1.00  0.00          C 
HETATM 1252  C   PTH A  29      -5.983   8.581   3.633  1.00  0.00          C 
HETATM 1253  C   PTH A  29      -5.998   8.577   3.634  1.00  0.00          C 
HETATM 1254  C   PTH A  29      -6.014   8.573   3.636  1.00  0.00          C 
HETATM 1255  C   PTH A  29      -6.029   8.569   3.637  1.00  0.00          C 
HETATM 1256  C   PTH A  29      -6.044   8.565   3.639  1.00  0.00          C 
HETATM 1257  C   PTH A  29      -6.060   8.562   3.640  1.00  0.00          C 
HETATM 1258  C   PTH A  29      -6.075   8.558   3.642  1.00  0.00          C 
HETATM 1259  C   PTH A  29      -6.090   8.554   3.643  1.00  0.00          C 
HETATM 1260  C   PTH A  29      -6.106   8.550   3.645  1.00  0.00          C 
HETATM 1261  C   PTH A  29      -6.121   8.546   3.646  1.00  0.00          C 
HETATM 1262  C   PTH A  29      -6.136   8.542   3.648  1.00  0.00          C 
HETATM 1263  C   PTH A  29      -6.152   8.539   3.650  1.00  0.00          C 
HETATM 1264  C   PTH A  29      -6.167   8.535   3.651  1.00  0.00          C 
HETATM 1265  C   PTH A  29      -6.182   8.531   3.653  1.00  0.00          C 
HETATM 1266  C   PTH A  29      -6.198   8.527   3.654  1.00  0.00          C 
HETATM 1267  C   PTH A  29      -6.213   8.523   3.656  1.00  0.00          C 
HETATM 1268  C   PTH A  29      -6.228   8.519   3.658  1.00  0.00          C 
HETATM 1269  C   PTH A  29      -6.244   8.515   3.659  1.00  0.00          C 
HETATM 1270  C   PTH A  29      -6.259   8.512   3.661  1.00  0.00          C 
HETATM 1271  C   PTH A  29      -6.274   8.508   3.663  1.00  0.00          C 
HETATM 1272  C   PTH A  29      -6.289   8.504   3.664  1.00  0.00          C 
HETATM 1273  C   PTH A  29      -6.305   8.500   3.666  1.00  0.00          C 
HETATM 1274  C   PTH A  29      -6.320   8.496   3.668  1.00  0.00          C 
HETATM 1275  C   PTH A  29      -6.335   8.492   3.670  1.00  0.00          C 
HETATM 1276  C   PTH A  29      -6.351   8.489   3.671  1.00  0.00          C 
HETATM 1277  C   PTH A  29      -6.366   8.485   3.673  1.00  0.00          C 
HETATM 1278  C   PTH A  29      -6.381   8.481   3.675  1.00  0.00          C 
HETATM 1279  C   PTH A  29      -6.397   8.477   3.677  1.00  0.00          C 
HETATM 1280  C   PTH A  29      -6.412   8.473   3.678  1.00  0.00          C 
HETATM 1281  C   PTH A  29      -6.427   8.469   3.680  1.00  0.00          C 
HETATM 1282  C   PTH A  29      -6.442   8.465   3.682  1.00  0.00          C 
HETATM 1283  C   PTH A  29      -6.458   8.461   3.684  1.00  0.00          C 
HETATM 1284  C   PTH A  29      -6.473   8.458   3.685  1.00  0.00          C 
HETATM 1285  C   PTH A  29      -6.488   8.454   3.687  1.00  0.00          C 
HETATM 1286  C   PTH A  29      -6.504   8.450   3.689  1.00  0.00          C 
HETATM 1287  C   PTH A  29      -6.519   8.446   3.690  1.00  0.00          C 
HETATM 1288  C   PTH A  29      -6.534   8.442   3.692  1.00  0.00          C 
HETATM 1289  C   PTH A  29      -6.550   8.438   3.694  1.00  0.00          C 
HETATM 1290  C   PTH A  29      -6.565   8.434   3.695  1.00  0.00          C 
HETATM 1291  C   PTH A  29      -6.580   8.431   3.697  1.00  0.00          C 
HETATM 1292  C   PTH A  29      -6.596   8.427   3.698  1.00  0.00          C 
HETATM 1293  C   PTH A  29      -6.611   8.423   3.700  1.00  0.00          C 
HETATM 1294  C   PTH A  29      -6.626   8.419   3.702  1.00  0.00          C 
HETATM 1295  C   PTH A  29      -6.642   8.415   3.703  1.00  0.00          C 
HETATM 1296  C   PTH A  29      -6.657   8.412   3.705  1.00  0.00          C 
HETATM 1297  C   PTH A  29      -6.672   8.408   3.707  1.00  0.00          C 
HETATM 1298  C   PTH A  29      -6.687   8.404   3.709  1.00  0.00          C 
HETATM 1299  C   PTH A  29      -6.703   8.400   3.711  1.00  0.00          C 
HETATM 1300  C   PTH A  29      -6.718   8.396   3.712  1.00  0.00          C 
HETATM 1301  C   PTH A  29      -6.733   8.393   3.714  1.00  0.00          C 
HETATM 1302  C   PTH A  29      -6.749   8.389   3.716  1.00  0.00          C 
HETATM 1303  C   PTH A  29      -6.764   8.385   3.718  1.00  0.00          C 
HETATM 1304  C   PTH A  29      -6.779   8.381   3.720  1.00  0.00          C 
HETATM 1305  C   PTH A  29      -6.795   8.378   3.722  1.00  0.00          C 
HETATM 1306  C   PTH A  29      -6.816   8.372   3.725  1.00  0.00          C 
TER
HETATM 1307  C   PTH A  30      -5.937   8.592   3.629  1.00  0.00          C 
HETATM 1308  C   PTH A  30      -5.922   8.596   3.627  1.00  0.00          C 
HETATM 1309  C   PTH A  30      -5.906   8.600   3.626  1.00  0.00          C 
HETATM 1310  C   PTH A  30      -5.891   8.603   3.625  1.00  0.00          C 
HETATM 1311  C   PTH A  30      -5.876   8.607   3.623  1.00  0.00          C 
HETATM 1312  C   PTH A  30      -5.860   8.611   3.622  1.00  0.00          C 
HETATM 1313  C   PTH A  30      -5.845   8.615   3.621  1.00  0.00          C 
HETATM 1314  C   PTH A  30      -5.829   8.619   3.619  1.00  0.00          C 
HETATM 1315  C   PTH A  30      -5.814   8.623   3.618  1.00  0.00          C 
HETATM 1316  C   PTH A  30      -5.799   8.627   3.617  1.00  0.00          C 
HETATM 1317  C   PTH A  30      -5.783   8.631   3.616  1.00  0.00          C 
HETATM 1318  C   PTH A  30      -5.768   8.635   3.615  1.00  0.00          C 
HETATM 1319  C   PTH A  30      -5.753   8.638   3.614  1.00  0.00          C 
HETATM 1320  C   PTH A  30      -5.737   8.642   3.612  1.00  0.00          C 
HETATM 1321  C   PTH A  30      -5.722   8.646   3.611  1.00  0.00          C 
HETATM 1322  C   PTH A  30      -5.707   8.650   3.610  1.00  0.00          C 
HETATM 1323  C   PTH A  30      -5.691   8.654   3.609  1.00  0.00          C 
HETATM 1324  C   PTH A  30      -5.676   8.658   3.608  1.00  0.00          C 
HETATM 1325  C   PTH A  30      -5.661   8.662   3.607  1.00  0.00          C 
HETATM 1326  C   PTH A  30      -5.646   8.666   3.606  1.00  0.00          C 
HETATM 1327  C   PTH A  30      -5.630   8.670   3.605  1.00  0.00          C 
HETATM 1328  C   PTH A  30      -5.615   8.674   3.604  1.00  0.00          C 
HETATM 1329  C   PTH A  30      -5.600   8.678   3.603  1.00  0.00          C 
HETATM 1330  C   PTH A  30      -5.584   8.682   3.602  1.00  0.00          C 
HETATM 1331  C   PTH A  30      -5.569   8.686   3.600  1.00  0.00          C 
HETATM 1332  C   PTH A  30      -5.554   8.690   3.599  1.00  0.00          C 
HETATM 1333  C   PTH A  30      -5.538   8.694   3.598  1.00  0.00          C 
HETATM 1334  C   PTH A  30      -5.523   8.698   3.597  1.00  0.00          C 
HETATM 1335  C   PTH A  30      -5.508   8.702   3.596  1.00  0.00          C 
HETATM 1336  C   PTH A  30      -5.492   8.706   3.595  1.00  0.00          C 
HETATM 1337  C   PTH A  30      -5.477   8.710   3.594  1.00  0.00          C 
HETATM 1338  C   PTH A  30      -5.462   8.715   3.593  1.00  0.00          C 
HETATM 1339  C   PTH A  30      -5.437   8.721   3.591  1.00  0.00          C 
TER
HETATM 1340  C   PTH A  31      -0.664   9.131   7.630  1.00  0.00          C 
HETATM 1341  C   PTH A  31      -0.663   9.116   7.636  1.00  0.00          C 
HETATM 1342  C   PTH A  31      -0.662   9.102   7.642  1.00  0.00          C 
HETATM 1343  C   PTH A  31      -0.660   9.087   7.649  1.00  0.00          C 
HETATM 1344  C   PTH A  31      -0.659   9.073   7.655  1.00  0.00          C 
HETATM 1345  C   PTH A  31      -0.658   9.058   7.661  1.00  0.00          C 
HETATM 1346  C   PTH A  31      -0.656   9.043   7.668  1.00  0.00          C 
HETATM 1347  C   PTH A  31      -0.655   9.029   7.674  1.00  0.00          C 
HETATM 1348  C   PTH A  31      -0.654   9.014   7.680  1.00  0.00          C 
HETATM 1349  C   PTH A  31      -0.652   9.000   7.686  1.00  0.00          C 
HETATM 1350  C   PTH A  31      -0.651   8.985   7.693  1.00  0.00          C 
HETATM 1351  C   PTH A  31      -0.650   8.971   7.699  1.00  0.00          C 
HETATM 1352  C   PTH A  31      -0.649   8.956   7.705  1.00  0.00          C 
HETATM 1353  C   PTH A  31      -0.647   8.942   7.712  1.00  0.00          C 
HETATM 1354  C   PTH A  31      -0.646   8.927   7.718  1.00  0.00          C 
HETATM 1355  C   PTH A  31      -0.645   8.913   7.724  1.00  0.00          C 
HETATM 1356  C   PTH A  31      -0.643   8.898   7.730  1.00  0.00          C 
HETATM 1357  C   PTH A  31      -0.642   8.884   7.737  1.00  0.00          C 
HETATM 1358  C   PTH A  31      -0.641   8.869   7.743  1.00  0.00          C 
HETATM 1359  C   PTH A  31      -0.639   8.855   7.749  1.00  0.00          C 
HETATM 1360  C   PTH A  31      -0.638   8.840   7.755  1.00  0.00          C 
HETATM 1361  C   PTH A  31      -0.637   8.826   7.762  1.00  0.00          C 
HETATM 1362  C   PTH A  31      -0.635   8.811   7.768  1.00  0.00          C 
HETATM 1363  C   PTH A  31      -0.634   8.796   7.774  1.00  0.00          C 
HETATM 1364  C   PTH A  31      -0.633   8.786   7.779  1.00  0.00          C 
TER
HETATM 1365  C   PTH A  32      -0.664   9.131   7.630  1.00  0.00          C 
HETATM 1366  C   PTH A  32      -0.666   9.145   7.624  1.00  0.00          C 
HETATM 1367  C   PTH A  32      -0.667   9.160   7.617  1.00  0.00          C 
HETATM 1368  C   PTH A  32      -0.668   9.174   7.611  1.00  0.00          C 
HETATM 1369  C   PTH A  32      -0.669   9.189   7.605  1.00  0.00          C 
HETATM 1370  C   PTH A  32      -0.671   9.203   7.598  1.00  0.00          C 
HETATM 1371  C   PTH A  32      -0.672   9.218   7.592  1.00  0.00          C 
HETATM 1372  C   PTH A  32      -0.673   9.232   7.585  1.00  0.00          C 
HETATM 1373  C   PTH A  32      -0.675   9.247   7.579  1.00  0.00          C 
HETATM 1374  C   PTH A  32      -0.676   9.261   7.573  1.00  0.00          C 
HETATM 1375  C   PTH A  32      -0.677   9.275   7.566  1.00  0.00          C 
HETATM 1376  C   PTH A  32      -0.679   9.290   7.560  1.00  0.00          C 
HETATM 1377  C   PTH A  32      -0.680   9.304   7.553  1.00  0.00          C 
HETATM 1378  C   PTH A  32      -0.681   9.319   7.547  1.00  0.00          C 
HETATM 1379  C   PTH A  32      -0.683   9.333   7.540  1.00  0.00          C 
HETATM 1380  C   PTH A  32      -0.684   9.348   7.534  1.00  0.00          C 
HETATM 1381  C   PTH A  32      -0.685   9.362   7.527  1.00  0.00          C 
HETATM 1382  C   PTH A  32      -0.687   9.376   7.521  1.00  0.00          C 
HETATM 1383  C   PTH A  32      -0.688   9.391   7.514  1.00  0.00          C 
HETATM 1384  C   PTH A  32      -0.689   9.405   7.508  1.00  0.00          C 
HETATM 1385  C   PTH A  32      -0.691   9.420   7.502  1.00  0.00          C 
HETATM 1386  C   PTH A  32      -0.692   9.434   7.495  1.00  0.00          C 
HETATM 1387  C   PTH A  32      -0.693   9.449   7.489  1.00  0.00          C 
HETATM 1388  C   PTH A  32      -0.695   9.463   7.483  1.00  0.00          C 
HETATM 1389  C   PTH A  32      -0.696   9.478   7.477  1.00  0.00          C 
HETATM 1390  C   PTH A  32      -0.697   9.493   7.471  1.00  0.00          C 
HETATM 1391  C   PTH A  32      -0.699   9.507   7.465  1.00  0.00          C 
HETATM 1392  C   PTH A  32      -0.700   9.522   7.459  1.00  0.00          C 
HETATM 1393  C   PTH A  32      -0.701   9.537   7.453  1.00  0.00          C 
HETATM 1394  C   PTH A  32      -0.703   9.551   7.447  1.00  0.00          C 
HETATM 1395  C   PTH A  32      -0.704   9.566   7.441  1.00  0.00          C 
HETATM 1396  C   PTH A  32      -0.705   9.581   7.436  1.00  0.00          C 
HETATM 1397  C   PTH A  32      -0.707   9.596   7.430  1.00  0.00          C 
HETATM 1398  C   PTH A  32      -0.708   9.610   7.424  1.00  0.00          C 
HETATM 1399  C   PTH A  32      -0.709   9.625   7.418  1.00  0.00          C 
HETATM 1400  C   PTH A  32      -0.710   9.640   7.413  1.00  0.00          C 
HETATM 1401  C   PTH A  32      -0.712   9.655   7.407  1.00  0.00          C 
HETATM 1402  C   PTH A  32      -0.713   9.669   7.401  1.00  0.00          C 
HETATM 1403  C   PTH A  32      -0.714   9.684   7.396  1.00  0.00          C 
HETATM 1404  C   PTH A  32      -0.715   9.699   7.390  1.00  0.00          C 
HETATM 1405  C   PTH A  32      -0.717   9.714   7.384  1.00  0.00          C 
HETATM 1406  C   PTH A  32      -0.718   9.728   7.379  1.00  0.00          C 
HETATM 1407  C   PTH A  32      -0.719   9.743   7.373  1.00  0.00          C 
HETATM 1408  C   PTH A  32      -0.720   9.758   7.367  1.00  0.00          C 
HETATM 1409  C   PTH A  32      -0.722   9.783   7.358  1.00  0.00          C 
TER
HETATM 1410  C   PTH A  33      -5.156   8.822   4.284  1.00  0.00          C 
HETATM 1411  C   PTH A  33      -5.150   8.824   4.299  1.00  0.00          C 
HETATM 1412  C   PTH A  33      -5.144   8.826   4.313  1.00  0.00          C 
HETATM 1413  C   PTH A  33      -5.138   8.829   4.328  1.00  0.00          C 
HETATM 1414  C   PTH A  33      -5.132   8.831   4.342  1.00  0.00          C 
HETATM 1415  C   PTH A  33      -5.126   8.833   4.357  1.00  0.00          C 
HETATM 1416  C   PTH A  33      -5.120   8.836   4.371  1.00  0.00          C 
HETATM 1417  C   PTH A  33      -5.114   8.838   4.386  1.00  0.00          C 
HETATM 1418  C   PTH A  33      -5.108   8.840   4.400  1.00  0.00          C 
HETATM 1419  C   PTH A  33      -5.103   8.843   4.415  1.00  0.00          C 
HETATM 1420  C   PTH A  33      -5.097   8.845   4.429  1.00  0.00          C 
HETATM 1421  C   PTH A  33      -5.091   8.847   4.444  1.00  0.00          C 
HETATM 1422  C   PTH A  33      -5.085   8.850   4.458  1.00  0.00          C 
HETATM 1423  C   PTH A  33      -5.079   8.852   4.473  1.00  0.00          C 
HETATM 1424  C   PTH A  33      -5.073   8.855   4.487  1.00  0.00          C 
HETATM 1425  C   PTH A  33      -5.067   8.857   4.502  1.00  0.00          C 
HETATM 1426  C   PTH A  33      -5.061   8.859   4.517  1.00  0.00          C 
HETATM 1427  C   PTH A  33      -5.055   8.862   4.531  1.00  0.00          C 
HETATM 1428  C   PTH A  33      -5.049   8.864   4.546  1.00  0.00          C 
HETATM 1429  C   PTH A  33      -5.043   8.867   4.560  1.00  0.00          C 
HETATM 1430  C   PTH A  33      -5.037   8.869   4.575  1.00  0.00          C 
HETATM 1431  C   PTH A  33      -5.031   8.872   4.589  1.00  0.00          C 
HETATM 1432  C   PTH A  33      -5.026   8.874   4.604  1.00  0.00          C 
HETATM 1433  C   PTH A  33      -5.020   8.877   4.618  1.00  0.00          C 
HETATM 1434  C   PTH A  33      -5.014   8.879   4.633  1.00  0.00          C 
HETATM 1435  C   PTH A  33      -5.008   8.882   4.647  1.00  0.00          C 
HETATM 1436  C   PTH A  33      -5.002   8.884   4.662  1.00  0.00          C 
HETATM 1437  C   PTH A  33      -4.996   8.886   4.676  1.00  0.00          C 
HETATM 1438  C   PTH A  33      -4.990   8.889   4.691  1.00  0.00          C 
HETATM 1439  C   PTH A  33      -4.984   8.891   4.705  1.00  0.00          C 
HETATM 1440  C   PTH A  33      -4.978   8.893   4.720  1.00  0.00          C 
HETATM 1441  C   PTH A  33      -4.972   8.895   4.735  1.00  0.00          C 
HETATM 1442  C   PTH A  33      -4.966   8.897   4.749  1.00  0.00          C 
HETATM 1443  C   PTH A  33      -4.960   8.899   4.764  1.00  0.00          C 
HETATM 1444  C   PTH A  33      -4.954   8.901   4.778  1.00  0.00          C 
HETATM 1445  C   PTH A  33      -4.948   8.903   4.793  1.00  0.00          C 
HETATM 1446  C   PTH A  33      -4.942   8.905   4.807  1.00  0.00          C 
HETATM 1447  C   PTH A  33      -4.936   8.907   4.822  1.00  0.00          C 
HETATM 1448  C   PTH A  33      -4.930   8.909   4.836  1.00  0.00          C 
HETATM 1449  C   PTH A  33      -4.923   8.911   4.851  1.00  0.00          C 
HETATM 1450  C   PTH A  33      -4.917   8.913   4.865  1.00  0.00          C 
HETATM 1451  C   PTH A  33      -4.911   8.915   4.880  1.00  0.00          C 
HETATM 1452  C   PTH A  33      -4.905   8.917   4.894  1.00  0.00          C 
HETATM 1453  C   PTH A  33      -4.899   8.919   4.909  1.00  0.00          C 
HETATM 1454  C   PTH A  33      -4.893   8.921   4.923  1.00  0.00          C 
HETATM 1455  C   PTH A  33      -4.887   8.923   4.938  1.00  0.00          C 
HETATM 1456  C   PTH A  33      -4.881   8.925   4.952  1.00  0.00          C 
HETATM 1457  C   PTH A  33      -4.875   8.927   4.967  1.00  0.00          C 
HETATM 1458  C   PTH A  33      -4.870   8.928   4.977  1.00  0.00          C 
TER
HETATM 1459  C   PTH A  34      -5.156   8.822   4.284  1.00  0.00          C 
HETATM 1460  C   PTH A  34      -5.162   8.820   4.270  1.00  0.00          C 
HETATM 1461  C   PTH A  34      -5.168   8.817   4.255  1.00  0.00          C 
HETATM 1462  C   PTH A  34      -5.174   8.815   4.241  1.00  0.00          C 
HETATM 1463  C   PTH A  34      -5.180   8.813   4.226  1.00  0.00          C 
HETATM 1464  C   PTH A  34      -5.186   8.811   4.211  1.00  0.00          C 
HETATM 1465  C   PTH A  34      -5.192   8.808   4.197  1.00  0.00          C 
HETATM 1466  C   PTH A  34      -5.198   8.806   4.182  1.00  0.00          C 
HETATM 1467  C   PTH A  34      -5.204   8.804   4.168  1.00  0.00          C 
HETATM 1468  C   PTH A  34      -5.210   8.801   4.153  1.00  0.00          C 
HETATM 1469  C   PTH A  34      -5.216   8.799   4.139  1.00  0.00          C 
HETATM 1470  C   PTH A  34      -5.222   8.797   4.124  1.00  0.00          C 
HETATM 1471  C   PTH A  34      -5.228   8.795   4.110  1.00  0.00          C 
HETATM 1472  C   PTH A  34      -5.234   8.793   4.095  1.00  0.00          C 
HETATM 1473  C   PTH A  34      -5.241   8.790   4.081  1.00  0.00          C 
HETATM 1474  C   PTH A  34      -5.247   8.788   4.066  1.00  0.00          C 
HETATM 1475  C   PTH A  34      -5.253   8.786   4.052  1.00  0.00          C 
HETATM 1476  C   PTH A  34      -5.259   8.784   4.037  1.00  0.00          C 
HETATM 1477  C   PTH A  34      -5.265   8.781   4.023  1.00  0.00          C 
HETATM 1478  C   PTH A  34      -5.271   8.779   4.009  1.00  0.00          C 
HETATM 1479  C   PTH A  34      -5.277   8.777   3.994  1.00  0.00          C 
HETATM 1480  C   PTH A  34      -5.284   8.775   3.980  1.00  0.00          C 
HETATM 1481  C   PTH A  34      -5.290   8.772   3.965  1.00  0.00          C 
HETATM 1482  C   PTH A  34      -5.296   8.770   3.951  1.00  0.00          C 
HETATM 1483  C   PTH A  34      -5.302   8.768   3.936  1.00  0.00          C 
HETATM 1484  C   PTH A  34      -5.308   8.766   3.922  1.00  0.00          C 
HETATM 1485  C   PTH A  34      -5.314   8.764   3.907  1.00  0.00          C 
HETATM 1486  C   PTH A  34      -5.320   8.762   3.893  1.00  0.00          C 
HETATM 1487  C   PTH A  34      -5.326   8.760   3.878  1.00  0.00          C 
HETATM 1488  C   PTH A  34      -5.332   8.758   3.863  1.00  0.00          C 
HETATM 1489  C   PTH A  34      -5.338   8.756   3.849  1.00  0.00          C 
HETATM 1490  C   PTH A  34      -5.343   8.754   3.834  1.00  0.00          C 
HETATM 1491  C   PTH A  34      -5.349   8.752   3.819  1.00  0.00          C 
HETATM 1492  C   PTH A  34      -5.355   8.750   3.805  1.00  0.00          C 
HETATM 1493  C   PTH A  34      -5.361   8.748   3.790  1.00  0.00          C 
HETATM 1494  C   PTH A  34      -5.366   8.746   3.775  1.00  0.00          C 
HETATM 1495  C   PTH A  34      -5.372   8.744   3.761  1.00  0.00          C 
HETATM 1496  C   PTH A  34      -5.378   8.742   3.746  1.00  0.00          C 
HETATM 1497  C   PTH A  34      -5.383   8.740   3.731  1.00  0.00          C 
HETATM 1498  C   PTH A  34      -5.389   8.738   3.717  1.00  0.00          C 
HETATM 1499  C   PTH A  34      -5.395   8.736   3.702  1.00  0.00          C 
HETATM 1500  C   PTH A  34      -5.400   8.734   3.687  1.00  0.00          C 
HETATM 1501  C   PTH A  34      -5.406   8.732   3.672  1.00  0.00          C 
HETATM 1502  C   PTH A  34      -5.411   8.730   3.658  1.00  0.00          C 
HETATM 1503  C   PTH A  34      -5.417   8.728   3.643  1.00  0.00          C 
HETATM 1504  C   PTH A  34      -5.423   8.726   3.628  1.00  0.00          C 
HETATM 1505  C   PTH A  34      -5.428   8.724   3.614  1.00  0.00          C 
HETATM 1506  C   PTH A  34      -5.437   8.721   3.591  1.00  0.00          C 
TER
HETATM 1507  C   PTH A  35      -3.146   8.731   4.618  1.00  0.00          C 
HETATM 1508  C   PTH A  35      -3.139   8.719   4.610  1.00  0.00          C 
HETATM 1509  C   PTH A  35      -3.132   8.707   4.602  1.00  0.00          C 
HETATM 1510  C   PTH A  35      -3.126   8.695   4.594  1.00  0.00          C 
HETATM 1511  C   PTH A  35      -3.119   8.683   4.586  1.00  0.00          C 
HETATM 1512  C   PTH A  35      -3.112   8.671   4.579  1.00  0.00          C 
HETATM 1513  C   PTH A  35      -3.105   8.659   4.571  1.00  0.00          C 
HETATM 1514  C   PTH A  35      -3.099   8.647   4.563  1.00  0.00          C 
HETATM 1515  C   PTH A  35      -3.092   8.635   4.555  1.00  0.00          C 
HETATM 1516  C   PTH A  35      -3.085   8.623   4.548  1.00  0.00          C 
HETATM 1517  C   PTH A  35      -3.078   8.610   4.540  1.00  0.00          C 
HETATM 1518  C   PTH A  35      -3.071   8.598   4.532  1.00  0.00          C 
HETATM 1519  C   PTH A  35      -3.064   8.586   4.525  1.00  0.00          C 
HETATM 1520  C   PTH A  35      -3.058   8.574   4.517  1.00  0.00          C 
HETATM 1521  C   PTH A  35      -3.051   8.562   4.509  1.00  0.00          C 
HETATM 1522  C   PTH A  35      -3.044   8.550   4.502  1.00  0.00          C 
HETATM 1523  C   PTH A  35      -3.037   8.538   4.494  1.00  0.00          C 
HETATM 1524  C   PTH A  35      -3.030   8.526   4.486  1.00  0.00          C 
HETATM 1525  C   PTH A  35      -3.023   8.514   4.479  1.00  0.00          C 
HETATM 1526  C   PTH A  35      -3.017   8.501   4.471  1.00  0.00          C 
HETATM 1527  C   PTH A  35      -3.010   8.489   4.464  1.00  0.00          C 
HETATM 1528  C   PTH A  35      -3.003   8.477   4.456  1.00  0.00          C 
HETATM 1529  C   PTH A  35      -2.996   8.465   4.449  1.00  0.00          C 
HETATM 1530  C   PTH A  35      -2.989   8.453   4.441  1.00  0.00          C 
HETATM 1531  C   PTH A  35      -2.982   8.441   4.433  1.00  0.00          C 
HETATM 1532  C   PTH A  35      -2.975   8.429   4.426  1.00  0.00          C 
HETATM 1533  C   PTH A  35      -2.968   8.416   4.418  1.00  0.00          C 
HETATM 1534  C   PTH A  35      -2.961   8.404   4.411  1.00  0.00          C 
HETATM 1535  C   PTH A  35      -2.954   8.392   4.403  1.00  0.00          C 
HETATM 1536  C   PTH A  35      -2.948   8.380   4.396  1.00  0.00          C 
HETATM 1537  C   PTH A  35      -2.941   8.368   4.388  1.00  0.00          C 
HETATM 1538  C   PTH A  35      -2.934   8.356   4.381  1.00  0.00          C 
HETATM 1539  C   PTH A  35      -2.927   8.343   4.373  1.00  0.00          C 
HETATM 1540  C   PTH A  35      -2.920   8.331   4.366  1.00  0.00          C 
HETATM 1541  C   PTH A  35      -2.913   8.319   4.358  1.00  0.00          C 
HETATM 1542  C   PTH A  35      -2.906   8.307   4.351  1.00  0.00          C 
HETATM 1543  C   PTH A  35      -2.899   8.295   4.343  1.00  0.00          C 
HETATM 1544  C   PTH A  35      -2.893   8.283   4.336  1.00  0.00          C 
HETATM 1545  C   PTH A  35      -2.886   8.270   4.328  1.00  0.00          C 
HETATM 1546  C   PTH A  35      -2.879   8.258   4.320  1.00  0.00          C 
HETATM 1547  C   PTH A  35      -2.872   8.246   4.313  1.00  0.00          C 
HETATM 1548  C   PTH A  35      -2.865   8.234   4.305  1.00  0.00          C 
HETATM 1549  C   PTH A  35      -2.858   8.222   4.298  1.00  0.00          C 
HETATM 1550  C   PTH A  35      -2.851   8.210   4.290  1.00  0.00          C 
HETATM 1551  C   PTH A  35      -2.844   8.197   4.283  1.00  0.00          C 
HETATM 1552  C   PTH A  35      -2.837   8.185   4.276  1.00  0.00          C 
HETATM 1553  C   PTH A  35      -2.830   8.173   4.269  1.00  0.00          C 
HETATM 1554  C   PTH A  35      -2.823   8.161   4.262  1.00  0.00          C 
HETATM 1555  C   PTH A  35      -2.815   8.149   4.255  1.00  0.00          C 
HETATM 1556  C   PTH A  35      -2.808   8.136   4.248  1.00  0.00          C 
HETATM 1557  C   PTH A  35      -2.801   8.124   4.241  1.00  0.00          C 
HETATM 1558  C   PTH A  35      -2.793   8.112   4.234  1.00  0.00          C 
HETATM 1559  C   PTH A  35      -2.786   8.099   4.227  1.00  0.00          C 
HETATM 1560  C   PTH A  35      -2.779   8.087   4.220  1.00  0.00          C 
HETATM 1561  C   PTH A  35      -2.771   8.075   4.213  1.00  0.00          C 
HETATM 1562  C   PTH A  35      -2.764   8.063   4.207  1.00  0.00          C 
HETATM 1563  C   PTH A  35      -2.756   8.050   4.200  1.00  0.00          C 
HETATM 1564  C   PTH A  35      -2.746   8.034   4.191  1.00  0.00          C 
TER
HETATM 1565  C   PTH A  36      -3.146   8.731   4.618  1.00  0.00          C 
HETATM 1566  C   PTH A  36      -3.153   8.743   4.626  1.00  0.00          C 
HETATM 1567  C   PTH A  36      -3.160   8.755   4.633  1.00  0.00          C 
HETATM 1568  C   PTH A  36      -3.166   8.767   4.641  1.00  0.00          C 
HETATM 1569  C   PTH A  36      -3.173   8.779   4.649  1.00  0.00          C 
HETATM 1570  C   PTH A  36      -3.180   8.791   4.657  1.00  0.00          C 
HETATM 1571  C   PTH A  36      -3.186   8.803   4.665  1.00  0.00          C 
HETATM 1572  C   PTH A  36      -3.193   8.815   4.673  1.00  0.00          C 
HETATM 1573  C   PTH A  36      -3.199   8.827   4.681  1.00  0.00          C 
HETATM 1574  C   PTH A  36      -3.206   8.839   4.689  1.00  0.00          C 
HETATM 1575  C   PTH A  36      -3.212   8.851   4.697  1.00  0.00          C 
HETATM 1576  C   PTH A  36      -3.219   8.863   4.705  1.00  0.00          C 
HETATM 1577  C   PTH A  36      -3.225   8.875   4.714  1.00  0.00          C 
HETATM 1578  C   PTH A  36      -3.232   8.888   4.722  1.00  0.00          C 
HETATM 1579  C   PTH A  36      -3.238   8.900   4.730  1.00  0.00          C 
HETATM 1580  C   PTH A  36      -3.244   8.912   4.738  1.00  0.00          C 
HETATM 1581  C   PTH A  36      -3.250   8.924   4.746  1.00  0.00          C 
HETATM 1582  C   PTH A  36      -3.257   8.936   4.754  1.00  0.00          C 
HETATM 1583  C   PTH A  36      -3.263   8.948   4.762  1.00  0.00          C 
HETATM 1584  C   PTH A  36      -3.269   8.960   4.770  1.00  0.00          C 
HETATM 1585  C   PTH A  36      -3.275   8.973   4.778  1.00  0.00          C 
HETATM 1586  C   PTH A  36      -3.282   8.985   4.786  1.00  0.00          C 
HETATM 1587  C   PTH A  36      -3.288   8.997   4.794  1.00  0.00          C 
HETATM 1588  C   PTH A  36      -3.294   9.009   4.802  1.00  0.00          C 
HETATM 1589  C   PTH A  36      -3.300   9.021   4.810  1.00  0.00          C 
HETATM 1590  C   PTH A  36      -3.307   9.033   4.818  1.00  0.00          C 
HETATM 1591  C   PTH A  36      -3.313   9.046   4.827  1.00  0.00          C 
HETATM 1592  C   PTH A  36      -3.319   9.058   4.835  1.00  0.00          C 
HETATM 1593  C   PTH A  36      -3.325   9.070   4.843  1.00  0.00          C 
HETATM 1594  C   PTH A  36      -3.332   9.082   4.851  1.00  0.00          C 
HETATM 1595  C   PTH A  36      -3.338   9.094   4.859  1.00  0.00          C 
HETATM 1596  C   PTH A  36      -3.344   9.106   4.867  1.00  0.00          C 
HETATM 1597  C   PTH A  36      -3.350   9.119   4.875  1.00  0.00          C 
HETATM 1598  C   PTH A  36      -3.358   9.134   4.885  1.00  0.00          C 
TER
HETATM 1599  C   PTH A  37      -7.711   9.804   6.564  1.00  0.00          C 
HETATM 1600  C   PTH A  37      -7.718   9.791   6.557  1.00  0.00          C 
HETATM 1601  C   PTH A  37      -7.724   9.779   6.550  1.00  0.00          C 
HETATM 1602  C   PTH A  37      -7.731   9.767   6.542  1.00  0.00          C 
HETATM 1603  C   PTH A  37      -7.738   9.754   6.535  1.00  0.00          C 
HETATM 1604  C   PTH A  37      -7.745   9.742   6.528  1.00  0.00          C 
HETATM 1605  C   PTH A  37      -7.751   9.730   6.520  1.00  0.00          C 
HETATM 1606  C   PTH A  37      -7.758   9.717   6.513  1.00  0.00          C 
HETATM 1607  C   PTH A  37      -7.765   9.705   6.506  1.00  0.00          C 
HETATM 1608  C   PTH A  37      -7.772   9.692   6.499  1.00  0.00          C 
HETATM 1609  C   PTH A  37      -7.779   9.680   6.491  1.00  0.00          C 
HETATM 1610  C   PTH A  37      -7.785   9.668   6.484  1.00  0.00          C 
HETATM 1611  C   PTH A  37      -7.792   9.655   6.477  1.00  0.00          C 
HETATM 1612  C   PTH A  37      -7.799   9.643   6.470  1.00  0.00          C 
HETATM 1613  C   PTH A  37      -7.806   9.631   6.462  1.00  0.00          C 
HETATM 1614  C   PTH A  37      -7.813   9.618   6.455  1.00  0.00          C 
HETATM 1615  C   PTH A  37      -7.820   9.606   6.448  1.00  0.00          C 
HETATM 1616  C   PTH A  37      -7.826   9.593   6.441  1.00  0.00          C 
HETATM 1617  C   PTH A  37      -7.833   9.581   6.434  1.00  0.00          C 
HETATM 1618  C   PTH A  37      -7.840   9.569   6.427  1.00  0.00          C 
HETATM 1619  C   PTH A  37      -7.847   9.556   6.419  1.00  0.00          C 
HETATM 1620  C   PTH A  37      -7.854   9.544   6.412  1.00  0.00          C 
HETATM 1621  C   PTH A  37      -7.861   9.531   6.405  1.00  0.00          C 
HETATM 1622  C   PTH A  37      -7.868   9.519   6.398  1.00  0.00          C 
HETATM 1623  C   PTH A  37      -7.875   9.507   6.391  1.00  0.00          C 
HETATM 1624  C   PTH A  37      -7.881   9.494   6.384  1.00  0.00          C 
HETATM 1625  C   PTH A  37      -7.888   9.482   6.377  1.00  0.00          C 
HETATM 1626  C   PTH A  37      -7.895   9.469   6.370  1.00  0.00          C 
HETATM 1627  C   PTH A  37      -7.902   9.457   6.363  1.00  0.00          C 
HETATM 1628  C   PTH A  37      -7.909   9.444   6.356  1.00  0.00          C 
HETATM 1629  C   PTH A  37      -7.916   9.432   6.348  1.00  0.00          C 
HETATM 1630  C   PTH A  37      -7.923   9.420   6.341  1.00  0.00          C 
HETATM 1631  C   PTH A  37      -7.930   9.407   6.334  1.00  0.00          C 
HETATM 1632  C   PTH A  37      -7.937   9.395   6.327  1.00  0.00          C 
HETATM 1633  C   PTH A  37      -7.944   9.382   6.320  1.00  0.00          C 
HETATM 1634  C   PTH A  37      -7.951   9.370   6.313  1.00  0.00          C 
HETATM 1635  C   PTH A  37      -7.957   9.358   6.306  1.00  0.00          C 
HETATM 1636  C   PTH A  37      -7.964   9.345   6.299  1.00  0.00          C 
HETATM 1637  C   PTH A  37      -7.971   9.333   6.291  1.00  0.00          C 
HETATM 1638  C   PTH A  37      -7.978   9.320   6.284  1.00  0.00          C 
HETATM 1639  C   PTH A  37      -7.985   9.308   6.277  1.00  0.00          C 
HETATM 1640  C   PTH A  37      -7.992   9.296   6.270  1.00  0.00          C 
HETATM 1641  C   PTH A  37      -7.998   9.283   6.263  1.00  0.00          C 
HETATM 1642  C   PTH A  37      -8.005   9.271   6.255  1.00  0.00          C 
HETATM 1643  C   PTH A  37      -8.012   9.258   6.248  1.00  0.00          C 
HETATM 1644  C   PTH A  37      -8.019   9.246   6.241  1.00  0.00          C 
HETATM 1645  C   PTH A  37      -8.026   9.234   6.234  1.00  0.00          C 
HETATM 1646  C   PTH A  37      -8.033   9.221   6.227  1.00  0.00          C 
HETATM 1647  C   PTH A  37      -8.040   9.209   6.220  1.00  0.00          C 
HETATM 1648  C   PTH A  37      -8.047   9.196   6.214  1.00  0.00          C 
HETATM 1649  C   PTH A  37      -8.054   9.184   6.207  1.00  0.00          C 
HETATM 1650  C   PTH A  37      -8.061   9.171   6.200  1.00  0.00          C 
HETATM 1651  C   PTH A  37      -8.068   9.159   6.193  1.00  0.00          C 
HETATM 1652  C   PTH A  37      -8.075   9.146   6.186  1.00  0.00          C 
HETATM 1653  C   PTH A  37      -8.082   9.134   6.179  1.00  0.00          C 
HETATM 1654  C   PTH A  37      -8.089   9.121   6.173  1.00  0.00          C 
HETATM 1655  C   PTH A  37      -8.096   9.109   6.166  1.00  0.00          C 
HETATM 1656  C   PTH A  37      -8.102   9.098   6.160  1.00  0.00          C 
TER
HETATM 1657  C   PTH A  38      -7.711   9.804   6.564  1.00  0.00          C 
HETATM 1658  C   PTH A  38      -7.704   9.816   6.571  1.00  0.00          C 
HETATM 1659  C   PTH A  38      -7.697   9.828   6.579  1.00  0.00          C 
HETATM 1660  C   PTH A  38      -7.691   9.841   6.586  1.00  0.00          C 
HETATM 1661  C   PTH A  38      -7.684   9.853   6.594  1.00  0.00          C 
HETATM 1662  C   PTH A  38      -7.677   9.865   6.601  1.00  0.00          C 
HETATM 1663  C   PTH A  38      -7.671   9.878   6.609  1.00  0.00          C 
HETATM 1664  C   PTH A  38      -7.664   9.890   6.616  1.00  0.00          C 
HETATM 1665  C   PTH A  38      -7.658   9.902   6.624  1.00  0.00          C 
HETATM 1666  C   PTH A  38      -7.651   9.915   6.632  1.00  0.00          C 
HETATM 1667  C   PTH A  38      -7.645   9.927   6.639  1.00  0.00          C 
HETATM 1668  C   PTH A  38      -7.638   9.939   6.647  1.00  0.00          C 
HETATM 1669  C   PTH A  38      -7.632   9.951   6.655  1.00  0.00          C 
HETATM 1670  C   PTH A  38      -7.625   9.964   6.663  1.00  0.00          C 
HETATM 1671  C   PTH A  38      -7.619   9.976   6.671  1.00  0.00          C 
HETATM 1672  C   PTH A  38      -7.613   9.988   6.679  1.00  0.00          C 
HETATM 1673  C   PTH A  38      -7.606  10.000   6.686  1.00  0.00          C 
HETATM 1674  C   PTH A  38      -7.600  10.013   6.694  1.00  0.00          C 
HETATM 1675  C   PTH A  38      -7.594  10.025   6.702  1.00  0.00          C 
HETATM 1676  C   PTH A  38      -7.588  10.037   6.710  1.00  0.00          C 
HETATM 1677  C   PTH A  38      -7.581  10.049   6.718  1.00  0.00          C 
HETATM 1678  C   PTH A  38      -7.575  10.062   6.726  1.00  0.00          C 
HETATM 1679  C   PTH A  38      -7.569  10.074   6.734  1.00  0.00          C 
HETATM 1680  C   PTH A  38      -7.562  10.086   6.742  1.00  0.00          C 
HETATM 1681  C   PTH A  38      -7.556  10.098   6.750  1.00  0.00          C 
HETATM 1682  C   PTH A  38      -7.550  10.110   6.758  1.00  0.00          C 
HETATM 1683  C   PTH A  38      -7.544  10.123   6.766  1.00  0.00          C 
HETATM 1684  C   PTH A  38      -7.537  10.135   6.774  1.00  0.00          C 
HETATM 1685  C   PTH A  38      -7.531  10.147   6.782  1.00  0.00          C 
HETATM 1686  C   PTH A  38      -7.525  10.159   6.790  1.00  0.00          C 
HETATM 1687  C   PTH A  38      -7.519  10.172   6.798  1.00  0.00          C 
HETATM 1688  C   PTH A  38      -7.512  10.184   6.806  1.00  0.00          C 
HETATM 1689  C   PTH A  38      -7.503  10.202   6.818  1.00  0.00          C 
TER
HETATM 1690  C   PTH A  39      -3.037   8.239   2.555  1.00  0.00          C 
HETATM 1691  C   PTH A  39      -3.041   8.227   2.565  1.00  0.00          C 
HETATM 1692  C   PTH A  39      -3.045   8.215   2.574  1.00  0.00          C 
HETATM 1693  C   PTH A  39      -3.049   8.203   2.584  1.00  0.00          C 
HETATM 1694  C   PTH A  39      -3.053   8.191   2.593  1.00  0.00          C 
HETATM 1695  C   PTH A  39      -3.057   8.179   2.603  1.00  0.00          C 
HETATM 1696  C   PTH A  39      -3.062   8.167   2.612  1.00  0.00          C 
HETATM 1697  C   PTH A  39      -3.066   8.155   2.622  1.00  0.00          C 
HETATM 1698  C   PTH A  39      -3.070   8.143   2.631  1.00  0.00          C 
HETATM 1699  C   PTH A  39      -3.074   8.131   2.641  1.00  0.00          C 
HETATM 1700  C   PTH A  39      -3.079   8.119   2.650  1.00  0.00          C 
HETATM 1701  C   PTH A  39      -3.083   8.107   2.659  1.00  0.00          C 
HETATM 1702  C   PTH A  39      -3.088   8.095   2.669  1.00  0.00          C 
HETATM 1703  C   PTH A  39      -3.092   8.083   2.678  1.00  0.00          C 
HETATM 1704  C   PTH A  39      -3.096   8.071   2.687  1.00  0.00          C 
HETATM 1705  C   PTH A  39      -3.101   8.059   2.697  1.00  0.00          C 
HETATM 1706  C   PTH A  39      -3.105   8.047   2.706  1.00  0.00          C 
HETATM 1707  C   PTH A  39      -3.110   8.035   2.715  1.00  0.00          C 
HETATM 1708  C   PTH A  39      -3.114   8.023   2.725  1.00  0.00          C 
HETATM 1709  C   PTH A  39      -3.119   8.011   2.734  1.00  0.00          C 
HETATM 1710  C   PTH A  39      -3.123   7.998   2.743  1.00  0.00          C 
HETATM 1711  C   PTH A  39      -3.128   7.986   2.752  1.00  0.00          C 
HETATM 1712  C   PTH A  39      -3.132   7.974   2.762  1.00  0.00          C 
HETATM 1713  C   PTH A  39      -3.137   7.962   2.771  1.00  0.00          C 
HETATM 1714  C   PTH A  39      -3.141   7.950   2.780  1.00  0.00          C 
HETATM 1715  C   PTH A  39      -3.146   7.938   2.789  1.00  0.00          C 
HETATM 1716  C   PTH A  39      -3.150   7.926   2.798  1.00  0.00          C 
HETATM 1717  C   PTH A  39      -3.155   7.914   2.807  1.00  0.00          C 
HETATM 1718  C   PTH A  39      -3.159   7.901   2.817  1.00  0.00          C 
HETATM 1719  C   PTH A  39      -3.164   7.889   2.826  1.00  0.00          C 
HETATM 1720  C   PTH A  39      -3.168   7.877   2.835  1.00  0.00          C 
HETATM 1721  C   PTH A  39      -3.173   7.865   2.844  1.00  0.00          C 
HETATM 1722  C   PTH A  39      -3.177   7.853   2.853  1.00  0.00          C 
TER
HETATM 1723  C   PTH A  40      -3.037   8.239   2.555  1.00  0.00          C 
HETATM 1724  C   PTH A  40      -3.033   8.252   2.546  1.00  0.00          C 
HETATM 1725  C   PTH A  40      -3.029   8.264   2.536  1.00  0.00          C 
HETATM 1726  C   PTH A  40      -3.025   8.276   2.527  1.00  0.00          C 
HETATM 1727  C   PTH A  40      -3.021   8.288   2.517  1.00  0.00          C 
HETATM 1728  C   PTH A  40      -3.017   8.300   2.508  1.00  0.00          C 
HETATM 1729  C   PTH A  40      -3.013   8.312   2.499  1.00  0.00          C 
HETATM 1730  C   PTH A  40      -3.009   8.324   2.489  1.00  0.00          C 
HETATM 1731  C   PTH A  40      -3.005   8.336   2.480  1.00  0.00          C 
HETATM 1732  C   PTH A  40      -3.001   8.348   2.470  1.00  0.00          C 
HETATM 1733  C   PTH A  40      -2.997   8.361   2.461  1.00  0.00          C 
HETATM 1734  C   PTH A  40      -2.993   8.373   2.451  1.00  0.00          C 
HETATM 1735  C   PTH A  40      -2.989   8.385   2.442  1.00  0.00          C 
HETATM 1736  C   PTH A  40      -2.985   8.397   2.432  1.00  0.00          C 
HETATM 1737  C   PTH A  40      -2.981   8.409   2.423  1.00  0.00          C 
HETATM 1738  C   PTH A  40      -2.977   8.421   2.414  1.00  0.00          C 
HETATM 1739  C   PTH A  40      -2.973   8.433   2.404  1.00  0.00          C 
HETATM 1740  C   PTH A  40      -2.969   8.446   2.395  1.00  0.00          C 
HETATM 1741  C   PTH A  40      -2.965   8.458   2.385  1.00  0.00          C 
HETATM 1742  C   PTH A  40      -2.961   8.470   2.376  1.00  0.00          C 
HETATM 1743  C   PTH A  40      -2.958   8.482   2.367  1.00  0.00          C 
HETATM 1744  C   PTH A  40      -2.954   8.494   2.357  1.00  0.00          C 
HETATM 1745  C   PTH A  40      -2.950   8.507   2.348  1.00  0.00          C 
HETATM 1746  C   PTH A  40      -2.946   8.519   2.338  1.00  0.00          C 
HETATM 1747  C   PTH A  40      -2.942   8.531   2.329  1.00  0.00          C 
HETATM 1748  C   PTH A  40      -2.938   8.543   2.320  1.00  0.00          C 
HETATM 1749  C   PTH A  40      -2.934   8.555   2.310  1.00  0.00          C 
HETATM 1750  C   PTH A  40      -2.931   8.568   2.301  1.00  0.00          C 
HETATM 1751  C   PTH A  40      -2.927   8.580   2.291  1.00  0.00          C 
HETATM 1752  C   PTH A  40      -2.923   8.592   2.282  1.00  0.00          C 
HETATM 1753  C   PTH A  40      -2.919   8.604   2.273  1.00  0.00          C 
HETATM 1754  C   PTH A  40      -2.915   8.616   2.263  1.00  0.00          C 
HETATM 1755  C   PTH A  40      -2.911   8.629   2.254  1.00  0.00          C 
HETATM 1756  C   PTH A  40      -2.907   8.641   2.245  1.00  0.00          C 
HETATM 1757  C   PTH A  40      -2.903   8.653   2.235  1.00  0.00          C 
HETATM 1758  C   PTH A  40      -2.899   8.665   2.226  1.00  0.00          C 
HETATM 1759  C   PTH A  40      -2.895   8.677   2.216  1.00  0.00          C 
HETATM 1760  C   PTH A  40      -2.891   8.689   2.207  1.00  0.00          C 
HETATM 1761  C   PTH A  40      -2.887   8.701   2.197  1.00  0.00          C 
HETATM 1762  C   PTH A  40      -2.883   8.714   2.188  1.00  0.00          C 
HETATM 1763  C   PTH A  40      -2.879   8.726   2.179  1.00  0.00          C 
HETATM 1764  C   PTH A  40      -2.875   8.738   2.169  1.00  0.00          C 
HETATM 1765  C   PTH A  40      -2.872   8.750   2.160  1.00  0.00          C 
HETATM 1766  C   PTH A  40      -2.868   8.763   2.150  1.00  0.00          C 
HETATM 1767  C   PTH A  40      -2.865   8.775   2.141  1.00  0.00          C 
HETATM 1768  C   PTH A  40      -2.862   8.787   2.132  1.00  0.00          C 
HETATM 1769  C   PTH A  40      -2.859   8.800   2.123  1.00  0.00          C 
HETATM 1770  C   PTH A  40      -2.856   8.812   2.113  1.00  0.00          C 
HETATM 1771  C   PTH A  40      -2.853   8.825   2.104  1.00  0.00          C 
HETATM 1772  C   PTH A  40      -2.850   8.838   2.095  1.00  0.00          C 
HETATM 1773  C   PTH A  40      -2.847   8.850   2.086  1.00  0.00          C 
HETATM 1774  C   PTH A  40      -2.844   8.863   2.076  1.00  0.00          C 
HETATM 1775  C   PTH A  40      -2.841   8.875   2.067  1.00  0.00          C 
HETATM 1776  C   PTH A  40      -2.838   8.888   2.058  1.00  0.00          C 
HETATM 1777  C   PTH A  40      -2.836   8.901   2.049  1.00  0.00          C 
HETATM 1778  C   PTH A  40      -2.833   8.913   2.040  1.00  0.00          C 
HETATM 1779  C   PTH A  40      -2.830   8.926   2.030  1.00  0.00          C 
HETATM 1780  C   PTH A  40      -2.828   8.935   2.024  1.00  0.00          C 
TER
HETATM 1781  C   PTH A  41      -4.111   9.031   4.932  1.00  0.00          C 
HETATM 1782  C   PTH A  41      -4.127   9.029   4.933  1.00  0.00          C 
HETATM 1783  C   PTH A  41      -4.142   9.027   4.934  1.00  0.00          C 
HETATM 1784  C   PTH A  41      -4.158   9.025   4.935  1.00  0.00          C 
HETATM 1785  C   PTH A  41      -4.174   9.023   4.936  1.00  0.00          C 
HETATM 1786  C   PTH A  41      -4.190   9.021   4.937  1.00  0.00          C 
HETATM 1787  C   PTH A  41      -4.205   9.019   4.938  1.00  0.00          C 
HETATM 1788  C   PTH A  41      -4.221   9.017   4.939  1.00  0.00          C 
HETATM 1789  C   PTH A  41      -4.237   9.016   4.940  1.00  0.00          C 
HETATM 1790  C   PTH A  41      -4.252   9.014   4.941  1.00  0.00          C 
HETATM 1791  C   PTH A  41      -4.268   9.012   4.942  1.00  0.00          C 
HETATM 1792  C   PTH A  41      -4.284   9.010   4.943  1.00  0.00          C 
HETATM 1793  C   PTH A  41      -4.300   9.008   4.944  1.00  0.00          C 
HETATM 1794  C   PTH A  41      -4.315   9.006   4.945  1.00  0.00          C 
HETATM 1795  C   PTH A  41      -4.331   9.005   4.946  1.00  0.00          C 
HETATM 1796  C   PTH A  41      -4.347   9.003   4.947  1.00  0.00          C 
HETATM 1797  C   PTH A  41      -4.363   9.001   4.948  1.00  0.00          C 
HETATM 1798  C   PTH A  41      -4.378   8.999   4.949  1.00  0.00          C 
HETATM 1799  C   PTH A  41      -4.394   8.998   4.950  1.00  0.00          C 
HETATM 1800  C   PTH A  41      -4.410   8.996   4.951  1.00  0.00          C 
HETATM 1801  C   PTH A  41      -4.426   8.994   4.952  1.00  0.00          C 
HETATM 1802  C   PTH A  41      -4.441   8.993   4.953  1.00  0.00          C 
HETATM 1803  C   PTH A  41      -4.457   8.991   4.954  1.00  0.00          C 
HETATM 1804  C   PTH A  41      -4.473   8.989   4.955  1.00  0.00          C 
HETATM 1805  C   PTH A  41      -4.489   8.987   4.956  1.00  0.00          C 
HETATM 1806  C   PTH A  41      -4.504   8.985   4.957  1.00  0.00          C 
HETATM 1807  C   PTH A  41      -4.520   8.983   4.958  1.00  0.00          C 
HETATM 1808  C   PTH A  41      -4.536   8.981   4.959  1.00  0.00          C 
HETATM 1809  C   PTH A  41      -4.552   8.979   4.960  1.00  0.00          C 
HETATM 1810  C   PTH A  41      -4.567   8.977   4.961  1.00  0.00          C 
HETATM 1811  C   PTH A  41      -4.583   8.975   4.962  1.00  0.00          C 
HETATM 1812  C   PTH A  41      -4.599   8.972   4.963  1.00  0.00          C 
HETATM 1813  C   PTH A  41      -4.614   8.970   4.963  1.00  0.00          C 
HETATM 1814  C   PTH A  41      -4.630   8.968   4.964  1.00  0.00          C 
HETATM 1815  C   PTH A  41      -4.646   8.965   4.965  1.00  0.00          C 
HETATM 1816  C   PTH A  41      -4.661   8.963   4.966  1.00  0.00          C 
HETATM 1817  C   PTH A  41      -4.677   8.960   4.967  1.00  0.00          C 
HETATM 1818  C   PTH A  41      -4.693   8.958   4.968  1.00  0.00          C 
HETATM 1819  C   PTH A  41      -4.708   8.955   4.968  1.00  0.00          C 
HETATM 1820  C   PTH A  41      -4.724   8.953   4.969  1.00  0.00          C 
HETATM 1821  C   PTH A  41      -4.740   8.950   4.970  1.00  0.00          C 
HETATM 1822  C   PTH A  41      -4.755   8.947   4.971  1.00  0.00          C 
HETATM 1823  C   PTH A  41      -4.771   8.945   4.972  1.00  0.00          C 
HETATM 1824  C   PTH A  41      -4.786   8.942   4.973  1.00  0.00          C 
HETATM 1825  C   PTH A  41      -4.802   8.940   4.973  1.00  0.00          C 
HETATM 1826  C   PTH A  41      -4.818   8.937   4.974  1.00  0.00          C 
HETATM 1827  C   PTH A  41      -4.833   8.934   4.975  1.00  0.00          C 
HETATM 1828  C   PTH A  41      -4.849   8.932   4.976  1.00  0.00          C 
HETATM 1829  C   PTH A  41      -4.870   8.928   4.977  1.00  0.00          C 
TER
HETATM 1830  C   PTH A  42      -4.111   9.031   4.932  1.00  0.00          C 
HETATM 1831  C   PTH A  42      -4.095   9.032   4.931  1.00  0.00          C 
HETATM 1832  C   PTH A  42      -4.079   9.034   4.930  1.00  0.00          C 
HETATM 1833  C   PTH A  42      -4.064   9.036   4.929  1.00  0.00          C 
HETATM 1834  C   PTH A  42      -4.048   9.038   4.928  1.00  0.00          C 
HETATM 1835  C   PTH A  42      -4.032   9.040   4.927  1.00  0.00          C 
HETATM 1836  C   PTH A  42      -4.017   9.042   4.926  1.00  0.00          C 
HETATM 1837  C   PTH A  42      -4.001   9.044   4.925  1.00  0.00          C 
HETATM 1838  C   PTH A  42      -3.985   9.046   4.924  1.00  0.00          C 
HETATM 1839  C   PTH A  42      -3.969   9.048   4.923  1.00  0.00          C 
HETATM 1840  C   PTH A  42      -3.954   9.049   4.922  1.00  0.00          C 
HETATM 1841  C   PTH A  42      -3.938   9.051   4.921  1.00  0.00          C 
HETATM 1842  C   PTH A  42      -3.922   9.053   4.920  1.00  0.00          C 
HETATM 1843  C   PTH A  42      -3.906   9.055   4.919  1.00  0.00          C 
HETATM 1844  C   PTH A  42      -3.891   9.057   4.917  1.00  0.00          C 
HETATM 1845  C   PTH A  42      -3.875   9.059   4.916  1.00  0.00          C 
HETATM 1846  C   PTH A  42      -3.859   9.060   4.915  1.00  0.00          C 
HETATM 1847  C   PTH A  42      -3.843   9.062   4.914  1.00  0.00          C 
HETATM 1848  C   PTH A  42      -3.828   9.064   4.913  1.00  0.00          C 
HETATM 1849  C   PTH A  42      -3.812   9.066   4.912  1.00  0.00          C 
HETATM 1850  C   PTH A  42      -3.796   9.067   4.911  1.00  0.00          C 
HETATM 1851  C   PTH A  42      -3.781   9.069   4.910  1.00  0.00          C 
HETATM 1852  C   PTH A  42      -3.765   9.071   4.909  1.00  0.00          C 
HETATM 1853  C   PTH A  42      -3.749   9.073   4.907  1.00  0.00          C 
HETATM 1854  C   PTH A  42      -3.733   9.075   4.906  1.00  0.00          C 
HETATM 1855  C   PTH A  42      -3.718   9.077   4.905  1.00  0.00          C 
HETATM 1856  C   PTH A  42      -3.702   9.079   4.904  1.00  0.00          C 
HETATM 1857  C   PTH A  42      -3.686   9.081   4.903  1.00  0.00          C 
HETATM 1858  C   PTH A  42      -3.671   9.083   4.902  1.00  0.00          C 
HETATM 1859  C   PTH A  42      -3.655   9.086   4.901  1.00  0.00          C 
HETATM 1860  C   PTH A  42      -3.639   9.088   4.900  1.00  0.00          C 
HETATM 1861  C   PTH A  42      -3.624   9.090   4.899  1.00  0.00          C 
HETATM 1862  C   PTH A  42      -3.608   9.093   4.898  1.00  0.00          C 
HETATM 1863  C   PTH A  42      -3.592   9.095   4.898  1.00  0.00          C 
HETATM 1864  C   PTH A  42      -3.577   9.098   4.897  1.00  0.00          C 
HETATM 1865  C   PTH A  42      -3.561   9.100   4.896  1.00  0.00          C 
HETATM 1866  C   PTH A  42      -3.545   9.103   4.895  1.00  0.00          C 
HETATM 1867  C   PTH A  42      -3.530   9.105   4.894  1.00  0.00          C 
HETATM 1868  C   PTH A  42      -3.514   9.108   4.893  1.00  0.00          C 
HETATM 1869  C   PTH A  42      -3.498   9.110   4.892  1.00  0.00          C 
HETATM 1870  C   PTH A  42      -3.483   9.113   4.891  1.00  0.00          C 
HETATM 1871  C   PTH A  42      -3.467   9.115   4.891  1.00  0.00          C 
HETATM 1872  C   PTH A  42      -3.451   9.118   4.890  1.00  0.00          C 
HETATM 1873  C   PTH A  42      -3.436   9.121   4.889  1.00  0.00          C 
HETATM 1874  C   PTH A  42      -3.420   9.123   4.888  1.00  0.00          C 
HETATM 1875  C   PTH A  42      -3.404   9.126   4.887  1.00  0.00          C 
HETATM 1876  C   PTH A  42      -3.389   9.128   4.886  1.00  0.00          C 
HETATM 1877  C   PTH A  42      -3.373   9.131   4.886  1.00  0.00          C 
HETATM 1878  C   PTH A  42      -3.358   9.134   4.885  1.00  0.00          C 
TER
HETATM 1879  C   PTH A  43      -7.723  10.177   7.490  1.00  0.00          C 
HETATM 1880  C   PTH A  43      -7.728  10.177   7.505  1.00  0.00          C 
HETATM 1881  C   PTH A  43      -7.733  10.176   7.520  1.00  0.00          C 
HETATM 1882  C   PTH A  43      -7.738  10.175   7.536  1.00  0.00          C 
HETATM 1883  C   PTH A  43      -7.743  10.175   7.551  1.00  0.00          C 
HETATM 1884  C   PTH A  43      -7.748  10.174   7.566  1.00  0.00          C 
HETATM 1885  C   PTH A  43      -7.753  10.174   7.581  1.00  0.00          C 
HETATM 1886  C   PTH A  43      -7.758  10.173   7.596  1.00  0.00          C 
HETATM 1887  C   PTH A  43      -7.763  10.173   7.611  1.00  0.00          C 
HETATM 1888  C   PTH A  43      -7.768  10.172   7.626  1.00  0.00          C 
HETATM 1889  C   PTH A  43      -7.773  10.172   7.641  1.00  0.00          C 
HETATM 1890  C   PTH A  43      -7.778  10.171   7.656  1.00  0.00          C 
HETATM 1891  C   PTH A  43      -7.783  10.171   7.671  1.00  0.00          C 
HETATM 1892  C   PTH A  43      -7.788  10.170   7.686  1.00  0.00          C 
HETATM 1893  C   PTH A  43      -7.793  10.169   7.701  1.00  0.00          C 
HETATM 1894  C   PTH A  43      -7.798  10.169   7.716  1.00  0.00          C 
HETATM 1895  C   PTH A  43      -7.803  10.168   7.731  1.00  0.00          C 
HETATM 1896  C   PTH A  43      -7.808  10.168   7.747  1.00  0.00          C 
HETATM 1897  C   PTH A  43      -7.813  10.167   7.762  1.00  0.00          C 
HETATM 1898  C   PTH A  43      -7.818  10.167   7.777  1.00  0.00          C 
HETATM 1899  C   PTH A  43      -7.823  10.166   7.792  1.00  0.00          C 
HETATM 1900  C   PTH A  43      -7.828  10.166   7.807  1.00  0.00          C 
HETATM 1901  C   PTH A  43      -7.833  10.165   7.822  1.00  0.00          C 
HETATM 1902  C   PTH A  43      -7.839  10.164   7.841  1.00  0.00          C 
TER
HETATM 1903  C   PTH A  44      -7.723  10.177   7.490  1.00  0.00          C 
HETATM 1904  C   PTH A  44      -7.718  10.178   7.475  1.00  0.00          C 
HETATM 1905  C   PTH A  44      -7.714  10.178   7.460  1.00  0.00          C 
HETATM 1906  C   PTH A  44      -7.709  10.179   7.445  1.00  0.00          C 
HETATM 1907  C   PTH A  44      -7.704  10.179   7.430  1.00  0.00          C 
HETATM 1908  C   PTH A  44      -7.699  10.180   7.415  1.00  0.00          C 
HETATM 1909  C   PTH A  44      -7.694  10.180   7.400  1.00  0.00          C 
HETATM 1910  C   PTH A  44      -7.689  10.181   7.385  1.00  0.00          C 
HETATM 1911  C   PTH A  44      -7.684  10.181   7.370  1.00  0.00          C 
HETATM 1912  C   PTH A  44      -7.679  10.182   7.355  1.00  0.00          C 
HETATM 1913  C   PTH A  44      -7.674  10.182   7.340  1.00  0.00          C 
HETATM 1914  C   PTH A  44      -7.669  10.183   7.324  1.00  0.00          C 
HETATM 1915  C   PTH A  44      -7.664  10.183   7.309  1.00  0.00          C 
HETATM 1916  C   PTH A  44      -7.659  10.184   7.294  1.00  0.00          C 
HETATM 1917  C   PTH A  44      -7.654  10.184   7.279  1.00  0.00          C 
HETATM 1918  C   PTH A  44      -7.650  10.185   7.264  1.00  0.00          C 
HETATM 1919  C   PTH A  44      -7.645  10.185   7.249  1.00  0.00          C 
HETATM 1920  C   PTH A  44      -7.640  10.186   7.234  1.00  0.00          C 
HETATM 1921  C   PTH A  44      -7.635  10.186   7.219  1.00  0.00          C 
HETATM 1922  C   PTH A  44      -7.630  10.186   7.204  1.00  0.00          C 
HETATM 1923  C   PTH A  44      -7.625  10.187   7.189  1.00  0.00          C 
HETATM 1924  C   PTH A  44      -7.621  10.187   7.173  1.00  0.00          C 
HETATM 1925  C   PTH A  44      -7.616  10.188   7.158  1.00  0.00          C 
HETATM 1926  C   PTH A  44      -7.611  10.188   7.143  1.00  0.00          C 
HETATM 1927  C   PTH A  44      -7.606  10.189   7.128  1.00  0.00          C 
HETATM 1928  C   PTH A  44      -7.601  10.189   7.113  1.00  0.00          C 
HETATM 1929  C   PTH A  44      -7.596  10.190   7.098  1.00  0.00          C 
HETATM 1930  C   PTH A  44      -7.591  10.190   7.083  1.00  0.00          C 
HETATM 1931  C   PTH A  44      -7.586  10.191   7.068  1.00  0.00          C 
HETATM 1932  C   PTH A  44      -7.581  10.191   7.053  1.00  0.00          C 
HETATM 1933  C   PTH A  44      -7.576  10.192   7.038  1.00  0.00          C 
HETATM 1934  C   PTH A  44      -7.571  10.193   7.023  1.00  0.00          C 
HETATM 1935  C   PTH A  44      -7.566  10.193   7.008  1.00  0.00          C 
HETATM 1936  C   PTH A  44      -7.561  10.194   6.992  1.00  0.00          C 
HETATM 1937  C   PTH A  44      -7.556  10.195   6.977  1.00  0.00          C 
HETATM 1938  C   PTH A  44      -7.551  10.195   6.962  1.00  0.00          C 
HETATM 1939  C   PTH A  44      -7.546  10.196   6.947  1.00  0.00          C 
HETATM 1940  C   PTH A  44      -7.541  10.197   6.932  1.00  0.00          C 
HETATM 1941  C   PTH A  44      -7.536  10.197   6.917  1.00  0.00          C 
HETATM 1942  C   PTH A  44      -7.531  10.198   6.902  1.00  0.00          C 
HETATM 1943  C   PTH A  44      -7.526  10.199   6.887  1.00  0.00          C 
HETATM 1944  C   PTH A  44      -7.521  10.200   6.872  1.00  0.00          C 
HETATM 1945  C   PTH A  44      -7.516  10.200   6.857  1.00  0.00          C 
HETATM 1946  C   PTH A  44      -7.511  10.201   6.842  1.00  0.00          C 
HETATM 1947  C   PTH A  44      -7.503  10.202   6.818  1.00  0.00          C 
TER
HETATM 1948  C   PTH A  45      -5.095   8.206   1.137  1.00  0.00          C 
HETATM 1949  C   PTH A  45      -5.097   8.192   1.144  1.00  0.00          C 
HETATM 1950  C   PTH A  45      -5.100   8.179   1.152  1.00  0.00          C 
HETATM 1951  C   PTH A  45      -5.102   8.165   1.160  1.00  0.00          C 
HETATM 1952  C   PTH A  45      -5.104   8.151   1.168  1.00  0.00          C 
HETATM 1953  C   PTH A  45      -5.107   8.138   1.176  1.00  0.00          C 
HETATM 1954  C   PTH A  45      -5.109   8.124   1.183  1.00  0.00          C 
HETATM 1955  C   PTH A  45      -5.112   8.110   1.191  1.00  0.00          C 
HETATM 1956  C   PTH A  45      -5.114   8.097   1.199  1.00  0.00          C 
HETATM 1957  C   PTH A  45      -5.117   8.083   1.207  1.00  0.00          C 
HETATM 1958  C   PTH A  45      -5.119   8.070   1.214  1.00  0.00          C 
HETATM 1959  C   PTH A  45      -5.122   8.056   1.222  1.00  0.00          C 
HETATM 1960  C   PTH A  45      -5.124   8.042   1.230  1.00  0.00          C 
HETATM 1961  C   PTH A  45      -5.127   8.029   1.237  1.00  0.00          C 
HETATM 1962  C   PTH A  45      -5.129   8.015   1.245  1.00  0.00          C 
HETATM 1963  C   PTH A  45      -5.132   8.001   1.253  1.00  0.00          C 
HETATM 1964  C   PTH A  45      -5.134   7.988   1.260  1.00  0.00          C 
HETATM 1965  C   PTH A  45      -5.137   7.974   1.268  1.00  0.00          C 
HETATM 1966  C   PTH A  45      -5.139   7.960   1.276  1.00  0.00          C 
HETATM 1967  C   PTH A  45      -5.142   7.946   1.283  1.00  0.00          C 
HETATM 1968  C   PTH A  45      -5.144   7.933   1.291  1.00  0.00          C 
HETATM 1969  C   PTH A  45      -5.147   7.919   1.299  1.00  0.00          C 
HETATM 1970  C   PTH A  45      -5.149   7.905   1.306  1.00  0.00          C 
HETATM 1971  C   PTH A  45      -5.152   7.892   1.314  1.00  0.00          C 
HETATM 1972  C   PTH A  45      -5.154   7.878   1.322  1.00  0.00          C 
HETATM 1973  C   PTH A  45      -5.157   7.864   1.329  1.00  0.00          C 
HETATM 1974  C   PTH A  45      -5.159   7.851   1.337  1.00  0.00          C 
HETATM 1975  C   PTH A  45      -5.162   7.837   1.345  1.00  0.00          C 
HETATM 1976  C   PTH A  45      -5.164   7.823   1.352  1.00  0.00          C 
HETATM 1977  C   PTH A  45      -5.167   7.810   1.360  1.00  0.00          C 
HETATM 1978  C   PTH A  45      -5.169   7.796   1.368  1.00  0.00          C 
HETATM 1979  C   PTH A  45      -5.172   7.783   1.376  1.00  0.00          C 
HETATM 1980  C   PTH A  45      -5.174   7.769   1.383  1.00  0.00          C 
HETATM 1981  C   PTH A  45      -5.177   7.755   1.391  1.00  0.00          C 
HETATM 1982  C   PTH A  45      -5.179   7.742   1.399  1.00  0.00          C 
HETATM 1983  C   PTH A  45      -5.182   7.728   1.406  1.00  0.00          C 
HETATM 1984  C   PTH A  45      -5.184   7.714   1.414  1.00  0.00          C 
HETATM 1985  C   PTH A  45      -5.187   7.700   1.421  1.00  0.00          C 
HETATM 1986  C   PTH A  45      -5.190   7.687   1.429  1.00  0.00          C 
HETATM 1987  C   PTH A  45      -5.192   7.673   1.436  1.00  0.00          C 
HETATM 1988  C   PTH A  45      -5.195   7.659   1.443  1.00  0.00          C 
HETATM 1989  C   PTH A  45      -5.198   7.645   1.450  1.00  0.00          C 
HETATM 1990  C   PTH A  45      -5.200   7.631   1.458  1.00  0.00          C 
HETATM 1991  C   PTH A  45      -5.203   7.617   1.465  1.00  0.00          C 
HETATM 1992  C   PTH A  45      -5.206   7.603   1.472  1.00  0.00          C 
HETATM 1993  C   PTH A  45      -5.209   7.589   1.479  1.00  0.00          C 
HETATM 1994  C   PTH A  45      -5.212   7.575   1.486  1.00  0.00          C 
HETATM 1995  C   PTH A  45      -5.215   7.562   1.493  1.00  0.00          C 
HETATM 1996  C   PTH A  45      -5.217   7.548   1.500  1.00  0.00          C 
HETATM 1997  C   PTH A  45      -5.221   7.529   1.510  1.00  0.00          C 
TER
HETATM 1998  C   PTH A  46      -5.095   8.206   1.137  1.00  0.00          C 
HETATM 1999  C   PTH A  46      -5.092   8.219   1.129  1.00  0.00          C 
HETATM 2000  C   PTH A  46      -5.090   8.233   1.121  1.00  0.00          C 
HETATM 2001  C   PTH A  46      -5.088   8.247   1.113  1.00  0.00          C 
HETATM 2002  C   PTH A  46      -5.085   8.260   1.105  1.00  0.00          C 
HETATM 2003  C   PTH A  46      -5.083   8.274   1.097  1.00  0.00          C 
HETATM 2004  C   PTH A  46      -5.080   8.287   1.089  1.00  0.00          C 
HETATM 2005  C   PTH A  46      -5.078   8.301   1.081  1.00  0.00          C 
HETATM 2006  C   PTH A  46      -5.076   8.314   1.073  1.00  0.00          C 
HETATM 2007  C   PTH A  46      -5.073   8.328   1.065  1.00  0.00          C 
HETATM 2008  C   PTH A  46      -5.071   8.341   1.057  1.00  0.00          C 
HETATM 2009  C   PTH A  46      -5.069   8.353   1.050  1.00  0.00          C 
TER
HETATM 2010  C   PTH A  47      -3.028   9.174   5.568  1.00  0.00          C 
HETATM 2011  C   PTH A  47      -3.021   9.175   5.582  1.00  0.00          C 
HETATM 2012  C   PTH A  47      -3.014   9.176   5.596  1.00  0.00          C 
HETATM 2013  C   PTH A  47      -3.007   9.177   5.610  1.00  0.00          C 
HETATM 2014  C   PTH A  47      -3.000   9.178   5.625  1.00  0.00          C 
HETATM 2015  C   PTH A  47      -2.994   9.179   5.639  1.00  0.00          C 
HETATM 2016  C   PTH A  47      -2.987   9.180   5.653  1.00  0.00          C 
HETATM 2017  C   PTH A  47      -2.980   9.181   5.667  1.00  0.00          C 
HETATM 2018  C   PTH A  47      -2.973   9.182   5.682  1.00  0.00          C 
HETATM 2019  C   PTH A  47      -2.966   9.183   5.696  1.00  0.00          C 
HETATM 2020  C   PTH A  47      -2.959   9.184   5.710  1.00  0.00          C 
HETATM 2021  C   PTH A  47      -2.952   9.185   5.724  1.00  0.00          C 
HETATM 2022  C   PTH A  47      -2.945   9.186   5.739  1.00  0.00          C 
HETATM 2023  C   PTH A  47      -2.938   9.187   5.753  1.00  0.00          C 
HETATM 2024  C   PTH A  47      -2.931   9.188   5.767  1.00  0.00          C 
HETATM 2025  C   PTH A  47      -2.924   9.189   5.781  1.00  0.00          C 
HETATM 2026  C   PTH A  47      -2.917   9.190   5.796  1.00  0.00          C 
HETATM 2027  C   PTH A  47      -2.910   9.191   5.810  1.00  0.00          C 
HETATM 2028  C   PTH A  47      -2.903   9.192   5.824  1.00  0.00          C 
HETATM 2029  C   PTH A  47      -2.896   9.193   5.838  1.00  0.00          C 
HETATM 2030  C   PTH A  47      -2.889   9.194   5.852  1.00  0.00          C 
HETATM 2031  C   PTH A  47      -2.882   9.195   5.867  1.00  0.00          C 
HETATM 2032  C   PTH A  47      -2.875   9.196   5.881  1.00  0.00          C 
HETATM 2033  C   PTH A  47      -2.868   9.197   5.895  1.00  0.00          C 
HETATM 2034  C   PTH A  47      -2.862   9.198   5.909  1.00  0.00          C 
HETATM 2035  C   PTH A  47      -2.855   9.199   5.924  1.00  0.00          C 
HETATM 2036  C   PTH A  47      -2.848   9.200   5.938  1.00  0.00          C 
HETATM 2037  C   PTH A  47      -2.842   9.201   5.953  1.00  0.00          C 
HETATM 2038  C   PTH A  47      -2.835   9.202   5.967  1.00  0.00          C 
HETATM 2039  C   PTH A  47      -2.828   9.203   5.981  1.00  0.00          C 
HETATM 2040  C   PTH A  47      -2.822   9.204   5.996  1.00  0.00          C 
HETATM 2041  C   PTH A  47      -2.815   9.205   6.010  1.00  0.00          C 
HETATM 2042  C   PTH A  47      -2.809   9.206   6.025  1.00  0.00          C 
HETATM 2043  C   PTH A  47      -2.803   9.207   6.039  1.00  0.00          C 
HETATM 2044  C   PTH A  47      -2.796   9.208   6.054  1.00  0.00          C 
HETATM 2045  C   PTH A  47      -2.790   9.209   6.068  1.00  0.00          C 
HETATM 2046  C   PTH A  47      -2.783   9.210   6.083  1.00  0.00          C 
HETATM 2047  C   PTH A  47      -2.777   9.211   6.097  1.00  0.00          C 
HETATM 2048  C   PTH A  47      -2.771   9.212   6.112  1.00  0.00          C 
HETATM 2049  C   PTH A  47      -2.764   9.213   6.126  1.00  0.00          C 
HETATM 2050  C   PTH A  47      -2.758   9.214   6.141  1.00  0.00          C 
HETATM 2051  C   PTH A  47      -2.752   9.215   6.155  1.00  0.00          C 
HETATM 2052  C   PTH A  47      -2.746   9.216   6.170  1.00  0.00          C 
HETATM 2053  C   PTH A  47      -2.739   9.217   6.185  1.00  0.00          C 
HETATM 2054  C   PTH A  47      -2.733   9.218   6.199  1.00  0.00          C 
HETATM 2055  C   PTH A  47      -2.727   9.219   6.214  1.00  0.00          C 
HETATM 2056  C   PTH A  47      -2.720   9.220   6.228  1.00  0.00          C 
HETATM 2057  C   PTH A  47      -2.714   9.221   6.243  1.00  0.00          C 
TER
HETATM 2058  C   PTH A  48      -3.028   9.174   5.568  1.00  0.00          C 
HETATM 2059  C   PTH A  48      -3.035   9.173   5.553  1.00  0.00          C 
HETATM 2060  C   PTH A  48      -3.042   9.172   5.539  1.00  0.00          C 
HETATM 2061  C   PTH A  48      -3.049   9.171   5.525  1.00  0.00          C 
HETATM 2062  C   PTH A  48      -3.056   9.170   5.510  1.00  0.00          C 
HETATM 2063  C   PTH A  48      -3.062   9.169   5.496  1.00  0.00          C 
HETATM 2064  C   PTH A  48      -3.069   9.168   5.482  1.00  0.00          C 
HETATM 2065  C   PTH A  48      -3.076   9.167   5.468  1.00  0.00          C 
HETATM 2066  C   PTH A  48      -3.083   9.166   5.453  1.00  0.00          C 
HETATM 2067  C   PTH A  48      -3.090   9.165   5.439  1.00  0.00          C 
HETATM 2068  C   PTH A  48      -3.097   9.164   5.425  1.00  0.00          C 
HETATM 2069  C   PTH A  48      -3.104   9.163   5.411  1.00  0.00          C 
HETATM 2070  C   PTH A  48      -3.110   9.162   5.396  1.00  0.00          C 
HETATM 2071  C   PTH A  48      -3.117   9.161   5.382  1.00  0.00          C 
HETATM 2072  C   PTH A  48      -3.124   9.159   5.368  1.00  0.00          C 
HETATM 2073  C   PTH A  48      -3.131   9.158   5.353  1.00  0.00          C 
HETATM 2074  C   PTH A  48      -3.138   9.157   5.339  1.00  0.00          C 
HETATM 2075  C   PTH A  48      -3.145   9.156   5.325  1.00  0.00          C 
HETATM 2076  C   PTH A  48      -3.151   9.155   5.311  1.00  0.00          C 
HETATM 2077  C   PTH A  48      -3.158   9.154   5.296  1.00  0.00          C 
HETATM 2078  C   PTH A  48      -3.165   9.153   5.282  1.00  0.00          C 
HETATM 2079  C   PTH A  48      -3.172   9.151   5.268  1.00  0.00          C 
HETATM 2080  C   PTH A  48      -3.179   9.150   5.253  1.00  0.00          C 
HETATM 2081  C   PTH A  48      -3.185   9.149   5.239  1.00  0.00          C 
HETATM 2082  C   PTH A  48      -3.192   9.148   5.225  1.00  0.00          C 
HETATM 2083  C   PTH A  48      -3.199   9.147   5.210  1.00  0.00          C 
HETATM 2084  C   PTH A  48      -3.206   9.146   5.196  1.00  0.00          C 
HETATM 2085  C   PTH A  48      -3.213   9.145   5.182  1.00  0.00          C 
HETATM 2086  C   PTH A  48      -3.220   9.144   5.168  1.00  0.00          C 
HETATM 2087  C   PTH A  48      -3.226   9.144   5.153  1.00  0.00          C 
HETATM 2088  C   PTH A  48      -3.233   9.143   5.139  1.00  0.00          C 
HETATM 2089  C   PTH A  48      -3.240   9.142   5.125  1.00  0.00          C 
HETATM 2090  C   PTH A  48      -3.247   9.142   5.110  1.00  0.00          C 
HETATM 2091  C   PTH A  48      -3.254   9.141   5.096  1.00  0.00          C 
HETATM 2092  C   PTH A  48      -3.261   9.140   5.082  1.00  0.00          C 
HETATM 2093  C   PTH A  48      -3.268   9.140   5.068  1.00  0.00          C 
HETATM 2094  C   PTH A  48      -3.275   9.139   5.053  1.00  0.00          C 
HETATM 2095  C   PTH A  48      -3.282   9.139   5.039  1.00  0.00          C 
HETATM 2096  C   PTH A  48      -3.289   9.138   5.025  1.00  0.00          C 
HETATM 2097  C   PTH A  48      -3.296   9.138   5.011  1.00  0.00          C 
HETATM 2098  C   PTH A  48      -3.303   9.137   4.996  1.00  0.00          C 
HETATM 2099  C   PTH A  48      -3.310   9.137   4.982  1.00  0.00          C 
HETATM 2100  C   PTH A  48      -3.317   9.136   4.968  1.00  0.00          C 
HETATM 2101  C   PTH A  48      -3.324   9.136   4.954  1.00  0.00          C 
HETATM 2102  C   PTH A  48      -3.331   9.135   4.939  1.00  0.00          C 
HETATM 2103  C   PTH A  48      -3.338   9.135   4.925  1.00  0.00          C 
HETATM 2104  C   PTH A  48      -3.345   9.134   4.911  1.00  0.00          C 
HETATM 2105  C   PTH A  48      -3.352   9.134   4.897  1.00  0.00          C 
HETATM 2106  C   PTH A  48      -3.358   9.134   4.885  1.00  0.00          C 
TER
HETATM 2107  C   PTH A  49       1.605   8.944   6.632  1.00  0.00          C 
HETATM 2108  C   PTH A  49       1.608   8.930   6.639  1.00  0.00          C 
HETATM 2109  C   PTH A  49       1.611   8.916   6.645  1.00  0.00          C 
HETATM 2110  C   PTH A  49       1.614   8.902   6.652  1.00  0.00          C 
HETATM 2111  C   PTH A  49       1.617   8.888   6.659  1.00  0.00          C 
HETATM 2112  C   PTH A  49       1.620   8.874   6.666  1.00  0.00          C 
HETATM 2113  C   PTH A  49       1.623   8.860   6.673  1.00  0.00          C 
HETATM 2114  C   PTH A  49       1.627   8.845   6.679  1.00  0.00          C 
HETATM 2115  C   PTH A  49       1.630   8.831   6.686  1.00  0.00          C 
HETATM 2116  C   PTH A  49       1.633   8.817   6.693  1.00  0.00          C 
HETATM 2117  C   PTH A  49       1.636   8.803   6.700  1.00  0.00          C 
HETATM 2118  C   PTH A  49       1.640   8.786   6.708  1.00  0.00          C 
TER
HETATM 2119  C   PTH A  50       1.605   8.944   6.632  1.00  0.00          C 
HETATM 2120  C   PTH A  50       1.602   8.958   6.625  1.00  0.00          C 
HETATM 2121  C   PTH A  50       1.599   8.972   6.618  1.00  0.00          C 
HETATM 2122  C   PTH A  50       1.597   8.986   6.611  1.00  0.00          C 
HETATM 2123  C   PTH A  50       1.594   9.000   6.604  1.00  0.00          C 
HETATM 2124  C   PTH A  50       1.591   9.014   6.597  1.00  0.00          C 
HETATM 2125  C   PTH A  50       1.588   9.028   6.590  1.00  0.00          C 
HETATM 2126  C   PTH A  50       1.585   9.042   6.583  1.00  0.00          C 
HETATM 2127  C   PTH A  50       1.582   9.056   6.577  1.00  0.00          C 
HETATM 2128  C   PTH A  50       1.579   9.070   6.570  1.00  0.00          C 
HETATM 2129  C   PTH A  50       1.576   9.084   6.563  1.00  0.00          C 
HETATM 2130  C   PTH A  50       1.573   9.098   6.556  1.00  0.00          C 
HETATM 2131  C   PTH A  50       1.570   9.111   6.549  1.00  0.00          C 
HETATM 2132  C   PTH A  50       1.567   9.125   6.542  1.00  0.00          C 
HETATM 2133  C   PTH A  50       1.564   9.139   6.535  1.00  0.00          C 
HETATM 2134  C   PTH A  50       1.562   9.153   6.528  1.00  0.00          C 
HETATM 2135  C   PTH A  50       1.559   9.167   6.521  1.00  0.00          C 
HETATM 2136  C   PTH A  50       1.556   9.181   6.514  1.00  0.00          C 
HETATM 2137  C   PTH A  50       1.553   9.195   6.507  1.00  0.00          C 
HETATM 2138  C   PTH A  50       1.550   9.209   6.500  1.00  0.00          C 
HETATM 2139  C   PTH A  50       1.547   9.223   6.493  1.00  0.00          C 
HETATM 2140  C   PTH A  50       1.544   9.237   6.486  1.00  0.00          C 
HETATM 2141  C   PTH A  50       1.542   9.251   6.479  1.00  0.00          C 
HETATM 2142  C   PTH A  50       1.539   9.265   6.472  1.00  0.00          C 
HETATM 2143  C   PTH A  50       1.536   9.279   6.465  1.00  0.00          C 
HETATM 2144  C   PTH A  50       1.533   9.293   6.458  1.00  0.00          C 
HETATM 2145  C   PTH A  50       1.530   9.307   6.451  1.00  0.00          C 
HETATM 2146  C   PTH A  50       1.527   9.321   6.444  1.00  0.00          C 
HETATM 2147  C   PTH A  50       1.524   9.335   6.437  1.00  0.00          C 
HETATM 2148  C   PTH A  50       1.521   9.349   6.430  1.00  0.00          C 
HETATM 2149  C   PTH A  50       1.518   9.363   6.423  1.00  0.00          C 
HETATM 2150  C   PTH A  50       1.515   9.377   6.417  1.00  0.00          C 
HETATM 2151  C   PTH A  50       1.512   9.391   6.410  1.00  0.00          C 
HETATM 2152  C   PTH A  50       1.509   9.405   6.403  1.00  0.00          C 
HETATM 2153  C   PTH A  50       1.507   9.419   6.396  1.00  0.00          C 
HETATM 2154  C   PTH A  50       1.504   9.433   6.389  1.00  0.00          C 
HETATM 2155  C   PTH A  50       1.501   9.447   6.381  1.00  0.00          C 
HETATM 2156  C   PTH A  50       1.498   9.461   6.374  1.00  0.00          C 
HETATM 2157  C   PTH A  50       1.496   9.474   6.367  1.00  0.00          C 
HETATM 2158  C   PTH A  50       1.493   9.488   6.359  1.00  0.00          C 
HETATM 2159  C   PTH A  50       1.490   9.502   6.352  1.00  0.00          C 
HETATM 2160  C   PTH A  50       1.488   9.516   6.345  1.00  0.00          C 
HETATM 2161  C   PTH A  50       1.485   9.530   6.337  1.00  0.00          C 
HETATM 2162  C   PTH A  50       1.483   9.543   6.330  1.00  0.00          C 
HETATM 2163  C   PTH A  50       1.480   9.557   6.322  1.00  0.00          C 
HETATM 2164  C   PTH A  50       1.477   9.571   6.315  1.00  0.00          C 
HETATM 2165  C   PTH A  50       1.475   9.585   6.307  1.00  0.00          C 
HETATM 2166  C   PTH A  50       1.472   9.598   6.300  1.00  0.00          C 
HETATM 2167  C   PTH A  50       1.469   9.617   6.289  1.00  0.00          C 
TER
HETATM 2168  C   PTH A  51      -5.100   9.341   5.180  1.00  0.00          C 
HETATM 2169  C   PTH A  51      -5.093   9.328   5.174  1.00  0.00          C 
HETATM 2170  C   PTH A  51      -5.086   9.315   5.168  1.00  0.00          C 
HETATM 2171  C   PTH A  51      -5.078   9.302   5.162  1.00  0.00          C 
HETATM 2172  C   PTH A  51      -5.071   9.290   5.156  1.00  0.00          C 
HETATM 2173  C   PTH A  51      -5.064   9.277   5.150  1.00  0.00          C 
HETATM 2174  C   PTH A  51      -5.057   9.264   5.144  1.00  0.00          C 
HETATM 2175  C   PTH A  51      -5.050   9.251   5.137  1.00  0.00          C 
HETATM 2176  C   PTH A  51      -5.043   9.238   5.131  1.00  0.00          C 
HETATM 2177  C   PTH A  51      -5.036   9.226   5.125  1.00  0.00          C 
HETATM 2178  C   PTH A  51      -5.029   9.213   5.119  1.00  0.00          C 
HETATM 2179  C   PTH A  51      -5.022   9.200   5.112  1.00  0.00          C 
HETATM 2180  C   PTH A  51      -5.015   9.187   5.106  1.00  0.00          C 
HETATM 2181  C   PTH A  51      -5.008   9.175   5.100  1.00  0.00          C 
HETATM 2182  C   PTH A  51      -5.001   9.162   5.093  1.00  0.00          C 
HETATM 2183  C   PTH A  51      -4.994   9.149   5.087  1.00  0.00          C 
HETATM 2184  C   PTH A  51      -4.986   9.136   5.081  1.00  0.00          C 
HETATM 2185  C   PTH A  51      -4.979   9.124   5.074  1.00  0.00          C 
HETATM 2186  C   PTH A  51      -4.972   9.111   5.068  1.00  0.00          C 
HETATM 2187  C   PTH A  51      -4.965   9.098   5.062  1.00  0.00          C 
HETATM 2188  C   PTH A  51      -4.958   9.086   5.055  1.00  0.00          C 
HETATM 2189  C   PTH A  51      -4.951   9.073   5.049  1.00  0.00          C 
HETATM 2190  C   PTH A  51      -4.944   9.060   5.043  1.00  0.00          C 
HETATM 2191  C   PTH A  51      -4.937   9.047   5.036  1.00  0.00          C 
HETATM 2192  C   PTH A  51      -4.930   9.035   5.030  1.00  0.00          C 
HETATM 2193  C   PTH A  51      -4.923   9.022   5.024  1.00  0.00          C 
HETATM 2194  C   PTH A  51      -4.916   9.009   5.017  1.00  0.00          C 
HETATM 2195  C   PTH A  51      -4.909   8.997   5.011  1.00  0.00          C 
HETATM 2196  C   PTH A  51      -4.901   8.984   5.005  1.00  0.00          C 
HETATM 2197  C   PTH A  51      -4.894   8.971   4.998  1.00  0.00          C 
HETATM 2198  C   PTH A  51      -4.887   8.958   4.992  1.00  0.00          C 
HETATM 2199  C   PTH A  51      -4.880   8.946   4.986  1.00  0.00          C 
HETATM 2200  C   PTH A  51      -4.870   8.928   4.977  1.00  0.00          C 
TER
HETATM 2201  C   PTH A  52      -5.100   9.341   5.180  1.00  0.00          C 
HETATM 2202  C   PTH A  52      -5.107   9.354   5.186  1.00  0.00          C 
HETATM 2203  C   PTH A  52      -5.114   9.367   5.191  1.00  0.00          C 
HETATM 2204  C   PTH A  52      -5.121   9.380   5.197  1.00  0.00          C 
HETATM 2205  C   PTH A  52      -5.128   9.393   5.203  1.00  0.00          C 
HETATM 2206  C   PTH A  52      -5.135   9.406   5.209  1.00  0.00          C 
HETATM 2207  C   PTH A  52      -5.142   9.419   5.215  1.00  0.00          C 
HETATM 2208  C   PTH A  52      -5.149   9.432   5.221  1.00  0.00          C 
HETATM 2209  C   PTH A  52      -5.157   9.445   5.227  1.00  0.00          C 
HETATM 2210  C   PTH A  52      -5.164   9.457   5.232  1.00  0.00          C 
HETATM 2211  C   PTH A  52      -5.171   9.470   5.238  1.00  0.00          C 
HETATM 2212  C   PTH A  52      -5.178   9.483   5.244  1.00  0.00          C 
HETATM 2213  C   PTH A  52      -5.185   9.496   5.250  1.00  0.00          C 
HETATM 2214  C   PTH A  52      -5.192   9.509   5.255  1.00  0.00          C 
HETATM 2215  C   PTH A  52      -5.199   9.522   5.261  1.00  0.00          C 
HETATM 2216  C   PTH A  52      -5.206   9.535   5.267  1.00  0.00          C 
HETATM 2217  C   PTH A  52      -5.213   9.548   5.272  1.00  0.00          C 
HETATM 2218  C   PTH A  52      -5.221   9.561   5.278  1.00  0.00          C 
HETATM 2219  C   PTH A  52      -5.228   9.574   5.284  1.00  0.00          C 
HETATM 2220  C   PTH A  52      -5.235   9.587   5.289  1.00  0.00          C 
HETATM 2221  C   PTH A  52      -5.242   9.600   5.295  1.00  0.00          C 
HETATM 2222  C   PTH A  52      -5.249   9.613   5.301  1.00  0.00          C 
HETATM 2223  C   PTH A  52      -5.256   9.627   5.306  1.00  0.00          C 
HETATM 2224  C   PTH A  52      -5.263   9.640   5.312  1.00  0.00          C 
HETATM 2225  C   PTH A  52      -5.270   9.653   5.317  1.00  0.00          C 
HETATM 2226  C   PTH A  52      -5.278   9.666   5.323  1.00  0.00          C 
HETATM 2227  C   PTH A  52      -5.285   9.679   5.329  1.00  0.00          C 
HETATM 2228  C   PTH A  52      -5.292   9.692   5.334  1.00  0.00          C 
HETATM 2229  C   PTH A  52      -5.299   9.705   5.340  1.00  0.00          C 
HETATM 2230  C   PTH A  52      -5.306   9.718   5.345  1.00  0.00          C 
HETATM 2231  C   PTH A  52      -5.313   9.731   5.351  1.00  0.00          C 
HETATM 2232  C   PTH A  52      -5.320   9.744   5.356  1.00  0.00          C 
HETATM 2233  C   PTH A  52      -5.327   9.757   5.362  1.00  0.00          C 
HETATM 2234  C   PTH A  52      -5.335   9.770   5.368  1.00  0.00          C 
HETATM 2235  C   PTH A  52      -5.342   9.783   5.373  1.00  0.00          C 
HETATM 2236  C   PTH A  52      -5.349   9.796   5.379  1.00  0.00          C 
HETATM 2237  C   PTH A  52      -5.356   9.809   5.384  1.00  0.00          C 
HETATM 2238  C   PTH A  52      -5.363   9.822   5.390  1.00  0.00          C 
HETATM 2239  C   PTH A  52      -5.370   9.835   5.396  1.00  0.00          C 
HETATM 2240  C   PTH A  52      -5.378   9.848   5.402  1.00  0.00          C 
HETATM 2241  C   PTH A  52      -5.385   9.861   5.407  1.00  0.00          C 
HETATM 2242  C   PTH A  52      -5.392   9.874   5.413  1.00  0.00          C 
HETATM 2243  C   PTH A  52      -5.399   9.887   5.419  1.00  0.00          C 
HETATM 2244  C   PTH A  52      -5.406   9.900   5.424  1.00  0.00          C 
HETATM 2245  C   PTH A  52      -5.413   9.913   5.429  1.00  0.00          C 
HETATM 2246  C   PTH A  52      -5.420   9.927   5.434  1.00  0.00          C 
HETATM 2247  C   PTH A  52      -5.427   9.940   5.439  1.00  0.00          C 
HETATM 2248  C   PTH A  52      -5.434   9.953   5.444  1.00  0.00          C 
HETATM 2249  C   PTH A  52      -5.441   9.967   5.449  1.00  0.00          C 
HETATM 2250  C   PTH A  52      -5.448   9.980   5.454  1.00  0.00          C 
HETATM 2251  C   PTH A  52      -5.455   9.993   5.458  1.00  0.00          C 
HETATM 2252  C   PTH A  52      -5.462  10.007   5.463  1.00  0.00          C 
HETATM 2253  C   PTH A  52      -5.469  10.020   5.468  1.00  0.00          C 
HETATM 2254  C   PTH A  52      -5.476  10.034   5.472  1.00  0.00          C 
HETATM 2255  C   PTH A  52      -5.483  10.047   5.477  1.00  0.00          C 
HETATM 2256  C   PTH A  52      -5.490  10.061   5.481  1.00  0.00          C 
HETATM 2257  C   PTH A  52      -5.497  10.074   5.486  1.00  0.00          C 
HETATM 2258  C   PTH A  52      -5.508  10.094   5.493  1.00  0.00          C 
TER
HETATM 2259  C   PTH A  53      -2.237   9.402   6.208  1.00  0.00          C 
HETATM 2260  C   PTH A  53      -2.252   9.396   6.209  1.00  0.00          C 
HETATM 2261  C   PTH A  53      -2.267   9.390   6.211  1.00  0.00          C 
HETATM 2262  C   PTH A  53      -2.282   9.385   6.212  1.00  0.00          C 
HETATM 2263  C   PTH A  53      -2.297   9.379   6.213  1.00  0.00          C 
HETATM 2264  C   PTH A  53      -2.311   9.373   6.214  1.00  0.00          C 
HETATM 2265  C   PTH A  53      -2.326   9.368   6.216  1.00  0.00          C 
HETATM 2266  C   PTH A  53      -2.341   9.362   6.217  1.00  0.00          C 
HETATM 2267  C   PTH A  53      -2.356   9.356   6.218  1.00  0.00          C 
HETATM 2268  C   PTH A  53      -2.370   9.351   6.219  1.00  0.00          C 
HETATM 2269  C   PTH A  53      -2.385   9.345   6.220  1.00  0.00          C 
HETATM 2270  C   PTH A  53      -2.400   9.339   6.221  1.00  0.00          C 
HETATM 2271  C   PTH A  53      -2.415   9.334   6.222  1.00  0.00          C 
HETATM 2272  C   PTH A  53      -2.430   9.328   6.223  1.00  0.00          C 
HETATM 2273  C   PTH A  53      -2.445   9.323   6.224  1.00  0.00          C 
HETATM 2274  C   PTH A  53      -2.459   9.317   6.225  1.00  0.00          C 
HETATM 2275  C   PTH A  53      -2.474   9.311   6.226  1.00  0.00          C 
HETATM 2276  C   PTH A  53      -2.489   9.306   6.228  1.00  0.00          C 
HETATM 2277  C   PTH A  53      -2.504   9.300   6.229  1.00  0.00          C 
HETATM 2278  C   PTH A  53      -2.519   9.295   6.230  1.00  0.00          C 
HETATM 2279  C   PTH A  53      -2.533   9.289   6.231  1.00  0.00          C 
HETATM 2280  C   PTH A  53      -2.548   9.283   6.232  1.00  0.00          C 
HETATM 2281  C   PTH A  53      -2.563   9.278   6.233  1.00  0.00          C 
HETATM 2282  C   PTH A  53      -2.578   9.272   6.234  1.00  0.00          C 
HETATM 2283  C   PTH A  53      -2.593   9.267   6.235  1.00  0.00          C 
HETATM 2284  C   PTH A  53      -2.608   9.261   6.236  1.00  0.00          C 
HETATM 2285  C   PTH A  53      -2.622   9.255   6.237  1.00  0.00          C 
HETATM 2286  C   PTH A  53      -2.637   9.250   6.238  1.00  0.00          C 
HETATM 2287  C   PTH A  53      -2.652   9.244   6.239  1.00  0.00          C 
HETATM 2288  C   PTH A  53      -2.667   9.239   6.240  1.00  0.00          C 
HETATM 2289  C   PTH A  53      -2.682   9.233   6.241  1.00  0.00          C 
HETATM 2290  C   PTH A  53      -2.696   9.227   6.242  1.00  0.00          C 
HETATM 2291  C   PTH A  53      -2.714   9.221   6.243  1.00  0.00          C 
TER
HETATM 2292  C   PTH A  54      -2.237   9.402   6.208  1.00  0.00          C 
HETATM 2293  C   PTH A  54      -2.223   9.407   6.206  1.00  0.00          C 
HETATM 2294  C   PTH A  54      -2.208   9.413   6.205  1.00  0.00          C 
HETATM 2295  C   PTH A  54      -2.193   9.419   6.204  1.00  0.00          C 
HETATM 2296  C   PTH A  54      -2.178   9.424   6.202  1.00  0.00          C 
HETATM 2297  C   PTH A  54      -2.164   9.430   6.201  1.00  0.00          C 
HETATM 2298  C   PTH A  54      -2.149   9.436   6.199  1.00  0.00          C 
HETATM 2299  C   PTH A  54      -2.134   9.442   6.198  1.00  0.00          C 
HETATM 2300  C   PTH A  54      -2.119   9.447   6.196  1.00  0.00          C 
HETATM 2301  C   PTH A  54      -2.105   9.453   6.195  1.00  0.00          C 
HETATM 2302  C   PTH A  54      -2.090   9.459   6.193  1.00  0.00          C 
HETATM 2303  C   PTH A  54      -2.075   9.464   6.192  1.00  0.00          C 
HETATM 2304  C   PTH A  54      -2.061   9.470   6.190  1.00  0.00          C 
HETATM 2305  C   PTH A  54      -2.046   9.476   6.189  1.00  0.00          C 
HETATM 2306  C   PTH A  54      -2.031   9.481   6.187  1.00  0.00          C 
HETATM 2307  C   PTH A  54      -2.016   9.487   6.186  1.00  0.00          C 
HETATM 2308  C   PTH A  54      -2.002   9.493   6.184  1.00  0.00          C 
HETATM 2309  C   PTH A  54      -1.987   9.499   6.183  1.00  0.00          C 
HETATM 2310  C   PTH A  54      -1.972   9.504   6.181  1.00  0.00          C 
HETATM 2311  C   PTH A  54      -1.957   9.510   6.179  1.00  0.00          C 
HETATM 2312  C   PTH A  54      -1.943   9.516   6.178  1.00  0.00          C 
HETATM 2313  C   PTH A  54      -1.928   9.522   6.176  1.00  0.00          C 
HETATM 2314  C   PTH A  54      -1.913   9.527   6.175  1.00  0.00          C 
HETATM 2315  C   PTH A  54      -1.899   9.533   6.173  1.00  0.00          C 
HETATM 2316  C   PTH A  54      -1.884   9.539   6.171  1.00  0.00          C 
HETATM 2317  C   PTH A  54      -1.869   9.544   6.170  1.00  0.00          C 
HETATM 2318  C   PTH A  54      -1.854   9.550   6.168  1.00  0.00          C 
HETATM 2319  C   PTH A  54      -1.840   9.556   6.166  1.00  0.00          C 
HETATM 2320  C   PTH A  54      -1.825   9.562   6.165  1.00  0.00          C 
HETATM 2321  C   PTH A  54      -1.810   9.567   6.163  1.00  0.00          C 
HETATM 2322  C   PTH A  54      -1.796   9.573   6.161  1.00  0.00          C 
HETATM 2323  C   PTH A  54      -1.781   9.579   6.160  1.00  0.00          C 
HETATM 2324  C   PTH A  54      -1.766   9.585   6.158  1.00  0.00          C 
HETATM 2325  C   PTH A  54      -1.751   9.590   6.157  1.00  0.00          C 
HETATM 2326  C   PTH A  54      -1.737   9.596   6.155  1.00  0.00          C 
HETATM 2327  C   PTH A  54      -1.722   9.602   6.153  1.00  0.00          C 
HETATM 2328  C   PTH A  54      -1.707   9.608   6.152  1.00  0.00          C 
HETATM 2329  C   PTH A  54      -1.693   9.613   6.150  1.00  0.00          C 
HETATM 2330  C   PTH A  54      -1.678   9.619   6.149  1.00  0.00          C 
HETATM 2331  C   PTH A  54      -1.663   9.625   6.147  1.00  0.00          C 
HETATM 2332  C   PTH A  54      -1.648   9.631   6.146  1.00  0.00          C 
HETATM 2333  C   PTH A  54      -1.634   9.636   6.145  1.00  0.00          C 
HETATM 2334  C   PTH A  54      -1.619   9.642   6.143  1.00  0.00          C 
HETATM 2335  C   PTH A  54      -1.604   9.648   6.141  1.00  0.00          C 
HETATM 2336  C   PTH A  54      -1.590   9.654   6.139  1.00  0.00          C 
HETATM 2337  C   PTH A  54      -1.575   9.659   6.137  1.00  0.00          C 
HETATM 2338  C   PTH A  54      -1.560   9.665   6.135  1.00  0.00          C 
HETATM 2339  C   PTH A  54      -1.546   9.671   6.133  1.00  0.00          C 
HETATM 2340  C   PTH A  54      -1.531   9.676   6.131  1.00  0.00          C 
HETATM 2341  C   PTH A  54      -1.516   9.682   6.129  1.00  0.00          C 
HETATM 2342  C   PTH A  54      -1.502   9.688   6.127  1.00  0.00          C 
HETATM 2343  C   PTH A  54      -1.487   9.694   6.125  1.00  0.00          C 
HETATM 2344  C   PTH A  54      -1.472   9.699   6.122  1.00  0.00          C 
HETATM 2345  C   PTH A  54      -1.458   9.705   6.120  1.00  0.00          C 
HETATM 2346  C   PTH A  54      -1.443   9.711   6.118  1.00  0.00          C 
HETATM 2347  C   PTH A  54      -1.428   9.716   6.116  1.00  0.00          C 
HETATM 2348  C   PTH A  54      -1.414   9.722   6.113  1.00  0.00          C 
HETATM 2349  C   PTH A  54      -1.397   9.729   6.110  1.00  0.00          C 
TER
HETATM 2350  C   PTH A  55      -3.095   9.650   6.658  1.00  0.00          C 
HETATM 2351  C   PTH A  55      -3.086   9.641   6.648  1.00  0.00          C 
HETATM 2352  C   PTH A  55      -3.077   9.631   6.639  1.00  0.00          C 
HETATM 2353  C   PTH A  55      -3.069   9.622   6.630  1.00  0.00          C 
HETATM 2354  C   PTH A  55      -3.060   9.613   6.620  1.00  0.00          C 
HETATM 2355  C   PTH A  55      -3.051   9.603   6.611  1.00  0.00          C 
HETATM 2356  C   PTH A  55      -3.043   9.594   6.601  1.00  0.00          C 
HETATM 2357  C   PTH A  55      -3.034   9.584   6.592  1.00  0.00          C 
HETATM 2358  C   PTH A  55      -3.025   9.575   6.583  1.00  0.00          C 
HETATM 2359  C   PTH A  55      -3.017   9.565   6.573  1.00  0.00          C 
HETATM 2360  C   PTH A  55      -3.008   9.556   6.564  1.00  0.00          C 
HETATM 2361  C   PTH A  55      -2.999   9.547   6.555  1.00  0.00          C 
HETATM 2362  C   PTH A  55      -2.990   9.537   6.545  1.00  0.00          C 
HETATM 2363  C   PTH A  55      -2.982   9.528   6.536  1.00  0.00          C 
HETATM 2364  C   PTH A  55      -2.973   9.519   6.527  1.00  0.00          C 
HETATM 2365  C   PTH A  55      -2.964   9.509   6.517  1.00  0.00          C 
HETATM 2366  C   PTH A  55      -2.955   9.500   6.508  1.00  0.00          C 
HETATM 2367  C   PTH A  55      -2.946   9.491   6.499  1.00  0.00          C 
HETATM 2368  C   PTH A  55      -2.937   9.481   6.489  1.00  0.00          C 
HETATM 2369  C   PTH A  55      -2.929   9.472   6.480  1.00  0.00          C 
HETATM 2370  C   PTH A  55      -2.920   9.463   6.471  1.00  0.00          C 
HETATM 2371  C   PTH A  55      -2.911   9.453   6.461  1.00  0.00          C 
HETATM 2372  C   PTH A  55      -2.902   9.444   6.452  1.00  0.00          C 
HETATM 2373  C   PTH A  55      -2.894   9.434   6.443  1.00  0.00          C 
HETATM 2374  C   PTH A  55      -2.885   9.424   6.433  1.00  0.00          C 
HETATM 2375  C   PTH A  55      -2.877   9.415   6.424  1.00  0.00          C 
HETATM 2376  C   PTH A  55      -2.868   9.405   6.415  1.00  0.00          C 
HETATM 2377  C   PTH A  55      -2.860   9.395   6.406  1.00  0.00          C 
HETATM 2378  C   PTH A  55      -2.851   9.385   6.396  1.00  0.00          C 
HETATM 2379  C   PTH A  55      -2.843   9.376   6.387  1.00  0.00          C 
HETATM 2380  C   PTH A  55      -2.835   9.366   6.378  1.00  0.00          C 
HETATM 2381  C   PTH A  55      -2.826   9.356   6.369  1.00  0.00          C 
HETATM 2382  C   PTH A  55      -2.818   9.346   6.359  1.00  0.00          C 
HETATM 2383  C   PTH A  55      -2.810   9.336   6.350  1.00  0.00          C 
HETATM 2384  C   PTH A  55      -2.802   9.326   6.341  1.00  0.00          C 
HETATM 2385  C   PTH A  55      -2.793   9.316   6.332  1.00  0.00          C 
HETATM 2386  C   PTH A  55      -2.785   9.306   6.322  1.00  0.00          C 
HETATM 2387  C   PTH A  55      -2.777   9.297   6.313  1.00  0.00          C 
HETATM 2388  C   PTH A  55      -2.769   9.287   6.304  1.00  0.00          C 
HETATM 2389  C   PTH A  55      -2.760   9.277   6.295  1.00  0.00          C 
HETATM 2390  C   PTH A  55      -2.752   9.267   6.286  1.00  0.00          C 
HETATM 2391  C   PTH A  55      -2.744   9.257   6.276  1.00  0.00          C 
HETATM 2392  C   PTH A  55      -2.736   9.247   6.267  1.00  0.00          C 
HETATM 2393  C   PTH A  55      -2.727   9.237   6.258  1.00  0.00          C 
HETATM 2394  C   PTH A  55      -2.714   9.221   6.243  1.00  0.00          C 
TER
HETATM 2395  C   PTH A  56      -3.095   9.650   6.658  1.00  0.00          C 
HETATM 2396  C   PTH A  56      -3.103   9.660   6.667  1.00  0.00          C 
HETATM 2397  C   PTH A  56      -3.112   9.669   6.676  1.00  0.00          C 
HETATM 2398  C   PTH A  56      -3.121   9.679   6.686  1.00  0.00          C 
HETATM 2399  C   PTH A  56      -3.129   9.688   6.695  1.00  0.00          C 
HETATM 2400  C   PTH A  56      -3.138   9.698   6.704  1.00  0.00          C 
HETATM 2401  C   PTH A  56      -3.146   9.707   6.714  1.00  0.00          C 
HETATM 2402  C   PTH A  56      -3.155   9.717   6.723  1.00  0.00          C 
HETATM 2403  C   PTH A  56      -3.164   9.726   6.733  1.00  0.00          C 
HETATM 2404  C   PTH A  56      -3.172   9.736   6.742  1.00  0.00          C 
HETATM 2405  C   PTH A  56      -3.181   9.745   6.751  1.00  0.00          C 
HETATM 2406  C   PTH A  56      -3.190   9.755   6.761  1.00  0.00          C 
HETATM 2407  C   PTH A  56      -3.198   9.764   6.770  1.00  0.00          C 
HETATM 2408  C   PTH A  56      -3.207   9.774   6.779  1.00  0.00          C 
HETATM 2409  C   PTH A  56      -3.215   9.783   6.789  1.00  0.00          C 
HETATM 2410  C   PTH A  56      -3.224   9.793   6.798  1.00  0.00          C 
HETATM 2411  C   PTH A  56      -3.232   9.802   6.807  1.00  0.00          C 
HETATM 2412  C   PTH A  56      -3.241   9.812   6.817  1.00  0.00          C 
HETATM 2413  C   PTH A  56      -3.250   9.821   6.826  1.00  0.00          C 
HETATM 2414  C   PTH A  56      -3.258   9.831   6.836  1.00  0.00          C 
HETATM 2415  C   PTH A  56      -3.267   9.840   6.845  1.00  0.00          C 
HETATM 2416  C   PTH A  56      -3.275   9.850   6.854  1.00  0.00          C 
HETATM 2417  C   PTH A  56      -3.284   9.860   6.864  1.00  0.00          C 
HETATM 2418  C   PTH A  56      -3.296   9.873   6.877  1.00  0.00          C 
TER
HETATM 2419  C   PTH A  57      -6.754  10.163   6.812  1.00  0.00          C 
HETATM 2420  C   PTH A  57      -6.770  10.163   6.812  1.00  0.00          C 
HETATM 2421  C   PTH A  57      -6.786  10.164   6.812  1.00  0.00          C 
HETATM 2422  C   PTH A  57      -6.802  10.165   6.812  1.00  0.00          C 
HETATM 2423  C   PTH A  57      -6.818  10.166   6.812  1.00  0.00          C 
HETATM 2424  C   PTH A  57      -6.833  10.166   6.811  1.00  0.00          C 
HETATM 2425  C   PTH A  57      -6.849  10.167   6.811  1.00  0.00          C 
HETATM 2426  C   PTH A  57      -6.865  10.168   6.811  1.00  0.00          C 
HETATM 2427  C   PTH A  57      -6.881  10.168   6.811  1.00  0.00          C 
HETATM 2428  C   PTH A  57      -6.897  10.169   6.811  1.00  0.00          C 
HETATM 2429  C   PTH A  57      -6.913  10.170   6.811  1.00  0.00          C 
HETATM 2430  C   PTH A  57      -6.929  10.171   6.811  1.00  0.00          C 
HETATM 2431  C   PTH A  57      -6.944  10.171   6.810  1.00  0.00          C 
HETATM 2432  C   PTH A  57      -6.960  10.172   6.810  1.00  0.00          C 
HETATM 2433  C   PTH A  57      -6.976  10.172   6.810  1.00  0.00          C 
HETATM 2434  C   PTH A  57      -6.992  10.173   6.810  1.00  0.00          C 
HETATM 2435  C   PTH A  57      -7.008  10.174   6.809  1.00  0.00          C 
HETATM 2436  C   PTH A  57      -7.024  10.174   6.809  1.00  0.00          C 
HETATM 2437  C   PTH A  57      -7.040  10.175   6.809  1.00  0.00          C 
HETATM 2438  C   PTH A  57      -7.055  10.175   6.809  1.00  0.00          C 
HETATM 2439  C   PTH A  57      -7.071  10.176   6.808  1.00  0.00          C 
HETATM 2440  C   PTH A  57      -7.087  10.177   6.808  1.00  0.00          C 
HETATM 2441  C   PTH A  57      -7.103  10.177   6.808  1.00  0.00          C 
HETATM 2442  C   PTH A  57      -7.119  10.178   6.808  1.00  0.00          C 
HETATM 2443  C   PTH A  57      -7.135  10.179   6.808  1.00  0.00          C 
HETATM 2444  C   PTH A  57      -7.151  10.179   6.808  1.00  0.00          C 
HETATM 2445  C   PTH A  57      -7.166  10.180   6.808  1.00  0.00          C 
HETATM 2446  C   PTH A  57      -7.182  10.181   6.808  1.00  0.00          C 
HETATM 2447  C   PTH A  57      -7.198  10.182   6.809  1.00  0.00          C 
HETATM 2448  C   PTH A  57      -7.214  10.183   6.809  1.00  0.00          C 
HETATM 2449  C   PTH A  57      -7.230  10.184   6.809  1.00  0.00          C 
HETATM 2450  C   PTH A  57      -7.246  10.185   6.810  1.00  0.00          C 
HETATM 2451  C   PTH A  57      -7.262  10.186   6.810  1.00  0.00          C 
HETATM 2452  C   PTH A  57      -7.277  10.187   6.811  1.00  0.00          C 
HETATM 2453  C   PTH A  57      -7.293  10.188   6.811  1.00  0.00          C 
HETATM 2454  C   PTH A  57      -7.309  10.189   6.811  1.00  0.00          C 
HETATM 2455  C   PTH A  57      -7.325  10.190   6.812  1.00  0.00          C 
HETATM 2456  C   PTH A  57      -7.341  10.191   6.812  1.00  0.00          C 
HETATM 2457  C   PTH A  57      -7.357  10.192   6.813  1.00  0.00          C 
HETATM 2458  C   PTH A  57      -7.372  10.193   6.813  1.00  0.00          C 
HETATM 2459  C   PTH A  57      -7.388  10.194   6.814  1.00  0.00          C 
HETATM 2460  C   PTH A  57      -7.404  10.195   6.814  1.00  0.00          C 
HETATM 2461  C   PTH A  57      -7.420  10.196   6.815  1.00  0.00          C 
HETATM 2462  C   PTH A  57      -7.436  10.197   6.815  1.00  0.00          C 
HETATM 2463  C   PTH A  57      -7.452  10.199   6.816  1.00  0.00          C 
HETATM 2464  C   PTH A  57      -7.467  10.200   6.816  1.00  0.00          C 
HETATM 2465  C   PTH A  57      -7.483  10.201   6.817  1.00  0.00          C 
HETATM 2466  C   PTH A  57      -7.503  10.202   6.818  1.00  0.00          C 
TER
HETATM 2467  C   PTH A  58      -6.754  10.163   6.812  1.00  0.00          C 
HETATM 2468  C   PTH A  58      -6.738  10.162   6.812  1.00  0.00          C 
HETATM 2469  C   PTH A  58      -6.722  10.161   6.812  1.00  0.00          C 
HETATM 2470  C   PTH A  58      -6.707  10.161   6.813  1.00  0.00          C 
HETATM 2471  C   PTH A  58      -6.691  10.160   6.813  1.00  0.00          C 
HETATM 2472  C   PTH A  58      -6.675  10.159   6.813  1.00  0.00          C 
HETATM 2473  C   PTH A  58      -6.659  10.159   6.813  1.00  0.00          C 
HETATM 2474  C   PTH A  58      -6.643  10.158   6.813  1.00  0.00          C 
HETATM 2475  C   PTH A  58      -6.627  10.157   6.813  1.00  0.00          C 
HETATM 2476  C   PTH A  58      -6.611  10.156   6.813  1.00  0.00          C 
HETATM 2477  C   PTH A  58      -6.596  10.156   6.813  1.00  0.00          C 
HETATM 2478  C   PTH A  58      -6.580  10.155   6.813  1.00  0.00          C 
HETATM 2479  C   PTH A  58      -6.564  10.154   6.814  1.00  0.00          C 
HETATM 2480  C   PTH A  58      -6.548  10.154   6.814  1.00  0.00          C 
HETATM 2481  C   PTH A  58      -6.532  10.153   6.814  1.00  0.00          C 
HETATM 2482  C   PTH A  58      -6.516  10.152   6.814  1.00  0.00          C 
HETATM 2483  C   PTH A  58      -6.500  10.152   6.814  1.00  0.00          C 
HETATM 2484  C   PTH A  58      -6.484  10.151   6.814  1.00  0.00          C 
HETATM 2485  C   PTH A  58      -6.469  10.151   6.814  1.00  0.00          C 
HETATM 2486  C   PTH A  58      -6.453  10.150   6.814  1.00  0.00          C 
HETATM 2487  C   PTH A  58      -6.437  10.150   6.814  1.00  0.00          C 
HETATM 2488  C   PTH A  58      -6.421  10.149   6.814  1.00  0.00          C 
HETATM 2489  C   PTH A  58      -6.405  10.149   6.814  1.00  0.00          C 
HETATM 2490  C   PTH A  58      -6.389  10.148   6.814  1.00  0.00          C 
HETATM 2491  C   PTH A  58      -6.373  10.147   6.814  1.00  0.00          C 
HETATM 2492  C   PTH A  58      -6.358  10.147   6.814  1.00  0.00          C 
HETATM 2493  C   PTH A  58      -6.342  10.146   6.814  1.00  0.00          C 
HETATM 2494  C   PTH A  58      -6.326  10.145   6.815  1.00  0.00          C 
HETATM 2495  C   PTH A  58      -6.310  10.144   6.815  1.00  0.00          C 
HETATM 2496  C   PTH A  58      -6.294  10.143   6.815  1.00  0.00          C 
HETATM 2497  C   PTH A  58      -6.278  10.142   6.816  1.00  0.00          C 
HETATM 2498  C   PTH A  58      -6.263  10.141   6.816  1.00  0.00          C 
HETATM 2499  C   PTH A  58      -6.247  10.139   6.817  1.00  0.00          C 
HETATM 2500  C   PTH A  58      -6.231  10.138   6.817  1.00  0.00          C 
HETATM 2501  C   PTH A  58      -6.215  10.137   6.818  1.00  0.00          C 
HETATM 2502  C   PTH A  58      -6.199  10.135   6.818  1.00  0.00          C 
HETATM 2503  C   PTH A  58      -6.183  10.134   6.819  1.00  0.00          C 
HETATM 2504  C   PTH A  58      -6.168  10.133   6.819  1.00  0.00          C 
HETATM 2505  C   PTH A  58      -6.152  10.131   6.820  1.00  0.00          C 
HETATM 2506  C   PTH A  58      -6.136  10.130   6.820  1.00  0.00          C 
HETATM 2507  C   PTH A  58      -6.120  10.128   6.821  1.00  0.00          C 
HETATM 2508  C   PTH A  58      -6.104  10.127   6.822  1.00  0.00          C 
HETATM 2509  C   PTH A  58      -6.089  10.125   6.822  1.00  0.00          C 
HETATM 2510  C   PTH A  58      -6.073  10.124   6.823  1.00  0.00          C 
HETATM 2511  C   PTH A  58      -6.057  10.122   6.823  1.00  0.00          C 
HETATM 2512  C   PTH A  58      -6.041  10.121   6.824  1.00  0.00          C 
HETATM 2513  C   PTH A  58      -6.026  10.119   6.825  1.00  0.00          C 
HETATM 2514  C   PTH A  58      -6.010  10.118   6.825  1.00  0.00          C 
HETATM 2515  C   PTH A  58      -5.994  10.116   6.826  1.00  0.00          C 
HETATM 2516  C   PTH A  58      -5.979  10.115   6.827  1.00  0.00          C 
TER
HETATM 2517  C   PTH A  59      -5.800  10.095   6.344  1.00  0.00          C 
HETATM 2518  C   PTH A  59      -5.805  10.095   6.359  1.00  0.00          C 
HETATM 2519  C   PTH A  59      -5.811  10.096   6.374  1.00  0.00          C 
HETATM 2520  C   PTH A  59      -5.816  10.097   6.389  1.00  0.00          C 
HETATM 2521  C   PTH A  59      -5.821  10.097   6.404  1.00  0.00          C 
HETATM 2522  C   PTH A  59      -5.827  10.098   6.418  1.00  0.00          C 
HETATM 2523  C   PTH A  59      -5.832  10.098   6.433  1.00  0.00          C 
HETATM 2524  C   PTH A  59      -5.837  10.099   6.448  1.00  0.00          C 
HETATM 2525  C   PTH A  59      -5.843  10.100   6.463  1.00  0.00          C 
HETATM 2526  C   PTH A  59      -5.848  10.101   6.478  1.00  0.00          C 
HETATM 2527  C   PTH A  59      -5.854  10.101   6.493  1.00  0.00          C 
HETATM 2528  C   PTH A  59      -5.859  10.102   6.508  1.00  0.00          C 
HETATM 2529  C   PTH A  59      -5.865  10.103   6.523  1.00  0.00          C 
HETATM 2530  C   PTH A  59      -5.870  10.103   6.538  1.00  0.00          C 
HETATM 2531  C   PTH A  59      -5.876  10.104   6.552  1.00  0.00          C 
HETATM 2532  C   PTH A  59      -5.881  10.105   6.567  1.00  0.00          C 
HETATM 2533  C   PTH A  59      -5.887  10.105   6.582  1.00  0.00          C 
HETATM 2534  C   PTH A  59      -5.892  10.106   6.597  1.00  0.00          C 
HETATM 2535  C   PTH A  59      -5.898  10.107   6.612  1.00  0.00          C 
HETATM 2536  C   PTH A  59      -5.904  10.107   6.627  1.00  0.00          C 
HETATM 2537  C   PTH A  59      -5.909  10.108   6.642  1.00  0.00          C 
HETATM 2538  C   PTH A  59      -5.915  10.109   6.656  1.00  0.00          C 
HETATM 2539  C   PTH A  59      -5.920  10.109   6.671  1.00  0.00          C 
HETATM 2540  C   PTH A  59      -5.926  10.110   6.686  1.00  0.00          C 
HETATM 2541  C   PTH A  59      -5.931  10.110   6.701  1.00  0.00          C 
HETATM 2542  C   PTH A  59      -5.937  10.111   6.716  1.00  0.00          C 
HETATM 2543  C   PTH A  59      -5.943  10.111   6.731  1.00  0.00          C 
HETATM 2544  C   PTH A  59      -5.948  10.112   6.745  1.00  0.00          C 
HETATM 2545  C   PTH A  59      -5.954  10.112   6.760  1.00  0.00          C 
HETATM 2546  C   PTH A  59      -5.960  10.113   6.775  1.00  0.00          C 
HETATM 2547  C   PTH A  59      -5.965  10.113   6.790  1.00  0.00          C 
HETATM 2548  C   PTH A  59      -5.971  10.114   6.805  1.00  0.00          C 
HETATM 2549  C   PTH A  59      -5.979  10.115   6.827  1.00  0.00          C 
TER
HETATM 2550  C   PTH A  60      -5.800  10.095   6.344  1.00  0.00          C 
HETATM 2551  C   PTH A  60      -5.794  10.094   6.329  1.00  0.00          C 
HETATM 2552  C   PTH A  60      -5.789  10.094   6.314  1.00  0.00          C 
HETATM 2553  C   PTH A  60      -5.784  10.093   6.299  1.00  0.00          C 
HETATM 2554  C   PTH A  60      -5.778  10.093   6.284  1.00  0.00          C 
HETATM 2555  C   PTH A  60      -5.773  10.093   6.269  1.00  0.00          C 
HETATM 2556  C   PTH A  60      -5.768  10.092   6.254  1.00  0.00          C 
HETATM 2557  C   PTH A  60      -5.762  10.092   6.239  1.00  0.00          C 
HETATM 2558  C   PTH A  60      -5.757  10.091   6.224  1.00  0.00          C 
HETATM 2559  C   PTH A  60      -5.752  10.091   6.209  1.00  0.00          C 
HETATM 2560  C   PTH A  60      -5.746  10.091   6.194  1.00  0.00          C 
HETATM 2561  C   PTH A  60      -5.741  10.090   6.179  1.00  0.00          C 
HETATM 2562  C   PTH A  60      -5.736  10.090   6.164  1.00  0.00          C 
HETATM 2563  C   PTH A  60      -5.730  10.090   6.149  1.00  0.00          C 
HETATM 2564  C   PTH A  60      -5.725  10.090   6.135  1.00  0.00          C 
HETATM 2565  C   PTH A  60      -5.720  10.089   6.120  1.00  0.00          C 
HETATM 2566  C   PTH A  60      -5.715  10.089   6.105  1.00  0.00          C 
HETATM 2567  C   PTH A  60      -5.709  10.089   6.090  1.00  0.00          C 
HETATM 2568  C   PTH A  60      -5.704  10.089   6.075  1.00  0.00          C 
HETATM 2569  C   PTH A  60      -5.699  10.088   6.060  1.00  0.00          C 
HETATM 2570  C   PTH A  60      -5.693  10.088   6.045  1.00  0.00          C 
HETATM 2571  C   PTH A  60      -5.688  10.088   6.030  1.00  0.00          C 
HETATM 2572  C   PTH A  60      -5.683  10.088   6.015  1.00  0.00          C 
HETATM 2573  C   PTH A  60      -5.678  10.088   6.000  1.00  0.00          C 
HETATM 2574  C   PTH A  60      -5.672  10.088   5.985  1.00  0.00          C 
HETATM 2575  C   PTH A  60      -5.667  10.087   5.970  1.00  0.00          C 
HETATM 2576  C   PTH A  60      -5.662  10.087   5.955  1.00  0.00          C 
HETATM 2577  C   PTH A  60      -5.657  10.087   5.940  1.00  0.00          C 
HETATM 2578  C   PTH A  60      -5.651  10.087   5.925  1.00  0.00          C 
HETATM 2579  C   PTH A  60      -5.646  10.087   5.910  1.00  0.00          C 
HETATM 2580  C   PTH A  60      -5.641  10.087   5.895  1.00  0.00          C 
HETATM 2581  C   PTH A  60      -5.635  10.087   5.880  1.00  0.00          C 
HETATM 2582  C   PTH A  60      -5.630  10.086   5.865  1.00  0.00          C 
HETATM 2583  C   PTH A  60      -5.625  10.086   5.850  1.00  0.00          C 
HETATM 2584  C   PTH A  60      -5.619  10.086   5.835  1.00  0.00          C 
HETATM 2585  C   PTH A  60      -5.614  10.086   5.820  1.00  0.00          C 
HETATM 2586  C   PTH A  60      -5.609  10.085   5.805  1.00  0.00          C 
HETATM 2587  C   PTH A  60      -5.603  10.085   5.790  1.00  0.00          C 
HETATM 2588  C   PTH A  60      -5.598  10.085   5.775  1.00  0.00          C 
HETATM 2589  C   PTH A  60      -5.592  10.084   5.760  1.00  0.00          C 
HETATM 2590  C   PTH A  60      -5.587  10.084   5.746  1.00  0.00          C 
HETATM 2591  C   PTH A  60      -5.582  10.084   5.731  1.00  0.00          C 
HETATM 2592  C   PTH A  60      -5.577  10.084   5.716  1.00  0.00          C 
HETATM 2593  C   PTH A  60      -5.572  10.084   5.700  1.00  0.00          C 
HETATM 2594  C   PTH A  60      -5.567  10.085   5.685  1.00  0.00          C 
HETATM 2595  C   PTH A  60      -5.562  10.085   5.670  1.00  0.00          C 
HETATM 2596  C   PTH A  60      -5.557  10.086   5.655  1.00  0.00          C 
HETATM 2597  C   PTH A  60      -5.553  10.086   5.640  1.00  0.00          C 
HETATM 2598  C   PTH A  60      -5.548  10.087   5.625  1.00  0.00          C 
HETATM 2599  C   PTH A  60      -5.543  10.088   5.610  1.00  0.00          C 
HETATM 2600  C   PTH A  60      -5.539  10.088   5.595  1.00  0.00          C 
HETATM 2601  C   PTH A  60      -5.534  10.089   5.579  1.00  0.00          C 
HETATM 2602  C   PTH A  60      -5.529  10.090   5.564  1.00  0.00          C 
HETATM 2603  C   PTH A  60      -5.525  10.091   5.549  1.00  0.00          C 
HETATM 2604  C   PTH A  60      -5.520  10.092   5.534  1.00  0.00          C 
HETATM 2605  C   PTH A  60      -5.516  10.093   5.519  1.00  0.00          C 
HETATM 2606  C   PTH A  60      -5.511  10.094   5.503  1.00  0.00          C 
HETATM 2607  C   PTH A  60      -5.508  10.094   5.493  1.00  0.00          C 
TER
HETATM 2608  C   PTH A  61      -2.022   7.908  -0.147  1.00  0.00          C 
HETATM 2609  C   PTH A  61      -2.027   7.893  -0.148  1.00  0.00          C 
HETATM 2610  C   PTH A  61      -2.032   7.878  -0.149  1.00  0.00          C 
HETATM 2611  C   PTH A  61      -2.037   7.863  -0.149  1.00  0.00          C 
HETATM 2612  C   PTH A  61      -2.042   7.848  -0.150  1.00  0.00          C 
HETATM 2613  C   PTH A  61      -2.047   7.833  -0.151  1.00  0.00          C 
HETATM 2614  C   PTH A  61      -2.052   7.818  -0.151  1.00  0.00          C 
HETATM 2615  C   PTH A  61      -2.057   7.802  -0.152  1.00  0.00          C 
HETATM 2616  C   PTH A  61      -2.062   7.787  -0.153  1.00  0.00          C 
HETATM 2617  C   PTH A  61      -2.067   7.772  -0.153  1.00  0.00          C 
HETATM 2618  C   PTH A  61      -2.072   7.757  -0.154  1.00  0.00          C 
HETATM 2619  C   PTH A  61      -2.077   7.742  -0.155  1.00  0.00          C 
HETATM 2620  C   PTH A  61      -2.082   7.727  -0.155  1.00  0.00          C 
HETATM 2621  C   PTH A  61      -2.087   7.712  -0.156  1.00  0.00          C 
HETATM 2622  C   PTH A  61      -2.092   7.697  -0.157  1.00  0.00          C 
HETATM 2623  C   PTH A  61      -2.097   7.682  -0.158  1.00  0.00          C 
HETATM 2624  C   PTH A  61      -2.102   7.667  -0.158  1.00  0.00          C 
HETATM 2625  C   PTH A  61      -2.107   7.652  -0.159  1.00  0.00          C 
HETATM 2626  C   PTH A  61      -2.112   7.637  -0.160  1.00  0.00          C 
HETATM 2627  C   PTH A  61      -2.118   7.622  -0.160  1.00  0.00          C 
HETATM 2628  C   PTH A  61      -2.123   7.607  -0.161  1.00  0.00          C 
HETATM 2629  C   PTH A  61      -2.128   7.592  -0.162  1.00  0.00          C 
HETATM 2630  C   PTH A  61      -2.133   7.577  -0.163  1.00  0.00          C 
HETATM 2631  C   PTH A  61      -2.138   7.562  -0.163  1.00  0.00          C 
HETATM 2632  C   PTH A  61      -2.143   7.547  -0.164  1.00  0.00          C 
HETATM 2633  C   PTH A  61      -2.148   7.532  -0.165  1.00  0.00          C 
HETATM 2634  C   PTH A  61      -2.154   7.517  -0.166  1.00  0.00          C 
HETATM 2635  C   PTH A  61      -2.159   7.502  -0.166  1.00  0.00          C 
HETATM 2636  C   PTH A  61      -2.164   7.487  -0.167  1.00  0.00          C 
HETATM 2637  C   PTH A  61      -2.169   7.472  -0.168  1.00  0.00          C 
HETATM 2638  C   PTH A  61      -2.174   7.457  -0.169  1.00  0.00          C 
HETATM 2639  C   PTH A  61      -2.180   7.442  -0.169  1.00  0.00          C 
HETATM 2640  C   PTH A  61      -2.185   7.427  -0.170  1.00  0.00          C 
HETATM 2641  C   PTH A  61      -2.190   7.412  -0.171  1.00  0.00          C 
HETATM 2642  C   PTH A  61      -2.195   7.397  -0.172  1.00  0.00          C 
HETATM 2643  C   PTH A  61      -2.200   7.382  -0.172  1.00  0.00          C 
HETATM 2644  C   PTH A  61      -2.205   7.367  -0.173  1.00  0.00          C 
HETATM 2645  C   PTH A  61      -2.210   7.352  -0.174  1.00  0.00          C 
HETATM 2646  C   PTH A  61      -2.216   7.337  -0.175  1.00  0.00          C 
HETATM 2647  C   PTH A  61      -2.221   7.322  -0.175  1.00  0.00          C 
HETATM 2648  C   PTH A  61      -2.226   7.307  -0.176  1.00  0.00          C 
HETATM 2649  C   PTH A  61      -2.231   7.292  -0.177  1.00  0.00          C 
HETATM 2650  C   PTH A  61      -2.236   7.277  -0.177  1.00  0.00          C 
HETATM 2651  C   PTH A  61      -2.241   7.262  -0.178  1.00  0.00          C 
HETATM 2652  C   PTH A  61      -2.246   7.247  -0.179  1.00  0.00          C 
HETATM 2653  C   PTH A  61      -2.251   7.232  -0.180  1.00  0.00          C 
HETATM 2654  C   PTH A  61      -2.257   7.217  -0.180  1.00  0.00          C 
HETATM 2655  C   PTH A  61      -2.262   7.202  -0.181  1.00  0.00          C 
HETATM 2656  C   PTH A  61      -2.267   7.187  -0.182  1.00  0.00          C 
HETATM 2657  C   PTH A  61      -2.273   7.172  -0.183  1.00  0.00          C 
HETATM 2658  C   PTH A  61      -2.278   7.158  -0.184  1.00  0.00          C 
HETATM 2659  C   PTH A  61      -2.284   7.143  -0.184  1.00  0.00          C 
HETATM 2660  C   PTH A  61      -2.290   7.128  -0.185  1.00  0.00          C 
HETATM 2661  C   PTH A  61      -2.295   7.113  -0.186  1.00  0.00          C 
HETATM 2662  C   PTH A  61      -2.301   7.098  -0.187  1.00  0.00          C 
HETATM 2663  C   PTH A  61      -2.306   7.083  -0.188  1.00  0.00          C 
HETATM 2664  C   PTH A  61      -2.312   7.069  -0.189  1.00  0.00          C 
HETATM 2665  C   PTH A  61      -2.318   7.052  -0.190  1.00  0.00          C 
TER
HETATM 2666  C   PTH A  62      -2.022   7.908  -0.147  1.00  0.00          C 
HETATM 2667  C   PTH A  62      -2.017   7.923  -0.147  1.00  0.00          C 
HETATM 2668  C   PTH A  62      -2.013   7.938  -0.146  1.00  0.00          C 
HETATM 2669  C   PTH A  62      -2.008   7.953  -0.145  1.00  0.00          C 
HETATM 2670  C   PTH A  62      -2.003   7.968  -0.145  1.00  0.00          C 
HETATM 2671  C   PTH A  62      -1.998   7.983  -0.144  1.00  0.00          C 
HETATM 2672  C   PTH A  62      -1.993   7.999  -0.144  1.00  0.00          C 
HETATM 2673  C   PTH A  62      -1.989   8.014  -0.143  1.00  0.00          C 
HETATM 2674  C   PTH A  62      -1.984   8.029  -0.142  1.00  0.00          C 
HETATM 2675  C   PTH A  62      -1.980   8.044  -0.142  1.00  0.00          C 
HETATM 2676  C   PTH A  62      -1.975   8.059  -0.141  1.00  0.00          C 
HETATM 2677  C   PTH A  62      -1.971   8.075  -0.141  1.00  0.00          C 
HETATM 2678  C   PTH A  62      -1.967   8.090  -0.141  1.00  0.00          C 
HETATM 2679  C   PTH A  62      -1.962   8.105  -0.140  1.00  0.00          C 
HETATM 2680  C   PTH A  62      -1.958   8.121  -0.140  1.00  0.00          C 
HETATM 2681  C   PTH A  62      -1.954   8.136  -0.139  1.00  0.00          C 
HETATM 2682  C   PTH A  62      -1.950   8.151  -0.139  1.00  0.00          C 
HETATM 2683  C   PTH A  62      -1.945   8.166  -0.138  1.00  0.00          C 
HETATM 2684  C   PTH A  62      -1.941   8.182  -0.138  1.00  0.00          C 
HETATM 2685  C   PTH A  62      -1.937   8.197  -0.138  1.00  0.00          C 
HETATM 2686  C   PTH A  62      -1.933   8.212  -0.137  1.00  0.00          C 
HETATM 2687  C   PTH A  62      -1.928   8.228  -0.137  1.00  0.00          C 
HETATM 2688  C   PTH A  62      -1.924   8.243  -0.136  1.00  0.00          C 
HETATM 2689  C   PTH A  62      -1.920   8.258  -0.136  1.00  0.00          C 
HETATM 2690  C   PTH A  62      -1.916   8.274  -0.136  1.00  0.00          C 
HETATM 2691  C   PTH A  62      -1.912   8.289  -0.135  1.00  0.00          C 
HETATM 2692  C   PTH A  62      -1.907   8.304  -0.135  1.00  0.00          C 
HETATM 2693  C   PTH A  62      -1.903   8.319  -0.134  1.00  0.00          C 
HETATM 2694  C   PTH A  62      -1.899   8.335  -0.134  1.00  0.00          C 
HETATM 2695  C   PTH A  62      -1.895   8.350  -0.134  1.00  0.00          C 
HETATM 2696  C   PTH A  62      -1.891   8.365  -0.133  1.00  0.00          C 
HETATM 2697  C   PTH A  62      -1.886   8.381  -0.133  1.00  0.00          C 
HETATM 2698  C   PTH A  62      -1.880   8.405  -0.132  1.00  0.00          C 
TER
HETATM 2699  C   PTH A  63       1.401   9.980   8.856  1.00  0.00          C 
HETATM 2700  C   PTH A  63       1.403   9.966   8.863  1.00  0.00          C 
HETATM 2701  C   PTH A  63       1.405   9.952   8.871  1.00  0.00          C 
HETATM 2702  C   PTH A  63       1.406   9.939   8.879  1.00  0.00          C 
HETATM 2703  C   PTH A  63       1.408   9.925   8.886  1.00  0.00          C 
HETATM 2704  C   PTH A  63       1.410   9.911   8.894  1.00  0.00          C 
HETATM 2705  C   PTH A  63       1.412   9.897   8.902  1.00  0.00          C 
HETATM 2706  C   PTH A  63       1.413   9.884   8.909  1.00  0.00          C 
HETATM 2707  C   PTH A  63       1.415   9.870   8.917  1.00  0.00          C 
HETATM 2708  C   PTH A  63       1.417   9.856   8.925  1.00  0.00          C 
HETATM 2709  C   PTH A  63       1.418   9.842   8.932  1.00  0.00          C 
HETATM 2710  C   PTH A  63       1.420   9.828   8.940  1.00  0.00          C 
HETATM 2711  C   PTH A  63       1.422   9.815   8.948  1.00  0.00          C 
HETATM 2712  C   PTH A  63       1.423   9.801   8.956  1.00  0.00          C 
HETATM 2713  C   PTH A  63       1.425   9.787   8.963  1.00  0.00          C 
HETATM 2714  C   PTH A  63       1.427   9.773   8.971  1.00  0.00          C 
HETATM 2715  C   PTH A  63       1.429   9.759   8.979  1.00  0.00          C 
HETATM 2716  C   PTH A  63       1.430   9.746   8.986  1.00  0.00          C 
HETATM 2717  C   PTH A  63       1.432   9.732   8.994  1.00  0.00          C 
HETATM 2718  C   PTH A  63       1.434   9.718   9.002  1.00  0.00          C 
HETATM 2719  C   PTH A  63       1.435   9.704   9.009  1.00  0.00          C 
HETATM 2720  C   PTH A  63       1.437   9.691   9.017  1.00  0.00          C 
HETATM 2721  C   PTH A  63       1.439   9.677   9.025  1.00  0.00          C 
HETATM 2722  C   PTH A  63       1.440   9.663   9.032  1.00  0.00          C 
HETATM 2723  C   PTH A  63       1.442   9.648   9.041  1.00  0.00          C 
TER
HETATM 2724  C   PTH A  64       1.401   9.980   8.856  1.00  0.00          C 
HETATM 2725  C   PTH A  64       1.400   9.994   8.848  1.00  0.00          C 
HETATM 2726  C   PTH A  64       1.398  10.008   8.840  1.00  0.00          C 
HETATM 2727  C   PTH A  64       1.396  10.021   8.832  1.00  0.00          C 
HETATM 2728  C   PTH A  64       1.395  10.035   8.825  1.00  0.00          C 
HETATM 2729  C   PTH A  64       1.393  10.049   8.817  1.00  0.00          C 
HETATM 2730  C   PTH A  64       1.391  10.063   8.809  1.00  0.00          C 
HETATM 2731  C   PTH A  64       1.389  10.076   8.801  1.00  0.00          C 
HETATM 2732  C   PTH A  64       1.388  10.090   8.794  1.00  0.00          C 
HETATM 2733  C   PTH A  64       1.386  10.104   8.786  1.00  0.00          C 
HETATM 2734  C   PTH A  64       1.384  10.118   8.778  1.00  0.00          C 
HETATM 2735  C   PTH A  64       1.383  10.131   8.771  1.00  0.00          C 
HETATM 2736  C   PTH A  64       1.381  10.145   8.763  1.00  0.00          C 
HETATM 2737  C   PTH A  64       1.379  10.159   8.755  1.00  0.00          C 
HETATM 2738  C   PTH A  64       1.377  10.173   8.747  1.00  0.00          C 
HETATM 2739  C   PTH A  64       1.376  10.186   8.740  1.00  0.00          C 
HETATM 2740  C   PTH A  64       1.374  10.200   8.732  1.00  0.00          C 
HETATM 2741  C   PTH A  64       1.372  10.214   8.724  1.00  0.00          C 
HETATM 2742  C   PTH A  64       1.371  10.228   8.716  1.00  0.00          C 
HETATM 2743  C   PTH A  64       1.369  10.241   8.709  1.00  0.00          C 
HETATM 2744  C   PTH A  64       1.367  10.255   8.701  1.00  0.00          C 
HETATM 2745  C   PTH A  64       1.366  10.269   8.694  1.00  0.00          C 
HETATM 2746  C   PTH A  64       1.364  10.283   8.686  1.00  0.00          C 
HETATM 2747  C   PTH A  64       1.362  10.297   8.679  1.00  0.00          C 
HETATM 2748  C   PTH A  64       1.361  10.311   8.671  1.00  0.00          C 
HETATM 2749  C   PTH A  64       1.359  10.325   8.664  1.00  0.00          C 
HETATM 2750  C   PTH A  64       1.358  10.339   8.656  1.00  0.00          C 
HETATM 2751  C   PTH A  64       1.356  10.353   8.649  1.00  0.00          C 
HETATM 2752  C   PTH A  64       1.355  10.367   8.641  1.00  0.00          C 
HETATM 2753  C   PTH A  64       1.353  10.381   8.634  1.00  0.00          C 
HETATM 2754  C   PTH A  64       1.352  10.395   8.627  1.00  0.00          C 
HETATM 2755  C   PTH A  64       1.350  10.409   8.619  1.00  0.00          C 
HETATM 2756  C   PTH A  64       1.349  10.422   8.612  1.00  0.00          C 
HETATM 2757  C   PTH A  64       1.347  10.436   8.604  1.00  0.00          C 
HETATM 2758  C   PTH A  64       1.346  10.450   8.597  1.00  0.00          C 
HETATM 2759  C   PTH A  64       1.344  10.464   8.590  1.00  0.00          C 
HETATM 2760  C   PTH A  64       1.343  10.478   8.582  1.00  0.00          C 
HETATM 2761  C   PTH A  64       1.341  10.492   8.575  1.00  0.00          C 
HETATM 2762  C   PTH A  64       1.340  10.506   8.567  1.00  0.00          C 
HETATM 2763  C   PTH A  64       1.338  10.520   8.560  1.00  0.00          C 
HETATM 2764  C   PTH A  64       1.337  10.534   8.553  1.00  0.00          C 
HETATM 2765  C   PTH A  64       1.335  10.548   8.545  1.00  0.00          C 
HETATM 2766  C   PTH A  64       1.334  10.562   8.538  1.00  0.00          C 
HETATM 2767  C   PTH A  64       1.332  10.576   8.531  1.00  0.00          C 
HETATM 2768  C   PTH A  64       1.331  10.588   8.524  1.00  0.00          C 
TER
HETATM 2769  C   PTH A  65      -0.975   9.758   6.917  1.00  0.00          C 
HETATM 2770  C   PTH A  65      -0.968   9.759   6.931  1.00  0.00          C 
HETATM 2771  C   PTH A  65      -0.960   9.759   6.945  1.00  0.00          C 
HETATM 2772  C   PTH A  65      -0.953   9.760   6.959  1.00  0.00          C 
HETATM 2773  C   PTH A  65      -0.945   9.760   6.973  1.00  0.00          C 
HETATM 2774  C   PTH A  65      -0.937   9.761   6.986  1.00  0.00          C 
HETATM 2775  C   PTH A  65      -0.929   9.762   7.000  1.00  0.00          C 
HETATM 2776  C   PTH A  65      -0.922   9.762   7.014  1.00  0.00          C 
HETATM 2777  C   PTH A  65      -0.914   9.763   7.028  1.00  0.00          C 
HETATM 2778  C   PTH A  65      -0.906   9.764   7.042  1.00  0.00          C 
HETATM 2779  C   PTH A  65      -0.898   9.765   7.055  1.00  0.00          C 
HETATM 2780  C   PTH A  65      -0.890   9.765   7.069  1.00  0.00          C 
HETATM 2781  C   PTH A  65      -0.882   9.766   7.083  1.00  0.00          C 
HETATM 2782  C   PTH A  65      -0.874   9.767   7.097  1.00  0.00          C 
HETATM 2783  C   PTH A  65      -0.867   9.768   7.110  1.00  0.00          C 
HETATM 2784  C   PTH A  65      -0.859   9.769   7.124  1.00  0.00          C 
HETATM 2785  C   PTH A  65      -0.851   9.769   7.138  1.00  0.00          C 
HETATM 2786  C   PTH A  65      -0.843   9.770   7.152  1.00  0.00          C 
HETATM 2787  C   PTH A  65      -0.835   9.771   7.165  1.00  0.00          C 
HETATM 2788  C   PTH A  65      -0.827   9.772   7.179  1.00  0.00          C 
HETATM 2789  C   PTH A  65      -0.819   9.773   7.193  1.00  0.00          C 
HETATM 2790  C   PTH A  65      -0.811   9.773   7.206  1.00  0.00          C 
HETATM 2791  C   PTH A  65      -0.803   9.774   7.220  1.00  0.00          C 
HETATM 2792  C   PTH A  65      -0.795   9.775   7.234  1.00  0.00          C 
HETATM 2793  C   PTH A  65      -0.787   9.776   7.247  1.00  0.00          C 
HETATM 2794  C   PTH A  65      -0.779   9.777   7.261  1.00  0.00          C 
HETATM 2795  C   PTH A  65      -0.771   9.778   7.275  1.00  0.00          C 
HETATM 2796  C   PTH A  65      -0.763   9.778   7.288  1.00  0.00          C 
HETATM 2797  C   PTH A  65      -0.755   9.779   7.302  1.00  0.00          C 
HETATM 2798  C   PTH A  65      -0.747   9.780   7.316  1.00  0.00          C 
HETATM 2799  C   PTH A  65      -0.739   9.781   7.330  1.00  0.00          C 
HETATM 2800  C   PTH A  65      -0.731   9.782   7.343  1.00  0.00          C 
HETATM 2801  C   PTH A  65      -0.722   9.783   7.358  1.00  0.00          C 
TER
HETATM 2802  C   PTH A  66      -0.975   9.758   6.917  1.00  0.00          C 
HETATM 2803  C   PTH A  66      -0.983   9.757   6.903  1.00  0.00          C 
HETATM 2804  C   PTH A  66      -0.991   9.757   6.889  1.00  0.00          C 
HETATM 2805  C   PTH A  66      -0.998   9.756   6.875  1.00  0.00          C 
HETATM 2806  C   PTH A  66      -1.006   9.755   6.861  1.00  0.00          C 
HETATM 2807  C   PTH A  66      -1.013   9.755   6.847  1.00  0.00          C 
HETATM 2808  C   PTH A  66      -1.021   9.754   6.833  1.00  0.00          C 
HETATM 2809  C   PTH A  66      -1.028   9.754   6.819  1.00  0.00          C 
HETATM 2810  C   PTH A  66      -1.036   9.753   6.805  1.00  0.00          C 
HETATM 2811  C   PTH A  66      -1.044   9.752   6.791  1.00  0.00          C 
HETATM 2812  C   PTH A  66      -1.051   9.752   6.777  1.00  0.00          C 
HETATM 2813  C   PTH A  66      -1.059   9.751   6.764  1.00  0.00          C 
HETATM 2814  C   PTH A  66      -1.066   9.751   6.750  1.00  0.00          C 
HETATM 2815  C   PTH A  66      -1.074   9.750   6.736  1.00  0.00          C 
HETATM 2816  C   PTH A  66      -1.081   9.750   6.722  1.00  0.00          C 
HETATM 2817  C   PTH A  66      -1.089   9.749   6.708  1.00  0.00          C 
HETATM 2818  C   PTH A  66      -1.096   9.748   6.694  1.00  0.00          C 
HETATM 2819  C   PTH A  66      -1.104   9.748   6.680  1.00  0.00          C 
HETATM 2820  C   PTH A  66      -1.111   9.747   6.666  1.00  0.00          C 
HETATM 2821  C   PTH A  66      -1.119   9.747   6.652  1.00  0.00          C 
HETATM 2822  C   PTH A  66      -1.126   9.746   6.638  1.00  0.00          C 
HETATM 2823  C   PTH A  66      -1.133   9.746   6.624  1.00  0.00          C 
HETATM 2824  C   PTH A  66      -1.141   9.745   6.610  1.00  0.00          C 
HETATM 2825  C   PTH A  66      -1.148   9.745   6.596  1.00  0.00          C 
HETATM 2826  C   PTH A  66      -1.156   9.744   6.582  1.00  0.00          C 
HETATM 2827  C   PTH A  66      -1.163   9.744   6.568  1.00  0.00          C 
HETATM 2828  C   PTH A  66      -1.171   9.743   6.553  1.00  0.00          C 
HETATM 2829  C   PTH A  66      -1.178   9.743   6.539  1.00  0.00          C 
HETATM 2830  C   PTH A  66      -1.185   9.742   6.525  1.00  0.00          C 
HETATM 2831  C   PTH A  66      -1.193   9.741   6.511  1.00  0.00          C 
HETATM 2832  C   PTH A  66      -1.200   9.741   6.497  1.00  0.00          C 
HETATM 2833  C   PTH A  66      -1.207   9.740   6.483  1.00  0.00          C 
HETATM 2834  C   PTH A  66      -1.215   9.740   6.469  1.00  0.00          C 
HETATM 2835  C   PTH A  66      -1.222   9.739   6.455  1.00  0.00          C 
HETATM 2836  C   PTH A  66      -1.230   9.739   6.441  1.00  0.00          C 
HETATM 2837  C   PTH A  66      -1.237   9.738   6.427  1.00  0.00          C 
HETATM 2838  C   PTH A  66      -1.245   9.738   6.413  1.00  0.00          C 
HETATM 2839  C   PTH A  66      -1.252   9.737   6.399  1.00  0.00          C 
HETATM 2840  C   PTH A  66      -1.260   9.737   6.385  1.00  0.00          C 
HETATM 2841  C   PTH A  66      -1.267   9.736   6.371  1.00  0.00          C 
HETATM 2842  C   PTH A  66      -1.275   9.736   6.357  1.00  0.00          C 
HETATM 2843  C   PTH A  66      -1.283   9.735   6.343  1.00  0.00          C 
HETATM 2844  C   PTH A  66      -1.290   9.734   6.329  1.00  0.00          C 
HETATM 2845  C   PTH A  66      -1.297   9.734   6.315  1.00  0.00          C 
HETATM 2846  C   PTH A  66      -1.305   9.733   6.301  1.00  0.00          C 
HETATM 2847  C   PTH A  66      -1.312   9.733   6.287  1.00  0.00          C 
HETATM 2848  C   PTH A  66      -1.319   9.733   6.273  1.00  0.00          C 
HETATM 2849  C   PTH A  66      -1.326   9.732   6.259  1.00  0.00          C 
HETATM 2850  C   PTH A  66      -1.333   9.732   6.244  1.00  0.00          C 
HETATM 2851  C   PTH A  66      -1.340   9.731   6.230  1.00  0.00          C 
HETATM 2852  C   PTH A  66      -1.347   9.731   6.216  1.00  0.00          C 
HETATM 2853  C   PTH A  66      -1.354   9.731   6.202  1.00  0.00          C 
HETATM 2854  C   PTH A  66      -1.361   9.730   6.187  1.00  0.00          C 
HETATM 2855  C   PTH A  66      -1.367   9.730   6.173  1.00  0.00          C 
HETATM 2856  C   PTH A  66      -1.374   9.730   6.159  1.00  0.00          C 
HETATM 2857  C   PTH A  66      -1.381   9.729   6.144  1.00  0.00          C 
HETATM 2858  C   PTH A  66      -1.388   9.729   6.130  1.00  0.00          C 
HETATM 2859  C   PTH A  66      -1.397   9.729   6.110  1.00  0.00          C 
TER
HETATM 2860  C   PTH A  67      -1.163   8.365   1.622  1.00  0.00          C 
HETATM 2861  C   PTH A  67      -1.154   8.354   1.629  1.00  0.00          C 
HETATM 2862  C   PTH A  67      -1.144   8.344   1.636  1.00  0.00          C 
HETATM 2863  C   PTH A  67      -1.134   8.333   1.643  1.00  0.00          C 
HETATM 2864  C   PTH A  67      -1.125   8.323   1.650  1.00  0.00          C 
HETATM 2865  C   PTH A  67      -1.115   8.312   1.657  1.00  0.00          C 
HETATM 2866  C   PTH A  67      -1.105   8.302   1.664  1.00  0.00          C 
HETATM 2867  C   PTH A  67      -1.096   8.291   1.671  1.00  0.00          C 
HETATM 2868  C   PTH A  67      -1.086   8.281   1.678  1.00  0.00          C 
HETATM 2869  C   PTH A  67      -1.076   8.270   1.685  1.00  0.00          C 
HETATM 2870  C   PTH A  67      -1.067   8.260   1.691  1.00  0.00          C 
HETATM 2871  C   PTH A  67      -1.057   8.249   1.698  1.00  0.00          C 
HETATM 2872  C   PTH A  67      -1.048   8.239   1.705  1.00  0.00          C 
HETATM 2873  C   PTH A  67      -1.038   8.228   1.712  1.00  0.00          C 
HETATM 2874  C   PTH A  67      -1.028   8.218   1.719  1.00  0.00          C 
HETATM 2875  C   PTH A  67      -1.019   8.207   1.726  1.00  0.00          C 
HETATM 2876  C   PTH A  67      -1.009   8.197   1.733  1.00  0.00          C 
HETATM 2877  C   PTH A  67      -0.999   8.186   1.740  1.00  0.00          C 
HETATM 2878  C   PTH A  67      -0.990   8.176   1.747  1.00  0.00          C 
HETATM 2879  C   PTH A  67      -0.980   8.165   1.754  1.00  0.00          C 
HETATM 2880  C   PTH A  67      -0.970   8.155   1.761  1.00  0.00          C 
HETATM 2881  C   PTH A  67      -0.961   8.144   1.768  1.00  0.00          C 
HETATM 2882  C   PTH A  67      -0.951   8.133   1.775  1.00  0.00          C 
HETATM 2883  C   PTH A  67      -0.939   8.120   1.784  1.00  0.00          C 
TER
HETATM 2884  C   PTH A  68      -1.163   8.365   1.622  1.00  0.00          C 
HETATM 2885  C   PTH A  68      -1.173   8.375   1.615  1.00  0.00          C 
HETATM 2886  C   PTH A  68      -1.183   8.386   1.608  1.00  0.00          C 
HETATM 2887  C   PTH A  68      -1.192   8.396   1.601  1.00  0.00          C 
HETATM 2888  C   PTH A  68      -1.202   8.407   1.594  1.00  0.00          C 
HETATM 2889  C   PTH A  68      -1.212   8.418   1.587  1.00  0.00          C 
HETATM 2890  C   PTH A  68      -1.221   8.428   1.581  1.00  0.00          C 
HETATM 2891  C   PTH A  68      -1.231   8.439   1.574  1.00  0.00          C 
HETATM 2892  C   PTH A  68      -1.241   8.449   1.567  1.00  0.00          C 
HETATM 2893  C   PTH A  68      -1.250   8.460   1.560  1.00  0.00          C 
HETATM 2894  C   PTH A  68      -1.260   8.470   1.553  1.00  0.00          C 
HETATM 2895  C   PTH A  68      -1.270   8.481   1.546  1.00  0.00          C 
HETATM 2896  C   PTH A  68      -1.280   8.491   1.539  1.00  0.00          C 
HETATM 2897  C   PTH A  68      -1.289   8.501   1.532  1.00  0.00          C 
HETATM 2898  C   PTH A  68      -1.299   8.512   1.525  1.00  0.00          C 
HETATM 2899  C   PTH A  68      -1.309   8.522   1.519  1.00  0.00          C 
HETATM 2900  C   PTH A  68      -1.319   8.533   1.512  1.00  0.00          C 
HETATM 2901  C   PTH A  68      -1.329   8.543   1.505  1.00  0.00          C 
HETATM 2902  C   PTH A  68      -1.338   8.554   1.498  1.00  0.00          C 
HETATM 2903  C   PTH A  68      -1.348   8.564   1.491  1.00  0.00          C 
HETATM 2904  C   PTH A  68      -1.358   8.575   1.485  1.00  0.00          C 
HETATM 2905  C   PTH A  68      -1.368   8.585   1.478  1.00  0.00          C 
HETATM 2906  C   PTH A  68      -1.377   8.596   1.471  1.00  0.00          C 
HETATM 2907  C   PTH A  68      -1.387   8.606   1.464  1.00  0.00          C 
HETATM 2908  C   PTH A  68      -1.396   8.617   1.457  1.00  0.00          C 
HETATM 2909  C   PTH A  68      -1.406   8.628   1.450  1.00  0.00          C 
HETATM 2910  C   PTH A  68      -1.415   8.638   1.443  1.00  0.00          C 
HETATM 2911  C   PTH A  68      -1.425   8.649   1.435  1.00  0.00          C 
HETATM 2912  C   PTH A  68      -1.434   8.659   1.428  1.00  0.00          C 
HETATM 2913  C   PTH A  68      -1.443   8.670   1.421  1.00  0.00          C 
HETATM 2914  C   PTH A  68      -1.453   8.681   1.414  1.00  0.00          C 
HETATM 2915  C   PTH A  68      -1.462   8.691   1.407  1.00  0.00          C 
HETATM 2916  C   PTH A  68      -1.471   8.702   1.399  1.00  0.00          C 
HETATM 2917  C   PTH A  68      -1.481   8.713   1.392  1.00  0.00          C 
HETATM 2918  C   PTH A  68      -1.490   8.723   1.385  1.00  0.00          C 
HETATM 2919  C   PTH A  68      -1.499   8.734   1.378  1.00  0.00          C 
HETATM 2920  C   PTH A  68      -1.508   8.745   1.370  1.00  0.00          C 
HETATM 2921  C   PTH A  68      -1.517   8.755   1.363  1.00  0.00          C 
HETATM 2922  C   PTH A  68      -1.527   8.766   1.356  1.00  0.00          C 
HETATM 2923  C   PTH A  68      -1.536   8.777   1.349  1.00  0.00          C 
HETATM 2924  C   PTH A  68      -1.545   8.788   1.341  1.00  0.00          C 
HETATM 2925  C   PTH A  68      -1.554   8.798   1.334  1.00  0.00          C 
HETATM 2926  C   PTH A  68      -1.563   8.809   1.327  1.00  0.00          C 
HETATM 2927  C   PTH A  68      -1.573   8.820   1.319  1.00  0.00          C 
HETATM 2928  C   PTH A  68      -1.582   8.830   1.312  1.00  0.00          C 
HETATM 2929  C   PTH A  68      -1.589   8.839   1.306  1.00  0.00          C 
TER
HETATM 2930  C   PTH A  69      -5.383   9.337   3.241  1.00  0.00          C 
HETATM 2931  C   PTH A  69      -5.384   9.323   3.249  1.00  0.00          C 
HETATM 2932  C   PTH A  69      -5.386   9.309   3.257  1.00  0.00          C 
HETATM 2933  C   PTH A  69      -5.387   9.296   3.265  1.00  0.00          C 
HETATM 2934  C   PTH A  69      -5.388   9.282   3.273  1.00  0.00          C 
HETATM 2935  C   PTH A  69      -5.390   9.268   3.280  1.00  0.00          C 
HETATM 2936  C   PTH A  69      -5.391   9.254   3.288  1.00  0.00          C 
HETATM 2937  C   PTH A  69      -5.392   9.240   3.296  1.00  0.00          C 
HETATM 2938  C   PTH A  69      -5.393   9.227   3.304  1.00  0.00          C 
HETATM 2939  C   PTH A  69      -5.395   9.213   3.312  1.00  0.00          C 
HETATM 2940  C   PTH A  69      -5.396   9.199   3.319  1.00  0.00          C 
HETATM 2941  C   PTH A  69      -5.398   9.185   3.327  1.00  0.00          C 
HETATM 2942  C   PTH A  69      -5.399   9.172   3.335  1.00  0.00          C 
HETATM 2943  C   PTH A  69      -5.400   9.158   3.343  1.00  0.00          C 
HETATM 2944  C   PTH A  69      -5.402   9.144   3.350  1.00  0.00          C 
HETATM 2945  C   PTH A  69      -5.403   9.130   3.358  1.00  0.00          C 
HETATM 2946  C   PTH A  69      -5.405   9.117   3.366  1.00  0.00          C 
HETATM 2947  C   PTH A  69      -5.406   9.103   3.374  1.00  0.00          C 
HETATM 2948  C   PTH A  69      -5.408   9.089   3.382  1.00  0.00          C 
HETATM 2949  C   PTH A  69      -5.409   9.075   3.389  1.00  0.00          C 
HETATM 2950  C   PTH A  69      -5.411   9.062   3.397  1.00  0.00          C 
HETATM 2951  C   PTH A  69      -5.412   9.048   3.405  1.00  0.00          C 
HETATM 2952  C   PTH A  69      -5.414   9.034   3.413  1.00  0.00          C 
HETATM 2953  C   PTH A  69      -5.415   9.020   3.421  1.00  0.00          C 
HETATM 2954  C   PTH A  69      -5.416   9.007   3.428  1.00  0.00          C 
HETATM 2955  C   PTH A  69      -5.418   8.993   3.436  1.00  0.00          C 
HETATM 2956  C   PTH A  69      -5.419   8.979   3.444  1.00  0.00          C 
HETATM 2957  C   PTH A  69      -5.420   8.965   3.452  1.00  0.00          C 
HETATM 2958  C   PTH A  69      -5.421   8.952   3.460  1.00  0.00          C 
HETATM 2959  C   PTH A  69      -5.422   8.938   3.468  1.00  0.00          C 
HETATM 2960  C   PTH A  69      -5.423   8.924   3.475  1.00  0.00          C 
HETATM 2961  C   PTH A  69      -5.424   8.910   3.483  1.00  0.00          C 
HETATM 2962  C   PTH A  69      -5.425   8.896   3.491  1.00  0.00          C 
HETATM 2963  C   PTH A  69      -5.426   8.883   3.499  1.00  0.00          C 
HETATM 2964  C   PTH A  69      -5.427   8.869   3.507  1.00  0.00          C 
HETATM 2965  C   PTH A  69      -5.428   8.855   3.515  1.00  0.00          C 
HETATM 2966  C   PTH A  69      -5.429   8.841   3.522  1.00  0.00          C 
HETATM 2967  C   PTH A  69      -5.430   8.828   3.530  1.00  0.00          C 
HETATM 2968  C   PTH A  69      -5.431   8.814   3.538  1.00  0.00          C 
HETATM 2969  C   PTH A  69      -5.432   8.800   3.546  1.00  0.00          C 
HETATM 2970  C   PTH A  69      -5.433   8.786   3.554  1.00  0.00          C 
HETATM 2971  C   PTH A  69      -5.434   8.773   3.562  1.00  0.00          C 
HETATM 2972  C   PTH A  69      -5.434   8.759   3.570  1.00  0.00          C 
HETATM 2973  C   PTH A  69      -5.435   8.745   3.577  1.00  0.00          C 
HETATM 2974  C   PTH A  69      -5.436   8.731   3.585  1.00  0.00          C 
HETATM 2975  C   PTH A  69      -5.437   8.721   3.591  1.00  0.00          C 
TER
HETATM 2976  C   PTH A  70      -5.383   9.337   3.241  1.00  0.00          C 
HETATM 2977  C   PTH A  70      -5.382   9.351   3.234  1.00  0.00          C 
HETATM 2978  C   PTH A  70      -5.381   9.364   3.226  1.00  0.00          C 
HETATM 2979  C   PTH A  70      -5.379   9.378   3.218  1.00  0.00          C 
HETATM 2980  C   PTH A  70      -5.378   9.392   3.210  1.00  0.00          C 
HETATM 2981  C   PTH A  70      -5.377   9.406   3.203  1.00  0.00          C 
HETATM 2982  C   PTH A  70      -5.376   9.420   3.195  1.00  0.00          C 
HETATM 2983  C   PTH A  70      -5.374   9.433   3.187  1.00  0.00          C 
HETATM 2984  C   PTH A  70      -5.373   9.447   3.179  1.00  0.00          C 
HETATM 2985  C   PTH A  70      -5.372   9.461   3.171  1.00  0.00          C 
HETATM 2986  C   PTH A  70      -5.371   9.475   3.164  1.00  0.00          C 
HETATM 2987  C   PTH A  70      -5.369   9.488   3.156  1.00  0.00          C 
HETATM 2988  C   PTH A  70      -5.368   9.502   3.148  1.00  0.00          C 
HETATM 2989  C   PTH A  70      -5.367   9.516   3.140  1.00  0.00          C 
HETATM 2990  C   PTH A  70      -5.366   9.530   3.133  1.00  0.00          C 
HETATM 2991  C   PTH A  70      -5.365   9.544   3.125  1.00  0.00          C 
HETATM 2992  C   PTH A  70      -5.363   9.557   3.117  1.00  0.00          C 
HETATM 2993  C   PTH A  70      -5.362   9.571   3.109  1.00  0.00          C 
HETATM 2994  C   PTH A  70      -5.361   9.585   3.101  1.00  0.00          C 
HETATM 2995  C   PTH A  70      -5.360   9.599   3.094  1.00  0.00          C 
HETATM 2996  C   PTH A  70      -5.359   9.613   3.086  1.00  0.00          C 
HETATM 2997  C   PTH A  70      -5.357   9.626   3.078  1.00  0.00          C 
HETATM 2998  C   PTH A  70      -5.356   9.640   3.070  1.00  0.00          C 
HETATM 2999  C   PTH A  70      -5.355   9.658   3.060  1.00  0.00          C 
TER
HETATM 3000  C   PTH A  71      -1.094  10.176   7.814  1.00  0.00          C 
HETATM 3001  C   PTH A  71      -1.085  10.168   7.804  1.00  0.00          C 
HETATM 3002  C   PTH A  71      -1.077  10.159   7.794  1.00  0.00          C 
HETATM 3003  C   PTH A  71      -1.069  10.150   7.783  1.00  0.00          C 
HETATM 3004  C   PTH A  71      -1.061  10.142   7.773  1.00  0.00          C 
HETATM 3005  C   PTH A  71      -1.053  10.133   7.762  1.00  0.00          C 
HETATM 3006  C   PTH A  71      -1.044  10.124   7.752  1.00  0.00          C 
HETATM 3007  C   PTH A  71      -1.036  10.115   7.741  1.00  0.00          C 
HETATM 3008  C   PTH A  71      -1.028  10.107   7.731  1.00  0.00          C 
HETATM 3009  C   PTH A  71      -1.020  10.098   7.720  1.00  0.00          C 
HETATM 3010  C   PTH A  71      -1.012  10.089   7.710  1.00  0.00          C 
HETATM 3011  C   PTH A  71      -1.003  10.081   7.699  1.00  0.00          C 
HETATM 3012  C   PTH A  71      -0.995  10.072   7.689  1.00  0.00          C 
HETATM 3013  C   PTH A  71      -0.987  10.064   7.678  1.00  0.00          C 
HETATM 3014  C   PTH A  71      -0.979  10.055   7.668  1.00  0.00          C 
HETATM 3015  C   PTH A  71      -0.971  10.046   7.657  1.00  0.00          C 
HETATM 3016  C   PTH A  71      -0.963  10.038   7.647  1.00  0.00          C 
HETATM 3017  C   PTH A  71      -0.955  10.029   7.636  1.00  0.00          C 
HETATM 3018  C   PTH A  71      -0.947  10.020   7.626  1.00  0.00          C 
HETATM 3019  C   PTH A  71      -0.939  10.012   7.615  1.00  0.00          C 
HETATM 3020  C   PTH A  71      -0.930  10.003   7.605  1.00  0.00          C 
HETATM 3021  C   PTH A  71      -0.922   9.994   7.594  1.00  0.00          C 
HETATM 3022  C   PTH A  71      -0.914   9.985   7.584  1.00  0.00          C 
HETATM 3023  C   PTH A  71      -0.906   9.976   7.573  1.00  0.00          C 
HETATM 3024  C   PTH A  71      -0.898   9.968   7.563  1.00  0.00          C 
HETATM 3025  C   PTH A  71      -0.889   9.959   7.553  1.00  0.00          C 
HETATM 3026  C   PTH A  71      -0.881   9.950   7.543  1.00  0.00          C 
HETATM 3027  C   PTH A  71      -0.872   9.941   7.533  1.00  0.00          C 
HETATM 3028  C   PTH A  71      -0.864   9.932   7.523  1.00  0.00          C 
HETATM 3029  C   PTH A  71      -0.856   9.923   7.513  1.00  0.00          C 
HETATM 3030  C   PTH A  71      -0.847   9.914   7.503  1.00  0.00          C 
HETATM 3031  C   PTH A  71      -0.839   9.905   7.493  1.00  0.00          C 
HETATM 3032  C   PTH A  71      -0.830   9.896   7.483  1.00  0.00          C 
HETATM 3033  C   PTH A  71      -0.822   9.887   7.473  1.00  0.00          C 
HETATM 3034  C   PTH A  71      -0.813   9.878   7.463  1.00  0.00          C 
HETATM 3035  C   PTH A  71      -0.805   9.869   7.453  1.00  0.00          C 
HETATM 3036  C   PTH A  71      -0.796   9.860   7.443  1.00  0.00          C 
HETATM 3037  C   PTH A  71      -0.788   9.851   7.433  1.00  0.00          C 
HETATM 3038  C   PTH A  71      -0.779   9.842   7.423  1.00  0.00          C 
HETATM 3039  C   PTH A  71      -0.770   9.833   7.413  1.00  0.00          C 
HETATM 3040  C   PTH A  71      -0.762   9.824   7.404  1.00  0.00          C 
HETATM 3041  C   PTH A  71      -0.753   9.815   7.394  1.00  0.00          C 
HETATM 3042  C   PTH A  71      -0.745   9.806   7.384  1.00  0.00          C 
HETATM 3043  C   PTH A  71      -0.736   9.797   7.374  1.00  0.00          C 
HETATM 3044  C   PTH A  71      -0.722   9.783   7.358  1.00  0.00          C 
TER
HETATM 3045  C   PTH A  72      -1.094  10.176   7.814  1.00  0.00          C 
HETATM 3046  C   PTH A  72      -1.102  10.185   7.825  1.00  0.00          C 
HETATM 3047  C   PTH A  72      -1.110  10.194   7.835  1.00  0.00          C 
HETATM 3048  C   PTH A  72      -1.118  10.203   7.846  1.00  0.00          C 
HETATM 3049  C   PTH A  72      -1.127  10.211   7.856  1.00  0.00          C 
HETATM 3050  C   PTH A  72      -1.135  10.220   7.867  1.00  0.00          C 
HETATM 3051  C   PTH A  72      -1.143  10.229   7.877  1.00  0.00          C 
HETATM 3052  C   PTH A  72      -1.151  10.237   7.887  1.00  0.00          C 
HETATM 3053  C   PTH A  72      -1.159  10.246   7.898  1.00  0.00          C 
HETATM 3054  C   PTH A  72      -1.168  10.255   7.908  1.00  0.00          C 
HETATM 3055  C   PTH A  72      -1.176  10.264   7.918  1.00  0.00          C 
HETATM 3056  C   PTH A  72      -1.184  10.272   7.929  1.00  0.00          C 
HETATM 3057  C   PTH A  72      -1.192  10.281   7.939  1.00  0.00          C 
HETATM 3058  C   PTH A  72      -1.201  10.290   7.950  1.00  0.00          C 
HETATM 3059  C   PTH A  72      -1.209  10.299   7.960  1.00  0.00          C 
HETATM 3060  C   PTH A  72      -1.217  10.307   7.970  1.00  0.00          C 
HETATM 3061  C   PTH A  72      -1.225  10.316   7.981  1.00  0.00          C 
HETATM 3062  C   PTH A  72      -1.234  10.325   7.991  1.00  0.00          C 
HETATM 3063  C   PTH A  72      -1.242  10.333   8.001  1.00  0.00          C 
HETATM 3064  C   PTH A  72      -1.250  10.342   8.012  1.00  0.00          C 
HETATM 3065  C   PTH A  72      -1.258  10.351   8.022  1.00  0.00          C 
HETATM 3066  C   PTH A  72      -1.267  10.360   8.033  1.00  0.00          C 
HETATM 3067  C   PTH A  72      -1.275  10.369   8.043  1.00  0.00          C 
HETATM 3068  C   PTH A  72      -1.289  10.383   8.060  1.00  0.00          C 
TER
HETATM 3069  C   PTH A  73      -5.788  10.532   7.060  1.00  0.00          C 
HETATM 3070  C   PTH A  73      -5.794  10.520   7.052  1.00  0.00          C 
HETATM 3071  C   PTH A  73      -5.800  10.507   7.045  1.00  0.00          C 
HETATM 3072  C   PTH A  73      -5.806  10.495   7.037  1.00  0.00          C 
HETATM 3073  C   PTH A  73      -5.812  10.482   7.029  1.00  0.00          C 
HETATM 3074  C   PTH A  73      -5.818  10.470   7.021  1.00  0.00          C 
HETATM 3075  C   PTH A  73      -5.824  10.457   7.014  1.00  0.00          C 
HETATM 3076  C   PTH A  73      -5.830  10.445   7.006  1.00  0.00          C 
HETATM 3077  C   PTH A  73      -5.836  10.432   6.999  1.00  0.00          C 
HETATM 3078  C   PTH A  73      -5.842  10.419   6.991  1.00  0.00          C 
HETATM 3079  C   PTH A  73      -5.848  10.406   6.984  1.00  0.00          C 
HETATM 3080  C   PTH A  73      -5.854  10.394   6.977  1.00  0.00          C 
HETATM 3081  C   PTH A  73      -5.860  10.381   6.969  1.00  0.00          C 
HETATM 3082  C   PTH A  73      -5.866  10.368   6.962  1.00  0.00          C 
HETATM 3083  C   PTH A  73      -5.872  10.355   6.955  1.00  0.00          C 
HETATM 3084  C   PTH A  73      -5.877  10.342   6.948  1.00  0.00          C 
HETATM 3085  C   PTH A  73      -5.883  10.329   6.941  1.00  0.00          C 
HETATM 3086  C   PTH A  73      -5.889  10.316   6.934  1.00  0.00          C 
HETATM 3087  C   PTH A  73      -5.895  10.303   6.927  1.00  0.00          C 
HETATM 3088  C   PTH A  73      -5.901  10.290   6.920  1.00  0.00          C 
HETATM 3089  C   PTH A  73      -5.906  10.277   6.913  1.00  0.00          C 
HETATM 3090  C   PTH A  73      -5.912  10.264   6.906  1.00  0.00          C 
HETATM 3091  C   PTH A  73      -5.918  10.251   6.899  1.00  0.00          C 
HETATM 3092  C   PTH A  73      -5.924  10.238   6.892  1.00  0.00          C 
HETATM 3093  C   PTH A  73      -5.930  10.225   6.885  1.00  0.00          C 
HETATM 3094  C   PTH A  73      -5.936  10.212   6.878  1.00  0.00          C 
HETATM 3095  C   PTH A  73      -5.941  10.199   6.871  1.00  0.00          C 
HETATM 3096  C   PTH A  73      -5.947  10.186   6.864  1.00  0.00          C 
HETATM 3097  C   PTH A  73      -5.953  10.173   6.857  1.00  0.00          C 
HETATM 3098  C   PTH A  73      -5.959  10.160   6.850  1.00  0.00          C 
HETATM 3099  C   PTH A  73      -5.965  10.147   6.843  1.00  0.00          C 
HETATM 3100  C   PTH A  73      -5.971  10.134   6.837  1.00  0.00          C 
HETATM 3101  C   PTH A  73      -5.979  10.115   6.827  1.00  0.00          C 
TER
HETATM 3102  C   PTH A  74      -5.788  10.532   7.060  1.00  0.00          C 
HETATM 3103  C   PTH A  74      -5.782  10.544   7.068  1.00  0.00          C 
HETATM 3104  C   PTH A  74      -5.776  10.557   7.076  1.00  0.00          C 
HETATM 3105  C   PTH A  74      -5.769  10.569   7.084  1.00  0.00          C 
HETATM 3106  C   PTH A  74      -5.763  10.581   7.091  1.00  0.00          C 
HETATM 3107  C   PTH A  74      -5.757  10.594   7.099  1.00  0.00          C 
HETATM 3108  C   PTH A  74      -5.751  10.606   7.107  1.00  0.00          C 
HETATM 3109  C   PTH A  74      -5.745  10.619   7.115  1.00  0.00          C 
HETATM 3110  C   PTH A  74      -5.739  10.631   7.123  1.00  0.00          C 
HETATM 3111  C   PTH A  74      -5.733  10.643   7.131  1.00  0.00          C 
HETATM 3112  C   PTH A  74      -5.726  10.656   7.138  1.00  0.00          C 
HETATM 3113  C   PTH A  74      -5.720  10.668   7.146  1.00  0.00          C 
HETATM 3114  C   PTH A  74      -5.714  10.680   7.154  1.00  0.00          C 
HETATM 3115  C   PTH A  74      -5.708  10.693   7.162  1.00  0.00          C 
HETATM 3116  C   PTH A  74      -5.702  10.705   7.170  1.00  0.00          C 
HETATM 3117  C   PTH A  74      -5.696  10.717   7.178  1.00  0.00          C 
HETATM 3118  C   PTH A  74      -5.689  10.730   7.186  1.00  0.00          C 
HETATM 3119  C   PTH A  74      -5.683  10.742   7.193  1.00  0.00          C 
HETATM 3120  C   PTH A  74      -5.677  10.754   7.201  1.00  0.00          C 
HETATM 3121  C   PTH A  74      -5.671  10.767   7.209  1.00  0.00          C 
HETATM 3122  C   PTH A  74      -5.665  10.779   7.217  1.00  0.00          C 
HETATM 3123  C   PTH A  74      -5.659  10.791   7.225  1.00  0.00          C 
HETATM 3124  C   PTH A  74      -5.652  10.804   7.233  1.00  0.00          C 
HETATM 3125  C   PTH A  74      -5.646  10.816   7.241  1.00  0.00          C 
HETATM 3126  C   PTH A  74      -5.640  10.828   7.249  1.00  0.00          C 
HETATM 3127  C   PTH A  74      -5.634  10.840   7.257  1.00  0.00          C 
HETATM 3128  C   PTH A  74      -5.628  10.853   7.265  1.00  0.00          C 
HETATM 3129  C   PTH A  74      -5.621  10.865   7.273  1.00  0.00          C 
HETATM 3130  C   PTH A  74      -5.615  10.877   7.281  1.00  0.00          C 
HETATM 3131  C   PTH A  74      -5.609  10.889   7.288  1.00  0.00          C 
HETATM 3132  C   PTH A  74      -5.603  10.902   7.296  1.00  0.00          C 
HETATM 3133  C   PTH A  74      -5.597  10.914   7.304  1.00  0.00          C 
HETATM 3134  C   PTH A  74      -5.590  10.926   7.312  1.00  0.00          C 
HETATM 3135  C   PTH A  74      -5.584  10.939   7.320  1.00  0.00          C 
HETATM 3136  C   PTH A  74      -5.578  10.951   7.328  1.00  0.00          C 
HETATM 3137  C   PTH A  74      -5.572  10.963   7.336  1.00  0.00          C 
HETATM 3138  C   PTH A  74      -5.566  10.976   7.343  1.00  0.00          C 
HETATM 3139  C   PTH A  74      -5.560  10.988   7.351  1.00  0.00          C 
HETATM 3140  C   PTH A  74      -5.553  11.001   7.359  1.00  0.00          C 
HETATM 3141  C   PTH A  74      -5.547  11.013   7.367  1.00  0.00          C 
HETATM 3142  C   PTH A  74      -5.541  11.025   7.375  1.00  0.00          C 
HETATM 3143  C   PTH A  74      -5.535  11.038   7.383  1.00  0.00          C 
HETATM 3144  C   PTH A  74      -5.529  11.050   7.391  1.00  0.00          C 
HETATM 3145  C   PTH A  74      -5.523  11.062   7.399  1.00  0.00          C 
HETATM 3146  C   PTH A  74      -5.516  11.074   7.407  1.00  0.00          C 
HETATM 3147  C   PTH A  74      -5.510  11.086   7.416  1.00  0.00          C 
HETATM 3148  C   PTH A  74      -5.504  11.098   7.424  1.00  0.00          C 
HETATM 3149  C   PTH A  74      -5.498  11.110   7.433  1.00  0.00          C 
HETATM 3150  C   PTH A  74      -5.491  11.121   7.441  1.00  0.00          C 
HETATM 3151  C   PTH A  74      -5.485  11.133   7.450  1.00  0.00          C 
HETATM 3152  C   PTH A  74      -5.479  11.145   7.458  1.00  0.00          C 
HETATM 3153  C   PTH A  74      -5.472  11.157   7.467  1.00  0.00          C 
HETATM 3154  C   PTH A  74      -5.466  11.168   7.475  1.00  0.00          C 
HETATM 3155  C   PTH A  74      -5.460  11.180   7.484  1.00  0.00          C 
HETATM 3156  C   PTH A  74      -5.453  11.192   7.493  1.00  0.00          C 
HETATM 3157  C   PTH A  74      -5.447  11.204   7.501  1.00  0.00          C 
HETATM 3158  C   PTH A  74      -5.438  11.219   7.513  1.00  0.00          C 
TER
HETATM 3159  C   PTH A  75      -4.223  10.392   7.043  1.00  0.00          C 
HETATM 3160  C   PTH A  75      -4.210  10.384   7.040  1.00  0.00          C 
HETATM 3161  C   PTH A  75      -4.197  10.376   7.036  1.00  0.00          C 
HETATM 3162  C   PTH A  75      -4.184  10.367   7.032  1.00  0.00          C 
HETATM 3163  C   PTH A  75      -4.171  10.359   7.029  1.00  0.00          C 
HETATM 3164  C   PTH A  75      -4.157  10.351   7.025  1.00  0.00          C 
HETATM 3165  C   PTH A  75      -4.144  10.343   7.022  1.00  0.00          C 
HETATM 3166  C   PTH A  75      -4.131  10.335   7.018  1.00  0.00          C 
HETATM 3167  C   PTH A  75      -4.118  10.327   7.015  1.00  0.00          C 
HETATM 3168  C   PTH A  75      -4.104  10.319   7.012  1.00  0.00          C 
HETATM 3169  C   PTH A  75      -4.091  10.311   7.008  1.00  0.00          C 
HETATM 3170  C   PTH A  75      -4.078  10.303   7.005  1.00  0.00          C 
HETATM 3171  C   PTH A  75      -4.065  10.295   7.002  1.00  0.00          C 
HETATM 3172  C   PTH A  75      -4.051  10.287   6.999  1.00  0.00          C 
HETATM 3173  C   PTH A  75      -4.038  10.279   6.995  1.00  0.00          C 
HETATM 3174  C   PTH A  75      -4.025  10.271   6.992  1.00  0.00          C 
HETATM 3175  C   PTH A  75      -4.011  10.263   6.989  1.00  0.00          C 
HETATM 3176  C   PTH A  75      -3.998  10.255   6.986  1.00  0.00          C 
HETATM 3177  C   PTH A  75      -3.984  10.247   6.983  1.00  0.00          C 
HETATM 3178  C   PTH A  75      -3.971  10.239   6.980  1.00  0.00          C 
HETATM 3179  C   PTH A  75      -3.957  10.231   6.977  1.00  0.00          C 
HETATM 3180  C   PTH A  75      -3.944  10.223   6.974  1.00  0.00          C 
HETATM 3181  C   PTH A  75      -3.931  10.215   6.971  1.00  0.00          C 
HETATM 3182  C   PTH A  75      -3.917  10.208   6.968  1.00  0.00          C 
HETATM 3183  C   PTH A  75      -3.904  10.200   6.965  1.00  0.00          C 
HETATM 3184  C   PTH A  75      -3.890  10.192   6.962  1.00  0.00          C 
HETATM 3185  C   PTH A  75      -3.877  10.184   6.959  1.00  0.00          C 
HETATM 3186  C   PTH A  75      -3.863  10.176   6.956  1.00  0.00          C 
HETATM 3187  C   PTH A  75      -3.850  10.168   6.954  1.00  0.00          C 
HETATM 3188  C   PTH A  75      -3.836  10.161   6.951  1.00  0.00          C 
HETATM 3189  C   PTH A  75      -3.822  10.153   6.948  1.00  0.00          C 
HETATM 3190  C   PTH A  75      -3.809  10.145   6.945  1.00  0.00          C 
HETATM 3191  C   PTH A  75      -3.795  10.137   6.942  1.00  0.00          C 
HETATM 3192  C   PTH A  75      -3.782  10.129   6.940  1.00  0.00          C 
HETATM 3193  C   PTH A  75      -3.768  10.122   6.937  1.00  0.00          C 
HETATM 3194  C   PTH A  75      -3.755  10.114   6.934  1.00  0.00          C 
HETATM 3195  C   PTH A  75      -3.741  10.106   6.932  1.00  0.00          C 
HETATM 3196  C   PTH A  75      -3.727  10.098   6.929  1.00  0.00          C 
HETATM 3197  C   PTH A  75      -3.714  10.091   6.926  1.00  0.00          C 
HETATM 3198  C   PTH A  75      -3.700  10.083   6.924  1.00  0.00          C 
HETATM 3199  C   PTH A  75      -3.687  10.075   6.921  1.00  0.00          C 
HETATM 3200  C   PTH A  75      -3.673  10.068   6.919  1.00  0.00          C 
HETATM 3201  C   PTH A  75      -3.659  10.060   6.916  1.00  0.00          C 
HETATM 3202  C   PTH A  75      -3.646  10.052   6.914  1.00  0.00          C 
HETATM 3203  C   PTH A  75      -3.632  10.045   6.911  1.00  0.00          C 
HETATM 3204  C   PTH A  75      -3.618  10.037   6.909  1.00  0.00          C 
HETATM 3205  C   PTH A  75      -3.604  10.029   6.907  1.00  0.00          C 
HETATM 3206  C   PTH A  75      -3.591  10.022   6.904  1.00  0.00          C 
HETATM 3207  C   PTH A  75      -3.577  10.014   6.902  1.00  0.00          C 
HETATM 3208  C   PTH A  75      -3.563  10.007   6.900  1.00  0.00          C 
HETATM 3209  C   PTH A  75      -3.549   9.999   6.898  1.00  0.00          C 
HETATM 3210  C   PTH A  75      -3.535   9.992   6.895  1.00  0.00          C 
HETATM 3211  C   PTH A  75      -3.522   9.984   6.893  1.00  0.00          C 
HETATM 3212  C   PTH A  75      -3.508   9.977   6.891  1.00  0.00          C 
HETATM 3213  C   PTH A  75      -3.494   9.969   6.889  1.00  0.00          C 
HETATM 3214  C   PTH A  75      -3.480   9.962   6.887  1.00  0.00          C 
HETATM 3215  C   PTH A  75      -3.466   9.955   6.886  1.00  0.00          C 
HETATM 3216  C   PTH A  75      -3.452   9.947   6.884  1.00  0.00          C 
HETATM 3217  C   PTH A  75      -3.438   9.940   6.882  1.00  0.00          C 
HETATM 3218  C   PTH A  75      -3.424   9.933   6.881  1.00  0.00          C 
HETATM 3219  C   PTH A  75      -3.410   9.926   6.880  1.00  0.00          C 
HETATM 3220  C   PTH A  75      -3.396   9.919   6.879  1.00  0.00          C 
HETATM 3221  C   PTH A  75      -3.381   9.912   6.878  1.00  0.00          C 
HETATM 3222  C   PTH A  75      -3.367   9.905   6.877  1.00  0.00          C 
HETATM 3223  C   PTH A  75      -3.352   9.898   6.877  1.00  0.00          C 
HETATM 3224  C   PTH A  75      -3.338   9.892   6.877  1.00  0.00          C 
HETATM 3225  C   PTH A  75      -3.323   9.885   6.877  1.00  0.00          C 
HETATM 3226  C   PTH A  75      -3.309   9.879   6.877  1.00  0.00          C 
HETATM 3227  C   PTH A  75      -3.296   9.873   6.877  1.00  0.00          C 
TER
HETATM 3228  C   PTH A  76      -4.223  10.392   7.043  1.00  0.00          C 
HETATM 3229  C   PTH A  76      -4.236  10.400   7.047  1.00  0.00          C 
HETATM 3230  C   PTH A  76      -4.249  10.408   7.051  1.00  0.00          C 
HETATM 3231  C   PTH A  76      -4.262  10.417   7.054  1.00  0.00          C 
HETATM 3232  C   PTH A  76      -4.275  10.425   7.058  1.00  0.00          C 
HETATM 3233  C   PTH A  76      -4.288  10.433   7.062  1.00  0.00          C 
HETATM 3234  C   PTH A  76      -4.301  10.442   7.066  1.00  0.00          C 
HETATM 3235  C   PTH A  76      -4.314  10.450   7.070  1.00  0.00          C 
HETATM 3236  C   PTH A  76      -4.327  10.458   7.074  1.00  0.00          C 
HETATM 3237  C   PTH A  76      -4.340  10.467   7.078  1.00  0.00          C 
HETATM 3238  C   PTH A  76      -4.353  10.475   7.082  1.00  0.00          C 
HETATM 3239  C   PTH A  76      -4.366  10.483   7.086  1.00  0.00          C 
HETATM 3240  C   PTH A  76      -4.378  10.492   7.090  1.00  0.00          C 
HETATM 3241  C   PTH A  76      -4.391  10.500   7.094  1.00  0.00          C 
HETATM 3242  C   PTH A  76      -4.404  10.509   7.098  1.00  0.00          C 
HETATM 3243  C   PTH A  76      -4.417  10.517   7.103  1.00  0.00          C 
HETATM 3244  C   PTH A  76      -4.429  10.526   7.107  1.00  0.00          C 
HETATM 3245  C   PTH A  76      -4.442  10.534   7.111  1.00  0.00          C 
HETATM 3246  C   PTH A  76      -4.455  10.543   7.115  1.00  0.00          C 
HETATM 3247  C   PTH A  76      -4.467  10.551   7.120  1.00  0.00          C 
HETATM 3248  C   PTH A  76      -4.480  10.560   7.124  1.00  0.00          C 
HETATM 3249  C   PTH A  76      -4.493  10.569   7.128  1.00  0.00          C 
HETATM 3250  C   PTH A  76      -4.505  10.577   7.133  1.00  0.00          C 
HETATM 3251  C   PTH A  76      -4.518  10.586   7.137  1.00  0.00          C 
HETATM 3252  C   PTH A  76      -4.530  10.594   7.142  1.00  0.00          C 
HETATM 3253  C   PTH A  76      -4.543  10.603   7.146  1.00  0.00          C 
HETATM 3254  C   PTH A  76      -4.555  10.612   7.151  1.00  0.00          C 
HETATM 3255  C   PTH A  76      -4.568  10.620   7.155  1.00  0.00          C 
HETATM 3256  C   PTH A  76      -4.580  10.629   7.160  1.00  0.00          C 
HETATM 3257  C   PTH A  76      -4.593  10.638   7.164  1.00  0.00          C 
HETATM 3258  C   PTH A  76      -4.605  10.647   7.169  1.00  0.00          C 
HETATM 3259  C   PTH A  76      -4.618  10.655   7.173  1.00  0.00          C 
HETATM 3260  C   PTH A  76      -4.630  10.664   7.178  1.00  0.00          C 
HETATM 3261  C   PTH A  76      -4.643  10.673   7.183  1.00  0.00          C 
HETATM 3262  C   PTH A  76      -4.655  10.681   7.187  1.00  0.00          C 
HETATM 3263  C   PTH A  76      -4.667  10.690   7.192  1.00  0.00          C 
HETATM 3264  C   PTH A  76      -4.680  10.699   7.196  1.00  0.00          C 
HETATM 3265  C   PTH A  76      -4.692  10.708   7.201  1.00  0.00          C 
HETATM 3266  C   PTH A  76      -4.705  10.717   7.206  1.00  0.00          C 
HETATM 3267  C   PTH A  76      -4.717  10.725   7.211  1.00  0.00          C 
HETATM 3268  C   PTH A  76      -4.729  10.734   7.215  1.00  0.00          C 
HETATM 3269  C   PTH A  76      -4.742  10.743   7.220  1.00  0.00          C 
HETATM 3270  C   PTH A  76      -4.754  10.752   7.225  1.00  0.00          C 
HETATM 3271  C   PTH A  76      -4.766  10.760   7.230  1.00  0.00          C 
HETATM 3272  C   PTH A  76      -4.779  10.769   7.234  1.00  0.00          C 
HETATM 3273  C   PTH A  76      -4.791  10.778   7.239  1.00  0.00          C 
HETATM 3274  C   PTH A  76      -4.803  10.787   7.244  1.00  0.00          C 
HETATM 3275  C   PTH A  76      -4.816  10.796   7.249  1.00  0.00          C 
HETATM 3276  C   PTH A  76      -4.828  10.805   7.254  1.00  0.00          C 
HETATM 3277  C   PTH A  76      -4.840  10.813   7.259  1.00  0.00          C 
HETATM 3278  C   PTH A  76      -4.852  10.822   7.263  1.00  0.00          C 
HETATM 3279  C   PTH A  76      -4.864  10.831   7.268  1.00  0.00          C 
HETATM 3280  C   PTH A  76      -4.877  10.840   7.273  1.00  0.00          C 
HETATM 3281  C   PTH A  76      -4.889  10.849   7.278  1.00  0.00          C 
HETATM 3282  C   PTH A  76      -4.901  10.858   7.283  1.00  0.00          C 
HETATM 3283  C   PTH A  76      -4.913  10.867   7.288  1.00  0.00          C 
HETATM 3284  C   PTH A  76      -4.925  10.875   7.293  1.00  0.00          C 
HETATM 3285  C   PTH A  76      -4.938  10.884   7.298  1.00  0.00          C 
HETATM 3286  C   PTH A  76      -4.950  10.893   7.303  1.00  0.00          C 
HETATM 3287  C   PTH A  76      -4.962  10.902   7.308  1.00  0.00          C 
HETATM 3288  C   PTH A  76      -4.974  10.911   7.314  1.00  0.00          C 
HETATM 3289  C   PTH A  76      -4.986  10.920   7.319  1.00  0.00          C 
HETATM 3290  C   PTH A  76      -4.998  10.929   7.324  1.00  0.00          C 
HETATM 3291  C   PTH A  76      -5.010  10.938   7.329  1.00  0.00          C 
HETATM 3292  C   PTH A  76      -5.022  10.947   7.334  1.00  0.00          C 
HETATM 3293  C   PTH A  76      -5.034  10.956   7.339  1.00  0.00          C 
HETATM 3294  C   PTH A  76      -5.046  10.965   7.345  1.00  0.00          C 
HETATM 3295  C   PTH A  76      -5.058  10.974   7.350  1.00  0.00          C 
HETATM 3296  C   PTH A  76      -5.070  10.983   7.355  1.00  0.00          C 
HETATM 3297  C   PTH A  76      -5.082  10.992   7.360  1.00  0.00          C 
HETATM 3298  C   PTH A  76      -5.094  11.001   7.366  1.00  0.00          C 
HETATM 3299  C   PTH A  76      -5.105  11.011   7.371  1.00  0.00          C 
HETATM 3300  C   PTH A  76      -5.117  11.020   7.377  1.00  0.00          C 
HETATM 3301  C   PTH A  76      -5.129  11.029   7.382  1.00  0.00          C 
HETATM 3302  C   PTH A  76      -5.140  11.038   7.387  1.00  0.00          C 
HETATM 3303  C   PTH A  76      -5.152  11.048   7.393  1.00  0.00          C 
HETATM 3304  C   PTH A  76      -5.164  11.057   7.398  1.00  0.00          C 
HETATM 3305  C   PTH A  76      -5.175  11.067   7.404  1.00  0.00          C 
HETATM 3306  C   PTH A  76      -5.187  11.076   7.409  1.00  0.00          C 
HETATM 3307  C   PTH A  76      -5.198  11.086   7.414  1.00  0.00          C 
HETATM 3308  C   PTH A  76      -5.210  11.095   7.420  1.00  0.00          C 
HETATM 3309  C   PTH A  76      -5.222  11.104   7.425  1.00  0.00          C 
HETATM 3310  C   PTH A  76      -5.234  11.113   7.431  1.00  0.00          C 
HETATM 3311  C   PTH A  76      -5.246  11.121   7.436  1.00  0.00          C 
HETATM 3312  C   PTH A  76      -5.259  11.129   7.441  1.00  0.00          C 
HETATM 3313  C   PTH A  76      -5.272  11.136   7.446  1.00  0.00          C 
HETATM 3314  C   PTH A  76      -5.285  11.143   7.452  1.00  0.00          C 
HETATM 3315  C   PTH A  76      -5.298  11.150   7.457  1.00  0.00          C 
HETATM 3316  C   PTH A  76      -5.312  11.157   7.462  1.00  0.00          C 
HETATM 3317  C   PTH A  76      -5.325  11.164   7.467  1.00  0.00          C 
HETATM 3318  C   PTH A  76      -5.339  11.171   7.473  1.00  0.00          C 
HETATM 3319  C   PTH A  76      -5.352  11.177   7.478  1.00  0.00          C 
HETATM 3320  C   PTH A  76      -5.365  11.184   7.483  1.00  0.00          C 
HETATM 3321  C   PTH A  76      -5.379  11.190   7.489  1.00  0.00          C 
HETATM 3322  C   PTH A  76      -5.392  11.197   7.494  1.00  0.00          C 
HETATM 3323  C   PTH A  76      -5.406  11.203   7.500  1.00  0.00          C 
HETATM 3324  C   PTH A  76      -5.419  11.210   7.505  1.00  0.00          C 
HETATM 3325  C   PTH A  76      -5.438  11.219   7.513  1.00  0.00          C 
TER
HETATM 3326  C   PTH A  77      -0.026  10.084   7.261  1.00  0.00          C 
HETATM 3327  C   PTH A  77      -0.041  10.078   7.263  1.00  0.00          C 
HETATM 3328  C   PTH A  77      -0.055  10.072   7.265  1.00  0.00          C 
HETATM 3329  C   PTH A  77      -0.070  10.065   7.267  1.00  0.00          C 
HETATM 3330  C   PTH A  77      -0.084  10.059   7.269  1.00  0.00          C 
HETATM 3331  C   PTH A  77      -0.098  10.053   7.270  1.00  0.00          C 
HETATM 3332  C   PTH A  77      -0.113  10.047   7.272  1.00  0.00          C 
HETATM 3333  C   PTH A  77      -0.127  10.040   7.274  1.00  0.00          C 
HETATM 3334  C   PTH A  77      -0.142  10.034   7.276  1.00  0.00          C 
HETATM 3335  C   PTH A  77      -0.156  10.028   7.278  1.00  0.00          C 
HETATM 3336  C   PTH A  77      -0.171  10.022   7.279  1.00  0.00          C 
HETATM 3337  C   PTH A  77      -0.185  10.015   7.281  1.00  0.00          C 
HETATM 3338  C   PTH A  77      -0.200  10.009   7.283  1.00  0.00          C 
HETATM 3339  C   PTH A  77      -0.214  10.003   7.285  1.00  0.00          C 
HETATM 3340  C   PTH A  77      -0.229   9.996   7.286  1.00  0.00          C 
HETATM 3341  C   PTH A  77      -0.243   9.990   7.288  1.00  0.00          C 
HETATM 3342  C   PTH A  77      -0.258   9.984   7.290  1.00  0.00          C 
HETATM 3343  C   PTH A  77      -0.272   9.978   7.291  1.00  0.00          C 
HETATM 3344  C   PTH A  77      -0.287   9.971   7.293  1.00  0.00          C 
HETATM 3345  C   PTH A  77      -0.301   9.965   7.295  1.00  0.00          C 
HETATM 3346  C   PTH A  77      -0.316   9.959   7.296  1.00  0.00          C 
HETATM 3347  C   PTH A  77      -0.330   9.953   7.298  1.00  0.00          C 
HETATM 3348  C   PTH A  77      -0.345   9.946   7.300  1.00  0.00          C 
HETATM 3349  C   PTH A  77      -0.359   9.940   7.302  1.00  0.00          C 
HETATM 3350  C   PTH A  77      -0.374   9.934   7.303  1.00  0.00          C 
HETATM 3351  C   PTH A  77      -0.388   9.927   7.305  1.00  0.00          C 
HETATM 3352  C   PTH A  77      -0.403   9.921   7.307  1.00  0.00          C 
HETATM 3353  C   PTH A  77      -0.417   9.915   7.309  1.00  0.00          C 
HETATM 3354  C   PTH A  77      -0.431   9.909   7.311  1.00  0.00          C 
HETATM 3355  C   PTH A  77      -0.446   9.902   7.313  1.00  0.00          C 
HETATM 3356  C   PTH A  77      -0.460   9.896   7.315  1.00  0.00          C 
HETATM 3357  C   PTH A  77      -0.475   9.890   7.318  1.00  0.00          C 
HETATM 3358  C   PTH A  77      -0.489   9.884   7.320  1.00  0.00          C 
HETATM 3359  C   PTH A  77      -0.504   9.877   7.322  1.00  0.00          C 
HETATM 3360  C   PTH A  77      -0.518   9.871   7.324  1.00  0.00          C 
HETATM 3361  C   PTH A  77      -0.532   9.865   7.327  1.00  0.00          C 
HETATM 3362  C   PTH A  77      -0.547   9.859   7.329  1.00  0.00          C 
HETATM 3363  C   PTH A  77      -0.561   9.852   7.331  1.00  0.00          C 
HETATM 3364  C   PTH A  77      -0.576   9.846   7.334  1.00  0.00          C 
HETATM 3365  C   PTH A  77      -0.590   9.840   7.336  1.00  0.00          C 
HETATM 3366  C   PTH A  77      -0.604   9.834   7.338  1.00  0.00          C 
HETATM 3367  C   PTH A  77      -0.619   9.827   7.341  1.00  0.00          C 
HETATM 3368  C   PTH A  77      -0.633   9.821   7.343  1.00  0.00          C 
HETATM 3369  C   PTH A  77      -0.648   9.815   7.345  1.00  0.00          C 
HETATM 3370  C   PTH A  77      -0.662   9.809   7.348  1.00  0.00          C 
HETATM 3371  C   PTH A  77      -0.676   9.802   7.350  1.00  0.00          C 
HETATM 3372  C   PTH A  77      -0.691   9.796   7.353  1.00  0.00          C 
HETATM 3373  C   PTH A  77      -0.705   9.790   7.355  1.00  0.00          C 
HETATM 3374  C   PTH A  77      -0.722   9.783   7.358  1.00  0.00          C 
TER
HETATM 3375  C   PTH A  78      -0.026  10.084   7.261  1.00  0.00          C 
HETATM 3376  C   PTH A  78      -0.012  10.090   7.260  1.00  0.00          C 
HETATM 3377  C   PTH A  78       0.003  10.097   7.258  1.00  0.00          C 
HETATM 3378  C   PTH A  78       0.017  10.103   7.256  1.00  0.00          C 
HETATM 3379  C   PTH A  78       0.032  10.109   7.254  1.00  0.00          C 
HETATM 3380  C   PTH A  78       0.046  10.115   7.253  1.00  0.00          C 
HETATM 3381  C   PTH A  78       0.061  10.122   7.251  1.00  0.00          C 
HETATM 3382  C   PTH A  78       0.075  10.128   7.249  1.00  0.00          C 
HETATM 3383  C   PTH A  78       0.090  10.134   7.247  1.00  0.00          C 
HETATM 3384  C   PTH A  78       0.104  10.140   7.245  1.00  0.00          C 
HETATM 3385  C   PTH A  78       0.119  10.146   7.244  1.00  0.00          C 
HETATM 3386  C   PTH A  78       0.133  10.153   7.242  1.00  0.00          C 
HETATM 3387  C   PTH A  78       0.148  10.159   7.240  1.00  0.00          C 
HETATM 3388  C   PTH A  78       0.162  10.165   7.238  1.00  0.00          C 
HETATM 3389  C   PTH A  78       0.177  10.171   7.236  1.00  0.00          C 
HETATM 3390  C   PTH A  78       0.191  10.177   7.234  1.00  0.00          C 
HETATM 3391  C   PTH A  78       0.206  10.183   7.233  1.00  0.00          C 
HETATM 3392  C   PTH A  78       0.221  10.189   7.231  1.00  0.00          C 
HETATM 3393  C   PTH A  78       0.235  10.195   7.229  1.00  0.00          C 
HETATM 3394  C   PTH A  78       0.250  10.201   7.227  1.00  0.00          C 
HETATM 3395  C   PTH A  78       0.264  10.208   7.225  1.00  0.00          C 
HETATM 3396  C   PTH A  78       0.279  10.214   7.223  1.00  0.00          C 
HETATM 3397  C   PTH A  78       0.293  10.220   7.222  1.00  0.00          C 
HETATM 3398  C   PTH A  78       0.308  10.226   7.220  1.00  0.00          C 
HETATM 3399  C   PTH A  78       0.322  10.232   7.218  1.00  0.00          C 
HETATM 3400  C   PTH A  78       0.337  10.239   7.216  1.00  0.00          C 
HETATM 3401  C   PTH A  78       0.351  10.245   7.215  1.00  0.00          C 
HETATM 3402  C   PTH A  78       0.365  10.252   7.213  1.00  0.00          C 
HETATM 3403  C   PTH A  78       0.380  10.258   7.211  1.00  0.00          C 
HETATM 3404  C   PTH A  78       0.394  10.265   7.210  1.00  0.00          C 
HETATM 3405  C   PTH A  78       0.408  10.272   7.208  1.00  0.00          C 
HETATM 3406  C   PTH A  78       0.423  10.278   7.207  1.00  0.00          C 
HETATM 3407  C   PTH A  78       0.437  10.285   7.205  1.00  0.00          C 
HETATM 3408  C   PTH A  78       0.451  10.292   7.203  1.00  0.00          C 
HETATM 3409  C   PTH A  78       0.466  10.299   7.202  1.00  0.00          C 
HETATM 3410  C   PTH A  78       0.480  10.305   7.200  1.00  0.00          C 
HETATM 3411  C   PTH A  78       0.494  10.312   7.199  1.00  0.00          C 
HETATM 3412  C   PTH A  78       0.508  10.319   7.197  1.00  0.00          C 
HETATM 3413  C   PTH A  78       0.523  10.326   7.196  1.00  0.00          C 
HETATM 3414  C   PTH A  78       0.537  10.333   7.194  1.00  0.00          C 
HETATM 3415  C   PTH A  78       0.551  10.339   7.193  1.00  0.00          C 
HETATM 3416  C   PTH A  78       0.565  10.346   7.191  1.00  0.00          C 
HETATM 3417  C   PTH A  78       0.580  10.353   7.190  1.00  0.00          C 
HETATM 3418  C   PTH A  78       0.594  10.360   7.188  1.00  0.00          C 
HETATM 3419  C   PTH A  78       0.608  10.367   7.187  1.00  0.00          C 
HETATM 3420  C   PTH A  78       0.622  10.374   7.185  1.00  0.00          C 
HETATM 3421  C   PTH A  78       0.637  10.381   7.184  1.00  0.00          C 
HETATM 3422  C   PTH A  78       0.654  10.389   7.182  1.00  0.00          C 
TER
HETATM 3423  C   PTH A  79      -3.240   9.739   4.530  1.00  0.00          C 
HETATM 3424  C   PTH A  79      -3.243   9.725   4.537  1.00  0.00          C 
HETATM 3425  C   PTH A  79      -3.246   9.712   4.545  1.00  0.00          C 
HETATM 3426  C   PTH A  79      -3.248   9.698   4.553  1.00  0.00          C 
HETATM 3427  C   PTH A  79      -3.251   9.684   4.561  1.00  0.00          C 
HETATM 3428  C   PTH A  79      -3.253   9.671   4.568  1.00  0.00          C 
HETATM 3429  C   PTH A  79      -3.256   9.657   4.576  1.00  0.00          C 
HETATM 3430  C   PTH A  79      -3.259   9.644   4.584  1.00  0.00          C 
HETATM 3431  C   PTH A  79      -3.261   9.630   4.592  1.00  0.00          C 
HETATM 3432  C   PTH A  79      -3.264   9.616   4.599  1.00  0.00          C 
HETATM 3433  C   PTH A  79      -3.266   9.603   4.607  1.00  0.00          C 
HETATM 3434  C   PTH A  79      -3.269   9.589   4.615  1.00  0.00          C 
HETATM 3435  C   PTH A  79      -3.271   9.575   4.623  1.00  0.00          C 
HETATM 3436  C   PTH A  79      -3.274   9.562   4.630  1.00  0.00          C 
HETATM 3437  C   PTH A  79      -3.277   9.548   4.638  1.00  0.00          C 
HETATM 3438  C   PTH A  79      -3.279   9.535   4.646  1.00  0.00          C 
HETATM 3439  C   PTH A  79      -3.282   9.521   4.653  1.00  0.00          C 
HETATM 3440  C   PTH A  79      -3.284   9.507   4.661  1.00  0.00          C 
HETATM 3441  C   PTH A  79      -3.287   9.494   4.669  1.00  0.00          C 
HETATM 3442  C   PTH A  79      -3.289   9.480   4.676  1.00  0.00          C 
HETATM 3443  C   PTH A  79      -3.292   9.466   4.684  1.00  0.00          C 
HETATM 3444  C   PTH A  79      -3.294   9.453   4.692  1.00  0.00          C 
HETATM 3445  C   PTH A  79      -3.297   9.439   4.700  1.00  0.00          C 
HETATM 3446  C   PTH A  79      -3.299   9.425   4.707  1.00  0.00          C 
HETATM 3447  C   PTH A  79      -3.302   9.412   4.715  1.00  0.00          C 
HETATM 3448  C   PTH A  79      -3.305   9.398   4.723  1.00  0.00          C 
HETATM 3449  C   PTH A  79      -3.307   9.385   4.731  1.00  0.00          C 
HETATM 3450  C   PTH A  79      -3.310   9.372   4.739  1.00  0.00          C 
HETATM 3451  C   PTH A  79      -3.313   9.358   4.747  1.00  0.00          C 
HETATM 3452  C   PTH A  79      -3.315   9.345   4.755  1.00  0.00          C 
HETATM 3453  C   PTH A  79      -3.318   9.331   4.763  1.00  0.00          C 
HETATM 3454  C   PTH A  79      -3.320   9.318   4.772  1.00  0.00          C 
HETATM 3455  C   PTH A  79      -3.323   9.305   4.780  1.00  0.00          C 
HETATM 3456  C   PTH A  79      -3.326   9.291   4.788  1.00  0.00          C 
HETATM 3457  C   PTH A  79      -3.329   9.278   4.796  1.00  0.00          C 
HETATM 3458  C   PTH A  79      -3.331   9.264   4.804  1.00  0.00          C 
HETATM 3459  C   PTH A  79      -3.334   9.251   4.812  1.00  0.00          C 
HETATM 3460  C   PTH A  79      -3.337   9.238   4.821  1.00  0.00          C 
HETATM 3461  C   PTH A  79      -3.339   9.224   4.829  1.00  0.00          C 
HETATM 3462  C   PTH A  79      -3.342   9.211   4.837  1.00  0.00          C 
HETATM 3463  C   PTH A  79      -3.345   9.198   4.845  1.00  0.00          C 
HETATM 3464  C   PTH A  79      -3.347   9.185   4.853  1.00  0.00          C 
HETATM 3465  C   PTH A  79      -3.350   9.171   4.862  1.00  0.00          C 
HETATM 3466  C   PTH A  79      -3.353   9.158   4.870  1.00  0.00          C 
HETATM 3467  C   PTH A  79      -3.356   9.145   4.878  1.00  0.00          C 
HETATM 3468  C   PTH A  79      -3.358   9.134   4.885  1.00  0.00          C 
TER
HETATM 3469  C   PTH A  80      -3.240   9.739   4.530  1.00  0.00          C 
HETATM 3470  C   PTH A  80      -3.238   9.752   4.522  1.00  0.00          C 
HETATM 3471  C   PTH A  80      -3.235   9.766   4.514  1.00  0.00          C 
HETATM 3472  C   PTH A  80      -3.232   9.780   4.506  1.00  0.00          C 
HETATM 3473  C   PTH A  80      -3.230   9.793   4.499  1.00  0.00          C 
HETATM 3474  C   PTH A  80      -3.227   9.807   4.491  1.00  0.00          C 
HETATM 3475  C   PTH A  80      -3.225   9.820   4.483  1.00  0.00          C 
HETATM 3476  C   PTH A  80      -3.222   9.834   4.475  1.00  0.00          C 
HETATM 3477  C   PTH A  80      -3.219   9.848   4.467  1.00  0.00          C 
HETATM 3478  C   PTH A  80      -3.217   9.861   4.460  1.00  0.00          C 
HETATM 3479  C   PTH A  80      -3.214   9.875   4.452  1.00  0.00          C 
HETATM 3480  C   PTH A  80      -3.211   9.888   4.444  1.00  0.00          C 
HETATM 3481  C   PTH A  80      -3.209   9.902   4.436  1.00  0.00          C 
HETATM 3482  C   PTH A  80      -3.206   9.916   4.429  1.00  0.00          C 
HETATM 3483  C   PTH A  80      -3.204   9.929   4.421  1.00  0.00          C 
HETATM 3484  C   PTH A  80      -3.201   9.943   4.413  1.00  0.00          C 
HETATM 3485  C   PTH A  80      -3.198   9.956   4.405  1.00  0.00          C 
HETATM 3486  C   PTH A  80      -3.196   9.970   4.397  1.00  0.00          C 
HETATM 3487  C   PTH A  80      -3.193   9.983   4.390  1.00  0.00          C 
HETATM 3488  C   PTH A  80      -3.190   9.997   4.382  1.00  0.00          C 
HETATM 3489  C   PTH A  80      -3.188  10.011   4.374  1.00  0.00          C 
HETATM 3490  C   PTH A  80      -3.185  10.024   4.366  1.00  0.00          C 
HETATM 3491  C   PTH A  80      -3.182  10.038   4.359  1.00  0.00          C 
HETATM 3492  C   PTH A  80      -3.179  10.053   4.350  1.00  0.00          C 
TER
HETATM 3493  C   PTH A  81      -5.130   8.913   0.625  1.00  0.00          C 
HETATM 3494  C   PTH A  81      -5.129   8.900   0.634  1.00  0.00          C 
HETATM 3495  C   PTH A  81      -5.128   8.888   0.644  1.00  0.00          C 
HETATM 3496  C   PTH A  81      -5.126   8.875   0.654  1.00  0.00          C 
HETATM 3497  C   PTH A  81      -5.125   8.862   0.663  1.00  0.00          C 
HETATM 3498  C   PTH A  81      -5.124   8.850   0.673  1.00  0.00          C 
HETATM 3499  C   PTH A  81      -5.123   8.837   0.683  1.00  0.00          C 
HETATM 3500  C   PTH A  81      -5.122   8.825   0.692  1.00  0.00          C 
HETATM 3501  C   PTH A  81      -5.121   8.812   0.702  1.00  0.00          C 
HETATM 3502  C   PTH A  81      -5.120   8.800   0.712  1.00  0.00          C 
HETATM 3503  C   PTH A  81      -5.118   8.787   0.721  1.00  0.00          C 
HETATM 3504  C   PTH A  81      -5.117   8.774   0.731  1.00  0.00          C 
HETATM 3505  C   PTH A  81      -5.116   8.762   0.740  1.00  0.00          C 
HETATM 3506  C   PTH A  81      -5.115   8.749   0.750  1.00  0.00          C 
HETATM 3507  C   PTH A  81      -5.114   8.737   0.759  1.00  0.00          C 
HETATM 3508  C   PTH A  81      -5.113   8.724   0.769  1.00  0.00          C 
HETATM 3509  C   PTH A  81      -5.112   8.711   0.779  1.00  0.00          C 
HETATM 3510  C   PTH A  81      -5.110   8.699   0.788  1.00  0.00          C 
HETATM 3511  C   PTH A  81      -5.109   8.686   0.798  1.00  0.00          C 
HETATM 3512  C   PTH A  81      -5.108   8.673   0.807  1.00  0.00          C 
HETATM 3513  C   PTH A  81      -5.107   8.661   0.817  1.00  0.00          C 
HETATM 3514  C   PTH A  81      -5.106   8.648   0.826  1.00  0.00          C 
HETATM 3515  C   PTH A  81      -5.105   8.636   0.836  1.00  0.00          C 
HETATM 3516  C   PTH A  81      -5.103   8.623   0.845  1.00  0.00          C 
HETATM 3517  C   PTH A  81      -5.102   8.610   0.855  1.00  0.00          C 
HETATM 3518  C   PTH A  81      -5.101   8.598   0.864  1.00  0.00          C 
HETATM 3519  C   PTH A  81      -5.100   8.585   0.874  1.00  0.00          C 
HETATM 3520  C   PTH A  81      -5.099   8.572   0.883  1.00  0.00          C 
HETATM 3521  C   PTH A  81      -5.097   8.560   0.893  1.00  0.00          C 
HETATM 3522  C   PTH A  81      -5.096   8.547   0.902  1.00  0.00          C 
HETATM 3523  C   PTH A  81      -5.095   8.534   0.912  1.00  0.00          C 
HETATM 3524  C   PTH A  81      -5.093   8.522   0.921  1.00  0.00          C 
HETATM 3525  C   PTH A  81      -5.092   8.509   0.931  1.00  0.00          C 
HETATM 3526  C   PTH A  81      -5.091   8.496   0.940  1.00  0.00          C 
HETATM 3527  C   PTH A  81      -5.089   8.484   0.950  1.00  0.00          C 
HETATM 3528  C   PTH A  81      -5.088   8.471   0.959  1.00  0.00          C 
HETATM 3529  C   PTH A  81      -5.086   8.459   0.969  1.00  0.00          C 
HETATM 3530  C   PTH A  81      -5.084   8.446   0.979  1.00  0.00          C 
HETATM 3531  C   PTH A  81      -5.082   8.434   0.988  1.00  0.00          C 
HETATM 3532  C   PTH A  81      -5.080   8.421   0.998  1.00  0.00          C 
HETATM 3533  C   PTH A  81      -5.078   8.409   1.007  1.00  0.00          C 
HETATM 3534  C   PTH A  81      -5.076   8.396   1.017  1.00  0.00          C 
HETATM 3535  C   PTH A  81      -5.074   8.384   1.027  1.00  0.00          C 
HETATM 3536  C   PTH A  81      -5.071   8.372   1.037  1.00  0.00          C 
HETATM 3537  C   PTH A  81      -5.069   8.353   1.050  1.00  0.00          C 
TER
HETATM 3538  C   PTH A  82      -5.130   8.913   0.625  1.00  0.00          C 
HETATM 3539  C   PTH A  82      -5.131   8.925   0.615  1.00  0.00          C 
HETATM 3540  C   PTH A  82      -5.132   8.937   0.605  1.00  0.00          C 
HETATM 3541  C   PTH A  82      -5.133   8.950   0.595  1.00  0.00          C 
HETATM 3542  C   PTH A  82      -5.134   8.962   0.586  1.00  0.00          C 
HETATM 3543  C   PTH A  82      -5.136   8.975   0.576  1.00  0.00          C 
HETATM 3544  C   PTH A  82      -5.137   8.987   0.566  1.00  0.00          C 
HETATM 3545  C   PTH A  82      -5.138   9.000   0.556  1.00  0.00          C 
HETATM 3546  C   PTH A  82      -5.139   9.012   0.546  1.00  0.00          C 
HETATM 3547  C   PTH A  82      -5.140   9.025   0.536  1.00  0.00          C 
HETATM 3548  C   PTH A  82      -5.141   9.037   0.527  1.00  0.00          C 
HETATM 3549  C   PTH A  82      -5.142   9.049   0.517  1.00  0.00          C 
HETATM 3550  C   PTH A  82      -5.143   9.062   0.507  1.00  0.00          C 
HETATM 3551  C   PTH A  82      -5.145   9.074   0.497  1.00  0.00          C 
HETATM 3552  C   PTH A  82      -5.146   9.086   0.487  1.00  0.00          C 
HETATM 3553  C   PTH A  82      -5.147   9.099   0.477  1.00  0.00          C 
HETATM 3554  C   PTH A  82      -5.148   9.111   0.467  1.00  0.00          C 
HETATM 3555  C   PTH A  82      -5.149   9.123   0.457  1.00  0.00          C 
HETATM 3556  C   PTH A  82      -5.150   9.136   0.447  1.00  0.00          C 
HETATM 3557  C   PTH A  82      -5.151   9.148   0.437  1.00  0.00          C 
HETATM 3558  C   PTH A  82      -5.152   9.160   0.427  1.00  0.00          C 
HETATM 3559  C   PTH A  82      -5.154   9.172   0.417  1.00  0.00          C 
HETATM 3560  C   PTH A  82      -5.155   9.185   0.407  1.00  0.00          C 
HETATM 3561  C   PTH A  82      -5.156   9.197   0.397  1.00  0.00          C 
HETATM 3562  C   PTH A  82      -5.157   9.209   0.387  1.00  0.00          C 
HETATM 3563  C   PTH A  82      -5.158   9.221   0.377  1.00  0.00          C 
HETATM 3564  C   PTH A  82      -5.159   9.233   0.367  1.00  0.00          C 
HETATM 3565  C   PTH A  82      -5.160   9.246   0.357  1.00  0.00          C 
HETATM 3566  C   PTH A  82      -5.161   9.258   0.346  1.00  0.00          C 
HETATM 3567  C   PTH A  82      -5.162   9.270   0.336  1.00  0.00          C 
HETATM 3568  C   PTH A  82      -5.163   9.282   0.326  1.00  0.00          C 
HETATM 3569  C   PTH A  82      -5.164   9.294   0.316  1.00  0.00          C 
HETATM 3570  C   PTH A  82      -5.165   9.306   0.305  1.00  0.00          C 
HETATM 3571  C   PTH A  82      -5.166   9.318   0.295  1.00  0.00          C 
HETATM 3572  C   PTH A  82      -5.168   9.330   0.285  1.00  0.00          C 
HETATM 3573  C   PTH A  82      -5.169   9.342   0.275  1.00  0.00          C 
HETATM 3574  C   PTH A  82      -5.170   9.354   0.264  1.00  0.00          C 
HETATM 3575  C   PTH A  82      -5.171   9.366   0.254  1.00  0.00          C 
HETATM 3576  C   PTH A  82      -5.172   9.378   0.244  1.00  0.00          C 
HETATM 3577  C   PTH A  82      -5.173   9.390   0.233  1.00  0.00          C 
HETATM 3578  C   PTH A  82      -5.174   9.402   0.223  1.00  0.00          C 
HETATM 3579  C   PTH A  82      -5.175   9.414   0.213  1.00  0.00          C 
HETATM 3580  C   PTH A  82      -5.176   9.426   0.202  1.00  0.00          C 
HETATM 3581  C   PTH A  82      -5.177   9.438   0.192  1.00  0.00          C 
HETATM 3582  C   PTH A  82      -5.178   9.450   0.181  1.00  0.00          C 
HETATM 3583  C   PTH A  82      -5.179   9.462   0.171  1.00  0.00          C 
HETATM 3584  C   PTH A  82      -5.180   9.474   0.161  1.00  0.00          C 
HETATM 3585  C   PTH A  82      -5.181   9.486   0.150  1.00  0.00          C 
HETATM 3586  C   PTH A  82      -5.182   9.498   0.140  1.00  0.00          C 
HETATM 3587  C   PTH A  82      -5.183   9.510   0.129  1.00  0.00          C 
HETATM 3588  C   PTH A  82      -5.184   9.522   0.119  1.00  0.00          C 
HETATM 3589  C   PTH A  82      -5.184   9.534   0.108  1.00  0.00          C 
HETATM 3590  C   PTH A  82      -5.185   9.546   0.098  1.00  0.00          C 
HETATM 3591  C   PTH A  82      -5.186   9.557   0.087  1.00  0.00          C 
HETATM 3592  C   PTH A  82      -5.187   9.569   0.077  1.00  0.00          C 
HETATM 3593  C   PTH A  82      -5.188   9.581   0.066  1.00  0.00          C 
HETATM 3594  C   PTH A  82      -5.189   9.593   0.056  1.00  0.00          C 
HETATM 3595  C   PTH A  82      -5.190   9.605   0.046  1.00  0.00          C 
HETATM 3596  C   PTH A  82      -5.191   9.617   0.035  1.00  0.00          C 
HETATM 3597  C   PTH A  82      -5.192   9.629   0.025  1.00  0.00          C 
HETATM 3598  C   PTH A  82      -5.193   9.641   0.015  1.00  0.00          C 
HETATM 3599  C   PTH A  82      -5.194   9.653   0.004  1.00  0.00          C 
HETATM 3600  C   PTH A  82      -5.195   9.665  -0.006  1.00  0.00          C 
HETATM 3601  C   PTH A  82      -5.196   9.677  -0.017  1.00  0.00          C 
HETATM 3602  C   PTH A  82      -5.197   9.688  -0.028  1.00  0.00          C 
HETATM 3603  C   PTH A  82      -5.198   9.700  -0.039  1.00  0.00          C 
HETATM 3604  C   PTH A  82      -5.199   9.711  -0.050  1.00  0.00          C 
HETATM 3605  C   PTH A  82      -5.200   9.722  -0.061  1.00  0.00          C 
HETATM 3606  C   PTH A  82      -5.201   9.733  -0.073  1.00  0.00          C 
HETATM 3607  C   PTH A  82      -5.202   9.744  -0.084  1.00  0.00          C 
HETATM 3608  C   PTH A  82      -5.202   9.755  -0.096  1.00  0.00          C 
HETATM 3609  C   PTH A  82      -5.203   9.766  -0.107  1.00  0.00          C 
HETATM 3610  C   PTH A  82      -5.204   9.776  -0.119  1.00  0.00          C 
HETATM 3611  C   PTH A  82      -5.205   9.787  -0.130  1.00  0.00          C 
HETATM 3612  C   PTH A  82      -5.206   9.798  -0.142  1.00  0.00          C 
HETATM 3613  C   PTH A  82      -5.207   9.809  -0.154  1.00  0.00          C 
HETATM 3614  C   PTH A  82      -5.208   9.819  -0.165  1.00  0.00          C 
HETATM 3615  C   PTH A  82      -5.209   9.830  -0.177  1.00  0.00          C 
HETATM 3616  C   PTH A  82      -5.210   9.845  -0.193  1.00  0.00          C 
TER
HETATM 3617  C   PTH A  83      -7.723  10.858   6.512  1.00  0.00          C 
HETATM 3618  C   PTH A  83      -7.719  10.844   6.518  1.00  0.00          C 
HETATM 3619  C   PTH A  83      -7.714  10.830   6.525  1.00  0.00          C 
HETATM 3620  C   PTH A  83      -7.709  10.816   6.531  1.00  0.00          C 
HETATM 3621  C   PTH A  83      -7.704  10.802   6.537  1.00  0.00          C 
HETATM 3622  C   PTH A  83      -7.700  10.789   6.543  1.00  0.00          C 
HETATM 3623  C   PTH A  83      -7.695  10.775   6.550  1.00  0.00          C 
HETATM 3624  C   PTH A  83      -7.690  10.761   6.556  1.00  0.00          C 
HETATM 3625  C   PTH A  83      -7.686  10.747   6.562  1.00  0.00          C 
HETATM 3626  C   PTH A  83      -7.681  10.733   6.568  1.00  0.00          C 
HETATM 3627  C   PTH A  83      -7.676  10.719   6.575  1.00  0.00          C 
HETATM 3628  C   PTH A  83      -7.672  10.706   6.581  1.00  0.00          C 
HETATM 3629  C   PTH A  83      -7.667  10.692   6.587  1.00  0.00          C 
HETATM 3630  C   PTH A  83      -7.663  10.678   6.593  1.00  0.00          C 
HETATM 3631  C   PTH A  83      -7.658  10.664   6.599  1.00  0.00          C 
HETATM 3632  C   PTH A  83      -7.653  10.650   6.606  1.00  0.00          C 
HETATM 3633  C   PTH A  83      -7.649  10.636   6.612  1.00  0.00          C 
HETATM 3634  C   PTH A  83      -7.644  10.622   6.618  1.00  0.00          C 
HETATM 3635  C   PTH A  83      -7.640  10.608   6.624  1.00  0.00          C 
HETATM 3636  C   PTH A  83      -7.635  10.595   6.630  1.00  0.00          C 
HETATM 3637  C   PTH A  83      -7.630  10.581   6.636  1.00  0.00          C 
HETATM 3638  C   PTH A  83      -7.626  10.567   6.642  1.00  0.00          C 
HETATM 3639  C   PTH A  83      -7.621  10.553   6.649  1.00  0.00          C 
HETATM 3640  C   PTH A  83      -7.617  10.539   6.655  1.00  0.00          C 
HETATM 3641  C   PTH A  83      -7.612  10.525   6.661  1.00  0.00          C 
HETATM 3642  C   PTH A  83      -7.608  10.511   6.667  1.00  0.00          C 
HETATM 3643  C   PTH A  83      -7.603  10.497   6.674  1.00  0.00          C 
HETATM 3644  C   PTH A  83      -7.599  10.484   6.680  1.00  0.00          C 
HETATM 3645  C   PTH A  83      -7.594  10.470   6.687  1.00  0.00          C 
HETATM 3646  C   PTH A  83      -7.590  10.456   6.693  1.00  0.00          C 
HETATM 3647  C   PTH A  83      -7.585  10.442   6.700  1.00  0.00          C 
HETATM 3648  C   PTH A  83      -7.580  10.429   6.706  1.00  0.00          C 
HETATM 3649  C   PTH A  83      -7.576  10.415   6.713  1.00  0.00          C 
HETATM 3650  C   PTH A  83      -7.571  10.401   6.719  1.00  0.00          C 
HETATM 3651  C   PTH A  83      -7.566  10.388   6.726  1.00  0.00          C 
HETATM 3652  C   PTH A  83      -7.562  10.374   6.733  1.00  0.00          C 
HETATM 3653  C   PTH A  83      -7.557  10.360   6.739  1.00  0.00          C 
HETATM 3654  C   PTH A  83      -7.553  10.347   6.746  1.00  0.00          C 
HETATM 3655  C   PTH A  83      -7.548  10.333   6.753  1.00  0.00          C 
HETATM 3656  C   PTH A  83      -7.543  10.320   6.760  1.00  0.00          C 
HETATM 3657  C   PTH A  83      -7.539  10.306   6.766  1.00  0.00          C 
HETATM 3658  C   PTH A  83      -7.534  10.292   6.773  1.00  0.00          C 
HETATM 3659  C   PTH A  83      -7.529  10.279   6.780  1.00  0.00          C 
HETATM 3660  C   PTH A  83      -7.525  10.265   6.786  1.00  0.00          C 
HETATM 3661  C   PTH A  83      -7.520  10.252   6.793  1.00  0.00          C 
HETATM 3662  C   PTH A  83      -7.515  10.238   6.800  1.00  0.00          C 
HETATM 3663  C   PTH A  83      -7.510  10.224   6.807  1.00  0.00          C 
HETATM 3664  C   PTH A  83      -7.503  10.202   6.818  1.00  0.00          C 
TER
HETATM 3665  C   PTH A  84      -7.723  10.858   6.512  1.00  0.00          C 
HETATM 3666  C   PTH A  84      -7.728  10.871   6.506  1.00  0.00          C 
HETATM 3667  C   PTH A  84      -7.733  10.885   6.499  1.00  0.00          C 
HETATM 3668  C   PTH A  84      -7.737  10.899   6.493  1.00  0.00          C 
HETATM 3669  C   PTH A  84      -7.742  10.913   6.487  1.00  0.00          C 
HETATM 3670  C   PTH A  84      -7.747  10.927   6.480  1.00  0.00          C 
HETATM 3671  C   PTH A  84      -7.752  10.940   6.474  1.00  0.00          C 
HETATM 3672  C   PTH A  84      -7.756  10.954   6.468  1.00  0.00          C 
HETATM 3673  C   PTH A  84      -7.761  10.968   6.462  1.00  0.00          C 
HETATM 3674  C   PTH A  84      -7.766  10.982   6.455  1.00  0.00          C 
HETATM 3675  C   PTH A  84      -7.771  10.995   6.449  1.00  0.00          C 
HETATM 3676  C   PTH A  84      -7.776  11.009   6.443  1.00  0.00          C 
HETATM 3677  C   PTH A  84      -7.780  11.023   6.436  1.00  0.00          C 
HETATM 3678  C   PTH A  84      -7.785  11.037   6.430  1.00  0.00          C 
HETATM 3679  C   PTH A  84      -7.790  11.050   6.424  1.00  0.00          C 
HETATM 3680  C   PTH A  84      -7.795  11.064   6.417  1.00  0.00          C 
HETATM 3681  C   PTH A  84      -7.800  11.078   6.411  1.00  0.00          C 
HETATM 3682  C   PTH A  84      -7.805  11.092   6.405  1.00  0.00          C 
HETATM 3683  C   PTH A  84      -7.810  11.105   6.399  1.00  0.00          C 
HETATM 3684  C   PTH A  84      -7.815  11.119   6.392  1.00  0.00          C 
HETATM 3685  C   PTH A  84      -7.820  11.133   6.386  1.00  0.00          C 
HETATM 3686  C   PTH A  84      -7.825  11.146   6.380  1.00  0.00          C 
HETATM 3687  C   PTH A  84      -7.830  11.160   6.373  1.00  0.00          C 
HETATM 3688  C   PTH A  84      -7.835  11.174   6.367  1.00  0.00          C 
HETATM 3689  C   PTH A  84      -7.839  11.187   6.361  1.00  0.00          C 
HETATM 3690  C   PTH A  84      -7.844  11.201   6.354  1.00  0.00          C 
HETATM 3691  C   PTH A  84      -7.849  11.215   6.348  1.00  0.00          C 
HETATM 3692  C   PTH A  84      -7.854  11.229   6.341  1.00  0.00          C 
HETATM 3693  C   PTH A  84      -7.858  11.242   6.335  1.00  0.00          C 
HETATM 3694  C   PTH A  84      -7.863  11.256   6.328  1.00  0.00          C 
HETATM 3695  C   PTH A  84      -7.867  11.270   6.322  1.00  0.00          C 
HETATM 3696  C   PTH A  84      -7.872  11.284   6.315  1.00  0.00          C 
HETATM 3697  C   PTH A  84      -7.876  11.297   6.309  1.00  0.00          C 
HETATM 3698  C   PTH A  84      -7.880  11.311   6.302  1.00  0.00          C 
HETATM 3699  C   PTH A  84      -7.885  11.325   6.295  1.00  0.00          C 
HETATM 3700  C   PTH A  84      -7.889  11.339   6.289  1.00  0.00          C 
HETATM 3701  C   PTH A  84      -7.893  11.352   6.282  1.00  0.00          C 
HETATM 3702  C   PTH A  84      -7.898  11.366   6.276  1.00  0.00          C 
HETATM 3703  C   PTH A  84      -7.902  11.380   6.269  1.00  0.00          C 
HETATM 3704  C   PTH A  84      -7.906  11.394   6.262  1.00  0.00          C 
HETATM 3705  C   PTH A  84      -7.910  11.408   6.256  1.00  0.00          C 
HETATM 3706  C   PTH A  84      -7.915  11.421   6.249  1.00  0.00          C 
HETATM 3707  C   PTH A  84      -7.919  11.435   6.243  1.00  0.00          C 
HETATM 3708  C   PTH A  84      -7.923  11.449   6.236  1.00  0.00          C 
HETATM 3709  C   PTH A  84      -7.927  11.463   6.229  1.00  0.00          C 
HETATM 3710  C   PTH A  84      -7.931  11.477   6.223  1.00  0.00          C 
HETATM 3711  C   PTH A  84      -7.936  11.490   6.216  1.00  0.00          C 
HETATM 3712  C   PTH A  84      -7.940  11.504   6.209  1.00  0.00          C 
HETATM 3713  C   PTH A  84      -7.944  11.519   6.202  1.00  0.00          C 
TER
HETATM 3714  C   PTH A  85      -2.037   8.859   1.575  1.00  0.00          C 
HETATM 3715  C   PTH A  85      -2.050   8.859   1.583  1.00  0.00          C 
HETATM 3716  C   PTH A  85      -2.064   8.860   1.591  1.00  0.00          C 
HETATM 3717  C   PTH A  85      -2.078   8.861   1.599  1.00  0.00          C 
HETATM 3718  C   PTH A  85      -2.091   8.862   1.607  1.00  0.00          C 
HETATM 3719  C   PTH A  85      -2.105   8.863   1.615  1.00  0.00          C 
HETATM 3720  C   PTH A  85      -2.119   8.864   1.623  1.00  0.00          C 
HETATM 3721  C   PTH A  85      -2.133   8.865   1.630  1.00  0.00          C 
HETATM 3722  C   PTH A  85      -2.146   8.866   1.638  1.00  0.00          C 
HETATM 3723  C   PTH A  85      -2.160   8.867   1.646  1.00  0.00          C 
HETATM 3724  C   PTH A  85      -2.174   8.868   1.654  1.00  0.00          C 
HETATM 3725  C   PTH A  85      -2.187   8.870   1.662  1.00  0.00          C 
HETATM 3726  C   PTH A  85      -2.201   8.871   1.670  1.00  0.00          C 
HETATM 3727  C   PTH A  85      -2.215   8.872   1.678  1.00  0.00          C 
HETATM 3728  C   PTH A  85      -2.229   8.873   1.686  1.00  0.00          C 
HETATM 3729  C   PTH A  85      -2.242   8.874   1.694  1.00  0.00          C 
HETATM 3730  C   PTH A  85      -2.256   8.875   1.702  1.00  0.00          C 
HETATM 3731  C   PTH A  85      -2.270   8.876   1.710  1.00  0.00          C 
HETATM 3732  C   PTH A  85      -2.283   8.877   1.718  1.00  0.00          C 
HETATM 3733  C   PTH A  85      -2.297   8.878   1.726  1.00  0.00          C 
HETATM 3734  C   PTH A  85      -2.311   8.880   1.733  1.00  0.00          C 
HETATM 3735  C   PTH A  85      -2.325   8.881   1.741  1.00  0.00          C 
HETATM 3736  C   PTH A  85      -2.338   8.882   1.749  1.00  0.00          C 
HETATM 3737  C   PTH A  85      -2.352   8.883   1.757  1.00  0.00          C 
HETATM 3738  C   PTH A  85      -2.366   8.884   1.765  1.00  0.00          C 
HETATM 3739  C   PTH A  85      -2.380   8.885   1.773  1.00  0.00          C 
HETATM 3740  C   PTH A  85      -2.393   8.887   1.781  1.00  0.00          C 
HETATM 3741  C   PTH A  85      -2.407   8.888   1.788  1.00  0.00          C 
HETATM 3742  C   PTH A  85      -2.421   8.889   1.796  1.00  0.00          C 
HETATM 3743  C   PTH A  85      -2.435   8.890   1.804  1.00  0.00          C 
HETATM 3744  C   PTH A  85      -2.448   8.892   1.812  1.00  0.00          C 
HETATM 3745  C   PTH A  85      -2.462   8.893   1.820  1.00  0.00          C 
HETATM 3746  C   PTH A  85      -2.476   8.894   1.828  1.00  0.00          C 
HETATM 3747  C   PTH A  85      -2.490   8.895   1.835  1.00  0.00          C 
HETATM 3748  C   PTH A  85      -2.503   8.896   1.843  1.00  0.00          C 
HETATM 3749  C   PTH A  85      -2.517   8.897   1.851  1.00  0.00          C 
HETATM 3750  C   PTH A  85      -2.531   8.898   1.859  1.00  0.00          C 
HETATM 3751  C   PTH A  85      -2.545   8.899   1.867  1.00  0.00          C 
HETATM 3752  C   PTH A  85      -2.558   8.900   1.875  1.00  0.00          C 
HETATM 3753  C   PTH A  85      -2.572   8.901   1.883  1.00  0.00          C 
HETATM 3754  C   PTH A  85      -2.586   8.902   1.891  1.00  0.00          C 
HETATM 3755  C   PTH A  85      -2.599   8.904   1.899  1.00  0.00          C 
HETATM 3756  C   PTH A  85      -2.613   8.905   1.906  1.00  0.00          C 
HETATM 3757  C   PTH A  85      -2.627   8.906   1.914  1.00  0.00          C 
HETATM 3758  C   PTH A  85      -2.641   8.908   1.922  1.00  0.00          C 
HETATM 3759  C   PTH A  85      -2.655   8.909   1.930  1.00  0.00          C 
HETATM 3760  C   PTH A  85      -2.668   8.911   1.937  1.00  0.00          C 
HETATM 3761  C   PTH A  85      -2.682   8.913   1.945  1.00  0.00          C 
HETATM 3762  C   PTH A  85      -2.696   8.915   1.953  1.00  0.00          C 
HETATM 3763  C   PTH A  85      -2.710   8.917   1.960  1.00  0.00          C 
HETATM 3764  C   PTH A  85      -2.724   8.919   1.968  1.00  0.00          C 
HETATM 3765  C   PTH A  85      -2.737   8.921   1.975  1.00  0.00          C 
HETATM 3766  C   PTH A  85      -2.751   8.923   1.983  1.00  0.00          C 
HETATM 3767  C   PTH A  85      -2.765   8.925   1.990  1.00  0.00          C 
HETATM 3768  C   PTH A  85      -2.779   8.927   1.998  1.00  0.00          C 
HETATM 3769  C   PTH A  85      -2.793   8.929   2.005  1.00  0.00          C 
HETATM 3770  C   PTH A  85      -2.807   8.931   2.013  1.00  0.00          C 
HETATM 3771  C   PTH A  85      -2.828   8.935   2.024  1.00  0.00          C 
TER
HETATM 3772  C   PTH A  86      -2.037   8.859   1.575  1.00  0.00          C 
HETATM 3773  C   PTH A  86      -2.023   8.858   1.567  1.00  0.00          C 
HETATM 3774  C   PTH A  86      -2.009   8.857   1.559  1.00  0.00          C 
HETATM 3775  C   PTH A  86      -1.996   8.856   1.551  1.00  0.00          C 
HETATM 3776  C   PTH A  86      -1.982   8.855   1.543  1.00  0.00          C 
HETATM 3777  C   PTH A  86      -1.968   8.854   1.535  1.00  0.00          C 
HETATM 3778  C   PTH A  86      -1.955   8.853   1.527  1.00  0.00          C 
HETATM 3779  C   PTH A  86      -1.941   8.853   1.519  1.00  0.00          C 
HETATM 3780  C   PTH A  86      -1.927   8.852   1.511  1.00  0.00          C 
HETATM 3781  C   PTH A  86      -1.914   8.851   1.502  1.00  0.00          C 
HETATM 3782  C   PTH A  86      -1.900   8.851   1.494  1.00  0.00          C 
HETATM 3783  C   PTH A  86      -1.886   8.850   1.486  1.00  0.00          C 
HETATM 3784  C   PTH A  86      -1.873   8.850   1.478  1.00  0.00          C 
HETATM 3785  C   PTH A  86      -1.859   8.849   1.470  1.00  0.00          C 
HETATM 3786  C   PTH A  86      -1.846   8.848   1.462  1.00  0.00          C 
HETATM 3787  C   PTH A  86      -1.832   8.848   1.453  1.00  0.00          C 
HETATM 3788  C   PTH A  86      -1.819   8.847   1.445  1.00  0.00          C 
HETATM 3789  C   PTH A  86      -1.805   8.847   1.437  1.00  0.00          C 
HETATM 3790  C   PTH A  86      -1.791   8.846   1.429  1.00  0.00          C 
HETATM 3791  C   PTH A  86      -1.778   8.846   1.421  1.00  0.00          C 
HETATM 3792  C   PTH A  86      -1.764   8.845   1.412  1.00  0.00          C 
HETATM 3793  C   PTH A  86      -1.751   8.845   1.404  1.00  0.00          C 
HETATM 3794  C   PTH A  86      -1.737   8.844   1.396  1.00  0.00          C 
HETATM 3795  C   PTH A  86      -1.724   8.844   1.388  1.00  0.00          C 
HETATM 3796  C   PTH A  86      -1.710   8.843   1.379  1.00  0.00          C 
HETATM 3797  C   PTH A  86      -1.696   8.843   1.371  1.00  0.00          C 
HETATM 3798  C   PTH A  86      -1.683   8.842   1.363  1.00  0.00          C 
HETATM 3799  C   PTH A  86      -1.669   8.842   1.355  1.00  0.00          C 
HETATM 3800  C   PTH A  86      -1.656   8.841   1.347  1.00  0.00          C 
HETATM 3801  C   PTH A  86      -1.642   8.841   1.338  1.00  0.00          C 
HETATM 3802  C   PTH A  86      -1.629   8.840   1.330  1.00  0.00          C 
HETATM 3803  C   PTH A  86      -1.615   8.840   1.322  1.00  0.00          C 
HETATM 3804  C   PTH A  86      -1.601   8.839   1.314  1.00  0.00          C 
HETATM 3805  C   PTH A  86      -1.589   8.839   1.306  1.00  0.00          C 
TER
HETATM 3806  C   PTH A  87      -1.732   8.619   0.579  1.00  0.00          C 
HETATM 3807  C   PTH A  87      -1.735   8.614   0.564  1.00  0.00          C 
HETATM 3808  C   PTH A  87      -1.738   8.610   0.549  1.00  0.00          C 
HETATM 3809  C   PTH A  87      -1.740   8.605   0.535  1.00  0.00          C 
HETATM 3810  C   PTH A  87      -1.743   8.600   0.520  1.00  0.00          C 
HETATM 3811  C   PTH A  87      -1.746   8.596   0.505  1.00  0.00          C 
HETATM 3812  C   PTH A  87      -1.749   8.591   0.490  1.00  0.00          C 
HETATM 3813  C   PTH A  87      -1.752   8.586   0.475  1.00  0.00          C 
HETATM 3814  C   PTH A  87      -1.755   8.582   0.460  1.00  0.00          C 
HETATM 3815  C   PTH A  87      -1.758   8.577   0.445  1.00  0.00          C 
HETATM 3816  C   PTH A  87      -1.761   8.572   0.430  1.00  0.00          C 
HETATM 3817  C   PTH A  87      -1.764   8.568   0.415  1.00  0.00          C 
HETATM 3818  C   PTH A  87      -1.767   8.563   0.401  1.00  0.00          C 
HETATM 3819  C   PTH A  87      -1.770   8.558   0.386  1.00  0.00          C 
HETATM 3820  C   PTH A  87      -1.773   8.553   0.371  1.00  0.00          C 
HETATM 3821  C   PTH A  87      -1.776   8.549   0.356  1.00  0.00          C 
HETATM 3822  C   PTH A  87      -1.779   8.544   0.341  1.00  0.00          C 
HETATM 3823  C   PTH A  87      -1.782   8.539   0.326  1.00  0.00          C 
HETATM 3824  C   PTH A  87      -1.785   8.534   0.312  1.00  0.00          C 
HETATM 3825  C   PTH A  87      -1.788   8.529   0.297  1.00  0.00          C 
HETATM 3826  C   PTH A  87      -1.791   8.524   0.282  1.00  0.00          C 
HETATM 3827  C   PTH A  87      -1.794   8.520   0.267  1.00  0.00          C 
HETATM 3828  C   PTH A  87      -1.797   8.515   0.252  1.00  0.00          C 
HETATM 3829  C   PTH A  87      -1.800   8.510   0.238  1.00  0.00          C 
HETATM 3830  C   PTH A  87      -1.803   8.505   0.223  1.00  0.00          C 
HETATM 3831  C   PTH A  87      -1.807   8.501   0.208  1.00  0.00          C 
HETATM 3832  C   PTH A  87      -1.810   8.496   0.193  1.00  0.00          C 
HETATM 3833  C   PTH A  87      -1.813   8.492   0.178  1.00  0.00          C 
HETATM 3834  C   PTH A  87      -1.816   8.487   0.163  1.00  0.00          C 
HETATM 3835  C   PTH A  87      -1.820   8.483   0.148  1.00  0.00          C 
HETATM 3836  C   PTH A  87      -1.823   8.479   0.133  1.00  0.00          C 
HETATM 3837  C   PTH A  87      -1.826   8.474   0.118  1.00  0.00          C 
HETATM 3838  C   PTH A  87      -1.829   8.470   0.103  1.00  0.00          C 
HETATM 3839  C   PTH A  87      -1.832   8.466   0.089  1.00  0.00          C 
HETATM 3840  C   PTH A  87      -1.836   8.462   0.074  1.00  0.00          C 
HETATM 3841  C   PTH A  87      -1.839   8.457   0.059  1.00  0.00          C 
HETATM 3842  C   PTH A  87      -1.842   8.453   0.044  1.00  0.00          C 
HETATM 3843  C   PTH A  87      -1.845   8.449   0.029  1.00  0.00          C 
HETATM 3844  C   PTH A  87      -1.849   8.445   0.014  1.00  0.00          C 
HETATM 3845  C   PTH A  87      -1.852   8.441  -0.001  1.00  0.00          C 
HETATM 3846  C   PTH A  87      -1.855   8.437  -0.016  1.00  0.00          C 
HETATM 3847  C   PTH A  87      -1.858   8.433  -0.031  1.00  0.00          C 
HETATM 3848  C   PTH A  87      -1.861   8.428  -0.046  1.00  0.00          C 
HETATM 3849  C   PTH A  87      -1.865   8.424  -0.061  1.00  0.00          C 
HETATM 3850  C   PTH A  87      -1.868   8.420  -0.076  1.00  0.00          C 
HETATM 3851  C   PTH A  87      -1.871   8.416  -0.091  1.00  0.00          C 
HETATM 3852  C   PTH A  87      -1.874   8.412  -0.106  1.00  0.00          C 
HETATM 3853  C   PTH A  87      -1.877   8.408  -0.121  1.00  0.00          C 
HETATM 3854  C   PTH A  87      -1.880   8.405  -0.132  1.00  0.00          C 
TER
HETATM 3855  C   PTH A  88      -1.732   8.619   0.579  1.00  0.00          C 
HETATM 3856  C   PTH A  88      -1.729   8.624   0.594  1.00  0.00          C 
HETATM 3857  C   PTH A  88      -1.726   8.628   0.609  1.00  0.00          C 
HETATM 3858  C   PTH A  88      -1.723   8.633   0.624  1.00  0.00          C 
HETATM 3859  C   PTH A  88      -1.720   8.638   0.639  1.00  0.00          C 
HETATM 3860  C   PTH A  88      -1.717   8.642   0.654  1.00  0.00          C 
HETATM 3861  C   PTH A  88      -1.714   8.647   0.669  1.00  0.00          C 
HETATM 3862  C   PTH A  88      -1.712   8.651   0.684  1.00  0.00          C 
HETATM 3863  C   PTH A  88      -1.709   8.656   0.699  1.00  0.00          C 
HETATM 3864  C   PTH A  88      -1.706   8.661   0.713  1.00  0.00          C 
HETATM 3865  C   PTH A  88      -1.703   8.665   0.728  1.00  0.00          C 
HETATM 3866  C   PTH A  88      -1.700   8.670   0.743  1.00  0.00          C 
HETATM 3867  C   PTH A  88      -1.698   8.675   0.758  1.00  0.00          C 
HETATM 3868  C   PTH A  88      -1.695   8.679   0.773  1.00  0.00          C 
HETATM 3869  C   PTH A  88      -1.692   8.684   0.788  1.00  0.00          C 
HETATM 3870  C   PTH A  88      -1.689   8.688   0.803  1.00  0.00          C 
HETATM 3871  C   PTH A  88      -1.687   8.693   0.818  1.00  0.00          C 
HETATM 3872  C   PTH A  88      -1.684   8.698   0.833  1.00  0.00          C 
HETATM 3873  C   PTH A  88      -1.681   8.702   0.848  1.00  0.00          C 
HETATM 3874  C   PTH A  88      -1.678   8.707   0.863  1.00  0.00          C 
HETATM 3875  C   PTH A  88      -1.676   8.712   0.878  1.00  0.00          C 
HETATM 3876  C   PTH A  88      -1.673   8.716   0.893  1.00  0.00          C 
HETATM 3877  C   PTH A  88      -1.671   8.721   0.908  1.00  0.00          C 
HETATM 3878  C   PTH A  88      -1.668   8.725   0.923  1.00  0.00          C 
HETATM 3879  C   PTH A  88      -1.665   8.730   0.938  1.00  0.00          C 
HETATM 3880  C   PTH A  88      -1.663   8.734   0.953  1.00  0.00          C 
HETATM 3881  C   PTH A  88      -1.660   8.739   0.968  1.00  0.00          C 
HETATM 3882  C   PTH A  88      -1.657   8.743   0.983  1.00  0.00          C 
HETATM 3883  C   PTH A  88      -1.654   8.748   0.998  1.00  0.00          C 
HETATM 3884  C   PTH A  88      -1.651   8.752   1.012  1.00  0.00          C 
HETATM 3885  C   PTH A  88      -1.648   8.757   1.027  1.00  0.00          C 
HETATM 3886  C   PTH A  88      -1.645   8.761   1.042  1.00  0.00          C 
HETATM 3887  C   PTH A  88      -1.642   8.766   1.057  1.00  0.00          C 
HETATM 3888  C   PTH A  88      -1.639   8.770   1.072  1.00  0.00          C 
HETATM 3889  C   PTH A  88      -1.636   8.774   1.087  1.00  0.00          C 
HETATM 3890  C   PTH A  88      -1.633   8.779   1.102  1.00  0.00          C 
HETATM 3891  C   PTH A  88      -1.630   8.783   1.117  1.00  0.00          C 
HETATM 3892  C   PTH A  88      -1.627   8.788   1.132  1.00  0.00          C 
HETATM 3893  C   PTH A  88      -1.624   8.792   1.147  1.00  0.00          C 
HETATM 3894  C   PTH A  88      -1.620   8.796   1.162  1.00  0.00          C 
HETATM 3895  C   PTH A  88      -1.617   8.801   1.177  1.00  0.00          C 
HETATM 3896  C   PTH A  88      -1.614   8.805   1.192  1.00  0.00          C 
HETATM 3897  C   PTH A  88      -1.611   8.810   1.207  1.00  0.00          C 
HETATM 3898  C   PTH A  88      -1.608   8.814   1.221  1.00  0.00          C 
HETATM 3899  C   PTH A  88      -1.604   8.818   1.236  1.00  0.00          C 
HETATM 3900  C   PTH A  88      -1.601   8.823   1.251  1.00  0.00          C 
HETATM 3901  C   PTH A  88      -1.598   8.827   1.266  1.00  0.00          C 
HETATM 3902  C   PTH A  88      -1.594   8.831   1.281  1.00  0.00          C 
HETATM 3903  C   PTH A  88      -1.591   8.836   1.296  1.00  0.00          C 
HETATM 3904  C   PTH A  88      -1.589   8.839   1.306  1.00  0.00          C 
TER
HETATM 3905  C   PTH A  89      -9.690  11.106   5.982  1.00  0.00          C 
HETATM 3906  C   PTH A  89      -9.697  11.093   5.975  1.00  0.00          C 
HETATM 3907  C   PTH A  89      -9.704  11.081   5.968  1.00  0.00          C 
HETATM 3908  C   PTH A  89      -9.711  11.069   5.961  1.00  0.00          C 
HETATM 3909  C   PTH A  89      -9.718  11.056   5.954  1.00  0.00          C 
HETATM 3910  C   PTH A  89      -9.725  11.044   5.947  1.00  0.00          C 
HETATM 3911  C   PTH A  89      -9.732  11.032   5.940  1.00  0.00          C 
HETATM 3912  C   PTH A  89      -9.740  11.019   5.933  1.00  0.00          C 
HETATM 3913  C   PTH A  89      -9.747  11.007   5.926  1.00  0.00          C 
HETATM 3914  C   PTH A  89      -9.754  10.995   5.919  1.00  0.00          C 
HETATM 3915  C   PTH A  89      -9.761  10.982   5.912  1.00  0.00          C 
HETATM 3916  C   PTH A  89      -9.768  10.971   5.906  1.00  0.00          C 
TER
HETATM 3917  C   PTH A  90      -9.690  11.106   5.982  1.00  0.00          C 
HETATM 3918  C   PTH A  90      -9.682  11.118   5.989  1.00  0.00          C 
HETATM 3919  C   PTH A  90      -9.675  11.130   5.996  1.00  0.00          C 
HETATM 3920  C   PTH A  90      -9.668  11.143   6.003  1.00  0.00          C 
HETATM 3921  C   PTH A  90      -9.661  11.155   6.010  1.00  0.00          C 
HETATM 3922  C   PTH A  90      -9.654  11.167   6.017  1.00  0.00          C 
HETATM 3923  C   PTH A  90      -9.647  11.180   6.024  1.00  0.00          C 
HETATM 3924  C   PTH A  90      -9.640  11.192   6.031  1.00  0.00          C 
HETATM 3925  C   PTH A  90      -9.633  11.205   6.038  1.00  0.00          C 
HETATM 3926  C   PTH A  90      -9.626  11.217   6.045  1.00  0.00          C 
HETATM 3927  C   PTH A  90      -9.619  11.229   6.052  1.00  0.00          C 
HETATM 3928  C   PTH A  90      -9.612  11.242   6.059  1.00  0.00          C 
HETATM 3929  C   PTH A  90      -9.605  11.254   6.066  1.00  0.00          C 
HETATM 3930  C   PTH A  90      -9.598  11.267   6.073  1.00  0.00          C 
HETATM 3931  C   PTH A  90      -9.591  11.279   6.080  1.00  0.00          C 
HETATM 3932  C   PTH A  90      -9.584  11.291   6.087  1.00  0.00          C 
HETATM 3933  C   PTH A  90      -9.577  11.304   6.094  1.00  0.00          C 
HETATM 3934  C   PTH A  90      -9.570  11.316   6.101  1.00  0.00          C 
HETATM 3935  C   PTH A  90      -9.563  11.329   6.108  1.00  0.00          C 
HETATM 3936  C   PTH A  90      -9.556  11.341   6.116  1.00  0.00          C 
HETATM 3937  C   PTH A  90      -9.549  11.353   6.123  1.00  0.00          C 
HETATM 3938  C   PTH A  90      -9.543  11.366   6.130  1.00  0.00          C 
HETATM 3939  C   PTH A  90      -9.536  11.378   6.137  1.00  0.00          C 
HETATM 3940  C   PTH A  90      -9.529  11.391   6.144  1.00  0.00          C 
HETATM 3941  C   PTH A  90      -9.522  11.403   6.151  1.00  0.00          C 
HETATM 3942  C   PTH A  90      -9.515  11.416   6.158  1.00  0.00          C 
HETATM 3943  C   PTH A  90      -9.508  11.428   6.165  1.00  0.00          C 
HETATM 3944  C   PTH A  90      -9.501  11.440   6.172  1.00  0.00          C 
HETATM 3945  C   PTH A  90      -9.494  11.453   6.179  1.00  0.00          C 
HETATM 3946  C   PTH A  90      -9.487  11.465   6.186  1.00  0.00          C 
HETATM 3947  C   PTH A  90      -9.480  11.477   6.193  1.00  0.00          C 
HETATM 3948  C   PTH A  90      -9.472  11.490   6.200  1.00  0.00          C 
HETATM 3949  C   PTH A  90      -9.465  11.502   6.207  1.00  0.00          C 
HETATM 3950  C   PTH A  90      -9.458  11.515   6.214  1.00  0.00          C 
HETATM 3951  C   PTH A  90      -9.451  11.527   6.221  1.00  0.00          C 
HETATM 3952  C   PTH A  90      -9.444  11.539   6.228  1.00  0.00          C 
HETATM 3953  C   PTH A  90      -9.438  11.552   6.235  1.00  0.00          C 
HETATM 3954  C   PTH A  90      -9.431  11.564   6.242  1.00  0.00          C 
HETATM 3955  C   PTH A  90      -9.424  11.577   6.250  1.00  0.00          C 
HETATM 3956  C   PTH A  90      -9.417  11.589   6.257  1.00  0.00          C 
HETATM 3957  C   PTH A  90      -9.411  11.602   6.264  1.00  0.00          C 
HETATM 3958  C   PTH A  90      -9.404  11.614   6.271  1.00  0.00          C 
HETATM 3959  C   PTH A  90      -9.398  11.627   6.278  1.00  0.00          C 
HETATM 3960  C   PTH A  90      -9.391  11.639   6.286  1.00  0.00          C 
HETATM 3961  C   PTH A  90      -9.385  11.652   6.293  1.00  0.00          C 
HETATM 3962  C   PTH A  90      -9.378  11.664   6.300  1.00  0.00          C 
HETATM 3963  C   PTH A  90      -9.372  11.677   6.308  1.00  0.00          C 
HETATM 3964  C   PTH A  90      -9.365  11.689   6.315  1.00  0.00          C 
HETATM 3965  C   PTH A  90      -9.355  11.710   6.327  1.00  0.00          C 
TER
HETATM 3966  C   PTH A  91       0.951  10.093   6.866  1.00  0.00          C 
HETATM 3967  C   PTH A  91       0.960  10.085   6.857  1.00  0.00          C 
HETATM 3968  C   PTH A  91       0.969  10.076   6.847  1.00  0.00          C 
HETATM 3969  C   PTH A  91       0.978  10.068   6.837  1.00  0.00          C 
HETATM 3970  C   PTH A  91       0.987  10.059   6.827  1.00  0.00          C 
HETATM 3971  C   PTH A  91       0.996  10.051   6.817  1.00  0.00          C 
HETATM 3972  C   PTH A  91       1.005  10.042   6.807  1.00  0.00          C 
HETATM 3973  C   PTH A  91       1.014  10.034   6.797  1.00  0.00          C 
HETATM 3974  C   PTH A  91       1.023  10.025   6.787  1.00  0.00          C 
HETATM 3975  C   PTH A  91       1.033  10.017   6.778  1.00  0.00          C 
HETATM 3976  C   PTH A  91       1.042  10.008   6.768  1.00  0.00          C 
HETATM 3977  C   PTH A  91       1.051  10.000   6.758  1.00  0.00          C 
HETATM 3978  C   PTH A  91       1.060   9.991   6.748  1.00  0.00          C 
HETATM 3979  C   PTH A  91       1.069   9.983   6.738  1.00  0.00          C 
HETATM 3980  C   PTH A  91       1.078   9.974   6.728  1.00  0.00          C 
HETATM 3981  C   PTH A  91       1.087   9.966   6.718  1.00  0.00          C 
HETATM 3982  C   PTH A  91       1.096   9.958   6.708  1.00  0.00          C 
HETATM 3983  C   PTH A  91       1.105   9.949   6.698  1.00  0.00          C 
HETATM 3984  C   PTH A  91       1.114   9.941   6.688  1.00  0.00          C 
HETATM 3985  C   PTH A  91       1.123   9.933   6.678  1.00  0.00          C 
HETATM 3986  C   PTH A  91       1.132   9.924   6.668  1.00  0.00          C 
HETATM 3987  C   PTH A  91       1.141   9.916   6.658  1.00  0.00          C 
HETATM 3988  C   PTH A  91       1.150   9.908   6.648  1.00  0.00          C 
HETATM 3989  C   PTH A  91       1.159   9.899   6.638  1.00  0.00          C 
HETATM 3990  C   PTH A  91       1.168   9.891   6.628  1.00  0.00          C 
HETATM 3991  C   PTH A  91       1.177   9.883   6.618  1.00  0.00          C 
HETATM 3992  C   PTH A  91       1.186   9.874   6.608  1.00  0.00          C 
HETATM 3993  C   PTH A  91       1.195   9.866   6.597  1.00  0.00          C 
HETATM 3994  C   PTH A  91       1.204   9.858   6.587  1.00  0.00          C 
HETATM 3995  C   PTH A  91       1.213   9.849   6.577  1.00  0.00          C 
HETATM 3996  C   PTH A  91       1.223   9.841   6.567  1.00  0.00          C 
HETATM 3997  C   PTH A  91       1.232   9.833   6.557  1.00  0.00          C 
HETATM 3998  C   PTH A  91       1.241   9.825   6.547  1.00  0.00          C 
HETATM 3999  C   PTH A  91       1.250   9.816   6.537  1.00  0.00          C 
HETATM 4000  C   PTH A  91       1.259   9.808   6.527  1.00  0.00          C 
HETATM 4001  C   PTH A  91       1.268   9.800   6.517  1.00  0.00          C 
HETATM 4002  C   PTH A  91       1.277   9.791   6.507  1.00  0.00          C 
HETATM 4003  C   PTH A  91       1.286   9.783   6.497  1.00  0.00          C 
HETATM 4004  C   PTH A  91       1.295   9.775   6.487  1.00  0.00          C 
HETATM 4005  C   PTH A  91       1.304   9.766   6.477  1.00  0.00          C 
HETATM 4006  C   PTH A  91       1.313   9.758   6.467  1.00  0.00          C 
HETATM 4007  C   PTH A  91       1.322   9.750   6.457  1.00  0.00          C 
HETATM 4008  C   PTH A  91       1.331   9.741   6.447  1.00  0.00          C 
HETATM 4009  C   PTH A  91       1.340   9.733   6.437  1.00  0.00          C 
HETATM 4010  C   PTH A  91       1.349   9.724   6.427  1.00  0.00          C 
HETATM 4011  C   PTH A  91       1.358   9.716   6.417  1.00  0.00          C 
HETATM 4012  C   PTH A  91       1.367   9.708   6.407  1.00  0.00          C 
HETATM 4013  C   PTH A  91       1.376   9.700   6.396  1.00  0.00          C 
HETATM 4014  C   PTH A  91       1.385   9.692   6.386  1.00  0.00          C 
HETATM 4015  C   PTH A  91       1.394   9.684   6.376  1.00  0.00          C 
HETATM 4016  C   PTH A  91       1.403   9.675   6.366  1.00  0.00          C 
HETATM 4017  C   PTH A  91       1.412   9.667   6.355  1.00  0.00          C 
HETATM 4018  C   PTH A  91       1.421   9.659   6.345  1.00  0.00          C 
HETATM 4019  C   PTH A  91       1.430   9.651   6.335  1.00  0.00          C 
HETATM 4020  C   PTH A  91       1.439   9.643   6.324  1.00  0.00          C 
HETATM 4021  C   PTH A  91       1.448   9.635   6.314  1.00  0.00          C 
HETATM 4022  C   PTH A  91       1.457   9.627   6.303  1.00  0.00          C 
HETATM 4023  C   PTH A  91       1.469   9.617   6.289  1.00  0.00          C 
TER
HETATM 4024  C   PTH A  92       0.951  10.093   6.866  1.00  0.00          C 
HETATM 4025  C   PTH A  92       0.942  10.102   6.876  1.00  0.00          C 
HETATM 4026  C   PTH A  92       0.933  10.111   6.886  1.00  0.00          C 
HETATM 4027  C   PTH A  92       0.924  10.119   6.896  1.00  0.00          C 
HETATM 4028  C   PTH A  92       0.915  10.128   6.906  1.00  0.00          C 
HETATM 4029  C   PTH A  92       0.906  10.137   6.915  1.00  0.00          C 
HETATM 4030  C   PTH A  92       0.897  10.145   6.925  1.00  0.00          C 
HETATM 4031  C   PTH A  92       0.888  10.154   6.935  1.00  0.00          C 
HETATM 4032  C   PTH A  92       0.879  10.163   6.944  1.00  0.00          C 
HETATM 4033  C   PTH A  92       0.870  10.172   6.954  1.00  0.00          C 
HETATM 4034  C   PTH A  92       0.861  10.181   6.964  1.00  0.00          C 
HETATM 4035  C   PTH A  92       0.852  10.190   6.973  1.00  0.00          C 
HETATM 4036  C   PTH A  92       0.843  10.199   6.983  1.00  0.00          C 
HETATM 4037  C   PTH A  92       0.834  10.208   6.992  1.00  0.00          C 
HETATM 4038  C   PTH A  92       0.825  10.217   7.002  1.00  0.00          C 
HETATM 4039  C   PTH A  92       0.816  10.226   7.011  1.00  0.00          C 
HETATM 4040  C   PTH A  92       0.807  10.235   7.021  1.00  0.00          C 
HETATM 4041  C   PTH A  92       0.798  10.244   7.030  1.00  0.00          C 
HETATM 4042  C   PTH A  92       0.789  10.253   7.040  1.00  0.00          C 
HETATM 4043  C   PTH A  92       0.780  10.262   7.049  1.00  0.00          C 
HETATM 4044  C   PTH A  92       0.771  10.271   7.059  1.00  0.00          C 
HETATM 4045  C   PTH A  92       0.762  10.280   7.068  1.00  0.00          C 
HETATM 4046  C   PTH A  92       0.753  10.289   7.078  1.00  0.00          C 
HETATM 4047  C   PTH A  92       0.744  10.298   7.087  1.00  0.00          C 
HETATM 4048  C   PTH A  92       0.735  10.307   7.096  1.00  0.00          C 
HETATM 4049  C   PTH A  92       0.726  10.316   7.106  1.00  0.00          C 
HETATM 4050  C   PTH A  92       0.717  10.325   7.115  1.00  0.00          C 
HETATM 4051  C   PTH A  92       0.708  10.334   7.125  1.00  0.00          C 
HETATM 4052  C   PTH A  92       0.699  10.343   7.134  1.00  0.00          C 
HETATM 4053  C   PTH A  92       0.690  10.352   7.144  1.00  0.00          C 
HETATM 4054  C   PTH A  92       0.681  10.361   7.153  1.00  0.00          C 
HETATM 4055  C   PTH A  92       0.672  10.370   7.163  1.00  0.00          C 
HETATM 4056  C   PTH A  92       0.663  10.379   7.172  1.00  0.00          C 
HETATM 4057  C   PTH A  92       0.654  10.389   7.182  1.00  0.00          C 
TER
HETATM 4058  C   PTH A  93      -0.193   8.175  -0.922  1.00  0.00          C 
HETATM 4059  C   PTH A  93      -0.182   8.164  -0.918  1.00  0.00          C 
HETATM 4060  C   PTH A  93      -0.170   8.154  -0.915  1.00  0.00          C 
HETATM 4061  C   PTH A  93      -0.159   8.143  -0.912  1.00  0.00          C 
HETATM 4062  C   PTH A  93      -0.147   8.133  -0.908  1.00  0.00          C 
HETATM 4063  C   PTH A  93      -0.136   8.122  -0.905  1.00  0.00          C 
HETATM 4064  C   PTH A  93      -0.125   8.112  -0.901  1.00  0.00          C 
HETATM 4065  C   PTH A  93      -0.113   8.101  -0.898  1.00  0.00          C 
HETATM 4066  C   PTH A  93      -0.102   8.091  -0.894  1.00  0.00          C 
HETATM 4067  C   PTH A  93      -0.090   8.080  -0.891  1.00  0.00          C 
HETATM 4068  C   PTH A  93      -0.079   8.070  -0.888  1.00  0.00          C 
HETATM 4069  C   PTH A  93      -0.067   8.059  -0.884  1.00  0.00          C 
HETATM 4070  C   PTH A  93      -0.056   8.049  -0.881  1.00  0.00          C 
HETATM 4071  C   PTH A  93      -0.045   8.038  -0.877  1.00  0.00          C 
HETATM 4072  C   PTH A  93      -0.033   8.028  -0.874  1.00  0.00          C 
HETATM 4073  C   PTH A  93      -0.022   8.017  -0.870  1.00  0.00          C 
HETATM 4074  C   PTH A  93      -0.010   8.007  -0.867  1.00  0.00          C 
HETATM 4075  C   PTH A  93       0.001   7.996  -0.864  1.00  0.00          C 
HETATM 4076  C   PTH A  93       0.012   7.986  -0.860  1.00  0.00          C 
HETATM 4077  C   PTH A  93       0.024   7.975  -0.857  1.00  0.00          C 
HETATM 4078  C   PTH A  93       0.035   7.965  -0.853  1.00  0.00          C 
HETATM 4079  C   PTH A  93       0.047   7.954  -0.850  1.00  0.00          C 
HETATM 4080  C   PTH A  93       0.058   7.944  -0.847  1.00  0.00          C 
HETATM 4081  C   PTH A  93       0.074   7.929  -0.842  1.00  0.00          C 
TER
HETATM 4082  C   PTH A  94      -0.193   8.175  -0.922  1.00  0.00          C 
HETATM 4083  C   PTH A  94      -0.204   8.185  -0.925  1.00  0.00          C 
HETATM 4084  C   PTH A  94      -0.216   8.196  -0.929  1.00  0.00          C 
HETATM 4085  C   PTH A  94      -0.227   8.206  -0.932  1.00  0.00          C 
HETATM 4086  C   PTH A  94      -0.239   8.217  -0.936  1.00  0.00          C 
HETATM 4087  C   PTH A  94      -0.250   8.227  -0.939  1.00  0.00          C 
HETATM 4088  C   PTH A  94      -0.261   8.238  -0.943  1.00  0.00          C 
HETATM 4089  C   PTH A  94      -0.273   8.248  -0.946  1.00  0.00          C 
HETATM 4090  C   PTH A  94      -0.284   8.259  -0.949  1.00  0.00          C 
HETATM 4091  C   PTH A  94      -0.296   8.269  -0.953  1.00  0.00          C 
HETATM 4092  C   PTH A  94      -0.307   8.280  -0.956  1.00  0.00          C 
HETATM 4093  C   PTH A  94      -0.319   8.290  -0.960  1.00  0.00          C 
HETATM 4094  C   PTH A  94      -0.330   8.300  -0.963  1.00  0.00          C 
HETATM 4095  C   PTH A  94      -0.341   8.311  -0.967  1.00  0.00          C 
HETATM 4096  C   PTH A  94      -0.353   8.321  -0.971  1.00  0.00          C 
HETATM 4097  C   PTH A  94      -0.364   8.332  -0.974  1.00  0.00          C 
HETATM 4098  C   PTH A  94      -0.376   8.342  -0.978  1.00  0.00          C 
HETATM 4099  C   PTH A  94      -0.387   8.353  -0.981  1.00  0.00          C 
HETATM 4100  C   PTH A  94      -0.398   8.363  -0.985  1.00  0.00          C 
HETATM 4101  C   PTH A  94      -0.410   8.373  -0.989  1.00  0.00          C 
HETATM 4102  C   PTH A  94      -0.421   8.384  -0.992  1.00  0.00          C 
HETATM 4103  C   PTH A  94      -0.433   8.394  -0.996  1.00  0.00          C 
HETATM 4104  C   PTH A  94      -0.444   8.405  -0.999  1.00  0.00          C 
HETATM 4105  C   PTH A  94      -0.456   8.415  -1.003  1.00  0.00          C 
HETATM 4106  C   PTH A  94      -0.467   8.426  -1.006  1.00  0.00          C 
HETATM 4107  C   PTH A  94      -0.478   8.436  -1.010  1.00  0.00          C 
HETATM 4108  C   PTH A  94      -0.490   8.447  -1.013  1.00  0.00          C 
HETATM 4109  C   PTH A  94      -0.501   8.457  -1.017  1.00  0.00          C 
HETATM 4110  C   PTH A  94      -0.512   8.468  -1.020  1.00  0.00          C 
HETATM 4111  C   PTH A  94      -0.524   8.478  -1.024  1.00  0.00          C 
HETATM 4112  C   PTH A  94      -0.535   8.489  -1.027  1.00  0.00          C 
HETATM 4113  C   PTH A  94      -0.547   8.499  -1.030  1.00  0.00          C 
HETATM 4114  C   PTH A  94      -0.558   8.510  -1.034  1.00  0.00          C 
HETATM 4115  C   PTH A  94      -0.569   8.520  -1.037  1.00  0.00          C 
HETATM 4116  C   PTH A  94      -0.581   8.531  -1.040  1.00  0.00          C 
HETATM 4117  C   PTH A  94      -0.592   8.542  -1.044  1.00  0.00          C 
HETATM 4118  C   PTH A  94      -0.604   8.552  -1.047  1.00  0.00          C 
HETATM 4119  C   PTH A  94      -0.615   8.563  -1.050  1.00  0.00          C 
HETATM 4120  C   PTH A  94      -0.626   8.573  -1.054  1.00  0.00          C 
HETATM 4121  C   PTH A  94      -0.638   8.584  -1.057  1.00  0.00          C 
HETATM 4122  C   PTH A  94      -0.649   8.594  -1.060  1.00  0.00          C 
HETATM 4123  C   PTH A  94      -0.660   8.605  -1.063  1.00  0.00          C 
HETATM 4124  C   PTH A  94      -0.672   8.616  -1.067  1.00  0.00          C 
HETATM 4125  C   PTH A  94      -0.683   8.626  -1.070  1.00  0.00          C 
HETATM 4126  C   PTH A  94      -0.701   8.643  -1.075  1.00  0.00          C 
TER
HETATM 4127  C   PTH A  95       0.998  10.485   7.866  1.00  0.00          C 
HETATM 4128  C   PTH A  95       1.006  10.488   7.880  1.00  0.00          C 
HETATM 4129  C   PTH A  95       1.013  10.490   7.894  1.00  0.00          C 
HETATM 4130  C   PTH A  95       1.020  10.492   7.908  1.00  0.00          C 
HETATM 4131  C   PTH A  95       1.027  10.494   7.922  1.00  0.00          C 
HETATM 4132  C   PTH A  95       1.034  10.496   7.936  1.00  0.00          C 
HETATM 4133  C   PTH A  95       1.041  10.499   7.950  1.00  0.00          C 
HETATM 4134  C   PTH A  95       1.048  10.501   7.964  1.00  0.00          C 
HETATM 4135  C   PTH A  95       1.055  10.503   7.979  1.00  0.00          C 
HETATM 4136  C   PTH A  95       1.062  10.505   7.993  1.00  0.00          C 
HETATM 4137  C   PTH A  95       1.069  10.507   8.007  1.00  0.00          C 
HETATM 4138  C   PTH A  95       1.076  10.509   8.021  1.00  0.00          C 
HETATM 4139  C   PTH A  95       1.083  10.512   8.035  1.00  0.00          C 
HETATM 4140  C   PTH A  95       1.090  10.514   8.049  1.00  0.00          C 
HETATM 4141  C   PTH A  95       1.098  10.516   8.063  1.00  0.00          C 
HETATM 4142  C   PTH A  95       1.105  10.518   8.077  1.00  0.00          C 
HETATM 4143  C   PTH A  95       1.112  10.520   8.091  1.00  0.00          C 
HETATM 4144  C   PTH A  95       1.119  10.522   8.105  1.00  0.00          C 
HETATM 4145  C   PTH A  95       1.126  10.525   8.119  1.00  0.00          C 
HETATM 4146  C   PTH A  95       1.133  10.527   8.133  1.00  0.00          C 
HETATM 4147  C   PTH A  95       1.140  10.529   8.147  1.00  0.00          C 
HETATM 4148  C   PTH A  95       1.147  10.531   8.161  1.00  0.00          C 
HETATM 4149  C   PTH A  95       1.155  10.533   8.175  1.00  0.00          C 
HETATM 4150  C   PTH A  95       1.162  10.535   8.189  1.00  0.00          C 
HETATM 4151  C   PTH A  95       1.169  10.538   8.203  1.00  0.00          C 
HETATM 4152  C   PTH A  95       1.176  10.540   8.217  1.00  0.00          C 
HETATM 4153  C   PTH A  95       1.183  10.542   8.231  1.00  0.00          C 
HETATM 4154  C   PTH A  95       1.190  10.544   8.245  1.00  0.00          C 
HETATM 4155  C   PTH A  95       1.197  10.546   8.259  1.00  0.00          C 
HETATM 4156  C   PTH A  95       1.204  10.549   8.273  1.00  0.00          C 
HETATM 4157  C   PTH A  95       1.211  10.551   8.287  1.00  0.00          C 
HETATM 4158  C   PTH A  95       1.218  10.553   8.301  1.00  0.00          C 
HETATM 4159  C   PTH A  95       1.225  10.555   8.315  1.00  0.00          C 
HETATM 4160  C   PTH A  95       1.233  10.558   8.329  1.00  0.00          C 
HETATM 4161  C   PTH A  95       1.240  10.560   8.343  1.00  0.00          C 
HETATM 4162  C   PTH A  95       1.247  10.562   8.357  1.00  0.00          C 
HETATM 4163  C   PTH A  95       1.254  10.564   8.371  1.00  0.00          C 
HETATM 4164  C   PTH A  95       1.261  10.566   8.385  1.00  0.00          C 
HETATM 4165  C   PTH A  95       1.268  10.569   8.399  1.00  0.00          C 
HETATM 4166  C   PTH A  95       1.275  10.571   8.413  1.00  0.00          C 
HETATM 4167  C   PTH A  95       1.282  10.573   8.428  1.00  0.00          C 
HETATM 4168  C   PTH A  95       1.289  10.575   8.442  1.00  0.00          C 
HETATM 4169  C   PTH A  95       1.296  10.577   8.456  1.00  0.00          C 
HETATM 4170  C   PTH A  95       1.303  10.580   8.470  1.00  0.00          C 
HETATM 4171  C   PTH A  95       1.310  10.582   8.484  1.00  0.00          C 
HETATM 4172  C   PTH A  95       1.317  10.584   8.498  1.00  0.00          C 
HETATM 4173  C   PTH A  95       1.325  10.586   8.512  1.00  0.00          C 
HETATM 4174  C   PTH A  95       1.331  10.588   8.524  1.00  0.00          C 
TER
HETATM 4175  C   PTH A  96       0.998  10.485   7.866  1.00  0.00          C 
HETATM 4176  C   PTH A  96       0.991  10.483   7.852  1.00  0.00          C 
HETATM 4177  C   PTH A  96       0.984  10.481   7.838  1.00  0.00          C 
HETATM 4178  C   PTH A  96       0.977  10.479   7.824  1.00  0.00          C 
HETATM 4179  C   PTH A  96       0.970  10.477   7.810  1.00  0.00          C 
HETATM 4180  C   PTH A  96       0.963  10.474   7.796  1.00  0.00          C 
HETATM 4181  C   PTH A  96       0.956  10.472   7.782  1.00  0.00          C 
HETATM 4182  C   PTH A  96       0.949  10.470   7.768  1.00  0.00          C 
HETATM 4183  C   PTH A  96       0.942  10.468   7.754  1.00  0.00          C 
HETATM 4184  C   PTH A  96       0.935  10.465   7.740  1.00  0.00          C 
HETATM 4185  C   PTH A  96       0.928  10.463   7.726  1.00  0.00          C 
HETATM 4186  C   PTH A  96       0.921  10.461   7.711  1.00  0.00          C 
HETATM 4187  C   PTH A  96       0.914  10.459   7.697  1.00  0.00          C 
HETATM 4188  C   PTH A  96       0.907  10.456   7.683  1.00  0.00          C 
HETATM 4189  C   PTH A  96       0.900  10.454   7.669  1.00  0.00          C 
HETATM 4190  C   PTH A  96       0.893  10.452   7.655  1.00  0.00          C 
HETATM 4191  C   PTH A  96       0.887  10.449   7.641  1.00  0.00          C 
HETATM 4192  C   PTH A  96       0.880  10.447   7.627  1.00  0.00          C 
HETATM 4193  C   PTH A  96       0.873  10.445   7.613  1.00  0.00          C 
HETATM 4194  C   PTH A  96       0.866  10.442   7.599  1.00  0.00          C 
HETATM 4195  C   PTH A  96       0.859  10.440   7.585  1.00  0.00          C 
HETATM 4196  C   PTH A  96       0.852  10.438   7.570  1.00  0.00          C 
HETATM 4197  C   PTH A  96       0.845  10.435   7.556  1.00  0.00          C 
HETATM 4198  C   PTH A  96       0.838  10.433   7.542  1.00  0.00          C 
HETATM 4199  C   PTH A  96       0.831  10.431   7.528  1.00  0.00          C 
HETATM 4200  C   PTH A  96       0.825  10.429   7.514  1.00  0.00          C 
HETATM 4201  C   PTH A  96       0.818  10.427   7.500  1.00  0.00          C 
HETATM 4202  C   PTH A  96       0.811  10.425   7.486  1.00  0.00          C 
HETATM 4203  C   PTH A  96       0.804  10.423   7.472  1.00  0.00          C 
HETATM 4204  C   PTH A  96       0.796  10.421   7.458  1.00  0.00          C 
HETATM 4205  C   PTH A  96       0.789  10.419   7.443  1.00  0.00          C 
HETATM 4206  C   PTH A  96       0.782  10.417   7.429  1.00  0.00          C 
HETATM 4207  C   PTH A  96       0.775  10.416   7.415  1.00  0.00          C 
HETATM 4208  C   PTH A  96       0.768  10.414   7.401  1.00  0.00          C 
HETATM 4209  C   PTH A  96       0.761  10.412   7.387  1.00  0.00          C 
HETATM 4210  C   PTH A  96       0.753  10.411   7.373  1.00  0.00          C 
HETATM 4211  C   PTH A  96       0.746  10.409   7.359  1.00  0.00          C 
HETATM 4212  C   PTH A  96       0.739  10.407   7.345  1.00  0.00          C 
HETATM 4213  C   PTH A  96       0.732  10.406   7.331  1.00  0.00          C 
HETATM 4214  C   PTH A  96       0.724  10.404   7.317  1.00  0.00          C 
HETATM 4215  C   PTH A  96       0.717  10.403   7.303  1.00  0.00          C 
HETATM 4216  C   PTH A  96       0.710  10.401   7.289  1.00  0.00          C 
HETATM 4217  C   PTH A  96       0.702  10.399   7.275  1.00  0.00          C 
HETATM 4218  C   PTH A  96       0.695  10.398   7.261  1.00  0.00          C 
HETATM 4219  C   PTH A  96       0.688  10.396   7.247  1.00  0.00          C 
HETATM 4220  C   PTH A  96       0.681  10.395   7.233  1.00  0.00          C 
HETATM 4221  C   PTH A  96       0.673  10.393   7.219  1.00  0.00          C 
HETATM 4222  C   PTH A  96       0.666  10.392   7.205  1.00  0.00          C 
HETATM 4223  C   PTH A  96       0.654  10.389   7.182  1.00  0.00          C 
TER
HETATM 4224  C   PTH A  97      -1.288   8.525  -0.603  1.00  0.00          C 
HETATM 4225  C   PTH A  97      -1.300   8.523  -0.593  1.00  0.00          C 
HETATM 4226  C   PTH A  97      -1.312   8.520  -0.583  1.00  0.00          C 
HETATM 4227  C   PTH A  97      -1.324   8.518  -0.573  1.00  0.00          C 
HETATM 4228  C   PTH A  97      -1.337   8.515  -0.563  1.00  0.00          C 
HETATM 4229  C   PTH A  97      -1.349   8.512  -0.553  1.00  0.00          C 
HETATM 4230  C   PTH A  97      -1.361   8.510  -0.543  1.00  0.00          C 
HETATM 4231  C   PTH A  97      -1.373   8.507  -0.533  1.00  0.00          C 
HETATM 4232  C   PTH A  97      -1.385   8.504  -0.523  1.00  0.00          C 
HETATM 4233  C   PTH A  97      -1.397   8.502  -0.513  1.00  0.00          C 
HETATM 4234  C   PTH A  97      -1.409   8.499  -0.504  1.00  0.00          C 
HETATM 4235  C   PTH A  97      -1.421   8.496  -0.494  1.00  0.00          C 
HETATM 4236  C   PTH A  97      -1.434   8.493  -0.484  1.00  0.00          C 
HETATM 4237  C   PTH A  97      -1.446   8.491  -0.474  1.00  0.00          C 
HETATM 4238  C   PTH A  97      -1.458   8.488  -0.464  1.00  0.00          C 
HETATM 4239  C   PTH A  97      -1.470   8.485  -0.454  1.00  0.00          C 
HETATM 4240  C   PTH A  97      -1.482   8.482  -0.444  1.00  0.00          C 
HETATM 4241  C   PTH A  97      -1.494   8.479  -0.435  1.00  0.00          C 
HETATM 4242  C   PTH A  97      -1.506   8.477  -0.425  1.00  0.00          C 
HETATM 4243  C   PTH A  97      -1.518   8.474  -0.415  1.00  0.00          C 
HETATM 4244  C   PTH A  97      -1.531   8.471  -0.405  1.00  0.00          C 
HETATM 4245  C   PTH A  97      -1.543   8.468  -0.395  1.00  0.00          C 
HETATM 4246  C   PTH A  97      -1.555   8.465  -0.385  1.00  0.00          C 
HETATM 4247  C   PTH A  97      -1.567   8.462  -0.376  1.00  0.00          C 
HETATM 4248  C   PTH A  97      -1.579   8.459  -0.366  1.00  0.00          C 
HETATM 4249  C   PTH A  97      -1.592   8.457  -0.356  1.00  0.00          C 
HETATM 4250  C   PTH A  97      -1.604   8.454  -0.347  1.00  0.00          C 
HETATM 4251  C   PTH A  97      -1.616   8.451  -0.337  1.00  0.00          C 
HETATM 4252  C   PTH A  97      -1.629   8.449  -0.327  1.00  0.00          C 
HETATM 4253  C   PTH A  97      -1.641   8.446  -0.318  1.00  0.00          C 
HETATM 4254  C   PTH A  97      -1.653   8.444  -0.308  1.00  0.00          C 
HETATM 4255  C   PTH A  97      -1.666   8.442  -0.298  1.00  0.00          C 
HETATM 4256  C   PTH A  97      -1.678   8.440  -0.289  1.00  0.00          C 
HETATM 4257  C   PTH A  97      -1.690   8.437  -0.279  1.00  0.00          C 
HETATM 4258  C   PTH A  97      -1.703   8.435  -0.269  1.00  0.00          C 
HETATM 4259  C   PTH A  97      -1.715   8.433  -0.260  1.00  0.00          C 
HETATM 4260  C   PTH A  97      -1.728   8.431  -0.250  1.00  0.00          C 
HETATM 4261  C   PTH A  97      -1.740   8.429  -0.240  1.00  0.00          C 
HETATM 4262  C   PTH A  97      -1.753   8.426  -0.231  1.00  0.00          C 
HETATM 4263  C   PTH A  97      -1.765   8.424  -0.221  1.00  0.00          C 
HETATM 4264  C   PTH A  97      -1.777   8.422  -0.211  1.00  0.00          C 
HETATM 4265  C   PTH A  97      -1.790   8.420  -0.202  1.00  0.00          C 
HETATM 4266  C   PTH A  97      -1.802   8.418  -0.192  1.00  0.00          C 
HETATM 4267  C   PTH A  97      -1.815   8.416  -0.183  1.00  0.00          C 
HETATM 4268  C   PTH A  97      -1.827   8.414  -0.173  1.00  0.00          C 
HETATM 4269  C   PTH A  97      -1.840   8.412  -0.163  1.00  0.00          C 
HETATM 4270  C   PTH A  97      -1.852   8.410  -0.154  1.00  0.00          C 
HETATM 4271  C   PTH A  97      -1.865   8.408  -0.144  1.00  0.00          C 
HETATM 4272  C   PTH A  97      -1.880   8.405  -0.132  1.00  0.00          C 
TER
HETATM 4273  C   PTH A  98      -1.288   8.525  -0.603  1.00  0.00          C 
HETATM 4274  C   PTH A  98      -1.276   8.528  -0.612  1.00  0.00          C 
HETATM 4275  C   PTH A  98      -1.264   8.531  -0.622  1.00  0.00          C 
HETATM 4276  C   PTH A  98      -1.252   8.533  -0.632  1.00  0.00          C 
HETATM 4277  C   PTH A  98      -1.240   8.536  -0.642  1.00  0.00          C 
HETATM 4278  C   PTH A  98      -1.228   8.539  -0.652  1.00  0.00          C 
HETATM 4279  C   PTH A  98      -1.216   8.541  -0.662  1.00  0.00          C 
HETATM 4280  C   PTH A  98      -1.203   8.544  -0.672  1.00  0.00          C 
HETATM 4281  C   PTH A  98      -1.191   8.546  -0.682  1.00  0.00          C 
HETATM 4282  C   PTH A  98      -1.179   8.549  -0.692  1.00  0.00          C 
HETATM 4283  C   PTH A  98      -1.167   8.551  -0.702  1.00  0.00          C 
HETATM 4284  C   PTH A  98      -1.155   8.554  -0.712  1.00  0.00          C 
HETATM 4285  C   PTH A  98      -1.143   8.557  -0.722  1.00  0.00          C 
HETATM 4286  C   PTH A  98      -1.131   8.559  -0.732  1.00  0.00          C 
HETATM 4287  C   PTH A  98      -1.119   8.562  -0.742  1.00  0.00          C 
HETATM 4288  C   PTH A  98      -1.107   8.564  -0.752  1.00  0.00          C 
HETATM 4289  C   PTH A  98      -1.095   8.567  -0.762  1.00  0.00          C 
HETATM 4290  C   PTH A  98      -1.083   8.569  -0.772  1.00  0.00          C 
HETATM 4291  C   PTH A  98      -1.071   8.572  -0.783  1.00  0.00          C 
HETATM 4292  C   PTH A  98      -1.059   8.575  -0.793  1.00  0.00          C 
HETATM 4293  C   PTH A  98      -1.047   8.577  -0.803  1.00  0.00          C 
HETATM 4294  C   PTH A  98      -1.035   8.580  -0.813  1.00  0.00          C 
HETATM 4295  C   PTH A  98      -1.023   8.582  -0.823  1.00  0.00          C 
HETATM 4296  C   PTH A  98      -1.011   8.585  -0.833  1.00  0.00          C 
HETATM 4297  C   PTH A  98      -0.999   8.587  -0.843  1.00  0.00          C 
HETATM 4298  C   PTH A  98      -0.987   8.589  -0.853  1.00  0.00          C 
HETATM 4299  C   PTH A  98      -0.975   8.592  -0.863  1.00  0.00          C 
HETATM 4300  C   PTH A  98      -0.963   8.594  -0.873  1.00  0.00          C 
HETATM 4301  C   PTH A  98      -0.950   8.596  -0.883  1.00  0.00          C 
HETATM 4302  C   PTH A  98      -0.938   8.599  -0.893  1.00  0.00          C 
HETATM 4303  C   PTH A  98      -0.926   8.601  -0.902  1.00  0.00          C 
HETATM 4304  C   PTH A  98      -0.914   8.603  -0.912  1.00  0.00          C 
HETATM 4305  C   PTH A  98      -0.901   8.606  -0.922  1.00  0.00          C 
HETATM 4306  C   PTH A  98      -0.889   8.608  -0.931  1.00  0.00          C 
HETATM 4307  C   PTH A  98      -0.876   8.610  -0.941  1.00  0.00          C 
HETATM 4308  C   PTH A  98      -0.864   8.613  -0.951  1.00  0.00          C 
HETATM 4309  C   PTH A  98      -0.852   8.615  -0.960  1.00  0.00          C 
HETATM 4310  C   PTH A  98      -0.839   8.617  -0.970  1.00  0.00          C 
HETATM 4311  C   PTH A  98      -0.827   8.620  -0.979  1.00  0.00          C 
HETATM 4312  C   PTH A  98      -0.814   8.622  -0.989  1.00  0.00          C 
HETATM 4313  C   PTH A  98      -0.802   8.624  -0.998  1.00  0.00          C 
HETATM 4314  C   PTH A  98      -0.789   8.627  -1.008  1.00  0.00          C 
HETATM 4315  C   PTH A  98      -0.777   8.629  -1.018  1.00  0.00          C 
HETATM 4316  C   PTH A  98      -0.764   8.631  -1.027  1.00  0.00          C 
HETATM 4317  C   PTH A  98      -0.752   8.634  -1.037  1.00  0.00          C 
HETATM 4318  C   PTH A  98      -0.739   8.636  -1.046  1.00  0.00          C 
HETATM 4319  C   PTH A  98      -0.727   8.638  -1.056  1.00  0.00          C 
HETATM 4320  C   PTH A  98      -0.714   8.641  -1.065  1.00  0.00          C 
HETATM 4321  C   PTH A  98      -0.701   8.643  -1.075  1.00  0.00          C 
TER
HETATM 4322  C   PTH A  99      -2.430   8.792  -0.358  1.00  0.00          C 
HETATM 4323  C   PTH A  99      -2.418   8.783  -0.353  1.00  0.00          C 
HETATM 4324  C   PTH A  99      -2.406   8.775  -0.348  1.00  0.00          C 
HETATM 4325  C   PTH A  99      -2.393   8.766  -0.342  1.00  0.00          C 
HETATM 4326  C   PTH A  99      -2.381   8.757  -0.337  1.00  0.00          C 
HETATM 4327  C   PTH A  99      -2.369   8.749  -0.332  1.00  0.00          C 
HETATM 4328  C   PTH A  99      -2.356   8.740  -0.327  1.00  0.00          C 
HETATM 4329  C   PTH A  99      -2.344   8.731  -0.322  1.00  0.00          C 
HETATM 4330  C   PTH A  99      -2.332   8.723  -0.317  1.00  0.00          C 
HETATM 4331  C   PTH A  99      -2.320   8.714  -0.312  1.00  0.00          C 
HETATM 4332  C   PTH A  99      -2.307   8.705  -0.307  1.00  0.00          C 
HETATM 4333  C   PTH A  99      -2.295   8.697  -0.302  1.00  0.00          C 
HETATM 4334  C   PTH A  99      -2.283   8.688  -0.297  1.00  0.00          C 
HETATM 4335  C   PTH A  99      -2.270   8.679  -0.292  1.00  0.00          C 
HETATM 4336  C   PTH A  99      -2.258   8.670  -0.287  1.00  0.00          C 
HETATM 4337  C   PTH A  99      -2.246   8.662  -0.282  1.00  0.00          C 
HETATM 4338  C   PTH A  99      -2.234   8.653  -0.276  1.00  0.00          C 
HETATM 4339  C   PTH A  99      -2.222   8.644  -0.271  1.00  0.00          C 
HETATM 4340  C   PTH A  99      -2.209   8.635  -0.266  1.00  0.00          C 
HETATM 4341  C   PTH A  99      -2.197   8.626  -0.261  1.00  0.00          C 
HETATM 4342  C   PTH A  99      -2.185   8.617  -0.256  1.00  0.00          C 
HETATM 4343  C   PTH A  99      -2.173   8.609  -0.251  1.00  0.00          C 
HETATM 4344  C   PTH A  99      -2.161   8.600  -0.246  1.00  0.00          C 
HETATM 4345  C   PTH A  99      -2.148   8.591  -0.241  1.00  0.00          C 
HETATM 4346  C   PTH A  99      -2.136   8.582  -0.236  1.00  0.00          C 
HETATM 4347  C   PTH A  99      -2.124   8.574  -0.231  1.00  0.00          C 
HETATM 4348  C   PTH A  99      -2.112   8.565  -0.226  1.00  0.00          C 
HETATM 4349  C   PTH A  99      -2.099   8.556  -0.221  1.00  0.00          C 
HETATM 4350  C   PTH A  99      -2.087   8.548  -0.216  1.00  0.00          C 
HETATM 4351  C   PTH A  99      -2.075   8.539  -0.211  1.00  0.00          C 
HETATM 4352  C   PTH A  99      -2.062   8.530  -0.206  1.00  0.00          C 
HETATM 4353  C   PTH A  99      -2.050   8.522  -0.201  1.00  0.00          C 
HETATM 4354  C   PTH A  99      -2.037   8.513  -0.196  1.00  0.00          C 
HETATM 4355  C   PTH A  99      -2.025   8.505  -0.191  1.00  0.00          C 
HETATM 4356  C   PTH A  99      -2.013   8.496  -0.186  1.00  0.00          C 
HETATM 4357  C   PTH A  99      -2.000   8.488  -0.181  1.00  0.00          C 
HETATM 4358  C   PTH A  99      -1.988   8.479  -0.176  1.00  0.00          C 
HETATM 4359  C   PTH A  99      -1.975   8.471  -0.171  1.00  0.00          C 
HETATM 4360  C   PTH A  99      -1.963   8.462  -0.166  1.00  0.00          C 
HETATM 4361  C   PTH A  99      -1.951   8.454  -0.161  1.00  0.00          C 
HETATM 4362  C   PTH A  99      -1.938   8.445  -0.156  1.00  0.00          C 
HETATM 4363  C   PTH A  99      -1.926   8.437  -0.151  1.00  0.00          C 
HETATM 4364  C   PTH A  99      -1.913   8.428  -0.146  1.00  0.00          C 
HETATM 4365  C   PTH A  99      -1.901   8.420  -0.141  1.00  0.00          C 
HETATM 4366  C   PTH A  99      -1.888   8.411  -0.136  1.00  0.00          C 
HETATM 4367  C   PTH A  99      -1.880   8.405  -0.132  1.00  0.00          C 
TER
HETATM 4368  C   PTH A 100      -2.430   8.792  -0.358  1.00  0.00          C 
HETATM 4369  C   PTH A 100      -2.443   8.801  -0.363  1.00  0.00          C 
HETATM 4370  C   PTH A 100      -2.455   8.809  -0.368  1.00  0.00          C 
HETATM 4371  C   PTH A 100      -2.467   8.818  -0.373  1.00  0.00          C 
HETATM 4372  C   PTH A 100      -2.479   8.826  -0.378  1.00  0.00          C 
HETATM 4373  C   PTH A 100      -2.492   8.835  -0.383  1.00  0.00          C 
HETATM 4374  C   PTH A 100      -2.504   8.844  -0.388  1.00  0.00          C 
HETATM 4375  C   PTH A 100      -2.516   8.852  -0.393  1.00  0.00          C 
HETATM 4376  C   PTH A 100      -2.529   8.861  -0.398  1.00  0.00          C 
HETATM 4377  C   PTH A 100      -2.541   8.870  -0.403  1.00  0.00          C 
HETATM 4378  C   PTH A 100      -2.553   8.878  -0.408  1.00  0.00          C 
HETATM 4379  C   PTH A 100      -2.566   8.887  -0.413  1.00  0.00          C 
HETATM 4380  C   PTH A 100      -2.578   8.896  -0.418  1.00  0.00          C 
HETATM 4381  C   PTH A 100      -2.590   8.904  -0.423  1.00  0.00          C 
HETATM 4382  C   PTH A 100      -2.603   8.913  -0.428  1.00  0.00          C 
HETATM 4383  C   PTH A 100      -2.615   8.921  -0.433  1.00  0.00          C 
HETATM 4384  C   PTH A 100      -2.627   8.930  -0.439  1.00  0.00          C 
HETATM 4385  C   PTH A 100      -2.640   8.939  -0.444  1.00  0.00          C 
HETATM 4386  C   PTH A 100      -2.652   8.947  -0.449  1.00  0.00          C 
HETATM 4387  C   PTH A 100      -2.664   8.956  -0.454  1.00  0.00          C 
HETATM 4388  C   PTH A 100      -2.677   8.965  -0.459  1.00  0.00          C 
HETATM 4389  C   PTH A 100      -2.689   8.973  -0.464  1.00  0.00          C 
HETATM 4390  C   PTH A 100      -2.701   8.982  -0.469  1.00  0.00          C 
HETATM 4391  C   PTH A 100      -2.715   8.991  -0.474  1.00  0.00          C 
TER
HETATM 4392  C   PTH A 101       0.959  11.016   8.928  1.00  0.00          C 
HETATM 4393  C   PTH A 101       0.967  11.006   8.919  1.00  0.00          C 
HETATM 4394  C   PTH A 101       0.976  10.996   8.910  1.00  0.00          C 
HETATM 4395  C   PTH A 101       0.984  10.987   8.900  1.00  0.00          C 
HETATM 4396  C   PTH A 101       0.992  10.977   8.891  1.00  0.00          C 
HETATM 4397  C   PTH A 101       1.001  10.967   8.882  1.00  0.00          C 
HETATM 4398  C   PTH A 101       1.009  10.957   8.872  1.00  0.00          C 
HETATM 4399  C   PTH A 101       1.017  10.948   8.863  1.00  0.00          C 
HETATM 4400  C   PTH A 101       1.026  10.938   8.854  1.00  0.00          C 
HETATM 4401  C   PTH A 101       1.034  10.928   8.844  1.00  0.00          C 
HETATM 4402  C   PTH A 101       1.042  10.918   8.835  1.00  0.00          C 
HETATM 4403  C   PTH A 101       1.051  10.909   8.825  1.00  0.00          C 
HETATM 4404  C   PTH A 101       1.059  10.899   8.816  1.00  0.00          C 
HETATM 4405  C   PTH A 101       1.067  10.889   8.807  1.00  0.00          C 
HETATM 4406  C   PTH A 101       1.076  10.879   8.797  1.00  0.00          C 
HETATM 4407  C   PTH A 101       1.084  10.870   8.788  1.00  0.00          C 
HETATM 4408  C   PTH A 101       1.092  10.860   8.779  1.00  0.00          C 
HETATM 4409  C   PTH A 101       1.101  10.850   8.769  1.00  0.00          C 
HETATM 4410  C   PTH A 101       1.109  10.840   8.760  1.00  0.00          C 
HETATM 4411  C   PTH A 101       1.117  10.831   8.751  1.00  0.00          C 
HETATM 4412  C   PTH A 101       1.126  10.821   8.741  1.00  0.00          C 
HETATM 4413  C   PTH A 101       1.134  10.811   8.732  1.00  0.00          C 
HETATM 4414  C   PTH A 101       1.143  10.801   8.723  1.00  0.00          C 
HETATM 4415  C   PTH A 101       1.151  10.792   8.714  1.00  0.00          C 
HETATM 4416  C   PTH A 101       1.160  10.782   8.705  1.00  0.00          C 
HETATM 4417  C   PTH A 101       1.168  10.772   8.696  1.00  0.00          C 
HETATM 4418  C   PTH A 101       1.177  10.762   8.686  1.00  0.00          C 
HETATM 4419  C   PTH A 101       1.186  10.753   8.677  1.00  0.00          C 
HETATM 4420  C   PTH A 101       1.194  10.743   8.668  1.00  0.00          C 
HETATM 4421  C   PTH A 101       1.203  10.733   8.659  1.00  0.00          C 
HETATM 4422  C   PTH A 101       1.211  10.723   8.650  1.00  0.00          C 
HETATM 4423  C   PTH A 101       1.220  10.714   8.641  1.00  0.00          C 
HETATM 4424  C   PTH A 101       1.229  10.704   8.632  1.00  0.00          C 
HETATM 4425  C   PTH A 101       1.237  10.694   8.623  1.00  0.00          C 
HETATM 4426  C   PTH A 101       1.246  10.684   8.614  1.00  0.00          C 
HETATM 4427  C   PTH A 101       1.254  10.675   8.605  1.00  0.00          C 
HETATM 4428  C   PTH A 101       1.263  10.665   8.595  1.00  0.00          C 
HETATM 4429  C   PTH A 101       1.272  10.655   8.586  1.00  0.00          C 
HETATM 4430  C   PTH A 101       1.280  10.645   8.577  1.00  0.00          C 
HETATM 4431  C   PTH A 101       1.289  10.636   8.568  1.00  0.00          C 
HETATM 4432  C   PTH A 101       1.298  10.626   8.559  1.00  0.00          C 
HETATM 4433  C   PTH A 101       1.306  10.616   8.550  1.00  0.00          C 
HETATM 4434  C   PTH A 101       1.315  10.606   8.541  1.00  0.00          C 
HETATM 4435  C   PTH A 101       1.323  10.597   8.532  1.00  0.00          C 
HETATM 4436  C   PTH A 101       1.331  10.588   8.524  1.00  0.00          C 
TER
HETATM 4437  C   PTH A 102       0.959  11.016   8.928  1.00  0.00          C 
HETATM 4438  C   PTH A 102       0.951  11.026   8.938  1.00  0.00          C 
HETATM 4439  C   PTH A 102       0.942  11.035   8.947  1.00  0.00          C 
HETATM 4440  C   PTH A 102       0.934  11.045   8.956  1.00  0.00          C 
HETATM 4441  C   PTH A 102       0.926  11.055   8.966  1.00  0.00          C 
HETATM 4442  C   PTH A 102       0.917  11.065   8.975  1.00  0.00          C 
HETATM 4443  C   PTH A 102       0.909  11.074   8.984  1.00  0.00          C 
HETATM 4444  C   PTH A 102       0.901  11.084   8.994  1.00  0.00          C 
HETATM 4445  C   PTH A 102       0.892  11.094   9.003  1.00  0.00          C 
HETATM 4446  C   PTH A 102       0.884  11.104   9.012  1.00  0.00          C 
HETATM 4447  C   PTH A 102       0.876  11.113   9.022  1.00  0.00          C 
HETATM 4448  C   PTH A 102       0.867  11.123   9.031  1.00  0.00          C 
HETATM 4449  C   PTH A 102       0.859  11.133   9.040  1.00  0.00          C 
HETATM 4450  C   PTH A 102       0.850  11.143   9.050  1.00  0.00          C 
HETATM 4451  C   PTH A 102       0.842  11.152   9.059  1.00  0.00          C 
HETATM 4452  C   PTH A 102       0.834  11.162   9.068  1.00  0.00          C 
HETATM 4453  C   PTH A 102       0.825  11.172   9.078  1.00  0.00          C 
HETATM 4454  C   PTH A 102       0.817  11.182   9.087  1.00  0.00          C 
HETATM 4455  C   PTH A 102       0.809  11.192   9.096  1.00  0.00          C 
HETATM 4456  C   PTH A 102       0.800  11.201   9.106  1.00  0.00          C 
HETATM 4457  C   PTH A 102       0.792  11.211   9.115  1.00  0.00          C 
HETATM 4458  C   PTH A 102       0.784  11.221   9.124  1.00  0.00          C 
HETATM 4459  C   PTH A 102       0.775  11.231   9.134  1.00  0.00          C 
HETATM 4460  C   PTH A 102       0.767  11.240   9.143  1.00  0.00          C 
HETATM 4461  C   PTH A 102       0.759  11.250   9.152  1.00  0.00          C 
TER
HETATM 4462  C   PTH A 103      -1.238  10.089   4.573  1.00  0.00          C 
HETATM 4463  C   PTH A 103      -1.239  10.086   4.588  1.00  0.00          C 
HETATM 4464  C   PTH A 103      -1.241  10.082   4.604  1.00  0.00          C 
HETATM 4465  C   PTH A 103      -1.242  10.079   4.619  1.00  0.00          C 
HETATM 4466  C   PTH A 103      -1.244  10.075   4.635  1.00  0.00          C 
HETATM 4467  C   PTH A 103      -1.245  10.072   4.650  1.00  0.00          C 
HETATM 4468  C   PTH A 103      -1.247  10.068   4.665  1.00  0.00          C 
HETATM 4469  C   PTH A 103      -1.248  10.065   4.681  1.00  0.00          C 
HETATM 4470  C   PTH A 103      -1.250  10.062   4.696  1.00  0.00          C 
HETATM 4471  C   PTH A 103      -1.251  10.058   4.712  1.00  0.00          C 
HETATM 4472  C   PTH A 103      -1.252  10.055   4.727  1.00  0.00          C 
HETATM 4473  C   PTH A 103      -1.254  10.051   4.743  1.00  0.00          C 
HETATM 4474  C   PTH A 103      -1.255  10.048   4.758  1.00  0.00          C 
HETATM 4475  C   PTH A 103      -1.256  10.044   4.774  1.00  0.00          C 
HETATM 4476  C   PTH A 103      -1.258  10.041   4.789  1.00  0.00          C 
HETATM 4477  C   PTH A 103      -1.259  10.038   4.804  1.00  0.00          C 
HETATM 4478  C   PTH A 103      -1.260  10.034   4.820  1.00  0.00          C 
HETATM 4479  C   PTH A 103      -1.261  10.031   4.835  1.00  0.00          C 
HETATM 4480  C   PTH A 103      -1.263  10.027   4.851  1.00  0.00          C 
HETATM 4481  C   PTH A 103      -1.264  10.024   4.866  1.00  0.00          C 
HETATM 4482  C   PTH A 103      -1.265  10.021   4.882  1.00  0.00          C 
HETATM 4483  C   PTH A 103      -1.266  10.017   4.897  1.00  0.00          C 
HETATM 4484  C   PTH A 103      -1.268  10.014   4.913  1.00  0.00          C 
HETATM 4485  C   PTH A 103      -1.269  10.010   4.928  1.00  0.00          C 
HETATM 4486  C   PTH A 103      -1.270  10.007   4.943  1.00  0.00          C 
HETATM 4487  C   PTH A 103      -1.271  10.003   4.959  1.00  0.00          C 
HETATM 4488  C   PTH A 103      -1.273  10.000   4.974  1.00  0.00          C 
HETATM 4489  C   PTH A 103      -1.274   9.997   4.990  1.00  0.00          C 
HETATM 4490  C   PTH A 103      -1.275   9.993   5.005  1.00  0.00          C 
HETATM 4491  C   PTH A 103      -1.276   9.990   5.021  1.00  0.00          C 
HETATM 4492  C   PTH A 103      -1.277   9.986   5.036  1.00  0.00          C 
HETATM 4493  C   PTH A 103      -1.279   9.983   5.052  1.00  0.00          C 
HETATM 4494  C   PTH A 103      -1.280   9.979   5.067  1.00  0.00          C 
HETATM 4495  C   PTH A 103      -1.281   9.976   5.083  1.00  0.00          C 
HETATM 4496  C   PTH A 103      -1.282   9.972   5.098  1.00  0.00          C 
HETATM 4497  C   PTH A 103      -1.283   9.969   5.113  1.00  0.00          C 
HETATM 4498  C   PTH A 103      -1.285   9.966   5.129  1.00  0.00          C 
HETATM 4499  C   PTH A 103      -1.286   9.962   5.144  1.00  0.00          C 
HETATM 4500  C   PTH A 103      -1.287   9.959   5.160  1.00  0.00          C 
HETATM 4501  C   PTH A 103      -1.288   9.955   5.175  1.00  0.00          C 
HETATM 4502  C   PTH A 103      -1.290   9.952   5.191  1.00  0.00          C 
HETATM 4503  C   PTH A 103      -1.291   9.948   5.206  1.00  0.00          C 
HETATM 4504  C   PTH A 103      -1.292   9.945   5.222  1.00  0.00          C 
HETATM 4505  C   PTH A 103      -1.294   9.941   5.237  1.00  0.00          C 
HETATM 4506  C   PTH A 103      -1.295   9.938   5.252  1.00  0.00          C 
HETATM 4507  C   PTH A 103      -1.296   9.934   5.268  1.00  0.00          C 
HETATM 4508  C   PTH A 103      -1.297   9.931   5.283  1.00  0.00          C 
HETATM 4509  C   PTH A 103      -1.299   9.927   5.299  1.00  0.00          C 
HETATM 4510  C   PTH A 103      -1.300   9.924   5.314  1.00  0.00          C 
HETATM 4511  C   PTH A 103      -1.301   9.920   5.330  1.00  0.00          C 
HETATM 4512  C   PTH A 103      -1.303   9.917   5.345  1.00  0.00          C 
HETATM 4513  C   PTH A 103      -1.304   9.913   5.360  1.00  0.00          C 
HETATM 4514  C   PTH A 103      -1.306   9.910   5.376  1.00  0.00          C 
HETATM 4515  C   PTH A 103      -1.307   9.906   5.391  1.00  0.00          C 
HETATM 4516  C   PTH A 103      -1.308   9.903   5.407  1.00  0.00          C 
HETATM 4517  C   PTH A 103      -1.310   9.899   5.422  1.00  0.00          C 
HETATM 4518  C   PTH A 103      -1.311   9.895   5.437  1.00  0.00          C 
HETATM 4519  C   PTH A 103      -1.313   9.892   5.453  1.00  0.00          C 
HETATM 4520  C   PTH A 103      -1.314   9.888   5.468  1.00  0.00          C 
HETATM 4521  C   PTH A 103      -1.316   9.885   5.484  1.00  0.00          C 
HETATM 4522  C   PTH A 103      -1.317   9.881   5.499  1.00  0.00          C 
HETATM 4523  C   PTH A 103      -1.318   9.878   5.514  1.00  0.00          C 
HETATM 4524  C   PTH A 103      -1.320   9.874   5.530  1.00  0.00          C 
HETATM 4525  C   PTH A 103      -1.321   9.870   5.545  1.00  0.00          C 
HETATM 4526  C   PTH A 103      -1.323   9.867   5.561  1.00  0.00          C 
HETATM 4527  C   PTH A 103      -1.324   9.863   5.576  1.00  0.00          C 
HETATM 4528  C   PTH A 103      -1.326   9.860   5.591  1.00  0.00          C 
HETATM 4529  C   PTH A 103      -1.327   9.856   5.607  1.00  0.00          C 
HETATM 4530  C   PTH A 103      -1.329   9.852   5.622  1.00  0.00          C 
HETATM 4531  C   PTH A 103      -1.330   9.849   5.638  1.00  0.00          C 
HETATM 4532  C   PTH A 103      -1.332   9.845   5.653  1.00  0.00          C 
HETATM 4533  C   PTH A 103      -1.333   9.842   5.668  1.00  0.00          C 
HETATM 4534  C   PTH A 103      -1.335   9.838   5.684  1.00  0.00          C 
HETATM 4535  C   PTH A 103      -1.336   9.834   5.699  1.00  0.00          C 
HETATM 4536  C   PTH A 103      -1.337   9.831   5.715  1.00  0.00          C 
HETATM 4537  C   PTH A 103      -1.339   9.827   5.730  1.00  0.00          C 
HETATM 4538  C   PTH A 103      -1.340   9.824   5.745  1.00  0.00          C 
HETATM 4539  C   PTH A 103      -1.342   9.820   5.761  1.00  0.00          C 
HETATM 4540  C   PTH A 103      -1.343   9.817   5.776  1.00  0.00          C 
HETATM 4541  C   PTH A 103      -1.344   9.813   5.792  1.00  0.00          C 
HETATM 4542  C   PTH A 103      -1.346   9.809   5.807  1.00  0.00          C 
HETATM 4543  C   PTH A 103      -1.347   9.806   5.822  1.00  0.00          C 
HETATM 4544  C   PTH A 103      -1.348   9.802   5.838  1.00  0.00          C 
HETATM 4545  C   PTH A 103      -1.350   9.799   5.853  1.00  0.00          C 
HETATM 4546  C   PTH A 103      -1.352   9.795   5.869  1.00  0.00          C 
HETATM 4547  C   PTH A 103      -1.354   9.791   5.884  1.00  0.00          C 
HETATM 4548  C   PTH A 103      -1.356   9.787   5.899  1.00  0.00          C 
HETATM 4549  C   PTH A 103      -1.358   9.783   5.914  1.00  0.00          C 
HETATM 4550  C   PTH A 103      -1.361   9.779   5.929  1.00  0.00          C 
HETATM 4551  C   PTH A 103      -1.364   9.775   5.944  1.00  0.00          C 
HETATM 4552  C   PTH A 103      -1.367   9.771   5.959  1.00  0.00          C 
HETATM 4553  C   PTH A 103      -1.370   9.767   5.974  1.00  0.00          C 
HETATM 4554  C   PTH A 103      -1.373   9.763   5.990  1.00  0.00          C 
HETATM 4555  C   PTH A 103      -1.376   9.758   6.005  1.00  0.00          C 
HETATM 4556  C   PTH A 103      -1.379   9.754   6.020  1.00  0.00          C 
HETATM 4557  C   PTH A 103      -1.382   9.750   6.035  1.00  0.00          C 
HETATM 4558  C   PTH A 103      -1.385   9.746   6.050  1.00  0.00          C 
HETATM 4559  C   PTH A 103      -1.388   9.742   6.065  1.00  0.00          C 
HETATM 4560  C   PTH A 103      -1.391   9.737   6.080  1.00  0.00          C 
HETATM 4561  C   PTH A 103      -1.394   9.733   6.095  1.00  0.00          C 
HETATM 4562  C   PTH A 103      -1.397   9.729   6.110  1.00  0.00          C 
TER
HETATM 4563  C   PTH A 104      -1.238  10.089   4.573  1.00  0.00          C 
HETATM 4564  C   PTH A 104      -1.236  10.093   4.557  1.00  0.00          C 
HETATM 4565  C   PTH A 104      -1.235  10.096   4.542  1.00  0.00          C 
HETATM 4566  C   PTH A 104      -1.233  10.099   4.527  1.00  0.00          C 
HETATM 4567  C   PTH A 104      -1.231  10.103   4.511  1.00  0.00          C 
HETATM 4568  C   PTH A 104      -1.230  10.106   4.496  1.00  0.00          C 
HETATM 4569  C   PTH A 104      -1.228  10.110   4.480  1.00  0.00          C 
HETATM 4570  C   PTH A 104      -1.227  10.113   4.465  1.00  0.00          C 
HETATM 4571  C   PTH A 104      -1.225  10.117   4.450  1.00  0.00          C 
HETATM 4572  C   PTH A 104      -1.223  10.120   4.434  1.00  0.00          C 
HETATM 4573  C   PTH A 104      -1.221  10.124   4.419  1.00  0.00          C 
HETATM 4574  C   PTH A 104      -1.220  10.127   4.403  1.00  0.00          C 
HETATM 4575  C   PTH A 104      -1.218  10.130   4.388  1.00  0.00          C 
HETATM 4576  C   PTH A 104      -1.216  10.134   4.373  1.00  0.00          C 
HETATM 4577  C   PTH A 104      -1.215  10.137   4.357  1.00  0.00          C 
HETATM 4578  C   PTH A 104      -1.213  10.141   4.342  1.00  0.00          C 
HETATM 4579  C   PTH A 104      -1.211  10.144   4.326  1.00  0.00          C 
HETATM 4580  C   PTH A 104      -1.209  10.148   4.311  1.00  0.00          C 
HETATM 4581  C   PTH A 104      -1.207  10.151   4.296  1.00  0.00          C 
HETATM 4582  C   PTH A 104      -1.206  10.155   4.280  1.00  0.00          C 
HETATM 4583  C   PTH A 104      -1.204  10.158   4.265  1.00  0.00          C 
HETATM 4584  C   PTH A 104      -1.202  10.162   4.249  1.00  0.00          C 
HETATM 4585  C   PTH A 104      -1.200  10.165   4.234  1.00  0.00          C 
HETATM 4586  C   PTH A 104      -1.199  10.168   4.219  1.00  0.00          C 
HETATM 4587  C   PTH A 104      -1.197  10.172   4.203  1.00  0.00          C 
HETATM 4588  C   PTH A 104      -1.195  10.175   4.188  1.00  0.00          C 
HETATM 4589  C   PTH A 104      -1.193  10.179   4.172  1.00  0.00          C 
HETATM 4590  C   PTH A 104      -1.192  10.182   4.157  1.00  0.00          C 
HETATM 4591  C   PTH A 104      -1.190  10.186   4.142  1.00  0.00          C 
HETATM 4592  C   PTH A 104      -1.188  10.189   4.126  1.00  0.00          C 
HETATM 4593  C   PTH A 104      -1.187  10.193   4.111  1.00  0.00          C 
HETATM 4594  C   PTH A 104      -1.185  10.196   4.095  1.00  0.00          C 
HETATM 4595  C   PTH A 104      -1.183  10.199   4.080  1.00  0.00          C 
HETATM 4596  C   PTH A 104      -1.182  10.203   4.065  1.00  0.00          C 
HETATM 4597  C   PTH A 104      -1.180  10.206   4.049  1.00  0.00          C 
HETATM 4598  C   PTH A 104      -1.178  10.210   4.034  1.00  0.00          C 
HETATM 4599  C   PTH A 104      -1.177  10.213   4.018  1.00  0.00          C 
HETATM 4600  C   PTH A 104      -1.175  10.217   4.003  1.00  0.00          C 
HETATM 4601  C   PTH A 104      -1.174  10.220   3.988  1.00  0.00          C 
HETATM 4602  C   PTH A 104      -1.172  10.223   3.972  1.00  0.00          C 
HETATM 4603  C   PTH A 104      -1.170  10.227   3.957  1.00  0.00          C 
HETATM 4604  C   PTH A 104      -1.169  10.230   3.941  1.00  0.00          C 
HETATM 4605  C   PTH A 104      -1.167  10.234   3.926  1.00  0.00          C 
HETATM 4606  C   PTH A 104      -1.166  10.237   3.910  1.00  0.00          C 
HETATM 4607  C   PTH A 104      -1.164  10.240   3.895  1.00  0.00          C 
HETATM 4608  C   PTH A 104      -1.163  10.244   3.879  1.00  0.00          C 
HETATM 4609  C   PTH A 104      -1.162  10.247   3.864  1.00  0.00          C 
HETATM 4610  C   PTH A 104      -1.160  10.251   3.849  1.00  0.00          C 
HETATM 4611  C   PTH A 104      -1.159  10.254   3.833  1.00  0.00          C 
HETATM 4612  C   PTH A 104      -1.158  10.257   3.818  1.00  0.00          C 
HETATM 4613  C   PTH A 104      -1.157  10.261   3.802  1.00  0.00          C 
HETATM 4614  C   PTH A 104      -1.156  10.264   3.787  1.00  0.00          C 
HETATM 4615  C   PTH A 104      -1.154  10.267   3.771  1.00  0.00          C 
HETATM 4616  C   PTH A 104      -1.153  10.271   3.756  1.00  0.00          C 
HETATM 4617  C   PTH A 104      -1.153  10.274   3.740  1.00  0.00          C 
HETATM 4618  C   PTH A 104      -1.152  10.277   3.725  1.00  0.00          C 
HETATM 4619  C   PTH A 104      -1.151  10.280   3.709  1.00  0.00          C 
HETATM 4620  C   PTH A 104      -1.150  10.284   3.694  1.00  0.00          C 
HETATM 4621  C   PTH A 104      -1.149  10.287   3.678  1.00  0.00          C 
HETATM 4622  C   PTH A 104      -1.149  10.290   3.663  1.00  0.00          C 
HETATM 4623  C   PTH A 104      -1.148  10.293   3.647  1.00  0.00          C 
HETATM 4624  C   PTH A 104      -1.148  10.296   3.631  1.00  0.00          C 
HETATM 4625  C   PTH A 104      -1.148  10.300   3.616  1.00  0.00          C 
HETATM 4626  C   PTH A 104      -1.148  10.303   3.600  1.00  0.00          C 
HETATM 4627  C   PTH A 104      -1.148  10.306   3.585  1.00  0.00          C 
HETATM 4628  C   PTH A 104      -1.148  10.309   3.569  1.00  0.00          C 
HETATM 4629  C   PTH A 104      -1.149  10.312   3.554  1.00  0.00          C 
HETATM 4630  C   PTH A 104      -1.150  10.314   3.538  1.00  0.00          C 
HETATM 4631  C   PTH A 104      -1.152  10.317   3.522  1.00  0.00          C 
HETATM 4632  C   PTH A 104      -1.153  10.320   3.507  1.00  0.00          C 
HETATM 4633  C   PTH A 104      -1.155  10.322   3.491  1.00  0.00          C 
HETATM 4634  C   PTH A 104      -1.158  10.325   3.476  1.00  0.00          C 
HETATM 4635  C   PTH A 104      -1.160  10.328   3.455  1.00  0.00          C 
TER
HETATM 4636  C   PTH A 105      -2.125  10.107   3.896  1.00  0.00          C 
HETATM 4637  C   PTH A 105      -2.138  10.104   3.903  1.00  0.00          C 
HETATM 4638  C   PTH A 105      -2.152  10.101   3.910  1.00  0.00          C 
HETATM 4639  C   PTH A 105      -2.166  10.097   3.917  1.00  0.00          C 
HETATM 4640  C   PTH A 105      -2.180  10.094   3.924  1.00  0.00          C 
HETATM 4641  C   PTH A 105      -2.194  10.091   3.931  1.00  0.00          C 
HETATM 4642  C   PTH A 105      -2.208  10.088   3.938  1.00  0.00          C 
HETATM 4643  C   PTH A 105      -2.222  10.085   3.945  1.00  0.00          C 
HETATM 4644  C   PTH A 105      -2.236  10.082   3.953  1.00  0.00          C 
HETATM 4645  C   PTH A 105      -2.250  10.079   3.960  1.00  0.00          C 
HETATM 4646  C   PTH A 105      -2.263  10.076   3.967  1.00  0.00          C 
HETATM 4647  C   PTH A 105      -2.277  10.074   3.974  1.00  0.00          C 
HETATM 4648  C   PTH A 105      -2.291  10.071   3.981  1.00  0.00          C 
HETATM 4649  C   PTH A 105      -2.305  10.068   3.988  1.00  0.00          C 
HETATM 4650  C   PTH A 105      -2.319  10.065   3.995  1.00  0.00          C 
HETATM 4651  C   PTH A 105      -2.333  10.062   4.002  1.00  0.00          C 
HETATM 4652  C   PTH A 105      -2.347  10.059   4.009  1.00  0.00          C 
HETATM 4653  C   PTH A 105      -2.361  10.057   4.016  1.00  0.00          C 
HETATM 4654  C   PTH A 105      -2.375  10.054   4.023  1.00  0.00          C 
HETATM 4655  C   PTH A 105      -2.389  10.051   4.030  1.00  0.00          C 
HETATM 4656  C   PTH A 105      -2.403  10.049   4.038  1.00  0.00          C 
HETATM 4657  C   PTH A 105      -2.417  10.046   4.045  1.00  0.00          C 
HETATM 4658  C   PTH A 105      -2.431  10.043   4.052  1.00  0.00          C 
HETATM 4659  C   PTH A 105      -2.445  10.041   4.059  1.00  0.00          C 
HETATM 4660  C   PTH A 105      -2.459  10.038   4.066  1.00  0.00          C 
HETATM 4661  C   PTH A 105      -2.473  10.036   4.073  1.00  0.00          C 
HETATM 4662  C   PTH A 105      -2.487  10.034   4.079  1.00  0.00          C 
HETATM 4663  C   PTH A 105      -2.501  10.031   4.086  1.00  0.00          C 
HETATM 4664  C   PTH A 105      -2.515  10.029   4.093  1.00  0.00          C 
HETATM 4665  C   PTH A 105      -2.529  10.027   4.100  1.00  0.00          C 
HETATM 4666  C   PTH A 105      -2.543  10.024   4.107  1.00  0.00          C 
HETATM 4667  C   PTH A 105      -2.557  10.022   4.114  1.00  0.00          C 
HETATM 4668  C   PTH A 105      -2.572  10.020   4.121  1.00  0.00          C 
HETATM 4669  C   PTH A 105      -2.586  10.018   4.128  1.00  0.00          C 
HETATM 4670  C   PTH A 105      -2.600  10.016   4.135  1.00  0.00          C 
HETATM 4671  C   PTH A 105      -2.614  10.014   4.141  1.00  0.00          C 
HETATM 4672  C   PTH A 105      -2.628  10.012   4.148  1.00  0.00          C 
HETATM 4673  C   PTH A 105      -2.643  10.010   4.155  1.00  0.00          C 
HETATM 4674  C   PTH A 105      -2.657  10.008   4.162  1.00  0.00          C 
HETATM 4675  C   PTH A 105      -2.671  10.006   4.169  1.00  0.00          C 
HETATM 4676  C   PTH A 105      -2.685  10.004   4.175  1.00  0.00          C 
HETATM 4677  C   PTH A 105      -2.700  10.002   4.182  1.00  0.00          C 
HETATM 4678  C   PTH A 105      -2.714  10.000   4.189  1.00  0.00          C 
HETATM 4679  C   PTH A 105      -2.728   9.999   4.195  1.00  0.00          C 
HETATM 4680  C   PTH A 105      -2.742   9.997   4.202  1.00  0.00          C 
HETATM 4681  C   PTH A 105      -2.757   9.996   4.209  1.00  0.00          C 
HETATM 4682  C   PTH A 105      -2.771   9.994   4.215  1.00  0.00          C 
HETATM 4683  C   PTH A 105      -2.786   9.993   4.222  1.00  0.00          C 
HETATM 4684  C   PTH A 105      -2.800   9.992   4.228  1.00  0.00          C 
HETATM 4685  C   PTH A 105      -2.815   9.991   4.235  1.00  0.00          C 
HETATM 4686  C   PTH A 105      -2.829   9.990   4.241  1.00  0.00          C 
HETATM 4687  C   PTH A 105      -2.844   9.989   4.247  1.00  0.00          C 
HETATM 4688  C   PTH A 105      -2.858   9.988   4.253  1.00  0.00          C 
HETATM 4689  C   PTH A 105      -2.873   9.987   4.260  1.00  0.00          C 
HETATM 4690  C   PTH A 105      -2.888   9.987   4.266  1.00  0.00          C 
HETATM 4691  C   PTH A 105      -2.902   9.987   4.272  1.00  0.00          C 
HETATM 4692  C   PTH A 105      -2.917   9.987   4.278  1.00  0.00          C 
HETATM 4693  C   PTH A 105      -2.932   9.987   4.283  1.00  0.00          C 
HETATM 4694  C   PTH A 105      -2.946   9.988   4.289  1.00  0.00          C 
HETATM 4695  C   PTH A 105      -2.961   9.988   4.295  1.00  0.00          C 
HETATM 4696  C   PTH A 105      -2.976   9.989   4.300  1.00  0.00          C 
HETATM 4697  C   PTH A 105      -2.991   9.990   4.306  1.00  0.00          C 
HETATM 4698  C   PTH A 105      -3.006   9.992   4.311  1.00  0.00          C 
HETATM 4699  C   PTH A 105      -3.021   9.993   4.316  1.00  0.00          C 
HETATM 4700  C   PTH A 105      -3.036   9.995   4.321  1.00  0.00          C 
HETATM 4701  C   PTH A 105      -3.051   9.998   4.326  1.00  0.00          C 
HETATM 4702  C   PTH A 105      -3.066  10.001   4.330  1.00  0.00          C 
HETATM 4703  C   PTH A 105      -3.081  10.005   4.334  1.00  0.00          C 
HETATM 4704  C   PTH A 105      -3.095  10.010   4.338  1.00  0.00          C 
HETATM 4705  C   PTH A 105      -3.110  10.016   4.341  1.00  0.00          C 
HETATM 4706  C   PTH A 105      -3.124  10.022   4.343  1.00  0.00          C 
HETATM 4707  C   PTH A 105      -3.138  10.029   4.346  1.00  0.00          C 
HETATM 4708  C   PTH A 105      -3.152  10.036   4.347  1.00  0.00          C 
HETATM 4709  C   PTH A 105      -3.166  10.044   4.349  1.00  0.00          C 
HETATM 4710  C   PTH A 105      -3.179  10.053   4.350  1.00  0.00          C 
TER
HETATM 4711  C   PTH A 106      -2.125  10.107   3.896  1.00  0.00          C 
HETATM 4712  C   PTH A 106      -2.111  10.110   3.889  1.00  0.00          C 
HETATM 4713  C   PTH A 106      -2.097  10.113   3.882  1.00  0.00          C 
HETATM 4714  C   PTH A 106      -2.083  10.116   3.875  1.00  0.00          C 
HETATM 4715  C   PTH A 106      -2.069  10.119   3.868  1.00  0.00          C 
HETATM 4716  C   PTH A 106      -2.055  10.122   3.861  1.00  0.00          C 
HETATM 4717  C   PTH A 106      -2.041  10.126   3.854  1.00  0.00          C 
HETATM 4718  C   PTH A 106      -2.027  10.129   3.847  1.00  0.00          C 
HETATM 4719  C   PTH A 106      -2.014  10.132   3.840  1.00  0.00          C 
HETATM 4720  C   PTH A 106      -2.000  10.135   3.833  1.00  0.00          C 
HETATM 4721  C   PTH A 106      -1.986  10.139   3.826  1.00  0.00          C 
HETATM 4722  C   PTH A 106      -1.972  10.142   3.819  1.00  0.00          C 
HETATM 4723  C   PTH A 106      -1.958  10.145   3.812  1.00  0.00          C 
HETATM 4724  C   PTH A 106      -1.944  10.148   3.805  1.00  0.00          C 
HETATM 4725  C   PTH A 106      -1.930  10.152   3.798  1.00  0.00          C 
HETATM 4726  C   PTH A 106      -1.916  10.155   3.791  1.00  0.00          C 
HETATM 4727  C   PTH A 106      -1.902  10.158   3.784  1.00  0.00          C 
HETATM 4728  C   PTH A 106      -1.888  10.161   3.777  1.00  0.00          C 
HETATM 4729  C   PTH A 106      -1.875  10.165   3.770  1.00  0.00          C 
HETATM 4730  C   PTH A 106      -1.861  10.168   3.764  1.00  0.00          C 
HETATM 4731  C   PTH A 106      -1.847  10.171   3.757  1.00  0.00          C 
HETATM 4732  C   PTH A 106      -1.833  10.175   3.750  1.00  0.00          C 
HETATM 4733  C   PTH A 106      -1.819  10.178   3.743  1.00  0.00          C 
HETATM 4734  C   PTH A 106      -1.805  10.181   3.736  1.00  0.00          C 
HETATM 4735  C   PTH A 106      -1.791  10.185   3.730  1.00  0.00          C 
HETATM 4736  C   PTH A 106      -1.777  10.188   3.723  1.00  0.00          C 
HETATM 4737  C   PTH A 106      -1.763  10.191   3.716  1.00  0.00          C 
HETATM 4738  C   PTH A 106      -1.749  10.195   3.709  1.00  0.00          C 
HETATM 4739  C   PTH A 106      -1.735  10.198   3.703  1.00  0.00          C 
HETATM 4740  C   PTH A 106      -1.721  10.201   3.696  1.00  0.00          C 
HETATM 4741  C   PTH A 106      -1.707  10.205   3.689  1.00  0.00          C 
HETATM 4742  C   PTH A 106      -1.693  10.208   3.682  1.00  0.00          C 
HETATM 4743  C   PTH A 106      -1.679  10.212   3.676  1.00  0.00          C 
HETATM 4744  C   PTH A 106      -1.665  10.215   3.669  1.00  0.00          C 
HETATM 4745  C   PTH A 106      -1.651  10.218   3.662  1.00  0.00          C 
HETATM 4746  C   PTH A 106      -1.637  10.222   3.656  1.00  0.00          C 
HETATM 4747  C   PTH A 106      -1.623  10.225   3.649  1.00  0.00          C 
HETATM 4748  C   PTH A 106      -1.609  10.228   3.642  1.00  0.00          C 
HETATM 4749  C   PTH A 106      -1.595  10.232   3.636  1.00  0.00          C 
HETATM 4750  C   PTH A 106      -1.581  10.235   3.629  1.00  0.00          C 
HETATM 4751  C   PTH A 106      -1.567  10.238   3.623  1.00  0.00          C 
HETATM 4752  C   PTH A 106      -1.553  10.242   3.616  1.00  0.00          C 
HETATM 4753  C   PTH A 106      -1.539  10.245   3.610  1.00  0.00          C 
HETATM 4754  C   PTH A 106      -1.525  10.248   3.603  1.00  0.00          C 
HETATM 4755  C   PTH A 106      -1.510  10.252   3.597  1.00  0.00          C 
HETATM 4756  C   PTH A 106      -1.496  10.255   3.590  1.00  0.00          C 
HETATM 4757  C   PTH A 106      -1.482  10.258   3.584  1.00  0.00          C 
HETATM 4758  C   PTH A 106      -1.468  10.262   3.577  1.00  0.00          C 
HETATM 4759  C   PTH A 106      -1.454  10.265   3.571  1.00  0.00          C 
HETATM 4760  C   PTH A 106      -1.440  10.268   3.565  1.00  0.00          C 
HETATM 4761  C   PTH A 106      -1.426  10.272   3.558  1.00  0.00          C 
HETATM 4762  C   PTH A 106      -1.411  10.275   3.552  1.00  0.00          C 
HETATM 4763  C   PTH A 106      -1.397  10.278   3.546  1.00  0.00          C 
HETATM 4764  C   PTH A 106      -1.383  10.282   3.539  1.00  0.00          C 
HETATM 4765  C   PTH A 106      -1.369  10.285   3.533  1.00  0.00          C 
HETATM 4766  C   PTH A 106      -1.354  10.288   3.527  1.00  0.00          C 
HETATM 4767  C   PTH A 106      -1.340  10.291   3.521  1.00  0.00          C 
HETATM 4768  C   PTH A 106      -1.326  10.294   3.515  1.00  0.00          C 
HETATM 4769  C   PTH A 106      -1.311  10.298   3.509  1.00  0.00          C 
HETATM 4770  C   PTH A 106      -1.297  10.301   3.503  1.00  0.00          C 
HETATM 4771  C   PTH A 106      -1.283  10.304   3.497  1.00  0.00          C 
HETATM 4772  C   PTH A 106      -1.268  10.307   3.492  1.00  0.00          C 
HETATM 4773  C   PTH A 106      -1.253  10.310   3.486  1.00  0.00          C 
HETATM 4774  C   PTH A 106      -1.239  10.313   3.481  1.00  0.00          C 
HETATM 4775  C   PTH A 106      -1.224  10.316   3.476  1.00  0.00          C 
HETATM 4776  C   PTH A 106      -1.209  10.319   3.471  1.00  0.00          C 
HETATM 4777  C   PTH A 106      -1.194  10.322   3.466  1.00  0.00          C 
HETATM 4778  C   PTH A 106      -1.179  10.325   3.462  1.00  0.00          C 
HETATM 4779  C   PTH A 106      -1.160  10.328   3.455  1.00  0.00          C 
TER
HETATM 4780  C   PTH A 107       1.962  10.865   8.432  1.00  0.00          C 
HETATM 4781  C   PTH A 107       1.948  10.859   8.434  1.00  0.00          C 
HETATM 4782  C   PTH A 107       1.933  10.852   8.436  1.00  0.00          C 
HETATM 4783  C   PTH A 107       1.919  10.846   8.438  1.00  0.00          C 
HETATM 4784  C   PTH A 107       1.904  10.840   8.440  1.00  0.00          C 
HETATM 4785  C   PTH A 107       1.890  10.833   8.441  1.00  0.00          C 
HETATM 4786  C   PTH A 107       1.876  10.827   8.443  1.00  0.00          C 
HETATM 4787  C   PTH A 107       1.861  10.821   8.445  1.00  0.00          C 
HETATM 4788  C   PTH A 107       1.847  10.814   8.447  1.00  0.00          C 
HETATM 4789  C   PTH A 107       1.832  10.808   8.449  1.00  0.00          C 
HETATM 4790  C   PTH A 107       1.818  10.802   8.451  1.00  0.00          C 
HETATM 4791  C   PTH A 107       1.803  10.796   8.453  1.00  0.00          C 
HETATM 4792  C   PTH A 107       1.789  10.789   8.455  1.00  0.00          C 
HETATM 4793  C   PTH A 107       1.774  10.783   8.456  1.00  0.00          C 
HETATM 4794  C   PTH A 107       1.760  10.777   8.458  1.00  0.00          C 
HETATM 4795  C   PTH A 107       1.746  10.770   8.460  1.00  0.00          C 
HETATM 4796  C   PTH A 107       1.731  10.764   8.462  1.00  0.00          C 
HETATM 4797  C   PTH A 107       1.717  10.758   8.464  1.00  0.00          C 
HETATM 4798  C   PTH A 107       1.702  10.751   8.466  1.00  0.00          C 
HETATM 4799  C   PTH A 107       1.688  10.745   8.468  1.00  0.00          C 
HETATM 4800  C   PTH A 107       1.673  10.739   8.470  1.00  0.00          C 
HETATM 4801  C   PTH A 107       1.659  10.732   8.472  1.00  0.00          C 
HETATM 4802  C   PTH A 107       1.645  10.726   8.474  1.00  0.00          C 
HETATM 4803  C   PTH A 107       1.630  10.720   8.476  1.00  0.00          C 
HETATM 4804  C   PTH A 107       1.616  10.713   8.478  1.00  0.00          C 
HETATM 4805  C   PTH A 107       1.601  10.707   8.480  1.00  0.00          C 
HETATM 4806  C   PTH A 107       1.587  10.701   8.483  1.00  0.00          C 
HETATM 4807  C   PTH A 107       1.573  10.694   8.485  1.00  0.00          C 
HETATM 4808  C   PTH A 107       1.558  10.688   8.487  1.00  0.00          C 
HETATM 4809  C   PTH A 107       1.544  10.682   8.490  1.00  0.00          C 
HETATM 4810  C   PTH A 107       1.529  10.676   8.492  1.00  0.00          C 
HETATM 4811  C   PTH A 107       1.515  10.669   8.494  1.00  0.00          C 
HETATM 4812  C   PTH A 107       1.501  10.663   8.497  1.00  0.00          C 
HETATM 4813  C   PTH A 107       1.486  10.657   8.499  1.00  0.00          C 
HETATM 4814  C   PTH A 107       1.472  10.650   8.501  1.00  0.00          C 
HETATM 4815  C   PTH A 107       1.458  10.644   8.504  1.00  0.00          C 
HETATM 4816  C   PTH A 107       1.443  10.638   8.506  1.00  0.00          C 
HETATM 4817  C   PTH A 107       1.429  10.631   8.508  1.00  0.00          C 
HETATM 4818  C   PTH A 107       1.414  10.625   8.511  1.00  0.00          C 
HETATM 4819  C   PTH A 107       1.400  10.619   8.513  1.00  0.00          C 
HETATM 4820  C   PTH A 107       1.386  10.612   8.515  1.00  0.00          C 
HETATM 4821  C   PTH A 107       1.371  10.606   8.518  1.00  0.00          C 
HETATM 4822  C   PTH A 107       1.357  10.600   8.520  1.00  0.00          C 
HETATM 4823  C   PTH A 107       1.343  10.593   8.522  1.00  0.00          C 
HETATM 4824  C   PTH A 107       1.331  10.588   8.524  1.00  0.00          C 
TER
HETATM 4825  C   PTH A 108       1.962  10.865   8.432  1.00  0.00          C 
HETATM 4826  C   PTH A 108       1.977  10.871   8.430  1.00  0.00          C 
HETATM 4827  C   PTH A 108       1.991  10.878   8.428  1.00  0.00          C 
HETATM 4828  C   PTH A 108       2.006  10.884   8.426  1.00  0.00          C 
HETATM 4829  C   PTH A 108       2.020  10.890   8.424  1.00  0.00          C 
HETATM 4830  C   PTH A 108       2.034  10.896   8.422  1.00  0.00          C 
HETATM 4831  C   PTH A 108       2.049  10.903   8.420  1.00  0.00          C 
HETATM 4832  C   PTH A 108       2.063  10.909   8.418  1.00  0.00          C 
HETATM 4833  C   PTH A 108       2.078  10.915   8.416  1.00  0.00          C 
HETATM 4834  C   PTH A 108       2.092  10.922   8.414  1.00  0.00          C 
HETATM 4835  C   PTH A 108       2.107  10.928   8.412  1.00  0.00          C 
HETATM 4836  C   PTH A 108       2.121  10.934   8.410  1.00  0.00          C 
HETATM 4837  C   PTH A 108       2.136  10.941   8.408  1.00  0.00          C 
HETATM 4838  C   PTH A 108       2.150  10.947   8.406  1.00  0.00          C 
HETATM 4839  C   PTH A 108       2.164  10.953   8.405  1.00  0.00          C 
HETATM 4840  C   PTH A 108       2.179  10.959   8.403  1.00  0.00          C 
HETATM 4841  C   PTH A 108       2.193  10.966   8.401  1.00  0.00          C 
HETATM 4842  C   PTH A 108       2.208  10.972   8.399  1.00  0.00          C 
HETATM 4843  C   PTH A 108       2.222  10.978   8.397  1.00  0.00          C 
HETATM 4844  C   PTH A 108       2.237  10.985   8.395  1.00  0.00          C 
HETATM 4845  C   PTH A 108       2.251  10.991   8.393  1.00  0.00          C 
HETATM 4846  C   PTH A 108       2.265  10.997   8.391  1.00  0.00          C 
HETATM 4847  C   PTH A 108       2.280  11.004   8.389  1.00  0.00          C 
HETATM 4848  C   PTH A 108       2.294  11.010   8.387  1.00  0.00          C 
HETATM 4849  C   PTH A 108       2.307  11.016   8.385  1.00  0.00          C 
TER
HETATM 4850  C   PTH A 109      -8.458  11.577   6.245  1.00  0.00          C 
HETATM 4851  C   PTH A 109      -8.474  11.579   6.246  1.00  0.00          C 
HETATM 4852  C   PTH A 109      -8.490  11.581   6.247  1.00  0.00          C 
HETATM 4853  C   PTH A 109      -8.505  11.583   6.248  1.00  0.00          C 
HETATM 4854  C   PTH A 109      -8.521  11.585   6.250  1.00  0.00          C 
HETATM 4855  C   PTH A 109      -8.537  11.588   6.251  1.00  0.00          C 
HETATM 4856  C   PTH A 109      -8.552  11.590   6.252  1.00  0.00          C 
HETATM 4857  C   PTH A 109      -8.568  11.592   6.254  1.00  0.00          C 
HETATM 4858  C   PTH A 109      -8.584  11.594   6.255  1.00  0.00          C 
HETATM 4859  C   PTH A 109      -8.599  11.596   6.256  1.00  0.00          C 
HETATM 4860  C   PTH A 109      -8.615  11.598   6.258  1.00  0.00          C 
HETATM 4861  C   PTH A 109      -8.631  11.601   6.259  1.00  0.00          C 
HETATM 4862  C   PTH A 109      -8.646  11.603   6.260  1.00  0.00          C 
HETATM 4863  C   PTH A 109      -8.662  11.605   6.262  1.00  0.00          C 
HETATM 4864  C   PTH A 109      -8.678  11.607   6.263  1.00  0.00          C 
HETATM 4865  C   PTH A 109      -8.693  11.609   6.265  1.00  0.00          C 
HETATM 4866  C   PTH A 109      -8.709  11.612   6.266  1.00  0.00          C 
HETATM 4867  C   PTH A 109      -8.725  11.614   6.267  1.00  0.00          C 
HETATM 4868  C   PTH A 109      -8.740  11.616   6.269  1.00  0.00          C 
HETATM 4869  C   PTH A 109      -8.756  11.618   6.270  1.00  0.00          C 
HETATM 4870  C   PTH A 109      -8.772  11.621   6.272  1.00  0.00          C 
HETATM 4871  C   PTH A 109      -8.787  11.623   6.273  1.00  0.00          C 
HETATM 4872  C   PTH A 109      -8.803  11.625   6.275  1.00  0.00          C 
HETATM 4873  C   PTH A 109      -8.819  11.628   6.276  1.00  0.00          C 
HETATM 4874  C   PTH A 109      -8.834  11.630   6.278  1.00  0.00          C 
HETATM 4875  C   PTH A 109      -8.850  11.632   6.279  1.00  0.00          C 
HETATM 4876  C   PTH A 109      -8.865  11.635   6.281  1.00  0.00          C 
HETATM 4877  C   PTH A 109      -8.881  11.637   6.282  1.00  0.00          C 
HETATM 4878  C   PTH A 109      -8.897  11.639   6.284  1.00  0.00          C 
HETATM 4879  C   PTH A 109      -8.912  11.642   6.285  1.00  0.00          C 
HETATM 4880  C   PTH A 109      -8.928  11.644   6.287  1.00  0.00          C 
HETATM 4881  C   PTH A 109      -8.944  11.647   6.288  1.00  0.00          C 
HETATM 4882  C   PTH A 109      -8.959  11.649   6.290  1.00  0.00          C 
HETATM 4883  C   PTH A 109      -8.975  11.651   6.291  1.00  0.00          C 
HETATM 4884  C   PTH A 109      -8.990  11.654   6.293  1.00  0.00          C 
HETATM 4885  C   PTH A 109      -9.006  11.656   6.294  1.00  0.00          C 
HETATM 4886  C   PTH A 109      -9.022  11.658   6.296  1.00  0.00          C 
HETATM 4887  C   PTH A 109      -9.037  11.661   6.297  1.00  0.00          C 
HETATM 4888  C   PTH A 109      -9.053  11.663   6.298  1.00  0.00          C 
HETATM 4889  C   PTH A 109      -9.069  11.665   6.300  1.00  0.00          C 
HETATM 4890  C   PTH A 109      -9.084  11.667   6.301  1.00  0.00          C 
HETATM 4891  C   PTH A 109      -9.100  11.670   6.303  1.00  0.00          C 
HETATM 4892  C   PTH A 109      -9.116  11.672   6.304  1.00  0.00          C 
HETATM 4893  C   PTH A 109      -9.131  11.674   6.305  1.00  0.00          C 
HETATM 4894  C   PTH A 109      -9.147  11.676   6.307  1.00  0.00          C 
HETATM 4895  C   PTH A 109      -9.163  11.679   6.308  1.00  0.00          C 
HETATM 4896  C   PTH A 109      -9.178  11.681   6.310  1.00  0.00          C 
HETATM 4897  C   PTH A 109      -9.194  11.683   6.311  1.00  0.00          C 
HETATM 4898  C   PTH A 109      -9.209  11.686   6.312  1.00  0.00          C 
HETATM 4899  C   PTH A 109      -9.225  11.688   6.314  1.00  0.00          C 
HETATM 4900  C   PTH A 109      -9.241  11.691   6.315  1.00  0.00          C 
HETATM 4901  C   PTH A 109      -9.256  11.693   6.317  1.00  0.00          C 
HETATM 4902  C   PTH A 109      -9.272  11.696   6.318  1.00  0.00          C 
HETATM 4903  C   PTH A 109      -9.287  11.698   6.320  1.00  0.00          C 
HETATM 4904  C   PTH A 109      -9.303  11.701   6.322  1.00  0.00          C 
HETATM 4905  C   PTH A 109      -9.319  11.703   6.323  1.00  0.00          C 
HETATM 4906  C   PTH A 109      -9.334  11.706   6.325  1.00  0.00          C 
HETATM 4907  C   PTH A 109      -9.355  11.710   6.327  1.00  0.00          C 
TER
HETATM 4908  C   PTH A 110      -8.458  11.577   6.245  1.00  0.00          C 
HETATM 4909  C   PTH A 110      -8.443  11.575   6.243  1.00  0.00          C 
HETATM 4910  C   PTH A 110      -8.427  11.573   6.242  1.00  0.00          C 
HETATM 4911  C   PTH A 110      -8.411  11.571   6.241  1.00  0.00          C 
HETATM 4912  C   PTH A 110      -8.396  11.569   6.239  1.00  0.00          C 
HETATM 4913  C   PTH A 110      -8.380  11.567   6.238  1.00  0.00          C 
HETATM 4914  C   PTH A 110      -8.364  11.565   6.237  1.00  0.00          C 
HETATM 4915  C   PTH A 110      -8.348  11.563   6.236  1.00  0.00          C 
HETATM 4916  C   PTH A 110      -8.333  11.561   6.234  1.00  0.00          C 
HETATM 4917  C   PTH A 110      -8.317  11.560   6.233  1.00  0.00          C 
HETATM 4918  C   PTH A 110      -8.301  11.558   6.232  1.00  0.00          C 
HETATM 4919  C   PTH A 110      -8.286  11.556   6.231  1.00  0.00          C 
HETATM 4920  C   PTH A 110      -8.270  11.554   6.229  1.00  0.00          C 
HETATM 4921  C   PTH A 110      -8.254  11.553   6.228  1.00  0.00          C 
HETATM 4922  C   PTH A 110      -8.238  11.551   6.227  1.00  0.00          C 
HETATM 4923  C   PTH A 110      -8.223  11.549   6.225  1.00  0.00          C 
HETATM 4924  C   PTH A 110      -8.207  11.547   6.224  1.00  0.00          C 
HETATM 4925  C   PTH A 110      -8.191  11.546   6.223  1.00  0.00          C 
HETATM 4926  C   PTH A 110      -8.175  11.544   6.222  1.00  0.00          C 
HETATM 4927  C   PTH A 110      -8.160  11.542   6.220  1.00  0.00          C 
HETATM 4928  C   PTH A 110      -8.144  11.541   6.219  1.00  0.00          C 
HETATM 4929  C   PTH A 110      -8.128  11.539   6.218  1.00  0.00          C 
HETATM 4930  C   PTH A 110      -8.113  11.537   6.216  1.00  0.00          C 
HETATM 4931  C   PTH A 110      -8.097  11.536   6.215  1.00  0.00          C 
HETATM 4932  C   PTH A 110      -8.081  11.534   6.214  1.00  0.00          C 
HETATM 4933  C   PTH A 110      -8.065  11.532   6.212  1.00  0.00          C 
HETATM 4934  C   PTH A 110      -8.050  11.530   6.211  1.00  0.00          C 
HETATM 4935  C   PTH A 110      -8.034  11.529   6.210  1.00  0.00          C 
HETATM 4936  C   PTH A 110      -8.018  11.527   6.208  1.00  0.00          C 
HETATM 4937  C   PTH A 110      -8.002  11.525   6.207  1.00  0.00          C 
HETATM 4938  C   PTH A 110      -7.987  11.524   6.206  1.00  0.00          C 
HETATM 4939  C   PTH A 110      -7.971  11.522   6.205  1.00  0.00          C 
HETATM 4940  C   PTH A 110      -7.955  11.520   6.203  1.00  0.00          C 
HETATM 4941  C   PTH A 110      -7.944  11.519   6.202  1.00  0.00          C 
TER
HETATM 4942  C   PTH A 111       0.808  10.031   4.478  1.00  0.00          C 
HETATM 4943  C   PTH A 111       0.813  10.027   4.493  1.00  0.00          C 
HETATM 4944  C   PTH A 111       0.817  10.023   4.508  1.00  0.00          C 
HETATM 4945  C   PTH A 111       0.822  10.019   4.522  1.00  0.00          C 
HETATM 4946  C   PTH A 111       0.827  10.016   4.537  1.00  0.00          C 
HETATM 4947  C   PTH A 111       0.832  10.012   4.552  1.00  0.00          C 
HETATM 4948  C   PTH A 111       0.837  10.008   4.566  1.00  0.00          C 
HETATM 4949  C   PTH A 111       0.842  10.004   4.581  1.00  0.00          C 
HETATM 4950  C   PTH A 111       0.847  10.000   4.596  1.00  0.00          C 
HETATM 4951  C   PTH A 111       0.851   9.996   4.610  1.00  0.00          C 
HETATM 4952  C   PTH A 111       0.856   9.993   4.625  1.00  0.00          C 
HETATM 4953  C   PTH A 111       0.861   9.989   4.639  1.00  0.00          C 
HETATM 4954  C   PTH A 111       0.866   9.985   4.654  1.00  0.00          C 
HETATM 4955  C   PTH A 111       0.871   9.981   4.669  1.00  0.00          C 
HETATM 4956  C   PTH A 111       0.876   9.977   4.683  1.00  0.00          C 
HETATM 4957  C   PTH A 111       0.881   9.973   4.698  1.00  0.00          C 
HETATM 4958  C   PTH A 111       0.886   9.969   4.712  1.00  0.00          C 
HETATM 4959  C   PTH A 111       0.891   9.965   4.727  1.00  0.00          C 
HETATM 4960  C   PTH A 111       0.896   9.961   4.741  1.00  0.00          C 
HETATM 4961  C   PTH A 111       0.901   9.957   4.756  1.00  0.00          C 
HETATM 4962  C   PTH A 111       0.906   9.953   4.770  1.00  0.00          C 
HETATM 4963  C   PTH A 111       0.911   9.949   4.785  1.00  0.00          C 
HETATM 4964  C   PTH A 111       0.916   9.945   4.799  1.00  0.00          C 
HETATM 4965  C   PTH A 111       0.921   9.940   4.814  1.00  0.00          C 
HETATM 4966  C   PTH A 111       0.926   9.936   4.828  1.00  0.00          C 
HETATM 4967  C   PTH A 111       0.931   9.932   4.843  1.00  0.00          C 
HETATM 4968  C   PTH A 111       0.936   9.928   4.857  1.00  0.00          C 
HETATM 4969  C   PTH A 111       0.941   9.924   4.872  1.00  0.00          C 
HETATM 4970  C   PTH A 111       0.946   9.920   4.886  1.00  0.00          C 
HETATM 4971  C   PTH A 111       0.951   9.916   4.901  1.00  0.00          C 
HETATM 4972  C   PTH A 111       0.956   9.912   4.915  1.00  0.00          C 
HETATM 4973  C   PTH A 111       0.961   9.908   4.930  1.00  0.00          C 
HETATM 4974  C   PTH A 111       0.966   9.904   4.944  1.00  0.00          C 
HETATM 4975  C   PTH A 111       0.972   9.900   4.959  1.00  0.00          C 
HETATM 4976  C   PTH A 111       0.977   9.896   4.973  1.00  0.00          C 
HETATM 4977  C   PTH A 111       0.982   9.892   4.988  1.00  0.00          C 
HETATM 4978  C   PTH A 111       0.987   9.889   5.002  1.00  0.00          C 
HETATM 4979  C   PTH A 111       0.992   9.885   5.017  1.00  0.00          C 
HETATM 4980  C   PTH A 111       0.997   9.881   5.031  1.00  0.00          C 
HETATM 4981  C   PTH A 111       1.003   9.877   5.046  1.00  0.00          C 
HETATM 4982  C   PTH A 111       1.008   9.873   5.060  1.00  0.00          C 
HETATM 4983  C   PTH A 111       1.013   9.869   5.075  1.00  0.00          C 
HETATM 4984  C   PTH A 111       1.018   9.865   5.089  1.00  0.00          C 
HETATM 4985  C   PTH A 111       1.024   9.861   5.104  1.00  0.00          C 
HETATM 4986  C   PTH A 111       1.029   9.857   5.118  1.00  0.00          C 
HETATM 4987  C   PTH A 111       1.034   9.854   5.133  1.00  0.00          C 
HETATM 4988  C   PTH A 111       1.039   9.850   5.147  1.00  0.00          C 
HETATM 4989  C   PTH A 111       1.045   9.846   5.162  1.00  0.00          C 
HETATM 4990  C   PTH A 111       1.050   9.842   5.176  1.00  0.00          C 
HETATM 4991  C   PTH A 111       1.055   9.839   5.191  1.00  0.00          C 
HETATM 4992  C   PTH A 111       1.060   9.835   5.205  1.00  0.00          C 
HETATM 4993  C   PTH A 111       1.066   9.831   5.220  1.00  0.00          C 
HETATM 4994  C   PTH A 111       1.071   9.827   5.234  1.00  0.00          C 
HETATM 4995  C   PTH A 111       1.076   9.824   5.249  1.00  0.00          C 
HETATM 4996  C   PTH A 111       1.082   9.820   5.263  1.00  0.00          C 
HETATM 4997  C   PTH A 111       1.087   9.816   5.278  1.00  0.00          C 
HETATM 4998  C   PTH A 111       1.092   9.813   5.292  1.00  0.00          C 
HETATM 4999  C   PTH A 111       1.097   9.809   5.307  1.00  0.00          C 
HETATM 5000  C   PTH A 111       1.103   9.805   5.321  1.00  0.00          C 
HETATM 5001  C   PTH A 111       1.108   9.802   5.336  1.00  0.00          C 
HETATM 5002  C   PTH A 111       1.113   9.798   5.350  1.00  0.00          C 
HETATM 5003  C   PTH A 111       1.119   9.795   5.365  1.00  0.00          C 
HETATM 5004  C   PTH A 111       1.124   9.791   5.379  1.00  0.00          C 
HETATM 5005  C   PTH A 111       1.129   9.788   5.394  1.00  0.00          C 
HETATM 5006  C   PTH A 111       1.135   9.784   5.408  1.00  0.00          C 
HETATM 5007  C   PTH A 111       1.140   9.781   5.423  1.00  0.00          C 
HETATM 5008  C   PTH A 111       1.145   9.777   5.437  1.00  0.00          C 
HETATM 5009  C   PTH A 111       1.151   9.774   5.452  1.00  0.00          C 
HETATM 5010  C   PTH A 111       1.156   9.770   5.466  1.00  0.00          C 
HETATM 5011  C   PTH A 111       1.161   9.767   5.481  1.00  0.00          C 
HETATM 5012  C   PTH A 111       1.167   9.764   5.496  1.00  0.00          C 
HETATM 5013  C   PTH A 111       1.172   9.760   5.510  1.00  0.00          C 
HETATM 5014  C   PTH A 111       1.178   9.757   5.525  1.00  0.00          C 
HETATM 5015  C   PTH A 111       1.183   9.754   5.539  1.00  0.00          C 
HETATM 5016  C   PTH A 111       1.188   9.750   5.554  1.00  0.00          C 
HETATM 5017  C   PTH A 111       1.194   9.747   5.568  1.00  0.00          C 
HETATM 5018  C   PTH A 111       1.199   9.744   5.583  1.00  0.00          C 
HETATM 5019  C   PTH A 111       1.205   9.740   5.598  1.00  0.00          C 
HETATM 5020  C   PTH A 111       1.210   9.737   5.612  1.00  0.00          C 
HETATM 5021  C   PTH A 111       1.215   9.734   5.627  1.00  0.00          C 
HETATM 5022  C   PTH A 111       1.221   9.731   5.641  1.00  0.00          C 
HETATM 5023  C   PTH A 111       1.226   9.728   5.656  1.00  0.00          C 
HETATM 5024  C   PTH A 111       1.232   9.725   5.670  1.00  0.00          C 
HETATM 5025  C   PTH A 111       1.237   9.721   5.685  1.00  0.00          C 
HETATM 5026  C   PTH A 111       1.242   9.718   5.700  1.00  0.00          C 
HETATM 5027  C   PTH A 111       1.248   9.715   5.714  1.00  0.00          C 
HETATM 5028  C   PTH A 111       1.253   9.712   5.729  1.00  0.00          C 
HETATM 5029  C   PTH A 111       1.259   9.709   5.743  1.00  0.00          C 
HETATM 5030  C   PTH A 111       1.264   9.706   5.758  1.00  0.00          C 
HETATM 5031  C   PTH A 111       1.270   9.703   5.773  1.00  0.00          C 
HETATM 5032  C   PTH A 111       1.275   9.700   5.787  1.00  0.00          C 
HETATM 5033  C   PTH A 111       1.281   9.697   5.802  1.00  0.00          C 
HETATM 5034  C   PTH A 111       1.286   9.694   5.816  1.00  0.00          C 
HETATM 5035  C   PTH A 111       1.291   9.691   5.831  1.00  0.00          C 
HETATM 5036  C   PTH A 111       1.297   9.688   5.846  1.00  0.00          C 
HETATM 5037  C   PTH A 111       1.302   9.685   5.860  1.00  0.00          C 
HETATM 5038  C   PTH A 111       1.308   9.682   5.875  1.00  0.00          C 
HETATM 5039  C   PTH A 111       1.313   9.679   5.889  1.00  0.00          C 
HETATM 5040  C   PTH A 111       1.319   9.676   5.904  1.00  0.00          C 
HETATM 5041  C   PTH A 111       1.324   9.673   5.918  1.00  0.00          C 
HETATM 5042  C   PTH A 111       1.330   9.670   5.933  1.00  0.00          C 
HETATM 5043  C   PTH A 111       1.335   9.667   5.948  1.00  0.00          C 
HETATM 5044  C   PTH A 111       1.341   9.663   5.962  1.00  0.00          C 
HETATM 5045  C   PTH A 111       1.346   9.660   5.977  1.00  0.00          C 
HETATM 5046  C   PTH A 111       1.351   9.657   5.991  1.00  0.00          C 
HETATM 5047  C   PTH A 111       1.357   9.654   6.006  1.00  0.00          C 
HETATM 5048  C   PTH A 111       1.362   9.651   6.021  1.00  0.00          C 
HETATM 5049  C   PTH A 111       1.367   9.648   6.035  1.00  0.00          C 
HETATM 5050  C   PTH A 111       1.373   9.645   6.050  1.00  0.00          C 
HETATM 5051  C   PTH A 111       1.378   9.642   6.065  1.00  0.00          C 
HETATM 5052  C   PTH A 111       1.384   9.640   6.079  1.00  0.00          C 
HETATM 5053  C   PTH A 111       1.389   9.637   6.094  1.00  0.00          C 
HETATM 5054  C   PTH A 111       1.395   9.635   6.109  1.00  0.00          C 
HETATM 5055  C   PTH A 111       1.401   9.634   6.123  1.00  0.00          C 
HETATM 5056  C   PTH A 111       1.406   9.632   6.138  1.00  0.00          C 
HETATM 5057  C   PTH A 111       1.412   9.630   6.153  1.00  0.00          C
[truncated: 1,973,154 more chars]
