# Supplementary material for: Avibactam–Cyclodextrin Inclusion Complexes: Computational and Thermodynamic Insights for Drug Delivery, Detection, and Environmental Scavenging
Source: Molecules. 2025 Aug 18;30(16):3401. doi: 10.3390/molecules30163401 (PMC12388632; doi:10.3390/molecules30163401)
Supplement: Supplementary file 1 [file molecules-30-03401-s001.zip › DFT inputs - optimized structure - NCI/NCI/yCD/CPprop.txt]

 ----------------   CP     1,     Type (3,-3)   ----------------
 Corresponding nucleus:   152(H )
 Position (Bohr):        5.501430899447    6.383909461890   15.936500676277
 Position (Angstrom):    2.911231859345    3.378219403700    8.433232979426
 Density of all electrons:  0.4216539089E+00
 Density of Alpha electrons:  0.2108269545E+00
 Density of Beta electrons:  0.2108269545E+00
 Spin density of electrons:  0.0000000000E+00
 Lagrangian kinetic energy G(r):  0.1919283436E-01
 G(r) in X,Y,Z:  0.6438369584E-02  0.5391534149E-02  0.7362930623E-02
 Hamiltonian kinetic energy K(r):  0.6111356177E+01
 Potential energy density V(r): -0.6130549011E+01
 Energy density E(r) or H(r): -0.6111356177E+01
 Laplacian of electron density: -0.2436865337E+02
 Electron localization function (ELF):  0.9992049503E+00
 Localized orbital locator (LOL):  0.9725799063E+00
 Local information entropy:  0.3869499135E-02
 Interaction region indicator (IRI):  0.1284144297E-13
 Reduced density gradient (RDG):  0.1000000000E+03
 Reduced density gradient with promolecular approximation:  0.1000000000E+03
 Sign(lambda2)*rho: -0.4216539089E+00
 Sign(lambda2)*rho with promolecular approximation: -0.2948744776E+00
 Corr. hole for alpha, ref.:   0.00000   0.00000   0.00000 : -0.9345285405E-03
 Source function, ref.:   0.00000   0.00000   0.00000 :  0.1075685383E+00
 Wavefunction value for orbital       1 :  0.1468711460E-06
 Average local ionization energy (ALIE):  0.5755538405E+00
 van der Waals potential (probe atom: C ):  0.1468106044E+26 kcal/mol
 Delta-g (under promolecular approximation):  0.2291155826E+00
 Delta-g (under Hirshfeld partition):  0.3610354204E+00
 User-defined real space function:  0.1000000000E+01
 ESP from nuclear charges:  0.8488053222E+02
 
 Note: Below information are for electron density
 
 Components of gradient in x/y/z are:
 -0.2142383493E-14  0.1701763730E-14 -0.4145121746E-14
 Norm of gradient is:  0.4966673042E-14
 
 Components of Laplacian in x/y/z are:
 -0.7597408644E+01 -0.8320227252E+01 -0.8451017475E+01
 Total: -0.2436865337E+02
 
 Hessian matrix:
 -0.7597408644E+01  0.5354073612E+00 -0.3816116557E+00
  0.5354073612E+00 -0.8320227252E+01 -0.1976499169E+00
 -0.3816116557E+00 -0.1976499169E+00 -0.8451017475E+01
 Eigenvalues of Hessian: -0.8606435444E+01 -0.8593399608E+01 -0.7168818318E+01
 Eigenvectors (columns) of Hessian:
 -0.5376065508E+00  0.9585411366E-01  0.8377297807E+00
  0.7728420258E+00  0.4533138200E+00  0.4440965929E+00
 -0.3371860017E+00  0.8861820183E+00 -0.3177845665E+00
 Determinant of Hessian: -0.5301953289E+03
 Ellipticity of electron density:    0.001517
 eta index:   -1.200538
 Stiffness:   -1.198719
 
 Stress tensor:
 -0.1912228900E+01  0.1350342548E+00 -0.9651894221E-01
  0.1350342548E+00 -0.2090839881E+01 -0.5259301820E-01
 -0.9651894221E-01 -0.5259301820E-01 -0.2127480230E+01
 Eigenvalues of stress tensor: -0.2164891668E+01 -0.2163189770E+01 -0.1802467574E+01
 Eigenvectors (columns) of stress tensor:
  0.8405809372E-01  0.5451449835E+00 -0.8341170085E+00
  0.4705483629E+00 -0.7595854407E+00 -0.4490146950E+00
  0.8783612440E+00  0.3547490735E+00  0.3203663837E+00
 Stress tensor stiffness:    1.201071
 Stress tensor polarizability:    0.832590
 
 ----------------   CP     2,     Type (3,-3)   ----------------
 Corresponding nucleus:   104(O )
 Position (Bohr):       11.774377978402    7.006289127077   18.080998987050
 Position (Angstrom):    6.230732498728    3.707568539047    9.568052614307
 Density of all electrons:  0.3010730099E+03
 Density of Alpha electrons:  0.1505365049E+03
 Density of Beta electrons:  0.1505365049E+03
 Spin density of electrons:  0.0000000000E+00
 Lagrangian kinetic energy G(r):  0.7616594558E+02
 G(r) in X,Y,Z:  0.2216271054E+02  0.2421369860E+02  0.2978953643E+02
 Hamiltonian kinetic energy K(r):  0.1124695473E+07
 Potential energy density V(r): -0.1124771639E+07
 Energy density E(r) or H(r): -0.1124695473E+07
 Laplacian of electron density: -0.4498477229E+07
 Electron localization function (ELF):  0.9999961528E+00
 Localized orbital locator (LOL):  0.9980424109E+00
 Local information entropy:  0.3678638266E+00
 Interaction region indicator (IRI):  0.4773953411E-11
 Reduced density gradient (RDG):  0.1000000000E+03
 Reduced density gradient with promolecular approximation:  0.1000000000E+03
 Sign(lambda2)*rho: -0.3010730099E+03
 Sign(lambda2)*rho with promolecular approximation: -0.2923732891E+03
 Corr. hole for alpha, ref.:   0.00000   0.00000   0.00000 : -0.1072648458E-01
 Source function, ref.:   0.00000   0.00000   0.00000 :  0.1577978615E+05
 Wavefunction value for orbital       1 : -0.1705202499E-05
 Average local ionization energy (ALIE):  0.1787887587E+02
 van der Waals potential (probe atom: C ):  0.1199206245E+73 kcal/mol
 Delta-g (under promolecular approximation):  0.4787308372E-01
 Delta-g (under Hirshfeld partition):  0.7745991305E-01
 User-defined real space function:  0.1000000000E+01
 ESP from nuclear charges:  0.1445960030E+07
 
 Note: Below information are for electron density
 
 Components of gradient in x/y/z are:
 -0.1245992864E-08  0.1969846508E-09  0.2208541905E-08
 Norm of gradient is:  0.2543414735E-08
 
 Components of Laplacian in x/y/z are:
 -0.1499506245E+07 -0.1499496087E+07 -0.1499474896E+07
 Total: -0.4498477229E+07
 
 Hessian matrix:
 -0.1499506245E+07 -0.1055675755E+02 -0.7476112912E+01
 -0.1055675755E+02 -0.1499496087E+07  0.2364859629E+01
 -0.7476112912E+01  0.2364859629E+01 -0.1499474896E+07
 Eigenvalues of Hessian: -0.1499513573E+07 -0.1499491464E+07 -0.1499472192E+07
 Eigenvectors (columns) of Hessian:
 -0.8562161340E+00 -0.4391728369E+00 -0.2720682839E+00
 -0.4986628292E+00  0.8401996490E+00  0.2130725992E+00
 -0.1350159788E+00 -0.3181065373E+00  0.9383916647E+00
 Determinant of Hessian: -0.3371574923E+19
 Ellipticity of electron density:    0.000015
 eta index:   -1.000028
 Stiffness:   -1.000013
 
 Stress tensor:
 -0.3749208868E+06  0.2350539197E+01  0.1816200307E+01
  0.2350539197E+01 -0.3749224491E+06 -0.8013044258E+00
  0.1816200307E+01 -0.8013044258E+00 -0.3749283032E+06
 Eigenvalues of stress tensor: -0.3749290088E+06 -0.3749235558E+06 -0.3749190744E+06
 Eigenvectors (columns) of stress tensor:
 -0.2712726696E+00 -0.4912058398E+00  0.8277245687E+00
  0.2118954574E+00  0.8083946253E+00  0.5491797929E+00
  0.9388884139E+00 -0.3243685446E+00  0.1152110821E+00
 Stress tensor stiffness:    1.000026
 Stress tensor polarizability:    0.999974
 
 ----------------   CP     3,     Type (3,-3)   ----------------
 Corresponding nucleus:    51(O )
 Position (Bohr):        7.017274472658    7.145978924584   15.379666078541
 Position (Angstrom):    3.713381733582    3.781489196483    8.138568800062
 Density of all electrons:  0.3010744359E+03
 Density of Alpha electrons:  0.1505372179E+03
 Density of Beta electrons:  0.1505372179E+03
 Spin density of electrons:  0.0000000000E+00
 Lagrangian kinetic energy G(r):  0.7619199915E+02
 G(r) in X,Y,Z:  0.2459886134E+02  0.2320297840E+02  0.2839015942E+02
 Hamiltonian kinetic energy K(r):  0.1124693199E+07
 Potential energy density V(r): -0.1124769391E+07
 Energy density E(r) or H(r): -0.1124693199E+07
 Laplacian of electron density: -0.4498468026E+07
 Electron localization function (ELF):  0.9999961502E+00
 Localized orbital locator (LOL):  0.9980417580E+00
 Local information entropy:  0.3678638425E+00
 Interaction region indicator (IRI):  0.8709125642E-12
 Reduced density gradient (RDG):  0.1000000000E+03
 Reduced density gradient with promolecular approximation:  0.1000000000E+03
 Sign(lambda2)*rho: -0.3010744359E+03
 Sign(lambda2)*rho with promolecular approximation: -0.2923741379E+03
 Corr. hole for alpha, ref.:   0.00000   0.00000   0.00000 : -0.1809472251E-01
 Source function, ref.:   0.00000   0.00000   0.00000 :  0.1950482763E+05
 Wavefunction value for orbital       1 : -0.4180907163E-06
 Average local ionization energy (ALIE):  0.1789469976E+02
 van der Waals potential (probe atom: C ):  0.1655190567E+73 kcal/mol
 Delta-g (under promolecular approximation):  0.4815656462E-01
 Delta-g (under Hirshfeld partition):  0.7771353923E-01
 User-defined real space function:  0.1000000000E+01
 ESP from nuclear charges:  0.1485317430E+07
 
 Note: Below information are for electron density
 
 Components of gradient in x/y/z are:
 -0.1613065237E-09 -0.3943529947E-09 -0.1837383579E-09
 Norm of gradient is:  0.4639976974E-09
 
 Components of Laplacian in x/y/z are:
 -0.1499491771E+07 -0.1499498572E+07 -0.1499477684E+07
 Total: -0.4498468026E+07
 
 Hessian matrix:
 -0.1499491771E+07 -0.4203056080E+01  0.3497231027E+01
 -0.4203056080E+01 -0.1499498572E+07  0.1730684110E+02
  0.3497231027E+01  0.1730684110E+02 -0.1499477684E+07
 Eigenvalues of Hessian: -0.1499509937E+07 -0.1499490217E+07 -0.1499467872E+07
 Eigenvectors (columns) of Hessian:
 -0.2842627100E+00 -0.9578171641E+00  0.4220179834E-01
 -0.8316234717E+00  0.2682356700E+00  0.4862633306E+00
  0.4770713920E+00 -0.1031305261E+00  0.8727926337E+00
 Determinant of Hessian: -0.3371554232E+19
 Ellipticity of electron density:    0.000013
 eta index:   -1.000028
 Stiffness:   -1.000015
 
 Stress tensor:
 -0.3749221405E+06  0.6386311334E+00 -0.7292911501E+00
  0.6386311334E+00 -0.3749210489E+06 -0.4175544552E+01
 -0.7292911501E+00 -0.4175544552E+01 -0.3749262013E+06
 Eigenvalues of stress tensor: -0.3749285481E+06 -0.3749223527E+06 -0.3749184897E+06
 Eigenvectors (columns) of stress tensor:
 -0.5143288750E-01  0.9685908930E+00 -0.2432824287E+00
 -0.4824775400E+00 -0.2373891863E+00 -0.8431262051E+00
 -0.8743969817E+00  0.7401389248E-01  0.4795329626E+00
 Stress tensor stiffness:    1.000027
 Stress tensor polarizability:    0.999973
 
 ----------------   CP     4,     Type (3,-3)   ----------------
 Corresponding nucleus:   160(H )
 Position (Bohr):       10.119117253024    7.419235807389   17.491095247118
 Position (Angstrom):    5.354806244756    3.926090511586    9.255888998509
 Density of all electrons:  0.4079150051E+00
 Density of Alpha electrons:  0.2039575025E+00
 Density of Beta electrons:  0.2039575025E+00
 Spin density of electrons:  0.0000000000E+00
 Lagrangian kinetic energy G(r):  0.2111701340E-01
 G(r) in X,Y,Z:  0.7149266039E-02  0.5997377596E-02  0.7970369765E-02
 Hamiltonian kinetic energy K(r):  0.5924749060E+01
 Potential energy density V(r): -0.5945866073E+01
 Energy density E(r) or H(r): -0.5924749060E+01
 Laplacian of electron density: -0.2361452819E+02
 Electron localization function (ELF):  0.9989255821E+00
 Localized orbital locator (LOL):  0.9682600348E+00
 Local information entropy:  0.3759776909E-02
 Interaction region indicator (IRI):  0.3621000767E-13
 Reduced density gradient (RDG):  0.1000000000E+03
 Reduced density gradient with promolecular approximation:  0.1000000000E+03
 Sign(lambda2)*rho: -0.4079150051E+00
 Sign(lambda2)*rho with promolecular approximation: -0.2939522153E+00
 Corr. hole for alpha, ref.:   0.00000   0.00000   0.00000 : -0.2665475787E-04
 Source function, ref.:   0.00000   0.00000   0.00000 :  0.8729729021E-01
 Wavefunction value for orbital       1 :  0.6660328028E-06
 Average local ionization energy (ALIE):  0.5565152475E+00
 van der Waals potential (probe atom: C ):  0.1742887242E+26 kcal/mol
 Delta-g (under promolecular approximation):  0.2182687208E+00
 Delta-g (under Hirshfeld partition):  0.3338968887E+00
 User-defined real space function:  0.1000000000E+01
 ESP from nuclear charges:  0.8915110236E+02
 
 Note: Below information are for electron density
 
 Components of gradient in x/y/z are:
 -0.3287300987E-14 -0.2279426647E-14  0.1289766904E-13
 Norm of gradient is:  0.1350377726E-13
 
 Components of Laplacian in x/y/z are:
 -0.7161034846E+01 -0.8277146795E+01 -0.8176346544E+01
 Total: -0.2361452819E+02
 
 Hessian matrix:
 -0.7161034846E+01 -0.2563198070E+00  0.4098656244E+00
 -0.2563198070E+00 -0.8277146795E+01 -0.8777315893E-01
  0.4098656244E+00 -0.8777315893E-01 -0.8176346544E+01
 Eigenvalues of Hessian: -0.8333429982E+01 -0.8320612750E+01 -0.6960485453E+01
 Eigenvectors (columns) of Hessian:
 -0.2541921655E+00 -0.2867515305E+00 -0.9236665539E+00
 -0.9587060969E+00  0.2006589115E+00  0.2015406189E+00
  0.1275498444E+00  0.9367548030E+00 -0.3259163638E+00
 Determinant of Hessian: -0.4826347975E+03
 Ellipticity of electron density:    0.001540
 eta index:   -1.197248
 Stiffness:   -1.195407
 
 Stress tensor:
 -0.1804557244E+01 -0.6101340225E-01  0.1018283810E+00
 -0.6101340225E-01 -0.2081281454E+01 -0.2174812046E-01
  0.1018283810E+00 -0.2174812046E-01 -0.2060027376E+01
 Eigenvalues of stress tensor: -0.2095738665E+01 -0.2094090792E+01 -0.1756036616E+01
 Eigenvectors (columns) of stress tensor:
 -0.2781362668E+00 -0.2565000351E+00 -0.9256608175E+00
  0.2293473401E+00 -0.9535470709E+00  0.1953145696E+00
  0.9327593552E+00  0.1579737811E+00 -0.3240436233E+00
 Stress tensor stiffness:    1.193448
 Stress tensor polarizability:    0.837908
 
 ----------------   CP     5,     Type (3,-3)   ----------------
 Corresponding nucleus:    50(O )
 Position (Bohr):        2.369124137098    7.761864210446   12.596032533905
 Position (Angstrom):    1.253686503152    4.107401654292    6.665533364735
 Density of all electrons:  0.3010810306E+03
 Density of Alpha electrons:  0.1505405153E+03
 Density of Beta electrons:  0.1505405153E+03
 Spin density of electrons:  0.0000000000E+00
 Lagrangian kinetic energy G(r):  0.7614803724E+02
 G(r) in X,Y,Z:  0.2155653657E+02  0.2539871838E+02  0.2919278230E+02
 Hamiltonian kinetic energy K(r):  0.1124727390E+07
 Potential energy density V(r): -0.1124803538E+07
 Energy density E(r) or H(r): -0.1124727390E+07
 Laplacian of electron density: -0.4498604967E+07
 Electron localization function (ELF):  0.9999961550E+00
 Localized orbital locator (LOL):  0.9980429570E+00
 Local information entropy:  0.3678639162E+00
 Interaction region indicator (IRI):  0.1010331592E-11
 Reduced density gradient (RDG):  0.1000000000E+03
 Reduced density gradient with promolecular approximation:  0.1000000000E+03
 Sign(lambda2)*rho: -0.3010810306E+03
 Sign(lambda2)*rho with promolecular approximation: -0.2923734016E+03
 Corr. hole for alpha, ref.:   0.00000   0.00000   0.00000 : -0.3921027405E-01
 Source function, ref.:   0.00000   0.00000   0.00000 :  0.2389137442E+05
 Wavefunction value for orbital       1 : -0.1436953187E-05
 Average local ionization energy (ALIE):  0.1788119077E+02
 van der Waals potential (probe atom: C ):  0.1323698979E+73 kcal/mol
 Delta-g (under promolecular approximation):  0.4755764904E-01
 Delta-g (under Hirshfeld partition):  0.7697393563E-01
 User-defined real space function:  0.1000000000E+01
 ESP from nuclear charges:  0.1457910185E+07
 
 Note: Below information are for electron density
 
 Components of gradient in x/y/z are:
  0.6699352184E-10  0.4349214322E-09  0.3100169010E-09
 Norm of gradient is:  0.5382892002E-09
 
 Components of Laplacian in x/y/z are:
 -0.1499551150E+07 -0.1499533812E+07 -0.1499520005E+07
 Total: -0.4498604967E+07
 
 Hessian matrix:
 -0.1499551150E+07 -0.5797592583E+00  0.1290962992E+02
 -0.5797592583E+00 -0.1499533812E+07 -0.1403886523E+01
  0.1290962992E+02 -0.1403886523E+01 -0.1499520005E+07
 Eigenvalues of Hessian: -0.1499555806E+07 -0.1499533936E+07 -0.1499515226E+07
 Eigenvectors (columns) of Hessian:
  0.9407429025E+00 -0.2463617480E-01  0.3382245559E+00
  0.3152647831E-02 -0.9966792518E+00 -0.8136663898E-01
 -0.3391059601E+00 -0.7761139103E-01  0.9375412630E+00
 Determinant of Hessian: -0.3371862148E+19
 Ellipticity of electron density:    0.000015
 eta index:   -1.000027
 Stiffness:   -1.000012
 
 Stress tensor:
 -0.3749309006E+06  0.4301870898E+00 -0.3070477292E+01
  0.4301870898E+00 -0.3749342504E+06  0.3400034857E+00
 -0.3070477292E+01  0.3400034857E+00 -0.3749383868E+06
 Eigenvalues of stress tensor: -0.3749395261E+06 -0.3749342284E+06 -0.3749297834E+06
 Eigenvectors (columns) of stress tensor:
  0.3379529210E+00 -0.3182537175E-01 -0.9406247758E+00
 -0.8794739221E-01  0.9939871344E+00 -0.6522907936E-01
  0.9370448652E+00  0.1047698540E+00  0.3331218970E+00
 Stress tensor stiffness:    1.000026
 Stress tensor polarizability:    0.999974
 
 ----------------   CP     6,     Type (3,-3)   ----------------
 Corresponding nucleus:   161(H )
 Position (Bohr):       15.242137486685    8.954989063977   22.490440859222
 Position (Angstrom):    8.065791803404    4.738776136542   11.901428765862
 Density of all electrons:  0.4226433074E+00
 Density of Alpha electrons:  0.2113216537E+00
 Density of Beta electrons:  0.2113216537E+00
 Spin density of electrons:  0.0000000000E+00
 Lagrangian kinetic energy G(r):  0.1905273480E-01
 G(r) in X,Y,Z:  0.5863022720E-02  0.7064626978E-02  0.6125085099E-02
 Hamiltonian kinetic energy K(r):  0.6142493436E+01
 Potential energy density V(r): -0.6161546171E+01
 Energy density E(r) or H(r): -0.6142493436E+01
 Laplacian of electron density: -0.2449376281E+02
 Electron localization function (ELF):  0.9992225923E+00
 Localized orbital locator (LOL):  0.9728778737E+00
 Local information entropy:  0.3877379577E-02
 Interaction region indicator (IRI):  0.1458379805E-13
 Reduced density gradient (RDG):  0.1000000000E+03
 Reduced density gradient with promolecular approximation:  0.1000000000E+03
 Sign(lambda2)*rho: -0.4226433074E+00
 Sign(lambda2)*rho with promolecular approximation: -0.2949113149E+00
 Corr. hole for alpha, ref.:   0.00000   0.00000   0.00000 : -0.8335223924E-04
 Source function, ref.:   0.00000   0.00000   0.00000 :  0.6813656094E-01
 Wavefunction value for orbital       1 :  0.6304100306E-06
 Average local ionization energy (ALIE):  0.5767669617E+00
 van der Waals potential (probe atom: C ):  0.1728347302E+26 kcal/mol
 Delta-g (under promolecular approximation):  0.2271093794E+00
 Delta-g (under Hirshfeld partition):  0.3577381248E+00
 User-defined real space function:  0.1000000000E+01
 ESP from nuclear charges:  0.8432866219E+02
 
 Note: Below information are for electron density
 
 Components of gradient in x/y/z are:
 -0.1408595462E-14  0.3494600442E-14  0.4217112770E-14
 Norm of gradient is:  0.5655122770E-14
 
 Components of Laplacian in x/y/z are:
 -0.7411728251E+01 -0.8446287871E+01 -0.8635746683E+01
 Total: -0.2449376281E+02
 
 Hessian matrix:
 -0.7411728251E+01 -0.4722336349E+00 -0.6045105364E-01
 -0.4722336349E+00 -0.8446287871E+01  0.2831205047E-01
 -0.6045105364E-01  0.2831205047E-01 -0.8635746683E+01
 Eigenvalues of Hessian: -0.8640712815E+01 -0.8627603205E+01 -0.7225446786E+01
 Eigenvectors (columns) of Hessian:
  0.9400807644E-01  0.3520417724E+00  0.9312513474E+00
  0.3633103236E+00  0.8587547609E+00 -0.3613113192E+00
 -0.9269132054E+00  0.3722994105E+00 -0.4717052704E-01
 Determinant of Hessian: -0.5386472427E+03
 Ellipticity of electron density:    0.001519
 eta index:   -1.195872
 Stiffness:   -1.194058
 
 Stress tensor:
 -0.1864658108E+01 -0.1207362163E+00 -0.1379077450E-01
 -0.1207362163E+00 -0.2125701222E+01  0.4815291379E-02
 -0.1379077450E-01  0.4815291379E-02 -0.2171186841E+01
 Eigenvalues of stress tensor: -0.2173191528E+01 -0.2171576955E+01 -0.1816777688E+01
 Eigenvectors (columns) of stress tensor:
  0.3537601266E+00 -0.9609892627E-01  0.9303863548E+00
  0.8627437821E+00 -0.3506928206E+00 -0.3642632455E+00
  0.3612851218E+00  0.9315468544E+00 -0.4115238552E-01
 Stress tensor stiffness:    1.196179
 Stress tensor polarizability:    0.835995
 
 ----------------   CP     7,     Type (3,-3)   ----------------
 Corresponding nucleus:   105(O )
 Position (Bohr):       13.570689066352    9.580683529321   22.615074335342
 Position (Angstrom):    7.181299390164    5.069879388590   11.967381961140
 Density of all electrons:  0.3011129037E+03
 Density of Alpha electrons:  0.1505564519E+03
 Density of Beta electrons:  0.1505564519E+03
 Spin density of electrons:  0.0000000000E+00
 Lagrangian kinetic energy G(r):  0.7610653332E+02
 G(r) in X,Y,Z:  0.2382821905E+02  0.2785198400E+02  0.2442633027E+02
 Hamiltonian kinetic energy K(r):  0.1124848242E+07
 Potential energy density V(r): -0.1124924348E+07
 Energy density E(r) or H(r): -0.1124848242E+07
 Laplacian of electron density: -0.4499088541E+07
 Electron localization function (ELF):  0.9999961605E+00
 Localized orbital locator (LOL):  0.9980443660E+00
 Local information entropy:  0.3678642697E+00
 Interaction region indicator (IRI):  0.2821225560E-11
 Reduced density gradient (RDG):  0.1000000000E+03
 Reduced density gradient with promolecular approximation:  0.1000000000E+03
 Sign(lambda2)*rho: -0.3011129037E+03
 Sign(lambda2)*rho with promolecular approximation: -0.2923734767E+03
 Corr. hole for alpha, ref.:   0.00000   0.00000   0.00000 : -0.7829037939E-02
 Source function, ref.:   0.00000   0.00000   0.00000 :  0.1275905285E+05
 Wavefunction value for orbital       1 : -0.1938261879E-05
 Average local ionization energy (ALIE):  0.1789624535E+02
 van der Waals potential (probe atom: C ):  0.1241779470E+73 kcal/mol
 Delta-g (under promolecular approximation):  0.4795529111E-01
 Delta-g (under Hirshfeld partition):  0.7750192456E-01
 User-defined real space function:  0.1000000000E+01
 ESP from nuclear charges:  0.1450171625E+07
 
 Note: Below information are for electron density
 
 Components of gradient in x/y/z are:
 -0.5341360687E-09 -0.1261907911E-08 -0.6181749557E-09
 Norm of gradient is:  0.1503280810E-08
 
 Components of Laplacian in x/y/z are:
 -0.1499702483E+07 -0.1499686595E+07 -0.1499699462E+07
 Total: -0.4499088541E+07
 
 Hessian matrix:
 -0.1499702483E+07  0.1389265298E+02 -0.4751058850E+01
  0.1389265298E+02 -0.1499686595E+07  0.1209388779E+02
 -0.4751058850E+01  0.1209388779E+02 -0.1499699462E+07
 Eigenvalues of Hessian: -0.1499717058E+07 -0.1499696043E+07 -0.1499675440E+07
 Eigenvectors (columns) of Hessian:
  0.6675471331E+00  0.6422021337E+00 -0.3767721389E+00
 -0.5171196548E+00  0.3581421238E-01 -0.8551634959E+00
  0.5356940243E+00 -0.7656982184E+00 -0.3560030205E+00
 Determinant of Hessian: -0.3372949631E+19
 Ellipticity of electron density:    0.000014
 eta index:   -1.000028
 Stiffness:   -1.000014
 
 Stress tensor:
 -0.3749732771E+06 -0.3206606109E+01  0.7036505423E+00
 -0.3206606109E+01 -0.3749773528E+06 -0.3026309268E+01
  0.7036505423E+00 -0.3026309268E+01 -0.3749737183E+06
 Eigenvalues of stress tensor: -0.3749800353E+06 -0.3749742172E+06 -0.3749700958E+06
 Eigenvectors (columns) of stress tensor:
  0.3669504494E+00  0.6687142779E+00  0.6466595567E+00
  0.8542040152E+00  0.3303782751E-01 -0.5188872733E+00
  0.3683515552E+00 -0.7427851079E+00  0.5590951755E+00
 Stress tensor stiffness:    1.000027
 Stress tensor polarizability:    0.999973
 
 ----------------   CP     8,     Type (3,-3)   ----------------
 Corresponding nucleus:    40(H )
 Position (Bohr):        5.627563834993    7.703029200819   10.648039713487
 Position (Angstrom):    2.977978534380    4.076267507994    5.634699957167
 Density of all electrons:  0.4546343371E+00
 Density of Alpha electrons:  0.2273171686E+00
 Density of Beta electrons:  0.2273171686E+00
 Spin density of electrons:  0.0000000000E+00
 Lagrangian kinetic energy G(r):  0.4388994570E-02
 G(r) in X,Y,Z:  0.1340266569E-02  0.1459625217E-02  0.1589102784E-02
 Hamiltonian kinetic energy K(r):  0.6929157125E+01
 Potential energy density V(r): -0.6933546120E+01
 Energy density E(r) or H(r): -0.6929157125E+01
 Laplacian of electron density: -0.2769907252E+02
 Electron localization function (ELF):  0.9999675151E+00
 Localized orbital locator (LOL):  0.9943454676E+00
 Local information entropy:  0.4130708851E-02
 Interaction region indicator (IRI):  0.1148852163E-13
 Reduced density gradient (RDG):  0.1000000000E+03
 Reduced density gradient with promolecular approximation:  0.1000000000E+03
 Sign(lambda2)*rho: -0.4546343371E+00
 Sign(lambda2)*rho with promolecular approximation: -0.2992426051E+00
 Corr. hole for alpha, ref.:   0.00000   0.00000   0.00000 : -0.6186140622E-01
 Source function, ref.:   0.00000   0.00000   0.00000 :  0.1541802881E+00
 Wavefunction value for orbital       1 :  0.9475734134E-06
 Average local ionization energy (ALIE):  0.4125859764E+00
 van der Waals potential (probe atom: C ):  0.5609503446E+28 kcal/mol
 Delta-g (under promolecular approximation):  0.1031579309E+00
 Delta-g (under Hirshfeld partition):  0.1954369091E+00
 User-defined real space function:  0.1000000000E+01
 ESP from nuclear charges:  0.1005613164E+03
 
 Note: Below information are for electron density
 
 Components of gradient in x/y/z are:
  0.5245370110E-15 -0.2813721478E-14 -0.3887081629E-14
 Norm of gradient is:  0.4827170105E-14
 
 Components of Laplacian in x/y/z are:
 -0.9307157480E+01 -0.9191481038E+01 -0.9200434005E+01
 Total: -0.2769907252E+02
 
 Hessian matrix:
 -0.9307157480E+01 -0.2120073439E+00 -0.2050052879E+00
 -0.2120073439E+00 -0.9191481038E+01  0.2688028061E+00
 -0.2050052879E+00  0.2688028061E+00 -0.9200434005E+01
 Eigenvalues of Hessian: -0.9469080602E+01 -0.9463677910E+01 -0.8766314011E+01
 Eigenvectors (columns) of Hessian:
  0.7818948808E+00  0.3993221238E+00  0.4787298161E+00
  0.6228450972E+00 -0.4676921550E+00 -0.6271586985E+00
 -0.2654016407E-01  0.7885466946E+00 -0.6144019288E+00
 Determinant of Hessian: -0.7855698146E+03
 Ellipticity of electron density:    0.000571
 eta index:   -1.080167
 Stiffness:   -1.079550
 
 Stress tensor:
 -0.2329469903E+01 -0.5291518538E-01 -0.5184764136E-01
 -0.5291518538E-01 -0.2300789510E+01  0.6746382287E-01
 -0.5184764136E-01  0.6746382287E-01 -0.2303286707E+01
 Eigenvalues of stress tensor: -0.2370001374E+01 -0.2369505890E+01 -0.2194038856E+01
 Eigenvectors (columns) of stress tensor:
 -0.8705765681E+00  0.1085731432E+00 -0.4799044817E+00
 -0.4265842642E+00 -0.6526041071E+00  0.6262058327E+00
 -0.2451985003E+00  0.7498798250E+00  0.6144574383E+00
 Stress tensor stiffness:    1.080200
 Stress tensor polarizability:    0.925754
 
 ----------------   CP     9,     Type (3,-3)   ----------------
 Corresponding nucleus:    94(H )
 Position (Bohr):       15.217531137382    8.589294400878   17.909381700249
 Position (Angstrom):    8.052770684109    4.545258854681    9.477236657135
 Density of all electrons:  0.4539591727E+00
 Density of Alpha electrons:  0.2269795864E+00
 Density of Beta electrons:  0.2269795864E+00
 Spin density of electrons:  0.0000000000E+00
 Lagrangian kinetic energy G(r):  0.4407929605E-02
 G(r) in X,Y,Z:  0.1175341783E-02  0.1373803519E-02  0.1858784303E-02
 Hamiltonian kinetic energy K(r):  0.6920615073E+01
 Potential energy density V(r): -0.6925023003E+01
 Energy density E(r) or H(r): -0.6920615073E+01
 Laplacian of electron density: -0.2766482857E+02
 Electron localization function (ELF):  0.9999670721E+00
 Localized orbital locator (LOL):  0.9943072079E+00
 Local information entropy:  0.4125391237E-02
 Interaction region indicator (IRI):  0.2428493398E-13
 Reduced density gradient (RDG):  0.1000000000E+03
 Reduced density gradient with promolecular approximation:  0.1000000000E+03
 Sign(lambda2)*rho: -0.4539591727E+00
 Sign(lambda2)*rho with promolecular approximation: -0.2991660731E+00
 Corr. hole for alpha, ref.:   0.00000   0.00000   0.00000 : -0.6371292668E-03
 Source function, ref.:   0.00000   0.00000   0.00000 :  0.8798283210E-01
 Wavefunction value for orbital       1 : -0.3578444896E-06
 Average local ionization energy (ALIE):  0.4137492745E+00
 van der Waals potential (probe atom: C ):  0.6090955607E+28 kcal/mol
 Delta-g (under promolecular approximation):  0.1024700866E+00
 Delta-g (under Hirshfeld partition):  0.1936583410E+00
 User-defined real space function:  0.1000000000E+01
 ESP from nuclear charges:  0.1007959767E+03
 
 Note: Below information are for electron density
 
 Components of gradient in x/y/z are:
  0.6036187175E-14 -0.7127978763E-14  0.4066408668E-14
 Norm of gradient is:  0.1018721337E-13
 
 Components of Laplacian in x/y/z are:
 -0.8827564394E+01 -0.9389466402E+01 -0.9447797779E+01
 Total: -0.2766482857E+02
 
 Hessian matrix:
 -0.8827564394E+01 -0.2038566366E+00 -0.3042504432E-01
 -0.2038566366E+00 -0.9389466402E+01  0.9628304729E-02
 -0.3042504432E-01  0.9628304729E-02 -0.9447797779E+01
 Eigenvalues of Hessian: -0.9455642177E+01 -0.9449269518E+01 -0.8759916879E+01
 Eigenvectors (columns) of Hessian:
 -0.3101214820E+00  0.3267302540E-01 -0.9501353271E+00
 -0.9499841945E+00 -0.4934219204E-01  0.3083753853E+00
 -0.3680620297E-01  0.9982473749E+00  0.4634093143E-01
 Determinant of Hessian: -0.7826890371E+03
 Ellipticity of electron density:    0.000674
 eta index:   -1.079421
 Stiffness:   -1.078694
 
 Stress tensor:
 -0.2209241782E+01 -0.5081621929E-01 -0.7690026388E-02
 -0.5081621929E-01 -0.2350114207E+01  0.2318522076E-02
 -0.7690026388E-02  0.2318522076E-02 -0.2365667013E+01
 Eigenvalues of stress tensor: -0.2366577792E+01 -0.2365993114E+01 -0.2192452097E+01
 Eigenvectors (columns) of stress tensor:
  0.3073817710E+00 -0.4411087287E-01  0.9505633476E+00
  0.9092169119E+00 -0.2811405437E+00 -0.3070579780E+00
  0.2807864917E+00  0.9586522965E+00 -0.4631112661E-01
 Stress tensor stiffness:    1.079421
 Stress tensor polarizability:    0.926423
 
 ----------------   CP    10,     Type (3,-3)   ----------------
 Corresponding nucleus:   151(H )
 Position (Bohr):        1.190914360131    9.022633980757   13.135724483442
 Position (Angstrom):    0.630204739518    4.774572284936    6.951126045338
 Density of all electrons:  0.4058111545E+00
 Density of Alpha electrons:  0.2029055773E+00
 Density of Beta electrons:  0.2029055773E+00
 Spin density of electrons:  0.0000000000E+00
 Lagrangian kinetic energy G(r):  0.2145209918E-01
 G(r) in X,Y,Z:  0.6086648058E-02  0.7847114308E-02  0.7518336814E-02
 Hamiltonian kinetic energy K(r):  0.5895113402E+01
 Potential energy density V(r): -0.5916565501E+01
 Energy density E(r) or H(r): -0.5895113402E+01
 Laplacian of electron density: -0.2349464521E+02
 Electron localization function (ELF):  0.9988720138E+00
 Localized orbital locator (LOL):  0.9675027376E+00
 Local information entropy:  0.3742926048E-02
 Interaction region indicator (IRI):  0.8262886312E-14
 Reduced density gradient (RDG):  0.1000000000E+03
 Reduced density gradient with promolecular approximation:  0.1000000000E+03
 Sign(lambda2)*rho: -0.4058111545E+00
 Sign(lambda2)*rho with promolecular approximation: -0.2938335503E+00
 Corr. hole for alpha, ref.:   0.00000   0.00000   0.00000 : -0.1398611571E-02
 Source function, ref.:   0.00000   0.00000   0.00000 :  0.1169960361E+00
 Wavefunction value for orbital       1 :  0.3743902415E-06
 Average local ionization energy (ALIE):  0.5582453642E+00
 van der Waals potential (probe atom: C ):  0.1803385236E+26 kcal/mol
 Delta-g (under promolecular approximation):  0.2166286575E+00
 Delta-g (under Hirshfeld partition):  0.3297477054E+00
 User-defined real space function:  0.1000000000E+01
 ESP from nuclear charges:  0.8916131829E+02
 
 Note: Below information are for electron density
 
 Components of gradient in x/y/z are:
  0.5013350846E-15  0.5763618749E-15 -0.2967244506E-14
 Norm of gradient is:  0.3063995730E-14
 
 Components of Laplacian in x/y/z are:
 -0.7674209263E+01 -0.7663872301E+01 -0.8156563646E+01
 Total: -0.2349464521E+02
 
 Hessian matrix:
 -0.7674209263E+01 -0.6205809491E+00 -0.2699838424E+00
 -0.6205809491E+00 -0.7663872301E+01  0.2753640309E+00
 -0.2699838424E+00  0.2753640309E+00 -0.8156563646E+01
 Eigenvalues of Hessian: -0.8289997234E+01 -0.8277200818E+01 -0.6927447158E+01
 Eigenvectors (columns) of Hessian:
  0.6654405254E+00  0.3259584051E+00  0.6715206812E+00
  0.7293715134E+00 -0.9259247162E-01 -0.6778228601E+00
 -0.1587642988E+00  0.9408388557E+00 -0.2993595582E+00
 Determinant of Hessian: -0.4753473743E+03
 Ellipticity of electron density:    0.001546
 eta index:   -1.196689
 Stiffness:   -1.194841
 
 Stress tensor:
 -0.1930725612E+01 -0.1519923461E+00 -0.6857638203E-01
 -0.1519923461E+00 -0.1931662304E+01  0.6789662034E-01
 -0.6857638203E-01  0.6789662034E-01 -0.2054177585E+01
 Eigenvalues of stress tensor: -0.2084729237E+01 -0.2083122074E+01 -0.1748714190E+01
 Eigenvectors (columns) of stress tensor:
  0.3509057217E+00  0.6485006452E+00  0.6755087621E+00
 -0.6589616869E-01  0.7366936741E+00 -0.6730082655E+00
  0.9340893263E+00 -0.1916490118E+00 -0.3012437333E+00
 Stress tensor stiffness:    1.192150
 Stress tensor polarizability:    0.838821
 
 ----------------   CP    11,     Type (3,-3)   ----------------
 Corresponding nucleus:    93(C )
 Position (Bohr):       13.277657004437    9.214568318386   17.999393598776
 Position (Angstrom):    7.026233500935    4.876139562399    9.524868902545
 Density of all electrons:  0.1220150260E+03
 Density of Alpha electrons:  0.6100751298E+02
 Density of Beta electrons:  0.6100751298E+02
 Spin density of electrons:  0.0000000000E+00
 Lagrangian kinetic energy G(r):  0.8626266234E+01
 G(r) in X,Y,Z:  0.2944760740E+01  0.2611352225E+01  0.3070153269E+01
 Hamiltonian kinetic energy K(r):  0.2419464026E+06
 Potential energy density V(r): -0.2419550288E+06
 Energy density E(r) or H(r): -0.2419464026E+06
 Laplacian of electron density: -0.9677511052E+06
 Electron localization function (ELF):  0.9999989982E+00
 Localized orbital locator (LOL):  0.9990000823E+00
 Local information entropy:  0.2825032764E+00
 Interaction region indicator (IRI):  0.1240120055E-11
 Reduced density gradient (RDG):  0.1000000000E+03
 Reduced density gradient with promolecular approximation:  0.1000000000E+03
 Sign(lambda2)*rho: -0.1220150260E+03
 Sign(lambda2)*rho with promolecular approximation: -0.1213901205E+03
 Corr. hole for alpha, ref.:   0.00000   0.00000   0.00000 : -0.8293197632E-03
 Source function, ref.:   0.00000   0.00000   0.00000 :  0.3183523825E+04
 Wavefunction value for orbital       1 :  0.1565113992E-05
 Average local ionization energy (ALIE):  0.9611137712E+01
 van der Waals potential (probe atom: C ):  0.5350361925E+76 kcal/mol
 Delta-g (under promolecular approximation):  0.4273774628E-01
 Delta-g (under Hirshfeld partition):  0.5216819017E-01
 User-defined real space function:  0.1000000000E+01
 ESP from nuclear charges:  0.2034505140E+07
 
 Note: Below information are for electron density
 
 Components of gradient in x/y/z are:
  0.2027680801E-09 -0.1230239244E-09  0.5997036201E-10
 Norm of gradient is:  0.2446348802E-09
 
 Components of Laplacian in x/y/z are:
 -0.3225834753E+06 -0.3225847216E+06 -0.3225829083E+06
 Total: -0.9677511052E+06
 
 Hessian matrix:
 -0.3225834753E+06 -0.1440869824E+01  0.6332963210E-01
 -0.1440869824E+01 -0.3225847216E+06  0.9433834688E-01
  0.6332963210E-01  0.9433834688E-01 -0.3225829083E+06
 Eigenvalues of Hessian: -0.3225856729E+06 -0.3225829037E+06 -0.3225825286E+06
 Eigenvectors (columns) of Hessian:
  0.5486667644E+00 -0.2004450997E-01  0.8358008131E+00
  0.8350321160E+00 -0.3596286094E-01 -0.5490246240E+00
 -0.4106271797E-01 -0.9991520856E+00  0.2993816976E-02
 Determinant of Hessian: -0.3356813891E+17
 Ellipticity of electron density:    0.000009
 eta index:   -1.000010
 Stiffness:   -1.000001
 
 Stress tensor:
 -0.8065175835E+05  0.3949732420E+00 -0.2028357664E-01
  0.3949732420E+00 -0.8065140310E+05 -0.2883441197E-01
 -0.2028357664E-01 -0.2883441197E-01 -0.8065186739E+05
 Eigenvalues of stress tensor: -0.8065201381E+05 -0.8065186910E+05 -0.8065114593E+05
 Eigenvectors (columns) of stress tensor:
  0.8398584898E+00  0.1852843012E-01 -0.5424890914E+00
 -0.5427228416E+00  0.4609554347E-01 -0.8386460028E+00
  0.9467535631E-02  0.9987651867E+00  0.4876953577E-01
 Stress tensor stiffness:    1.000011
 Stress tensor polarizability:    0.999989
 
 ----------------   CP    12,     Type (3,-3)   ----------------
 Corresponding nucleus:    39(C )
 Position (Bohr):        4.651176150268    8.977998914258   11.900906960659
 Position (Angstrom):    2.461296422617    4.750952424937    6.297688752658
 Density of all electrons:  0.1220181562E+03
 Density of Alpha electrons:  0.6100907809E+02
 Density of Beta electrons:  0.6100907809E+02
 Spin density of electrons:  0.0000000000E+00
 Lagrangian kinetic energy G(r):  0.8646514156E+01
 G(r) in X,Y,Z:  0.2583322811E+01  0.2992224806E+01  0.3070966539E+01
 Hamiltonian kinetic energy K(r):  0.2419525952E+06
 Potential energy density V(r): -0.2419612417E+06
 Energy density E(r) or H(r): -0.2419525952E+06
 Laplacian of electron density: -0.9677757946E+06
 Electron localization function (ELF):  0.9999989935E+00
 Localized orbital locator (LOL):  0.9989977804E+00
 Local information entropy:  0.2825067342E+00
 Interaction region indicator (IRI):  0.1205092333E-11
 Reduced density gradient (RDG):  0.1000000000E+03
 Reduced density gradient with promolecular approximation:  0.1000000000E+03
 Sign(lambda2)*rho: -0.1220181562E+03
 Sign(lambda2)*rho with promolecular approximation: -0.1213901171E+03
 Corr. hole for alpha, ref.:   0.00000   0.00000   0.00000 : -0.1321470394E-01
 Source function, ref.:   0.00000   0.00000   0.00000 :  0.4931580834E+04
 Wavefunction value for orbital       1 : -0.3473026529E-06
 Average local ionization energy (ALIE):  0.9609356328E+01
 van der Waals potential (probe atom: C ):  0.2820711310E+76 kcal/mol
 Delta-g (under promolecular approximation):  0.4277413608E-01
 Delta-g (under Hirshfeld partition):  0.5233130552E-01
 User-defined real space function:  0.1000000000E+01
 ESP from nuclear charges:  0.1928816061E+07
 
 Note: Below information are for electron density
 
 Components of gradient in x/y/z are:
  0.5623809751E-10  0.1192144994E-09  0.1978422981E-09
 Norm of gradient is:  0.2377317719E-09
 
 Components of Laplacian in x/y/z are:
 -0.3225930807E+06 -0.3225915201E+06 -0.3225911938E+06
 Total: -0.9677757946E+06
 
 Hessian matrix:
 -0.3225930807E+06 -0.1239686238E+01  0.5769802526E+00
 -0.1239686238E+01 -0.3225915201E+06  0.5207358194E+00
  0.5769802526E+00  0.5207358194E+00 -0.3225911938E+06
 Eigenvalues of Hessian: -0.3225939721E+06 -0.3225910983E+06 -0.3225907243E+06
 Eigenvectors (columns) of Hessian:
  0.8371404160E+00  0.4634571015E+00 -0.2905226996E+00
  0.4792423857E+00 -0.3654236544E+00  0.7979926620E+00
 -0.2636714996E+00  0.8072627006E+00  0.5280191971E+00
 Determinant of Hessian: -0.3357070817E+17
 Ellipticity of electron density:    0.000009
 eta index:   -1.000010
 Stiffness:   -1.000001
 
 Stress tensor:
 -0.8065343682E+05  0.3371809873E+00 -0.1425318459E+00
  0.3371809873E+00 -0.8065386449E+05 -0.1558542004E+00
 -0.1425318459E+00 -0.1558542004E+00 -0.8065394038E+05
 Eigenvalues of stress tensor: -0.8065409353E+05 -0.8065395098E+05 -0.8065319717E+05
 Eigenvectors (columns) of stress tensor:
  0.2905746888E+00  0.4663879757E+00 -0.8354930319E+00
 -0.7925589431E+00 -0.3719121913E+00 -0.4832511187E+00
 -0.5361125553E+00  0.8025980178E+00  0.2615716918E+00
 Stress tensor stiffness:    1.000011
 Stress tensor polarizability:    0.999989
 
 ----------------   CP    13,     Type (3,-3)   ----------------
 Corresponding nucleus:   195(H )
 Position (Bohr):        6.345495798962   12.190275971462   24.241923442132
 Position (Angstrom):    3.357891768691    6.450816238716   12.828273434031
 Density of all electrons:  0.4321318611E+00
 Density of Alpha electrons:  0.2160659306E+00
 Density of Beta electrons:  0.2160659306E+00
 Spin density of electrons:  0.0000000000E+00
 Lagrangian kinetic energy G(r):  0.9785102482E-02
 G(r) in X,Y,Z:  0.4620219896E-02  0.2221446452E-02  0.2943436135E-02
 Hamiltonian kinetic energy K(r):  0.6392099072E+01
 Potential energy density V(r): -0.6401884174E+01
 Energy density E(r) or H(r): -0.6392099072E+01
 Laplacian of electron density: -0.2552925588E+02
 Electron localization function (ELF):  0.9998092738E+00
 Localized orbital locator (LOL):  0.9863902005E+00
 Local information entropy:  0.3952813342E-02
 Interaction region indicator (IRI):  0.1451112802E-13
 Reduced density gradient (RDG):  0.1000000000E+03
 Reduced density gradient with promolecular approximation:  0.1000000000E+03
 Sign(lambda2)*rho: -0.4321318611E+00
 Sign(lambda2)*rho with promolecular approximation: -0.3019221149E+00
 Corr. hole for alpha, ref.:   0.00000   0.00000   0.00000 : -0.7159201716E-05
 Source function, ref.:   0.00000   0.00000   0.00000 :  0.7290321096E-01
 Wavefunction value for orbital       1 :  0.1851669764E-05
 Average local ionization energy (ALIE):  0.5391987920E+00
 van der Waals potential (probe atom: C ):  0.8385791576E+26 kcal/mol
 Delta-g (under promolecular approximation):  0.1681586668E+00
 Delta-g (under Hirshfeld partition):  0.2995886239E+00
 User-defined real space function:  0.1000000000E+01
 ESP from nuclear charges:  0.9411136009E+02
 
 Note: Below information are for electron density
 
 Components of gradient in x/y/z are:
 -0.1387778781E-15  0.5551115123E-15  0.5737597897E-14
 Norm of gradient is:  0.5766059115E-14
 
 Components of Laplacian in x/y/z are:
 -0.8833369196E+01 -0.7849878836E+01 -0.8846007845E+01
 Total: -0.2552925588E+02
 
 Hessian matrix:
 -0.8833369196E+01  0.2242593953E+00 -0.5297979033E-01
  0.2242593953E+00 -0.7849878836E+01 -0.2198406457E+00
 -0.5297979033E-01 -0.2198406457E+00 -0.8846007845E+01
 Eigenvalues of Hessian: -0.8894789577E+01 -0.8880130038E+01 -0.7754336262E+01
 Eigenvectors (columns) of Hessian:
  0.3975763643E+00 -0.8934981125E+00  0.2087921395E+00
  0.1064181746E+00  0.2709142997E+00  0.9567029917E+00
  0.9113770936E+00  0.3581432188E+00 -0.2027935605E+00
 Determinant of Hessian: -0.6124908906E+03
 Ellipticity of electron density:    0.001651
 eta index:   -1.147073
 Stiffness:   -1.145182
 
 Stress tensor:
 -0.2217582739E+01  0.5810818764E-01 -0.1167534031E-01
  0.5810818764E-01 -0.1966912602E+01 -0.5584197409E-01
 -0.1167534031E-01 -0.5584197409E-01 -0.2217388834E+01
 Eigenvalues of stress tensor: -0.2230657693E+01 -0.2228957418E+01 -0.1942269064E+01
 Eigenvectors (columns) of stress tensor:
  0.8817954937E+00  0.4220770877E+00 -0.2104462862E+00
 -0.2753490321E+00  0.9845093292E-01 -0.9562898746E+00
 -0.3829094121E+00  0.9011982833E+00  0.2030321066E+00
 Stress tensor stiffness:    1.148480
 Stress tensor polarizability:    0.870716
 
 ----------------   CP    14,     Type (3,-3)   ----------------
 Corresponding nucleus:    41(C )
 Position (Bohr):        6.339256551945    9.464491359104   14.173644204735
 Position (Angstrom):    3.354590101357    5.008393140026    7.500369508593
 Density of all electrons:  0.1220174410E+03
 Density of Alpha electrons:  0.6100872052E+02
 Density of Beta electrons:  0.6100872052E+02
 Spin density of electrons:  0.0000000000E+00
 Lagrangian kinetic energy G(r):  0.8647848841E+01
 G(r) in X,Y,Z:  0.3119247578E+01  0.2520129147E+01  0.3008472116E+01
 Hamiltonian kinetic energy K(r):  0.2419540327E+06
 Potential energy density V(r): -0.2419626805E+06
 Energy density E(r) or H(r): -0.2419540327E+06
 Laplacian of electron density: -0.9677815394E+06
 Electron localization function (ELF):  0.9999989932E+00
 Localized orbital locator (LOL):  0.9989976161E+00
 Local information entropy:  0.2825059442E+00
 Interaction region indicator (IRI):  0.1486238542E-11
 Reduced density gradient (RDG):  0.1000000000E+03
 Reduced density gradient with promolecular approximation:  0.1000000000E+03
 Sign(lambda2)*rho: -0.1220174410E+03
 Sign(lambda2)*rho with promolecular approximation: -0.1213900164E+03
 Corr. hole for alpha, ref.:   0.00000   0.00000   0.00000 : -0.5772129682E-01
 Source function, ref.:   0.00000   0.00000   0.00000 :  0.4235258751E+04
 Wavefunction value for orbital       1 :  0.5224136204E-07
 Average local ionization energy (ALIE):  0.9609369804E+01
 van der Waals potential (probe atom: C ):  0.1421831768E+76 kcal/mol
 Delta-g (under promolecular approximation):  0.4228799295E-01
 Delta-g (under Hirshfeld partition):  0.5200412105E-01
 User-defined real space function:  0.1000000000E+01
 ESP from nuclear charges:  0.1821797144E+07
 
 Note: Below information are for electron density
 
 Components of gradient in x/y/z are:
 -0.1024572927E-09 -0.2717668313E-09  0.4008793297E-10
 Norm of gradient is:  0.2931923426E-09
 
 Components of Laplacian in x/y/z are:
 -0.3225929258E+06 -0.3225952481E+06 -0.3225933655E+06
 Total: -0.9677815394E+06
 
 Hessian matrix:
 -0.3225929258E+06  0.6149186773E+00 -0.3937931154E+00
  0.6149186773E+00 -0.3225952481E+06  0.1425483352E+01
 -0.3937931154E+00  0.1425483352E+01 -0.3225933655E+06
 Eigenvalues of Hessian: -0.3225961781E+06 -0.3225927790E+06 -0.3225925823E+06
 Eigenvectors (columns) of Hessian:
 -0.2185211142E+00  0.9345341870E+00  0.2808814270E+00
  0.8577420119E+00  0.3212031914E+00 -0.4013815526E+00
 -0.4653247937E+00  0.1532134562E+00 -0.8717789130E+00
 Determinant of Hessian: -0.3357130600E+17
 Ellipticity of electron density:    0.000011
 eta index:   -1.000011
 Stiffness:   -1.000001
 
 Stress tensor:
 -0.8065446995E+05 -0.1583662931E+00  0.1208779958E+00
 -0.1583662931E+00 -0.8065385228E+05 -0.3913079873E+00
  0.1208779958E+00 -0.3913079873E+00 -0.8065435832E+05
 Eigenvalues of stress tensor: -0.8065458400E+05 -0.8065450158E+05 -0.8065359496E+05
 Eigenvectors (columns) of stress tensor:
 -0.3838746179E+00  0.8968565727E+00  0.2197465945E+00
  0.3694707173E+00  0.3672840203E+00 -0.8535770835E+00
  0.8462456303E+00  0.2464766449E+00  0.4723532542E+00
 Stress tensor stiffness:    1.000012
 Stress tensor polarizability:    0.999988
 
 ----------------   CP    15,     Type (3,-3)   ----------------
 Corresponding nucleus:   155(H )
 Position (Bohr):       -2.944847865430   10.757665209030   14.748382788083
 Position (Angstrom):   -1.558346379962    5.692711271143    7.804508069127
 Density of all electrons:  0.4217893206E+00
 Density of Alpha electrons:  0.2108946603E+00
 Density of Beta electrons:  0.2108946603E+00
 Spin density of electrons:  0.0000000000E+00
 Lagrangian kinetic energy G(r):  0.1904626772E-01
 G(r) in X,Y,Z:  0.7365855047E-02  0.5430287567E-02  0.6250125104E-02
 Hamiltonian kinetic energy K(r):  0.6107532499E+01
 Potential energy density V(r): -0.6126578767E+01
 Energy density E(r) or H(r): -0.6107532499E+01
 Laplacian of electron density: -0.2435394493E+02
 Electron localization function (ELF):  0.9992178679E+00
 Localized orbital locator (LOL):  0.9727977666E+00
 Local information entropy:  0.3870577838E-02
 Interaction region indicator (IRI):  0.2012823117E-13
 Reduced density gradient (RDG):  0.1000000000E+03
 Reduced density gradient with promolecular approximation:  0.1000000000E+03
 Sign(lambda2)*rho: -0.4217893206E+00
 Sign(lambda2)*rho with promolecular approximation: -0.2948539778E+00
 Corr. hole for alpha, ref.:   0.00000   0.00000   0.00000 : -0.2876606536E-04
 Source function, ref.:   0.00000   0.00000   0.00000 :  0.1048095444E+00
 Wavefunction value for orbital       1 :  0.7122372091E-07
 Average local ionization energy (ALIE):  0.5815162258E+00
 van der Waals potential (probe atom: C ):  0.1380125191E+26 kcal/mol
 Delta-g (under promolecular approximation):  0.2299910142E+00
 Delta-g (under Hirshfeld partition):  0.3628976206E+00
 User-defined real space function:  0.1000000000E+01
 ESP from nuclear charges:  0.8552545602E+02
 
 Note: Below information are for electron density
 
 Components of gradient in x/y/z are:
 -0.7112366252E-16  0.6715114576E-14 -0.3943460142E-14
 Norm of gradient is:  0.7787727539E-14
 
 Components of Laplacian in x/y/z are:
 -0.8133778202E+01 -0.8577130240E+01 -0.7643036485E+01
 Total: -0.2435394493E+02
 
 Hessian matrix:
 -0.8133778202E+01  0.1128962459E+00 -0.6589607667E+00
  0.1128962459E+00 -0.8577130240E+01 -0.1631720431E+00
 -0.6589607667E+00 -0.1631720431E+00 -0.7643036485E+01
 Eigenvalues of Hessian: -0.8604874049E+01 -0.8591558272E+01 -0.7157512606E+01
 Eigenvectors (columns) of Hessian:
 -0.5575984699E-01  0.8231884181E+00 -0.5650235994E+00
  0.9899783710E+00 -0.2795482512E-01 -0.1384245381E+00
  0.1297446124E+00  0.5670796735E+00  0.8133799723E+00
 Determinant of Hessian: -0.5291497308E+03
 Ellipticity of electron density:    0.001550
 eta index:   -1.202216
 Stiffness:   -1.200355
 
 Stress tensor:
 -0.2048176261E+01  0.2967303909E-01 -0.1675081232E+00
  0.2967303909E-01 -0.2155143135E+01 -0.4283822418E-01
 -0.1675081232E+00 -0.4283822418E-01 -0.1923259371E+01
 Eigenvalues of stress tensor: -0.2164493556E+01 -0.2162772792E+01 -0.1799312420E+01
 Eigenvectors (columns) of stress tensor:
 -0.8180548984E+00 -0.1110171481E+00 -0.5643238220E+00
 -0.3423571934E-01  0.9888532000E+00 -0.1449043281E+00
 -0.5741202825E+00  0.9921966344E-01  0.8127369560E+00
 Stress tensor stiffness:    1.202956
 Stress tensor polarizability:    0.831286
 
 ----------------   CP    16,     Type (3,-3)   ----------------
 Corresponding nucleus:   157(H )
 Position (Bohr):       13.662930074448   11.980964125070   25.496123668903
 Position (Angstrom):    7.230111229559    6.340053179633   13.491967611948
 Density of all electrons:  0.4054848858E+00
 Density of Alpha electrons:  0.2027424429E+00
 Density of Beta electrons:  0.2027424429E+00
 Spin density of electrons:  0.0000000000E+00
 Lagrangian kinetic energy G(r):  0.2147253546E-01
 G(r) in X,Y,Z:  0.7346061917E-02  0.5504316455E-02  0.8622157090E-02
 Hamiltonian kinetic energy K(r):  0.5891549371E+01
 Potential energy density V(r): -0.5913021907E+01
 Energy density E(r) or H(r): -0.5891549371E+01
 Laplacian of electron density: -0.2348030734E+02
 Electron localization function (ELF):  0.9988668365E+00
 Localized orbital locator (LOL):  0.9674305745E+00
 Local information entropy:  0.3740311607E-02
 Interaction region indicator (IRI):  0.3985731689E-13
 Reduced density gradient (RDG):  0.1000000000E+03
 Reduced density gradient with promolecular approximation:  0.1000000000E+03
 Sign(lambda2)*rho: -0.4054848858E+00
 Sign(lambda2)*rho with promolecular approximation: -0.2938777621E+00
 Corr. hole for alpha, ref.:   0.00000   0.00000   0.00000 : -0.3290317462E-07
 Source function, ref.:   0.00000   0.00000   0.00000 :  0.5967888894E-01
 Wavefunction value for orbital       1 :  0.6615433668E-06
 Average local ionization energy (ALIE):  0.5605674045E+00
 van der Waals potential (probe atom: C ):  0.1792177133E+26 kcal/mol
 Delta-g (under promolecular approximation):  0.2170163214E+00
 Delta-g (under Hirshfeld partition):  0.3300400177E+00
 User-defined real space function:  0.1000000000E+01
 ESP from nuclear charges:  0.9012483851E+02
 
 Note: Below information are for electron density
 
 Components of gradient in x/y/z are:
 -0.7321400430E-14  0.4149892235E-14  0.1213374019E-13
 Norm of gradient is:  0.1476658935E-13
 
 Components of Laplacian in x/y/z are:
 -0.8148819668E+01 -0.8017765790E+01 -0.7313721886E+01
 Total: -0.2348030734E+02
 
 Hessian matrix:
 -0.8148819668E+01  0.1778942226E+00  0.3477099688E+00
  0.1778942226E+00 -0.8017765790E+01  0.5088016444E+00
  0.3477099688E+00  0.5088016444E+00 -0.7313721886E+01
 Eigenvalues of Hessian: -0.8285547896E+01 -0.8272121220E+01 -0.6922638228E+01
 Eigenvectors (columns) of Hessian:
 -0.2724660565E+00 -0.9130466281E+00  0.3034931678E+00
 -0.8089071556E+00  0.3881692141E+00  0.4415811079E+00
  0.5209908460E+00  0.1251819320E+00  0.8443328859E+00
 Determinant of Hessian: -0.4744710931E+03
 Ellipticity of electron density:    0.001623
 eta index:   -1.196877
 Stiffness:   -1.194938
 
 Stress tensor:
 -0.2051897041E+01  0.4642969754E-01  0.8638724966E-01
  0.4642969754E-01 -0.2015450080E+01  0.1256073559E+00
  0.8638724966E-01  0.1256073559E+00 -0.1845674786E+01
 Eigenvalues of stress tensor: -0.2083626250E+01 -0.2082019931E+01 -0.1747375726E+01
 Eigenvectors (columns) of stress tensor:
 -0.9080992630E+00  0.2852765179E+00  0.3065502193E+00
  0.4019274422E+00  0.7992194016E+00  0.4468810573E+00
  0.1175162109E+00 -0.5290233043E+00  0.8404310107E+00
 Stress tensor stiffness:    1.192432
 Stress tensor polarizability:    0.838622
 
 ----------------   CP    17,     Type (3,-3)   ----------------
 Corresponding nucleus:    95(C )
 Position (Bohr):       12.982039505880   10.885428210671   20.327889390340
 Position (Angstrom):    6.869799457554    5.760320540008   10.757055811125
 Density of all electrons:  0.1220234377E+03
 Density of Alpha electrons:  0.6101171886E+02
 Density of Beta electrons:  0.6101171886E+02
 Spin density of electrons:  0.0000000000E+00
 Lagrangian kinetic energy G(r):  0.8621495193E+01
 G(r) in X,Y,Z:  0.3164903831E+01  0.2917249436E+01  0.2539341926E+01
 Hamiltonian kinetic energy K(r):  0.2419682281E+06
 Potential energy density V(r): -0.2419768496E+06
 Energy density E(r) or H(r): -0.2419682281E+06
 Laplacian of electron density: -0.9678384265E+06
 Electron localization function (ELF):  0.9999989995E+00
 Localized orbital locator (LOL):  0.9990007495E+00
 Local information entropy:  0.2825125682E+00
 Interaction region indicator (IRI):  0.3303718652E-11
 Reduced density gradient (RDG):  0.1000000000E+03
 Reduced density gradient with promolecular approximation:  0.1000000000E+03
 Sign(lambda2)*rho: -0.1220234377E+03
 Sign(lambda2)*rho with promolecular approximation: -0.1213897688E+03
 Corr. hole for alpha, ref.:   0.00000   0.00000   0.00000 : -0.7658094207E-04
 Source function, ref.:   0.00000   0.00000   0.00000 :  0.2910494302E+04
 Wavefunction value for orbital       1 : -0.1281445847E-05
 Average local ionization energy (ALIE):  0.9611945868E+01
 van der Waals potential (probe atom: C ):  0.1583538269E+76 kcal/mol
 Delta-g (under promolecular approximation):  0.4192199148E-01
 Delta-g (under Hirshfeld partition):  0.5146623264E-01
 User-defined real space function:  0.1000000000E+01
 ESP from nuclear charges:  0.1838223295E+07
 
 Note: Below information are for electron density
 
 Components of gradient in x/y/z are:
  0.2824073753E-09  0.2475508687E-09  0.5326926678E-09
 Norm of gradient is:  0.6517644026E-09
 
 Components of Laplacian in x/y/z are:
 -0.3226117324E+06 -0.3226126139E+06 -0.3226140803E+06
 Total: -0.9678384265E+06
 
 Hessian matrix:
 -0.3226117324E+06  0.2421987272E+00 -0.7500739923E+00
  0.2421987272E+00 -0.3226126139E+06  0.1453184760E+01
 -0.7500739923E+00  0.1453184760E+01 -0.3226140803E+06
 Eigenvalues of Hessian: -0.3226151470E+06 -0.3226118386E+06 -0.3226114410E+06
 Eigenvectors (columns) of Hessian:
  0.2194215758E+00  0.5330278664E+00 -0.8171508219E+00
 -0.5011800737E+00  0.7801854602E+00  0.3743383248E+00
  0.8370619486E+00  0.3274018040E+00  0.4383324684E+00
 Determinant of Hessian: -0.3357722641E+17
 Ellipticity of electron density:    0.000010
 eta index:   -1.000011
 Stiffness:   -1.000001
 
 Stress tensor:
 -0.8065926290E+05 -0.5363702222E-01  0.2054049490E+00
 -0.5363702222E-01 -0.8065898797E+05 -0.3878396523E+00
  0.2054049490E+00 -0.3878396523E+00 -0.8065859876E+05
 Eigenvalues of stress tensor: -0.8065933945E+05 -0.8065919443E+05 -0.8065831575E+05
 Eigenvectors (columns) of stress tensor:
 -0.8604697130E+00  0.4640213746E+00  0.2104187180E+00
  0.3126229408E+00  0.8069509893E+00 -0.5010957970E+00
  0.4023167532E+00  0.3653960382E+00  0.8394206129E+00
 Stress tensor stiffness:    1.000013
 Stress tensor polarizability:    0.999987
 
 ----------------   CP    18,     Type (3,-3)   ----------------
 Corresponding nucleus:    86(O )
 Position (Bohr):       14.205671410074   12.735867415186   27.045968264492
 Position (Angstrom):    7.517317575787    6.739530797199   14.312110052375
 Density of all electrons:  0.3010732059E+03
 Density of Alpha electrons:  0.1505366029E+03
 Density of Beta electrons:  0.1505366029E+03
 Spin density of electrons:  0.0000000000E+00
 Lagrangian kinetic energy G(r):  0.7616231413E+02
 G(r) in X,Y,Z:  0.2873042297E+02  0.2226390171E+02  0.2516798946E+02
 Hamiltonian kinetic energy K(r):  0.1124696450E+07
 Potential energy density V(r): -0.1124772612E+07
 Energy density E(r) or H(r): -0.1124696450E+07
 Laplacian of electron density: -0.4498481149E+07
 Electron localization function (ELF):  0.9999961532E+00
 Localized orbital locator (LOL):  0.9980425062E+00
 Local information entropy:  0.3678638288E+00
 Interaction region indicator (IRI):  0.1031794491E-11
 Reduced density gradient (RDG):  0.1000000000E+03
 Reduced density gradient with promolecular approximation:  0.1000000000E+03
 Sign(lambda2)*rho: -0.3010732059E+03
 Sign(lambda2)*rho with promolecular approximation: -0.2923734666E+03
 Corr. hole for alpha, ref.:   0.00000   0.00000   0.00000 : -0.3555376562E-03
 Source function, ref.:   0.00000   0.00000   0.00000 :  0.1081564103E+05
 Wavefunction value for orbital       1 : -0.3370807311E-06
 Average local ionization energy (ALIE):  0.1788272464E+02
 van der Waals potential (probe atom: C ):  0.1388783488E+73 kcal/mol
 Delta-g (under promolecular approximation):  0.4744203127E-01
 Delta-g (under Hirshfeld partition):  0.7679096280E-01
 User-defined real space function:  0.1000000000E+01
 ESP from nuclear charges:  0.1463754334E+07
 
 Note: Below information are for electron density
 
 Components of gradient in x/y/z are:
 -0.2059463711E-11 -0.3660798331E-09 -0.4100741968E-09
 Norm of gradient is:  0.5497085887E-09
 
 Components of Laplacian in x/y/z are:
 -0.1499480629E+07 -0.1499506582E+07 -0.1499493939E+07
 Total: -0.4498481149E+07
 
 Hessian matrix:
 -0.1499480629E+07 -0.1474402509E+02 -0.4391522622E+01
 -0.1474402509E+02 -0.1499506582E+07 -0.4135092592E+01
 -0.4391522622E+01 -0.4135092592E+01 -0.1499493939E+07
 Eigenvalues of Hessian: -0.1499514750E+07 -0.1499492706E+07 -0.1499473693E+07
 Eigenvectors (columns) of Hessian:
  0.4110206914E+00  0.8413960633E-04  0.9116260111E+00
  0.8736673564E+00  0.2855211056E+00 -0.3939327971E+00
  0.2603216119E+00 -0.9583724178E+00 -0.1172815722E+00
 Determinant of Hessian: -0.3371583738E+19
 Ellipticity of electron density:    0.000015
 eta index:   -1.000027
 Stiffness:   -1.000013
 
 Stress tensor:
 -0.3749276181E+06  0.3551264128E+01  0.9784730883E+00
  0.3551264128E+01 -0.3749211732E+06  0.5375248427E+00
  0.9784730883E+00  0.5375248427E+00 -0.3749238206E+06
 Eigenvalues of stress tensor: -0.3749292763E+06 -0.3749239163E+06 -0.3749194193E+06
 Eigenvectors (columns) of stress tensor:
 -0.9117416376E+00  0.3309139042E-01  0.4094290490E+00
  0.3912926587E+00 -0.2332778278E+00  0.8902086892E+00
  0.1249689625E+00  0.9718469092E+00  0.1997406906E+00
 Stress tensor stiffness:    1.000026
 Stress tensor polarizability:    0.999974
 
 ----------------   CP    19,     Type (3,-3)   ----------------
 Corresponding nucleus:    42(H )
 Position (Bohr):        5.361486667691   10.666985168797   15.499493135620
 Position (Angstrom):    2.837176561102    5.644725460368    8.201978547918
 Density of all electrons:  0.4535297207E+00
 Density of Alpha electrons:  0.2267648604E+00
 Density of Beta electrons:  0.2267648604E+00
 Spin density of electrons:  0.0000000000E+00
 Lagrangian kinetic energy G(r):  0.4798540641E-02
 G(r) in X,Y,Z:  0.1767443890E-02  0.1494771197E-02  0.1536325554E-02
 Hamiltonian kinetic energy K(r):  0.6909438502E+01
 Potential energy density V(r): -0.6914237043E+01
 Energy density E(r) or H(r): -0.6909438502E+01
 Laplacian of electron density: -0.2761855985E+02
 Electron localization function (ELF):  0.9999608691E+00
 Localized orbital locator (LOL):  0.9937961449E+00
 Local information entropy:  0.4122008228E-02
 Interaction region indicator (IRI):  0.1910952451E-13
 Reduced density gradient (RDG):  0.1000000000E+03
 Reduced density gradient with promolecular approximation:  0.1000000000E+03
 Sign(lambda2)*rho: -0.4535297207E+00
 Sign(lambda2)*rho with promolecular approximation: -0.2990979661E+00
 Corr. hole for alpha, ref.:   0.00000   0.00000   0.00000 : -0.5556586292E-02
 Source function, ref.:   0.00000   0.00000   0.00000 :  0.1123376659E+00
 Wavefunction value for orbital       1 : -0.1270198809E-05
 Average local ionization energy (ALIE):  0.4081954775E+00
 van der Waals potential (probe atom: C ):  0.5593736525E+28 kcal/mol
 Delta-g (under promolecular approximation):  0.1024224300E+00
 Delta-g (under Hirshfeld partition):  0.1938862567E+00
 User-defined real space function:  0.1000000000E+01
 ESP from nuclear charges:  0.1120145284E+03
 
 Note: Below information are for electron density
 
 Components of gradient in x/y/z are:
 -0.4085273786E-15 -0.2013146594E-14 -0.7739902469E-14
 Norm of gradient is:  0.8007855147E-14
 
 Components of Laplacian in x/y/z are:
 -0.9277698227E+01 -0.9195734161E+01 -0.9145127457E+01
 Total: -0.2761855985E+02
 
 Hessian matrix:
 -0.9277698227E+01 -0.1950217528E+00 -0.2160438847E+00
 -0.1950217528E+00 -0.9195734161E+01  0.2693815802E+00
 -0.2160438847E+00  0.2693815802E+00 -0.9145127457E+01
 Eigenvalues of Hessian: -0.9441217127E+01 -0.9435544631E+01 -0.8741798088E+01
 Eigenvectors (columns) of Hessian:
  0.1728488417E+00 -0.8615982279E+00 -0.4772544097E+00
 -0.6624919189E+00 -0.4602622159E+00  0.5909848983E+00
  0.7288537133E+00 -0.2140261346E+00  0.6503576542E+00
 Determinant of Hessian: -0.7787458226E+03
 Ellipticity of electron density:    0.000601
 eta index:   -1.080009
 Stiffness:   -1.079360
 
 Stress tensor:
 -0.2322959445E+01 -0.4907866659E-01 -0.5423793098E-01
 -0.4907866659E-01 -0.2301923083E+01  0.6723351725E-01
 -0.5423793098E-01  0.6723351725E-01 -0.2289354515E+01
 Eigenvalues of stress tensor: -0.2363248782E+01 -0.2362627092E+01 -0.2188361169E+01
 Eigenvectors (columns) of stress tensor:
  0.3219794549E+00 -0.8175159220E+00 -0.4774902595E+00
 -0.5705873502E+00 -0.5700240024E+00  0.5911875443E+00
  0.7554861392E+00 -0.8209965861E-01  0.6500002612E+00
 Stress tensor stiffness:    1.079917
 Stress tensor polarizability:    0.925997
 
 ----------------   CP    20,     Type (3,-3)   ----------------
 Corresponding nucleus:    69(O )
 Position (Bohr):       -1.935315145020   10.964193960756   13.292046932977
 Position (Angstrom):   -1.024124670660    5.802001579953    7.033848323185
 Density of all electrons:  0.3010719138E+03
 Density of Alpha electrons:  0.1505359569E+03
 Density of Beta electrons:  0.1505359569E+03
 Spin density of electrons:  0.0000000000E+00
 Lagrangian kinetic energy G(r):  0.7619736689E+02
 G(r) in X,Y,Z:  0.2804025353E+02  0.2240415191E+02  0.2575296145E+02
 Hamiltonian kinetic energy K(r):  0.1124679488E+07
 Potential energy density V(r): -0.1124755685E+07
 Energy density E(r) or H(r): -0.1124679488E+07
 Laplacian of electron density: -0.4498413163E+07
 Electron localization function (ELF):  0.9999961496E+00
 Localized orbital locator (LOL):  0.9980415930E+00
 Local information entropy:  0.3678638143E+00
 Interaction region indicator (IRI):  0.9167672001E-12
 Reduced density gradient (RDG):  0.1000000000E+03
 Reduced density gradient with promolecular approximation:  0.1000000000E+03
 Sign(lambda2)*rho: -0.3010719138E+03
 Sign(lambda2)*rho with promolecular approximation: -0.2923742088E+03
 Corr. hole for alpha, ref.:   0.00000   0.00000   0.00000 : -0.5378324600E-01
 Source function, ref.:   0.00000   0.00000   0.00000 :  0.2064561848E+05
 Wavefunction value for orbital       1 : -0.1054399608E-05
 Average local ionization energy (ALIE):  0.1790047186E+02
 van der Waals potential (probe atom: C ):  0.1645577621E+73 kcal/mol
 Delta-g (under promolecular approximation):  0.4819167685E-01
 Delta-g (under Hirshfeld partition):  0.7782506755E-01
 User-defined real space function:  0.1000000000E+01
 ESP from nuclear charges:  0.1484596961E+07
 
 Note: Below information are for electron density
 
 Components of gradient in x/y/z are:
 -0.1224542689E-10  0.1651175863E-09  0.4595035463E-09
 Norm of gradient is:  0.4884232559E-09
 
 Components of Laplacian in x/y/z are:
 -0.1499460646E+07 -0.1499482770E+07 -0.1499469747E+07
 Total: -0.4498413163E+07
 
 Hessian matrix:
 -0.1499460646E+07 -0.4739243838E+01  0.1465665169E+02
 -0.4739243838E+01 -0.1499482770E+07  0.8929084010E+01
  0.1465665169E+02  0.8929084010E+01 -0.1499469747E+07
 Eigenvalues of Hessian: -0.1499491748E+07 -0.1499471640E+07 -0.1499449776E+07
 Eigenvectors (columns) of Hessian:
  0.3735674784E+00 -0.4788068778E+00 -0.7944754954E+00
  0.7458008349E+00  0.6643137965E+00 -0.4968193202E-01
 -0.5515690834E+00  0.5739609338E+00 -0.6052605991E+00
 Determinant of Hessian: -0.3371430875E+19
 Ellipticity of electron density:    0.000013
 eta index:   -1.000028
 Stiffness:   -1.000015
 
 Stress tensor:
 -0.3749212419E+06  0.8895293114E+00 -0.3648004503E+01
  0.8895293114E+00 -0.3749155008E+06 -0.1753476869E+01
 -0.3648004503E+01 -0.1753476869E+01 -0.3749189428E+06
 Eigenvalues of stress tensor: -0.3749239300E+06 -0.3749178549E+06 -0.3749139005E+06
 Eigenvectors (columns) of stress tensor:
 -0.7996773872E+00 -0.4843413810E+00 -0.3548654718E+00
 -0.4023340479E-01  0.6329149971E+00 -0.7731751933E+00
 -0.5990804200E+00  0.6040132722E+00  0.5256145140E+00
 Stress tensor stiffness:    1.000027
 Stress tensor polarizability:    0.999973
 
 ----------------   CP    21,     Type (3,-3)   ----------------
 Corresponding nucleus:    96(H )
 Position (Bohr):       11.033825241478   11.432034368330   20.527590303935
 Position (Angstrom):    5.838848866876    6.049572061980   10.862732983596
 Density of all electrons:  0.4547291747E+00
 Density of Alpha electrons:  0.2273645874E+00
 Density of Beta electrons:  0.2273645874E+00
 Spin density of electrons:  0.0000000000E+00
 Lagrangian kinetic energy G(r):  0.4482040525E-02
 G(r) in X,Y,Z:  0.1319311420E-02  0.1667773231E-02  0.1494955874E-02
 Hamiltonian kinetic energy K(r):  0.6921351739E+01
 Potential energy density V(r): -0.6925833779E+01
 Energy density E(r) or H(r): -0.6921351739E+01
 Laplacian of electron density: -0.2766747879E+02
 Electron localization function (ELF):  0.9999661499E+00
 Localized orbital locator (LOL):  0.9942282798E+00
 Local information entropy:  0.4131455697E-02
 Interaction region indicator (IRI):  0.2254977871E-13
 Reduced density gradient (RDG):  0.1000000000E+03
 Reduced density gradient with promolecular approximation:  0.1000000000E+03
 Sign(lambda2)*rho: -0.4547291747E+00
 Sign(lambda2)*rho with promolecular approximation: -0.2992761509E+00
 Corr. hole for alpha, ref.:   0.00000   0.00000   0.00000 : -0.6141468567E-04
 Source function, ref.:   0.00000   0.00000   0.00000 :  0.8481803380E-01
 Wavefunction value for orbital       1 : -0.1120876090E-05
 Average local ionization energy (ALIE):  0.4151996778E+00
 van der Waals potential (probe atom: C ):  0.4875923964E+28 kcal/mol
 Delta-g (under promolecular approximation):  0.1038318546E+00
 Delta-g (under Hirshfeld partition):  0.1972155900E+00
 User-defined real space function:  0.1000000000E+01
 ESP from nuclear charges:  0.1119179184E+03
 
 Note: Below information are for electron density
 
 Components of gradient in x/y/z are:
  0.4145989108E-14  0.6437938290E-14  0.5583641188E-14
 Norm of gradient is:  0.9476989186E-14
 
 Components of Laplacian in x/y/z are:
 -0.8807035560E+01 -0.9406689431E+01 -0.9453753802E+01
 Total: -0.2766747879E+02
 
 Hessian matrix:
 -0.8807035560E+01 -0.1810528319E+00 -0.6593977819E-01
 -0.1810528319E+00 -0.9406689431E+01  0.2107818151E-01
 -0.6593977819E-01  0.2107818151E-01 -0.9453753802E+01
 Eigenvalues of Hessian: -0.9461951065E+01 -0.9455715288E+01 -0.8749812440E+01
 Eigenvectors (columns) of Hessian:
 -0.4427333914E-01 -0.2812228458E+00 -0.9586206666E+00
 -0.4793696123E+00 -0.8358968465E+00  0.2673597517E+00
  0.8764956624E+00 -0.4713705263E+00  0.9780174200E-01
 Determinant of Hessian: -0.7828414784E+03
 Ellipticity of electron density:    0.000659
 eta index:   -1.081389
 Stiffness:   -1.080676
 
 Stress tensor:
 -0.2204397513E+01 -0.4571835328E-01 -0.1636829041E-01
 -0.4571835328E-01 -0.2355007904E+01  0.4759652925E-02
 -0.1636829041E-01  0.4759652925E-02 -0.2366428362E+01
 Eigenvalues of stress tensor: -0.2368157835E+01 -0.2367716443E+01 -0.2189959501E+01
 Eigenvectors (columns) of stress tensor:
 -0.3347712952E-01 -0.2830191399E+00 -0.9585298369E+00
 -0.4410160977E+00 -0.8564624547E+00  0.2682850449E+00
  0.8968746196E+00 -0.4317085014E+00  0.9614409214E-01
 Stress tensor stiffness:    1.081371
 Stress tensor polarizability:    0.924752
 
 ----------------   CP    22,     Type (3,-3)   ----------------
 Corresponding nucleus:    44(H )
 Position (Bohr):        9.807271426562    9.532616250115   12.138925754755
 Position (Angstrom):    5.189784540077    5.044443279844    6.423642874260
 Density of all electrons:  0.4526203945E+00
 Density of Alpha electrons:  0.2263101972E+00
 Density of Beta electrons:  0.2263101972E+00
 Spin density of electrons:  0.0000000000E+00
 Lagrangian kinetic energy G(r):  0.4884581198E-02
 G(r) in X,Y,Z:  0.1607453052E-02  0.1748790335E-02  0.1528337811E-02
 Hamiltonian kinetic energy K(r):  0.6903975070E+01
 Potential energy density V(r): -0.6908859651E+01
 Energy density E(r) or H(r): -0.6903975070E+01
 Laplacian of electron density: -0.2759636196E+02
 Electron localization function (ELF):  0.9999591841E+00
 Localized orbital locator (LOL):  0.9936645856E+00
 Local information entropy:  0.4114843384E-02
 Interaction region indicator (IRI):  0.2142033326E-13
 Reduced density gradient (RDG):  0.1000000000E+03
 Reduced density gradient with promolecular approximation:  0.1000000000E+03
 Sign(lambda2)*rho: -0.4526203945E+00
 Sign(lambda2)*rho with promolecular approximation: -0.2994469812E+00
 Corr. hole for alpha, ref.:   0.00000   0.00000   0.00000 : -0.6230973511E-02
 Source function, ref.:   0.00000   0.00000   0.00000 :  0.1200893176E+00
 Wavefunction value for orbital       1 : -0.2201638564E-06
 Average local ionization energy (ALIE):  0.4192828168E+00
 van der Waals potential (probe atom: C ):  0.5337464445E+28 kcal/mol
 Delta-g (under promolecular approximation):  0.1030856512E+00
 Delta-g (under Hirshfeld partition):  0.1947945748E+00
 User-defined real space function:  0.1000000000E+01
 ESP from nuclear charges:  0.1057170956E+03
 
 Note: Below information are for electron density
 
 Components of gradient in x/y/z are:
 -0.7591149931E-14  0.4192392961E-14  0.2239528007E-14
 Norm of gradient is:  0.8956405624E-14
 
 Components of Laplacian in x/y/z are:
 -0.9244944466E+01 -0.9169925981E+01 -0.9181491509E+01
 Total: -0.2759636196E+02
 
 Hessian matrix:
 -0.9244944466E+01 -0.2204059952E+00 -0.2183694982E+00
 -0.2204059952E+00 -0.9169925981E+01  0.2560226258E+00
 -0.2183694982E+00  0.2560226258E+00 -0.9181491509E+01
 Eigenvalues of Hessian: -0.9434006465E+01 -0.9430386698E+01 -0.8731968793E+01
 Eigenvectors (columns) of Hessian:
 -0.6688055567E+00 -0.5337258392E+00  0.5175286039E+00
  0.1481087584E+00 -0.7778306336E+00 -0.6107727083E+00
 -0.7285347781E+00  0.3318376622E+00 -0.5992669213E+00
 Determinant of Hessian: -0.7768512091E+03
 Ellipticity of electron density:    0.000384
 eta index:   -1.080399
 Stiffness:   -1.079984
 
 Stress tensor:
 -0.2314451023E+01 -0.5537781664E-01 -0.5425601967E-01
 -0.5537781664E-01 -0.2295979076E+01  0.6440804433E-01
 -0.5425601967E-01  0.6440804433E-01 -0.2298429553E+01
 Eigenvalues of stress tensor: -0.2361629908E+01 -0.2361234788E+01 -0.2185994955E+01
 Eigenvectors (columns) of stress tensor:
 -0.1046314652E+00 -0.8497397511E+00 -0.5167152135E+00
 -0.7400477300E+00 -0.2805620349E+00  0.6112399708E+00
  0.6643655724E+00 -0.4463488545E+00  0.5994923571E+00
 Stress tensor stiffness:    1.080346
 Stress tensor polarizability:    0.925630
 
 ----------------   CP    23,     Type (3,-3)   ----------------
 Corresponding nucleus:    92(H )
 Position (Bohr):       13.266122437994    9.660695617923   13.961613381969
 Position (Angstrom):    7.020129671235    5.112219962475    7.388167629176
 Density of all electrons:  0.4570848679E+00
 Density of Alpha electrons:  0.2285424339E+00
 Density of Beta electrons:  0.2285424339E+00
 Spin density of electrons:  0.0000000000E+00
 Lagrangian kinetic energy G(r):  0.4198369845E-02
 G(r) in X,Y,Z:  0.1302304586E-02  0.1298787502E-02  0.1597277757E-02
 Hamiltonian kinetic energy K(r):  0.6955677506E+01
 Potential energy density V(r): -0.6959875876E+01
 Energy density E(r) or H(r): -0.6955677506E+01
 Laplacian of electron density: -0.2780591655E+02
 Electron localization function (ELF):  0.9999707974E+00
 Localized orbital locator (LOL):  0.9946377265E+00
 Local information entropy:  0.4149999116E-02
 Interaction region indicator (IRI):  0.2191464694E-13
 Reduced density gradient (RDG):  0.1000000000E+03
 Reduced density gradient with promolecular approximation:  0.1000000000E+03
 Sign(lambda2)*rho: -0.4570848679E+00
 Sign(lambda2)*rho with promolecular approximation: -0.2987162200E+00
 Corr. hole for alpha, ref.:   0.00000   0.00000   0.00000 : -0.1229456738E-05
 Source function, ref.:   0.00000   0.00000   0.00000 :  0.1026959719E+00
 Wavefunction value for orbital       1 : -0.5144490313E-06
 Average local ionization energy (ALIE):  0.4257681679E+00
 van der Waals potential (probe atom: C ):  0.4013009710E+28 kcal/mol
 Delta-g (under promolecular approximation):  0.1036799810E+00
 Delta-g (under Hirshfeld partition):  0.1988331990E+00
 User-defined real space function:  0.1000000000E+01
 ESP from nuclear charges:  0.1025394602E+03
 
 Note: Below information are for electron density
 
 Components of gradient in x/y/z are:
 -0.5925815394E-14  0.4467780312E-14  0.5542441506E-14
 Norm of gradient is:  0.9262559411E-14
 
 Components of Laplacian in x/y/z are:
 -0.9467569568E+01 -0.9301358659E+01 -0.9036988319E+01
 Total: -0.2780591655E+02
 
 Hessian matrix:
 -0.9467569568E+01 -0.1017959679E+00 -0.1496426328E+00
 -0.1017959679E+00 -0.9301358659E+01  0.3173785492E+00
 -0.1496426328E+00  0.3173785492E+00 -0.9036988319E+01
 Eigenvalues of Hessian: -0.9515946945E+01 -0.9512090374E+01 -0.8777879227E+01
 Eigenvectors (columns) of Hessian:
 -0.8486009055E+00 -0.4641727318E+00 -0.2538113043E+00
 -0.5227542281E+00  0.6620232207E+00  0.5370784600E+00
  0.8126819887E-01 -0.5884462000E+00  0.8044417627E+00
 Determinant of Hessian: -0.7945433206E+03
 Ellipticity of electron density:    0.000405
 eta index:   -1.084083
 Stiffness:   -1.083643
 
 Stress tensor:
 -0.2369497001E+01 -0.2518332014E-01 -0.3745783564E-01
 -0.2518332014E-01 -0.2327937240E+01  0.7951503816E-01
 -0.3745783564E-01  0.7951503816E-01 -0.2262441635E+01
 Eigenvalues of stress tensor: -0.2381367383E+01 -0.2381148807E+01 -0.2197359686E+01
 Eigenvectors (columns) of stress tensor:
 -0.8860867147E+00 -0.3879676312E+00 -0.2536364547E+00
 -0.4625367380E+00  0.7044715836E+00  0.5383117627E+00
  0.3016786449E-01 -0.5943070797E+00  0.8036721937E+00
 Stress tensor stiffness:    1.083740
 Stress tensor polarizability:    0.922730
 
 ----------------   CP    24,     Type (3,-3)   ----------------
 Corresponding nucleus:    91(C )
 Position (Bohr):       12.761678715318   10.746611390241   15.603656876633
 Position (Angstrom):    6.753189549012    5.686861842146    8.257099625864
 Density of all electrons:  0.1220591176E+03
 Density of Alpha electrons:  0.6102955878E+02
 Density of Beta electrons:  0.6102955878E+02
 Spin density of electrons:  0.0000000000E+00
 Lagrangian kinetic energy G(r):  0.8344140401E+01
 G(r) in X,Y,Z:  0.2276424381E+01  0.2673413841E+01  0.3394302179E+01
 Hamiltonian kinetic energy K(r):  0.2420566529E+06
 Potential energy density V(r): -0.2420649970E+06
 Energy density E(r) or H(r): -0.2420566529E+06
 Laplacian of electron density: -0.9681932350E+06
 Electron localization function (ELF):  0.9999990637E+00
 Localized orbital locator (LOL):  0.9990333351E+00
 Local information entropy:  0.2825519730E+00
 Interaction region indicator (IRI):  0.1396450492E-11
 Reduced density gradient (RDG):  0.1000000000E+03
 Reduced density gradient with promolecular approximation:  0.1000000000E+03
 Sign(lambda2)*rho: -0.1220591176E+03
 Sign(lambda2)*rho with promolecular approximation: -0.1213860672E+03
 Corr. hole for alpha, ref.:   0.00000   0.00000   0.00000 : -0.2046017118E-01
 Source function, ref.:   0.00000   0.00000   0.00000 :  0.3372795956E+04
 Wavefunction value for orbital       1 :  0.2012028382E-05
 Average local ionization energy (ALIE):  0.9659936820E+01
 van der Waals potential (probe atom: C ):  0.5259341541E+74 kcal/mol
 Delta-g (under promolecular approximation):  0.4720553318E-01
 Delta-g (under Hirshfeld partition):  0.5429372710E-01
 User-defined real space function:  0.1000000000E+01
 ESP from nuclear charges:  0.1384135665E+07
 
 Note: Below information are for electron density
 
 Components of gradient in x/y/z are:
  0.1902171753E-09  0.4348044147E-10 -0.1946098560E-09
 Norm of gradient is:  0.2755832336E-09
 
 Components of Laplacian in x/y/z are:
 -0.3227330387E+06 -0.3227314496E+06 -0.3227287467E+06
 Total: -0.9681932350E+06
 
 Hessian matrix:
 -0.3227330387E+06 -0.5338810413E+00 -0.1135578277E+00
 -0.5338810413E+00 -0.3227314496E+06  0.2626230594E+00
 -0.1135578277E+00  0.2626230594E+00 -0.3227287467E+06
 Eigenvalues of Hessian: -0.3227332016E+06 -0.3227313183E+06 -0.3227287150E+06
 Eigenvectors (columns) of Hessian:
 -0.9568516040E+00 -0.2879712834E+00 -0.3882715413E-01
 -0.2904861667E+00  0.9513158001E+00  0.1030341472E+00
 -0.7266009597E-02 -0.1098671402E+00  0.9939197234E+00
 Determinant of Hessian: -0.3361416807E+17
 Ellipticity of electron density:    0.000006
 eta index:   -1.000014
 Stiffness:   -1.000008
 
 Stress tensor:
 -0.8068781252E+05  0.1244121585E+00  0.3599273406E-01
  0.1244121585E+00 -0.8068820923E+05 -0.8881206518E-01
  0.3599273406E-01 -0.8881206518E-01 -0.8068897528E+05
 Eigenvalues of stress tensor: -0.8068898759E+05 -0.8068823279E+05 -0.8068777665E+05
 Eigenvectors (columns) of stress tensor:
 -0.4309127676E-01 -0.2715075433E+00  0.9614711622E+00
  0.1200570620E+00  0.9539840416E+00  0.2747739984E+00
  0.9918313585E+00 -0.1272717654E+00  0.8511992401E-02
 Stress tensor stiffness:    1.000015
 Stress tensor polarizability:    0.999985
 
 ----------------   CP    25,     Type (3,-3)   ----------------
 Corresponding nucleus:    43(C )
 Position (Bohr):        8.741524007600   10.778857398505   13.348251026897
 Position (Angstrom):    4.625815293383    5.703925694862    7.063590248846
 Density of all electrons:  0.1220329398E+03
 Density of Alpha electrons:  0.6101646989E+02
 Density of Beta electrons:  0.6101646989E+02
 Spin density of electrons:  0.0000000000E+00
 Lagrangian kinetic energy G(r):  0.8604378188E+01
 G(r) in X,Y,Z:  0.2919681044E+01  0.3125211065E+01  0.2559486079E+01
 Hamiltonian kinetic energy K(r):  0.2419916853E+06
 Potential energy density V(r): -0.2420002897E+06
 Energy density E(r) or H(r): -0.2419916853E+06
 Laplacian of electron density: -0.9679323236E+06
 Electron localization function (ELF):  0.9999990037E+00
 Localized orbital locator (LOL):  0.9990028607E+00
 Local information entropy:  0.2825230635E+00
 Interaction region indicator (IRI):  0.9353319479E-12
 Reduced density gradient (RDG):  0.1000000000E+03
 Reduced density gradient with promolecular approximation:  0.1000000000E+03
 Sign(lambda2)*rho: -0.1220329398E+03
 Sign(lambda2)*rho with promolecular approximation: -0.1213895819E+03
 Corr. hole for alpha, ref.:   0.00000   0.00000   0.00000 : -0.1783689637E+00
 Source function, ref.:   0.00000   0.00000   0.00000 :  0.4000189834E+04
 Wavefunction value for orbital       1 : -0.1013839110E-06
 Average local ionization energy (ALIE):  0.9616098114E+01
 van der Waals potential (probe atom: C ):  0.5144738372E+75 kcal/mol
 Delta-g (under promolecular approximation):  0.4231313382E-01
 Delta-g (under Hirshfeld partition):  0.5197239276E-01
 User-defined real space function:  0.1000000000E+01
 ESP from nuclear charges:  0.1673830572E+07
 
 Note: Below information are for electron density
 
 Components of gradient in x/y/z are:
  0.9564234127E-10  0.1263280591E-09 -0.9459799610E-10
 Norm of gradient is:  0.1845400142E-09
 
 Components of Laplacian in x/y/z are:
 -0.3226439263E+06 -0.3226431085E+06 -0.3226452888E+06
 Total: -0.9679323236E+06
 
 Hessian matrix:
 -0.3226439263E+06 -0.5891553464E+00 -0.1682427701E+01
 -0.5891553464E+00 -0.3226431085E+06 -0.4968680517E+00
 -0.1682427701E+01 -0.4968680517E+00 -0.3226452888E+06
 Eigenvalues of Hessian: -0.3226465814E+06 -0.3226430920E+06 -0.3226426502E+06
 Eigenvectors (columns) of Hessian:
  0.5561117503E+00  0.3695875251E+00  0.7444090156E+00
  0.2094088250E+00  0.8044751697E+00 -0.5558485813E+00
  0.8042932706E+00 -0.4649997447E+00 -0.3699832054E+00
 Determinant of Hessian: -0.3358700008E+17
 Ellipticity of electron density:    0.000011
 eta index:   -1.000012
 Stiffness:   -1.000001
 
 Stress tensor:
 -0.8066682094E+05  0.1670100616E+00  0.4565848672E+00
  0.1670100616E+00 -0.8066702755E+05  0.1289162508E+00
  0.4565848672E+00  0.1289162508E+00 -0.8066644117E+05
 Eigenvalues of stress tensor: -0.8066716952E+05 -0.8066702658E+05 -0.8066609356E+05
 Eigenvectors (columns) of stress tensor:
 -0.7511921675E+00  0.3589726477E+00  0.5539394965E+00
  0.5434090308E+00  0.8127139981E+00  0.2102441020E+00
  0.3747225009E+00 -0.4589494476E+00  0.8055733684E+00
 Stress tensor stiffness:    1.000013
 Stress tensor polarizability:    0.999987
 
 ----------------   CP    26,     Type (3,-3)   ----------------
 Corresponding nucleus:   178(N )
 Position (Bohr):        6.728647882317   13.978865513328   23.868214040649
 Position (Angstrom):    3.560647119513    7.397297063931   12.630514935266
 Density of all electrons:  0.1979061489E+03
 Density of Alpha electrons:  0.9895307446E+02
 Density of Beta electrons:  0.9895307446E+02
 Spin density of electrons:  0.0000000000E+00
 Lagrangian kinetic energy G(r):  0.2921580929E+02
 G(r) in X,Y,Z:  0.1075924378E+02  0.9282839656E+01  0.9173725856E+01
 Hamiltonian kinetic energy K(r):  0.5523033941E+06
 Potential energy density V(r): -0.5523326099E+06
 Energy density E(r) or H(r): -0.5523033941E+06
 Laplacian of electron density: -0.2209096713E+07
 Electron localization function (ELF):  0.9999977079E+00
 Localized orbital locator (LOL):  0.9984883189E+00
 Local information entropy:  0.3423349538E+00
 Interaction region indicator (IRI):  0.3837965572E-11
 Reduced density gradient (RDG):  0.1000000000E+03
 Reduced density gradient with promolecular approximation:  0.1000000000E+03
 Sign(lambda2)*rho: -0.1979061489E+03
 Sign(lambda2)*rho with promolecular approximation: -0.1931711786E+03
 Corr. hole for alpha, ref.:   0.00000   0.00000   0.00000 : -0.2171003838E-03
 Source function, ref.:   0.00000   0.00000   0.00000 :  0.6175353760E+04
 Wavefunction value for orbital       1 :  0.1658059868E-05
 Average local ionization energy (ALIE):  0.1346312290E+02
 van der Waals potential (probe atom: C ):  0.1275744242E+81 kcal/mol
 Delta-g (under promolecular approximation):  0.5121360060E-01
 Delta-g (under Hirshfeld partition):  0.7641989634E-01
 User-defined real space function:  0.1000000000E+01
 ESP from nuclear charges:  0.5738817106E+07
 
 Note: Below information are for electron density
 
 Components of gradient in x/y/z are:
 -0.2429764168E-09  0.3124370762E-09 -0.1226584612E-08
 Norm of gradient is:  0.1288861620E-08
 
 Components of Laplacian in x/y/z are:
 -0.7363610818E+06 -0.7363675802E+06 -0.7363680513E+06
 Total: -0.2209096713E+07
 
 Hessian matrix:
 -0.7363610818E+06 -0.3189750145E+01 -0.3269558730E+01
 -0.3189750145E+01 -0.7363675802E+06  0.1672300387E+01
 -0.3269558730E+01  0.1672300387E+01 -0.7363680513E+06
 Eigenvalues of Hessian: -0.7363695622E+06 -0.7363687607E+06 -0.7363583904E+06
 Eigenvectors (columns) of Hessian:
  0.1486846227E+00 -0.4855011957E+00 -0.8614995484E+00
 -0.4869299716E+00 -0.7941935846E+00  0.3635323273E+00
  0.8606927940E+00 -0.3654382838E+00  0.3544894569E+00
 Determinant of Hessian: -0.3992826363E+18
 Ellipticity of electron density:    0.000001
 eta index:   -1.000015
 Stiffness:   -1.000014
 
 Stress tensor:
 -0.1841117889E+06  0.6561768763E+00  0.6617281240E+00
  0.6561768763E+00 -0.1841104607E+06 -0.3628171679E+00
  0.6617281240E+00 -0.3628171679E+00 -0.1841103603E+06
 Eigenvalues of stress tensor: -0.1841123426E+06 -0.1841102310E+06 -0.1841100363E+06
 Eigenvectors (columns) of stress tensor:
  0.8596473091E+00  0.4979972078E+00  0.1140407162E+00
 -0.3680533486E+00  0.7584920520E+00 -0.5377978613E+00
 -0.3543208101E+00  0.4203434169E+00  0.8353251914E+00
 Stress tensor stiffness:    1.000013
 Stress tensor polarizability:    0.999987
 
 ----------------   CP    27,     Type (3,-3)   ----------------
 Corresponding nucleus:    52(O )
 Position (Bohr):       10.161468357357   11.342830077592   15.567632398067
 Position (Angstrom):    5.377217484025    6.002367184207    8.238036292772
 Density of all electrons:  0.3011193897E+03
 Density of Alpha electrons:  0.1505596948E+03
 Density of Beta electrons:  0.1505596948E+03
 Spin density of electrons:  0.0000000000E+00
 Lagrangian kinetic energy G(r):  0.7643910804E+02
 G(r) in X,Y,Z:  0.2173747381E+02  0.2967460959E+02  0.2502702464E+02
 Hamiltonian kinetic energy K(r):  0.1124898351E+07
 Potential energy density V(r): -0.1124974790E+07
 Energy density E(r) or H(r): -0.1124898351E+07
 Laplacian of electron density: -0.4499287646E+07
 Electron localization function (ELF):  0.9999961272E+00
 Localized orbital locator (LOL):  0.9980359073E+00
 Local information entropy:  0.3678643412E+00
 Interaction region indicator (IRI):  0.2636270359E-11
 Reduced density gradient (RDG):  0.1000000000E+03
 Reduced density gradient with promolecular approximation:  0.1000000000E+03
 Sign(lambda2)*rho: -0.3011193897E+03
 Sign(lambda2)*rho with promolecular approximation: -0.2923753704E+03
 Corr. hole for alpha, ref.:   0.00000   0.00000   0.00000 : -0.1401036618E-01
 Source function, ref.:   0.00000   0.00000   0.00000 :  0.1644079109E+05
 Wavefunction value for orbital       1 :  0.7268671252E-08
 Average local ionization energy (ALIE):  0.1789906621E+02
 van der Waals potential (probe atom: C ):  0.2152598495E+73 kcal/mol
 Delta-g (under promolecular approximation):  0.4260823934E-01
 Delta-g (under Hirshfeld partition):  0.7214247777E-01
 User-defined real space function:  0.1000000000E+01
 ESP from nuclear charges:  0.1518209109E+07
 
 Note: Below information are for electron density
 
 Components of gradient in x/y/z are:
 -0.5843403539E-10 -0.8415752539E-09 -0.1123250160E-08
 Norm of gradient is:  0.1404761320E-08
 
 Components of Laplacian in x/y/z are:
 -0.1499778097E+07 -0.1499745719E+07 -0.1499763829E+07
 Total: -0.4499287646E+07
 
 Hessian matrix:
 -0.1499778097E+07  0.3641574965E+01 -0.1320661845E+02
  0.3641574965E+01 -0.1499745719E+07 -0.5593791570E+01
 -0.1320661845E+02 -0.5593791570E+01 -0.1499763829E+07
 Eigenvalues of Hessian: -0.1499785975E+07 -0.1499759242E+07 -0.1499742429E+07
 Eigenvectors (columns) of Hessian:
  0.8596069526E+00  0.4556626777E+00 -0.2311869614E+00
 -0.6766533063E-02 -0.4422682835E+00 -0.8968572793E+00
  0.5109110500E+00 -0.7725090870E+00  0.3770936349E+00
 Determinant of Hessian: -0.3373397457E+19
 Ellipticity of electron density:    0.000018
 eta index:   -1.000029
 Stiffness:   -1.000011
 
 Stress tensor:
 -0.3749879993E+06 -0.1029193165E+01  0.2857294001E+01
 -0.1029193165E+01 -0.3749957791E+06  0.1624239486E+01
  0.2857294001E+01  0.1624239486E+01 -0.3749910114E+06
 Eigenvalues of stress tensor: -0.3749967092E+06 -0.3749918053E+06 -0.3749862752E+06
 Eigenvectors (columns) of stress tensor:
 -0.2280716710E+00 -0.4621854888E+00 -0.8569526748E+00
 -0.9001964795E+00  0.4354583773E+00  0.4722282165E-02
  0.3709846509E+00  0.7725027997E+00 -0.5153734696E+00
 Stress tensor stiffness:    1.000028
 Stress tensor polarizability:    0.999972
 
 ----------------   CP    28,     Type (3,-3)   ----------------
 Corresponding nucleus:   172(O )
 Position (Bohr):        5.403177497040   13.485603180084   19.850872161559
 Position (Angstrom):    2.859238397897    7.136273878182   10.504629164446
 Density of all electrons:  0.3013514956E+03
 Density of Alpha electrons:  0.1506757478E+03
 Density of Beta electrons:  0.1506757478E+03
 Spin density of electrons:  0.0000000000E+00
 Lagrangian kinetic energy G(r):  0.7598800987E+02
 G(r) in X,Y,Z:  0.2344381045E+02  0.2667396182E+02  0.2587023759E+02
 Hamiltonian kinetic energy K(r):  0.1125783374E+07
 Potential energy density V(r): -0.1125859362E+07
 Energy density E(r) or H(r): -0.1125783374E+07
 Laplacian of electron density: -0.4502829542E+07
 Electron localization function (ELF):  0.9999961825E+00
 Localized orbital locator (LOL):  0.9980499765E+00
 Local information entropy:  0.3678667866E+00
 Interaction region indicator (IRI):  0.2512218395E-11
 Reduced density gradient (RDG):  0.1000000000E+03
 Reduced density gradient with promolecular approximation:  0.1000000000E+03
 Sign(lambda2)*rho: -0.3013514956E+03
 Sign(lambda2)*rho with promolecular approximation: -0.2923729668E+03
 Corr. hole for alpha, ref.:   0.00000   0.00000   0.00000 : -0.6502007613E-03
 Source function, ref.:   0.00000   0.00000   0.00000 :  0.1456657404E+05
 Wavefunction value for orbital       1 : -0.1175605349E-04
 Average local ionization energy (ALIE):  0.1783845406E+02
 van der Waals potential (probe atom: C ):  0.1587994488E+73 kcal/mol
 Delta-g (under promolecular approximation):  0.5613029601E-01
 Delta-g (under Hirshfeld partition):  0.9163940048E-01
 User-defined real space function:  0.1000000000E+01
 ESP from nuclear charges:  0.1480207876E+07
 
 Note: Below information are for electron density
 
 Components of gradient in x/y/z are:
 -0.3554556649E-10  0.1665649840E-09 -0.1328924748E-08
 Norm of gradient is:  0.1339794151E-08
 
 Components of Laplacian in x/y/z are:
 -0.1500950920E+07 -0.1500937817E+07 -0.1500940805E+07
 Total: -0.4502829542E+07
 
 Hessian matrix:
 -0.1500950920E+07  0.1138694383E+01 -0.2002955160E+01
  0.1138694383E+01 -0.1500937817E+07 -0.1347110742E+02
 -0.2002955160E+01 -0.1347110742E+02 -0.1500940805E+07
 Eigenvalues of Hessian: -0.1500953129E+07 -0.1500950845E+07 -0.1500925569E+07
 Eigenvectors (columns) of Hessian:
  0.3388493883E+00 -0.9369100996E+00  0.8591016974E-01
  0.6071221929E+00  0.2875014079E+00  0.7407736384E+00
  0.7187375981E+00  0.1988527236E+00 -0.6662385905E+00
 Determinant of Hessian: -0.3381370474E+19
 Ellipticity of electron density:    0.000002
 eta index:   -1.000018
 Stiffness:   -1.000017
 
 Stress tensor:
 -0.3752846177E+06 -0.1599340112E+00  0.6576006368E+00
 -0.1599340112E+00 -0.3752878021E+06  0.3539892760E+01
  0.6576006368E+00  0.3539892760E+01 -0.3752869418E+06
 Eigenvalues of stress tensor: -0.3752909865E+06 -0.3752847295E+06 -0.3752836456E+06
 Eigenvectors (columns) of stress tensor:
  0.8721487821E-01  0.9194468707E+00 -0.3834201571E+00
  0.7425687245E+00 -0.3165709039E+00 -0.5902326256E+00
 -0.6640672063E+00 -0.2332387505E+00 -0.7103621828E+00
 Stress tensor stiffness:    1.000020
 Stress tensor polarizability:    0.999980
 
 ----------------   CP    29,     Type (3,-3)   ----------------
 Corresponding nucleus:   158(H )
 Position (Bohr):       11.769060785764   15.579316625438   30.020217179950
 Position (Angstrom):    6.227918761559    8.244219319624   15.886014797988
 Density of all electrons:  0.4207200793E+00
 Density of Alpha electrons:  0.2103600397E+00
 Density of Beta electrons:  0.2103600397E+00
 Spin density of electrons:  0.0000000000E+00
 Lagrangian kinetic energy G(r):  0.1906519118E-01
 G(r) in X,Y,Z:  0.7464711627E-02  0.6192470512E-02  0.5408009043E-02
 Hamiltonian kinetic energy K(r):  0.6093419441E+01
 Potential energy density V(r): -0.6112484632E+01
 Energy density E(r) or H(r): -0.6093419441E+01
 Laplacian of electron density: -0.2429741700E+02
 Electron localization function (ELF):  0.9992096615E+00
 Localized orbital locator (LOL):  0.9726592005E+00
 Local information entropy:  0.3862058714E-02
 Interaction region indicator (IRI):  0.3750571015E-13
 Reduced density gradient (RDG):  0.1000000000E+03
 Reduced density gradient with promolecular approximation:  0.1000000000E+03
 Sign(lambda2)*rho: -0.4207200793E+00
 Sign(lambda2)*rho with promolecular approximation: -0.2948138161E+00
 Corr. hole for alpha, ref.:   0.00000   0.00000   0.00000 : -0.3408464481E-07
 Source function, ref.:   0.00000   0.00000   0.00000 :  0.5399229992E-01
 Wavefunction value for orbital       1 : -0.8786497811E-07
 Average local ionization energy (ALIE):  0.5800719983E+00
 van der Waals potential (probe atom: C ):  0.1392035206E+26 kcal/mol
 Delta-g (under promolecular approximation):  0.2293803793E+00
 Delta-g (under Hirshfeld partition):  0.3610863267E+00
 User-defined real space function:  0.1000000000E+01
 ESP from nuclear charges:  0.8654992771E+02
 
 Note: Below information are for electron density
 
 Components of gradient in x/y/z are:
 -0.9406538048E-15  0.1344410694E-14 -0.1437738817E-13
 Norm of gradient is:  0.1447071388E-13
 
 Components of Laplacian in x/y/z are:
 -0.8295545418E+01 -0.7470808575E+01 -0.8531063006E+01
 Total: -0.2429741700E+02
 
 Hessian matrix:
 -0.8295545418E+01  0.5514048885E+00 -0.1189039809E+00
  0.5514048885E+00 -0.7470808575E+01 -0.2431608115E+00
 -0.1189039809E+00 -0.2431608115E+00 -0.8531063006E+01
 Eigenvalues of Hessian: -0.8584308325E+01 -0.8571213142E+01 -0.7141895532E+01
 Eigenvectors (columns) of Hessian:
 -0.9245789583E-01  0.8935919372E+00 -0.4392550366E+00
  0.2559202900E+00 -0.4049983721E+00 -0.8777705416E+00
  0.9622662535E+00  0.1935710937E+00  0.1912430104E+00
 Determinant of Hessian: -0.5254859347E+03
 Ellipticity of electron density:    0.001528
 eta index:   -1.201965
 Stiffness:   -1.200131
 
 Stress tensor:
 -0.2088815778E+01  0.1402089263E+00 -0.3178546929E-01
  0.1402089263E+00 -0.1880087085E+01 -0.6246232379E-01
 -0.3178546929E-01 -0.6246232379E-01 -0.2143581770E+01
 Eigenvalues of stress tensor: -0.2159318787E+01 -0.2157614248E+01 -0.1795551598E+01
 Eigenvectors (columns) of stress tensor:
 -0.8914361598E+00 -0.1076210903E+00  0.4401809560E+00
  0.3999640148E+00  0.2697382111E+00  0.8759395438E+00
 -0.2130031924E+00  0.9569007255E+00 -0.1974098317E+00
 Stress tensor stiffness:    1.202594
 Stress tensor polarizability:    0.831536
 
 ----------------   CP    30,     Type (3,-3)   ----------------
 Corresponding nucleus:   154(H )
 Position (Bohr):       -7.225429953695   13.325103890644   13.306457831484
 Position (Angstrom):   -3.823532870471    7.051341311844    7.041474242263
 Density of all electrons:  0.4224486460E+00
 Density of Alpha electrons:  0.2112243230E+00
 Density of Beta electrons:  0.2112243230E+00
 Spin density of electrons:  0.0000000000E+00
 Lagrangian kinetic energy G(r):  0.1906240342E-01
 G(r) in X,Y,Z:  0.5344347224E-02  0.6845367959E-02  0.6872688235E-02
 Hamiltonian kinetic energy K(r):  0.6113355562E+01
 Potential energy density V(r): -0.6132417965E+01
 Energy density E(r) or H(r): -0.6113355562E+01
 Laplacian of electron density: -0.2437717263E+02
 Electron localization function (ELF):  0.9992206091E+00
 Localized orbital locator (LOL):  0.9728442067E+00
 Local information entropy:  0.3875829344E-02
 Interaction region indicator (IRI):  0.2164070128E-13
 Reduced density gradient (RDG):  0.1000000000E+03
 Reduced density gradient with promolecular approximation:  0.1000000000E+03
 Sign(lambda2)*rho: -0.4224486460E+00
 Sign(lambda2)*rho with promolecular approximation: -0.2949080140E+00
 Corr. hole for alpha, ref.:   0.00000   0.00000   0.00000 : -0.1379477836E-03
 Source function, ref.:   0.00000   0.00000   0.00000 :  0.9617640893E-01
 Wavefunction value for orbital       1 :  0.8558230229E-06
 Average local ionization energy (ALIE):  0.5863626076E+00
 van der Waals potential (probe atom: C ):  0.1238801496E+26 kcal/mol
 Delta-g (under promolecular approximation):  0.2319294034E+00
 Delta-g (under Hirshfeld partition):  0.3670529939E+00
 User-defined real space function:  0.1000000000E+01
 ESP from nuclear charges:  0.8143107322E+02
 
 Note: Below information are for electron density
 
 Components of gradient in x/y/z are:
 -0.1097212599E-14 -0.3769770954E-14 -0.7411606051E-14
 Norm of gradient is:  0.8387309031E-14
 
 Components of Laplacian in x/y/z are:
 -0.7950388229E+01 -0.7900485113E+01 -0.8526299293E+01
 Total: -0.2437717263E+02
 
 Hessian matrix:
 -0.7950388229E+01  0.6829389755E+00  0.2495834963E+00
  0.6829389755E+00 -0.7900485113E+01  0.2492554144E+00
  0.2495834963E+00  0.2492554144E+00 -0.8526299293E+01
 Eigenvalues of Hessian: -0.8620387350E+01 -0.8605217923E+01 -0.7151567361E+01
 Eigenvectors (columns) of Hessian:
 -0.5015975375E+00 -0.5434167824E+00  0.6731256279E+00
  0.1831005390E+00  0.6937739266E+00  0.6965284857E+00
  0.8455022785E+00 -0.4726266385E+00  0.2484953874E+00
 Determinant of Hessian: -0.5305054962E+03
 Ellipticity of electron density:    0.001763
 eta index:   -1.205384
 Stiffness:   -1.203263
 
 Stress tensor:
 -0.1998285752E+01  0.1741321583E+00  0.6016633446E-01
  0.1741321583E+00 -0.1988812014E+01  0.6292021153E-01
  0.6016633446E-01  0.6292021153E-01 -0.2145320200E+01
 Eigenvalues of stress tensor: -0.2168234480E+01 -0.2166623200E+01 -0.1797560286E+01
 Eigenvectors (columns) of stress tensor:
  0.5051117532E+00 -0.5363086238E+00 -0.6761916717E+00
 -0.6776469227E+00  0.2387442790E+00 -0.6955543238E+00
  0.5344686753E+00  0.8095518694E+00 -0.2428353472E+00
 Stress tensor stiffness:    1.206210
 Stress tensor polarizability:    0.829043
 
 ----------------   CP    31,     Type (3,-3)   ----------------
 Corresponding nucleus:   194(H )
 Position (Bohr):        7.783883255355   14.884442054524   25.107243397714
 Position (Angstrom):    4.119053631064    7.876507532260   13.286181034665
 Density of all electrons:  0.4346467453E+00
 Density of Alpha electrons:  0.2173233726E+00
 Density of Beta electrons:  0.2173233726E+00
 Spin density of electrons:  0.0000000000E+00
 Lagrangian kinetic energy G(r):  0.1036017843E-01
 G(r) in X,Y,Z:  0.4726716333E-02  0.2980578030E-02  0.2652884067E-02
 Hamiltonian kinetic energy K(r):  0.6423763354E+01
 Potential energy density V(r): -0.6434123532E+01
 Energy density E(r) or H(r): -0.6423763354E+01
 Laplacian of electron density: -0.2565361270E+02
 Electron localization function (ELF):  0.9997903204E+00
 Localized orbital locator (LOL):  0.9857384642E+00
 Local information entropy:  0.3972764091E-02
 Interaction region indicator (IRI):  0.1238118463E-13
 Reduced density gradient (RDG):  0.1000000000E+03
 Reduced density gradient with promolecular approximation:  0.1000000000E+03
 Sign(lambda2)*rho: -0.4346467453E+00
 Sign(lambda2)*rho with promolecular approximation: -0.3025381183E+00
 Corr. hole for alpha, ref.:   0.00000   0.00000   0.00000 : -0.6436027676E-05
 Source function, ref.:   0.00000   0.00000   0.00000 :  0.6758029167E-01
 Wavefunction value for orbital       1 : -0.1787241750E-05
 Average local ionization energy (ALIE):  0.5448687689E+00
 van der Waals potential (probe atom: C ):  0.8243049132E+26 kcal/mol
 Delta-g (under promolecular approximation):  0.1697682123E+00
 Delta-g (under Hirshfeld partition):  0.3040348060E+00
 User-defined real space function:  0.1000000000E+01
 ESP from nuclear charges:  0.9900955070E+02
 
 Note: Below information are for electron density
 
 Components of gradient in x/y/z are:
  0.5767955558E-15  0.9263423362E-15  0.4829470157E-14
 Norm of gradient is:  0.4951220580E-14
 
 Components of Laplacian in x/y/z are:
 -0.8565495408E+01 -0.8670538073E+01 -0.8417579221E+01
 Total: -0.2565361270E+02
 
 Hessian matrix:
 -0.8565495408E+01  0.3064048293E+00  0.4295757446E+00
  0.3064048293E+00 -0.8670538073E+01  0.3736044412E+00
  0.4295757446E+00  0.3736044412E+00 -0.8417579221E+01
 Eigenvalues of Hessian: -0.8938585149E+01 -0.8924613204E+01 -0.7790414348E+01
 Eigenvectors (columns) of Hessian:
  0.6784329402E-01 -0.8238408528E+00 -0.5627464231E+00
  0.7834521798E+00  0.3932284153E+00 -0.4812214619E+00
 -0.6177377837E+00  0.4082372627E+00 -0.6721178229E+00
 Determinant of Hessian: -0.6214679572E+03
 Ellipticity of electron density:    0.001566
 eta index:   -1.147383
 Stiffness:   -1.145589
 
 Stress tensor:
 -0.2150827285E+01  0.7869055440E-01  0.1097052118E+00
  0.7869055440E-01 -0.2173595674E+01  0.9318969297E-01
  0.1097052118E+00  0.9318969297E-01 -0.2109700573E+01
 Eigenvalues of stress tensor: -0.2242353610E+01 -0.2240139825E+01 -0.1951630098E+01
 Eigenvectors (columns) of stress tensor:
  0.8236619787E+00  0.8252409558E-01  0.5610443106E+00
 -0.4058528630E+00  0.7767700412E+00  0.4815721718E+00
 -0.3960611043E+00 -0.6243541277E+00  0.6732885896E+00
 Stress tensor stiffness:    1.148964
 Stress tensor polarizability:    0.870349
 
 ----------------   CP    32,     Type (3,-3)   ----------------
 Corresponding nucleus:    38(H )
 Position (Bohr):        3.237477894874   11.032300641192    8.698137888730
 Position (Angstrom):    1.713199522769    5.838042083150    4.602856348008
 Density of all electrons:  0.4569233523E+00
 Density of Alpha electrons:  0.2284616761E+00
 Density of Beta electrons:  0.2284616761E+00
 Spin density of electrons:  0.0000000000E+00
 Lagrangian kinetic energy G(r):  0.4207914865E-02
 G(r) in X,Y,Z:  0.1220265725E-02  0.1509753477E-02  0.1477895663E-02
 Hamiltonian kinetic energy K(r):  0.6950242707E+01
 Potential energy density V(r): -0.6954450622E+01
 Energy density E(r) or H(r): -0.6950242707E+01
 Laplacian of electron density: -0.2778413917E+02
 Electron localization function (ELF):  0.9999706302E+00
 Localized orbital locator (LOL):  0.9946224512E+00
 Local information entropy:  0.4148728176E-02
 Interaction region indicator (IRI):  0.2550287919E-13
 Reduced density gradient (RDG):  0.1000000000E+03
 Reduced density gradient with promolecular approximation:  0.1000000000E+03
 Sign(lambda2)*rho: -0.4569233523E+00
 Sign(lambda2)*rho with promolecular approximation: -0.2987403379E+00
 Corr. hole for alpha, ref.:   0.00000   0.00000   0.00000 : -0.3089991535E-01
 Source function, ref.:   0.00000   0.00000   0.00000 :  0.1533597954E+00
 Wavefunction value for orbital       1 :  0.4259682608E-06
 Average local ionization energy (ALIE):  0.4281991582E+00
 van der Waals potential (probe atom: C ):  0.4013648573E+28 kcal/mol
 Delta-g (under promolecular approximation):  0.1036910115E+00
 Delta-g (under Hirshfeld partition):  0.1987774762E+00
 User-defined real space function:  0.1000000000E+01
 ESP from nuclear charges:  0.1020886103E+03
 
 Note: Below information are for electron density
 
 Components of gradient in x/y/z are:
 -0.1424641655E-15 -0.7570766930E-14 -0.7665743040E-14
 Norm of gradient is:  0.1077499069E-13
 
 Components of Laplacian in x/y/z are:
 -0.9351242136E+01 -0.9475503688E+01 -0.8957393344E+01
 Total: -0.2778413917E+02
 
 Hessian matrix:
 -0.9351242136E+01  0.6743178234E-01  0.2942625126E+00
  0.6743178234E-01 -0.9475503688E+01  0.1268346301E+00
  0.2942625126E+00  0.1268346301E+00 -0.8957393344E+01
 Eigenvalues of Hessian: -0.9508412622E+01 -0.9504771405E+01 -0.8770955141E+01
 Eigenvectors (columns) of Hessian:
 -0.8729856083E+00 -0.1577790663E+00  0.4615212823E+00
 -0.7101208182E-01  0.9772655749E+00  0.1997730723E+00
  0.4825488701E+00 -0.1416254300E+00  0.8643430023E+00
 Determinant of Hessian: -0.7926776004E+03
 Ellipticity of electron density:    0.000383
 eta index:   -1.084079
 Stiffness:   -1.083664
 
 Stress tensor:
 -0.2340251066E+01  0.1707429357E-01  0.7336999623E-01
  0.1707429357E-01 -0.2371895429E+01  0.3187540934E-01
  0.7336999623E-01  0.3187540934E-01 -0.2242304127E+01
 Eigenvalues of stress tensor: -0.2379493700E+01 -0.2379311319E+01 -0.2195645603E+01
 Eigenvectors (columns) of stress tensor:
 -0.8866828054E+00  0.1850777857E-01  0.4620076457E+00
  0.1250005434E+00  0.9715874862E+00  0.2009791554E+00
  0.4451611693E+00 -0.2359559681E+00  0.8638034003E+00
 Stress tensor stiffness:    1.083733
 Stress tensor polarizability:    0.922736
 
 ----------------   CP    33,     Type (3,-3)   ----------------
 Corresponding nucleus:    37(C )
 Position (Bohr):        4.184463784568   11.423776653017   10.453305058435
 Position (Angstrom):    2.214322874642    6.045202267222    5.531650815541
 Density of all electrons:  0.1220592806E+03
 Density of Alpha electrons:  0.6102964030E+02
 Density of Beta electrons:  0.6102964030E+02
 Spin density of electrons:  0.0000000000E+00
 Lagrangian kinetic energy G(r):  0.8344040331E+01
 G(r) in X,Y,Z:  0.2502555774E+01  0.2757728541E+01  0.3083756015E+01
 Hamiltonian kinetic energy K(r):  0.2420563202E+06
 Potential energy density V(r): -0.2420646642E+06
 Energy density E(r) or H(r): -0.2420563202E+06
 Laplacian of electron density: -0.9681919046E+06
 Electron localization function (ELF):  0.9999990638E+00
 Localized orbital locator (LOL):  0.9990333488E+00
 Local information entropy:  0.2825521531E+00
 Interaction region indicator (IRI):  0.1763418124E-11
 Reduced density gradient (RDG):  0.1000000000E+03
 Reduced density gradient with promolecular approximation:  0.1000000000E+03
 Sign(lambda2)*rho: -0.1220592806E+03
 Sign(lambda2)*rho with promolecular approximation: -0.1213859723E+03
 Corr. hole for alpha, ref.:   0.00000   0.00000   0.00000 : -0.1047505003E-01
 Source function, ref.:   0.00000   0.00000   0.00000 :  0.4803360652E+04
 Wavefunction value for orbital       1 :  0.1502193644E-05
 Average local ionization energy (ALIE):  0.9662181851E+01
 van der Waals potential (probe atom: C ):  0.4221026174E+74 kcal/mol
 Delta-g (under promolecular approximation):  0.4699173434E-01
 Delta-g (under Hirshfeld partition):  0.5407040288E-01
 User-defined real space function:  0.1000000000E+01
 ESP from nuclear charges:  0.1358999967E+07
 
 Note: Below information are for electron density
 
 Components of gradient in x/y/z are:
 -0.1219172402E-09 -0.2859564807E-09  0.1564329777E-09
 Norm of gradient is:  0.3480031592E-09
 
 Components of Laplacian in x/y/z are:
 -0.3227317499E+06 -0.3227306494E+06 -0.3227295053E+06
 Total: -0.9681919046E+06
 
 Hessian matrix:
 -0.3227317499E+06 -0.1012387836E+00  0.1784782888E+01
 -0.1012387836E+00 -0.3227306494E+06 -0.9188377910E+00
  0.1784782888E+01 -0.9188377910E+00 -0.3227295053E+06
 Eigenvalues of Hessian: -0.3227327998E+06 -0.3227308882E+06 -0.3227282166E+06
 Eigenvectors (columns) of Hessian:
 -0.8439494211E+00  0.3172458548E+00  0.4325557100E+00
  0.1766879040E+00  0.9257739795E+00 -0.3342512879E+00
  0.5064886565E+00  0.2056638192E+00  0.8373599192E+00
 Determinant of Hessian: -0.3361402950E+17
 Ellipticity of electron density:    0.000006
 eta index:   -1.000014
 Stiffness:   -1.000008
 
 Stress tensor:
 -0.8068794258E+05  0.3426601246E-01 -0.4838184579E+00
  0.3426601246E-01 -0.8068817782E+05  0.2520756720E+00
 -0.4838184579E+00  0.2520756720E+00 -0.8068854384E+05
 Eigenvalues of stress tensor: -0.8068889220E+05 -0.8068811651E+05 -0.8068765552E+05
 Eigenvectors (columns) of stress tensor:
 -0.4395342595E+00  0.3231553747E+00  0.8380812839E+00
  0.3175575770E+00  0.9286905011E+00 -0.1915493109E+00
 -0.8402183169E+00  0.1819465773E+00 -0.5108117295E+00
 Stress tensor stiffness:    1.000015
 Stress tensor polarizability:    0.999985
 
 ----------------   CP    34,     Type (3,-3)   ----------------
 Corresponding nucleus:    98(H )
 Position (Bohr):       16.544853347867   12.781524852786   19.997852071813
 Position (Angstrom):    8.755159349424    6.763691672685   10.582407583413
 Density of all electrons:  0.4516976014E+00
 Density of Alpha electrons:  0.2258488007E+00
 Density of Beta electrons:  0.2258488007E+00
 Spin density of electrons:  0.0000000000E+00
 Lagrangian kinetic energy G(r):  0.4819739801E-02
 G(r) in X,Y,Z:  0.1500134452E-02  0.1776110271E-02  0.1543495078E-02
 Hamiltonian kinetic energy K(r):  0.6890617628E+01
 Potential energy density V(r): -0.6895437368E+01
 Energy density E(r) or H(r): -0.6890617628E+01
 Laplacian of electron density: -0.2754319155E+02
 Electron localization function (ELF):  0.9999599871E+00
 Localized orbital locator (LOL):  0.9937269928E+00
 Local information entropy:  0.4107570170E-02
 Interaction region indicator (IRI):  0.2740825921E-13
 Reduced density gradient (RDG):  0.1000000000E+03
 Reduced density gradient with promolecular approximation:  0.1000000000E+03
 Sign(lambda2)*rho: -0.4516976014E+00
 Sign(lambda2)*rho with promolecular approximation: -0.2993534570E+00
 Corr. hole for alpha, ref.:   0.00000   0.00000   0.00000 : -0.1867979452E-03
 Source function, ref.:   0.00000   0.00000   0.00000 :  0.7575967998E-01
 Wavefunction value for orbital       1 : -0.5269948411E-06
 Average local ionization energy (ALIE):  0.4237076952E+00
 van der Waals potential (probe atom: C ):  0.6018642310E+28 kcal/mol
 Delta-g (under promolecular approximation):  0.1022095477E+00
 Delta-g (under Hirshfeld partition):  0.1924632094E+00
 User-defined real space function:  0.1000000000E+01
 ESP from nuclear charges:  0.1061007810E+03
 
 Note: Below information are for electron density
 
 Components of gradient in x/y/z are:
  0.5108760637E-14 -0.5245803791E-14 -0.8782254438E-14
 Norm of gradient is:  0.1143441672E-13
 
 Components of Laplacian in x/y/z are:
 -0.8763960020E+01 -0.9368282508E+01 -0.9410949025E+01
 Total: -0.2754319155E+02
 
 Hessian matrix:
 -0.8763960020E+01 -0.1637585150E+00 -0.2187017123E-01
 -0.1637585150E+00 -0.9368282508E+01  0.3636737547E-02
 -0.2187017123E-01  0.3636737547E-02 -0.9410949025E+01
 Eigenvalues of Hessian: -0.9412799080E+01 -0.9408662802E+01 -0.8721729672E+01
 Eigenvectors (columns) of Hessian:
 -0.1555158613E+00  0.1927325627E+00  0.9688493052E+00
 -0.5026065190E+00  0.8289041969E+00 -0.2455697853E+00
 -0.8504125493E+00 -0.5251399734E+00 -0.3203910766E-01
 Determinant of Hessian: -0.7724125373E+03
 Ellipticity of electron density:    0.000440
 eta index:   -1.079235
 Stiffness:   -1.078761
 
 Stress tensor:
 -0.2193990274E+01 -0.4111014078E-01 -0.5505502070E-02
 -0.4111014078E-01 -0.2345622848E+01  0.1407717931E-02
 -0.5505502070E-02  0.1407717931E-02 -0.2355824246E+01
 Eigenvalues of stress tensor: -0.2356054024E+01 -0.2356008766E+01 -0.2183374578E+01
 Eigenvectors (columns) of stress tensor:
 -0.2304893554E+00  0.9139562866E-01 -0.9687731913E+00
 -0.9415388017E+00  0.2304579303E+00  0.2457515558E+00
  0.2457220825E+00  0.9687806673E+00  0.3293443089E-01
 Stress tensor stiffness:    1.079088
 Stress tensor polarizability:    0.926708
 
 ----------------   CP    35,     Type (3,-3)   ----------------
 Corresponding nucleus:    97(C )
 Position (Bohr):       14.564625146071   13.276024564967   20.046405367563
 Position (Angstrom):    7.707267712646    7.025369651169   10.608100881038
 Density of all electrons:  0.1220455562E+03
 Density of Alpha electrons:  0.6102277809E+02
 Density of Beta electrons:  0.6102277809E+02
 Spin density of electrons:  0.0000000000E+00
 Lagrangian kinetic energy G(r):  0.8580766443E+01
 G(r) in X,Y,Z:  0.3192320493E+01  0.2813782221E+01  0.2574663728E+01
 Hamiltonian kinetic energy K(r):  0.2420190168E+06
 Potential energy density V(r): -0.2420275975E+06
 Energy density E(r) or H(r): -0.2420190168E+06
 Laplacian of electron density: -0.9680417440E+06
 Electron localization function (ELF):  0.9999990095E+00
 Localized orbital locator (LOL):  0.9990057654E+00
 Local information entropy:  0.2825369973E+00
 Interaction region indicator (IRI):  0.2177095929E-11
 Reduced density gradient (RDG):  0.1000000000E+03
 Reduced density gradient with promolecular approximation:  0.1000000000E+03
 Sign(lambda2)*rho: -0.1220455562E+03
 Sign(lambda2)*rho with promolecular approximation: -0.1213892983E+03
 Corr. hole for alpha, ref.:   0.00000   0.00000   0.00000 : -0.4724508753E-03
 Source function, ref.:   0.00000   0.00000   0.00000 :  0.2740342548E+04
 Wavefunction value for orbital       1 : -0.9067094228E-06
 Average local ionization energy (ALIE):  0.9616983177E+01
 van der Waals potential (probe atom: C ):  0.4892670767E+75 kcal/mol
 Delta-g (under promolecular approximation):  0.4202597178E-01
 Delta-g (under Hirshfeld partition):  0.5157100218E-01
 User-defined real space function:  0.1000000000E+01
 ESP from nuclear charges:  0.1666838563E+07
 
 Note: Below information are for electron density
 
 Components of gradient in x/y/z are:
 -0.5874900566E-10  0.1133910743E-09  0.4101664564E-09
 Norm of gradient is:  0.4295875968E-09
 
 Components of Laplacian in x/y/z are:
 -0.3226793385E+06 -0.3226807313E+06 -0.3226816742E+06
 Total: -0.9680417440E+06
 
 Hessian matrix:
 -0.3226793385E+06  0.3605524297E+00  0.5647182822E+00
  0.3605524297E+00 -0.3226807313E+06 -0.1640272799E+01
  0.5647182822E+00 -0.1640272799E+01 -0.3226816742E+06
 Eigenvalues of Hessian: -0.3226830303E+06 -0.3226795050E+06 -0.3226792086E+06
 Eigenvectors (columns) of Hessian:
 -0.1780851487E+00  0.1710267628E+00  0.9690384545E+00
  0.5898590297E+00  0.8067905571E+00 -0.3399002801E-01
  0.7876242790E+00 -0.5655429633E+00  0.2445590967E+00
 Determinant of Hessian: -0.3359839194E+17
 Ellipticity of electron density:    0.000011
 eta index:   -1.000012
 Stiffness:   -1.000001
 
 Stress tensor:
 -0.8067621926E+05 -0.9497703662E-01 -0.1555748472E+00
 -0.9497703662E-01 -0.8067581038E+05  0.4381689025E+00
 -0.1555748472E+00  0.4381689025E+00 -0.8067556788E+05
 Eigenvalues of stress tensor: -0.8067625462E+05 -0.8067614075E+05 -0.8067520216E+05
 Eigenvectors (columns) of stress tensor:
 -0.9713770786E+00  0.1600099169E+00 -0.1755659355E+00
  0.2528777740E-01  0.8045484577E+00  0.5933483863E+00
 -0.2361929286E+00 -0.5719253497E+00  0.7855662256E+00
 Stress tensor stiffness:    1.000013
 Stress tensor polarizability:    0.999987
 
 ----------------   CP    36,     Type (3,-3)   ----------------
 Corresponding nucleus:   185(C )
 Position (Bohr):        6.418929823314   14.799040120478   21.481293002962
 Position (Angstrom):    3.396751380884    7.831314774996   11.367410717897
 Density of all electrons:  0.1221561199E+03
 Density of Alpha electrons:  0.6107805995E+02
 Density of Beta electrons:  0.6107805995E+02
 Spin density of electrons:  0.0000000000E+00
 Lagrangian kinetic energy G(r):  0.8545752697E+01
 G(r) in X,Y,Z:  0.2444069571E+01  0.3112354108E+01  0.2989329018E+01
 Hamiltonian kinetic energy K(r):  0.2422462516E+06
 Potential energy density V(r): -0.2422547974E+06
 Energy density E(r) or H(r): -0.2422462516E+06
 Laplacian of electron density: -0.9689508236E+06
 Electron localization function (ELF):  0.9999990206E+00
 Localized orbital locator (LOL):  0.9990113101E+00
 Local information entropy:  0.2826590387E+00
 Interaction region indicator (IRI):  0.2741787789E-11
 Reduced density gradient (RDG):  0.1000000000E+03
 Reduced density gradient with promolecular approximation:  0.1000000000E+03
 Sign(lambda2)*rho: -0.1221561199E+03
 Sign(lambda2)*rho with promolecular approximation: -0.1213934743E+03
 Corr. hole for alpha, ref.:   0.00000   0.00000   0.00000 : -0.7349570375E-04
 Source function, ref.:   0.00000   0.00000   0.00000 :  0.2870288135E+04
 Wavefunction value for orbital       1 :  0.4321755949E-05
 Average local ionization energy (ALIE):  0.9652144652E+01
 van der Waals potential (probe atom: C ):  0.1017130015E+81 kcal/mol
 Delta-g (under promolecular approximation):  0.6330050700E-01
 Delta-g (under Hirshfeld partition):  0.7690765137E-01
 User-defined real space function:  0.1000000000E+01
 ESP from nuclear charges:  0.4624181308E+07
 
 Note: Below information are for electron density
 
 Components of gradient in x/y/z are:
  0.6628048110E-10  0.1591202725E-09 -0.5133875547E-09
 Norm of gradient is:  0.5415525317E-09
 
 Components of Laplacian in x/y/z are:
 -0.3229849643E+06 -0.3229826195E+06 -0.3229832397E+06
 Total: -0.9689508236E+06
 
 Hessian matrix:
 -0.3229849643E+06  0.1194780477E+01  0.7673855684E+00
  0.1194780477E+01 -0.3229826195E+06 -0.2051315720E+00
  0.7673855684E+00 -0.2051315720E+00 -0.3229832397E+06
 Eigenvalues of Hessian: -0.3229857162E+06 -0.3229830016E+06 -0.3229821057E+06
 Eigenvectors (columns) of Hessian:
 -0.8821341831E+00 -0.2339171052E+00  0.4088056640E+00
  0.3604308266E+00  0.2234744745E+00  0.9056206593E+00
  0.3031977940E+00 -0.9462251038E+00  0.1128235374E+00
 Determinant of Hessian: -0.3369313673E+17
 Ellipticity of electron density:    0.000008
 eta index:   -1.000011
 Stiffness:   -1.000003
 
 Stress tensor:
 -0.8075112922E+05 -0.4064184096E+00 -0.2951099788E+00
 -0.4064184096E+00 -0.8075187959E+05  0.2061877465E-01
 -0.2951099788E+00  0.2061877465E-01 -0.8075178859E+05
 Eigenvalues of stress tensor: -0.8075209838E+05 -0.8075183266E+05 -0.8075086635E+05
 Eigenvectors (columns) of stress tensor:
  0.4535881120E+00  0.9854006597E-01  0.8857469616E+00
  0.8068969940E+00 -0.4673781485E+00 -0.3612131053E+00
  0.3783848117E+00  0.8785485312E+00 -0.2915088550E+00
 Stress tensor stiffness:    1.000015
 Stress tensor polarizability:    0.999985
 
 ----------------   CP    37,     Type (3,-3)   ----------------
 Corresponding nucleus:    75(C )
 Position (Bohr):       15.165906823212   15.180182097193   26.513779180384
 Position (Angstrom):    8.025452273522    8.033006423192   14.030487717173
 Density of all electrons:  0.1220162218E+03
 Density of Alpha electrons:  0.6100811091E+02
 Density of Beta electrons:  0.6100811091E+02
 Spin density of electrons:  0.0000000000E+00
 Lagrangian kinetic energy G(r):  0.8647636657E+01
 G(r) in X,Y,Z:  0.3050011538E+01  0.2481025486E+01  0.3116599633E+01
 Hamiltonian kinetic energy K(r):  0.2419491077E+06
 Potential energy density V(r): -0.2419577553E+06
 Energy density E(r) or H(r): -0.2419491077E+06
 Laplacian of electron density: -0.9677618402E+06
 Electron localization function (ELF):  0.9999989932E+00
 Localized orbital locator (LOL):  0.9989976240E+00
 Local information entropy:  0.2825045974E+00
 Interaction region indicator (IRI):  0.1918276526E-11
 Reduced density gradient (RDG):  0.1000000000E+03
 Reduced density gradient with promolecular approximation:  0.1000000000E+03
 Sign(lambda2)*rho: -0.1220162218E+03
 Sign(lambda2)*rho with promolecular approximation: -0.1213901057E+03
 Corr. hole for alpha, ref.:   0.00000   0.00000   0.00000 : -0.9047501736E-04
 Source function, ref.:   0.00000   0.00000   0.00000 :  0.2257822413E+04
 Wavefunction value for orbital       1 :  0.7177539583E-06
 Average local ionization energy (ALIE):  0.9611842460E+01
 van der Waals potential (probe atom: C ):  0.2849411058E+76 kcal/mol
 Delta-g (under promolecular approximation):  0.4252732541E-01
 Delta-g (under Hirshfeld partition):  0.5204115218E-01
 User-defined real space function:  0.1000000000E+01
 ESP from nuclear charges:  0.1930444748E+07
 
 Note: Below information are for electron density
 
 Components of gradient in x/y/z are:
 -0.9071521312E-10  0.9045358906E-10 -0.3560733930E-09
 Norm of gradient is:  0.3784169167E-09
 
 Components of Laplacian in x/y/z are:
 -0.3225866407E+06 -0.3225888231E+06 -0.3225863764E+06
 Total: -0.9677618402E+06
 
 Hessian matrix:
 -0.3225866407E+06 -0.9214311313E+00  0.4123721620E+00
 -0.9214311313E+00 -0.3225888231E+06  0.5793943250E+00
  0.4123721620E+00  0.5793943250E+00 -0.3225863764E+06
 Eigenvalues of Hessian: -0.3225893205E+06 -0.3225864482E+06 -0.3225860715E+06
 Eigenvectors (columns) of Hessian:
 -0.3477703364E+00  0.6840678619E+00 -0.6411762266E+00
 -0.9095106298E+00 -0.4122213055E+00  0.5351644233E-01
  0.2276976229E+00 -0.6017680248E+00 -0.7655253339E+00
 Determinant of Hessian: -0.3356925601E+17
 Ellipticity of electron density:    0.000009
 eta index:   -1.000010
 Stiffness:   -1.000001
 
 Stress tensor:
 -0.8065276021E+05  0.2418637827E+00 -0.1299772433E+00
  0.2418637827E+00 -0.8065216783E+05 -0.1532777637E+00
 -0.1299772433E+00 -0.1532777637E+00 -0.8065282729E+05
 Eigenvalues of stress tensor: -0.8065292956E+05 -0.8065278920E+05 -0.8065203656E+05
 Eigenvectors (columns) of stress tensor:
  0.6588583551E+00  0.6681506243E+00  0.3456593860E+00
 -0.5828176617E-01 -0.4127719553E+00  0.9089678480E+00
  0.7500059358E+00 -0.6190267006E+00 -0.2330172531E+00
 Stress tensor stiffness:    1.000011
 Stress tensor polarizability:    0.999989
 
 ----------------   CP    38,     Type (3,-3)   ----------------
 Corresponding nucleus:    74(H )
 Position (Bohr):       17.658259328267   14.196771122344   23.463899176052
 Position (Angstrom):    9.344348420734    7.512607746350   12.416560722892
 Density of all electrons:  0.4566364778E+00
 Density of Alpha electrons:  0.2283182389E+00
 Density of Beta electrons:  0.2283182389E+00
 Spin density of electrons:  0.0000000000E+00
 Lagrangian kinetic energy G(r):  0.4192853741E-02
 G(r) in X,Y,Z:  0.1421326674E-02  0.1182477440E-02  0.1589049626E-02
 Hamiltonian kinetic energy K(r):  0.6947825520E+01
 Potential energy density V(r): -0.6952018373E+01
 Energy density E(r) or H(r): -0.6947825520E+01
 Laplacian of electron density: -0.2777453066E+02
 Electron localization function (ELF):  0.9999707784E+00
 Localized orbital locator (LOL):  0.9946360140E+00
 Local information entropy:  0.4146470638E-02
 Interaction region indicator (IRI):  0.3308425674E-13
 Reduced density gradient (RDG):  0.1000000000E+03
 Reduced density gradient with promolecular approximation:  0.1000000000E+03
 Sign(lambda2)*rho: -0.4566364778E+00
 Sign(lambda2)*rho with promolecular approximation: -0.2986674086E+00
 Corr. hole for alpha, ref.:   0.00000   0.00000   0.00000 : -0.5291003200E-07
 Source function, ref.:   0.00000   0.00000   0.00000 :  0.6776149689E-01
 Wavefunction value for orbital       1 : -0.3761972502E-06
 Average local ionization energy (ALIE):  0.4285037926E+00
 van der Waals potential (probe atom: C ):  0.3999543374E+28 kcal/mol
 Delta-g (under promolecular approximation):  0.1035455879E+00
 Delta-g (under Hirshfeld partition):  0.1984297162E+00
 User-defined real space function:  0.1000000000E+01
 ESP from nuclear charges:  0.1021149139E+03
 
 Note: Below information are for electron density
 
 Components of gradient in x/y/z are:
 -0.7297114302E-14  0.6081506826E-14 -0.1024137372E-13
 Norm of gradient is:  0.1396847658E-13
 
 Components of Laplacian in x/y/z are:
 -0.9062287356E+01 -0.9229362328E+01 -0.9482880980E+01
 Total: -0.2777453066E+02
 
 Hessian matrix:
 -0.9062287356E+01 -0.3496286052E+00 -0.9036709968E-01
 -0.3496286052E+00 -0.9229362328E+01  0.7060064765E-01
 -0.9036709968E-01  0.7060064765E-01 -0.9482880980E+01
 Eigenvalues of Hessian: -0.9505370570E+01 -0.9501199396E+01 -0.8767960698E+01
 Eigenvectors (columns) of Hessian:
 -0.6305286600E+00  0.3972791541E-01 -0.7751485675E+00
 -0.7646756050E+00 -0.2030027564E+00  0.6116053466E+00
 -0.1330594903E+00  0.9783718995E+00  0.1583780237E+00
 Determinant of Hessian: -0.7918557589E+03
 Ellipticity of electron density:    0.000439
 eta index:   -1.084103
 Stiffness:   -1.083627
 
 Stress tensor:
 -0.2268414492E+01 -0.8725967439E-01 -0.2240698719E-01
 -0.8725967439E-01 -0.2309705537E+01  0.1762674918E-01
 -0.2240698719E-01  0.1762674918E-01 -0.2373898344E+01
 Eigenvalues of stress tensor: -0.2378747178E+01 -0.2378419384E+01 -0.2194851812E+01
 Eigenvectors (columns) of stress tensor:
  0.6318942076E+00 -0.2712338082E-01  0.7745799072E+00
  0.7389066855E+00 -0.2805662410E+00 -0.6126169232E+00
  0.2339372150E+00  0.9594513571E+00 -0.1572465351E+00
 Stress tensor stiffness:    1.083785
 Stress tensor polarizability:    0.922692
 
 ----------------   CP    39,     Type (3,-3)   ----------------
 Corresponding nucleus:    76(H )
 Position (Bohr):       16.774413337561   15.474240081260   27.730593194515
 Position (Angstrom):    8.876637264505    8.188615207045   14.674397963359
 Density of all electrons:  0.4546522744E+00
 Density of Alpha electrons:  0.2273261372E+00
 Density of Beta electrons:  0.2273261372E+00
 Spin density of electrons:  0.0000000000E+00
 Lagrangian kinetic energy G(r):  0.4457648728E-02
 G(r) in X,Y,Z:  0.1465774928E-02  0.1420285749E-02  0.1571588050E-02
 Hamiltonian kinetic energy K(r):  0.6932291062E+01
 Potential energy density V(r): -0.6936748711E+01
 Energy density E(r) or H(r): -0.6932291062E+01
 Laplacian of electron density: -0.2771133365E+02
 Electron localization function (ELF):  0.9999664977E+00
 Localized orbital locator (LOL):  0.9942579008E+00
 Local information entropy:  0.4130850109E-02
 Interaction region indicator (IRI):  0.2251420760E-13
 Reduced density gradient (RDG):  0.1000000000E+03
 Reduced density gradient with promolecular approximation:  0.1000000000E+03
 Sign(lambda2)*rho: -0.4546522744E+00
 Sign(lambda2)*rho with promolecular approximation: -0.2992273590E+00
 Corr. hole for alpha, ref.:   0.00000   0.00000   0.00000 : -0.1462501599E-05
 Source function, ref.:   0.00000   0.00000   0.00000 :  0.6140209708E-01
 Wavefunction value for orbital       1 : -0.5512510482E-06
 Average local ionization energy (ALIE):  0.4123942800E+00
 van der Waals potential (probe atom: C ):  0.5829002043E+28 kcal/mol
 Delta-g (under promolecular approximation):  0.1028720812E+00
 Delta-g (under Hirshfeld partition):  0.1948180754E+00
 User-defined real space function:  0.1000000000E+01
 ESP from nuclear charges:  0.1013295463E+03
 
 Note: Below information are for electron density
 
 Components of gradient in x/y/z are:
  0.2230854390E-14 -0.7727325724E-14 -0.4980824780E-14
 Norm of gradient is:  0.9460279575E-14
 
 Components of Laplacian in x/y/z are:
 -0.9034391400E+01 -0.9457848074E+01 -0.9219094180E+01
 Total: -0.2771133365E+02
 
 Hessian matrix:
 -0.9034391400E+01  0.7778790258E-01  0.3278918637E+00
  0.7778790258E-01 -0.9457848074E+01  0.6090332416E-01
  0.3278918637E+00  0.6090332416E-01 -0.9219094180E+01
 Eigenvalues of Hessian: -0.9472554008E+01 -0.9466910491E+01 -0.8771869154E+01
 Eigenvectors (columns) of Hessian:
  0.6774655708E-01 -0.6108031781E+00  0.7888788764E+00
  0.9466353246E+00  0.2890790343E+00  0.1425302567E+00
 -0.3151062775E+00  0.7371246771E+00  0.5977919741E+00
 Determinant of Hessian: -0.7866245674E+03
 Ellipticity of electron density:    0.000596
 eta index:   -1.079879
 Stiffness:   -1.079235
 
 Stress tensor:
 -0.2261529400E+01  0.1988257536E-01  0.8237014797E-01
  0.1988257536E-01 -0.2367302590E+01  0.1503862763E-01
  0.8237014797E-01  0.1503862763E-01 -0.2307916721E+01
 Eigenvalues of stress tensor: -0.2370920993E+01 -0.2370296000E+01 -0.2195531717E+01
 Eigenvectors (columns) of stress tensor:
 -0.1286596329E+00 -0.6008542047E+00  0.7889365776E+00
  0.9893584075E+00 -0.2326313004E-01  0.1436271853E+00
 -0.6794586400E-01  0.7990200570E+00  0.5974531849E+00
 Stress tensor stiffness:    1.079885
 Stress tensor polarizability:    0.926025
 
 ----------------   CP    40,     Type (3,-3)   ----------------
 Corresponding nucleus:    59(C )
 Position (Bohr):       -1.675755916221   13.613078668895   12.846267971309
 Position (Angstrom):   -0.886771841900    7.203731001809    6.797952255570
 Density of all electrons:  0.1220174835E+03
 Density of Alpha electrons:  0.6100874174E+02
 Density of Beta electrons:  0.6100874174E+02
 Spin density of electrons:  0.0000000000E+00
 Lagrangian kinetic energy G(r):  0.8632921708E+01
 G(r) in X,Y,Z:  0.3137155750E+01  0.2321970703E+01  0.3173795255E+01
 Hamiltonian kinetic energy K(r):  0.2419520484E+06
 Potential energy density V(r): -0.2419606813E+06
 Energy density E(r) or H(r): -0.2419520484E+06
 Laplacian of electron density: -0.9677736619E+06
 Electron localization function (ELF):  0.9999989967E+00
 Localized orbital locator (LOL):  0.9989993451E+00
 Local information entropy:  0.2825059911E+00
 Interaction region indicator (IRI):  0.8498467217E-12
 Reduced density gradient (RDG):  0.1000000000E+03
 Reduced density gradient with promolecular approximation:  0.1000000000E+03
 Sign(lambda2)*rho: -0.1220174835E+03
 Sign(lambda2)*rho with promolecular approximation: -0.1213899724E+03
 Corr. hole for alpha, ref.:   0.00000   0.00000   0.00000 : -0.2602532983E-02
 Source function, ref.:   0.00000   0.00000   0.00000 :  0.4098112889E+04
 Wavefunction value for orbital       1 : -0.6120134324E-05
 Average local ionization energy (ALIE):  0.9617232676E+01
 van der Waals potential (probe atom: C ):  0.1502197624E+76 kcal/mol
 Delta-g (under promolecular approximation):  0.4221928902E-01
 Delta-g (under Hirshfeld partition):  0.5189579532E-01
 User-defined real space function:  0.1000000000E+01
 ESP from nuclear charges:  0.1830163242E+07
 
 Note: Below information are for electron density
 
 Components of gradient in x/y/z are:
 -0.3173472596E-10 -0.1459604104E-09 -0.7612593889E-10
 Norm of gradient is:  0.1676505079E-09
 
 Components of Laplacian in x/y/z are:
 -0.3225901977E+06 -0.3225933557E+06 -0.3225901084E+06
 Total: -0.9677736619E+06
 
 Hessian matrix:
 -0.3225901977E+06 -0.3093913853E+00  0.1041593332E+00
 -0.3093913853E+00 -0.3225933557E+06  0.6851126912E+00
  0.1041593332E+00  0.6851126912E+00 -0.3225901084E+06
 Eigenvalues of Hessian: -0.3225935259E+06 -0.3225901742E+06 -0.3225899618E+06
 Eigenvectors (columns) of Hessian:
  0.9687796093E-01  0.9762688149E+00  0.1936849550E+00
  0.9753060007E+00 -0.1319234312E+00  0.1771282399E+00
 -0.1984763607E+00 -0.1717422761E+00  0.9649413064E+00
 Determinant of Hessian: -0.3357048622E+17
 Ellipticity of electron density:    0.000010
 eta index:   -1.000011
 Stiffness:   -1.000001
 
 Stress tensor:
 -0.8065382374E+05  0.7924672739E-01 -0.3269596315E-01
  0.7924672739E-01 -0.8065298287E+05 -0.1929276930E+00
 -0.3269596315E-01 -0.1929276930E+00 -0.8065387470E+05
 Eigenvalues of stress tensor: -0.8065391758E+05 -0.8065382879E+05 -0.8065293494E+05
 Eigenvectors (columns) of stress tensor:
  0.1811882716E+00  0.9789099259E+00  0.9437249230E-01
  0.1840403606E+00 -0.1280162139E+00  0.9745465585E+00
  0.9660745085E+00 -0.1592080590E+00 -0.2033539722E+00
 Stress tensor stiffness:    1.000012
 Stress tensor polarizability:    0.999988
 
 ----------------   CP    41,     Type (3,-3)   ----------------
 Corresponding nucleus:    70(O )
 Position (Bohr):        2.689695030037   13.037734926299   11.975526438291
 Position (Angstrom):    1.423325314175    6.899272204792    6.337175679710
 Density of all electrons:  0.3011246540E+03
 Density of Alpha electrons:  0.1505623270E+03
 Density of Beta electrons:  0.1505623270E+03
 Spin density of electrons:  0.0000000000E+00
 Lagrangian kinetic energy G(r):  0.7638372762E+02
 G(r) in X,Y,Z:  0.2301457875E+02  0.2684025243E+02  0.2652889644E+02
 Hamiltonian kinetic energy K(r):  0.1124917393E+07
 Potential energy density V(r): -0.1124993777E+07
 Energy density E(r) or H(r): -0.1124917393E+07
 Laplacian of electron density: -0.4499364037E+07
 Electron localization function (ELF):  0.9999961330E+00
 Localized orbital locator (LOL):  0.9980373845E+00
 Local information entropy:  0.3678643990E+00
 Interaction region indicator (IRI):  0.2045996661E-11
 Reduced density gradient (RDG):  0.1000000000E+03
 Reduced density gradient with promolecular approximation:  0.1000000000E+03
 Sign(lambda2)*rho: -0.3011246540E+03
 Sign(lambda2)*rho with promolecular approximation: -0.2923752077E+03
 Corr. hole for alpha, ref.:   0.00000   0.00000   0.00000 : -0.4522220538E-01
 Source function, ref.:   0.00000   0.00000   0.00000 :  0.1999581173E+05
 Wavefunction value for orbital       1 : -0.5971127513E-05
 Average local ionization energy (ALIE):  0.1790152078E+02
 van der Waals potential (probe atom: C ):  0.2109656466E+73 kcal/mol
 Delta-g (under promolecular approximation):  0.4245014655E-01
 Delta-g (under Hirshfeld partition):  0.7183904606E-01
 User-defined real space function:  0.1000000000E+01
 ESP from nuclear charges:  0.1515661292E+07
 
 Note: Below information are for electron density
 
 Components of gradient in x/y/z are:
 -0.2381430608E-09 -0.8472217372E-09 -0.6435425526E-09
 Norm of gradient is:  0.1090249424E-08
 
 Components of Laplacian in x/y/z are:
 -0.1499798471E+07 -0.1499782897E+07 -0.1499782669E+07
 Total: -0.4499364037E+07
 
 Hessian matrix:
 -0.1499798471E+07  0.1910615971E+02 -0.1579733788E+01
  0.1910615971E+02 -0.1499782897E+07 -0.6186732514E+01
 -0.1579733788E+01 -0.6186732514E+01 -0.1499782669E+07
 Eigenvalues of Hessian: -0.1499811480E+07 -0.1499784928E+07 -0.1499767629E+07
 Eigenvectors (columns) of Hessian:
 -0.8212227591E+00  0.2708155107E+00  0.5022470897E+00
  0.5654703541E+00  0.2684039590E+00  0.7798734471E+00
  0.7639671862E-01  0.9244556636E+00 -0.3735575825E+00
 Determinant of Hessian: -0.3373569285E+19
 Ellipticity of electron density:    0.000018
 eta index:   -1.000029
 Stiffness:   -1.000012
 
 Stress tensor:
 -0.3749956470E+06 -0.4530390542E+01  0.6114924101E+00
 -0.4530390542E+01 -0.3749994048E+06  0.1651082584E+01
  0.6114924101E+00  0.1651082584E+01 -0.3749987250E+06
 Eigenvalues of stress tensor: -0.3750031029E+06 -0.3749980812E+06 -0.3749925927E+06
 Eigenvectors (columns) of stress tensor:
 -0.5050720121E+00  0.2607497382E+00  0.8227465203E+00
 -0.7818945739E+00  0.2653869574E+00 -0.5641016204E+00
  0.3654355456E+00  0.9282129803E+00 -0.6983928094E-01
 Stress tensor stiffness:    1.000028
 Stress tensor polarizability:    0.999972
 
 ----------------   CP    42,     Type (3,-3)   ----------------
 Corresponding nucleus:    68(O )
 Position (Bohr):       -6.047227514721   14.570960410925   13.785919326182
 Position (Angstrom):   -3.200054989936    7.710620190431    7.295194338763
 Density of all electrons:  0.3010766564E+03
 Density of Alpha electrons:  0.1505383282E+03
 Density of Beta electrons:  0.1505383282E+03
 Spin density of electrons:  0.0000000000E+00
 Lagrangian kinetic energy G(r):  0.7616252028E+02
 G(r) in X,Y,Z:  0.2338689727E+02  0.2678256395E+02  0.2599305906E+02
 Hamiltonian kinetic energy K(r):  0.1124703777E+07
 Potential energy density V(r): -0.1124779940E+07
 Energy density E(r) or H(r): -0.1124703777E+07
 Laplacian of electron density: -0.4498510458E+07
 Electron localization function (ELF):  0.9999961533E+00
 Localized orbital locator (LOL):  0.9980425382E+00
 Local information entropy:  0.3678638673E+00
 Interaction region indicator (IRI):  0.1819212399E-11
 Reduced density gradient (RDG):  0.1000000000E+03
 Reduced density gradient with promolecular approximation:  0.1000000000E+03
 Sign(lambda2)*rho: -0.3010766564E+03
 Sign(lambda2)*rho with promolecular approximation: -0.2923740991E+03
 Corr. hole for alpha, ref.:   0.00000   0.00000   0.00000 : -0.1674065925E-03
 Source function, ref.:   0.00000   0.00000   0.00000 :  0.1708675319E+05
 Wavefunction value for orbital       1 : -0.7118290160E-06
 Average local ionization energy (ALIE):  0.1790578467E+02
 van der Waals potential (probe atom: C ):  0.1662539929E+73 kcal/mol
 Delta-g (under promolecular approximation):  0.4782987224E-01
 Delta-g (under Hirshfeld partition):  0.7728974377E-01
 User-defined real space function:  0.1000000000E+01
 ESP from nuclear charges:  0.1485865021E+07
 
 Note: Below information are for electron density
 
 Components of gradient in x/y/z are:
 -0.3024660522E-09 -0.5333440356E-09  0.7506471000E-09
 Norm of gradient is:  0.9692330173E-09
 
 Components of Laplacian in x/y/z are:
 -0.1499512293E+07 -0.1499497974E+07 -0.1499500192E+07
 Total: -0.4498510458E+07
 
 Hessian matrix:
 -0.1499512293E+07 -0.1424803337E+02  0.1210564837E+02
 -0.1424803337E+02 -0.1499497974E+07 -0.3936275077E+01
  0.1210564837E+02 -0.3936275077E+01 -0.1499500192E+07
 Eigenvalues of Hessian: -0.1499524254E+07 -0.1499503151E+07 -0.1499483054E+07
 Eigenvectors (columns) of Hessian:
 -0.8423102365E+00 -0.2021235500E-01 -0.5386138935E+00
 -0.4030796379E+00 -0.6397920833E+00  0.6543644976E+00
  0.3578271525E+00 -0.7682822079E+00 -0.5307562322E+00
 Determinant of Hessian: -0.3371649640E+19
 Ellipticity of electron density:    0.000014
 eta index:   -1.000027
 Stiffness:   -1.000013
 
 Stress tensor:
 -0.3749248470E+06  0.3349192272E+01 -0.2955734643E+01
  0.3349192272E+01 -0.3749280587E+06  0.1314828279E+01
 -0.2955734643E+01  0.1314828279E+01 -0.3749270340E+06
 Eigenvalues of stress tensor: -0.3749318039E+06 -0.3749261713E+06 -0.3749219644E+06
 Eigenvectors (columns) of stress tensor:
  0.5395782988E+00 -0.6516428249E-01 -0.8394098378E+00
 -0.6641671537E+00 -0.6456770373E+00 -0.3768065226E+00
  0.5174333304E+00 -0.7608250652E+00  0.3916732934E+00
 Stress tensor stiffness:    1.000026
 Stress tensor polarizability:    0.999974
 
 ----------------   CP    43,     Type (3,-3)   ----------------
 Corresponding nucleus:    58(H )
 Position (Bohr):       -4.717317694175   13.630979926893   10.247582782071
 Position (Angstrom):   -2.496297020347    7.213203939588    5.422787275114
 Density of all electrons:  0.4530669967E+00
 Density of Alpha electrons:  0.2265334983E+00
 Density of Beta electrons:  0.2265334983E+00
 Spin density of electrons:  0.0000000000E+00
 Lagrangian kinetic energy G(r):  0.4576078280E-02
 G(r) in X,Y,Z:  0.1579380360E-02  0.1664473465E-02  0.1332224454E-02
 Hamiltonian kinetic energy K(r):  0.6901766255E+01
 Potential energy density V(r): -0.6906342334E+01
 Energy density E(r) or H(r): -0.6901766255E+01
 Laplacian of electron density: -0.2758876071E+02
 Electron localization function (ELF):  0.9999642846E+00
 Localized orbital locator (LOL):  0.9940720390E+00
 Local information entropy:  0.4118362568E-02
 Interaction region indicator (IRI):  0.8569119349E-14
 Reduced density gradient (RDG):  0.1000000000E+03
 Reduced density gradient with promolecular approximation:  0.1000000000E+03
 Sign(lambda2)*rho: -0.4530669967E+00
 Sign(lambda2)*rho with promolecular approximation: -0.2993154297E+00
 Corr. hole for alpha, ref.:   0.00000   0.00000   0.00000 : -0.6497001800E-04
 Source function, ref.:   0.00000   0.00000   0.00000 :  0.1240800165E+00
 Wavefunction value for orbital       1 : -0.1251001275E-05
 Average local ionization energy (ALIE):  0.4241798009E+00
 van der Waals potential (probe atom: C ):  0.4795242472E+28 kcal/mol
 Delta-g (under promolecular approximation):  0.1036484312E+00
 Delta-g (under Hirshfeld partition):  0.1963870755E+00
 User-defined real space function:  0.1000000000E+01
 ESP from nuclear charges:  0.1002348430E+03
 
 Note: Below information are for electron density
 
 Components of gradient in x/y/z are:
  0.2079933448E-14  0.2570860191E-14 -0.1389296664E-14
 Norm of gradient is:  0.3586863601E-14
 
 Components of Laplacian in x/y/z are:
 -0.9377636163E+01 -0.9231044627E+01 -0.8980079919E+01
 Total: -0.2758876071E+02
 
 Hessian matrix:
 -0.9377636163E+01  0.1044874327E+00  0.1591714444E+00
  0.1044874327E+00 -0.9231044627E+01  0.3002527230E+00
  0.1591714444E+00  0.3002527230E+00 -0.8980079919E+01
 Eigenvalues of Hessian: -0.9433685156E+01 -0.9430447264E+01 -0.8724628289E+01
 Eigenvectors (columns) of Hessian:
 -0.8773234721E+00 -0.3898078439E+00  0.2799167199E+00
 -0.1964116495E+00  0.8238525708E+00  0.5316854385E+00
  0.4378652637E+00 -0.4114812103E+00  0.7993479996E+00
 Determinant of Hessian: -0.7761767001E+03
 Ellipticity of electron density:    0.000343
 eta index:   -1.081271
 Stiffness:   -1.080900
 
 Stress tensor:
 -0.2347567801E+01  0.2644707365E-01  0.3967552345E-01
  0.2644707365E-01 -0.2311090104E+01  0.7548878445E-01
  0.3967552345E-01  0.7548878445E-01 -0.2247684429E+01
 Eigenvalues of stress tensor: -0.2361457041E+01 -0.2361243335E+01 -0.2183641958E+01
 Eigenvectors (columns) of stress tensor:
 -0.9150984635E+00  0.2908365192E+00  0.2793007721E+00
  0.3996007803E+00  0.7468165390E+00  0.5315865626E+00
  0.5398165048E-01 -0.5980628531E+00  0.7996291673E+00
 Stress tensor stiffness:    1.081431
 Stress tensor polarizability:    0.924701
 
 ----------------   CP    44,     Type (3,-3)   ----------------
 Corresponding nucleus:   107(O )
 Position (Bohr):       14.271090650211   12.933777433260   15.517803311097
 Position (Angstrom):    7.551935946823    6.844260268573    8.211667875507
 Density of all electrons:  0.3012408550E+03
 Density of Alpha electrons:  0.1506204275E+03
 Density of Beta electrons:  0.1506204275E+03
 Spin density of electrons:  0.0000000000E+00
 Lagrangian kinetic energy G(r):  0.7599471267E+02
 G(r) in X,Y,Z:  0.2766288413E+02  0.2253037166E+02  0.2580145688E+02
 Hamiltonian kinetic energy K(r):  0.1125372974E+07
 Potential energy density V(r): -0.1125448969E+07
 Energy density E(r) or H(r): -0.1125372974E+07
 Laplacian of electron density: -0.4501187917E+07
 Electron localization function (ELF):  0.9999961772E+00
 Localized orbital locator (LOL):  0.9980486132E+00
 Local information entropy:  0.3678656479E+00
 Interaction region indicator (IRI):  0.1995879007E-11
 Reduced density gradient (RDG):  0.1000000000E+03
 Reduced density gradient with promolecular approximation:  0.1000000000E+03
 Sign(lambda2)*rho: -0.3012408550E+03
 Sign(lambda2)*rho with promolecular approximation: -0.2923736847E+03
 Corr. hole for alpha, ref.:   0.00000   0.00000   0.00000 : -0.7029195760E-04
 Source function, ref.:   0.00000   0.00000   0.00000 :  0.1448207195E+05
 Wavefunction value for orbital       1 :  0.2561962065E-05
 Average local ionization energy (ALIE):  0.1788976108E+02
 van der Waals potential (probe atom: C ):  0.1058208263E+73 kcal/mol
 Delta-g (under promolecular approximation):  0.4314768427E-01
 Delta-g (under Hirshfeld partition):  0.7283662053E-01
 User-defined real space function:  0.1000000000E+01
 ESP from nuclear charges:  0.1430975227E+07
 
 Note: Below information are for electron density
 
 Components of gradient in x/y/z are:
 -0.3752176347E-09  0.8597789147E-11 -0.9956016012E-09
 Norm of gradient is:  0.1063994710E-08
 
 Components of Laplacian in x/y/z are:
 -0.1500386322E+07 -0.1500407963E+07 -0.1500393632E+07
 Total: -0.4501187917E+07
 
 Hessian matrix:
 -0.1500386322E+07 -0.1114209491E+02  0.5012487441E+01
 -0.1114209491E+02 -0.1500407963E+07 -0.1427804529E+02
  0.5012487441E+01 -0.1427804529E+02 -0.1500393632E+07
 Eigenvalues of Hessian: -0.1500418390E+07 -0.1500394633E+07 -0.1500374893E+07
 Eigenvectors (columns) of Hessian:
  0.2292029292E+00  0.6805881383E+00  0.6958920917E+00
  0.8625696526E+00  0.1892653316E+00 -0.4692038243E+00
  0.4510428048E+00 -0.7077982907E+00  0.5436745056E+00
 Determinant of Hessian: -0.3377673517E+19
 Ellipticity of electron density:    0.000016
 eta index:   -1.000029
 Stiffness:   -1.000013
 
 Stress tensor:
 -0.3751519063E+06  0.2802995241E+01 -0.1670534474E+01
  0.2802995241E+01 -0.3751470515E+06  0.3295800522E+01
 -0.1670534474E+01  0.3295800522E+01 -0.3751500108E+06
 Eigenvalues of stress tensor: -0.3751550536E+06 -0.3751493339E+06 -0.3751445811E+06
 Eigenvectors (columns) of stress tensor:
  0.7016655873E+00  0.6755787115E+00 -0.2264040817E+00
 -0.4673050844E+00  0.1964749017E+00 -0.8619881502E+00
  0.5378581242E+00 -0.7106272001E+00 -0.4535610440E+00
 Stress tensor stiffness:    1.000028
 Stress tensor polarizability:    0.999972
 
 ----------------   CP    45,     Type (3,-3)   ----------------
 Corresponding nucleus:    60(H )
 Position (Bohr):       -1.150154960186   14.555682161698   14.578165379409
 Position (Angstrom):   -0.608635793938    7.702535289118    7.714432895558
 Density of all electrons:  0.4525630489E+00
 Density of Alpha electrons:  0.2262815245E+00
 Density of Beta electrons:  0.2262815245E+00
 Spin density of electrons:  0.0000000000E+00
 Lagrangian kinetic energy G(r):  0.4667018755E-02
 G(r) in X,Y,Z:  0.1817207065E-02  0.1401010730E-02  0.1448800961E-02
 Hamiltonian kinetic energy K(r):  0.6894956233E+01
 Potential energy density V(r): -0.6899623252E+01
 Energy density E(r) or H(r): -0.6894956233E+01
 Laplacian of electron density: -0.2756115686E+02
 Electron localization function (ELF):  0.9999627161E+00
 Localized orbital locator (LOL):  0.9939437895E+00
 Local information entropy:  0.4114391468E-02
 Interaction region indicator (IRI):  0.1104294914E-13
 Reduced density gradient (RDG):  0.1000000000E+03
 Reduced density gradient with promolecular approximation:  0.1000000000E+03
 Sign(lambda2)*rho: -0.4525630489E+00
 Sign(lambda2)*rho with promolecular approximation: -0.2990780569E+00
 Corr. hole for alpha, ref.:   0.00000   0.00000   0.00000 : -0.1124432840E-03
 Source function, ref.:   0.00000   0.00000   0.00000 :  0.1062989056E+00
 Wavefunction value for orbital       1 : -0.4006594809E-06
 Average local ionization energy (ALIE):  0.4160065095E+00
 van der Waals potential (probe atom: C ):  0.5735293495E+28 kcal/mol
 Delta-g (under promolecular approximation):  0.1022085693E+00
 Delta-g (under Hirshfeld partition):  0.1930060095E+00
 User-defined real space function:  0.1000000000E+01
 ESP from nuclear charges:  0.1117298842E+03
 
 Note: Below information are for electron density
 
 Components of gradient in x/y/z are:
  0.4996003611E-15  0.1909930547E-14  0.4173311002E-14
 Norm of gradient is:  0.4616704446E-14
 
 Components of Laplacian in x/y/z are:
 -0.9369385350E+01 -0.9271638159E+01 -0.8920133348E+01
 Total: -0.2756115686E+02
 
 Hessian matrix:
 -0.9369385350E+01  0.8346616145E-01  0.1515248299E+00
  0.8346616145E-01 -0.9271638159E+01  0.2734027789E+00
  0.1515248299E+00  0.2734027789E+00 -0.8920133348E+01
 Eigenvalues of Hessian: -0.9420981412E+01 -0.9415712150E+01 -0.8724463296E+01
 Eigenvectors (columns) of Hessian:
  0.1157817787E+00 -0.9588917582E+00  0.2590775477E+00
 -0.8861492584E+00  0.1810931188E-01  0.4630459423E+00
  0.4487026539E+00  0.2831936595E+00  0.8476244921E+00
 Determinant of Hessian: -0.7739056903E+03
 Ellipticity of electron density:    0.000560
 eta index:   -1.079835
 Stiffness:   -1.079231
 
 Stress tensor:
 -0.2345980752E+01  0.2099993168E-01  0.3806183476E-01
  0.2099993168E-01 -0.2320711561E+01  0.6841209458E-01
  0.3806183476E-01  0.6841209458E-01 -0.2232930939E+01
 Eigenvalues of stress tensor: -0.2358156100E+01 -0.2357584333E+01 -0.2183882818E+01
 Eigenvectors (columns) of stress tensor:
  0.2969041000E+00 -0.9191060571E+00  0.2590212563E+00
 -0.8730883009E+00 -0.1514298810E+00  0.4634499002E+00
  0.3867360524E+00  0.3637486041E+00  0.8474208982E+00
 Stress tensor stiffness:    1.079800
 Stress tensor polarizability:    0.926098
 
 ----------------   CP    46,     Type (3,-3)   ----------------
 Corresponding nucleus:   106(O )
 Position (Bohr):       14.059020192145   14.844588431776   22.181307910270
 Position (Angstrom):    7.439713093308    7.855417903330   11.737842654137
 Density of all electrons:  0.3011274639E+03
 Density of Alpha electrons:  0.1505637320E+03
 Density of Beta electrons:  0.1505637320E+03
 Spin density of electrons:  0.0000000000E+00
 Lagrangian kinetic energy G(r):  0.7640795990E+02
 G(r) in X,Y,Z:  0.2559264896E+02  0.2762208056E+02  0.2319323037E+02
 Hamiltonian kinetic energy K(r):  0.1124932494E+07
 Potential energy density V(r): -0.1125008902E+07
 Energy density E(r) or H(r): -0.1124932494E+07
 Laplacian of electron density: -0.4499424345E+07
 Electron localization function (ELF):  0.9999961307E+00
 Localized orbital locator (LOL):  0.9980367936E+00
 Local information entropy:  0.3678644299E+00
 Interaction region indicator (IRI):  0.4564047748E-11
 Reduced density gradient (RDG):  0.1000000000E+03
 Reduced density gradient with promolecular approximation:  0.1000000000E+03
 Sign(lambda2)*rho: -0.3011274639E+03
 Sign(lambda2)*rho with promolecular approximation: -0.2923754411E+03
 Corr. hole for alpha, ref.:   0.00000   0.00000   0.00000 : -0.1583233244E-03
 Source function, ref.:   0.00000   0.00000   0.00000 :  0.1186915077E+05
 Wavefunction value for orbital       1 : -0.1010689818E-05
 Average local ionization energy (ALIE):  0.1790229361E+02
 van der Waals potential (probe atom: C ):  0.2160231147E+73 kcal/mol
 Delta-g (under promolecular approximation):  0.4280806166E-01
 Delta-g (under Hirshfeld partition):  0.7249083782E-01
 User-defined real space function:  0.1000000000E+01
 ESP from nuclear charges:  0.1518657308E+07
 
 Note: Below information are for electron density
 
 Components of gradient in x/y/z are:
 -0.1510507275E-09 -0.3121018999E-09 -0.2407223976E-08
 Norm of gradient is:  0.2432067266E-08
 
 Components of Laplacian in x/y/z are:
 -0.1499806688E+07 -0.1499799728E+07 -0.1499817929E+07
 Total: -0.4499424345E+07
 
 Hessian matrix:
 -0.1499806688E+07 -0.9100672142E+00 -0.8807137231E+01
 -0.9100672142E+00 -0.1499799728E+07 -0.1774925152E+02
 -0.8807137231E+01 -0.1774925152E+02 -0.1499817929E+07
 Eigenvalues of Hessian: -0.1499831395E+07 -0.1499804920E+07 -0.1499788031E+07
 Eigenvectors (columns) of Hessian:
 -0.3114726869E+00  0.9249829349E+00 -0.2176955110E+00
 -0.4714090467E+00 -0.3493221595E+00 -0.8097824026E+00
 -0.8250807694E+00 -0.1496014674E+00  0.5448496352E+00
 Determinant of Hessian: -0.3373704942E+19
 Ellipticity of electron density:    0.000018
 eta index:   -1.000029
 Stiffness:   -1.000011
 
 Stress tensor:
 -0.3750028573E+06 -0.5275891747E-01  0.1949847680E+01
 -0.5275891747E-01 -0.3750051762E+06  0.4308464161E+01
  0.1949847680E+01  0.4308464161E+01 -0.3750008688E+06
 Eigenvalues of stress tensor: -0.3750080709E+06 -0.3750031509E+06 -0.3749976805E+06
 Eigenvectors (columns) of stress tensor:
 -0.2114071745E+00 -0.9281364311E+00  0.3063817419E+00
 -0.8124932412E+00  0.3411223911E+00  0.4727475513E+00
  0.5432878975E+00  0.1489908705E+00  0.8262202981E+00
 Stress tensor stiffness:    1.000028
 Stress tensor polarizability:    0.999972
 
 ----------------   CP    47,     Type (3,-3)   ----------------
 Corresponding nucleus:    62(H )
 Position (Bohr):       -0.046119210809   13.006110603840    9.207695323335
 Position (Angstrom):   -0.024405235345    6.882537334036    4.872502530047
 Density of all electrons:  0.4519470491E+00
 Density of Alpha electrons:  0.2259735246E+00
 Density of Beta electrons:  0.2259735246E+00
 Spin density of electrons:  0.0000000000E+00
 Lagrangian kinetic energy G(r):  0.4818980452E-02
 G(r) in X,Y,Z:  0.1555775644E-02  0.1680835443E-02  0.1582369365E-02
 Hamiltonian kinetic energy K(r):  0.6892626033E+01
 Potential energy density V(r): -0.6897445014E+01
 Energy density E(r) or H(r): -0.6892626033E+01
 Laplacian of electron density: -0.2755122821E+02
 Electron localization function (ELF):  0.9999600732E+00
 Localized orbital locator (LOL):  0.9937337074E+00
 Local information entropy:  0.4109536477E-02
 Interaction region indicator (IRI):  0.1872856616E-13
 Reduced density gradient (RDG):  0.1000000000E+03
 Reduced density gradient with promolecular approximation:  0.1000000000E+03
 Sign(lambda2)*rho: -0.4519470491E+00
 Sign(lambda2)*rho with promolecular approximation: -0.2993837454E+00
 Corr. hole for alpha, ref.:   0.00000   0.00000   0.00000 : -0.3992158140E-05
 Source function, ref.:   0.00000   0.00000   0.00000 :  0.1375825136E+00
 Wavefunction value for orbital       1 : -0.6427313926E-06
 Average local ionization energy (ALIE):  0.4235988364E+00
 van der Waals potential (probe atom: C ):  0.5724720739E+28 kcal/mol
 Delta-g (under promolecular approximation):  0.1024579736E+00
 Delta-g (under Hirshfeld partition):  0.1931723347E+00
 User-defined real space function:  0.1000000000E+01
 ESP from nuclear charges:  0.1054508485E+03
 
 Note: Below information are for electron density
 
 Components of gradient in x/y/z are:
 -0.1327063459E-15  0.6557254739E-14  0.4255276687E-14
 Norm of gradient is:  0.7818093141E-14
 
 Components of Laplacian in x/y/z are:
 -0.9377847789E+01 -0.9249129646E+01 -0.8924250777E+01
 Total: -0.2755122821E+02
 
 Hessian matrix:
 -0.9377847789E+01  0.8058228906E-01  0.1342029823E+00
  0.8058228906E-01 -0.9249129646E+01  0.2849244677E+00
  0.1342029823E+00  0.2849244677E+00 -0.8924250777E+01
 Eigenvalues of Hessian: -0.9417128775E+01 -0.9412705998E+01 -0.8721393438E+01
 Eigenvectors (columns) of Hessian:
 -0.7258357564E+00  0.6475868325E+00  0.2319347951E+00
  0.6624369392E+00  0.5672325772E+00  0.4893102340E+00
 -0.1853098930E+00 -0.5088010395E+00  0.8407031258E+00
 Determinant of Hessian: -0.7730701098E+03
 Ellipticity of electron density:    0.000470
 eta index:   -1.079773
 Stiffness:   -1.079266
 
 Stress tensor:
 -0.2347573498E+01  0.1978501775E-01  0.3391222072E-01
  0.1978501775E-01 -0.2315644082E+01  0.7144434400E-01
  0.3391222072E-01  0.7144434400E-01 -0.2234227433E+01
 Eigenvalues of stress tensor: -0.2357182562E+01 -0.2356939730E+01 -0.2183322722E+01
 Eigenvectors (columns) of stress tensor:
  0.2698733621E+00 -0.9344082839E+00  0.2324855425E+00
 -0.8630234645E+00 -0.1276475966E+00  0.4887704889E+00
  0.4270349730E+00  0.3325466134E+00  0.8408649605E+00
 Stress tensor stiffness:    1.079631
 Stress tensor polarizability:    0.926243
 
 ----------------   CP    48,     Type (3,-3)   ----------------
 Corresponding nucleus:    87(O )
 Position (Bohr):       12.551617264827   17.154760440893   29.716177713288
 Position (Angstrom):    6.642029816523    9.077908283821   15.725124041016
 Density of all electrons:  0.3010515679E+03
 Density of Alpha electrons:  0.1505257839E+03
 Density of Beta electrons:  0.1505257839E+03
 Spin density of electrons:  0.0000000000E+00
 Lagrangian kinetic energy G(r):  0.7625920752E+02
 G(r) in X,Y,Z:  0.2899798680E+02  0.2470010615E+02  0.2256111457E+02
 Hamiltonian kinetic energy K(r):  0.1124604073E+07
 Potential energy density V(r): -0.1124680333E+07
 Energy density E(r) or H(r): -0.1124604073E+07
 Laplacian of electron density: -0.4498111256E+07
 Electron localization function (ELF):  0.9999961425E+00
 Localized orbital locator (LOL):  0.9980397864E+00
 Local information entropy:  0.3678635857E+00
 Interaction region indicator (IRI):  0.5372992866E-11
 Reduced density gradient (RDG):  0.1000000000E+03
 Reduced density gradient with promolecular approximation:  0.1000000000E+03
 Sign(lambda2)*rho: -0.3010515679E+03
 Sign(lambda2)*rho with promolecular approximation: -0.2923745779E+03
 Corr. hole for alpha, ref.:   0.00000   0.00000   0.00000 : -0.7810276639E-04
 Source function, ref.:   0.00000   0.00000   0.00000 :  0.9797137346E+04
 Wavefunction value for orbital       1 : -0.1169306253E-05
 Average local ionization energy (ALIE):  0.1790005823E+02
 van der Waals potential (probe atom: C ):  0.1939126947E+73 kcal/mol
 Delta-g (under promolecular approximation):  0.4824662690E-01
 Delta-g (under Hirshfeld partition):  0.7784708348E-01
 User-defined real space function:  0.1000000000E+01
 ESP from nuclear charges:  0.1505044498E+07
 
 Note: Below information are for electron density
 
 Components of gradient in x/y/z are:
 -0.1264600868E-08 -0.1299491181E-08  0.2214745720E-08
 Norm of gradient is:  0.2862340178E-08
 
 Components of Laplacian in x/y/z are:
 -0.1499356335E+07 -0.1499373200E+07 -0.1499381721E+07
 Total: -0.4498111256E+07
 
 Hessian matrix:
 -0.1499356335E+07 -0.1148357110E+02  0.1107141933E+02
 -0.1148357110E+02 -0.1499373200E+07  0.5395003601E+01
  0.1107141933E+02  0.5395003601E+01 -0.1499381721E+07
 Eigenvalues of Hessian: -0.1499391074E+07 -0.1499371515E+07 -0.1499348668E+07
 Eigenvectors (columns) of Hessian:
 -0.4079882628E+00 -0.1632271358E+00 -0.8982775070E+00
 -0.4938859264E+00 -0.7880420040E+00  0.3675139339E+00
  0.7678686535E+00 -0.5935879902E+00 -0.2408963031E+00
 Determinant of Hessian: -0.3370752110E+19
 Ellipticity of electron density:    0.000013
 eta index:   -1.000028
 Stiffness:   -1.000015
 
 Stress tensor:
 -0.3748970798E+06  0.2816819784E+01 -0.2540792424E+01
  0.2816819784E+01 -0.3748927001E+06 -0.8543288940E+00
 -0.2540792424E+01 -0.8543288940E+00 -0.3748905526E+06
 Eigenvalues of stress tensor: -0.3748989182E+06 -0.3748926339E+06 -0.3748887804E+06
 Eigenvectors (columns) of stress tensor:
 -0.8972382222E+00  0.1892942775E+00 -0.3989125834E+00
  0.3742641976E+00  0.8054088990E+00 -0.4596115924E+00
 -0.2342859003E+00  0.5616797860E+00  0.7934897195E+00
 Stress tensor stiffness:    1.000027
 Stress tensor polarizability:    0.999973
 
 ----------------   CP    49,     Type (3,-3)   ----------------
 Corresponding nucleus:    53(O )
 Position (Bohr):        6.490375005419   12.567273647889    9.786042087155
 Position (Angstrom):    3.434558543082    6.650314817645    5.178550457460
 Density of all electrons:  0.3012252902E+03
 Density of Alpha electrons:  0.1506126451E+03
 Density of Beta electrons:  0.1506126451E+03
 Spin density of electrons:  0.0000000000E+00
 Lagrangian kinetic energy G(r):  0.7605206520E+02
 G(r) in X,Y,Z:  0.2233922395E+02  0.2890253421E+02  0.2481030704E+02
 Hamiltonian kinetic energy K(r):  0.1125307545E+07
 Potential energy density V(r): -0.1125383597E+07
 Energy density E(r) or H(r): -0.1125307545E+07
 Laplacian of electron density: -0.4500925971E+07
 Electron localization function (ELF):  0.9999961708E+00
 Localized orbital locator (LOL):  0.9980469755E+00
 Local information entropy:  0.3678654838E+00
 Interaction region indicator (IRI):  0.1338520809E-11
 Reduced density gradient (RDG):  0.1000000000E+03
 Reduced density gradient with promolecular approximation:  0.1000000000E+03
 Sign(lambda2)*rho: -0.3012252902E+03
 Sign(lambda2)*rho with promolecular approximation: -0.2923739343E+03
 Corr. hole for alpha, ref.:   0.00000   0.00000   0.00000 : -0.7904748627E-01
 Source function, ref.:   0.00000   0.00000   0.00000 :  0.2082439537E+05
 Wavefunction value for orbital       1 : -0.8645002086E-06
 Average local ionization energy (ALIE):  0.1789377252E+02
 van der Waals potential (probe atom: C ):  0.1232802102E+73 kcal/mol
 Delta-g (under promolecular approximation):  0.4280909316E-01
 Delta-g (under Hirshfeld partition):  0.7230479281E-01
 User-defined real space function:  0.1000000000E+01
 ESP from nuclear charges:  0.1449300730E+07
 
 Note: Below information are for electron density
 
 Components of gradient in x/y/z are:
 -0.2768494323E-09 -0.5982087603E-09  0.2731490589E-09
 Norm of gradient is:  0.7135192621E-09
 
 Components of Laplacian in x/y/z are:
 -0.1500321466E+07 -0.1500294726E+07 -0.1500309778E+07
 Total: -0.4500925971E+07
 
 Hessian matrix:
 -0.1500321466E+07 -0.1543252847E+02 -0.7080417635E+01
 -0.1543252847E+02 -0.1500294726E+07 -0.2289007843E+01
 -0.7080417635E+01 -0.2289007843E+01 -0.1500309778E+07
 Eigenvalues of Hessian: -0.1500331082E+07 -0.1500307247E+07 -0.1500287642E+07
 Eigenvectors (columns) of Hessian:
  0.8619650079E+00  0.2811361216E+00  0.4218753444E+00
  0.3865461125E+00  0.1739689706E+00 -0.9057134758E+00
  0.3280219932E+00 -0.9437675977E+00 -0.4128309023E-01
 Determinant of Hessian: -0.3377083862E+19
 Ellipticity of electron density:    0.000016
 eta index:   -1.000029
 Stiffness:   -1.000013
 
 Stress tensor:
 -0.3751250450E+06  0.3765770073E+01  0.1486196777E+01
  0.3765770073E+01 -0.3751314865E+06  0.3576236464E+00
  0.1486196777E+01  0.3576236464E+00 -0.3751270652E+06
 Eigenvalues of stress tensor: -0.3751332358E+06 -0.3751275767E+06 -0.3751227843E+06
 Eigenvectors (columns) of stress tensor:
 -0.4246611932E+00 -0.2800852487E+00  0.8609385137E+00
  0.9039767396E+00 -0.1835775165E+00  0.3861675151E+00
  0.4988912966E-01  0.9422587484E+00  0.3311487972E+00
 Stress tensor stiffness:    1.000028
 Stress tensor polarizability:    0.999972
 
 ----------------   CP    50,     Type (3,-3)   ----------------
 Corresponding nucleus:    73(C )
 Position (Bohr):       16.087077755399   15.442298015275   23.801061450877
 Position (Angstrom):    8.512914938182    8.171712193656   12.594979315106
 Density of all electrons:  0.1220558650E+03
 Density of Alpha electrons:  0.6102793248E+02
 Density of Beta electrons:  0.6102793248E+02
 Spin density of electrons:  0.0000000000E+00
 Lagrangian kinetic energy G(r):  0.8349326690E+01
 G(r) in X,Y,Z:  0.2809226222E+01  0.2607810079E+01  0.2932290389E+01
 Hamiltonian kinetic energy K(r):  0.2420492226E+06
 Potential energy density V(r): -0.2420575719E+06
 Energy density E(r) or H(r): -0.2420492226E+06
 Laplacian of electron density: -0.9681634930E+06
 Electron localization function (ELF):  0.9999990625E+00
 Localized orbital locator (LOL):  0.9990326919E+00
 Local information entropy:  0.2825483814E+00
 Interaction region indicator (IRI):  0.1966438992E-11
 Reduced density gradient (RDG):  0.1000000000E+03
 Reduced density gradient with promolecular approximation:  0.1000000000E+03
 Sign(lambda2)*rho: -0.1220558650E+03
 Sign(lambda2)*rho with promolecular approximation: -0.1213861860E+03
 Corr. hole for alpha, ref.:   0.00000   0.00000   0.00000 : -0.2246023007E-04
 Source function, ref.:   0.00000   0.00000   0.00000 :  0.2362213909E+04
 Wavefunction value for orbital       1 :  0.5362859957E-06
 Average local ionization energy (ALIE):  0.9663905485E+01
 van der Waals potential (probe atom: C ):  0.5508861244E+74 kcal/mol
 Delta-g (under promolecular approximation):  0.4714777349E-01
 Delta-g (under Hirshfeld partition):  0.5428195384E-01
 User-defined real space function:  0.1000000000E+01
 ESP from nuclear charges:  0.1389492073E+07
 
 Note: Below information are for electron density
 
 Components of gradient in x/y/z are:
 -0.1941163896E-09 -0.1579020248E-09  0.2966035195E-09
 Norm of gradient is:  0.3880565293E-09
 
 Components of Laplacian in x/y/z are:
 -0.3227210931E+06 -0.3227218513E+06 -0.3227205487E+06
 Total: -0.9681634930E+06
 
 Hessian matrix:
 -0.3227210931E+06 -0.1530925029E+01 -0.1537730492E+01
 -0.1530925029E+01 -0.3227218513E+06  0.2571090433E+00
 -0.1537730492E+01  0.2571090433E+00 -0.3227205487E+06
 Eigenvalues of Hessian: -0.3227233015E+06 -0.3227214287E+06 -0.3227187628E+06
 Eigenvectors (columns) of Hessian:
 -0.6796320502E+00  0.2961791801E+00  0.6711022051E+00
 -0.6610918547E+00 -0.6437717311E+00 -0.3853771111E+00
 -0.3178959515E+00  0.7055748376E+00 -0.6333295450E+00
 Determinant of Hessian: -0.3361107038E+17
 Ellipticity of electron density:    0.000006
 eta index:   -1.000014
 Stiffness:   -1.000008
 
 Stress tensor:
 -0.8068589172E+05  0.4104442444E+00  0.4234288805E+00
  0.4104442444E+00 -0.8068567844E+05 -0.9327144988E-01
  0.4234288805E+00 -0.9327144988E-01 -0.8068600175E+05
 Eigenvalues of stress tensor: -0.8068652220E+05 -0.8068575271E+05 -0.8068529701E+05
 Eigenvectors (columns) of stress tensor:
 -0.6756928604E+00 -0.2784843718E+00  0.6825581390E+00
  0.3973315749E+00  0.6423202373E+00  0.6554024201E+00
  0.6209402370E+00 -0.7140526363E+00  0.3233605644E+00
 Stress tensor stiffness:    1.000015
 Stress tensor polarizability:    0.999985
 
 ----------------   CP    51,     Type (3,-3)   ----------------
 Corresponding nucleus:    45(C )
 Position (Bohr):        8.091088890437   13.186766769963   11.897449628686
 Position (Angstrom):    4.281619852210    6.978136460157    6.295859211367
 Density of all electrons:  0.1220443514E+03
 Density of Alpha electrons:  0.6102217572E+02
 Density of Beta electrons:  0.6102217572E+02
 Spin density of electrons:  0.0000000000E+00
 Lagrangian kinetic energy G(r):  0.8607067977E+01
 G(r) in X,Y,Z:  0.2869821439E+01  0.3096516333E+01  0.2640730205E+01
 Hamiltonian kinetic energy K(r):  0.2420132451E+06
 Potential energy density V(r): -0.2420218521E+06
 Energy density E(r) or H(r): -0.2420132451E+06
 Laplacian of electron density: -0.9680185520E+06
 Electron localization function (ELF):  0.9999990034E+00
 Localized orbital locator (LOL):  0.9990027046E+00
 Local information entropy:  0.2825356668E+00
 Interaction region indicator (IRI):  0.1416369671E-11
 Reduced density gradient (RDG):  0.1000000000E+03
 Reduced density gradient with promolecular approximation:  0.1000000000E+03
 Sign(lambda2)*rho: -0.1220443514E+03
 Sign(lambda2)*rho with promolecular approximation: -0.1213892852E+03
 Corr. hole for alpha, ref.:   0.00000   0.00000   0.00000 : -0.1997554203E-01
 Source function, ref.:   0.00000   0.00000   0.00000 :  0.3946980658E+04
 Wavefunction value for orbital       1 : -0.1953548616E-05
 Average local ionization energy (ALIE):  0.9609186310E+01
 van der Waals potential (probe atom: C ):  0.3873828887E+75 kcal/mol
 Delta-g (under promolecular approximation):  0.4154091697E-01
 Delta-g (under Hirshfeld partition):  0.5122958256E-01
 User-defined real space function:  0.1000000000E+01
 ESP from nuclear charges:  0.1634721098E+07
 
 Note: Below information are for electron density
 
 Components of gradient in x/y/z are:
 -0.1488127399E-09  0.2159985385E-09  0.9647171950E-10
 Norm of gradient is:  0.2794769988E-09
 
 Components of Laplacian in x/y/z are:
 -0.3226728360E+06 -0.3226719872E+06 -0.3226737287E+06
 Total: -0.9680185520E+06
 
 Hessian matrix:
 -0.3226728360E+06 -0.4588788985E+00 -0.1840940362E+01
 -0.4588788985E+00 -0.3226719872E+06 -0.4299166603E+00
 -0.1840940362E+01 -0.4299166603E+00 -0.3226737287E+06
 Eigenvalues of Hessian: -0.3226752936E+06 -0.3226718877E+06 -0.3226713706E+06
 Eigenvectors (columns) of Hessian:
  0.6110786280E+00 -0.3135192882E-01  0.7909487765E+00
  0.1848860227E+00 -0.9659242055E+00 -0.1811286499E+00
  0.7696753011E+00  0.2569192203E+00 -0.5844591048E+00
 Determinant of Hessian: -0.3359597718E+17
 Ellipticity of electron density:    0.000011
 eta index:   -1.000012
 Stiffness:   -1.000002
 
 Stress tensor:
 -0.8067394865E+05  0.1316387379E+00  0.5156475952E+00
  0.1316387379E+00 -0.8067418983E+05  0.1118094935E+00
  0.5156475952E+00  0.1118094935E+00 -0.8067371364E+05
 Eigenvalues of stress tensor: -0.8067436733E+05 -0.8067421382E+05 -0.8067327098E+05
 Eigenvectors (columns) of stress tensor:
 -0.7843012269E+00  0.5896229704E-01  0.6175718849E+00
  0.2151291238E+00  0.9595532077E+00  0.1815959846E+00
  0.5818857667E+00 -0.2752836520E+00  0.7652632654E+00
 Stress tensor stiffness:    1.000014
 Stress tensor polarizability:    0.999986
 
 ----------------   CP    52,     Type (3,-3)   ----------------
 Corresponding nucleus:    57(C )
 Position (Bohr):       -4.138070725110   14.714363636697   11.869492520112
 Position (Angstrom):   -2.189772724833    7.786505909480    6.281064946627
 Density of all electrons:  0.1220269372E+03
 Density of Alpha electrons:  0.6101346860E+02
 Density of Beta electrons:  0.6101346860E+02
 Spin density of electrons:  0.0000000000E+00
 Lagrangian kinetic energy G(r):  0.8626305589E+01
 G(r) in X,Y,Z:  0.2712374764E+01  0.3161141354E+01  0.2752789471E+01
 Hamiltonian kinetic energy K(r):  0.2419700051E+06
 Potential energy density V(r): -0.2419786314E+06
 Energy density E(r) or H(r): -0.2419700051E+06
 Laplacian of electron density: -0.9678455152E+06
 Electron localization function (ELF):  0.9999989985E+00
 Localized orbital locator (LOL):  0.9990002402E+00
 Local information entropy:  0.2825164336E+00
 Interaction region indicator (IRI):  0.1417373753E-11
 Reduced density gradient (RDG):  0.1000000000E+03
 Reduced density gradient with promolecular approximation:  0.1000000000E+03
 Sign(lambda2)*rho: -0.1220269372E+03
 Sign(lambda2)*rho with promolecular approximation: -0.1213892776E+03
 Corr. hole for alpha, ref.:   0.00000   0.00000   0.00000 : -0.9171902024E-02
 Source function, ref.:   0.00000   0.00000   0.00000 :  0.3979771181E+04
 Wavefunction value for orbital       1 :  0.4740176284E-06
 Average local ionization energy (ALIE):  0.9618725436E+01
 van der Waals potential (probe atom: C ):  0.6255585611E+75 kcal/mol
 Delta-g (under promolecular approximation):  0.4124253630E-01
 Delta-g (under Hirshfeld partition):  0.5068671035E-01
 User-defined real space function:  0.1000000000E+01
 ESP from nuclear charges:  0.1701317092E+07
 
 Note: Below information are for electron density
 
 Components of gradient in x/y/z are:
  0.7121003787E-10 -0.1568489782E-10  0.2699569179E-09
 Norm of gradient is:  0.2796312269E-09
 
 Components of Laplacian in x/y/z are:
 -0.3226157962E+06 -0.3226140694E+06 -0.3226156496E+06
 Total: -0.9678455152E+06
 
 Hessian matrix:
 -0.3226157962E+06 -0.8741819863E-01  0.1756108586E+01
 -0.8741819863E-01 -0.3226140694E+06  0.3205645518E+00
  0.1756108586E+01  0.3205645518E+00 -0.3226156496E+06
 Eigenvalues of Hessian: -0.3226175042E+06 -0.3226141804E+06 -0.3226138305E+06
 Eigenvectors (columns) of Hessian:
  0.7164514180E+00  0.4781390240E+00 -0.5080161802E+00
  0.8288133140E-01 -0.7813746751E+00 -0.6185339942E+00
 -0.6926962181E+00  0.4010444999E+00 -0.5994457929E+00
 Determinant of Hessian: -0.3357796420E+17
 Ellipticity of electron density:    0.000010
 eta index:   -1.000011
 Stiffness:   -1.000001
 
 Stress tensor:
 -0.8065937381E+05  0.1092118073E-01 -0.4837757069E+00
  0.1092118073E-01 -0.8065983963E+05 -0.9870656995E-01
 -0.4837757069E+00 -0.9870656995E-01 -0.8065941797E+05
 Eigenvalues of stress tensor: -0.8065992891E+05 -0.8065979712E+05 -0.8065890539E+05
 Eigenvectors (columns) of stress tensor:
 -0.5156853458E+00 -0.4691111051E+00 -0.7169403010E+00
 -0.6062723403E+00  0.7910667730E+00 -0.8153042387E-01
 -0.6053944775E+00 -0.3926170293E+00  0.6923506300E+00
 Stress tensor stiffness:    1.000013
 Stress tensor polarizability:    0.999987
 
 ----------------   CP    53,     Type (3,-3)   ----------------
 Corresponding nucleus:    61(C )
 Position (Bohr):        0.412596791351   14.014483881608   10.921507701485
 Position (Angstrom):    0.218336819274    7.416145492714    5.779412984327
 Density of all electrons:  0.1220367413E+03
 Density of Alpha electrons:  0.6101837066E+02
 Density of Beta electrons:  0.6101837066E+02
 Spin density of electrons:  0.0000000000E+00
 Lagrangian kinetic energy G(r):  0.8582217227E+01
 G(r) in X,Y,Z:  0.2458478109E+01  0.3052656172E+01  0.3071082945E+01
 Hamiltonian kinetic energy K(r):  0.2419992180E+06
 Potential energy density V(r): -0.2420078003E+06
 Energy density E(r) or H(r): -0.2419992180E+06
 Laplacian of electron density: -0.9679625433E+06
 Electron localization function (ELF):  0.9999990090E+00
 Localized orbital locator (LOL):  0.9990054779E+00
 Local information entropy:  0.2825272622E+00
 Interaction region indicator (IRI):  0.9362056424E-12
 Reduced density gradient (RDG):  0.1000000000E+03
 Reduced density gradient with promolecular approximation:  0.1000000000E+03
 Sign(lambda2)*rho: -0.1220367413E+03
 Sign(lambda2)*rho with promolecular approximation: -0.1213895235E+03
 Corr. hole for alpha, ref.:   0.00000   0.00000   0.00000 : -0.9904220128E-01
 Source function, ref.:   0.00000   0.00000   0.00000 :  0.4334156474E+04
 Wavefunction value for orbital       1 : -0.2540998483E-05
 Average local ionization energy (ALIE):  0.9620918733E+01
 van der Waals potential (probe atom: C ):  0.6320639902E+75 kcal/mol
 Delta-g (under promolecular approximation):  0.4205749719E-01
 Delta-g (under Hirshfeld partition):  0.5159579580E-01
 User-defined real space function:  0.1000000000E+01
 ESP from nuclear charges:  0.1702789175E+07
 
 Note: Below information are for electron density
 
 Components of gradient in x/y/z are:
 -0.6369793581E-11  0.1626297430E-09 -0.8736131263E-10
 Norm of gradient is:  0.1847187227E-09
 
 Components of Laplacian in x/y/z are:
 -0.3226557240E+06 -0.3226534409E+06 -0.3226533784E+06
 Total: -0.9679625433E+06
 
 Hessian matrix:
 -0.3226557240E+06  0.1012392102E+01 -0.1061417969E+01
  0.1012392102E+01 -0.3226534409E+06  0.6240686210E+00
 -0.1061417969E+01  0.6240686210E+00 -0.3226533784E+06
 Eigenvalues of Hessian: -0.3226565714E+06 -0.3226531912E+06 -0.3226527807E+06
 Eigenvectors (columns) of Hessian:
 -0.8658506604E+00  0.4969664968E+00  0.5767958815E-01
  0.3510683939E+00  0.6856657594E+00 -0.6376624884E+00
 -0.3564458116E+00 -0.5318710063E+00 -0.7681533805E+00
 Determinant of Hessian: -0.3359014602E+17
 Ellipticity of electron density:    0.000010
 eta index:   -1.000012
 Stiffness:   -1.000001
 
 Stress tensor:
 -0.8066884795E+05 -0.2666069440E+00  0.2875060871E+00
 -0.2666069440E+00 -0.8066946553E+05 -0.1807782025E+00
  0.2875060871E+00 -0.1807782025E+00 -0.8066948678E+05
 Eigenvalues of stress tensor: -0.8066965901E+05 -0.8066952082E+05 -0.8066862042E+05
 Eigenvectors (columns) of stress tensor:
 -0.6693182604E-01 -0.4975196735E+00 -0.8648666401E+00
  0.6303927481E+00 -0.6929717474E+00  0.3498501685E+00
  0.7733854885E+00  0.5217895474E+00 -0.3600146586E+00
 Stress tensor stiffness:    1.000013
 Stress tensor polarizability:    0.999987
 
 ----------------   CP    54,     Type (3,-3)   ----------------
 Corresponding nucleus:    78(H )
 Position (Bohr):       11.577458433770   16.950060841878   25.951425110830
 Position (Angstrom):    6.126527163328    8.969585920941   13.732902759107
 Density of all electrons:  0.4546179488E+00
 Density of Alpha electrons:  0.2273089744E+00
 Density of Beta electrons:  0.2273089744E+00
 Spin density of electrons:  0.0000000000E+00
 Lagrangian kinetic energy G(r):  0.4837107117E-02
 G(r) in X,Y,Z:  0.1536969932E-02  0.1882981765E-02  0.1417155421E-02
 Hamiltonian kinetic energy K(r):  0.6925461549E+01
 Potential energy density V(r): -0.6930298656E+01
 Energy density E(r) or H(r): -0.6925461549E+01
 Laplacian of electron density: -0.2768249777E+02
 Electron localization function (ELF):  0.9999605553E+00
 Localized orbital locator (LOL):  0.9937713686E+00
 Local information entropy:  0.4130579790E-02
 Interaction region indicator (IRI):  0.4081698675E-13
 Reduced density gradient (RDG):  0.1000000000E+03
 Reduced density gradient with promolecular approximation:  0.1000000000E+03
 Sign(lambda2)*rho: -0.4546179488E+00
 Sign(lambda2)*rho with promolecular approximation: -0.2993316845E+00
 Corr. hole for alpha, ref.:   0.00000   0.00000   0.00000 : -0.2222904983E-06
 Source function, ref.:   0.00000   0.00000   0.00000 :  0.6657701686E-01
 Wavefunction value for orbital       1 : -0.1595740536E-05
 Average local ionization energy (ALIE):  0.4134128840E+00
 van der Waals potential (probe atom: C ):  0.5995697039E+28 kcal/mol
 Delta-g (under promolecular approximation):  0.1026657672E+00
 Delta-g (under Hirshfeld partition):  0.1944039672E+00
 User-defined real space function:  0.1000000000E+01
 ESP from nuclear charges:  0.1140411286E+03
 
 Note: Below information are for electron density
 
 Components of gradient in x/y/z are:
 -0.2347080863E-14 -0.1536227742E-13  0.7252445172E-14
 Norm of gradient is:  0.1714952819E-13
 
 Components of Laplacian in x/y/z are:
 -0.9002555607E+01 -0.9444282095E+01 -0.9235660067E+01
 Total: -0.2768249777E+02
 
 Hessian matrix:
 -0.9002555607E+01  0.7418008396E-01  0.3224860809E+00
  0.7418008396E-01 -0.9444282095E+01  0.5175867450E-01
  0.3224860809E+00  0.5175867450E-01 -0.9235660067E+01
 Eigenvalues of Hessian: -0.9462020620E+01 -0.9456301050E+01 -0.8764176099E+01
 Eigenvectors (columns) of Hessian:
 -0.5786257622E+00 -0.8271829789E-01  0.8113876450E+00
  0.4329608818E-01  0.9903255332E+00  0.1318362131E+00
  0.8144431693E+00 -0.1114137403E+00  0.5694464877E+00
 Determinant of Hessian: -0.7841809274E+03
 Ellipticity of electron density:    0.000605
 eta index:   -1.079625
 Stiffness:   -1.078972
 
 Stress tensor:
 -0.2253712842E+01  0.1867537822E-01  0.8064518048E-01
  0.1867537822E-01 -0.2364836487E+01  0.1293318903E-01
  0.8064518048E-01  0.1293318903E-01 -0.2311749327E+01
 Eigenvalues of stress tensor: -0.2368478222E+01 -0.2367816994E+01 -0.2194003440E+01
 Eigenvectors (columns) of stress tensor:
 -0.5838321236E+00  0.3699886774E-01  0.8110309089E+00
  0.2439924916E+00  0.9607775322E+00  0.1318112201E+00
  0.7743434093E+00 -0.2748410768E+00  0.5699602328E+00
 Stress tensor stiffness:    1.079523
 Stress tensor polarizability:    0.926335
 
 ----------------   CP    55,     Type (3,-3)   ----------------
 Corresponding nucleus:    77(C )
 Position (Bohr):       13.233200273572   17.222815666030   27.108807209803
 Position (Angstrom):    7.002708012090    9.113921558046   14.345362990191
 Density of all electrons:  0.1220198161E+03
 Density of Alpha electrons:  0.6100990805E+02
 Density of Beta electrons:  0.6100990805E+02
 Spin density of electrons:  0.0000000000E+00
 Lagrangian kinetic energy G(r):  0.8642795687E+01
 G(r) in X,Y,Z:  0.3135198983E+01  0.3155009301E+01  0.2352587403E+01
 Hamiltonian kinetic energy K(r):  0.2419623836E+06
 Potential energy density V(r): -0.2419710264E+06
 Energy density E(r) or H(r): -0.2419623836E+06
 Laplacian of electron density: -0.9678149632E+06
 Electron localization function (ELF):  0.9999989944E+00
 Localized orbital locator (LOL):  0.9989982337E+00
 Local information entropy:  0.2825085677E+00
 Interaction region indicator (IRI):  0.3134640348E-11
 Reduced density gradient (RDG):  0.1000000000E+03
 Reduced density gradient with promolecular approximation:  0.1000000000E+03
 Sign(lambda2)*rho: -0.1220198161E+03
 Sign(lambda2)*rho with promolecular approximation: -0.1213900901E+03
 Corr. hole for alpha, ref.:   0.00000   0.00000   0.00000 : -0.2738692795E-05
 Source function, ref.:   0.00000   0.00000   0.00000 :  0.2217151335E+04
 Wavefunction value for orbital       1 : -0.1047619425E-05
 Average local ionization energy (ALIE):  0.9614034068E+01
 van der Waals potential (probe atom: C ):  0.1636385138E+76 kcal/mol
 Delta-g (under promolecular approximation):  0.4247255028E-01
 Delta-g (under Hirshfeld partition):  0.5211966210E-01
 User-defined real space function:  0.1000000000E+01
 ESP from nuclear charges:  0.1843259822E+07
 
 Note: Below information are for electron density
 
 Components of gradient in x/y/z are:
  0.7541095526E-10 -0.2884933958E-09 -0.5417458704E-09
 Norm of gradient is:  0.6183880980E-09
 
 Components of Laplacian in x/y/z are:
 -0.3226040274E+06 -0.3226039061E+06 -0.3226070298E+06
 Total: -0.9678149632E+06
 
 Hessian matrix:
 -0.3226040274E+06 -0.5567096355E-01  0.9165344956E+00
 -0.5567096355E-01 -0.3226039061E+06  0.1816181344E+00
  0.9165344956E+00  0.1816181344E+00 -0.3226070298E+06
 Eigenvalues of Hessian: -0.3226072981E+06 -0.3226038956E+06 -0.3226037695E+06
 Eigenvectors (columns) of Hessian:
 -0.2702918172E+00 -0.1874251332E-01  0.9625959961E+00
 -0.5589959093E-01 -0.9978183684E+00 -0.3512462778E-01
  0.9611542901E+00 -0.6330262189E-01  0.2686544411E+00
 Determinant of Hessian: -0.3357478443E+17
 Ellipticity of electron density:    0.000011
 eta index:   -1.000011
 Stiffness:   -1.000000
 
 Stress tensor:
 -0.8065727724E+05  0.6480995939E-02 -0.2608929616E+00
  0.6480995939E-02 -0.8065728654E+05 -0.4592644168E-01
 -0.2608929616E+00 -0.4592644168E-01 -0.8065646262E+05
 Eigenvalues of stress tensor: -0.8065735431E+05 -0.8065728819E+05 -0.8065638389E+05
 Eigenvectors (columns) of stress tensor:
 -0.9533979013E+00 -0.1116259138E+00 -0.2803071478E+00
 -0.1013959535E+00  0.9935491124E+00 -0.5078407189E-01
 -0.2841677363E+00  0.1999541704E-01  0.9585660545E+00
 Stress tensor stiffness:    1.000012
 Stress tensor polarizability:    0.999988
 
 ----------------   CP    56,     Type (3,-3)   ----------------
 Corresponding nucleus:    99(C )
 Position (Bohr):       13.869454060879   14.629738270704   17.599069618581
 Position (Angstrom):    7.339399016683    7.741724094332    9.313026575248
 Density of all electrons:  0.1220428259E+03
 Density of Alpha electrons:  0.6102141294E+02
 Density of Beta electrons:  0.6102141294E+02
 Spin density of electrons:  0.0000000000E+00
 Lagrangian kinetic energy G(r):  0.8619346730E+01
 G(r) in X,Y,Z:  0.3239157784E+01  0.2818685313E+01  0.2561503632E+01
 Hamiltonian kinetic energy K(r):  0.2420097609E+06
 Potential energy density V(r): -0.2420183802E+06
 Energy density E(r) or H(r): -0.2420097609E+06
 Laplacian of electron density: -0.9680045661E+06
 Electron localization function (ELF):  0.9999990005E+00
 Localized orbital locator (LOL):  0.9990012625E+00
 Local information entropy:  0.2825339820E+00
 Interaction region indicator (IRI):  0.2707853753E-11
 Reduced density gradient (RDG):  0.1000000000E+03
 Reduced density gradient with promolecular approximation:  0.1000000000E+03
 Sign(lambda2)*rho: -0.1220428259E+03
 Sign(lambda2)*rho with promolecular approximation: -0.1213893852E+03
 Corr. hole for alpha, ref.:   0.00000   0.00000   0.00000 : -0.2301808190E-05
 Source function, ref.:   0.00000   0.00000   0.00000 :  0.2878559238E+04
 Wavefunction value for orbital       1 : -0.7650354345E-06
 Average local ionization energy (ALIE):  0.9607116121E+01
 van der Waals potential (probe atom: C ):  0.4448551010E+75 kcal/mol
 Delta-g (under promolecular approximation):  0.4189793741E-01
 Delta-g (under Hirshfeld partition):  0.5162836303E-01
 User-defined real space function:  0.1000000000E+01
 ESP from nuclear charges:  0.1653675256E+07
 
 Note: Below information are for electron density
 
 Components of gradient in x/y/z are:
  0.8818246133E-10 -0.2800754073E-09 -0.4463885372E-09
 Norm of gradient is:  0.5343043201E-09
 
 Components of Laplacian in x/y/z are:
 -0.3226668181E+06 -0.3226683804E+06 -0.3226693676E+06
 Total: -0.9680045661E+06
 
 Hessian matrix:
 -0.3226668181E+06  0.3751774992E+00  0.2727762683E+00
  0.3751774992E+00 -0.3226683804E+06 -0.1591307411E+01
  0.2727762683E+00 -0.1591307411E+01 -0.3226693676E+06
 Eigenvalues of Hessian: -0.3226705920E+06 -0.3226672481E+06 -0.3226667260E+06
 Eigenvectors (columns) of Hessian:
 -0.1165411755E+00 -0.2753058047E+00  0.9542666652E+00
  0.5930204875E+00  0.7514519774E+00  0.2892172661E+00
  0.7967087648E+00 -0.5996054032E+00 -0.7568688575E-01
 Determinant of Hessian: -0.3359452102E+17
 Ellipticity of electron density:    0.000010
 eta index:   -1.000012
 Stiffness:   -1.000002
 
 Stress tensor:
 -0.8067318284E+05 -0.9820383055E-01 -0.6735219600E-01
 -0.9820383055E-01 -0.8067273246E+05  0.4388108733E+00
 -0.6735219600E-01  0.4388108733E+00 -0.8067246491E+05
 Eigenvalues of stress tensor: -0.8067320496E+05 -0.8067304734E+05 -0.8067212790E+05
 Eigenvectors (columns) of stress tensor:
 -0.9620440285E+00 -0.2513536909E+00 -0.1062666895E+00
 -0.2640275514E+00  0.7588586066E+00  0.5953344163E+00
  0.6899811098E-01 -0.6007952540E+00  0.7964196905E+00
 Stress tensor stiffness:    1.000013
 Stress tensor polarizability:    0.999987
 
 ----------------   CP    57,     Type (3,-3)   ----------------
 Corresponding nucleus:   153(H )
 Position (Bohr):       10.836998089178   12.531359843830    7.835563002544
 Position (Angstrom):    5.734692423392    6.631310050980    4.146401375541
 Density of all electrons:  0.4265803990E+00
 Density of Alpha electrons:  0.2132901995E+00
 Density of Beta electrons:  0.2132901995E+00
 Spin density of electrons:  0.0000000000E+00
 Lagrangian kinetic energy G(r):  0.1938369770E-01
 G(r) in X,Y,Z:  0.6976891137E-02  0.7045240659E-02  0.5361565903E-02
 Hamiltonian kinetic energy K(r):  0.6192903918E+01
 Potential energy density V(r): -0.6212287615E+01
 Energy density E(r) or H(r): -0.6192903918E+01
 Laplacian of electron density: -0.2469408088E+02
 Electron localization function (ELF):  0.9992198547E+00
 Localized orbital locator (LOL):  0.9728311850E+00
 Local information entropy:  0.3908710333E-02
 Interaction region indicator (IRI):  0.1970539563E-13
 Reduced density gradient (RDG):  0.1000000000E+03
 Reduced density gradient with promolecular approximation:  0.1000000000E+03
 Sign(lambda2)*rho: -0.4265803990E+00
 Sign(lambda2)*rho with promolecular approximation: -0.2951598575E+00
 Corr. hole for alpha, ref.:   0.00000   0.00000   0.00000 : -0.7244707581E-04
 Source function, ref.:   0.00000   0.00000   0.00000 :  0.1072250827E+00
 Wavefunction value for orbital       1 :  0.2635016391E-06
 Average local ionization energy (ALIE):  0.5633431867E+00
 van der Waals potential (probe atom: C ):  0.1729790233E+26 kcal/mol
 Delta-g (under promolecular approximation):  0.2294936670E+00
 Delta-g (under Hirshfeld partition):  0.3641899187E+00
 User-defined real space function:  0.1000000000E+01
 ESP from nuclear charges:  0.8338412280E+02
 
 Note: Below information are for electron density
 
 Components of gradient in x/y/z are:
 -0.4117366170E-14 -0.5998782200E-14 -0.2579100128E-14
 Norm of gradient is:  0.7719446193E-14
 
 Components of Laplacian in x/y/z are:
 -0.8264751065E+01 -0.8575680946E+01 -0.7853648870E+01
 Total: -0.2469408088E+02
 
 Hessian matrix:
 -0.8264751065E+01  0.2423331556E+00  0.6156931946E+00
  0.2423331556E+00 -0.8575680946E+01  0.3246372747E+00
  0.6156931946E+00  0.3246372747E+00 -0.7853648870E+01
 Eigenvalues of Hessian: -0.8712602109E+01 -0.8698317192E+01 -0.7283161579E+01
 Eigenvectors (columns) of Hessian:
 -0.7735797767E+00  0.2985970767E+00  0.5589401711E+00
  0.5239208895E+00  0.7975442984E+00  0.2990484803E+00
  0.3564845446E+00 -0.5241782882E+00  0.7734053863E+00
 Determinant of Hessian: -0.5519542307E+03
 Ellipticity of electron density:    0.001642
 eta index:   -1.196266
 Stiffness:   -1.194305
 
 Stress tensor:
 -0.2080141548E+01  0.5960302111E-01  0.1541781298E+00
  0.5960302111E-01 -0.2158010718E+01  0.8474526769E-01
  0.1541781298E+00  0.8474526769E-01 -0.1974135349E+01
 Eigenvalues of stress tensor: -0.2191278620E+01 -0.2189754585E+01 -0.1831254410E+01
 Eigenvectors (columns) of stress tensor:
 -0.2771326591E+00 -0.7855676322E+00  0.5532458626E+00
 -0.8119960682E+00  0.4993126660E+00  0.3022403791E+00
  0.5136729256E+00  0.3654727852E+00  0.7762536755E+00
 Stress tensor stiffness:    1.196600
 Stress tensor polarizability:    0.835701
 
 ----------------   CP    58,     Type (3,-3)   ----------------
 Corresponding nucleus:   100(H )
 Position (Bohr):       11.897775604421   15.145554339740   17.678923980379
 Position (Angstrom):    6.296031710297    8.014682203083    9.355283683703
 Density of all electrons:  0.4541422143E+00
 Density of Alpha electrons:  0.2270711071E+00
 Density of Beta electrons:  0.2270711071E+00
 Spin density of electrons:  0.0000000000E+00
 Lagrangian kinetic energy G(r):  0.4973332025E-02
 G(r) in X,Y,Z:  0.1626411382E-02  0.1806564718E-02  0.1540355925E-02
 Hamiltonian kinetic energy K(r):  0.6925082997E+01
 Potential energy density V(r): -0.6930056329E+01
 Energy density E(r) or H(r): -0.6925082997E+01
 Laplacian of electron density: -0.2768043866E+02
 Electron localization function (ELF):  0.9999581613E+00
 Localized orbital locator (LOL):  0.9935859670E+00
 Local information entropy:  0.4126832997E-02
 Interaction region indicator (IRI):  0.4319501629E-13
 Reduced density gradient (RDG):  0.1000000000E+03
 Reduced density gradient with promolecular approximation:  0.1000000000E+03
 Sign(lambda2)*rho: -0.4541422143E+00
 Sign(lambda2)*rho with promolecular approximation: -0.2993382019E+00
 Corr. hole for alpha, ref.:   0.00000   0.00000   0.00000 : -0.3562200916E-05
 Source function, ref.:   0.00000   0.00000   0.00000 :  0.8425530697E-01
 Wavefunction value for orbital       1 :  0.2548229518E-05
 Average local ionization energy (ALIE):  0.4093964365E+00
 van der Waals potential (probe atom: C ):  0.5800241326E+28 kcal/mol
 Delta-g (under promolecular approximation):  0.1025692364E+00
 Delta-g (under Hirshfeld partition):  0.1942315364E+00
 User-defined real space function:  0.1000000000E+01
 ESP from nuclear charges:  0.1174918197E+03
 
 Note: Below information are for electron density
 
 Components of gradient in x/y/z are:
  0.7316196260E-14 -0.5016603452E-14  0.1580896872E-13
 Norm of gradient is:  0.1812778337E-13
 
 Components of Laplacian in x/y/z are:
 -0.8810426736E+01 -0.9410670373E+01 -0.9459341549E+01
 Total: -0.2768043866E+02
 
 Hessian matrix:
 -0.8810426736E+01 -0.1736704023E+00 -0.2586946419E-01
 -0.1736704023E+00 -0.9410670373E+01  0.5002299870E-02
 -0.2586946419E-01  0.5002299870E-02 -0.9459341549E+01
 Eigenvalues of Hessian: -0.9461227869E+01 -0.9456402400E+01 -0.8762808390E+01
 Eigenvectors (columns) of Hessian:
 -0.1444732465E+00  0.2182584759E+00  0.9651376683E+00
 -0.4070434703E+00  0.8759155496E+00 -0.2590126701E+00
 -0.9019108018E+00 -0.4302733871E+00 -0.3770567564E-01
 Determinant of Hessian: -0.7840012630E+03
 Ellipticity of electron density:    0.000510
 eta index:   -1.079703
 Stiffness:   -1.079152
 
 Stress tensor:
 -0.2205859507E+01 -0.4367824638E-01 -0.6472724427E-02
 -0.4367824638E-01 -0.2356280723E+01  0.1675519806E-02
 -0.6472724427E-02  0.1675519806E-02 -0.2367916099E+01
 Eigenvalues of stress tensor: -0.2368200146E+01 -0.2368016549E+01 -0.2193839634E+01
 Eigenvectors (columns) of stress tensor:
  0.1344070717E+00  0.2256662608E+00  0.9648883240E+00
  0.3629121724E+00  0.8948615292E+00 -0.2598414877E+00
  0.9220788980E+00 -0.3850942513E+00 -0.3837868474E-01
 Stress tensor stiffness:    1.079477
 Stress tensor polarizability:    0.926374
 
 ----------------   CP    59,     Type (3,-3)   ----------------
 Corresponding nucleus:    46(H )
 Position (Bohr):        7.114326837288   14.473479083713   13.145575387455
 Position (Angstrom):    3.764739633208    7.659035293582    6.956338919249
 Density of all electrons:  0.4522427045E+00
 Density of Alpha electrons:  0.2261213522E+00
 Density of Beta electrons:  0.2261213522E+00
 Spin density of electrons:  0.0000000000E+00
 Lagrangian kinetic energy G(r):  0.4808138936E-02
 G(r) in X,Y,Z:  0.1606704037E-02  0.1731208811E-02  0.1470226088E-02
 Hamiltonian kinetic energy K(r):  0.6895326870E+01
 Potential energy density V(r): -0.6900135009E+01
 Energy density E(r) or H(r): -0.6895326870E+01
 Laplacian of electron density: -0.2756207492E+02
 Electron localization function (ELF):  0.9999603388E+00
 Localized orbital locator (LOL):  0.9937544852E+00
 Local information entropy:  0.4111866806E-02
 Interaction region indicator (IRI):  0.1846954532E-13
 Reduced density gradient (RDG):  0.1000000000E+03
 Reduced density gradient with promolecular approximation:  0.1000000000E+03
 Sign(lambda2)*rho: -0.4522427045E+00
 Sign(lambda2)*rho with promolecular approximation: -0.2991347696E+00
 Corr. hole for alpha, ref.:   0.00000   0.00000   0.00000 : -0.5341075450E-03
 Source function, ref.:   0.00000   0.00000   0.00000 :  0.1054162474E+00
 Wavefunction value for orbital       1 :  0.1175378264E-05
 Average local ionization energy (ALIE):  0.4118462446E+00
 van der Waals potential (probe atom: C ):  0.5752471771E+28 kcal/mol
 Delta-g (under promolecular approximation):  0.1021193377E+00
 Delta-g (under Hirshfeld partition):  0.1927552453E+00
 User-defined real space function:  0.1000000000E+01
 ESP from nuclear charges:  0.1158099184E+03
 
 Note: Below information are for electron density
 
 Components of gradient in x/y/z are:
 -0.3028393508E-14 -0.5694663491E-14  0.4234243164E-14
 Norm of gradient is:  0.7715515193E-14
 
 Components of Laplacian in x/y/z are:
 -0.9263630607E+01 -0.9138677100E+01 -0.9159767217E+01
 Total: -0.2756207492E+02
 
 Hessian matrix:
 -0.9263630607E+01 -0.2067783000E+00 -0.2027751426E+00
 -0.2067783000E+00 -0.9138677100E+01  0.2682734878E+00
 -0.2027751426E+00  0.2682734878E+00 -0.9159767217E+01
 Eigenvalues of Hessian: -0.9421171359E+01 -0.9415876994E+01 -0.8725026571E+01
 Eigenvectors (columns) of Hessian:
 -0.7131593672E+00 -0.5168469204E+00  0.4735746804E+00
  0.1318231111E+00 -0.7623942888E+00 -0.6335436968E+00
 -0.6884957402E+00  0.3893895342E+00 -0.6118409976E+00
 Determinant of Hessian: -0.7739848106E+03
 Ellipticity of electron density:    0.000562
 eta index:   -1.079787
 Stiffness:   -1.079180
 
 Stress tensor:
 -0.2319121060E+01 -0.5198898413E-01 -0.5038973321E-01
 -0.5198898413E-01 -0.2288131693E+01  0.6741352513E-01
 -0.5038973321E-01  0.6741352513E-01 -0.2292882256E+01
 Eigenvalues of stress tensor: -0.2358094769E+01 -0.2357840598E+01 -0.2184199642E+01
 Eigenvectors (columns) of stress tensor:
  0.6361117864E+00  0.6097403454E+00  0.4728408891E+00
 -0.2353579667E+00  0.7369336902E+00 -0.6336681811E+00
  0.7348254369E+00 -0.2917969284E+00 -0.6122794541E+00
 Stress tensor stiffness:    1.079615
 Stress tensor polarizability:    0.926256
 
 ----------------   CP    60,     Type (3,-3)   ----------------
 Corresponding nucleus:    54(O )
 Position (Bohr):       11.867099589665   13.043627612937    9.200234588470
 Position (Angstrom):    6.279798662367    6.902390480271    4.868554479180
 Density of all electrons:  0.3010847215E+03
 Density of Alpha electrons:  0.1505423607E+03
 Density of Beta electrons:  0.1505423607E+03
 Spin density of electrons:  0.0000000000E+00
 Lagrangian kinetic energy G(r):  0.7611539857E+02
 G(r) in X,Y,Z:  0.2535655550E+02  0.2743048118E+02  0.2332836188E+02
 Hamiltonian kinetic energy K(r):  0.1124733725E+07
 Potential energy density V(r): -0.1124809840E+07
 Energy density E(r) or H(r): -0.1124733725E+07
 Laplacian of electron density: -0.4498630438E+07
 Electron localization function (ELF):  0.9999961584E+00
 Localized orbital locator (LOL):  0.9980438341E+00
 Local information entropy:  0.3678639573E+00
 Interaction region indicator (IRI):  0.1404849635E-11
 Reduced density gradient (RDG):  0.1000000000E+03
 Reduced density gradient with promolecular approximation:  0.1000000000E+03
 Sign(lambda2)*rho: -0.3010847215E+03
 Sign(lambda2)*rho with promolecular approximation: -0.2923723943E+03
 Corr. hole for alpha, ref.:   0.00000   0.00000   0.00000 : -0.4113823852E-02
 Source function, ref.:   0.00000   0.00000   0.00000 :  0.1799855322E+05
 Wavefunction value for orbital       1 :  0.5065822627E-06
 Average local ionization energy (ALIE):  0.1788257229E+02
 van der Waals potential (probe atom: C ):  0.8024643628E+72 kcal/mol
 Delta-g (under promolecular approximation):  0.4831062787E-01
 Delta-g (under Hirshfeld partition):  0.7792625710E-01
 User-defined real space function:  0.1000000000E+01
 ESP from nuclear charges:  0.1398355815E+07
 
 Note: Below information are for electron density
 
 Components of gradient in x/y/z are:
 -0.3518692004E-09  0.2519987552E-09 -0.6106763983E-09
 Norm of gradient is:  0.7484924651E-09
 
 Components of Laplacian in x/y/z are:
 -0.1499542304E+07 -0.1499535592E+07 -0.1499552541E+07
 Total: -0.4498630438E+07
 
 Hessian matrix:
 -0.1499542304E+07  0.5409653417E+01 -0.1634526666E+01
  0.5409653417E+01 -0.1499535592E+07 -0.1858271373E+02
 -0.1634526666E+01 -0.1858271373E+02 -0.1499552541E+07
 Eigenvalues of Hessian: -0.1499564602E+07 -0.1499543664E+07 -0.1499522172E+07
 Eigenvectors (columns) of Hessian:
  0.7169744762E-01  0.9625994417E+00 -0.2612695752E+00
 -0.5474470874E+00 -0.1809847615E+00 -0.8170350070E+00
 -0.8337632533E+00  0.2016105926E+00  0.5139961152E+00
 Determinant of Hessian: -0.3371919422E+19
 Ellipticity of electron density:    0.000014
 eta index:   -1.000028
 Stiffness:   -1.000014
 
 Stress tensor:
 -0.3749362892E+06 -0.1552524599E+01  0.4524267174E+00
 -0.1552524599E+01 -0.3749387590E+06  0.4416155690E+01
  0.4524267174E+00  0.4416155690E+01 -0.3749347921E+06
 Eigenvalues of stress tensor: -0.3749420359E+06 -0.3749359217E+06 -0.3749318827E+06
 Eigenvectors (columns) of stress tensor:
 -0.2611769823E+00 -0.9589174295E+00 -0.1107427078E+00
 -0.8168662618E+00  0.1584328582E+00  0.5546427136E+00
  0.5143112815E+00 -0.2353218919E+00  0.8246863118E+00
 Stress tensor stiffness:    1.000027
 Stress tensor polarizability:    0.999973
 
 ----------------   CP    61,     Type (3,-3)   ----------------
 Corresponding nucleus:   187(H )
 Position (Bohr):        3.044049309444   17.227982939463   18.948810615540
 Position (Angstrom):    1.610841523423    9.116655961389   10.027278751461
 Density of all electrons:  0.4535257330E+00
 Density of Alpha electrons:  0.2267628665E+00
 Density of Beta electrons:  0.2267628665E+00
 Spin density of electrons:  0.0000000000E+00
 Lagrangian kinetic energy G(r):  0.4670671332E-02
 G(r) in X,Y,Z:  0.1262279406E-02  0.1506471626E-02  0.1901920301E-02
 Hamiltonian kinetic energy K(r):  0.6920522859E+01
 Potential energy density V(r): -0.6925193531E+01
 Energy density E(r) or H(r): -0.6920522859E+01
 Laplacian of electron density: -0.2766340875E+02
 Electron localization function (ELF):  0.9999629214E+00
 Localized orbital locator (LOL):  0.9939603760E+00
 Local information entropy:  0.4121976812E-02
 Interaction region indicator (IRI):  0.1874648557E-13
 Reduced density gradient (RDG):  0.1000000000E+03
 Reduced density gradient with promolecular approximation:  0.1000000000E+03
 Sign(lambda2)*rho: -0.4535257330E+00
 Sign(lambda2)*rho with promolecular approximation: -0.2999736324E+00
 Corr. hole for alpha, ref.:   0.00000   0.00000   0.00000 : -0.7761998296E-06
 Source function, ref.:   0.00000   0.00000   0.00000 :  0.8535786083E-01
 Wavefunction value for orbital       1 : -0.3295062269E-05
 Average local ionization energy (ALIE):  0.4214252679E+00
 van der Waals potential (probe atom: C ):  0.3762009241E+28 kcal/mol
 Delta-g (under promolecular approximation):  0.1074074096E+00
 Delta-g (under Hirshfeld partition):  0.2034244549E+00
 User-defined real space function:  0.1000000000E+01
 ESP from nuclear charges:  0.1167022119E+03
 
 Note: Below information are for electron density
 
 Components of gradient in x/y/z are:
 -0.1078564321E-14  0.1701763730E-14  0.7592884654E-14
 Norm of gradient is:  0.7855647533E-14
 
 Components of Laplacian in x/y/z are:
 -0.9257447952E+01 -0.9069346311E+01 -0.9336614488E+01
 Total: -0.2766340875E+02
 
 Hessian matrix:
 -0.9257447952E+01  0.2851466560E+00 -0.1586379360E+00
  0.2851466560E+00 -0.9069346311E+01 -0.2199209867E+00
 -0.1586379360E+00 -0.2199209867E+00 -0.9336614488E+01
 Eigenvalues of Hessian: -0.9463676675E+01 -0.9459820802E+01 -0.8739911275E+01
 Eigenvectors (columns) of Hessian:
 -0.7894401440E+00  0.3038709551E+00  0.5333354496E+00
  0.6098356416E+00  0.2893349955E+00  0.7378250135E+00
  0.6989098162E-01  0.9077156510E+00 -0.4137239994E+00
 Determinant of Hessian: -0.7824378079E+03
 Ellipticity of electron density:    0.000408
 eta index:   -1.082812
 Stiffness:   -1.082370
 
 Stress tensor:
 -0.2316886547E+01  0.7181068377E-01 -0.4010878065E-01
  0.7181068377E-01 -0.2270349521E+01 -0.5534729446E-01
 -0.4010878065E-01 -0.5534729446E-01 -0.2337957463E+01
 Eigenvalues of stress tensor: -0.2369152336E+01 -0.2368889912E+01 -0.2187151283E+01
 Eigenvectors (columns) of stress tensor:
  0.6276987401E+00  0.5650501347E+00 -0.5354555415E+00
 -0.6742092171E+00  0.5075605659E-01 -0.7367942415E+00
 -0.3891480737E+00  0.8234938785E+00  0.4128215217E+00
 Stress tensor stiffness:    1.083214
 Stress tensor polarizability:    0.923179
 
 ----------------   CP    62,     Type (3,-3)   ----------------
 Corresponding nucleus:   191(H )
 Position (Bohr):        9.490766901535   17.230100245314   21.061261502234
 Position (Angstrom):    5.022297558285    9.117776391395   11.145139619851
 Density of all electrons:  0.4490076675E+00
 Density of Alpha electrons:  0.2245038337E+00
 Density of Beta electrons:  0.2245038337E+00
 Spin density of electrons:  0.0000000000E+00
 Lagrangian kinetic energy G(r):  0.4919631233E-02
 G(r) in X,Y,Z:  0.1341890367E-02  0.2019156059E-02  0.1558584807E-02
 Hamiltonian kinetic energy K(r):  0.6856689886E+01
 Potential energy density V(r): -0.6861609517E+01
 Energy density E(r) or H(r): -0.6856689886E+01
 Laplacian of electron density: -0.2740708102E+02
 Electron localization function (ELF):  0.9999574767E+00
 Localized orbital locator (LOL):  0.9935341765E+00
 Local information entropy:  0.4086355773E-02
 Interaction region indicator (IRI):  0.3835450094E-13
 Reduced density gradient (RDG):  0.1000000000E+03
 Reduced density gradient with promolecular approximation:  0.1000000000E+03
 Sign(lambda2)*rho: -0.4490076675E+00
 Sign(lambda2)*rho with promolecular approximation: -0.2995972716E+00
 Corr. hole for alpha, ref.:   0.00000   0.00000   0.00000 : -0.5785019665E-04
 Source function, ref.:   0.00000   0.00000   0.00000 :  0.7567908045E-01
 Wavefunction value for orbital       1 : -0.9763165873E-06
 Average local ionization energy (ALIE):  0.4227156457E+00
 van der Waals potential (probe atom: C ):  0.4677005027E+28 kcal/mol
 Delta-g (under promolecular approximation):  0.1041003969E+00
 Delta-g (under Hirshfeld partition):  0.1947895363E+00
 User-defined real space function:  0.1000000000E+01
 ESP from nuclear charges:  0.1200125048E+03
 
 Note: Below information are for electron density
 
 Components of gradient in x/y/z are:
  0.7299716387E-14  0.6734196534E-14 -0.1241194647E-13
 Norm of gradient is:  0.1589627873E-13
 
 Components of Laplacian in x/y/z are:
 -0.8677666411E+01 -0.9359852071E+01 -0.9369562538E+01
 Total: -0.2740708102E+02
 
 Hessian matrix:
 -0.8677666411E+01 -0.7383128119E-01  0.3712038454E-01
 -0.7383128119E-01 -0.9359852071E+01 -0.4372399584E-02
  0.3712038454E-01 -0.4372399584E-02 -0.9369562538E+01
 Eigenvalues of Hessian: -0.9371594244E+01 -0.9367709947E+01 -0.8667776829E+01
 Eigenvectors (columns) of Hessian:
 -0.4163385094E-01  0.1112938794E+00 -0.9929150492E+00
  0.1080799014E+00  0.9884469130E+00  0.1062611641E+00
  0.9932700325E+00 -0.1028900992E+00 -0.5318148295E-01
 Determinant of Hessian: -0.7609473922E+03
 Ellipticity of electron density:    0.000415
 eta index:   -1.081199
 Stiffness:   -1.080751
 
 Stress tensor:
 -0.2172100383E+01 -0.1875751146E-01  0.9523594711E-02
 -0.1875751146E-01 -0.2344001330E+01 -0.1307925706E-02
  0.9523594711E-02 -0.1307925706E-02 -0.2345507804E+01
 Eigenvalues of stress tensor: -0.2346307241E+01 -0.2345749617E+01 -0.2169552659E+01
 Eigenvectors (columns) of stress tensor:
  0.3670112763E-01 -0.1144914319E+00 -0.9927460598E+00
  0.7019746942E+00 -0.7040949374E+00  0.1071533847E+00
  0.7112556193E+00  0.7008152618E+00 -0.5452900972E-01
 Stress tensor stiffness:    1.081471
 Stress tensor polarizability:    0.924667
 
 ----------------   CP    63,     Type (3,-3)   ----------------
 Corresponding nucleus:   182(C )
 Position (Bohr):        7.469409055529   17.445321463074   20.954518727876
 Position (Angstrom):    3.952641051098    9.231666555136   11.088653776232
 Density of all electrons:  0.1219990765E+03
 Density of Alpha electrons:  0.6099953823E+02
 Density of Beta electrons:  0.6099953823E+02
 Spin density of electrons:  0.0000000000E+00
 Lagrangian kinetic energy G(r):  0.8632490655E+01
 G(r) in X,Y,Z:  0.3177176489E+01  0.2909650748E+01  0.2545663418E+01
 Hamiltonian kinetic energy K(r):  0.2419186739E+06
 Potential energy density V(r): -0.2419273064E+06
 Energy density E(r) or H(r): -0.2419186739E+06
 Laplacian of electron density: -0.9676401655E+06
 Electron localization function (ELF):  0.9999989963E+00
 Localized orbital locator (LOL):  0.9989991437E+00
 Local information entropy:  0.2824856563E+00
 Interaction region indicator (IRI):  0.2432817120E-11
 Reduced density gradient (RDG):  0.1000000000E+03
 Reduced density gradient with promolecular approximation:  0.1000000000E+03
 Sign(lambda2)*rho: -0.1219990765E+03
 Sign(lambda2)*rho with promolecular approximation: -0.1213920318E+03
 Corr. hole for alpha, ref.:   0.00000   0.00000   0.00000 : -0.6617425027E-03
 Source function, ref.:   0.00000   0.00000   0.00000 :  0.2723767231E+04
 Wavefunction value for orbital       1 :  0.8441996920E-05
 Average local ionization energy (ALIE):  0.9612026284E+01
 van der Waals potential (probe atom: C ):  0.1291155370E+78 kcal/mol
 Delta-g (under promolecular approximation):  0.3974345824E-01
 Delta-g (under Hirshfeld partition):  0.4962547083E-01
 User-defined real space function:  0.1000000000E+01
 ESP from nuclear charges:  0.2652615670E+07
 
 Note: Below information are for electron density
 
 Components of gradient in x/y/z are:
 -0.1051518039E-09 -0.1805955385E-09 -0.4319494207E-09
 Norm of gradient is:  0.4798457590E-09
 
 Components of Laplacian in x/y/z are:
 -0.3225455938E+06 -0.3225466081E+06 -0.3225479636E+06
 Total: -0.9676401655E+06
 
 Hessian matrix:
 -0.3225455938E+06  0.1318294796E+00 -0.3591486937E+00
  0.1318294796E+00 -0.3225466081E+06  0.6889769830E+00
 -0.3591486937E+00  0.6889769830E+00 -0.3225479636E+06
 Eigenvalues of Hessian: -0.3225483061E+06 -0.3225463198E+06 -0.3225455396E+06
 Eigenvectors (columns) of Hessian:
  0.1395380955E+00  0.2147460315E-01  0.9899838187E+00
 -0.3815806408E+00  0.9237193218E+00  0.3374654152E-01
  0.9137424880E+00  0.3824675881E+00 -0.1370883278E+00
 Determinant of Hessian: -0.3355659582E+17
 Ellipticity of electron density:    0.000006
 eta index:   -1.000009
 Stiffness:   -1.000002
 
 Stress tensor:
 -0.8064275281E+05 -0.2067723923E-01  0.9421839695E-01
 -0.2067723923E-01 -0.8064247132E+05 -0.1675929357E+00
  0.9421839695E-01 -0.1675929357E+00 -0.8064208222E+05
 Eigenvalues of stress tensor: -0.8064276582E+05 -0.8064253280E+05 -0.8064200774E+05
 Eigenvectors (columns) of stress tensor:
 -0.9902741371E+00  0.5631472530E-01  0.1272233667E+00
  0.9463948927E-02  0.9395685795E+00 -0.3422299199E+00
  0.1388076619E+00  0.3376974032E+00  0.9309634240E+00
 Stress tensor stiffness:    1.000009
 Stress tensor polarizability:    0.999991
 
 ----------------   CP    64,     Type (3,-3)   ----------------
 Corresponding nucleus:   164(H )
 Position (Bohr):       -7.761347152496   17.661294021407   14.595842734002
 Position (Angstrom):   -4.107128039008    9.345954311186    7.723787348758
 Density of all electrons:  0.4055350529E+00
 Density of Alpha electrons:  0.2027675265E+00
 Density of Beta electrons:  0.2027675265E+00
 Spin density of electrons:  0.0000000000E+00
 Lagrangian kinetic energy G(r):  0.2174227011E-01
 G(r) in X,Y,Z:  0.7056118805E-02  0.7052418281E-02  0.7633733023E-02
 Hamiltonian kinetic energy K(r):  0.5883817358E+01
 Potential energy density V(r): -0.5905559628E+01
 Energy density E(r) or H(r): -0.5883817358E+01
 Laplacian of electron density: -0.2344830035E+02
 Electron localization function (ELF):  0.9988387135E+00
 Localized orbital locator (LOL):  0.9670415019E+00
 Local information entropy:  0.3740713625E-02
 Interaction region indicator (IRI):  0.2991548506E-13
 Reduced density gradient (RDG):  0.1000000000E+03
 Reduced density gradient with promolecular approximation:  0.1000000000E+03
 Sign(lambda2)*rho: -0.4055350529E+00
 Sign(lambda2)*rho with promolecular approximation: -0.2939001230E+00
 Corr. hole for alpha, ref.:   0.00000   0.00000   0.00000 : -0.9212757279E-05
 Source function, ref.:   0.00000   0.00000   0.00000 :  0.7713472296E-01
 Wavefunction value for orbital       1 : -0.1119796634E-05
 Average local ionization energy (ALIE):  0.5597790154E+00
 van der Waals potential (probe atom: C ):  0.1786210216E+26 kcal/mol
 Delta-g (under promolecular approximation):  0.2169719740E+00
 Delta-g (under Hirshfeld partition):  0.3299970846E+00
 User-defined real space function:  0.1000000000E+01
 ESP from nuclear charges:  0.8804132087E+02
 
 Note: Below information are for electron density
 
 Components of gradient in x/y/z are:
  0.1124100812E-14 -0.1102763714E-13  0.9107298249E-17
 Norm of gradient is:  0.1108478536E-13
 
 Components of Laplacian in x/y/z are:
 -0.7962093996E+01 -0.7233239022E+01 -0.8252967333E+01
 Total: -0.2344830035E+02
 
 Hessian matrix:
 -0.7962093996E+01 -0.5708986839E+00 -0.5766014652E-01
 -0.5708986839E+00 -0.7233239022E+01  0.9986286733E-01
 -0.5766014652E-01  0.9986286733E-01 -0.8252967333E+01
 Eigenvalues of Hessian: -0.8275484801E+01 -0.8262347116E+01 -0.6910468434E+01
 Eigenvectors (columns) of Hessian:
  0.8675140067E+00 -0.1341833063E+00  0.4789721166E+00
  0.4561911183E+00 -0.1691871557E+00 -0.8736505994E+00
  0.1982652560E+00  0.9764069575E+00 -0.8555899480E-01
 Determinant of Hessian: -0.4725027815E+03
 Ellipticity of electron density:    0.001590
 eta index:   -1.197529
 Stiffness:   -1.195628
 
 Stress tensor:
 -0.2004635737E+01 -0.1386591106E+00 -0.1328595675E-01
 -0.1386591106E+00 -0.1822414592E+01  0.2516785918E-01
 -0.1328595675E-01  0.2516785918E-01 -0.2078509299E+01
 Eigenvalues of stress tensor: -0.2080981340E+01 -0.2079396871E+01 -0.1745181417E+01
 Eigenvectors (columns) of stress tensor:
 -0.1041043535E+00 -0.8748825459E+00 -0.4730146028E+00
 -0.1515043796E+00 -0.4560982192E+00  0.8769383316E+00
  0.9829591581E+00 -0.1629568820E+00  0.8506672714E-01
 Stress tensor stiffness:    1.192415
 Stress tensor polarizability:    0.838634
 
 ----------------   CP    65,     Type (3,-3)   ----------------
 Corresponding nucleus:    47(C )
 Position (Bohr):       10.344783996147   14.564597554063   10.819493999423
 Position (Angstrom):    5.474223942475    7.707253111584    5.725429657997
 Density of all electrons:  0.1219939651E+03
 Density of Alpha electrons:  0.6099698253E+02
 Density of Beta electrons:  0.6099698253E+02
 Spin density of electrons:  0.0000000000E+00
 Lagrangian kinetic energy G(r):  0.8665827679E+01
 G(r) in X,Y,Z:  0.2920215601E+01  0.2843413373E+01  0.2902198706E+01
 Hamiltonian kinetic energy K(r):  0.2418979587E+06
 Potential energy density V(r): -0.2419066245E+06
 Energy density E(r) or H(r): -0.2418979587E+06
 Laplacian of electron density: -0.9675571714E+06
 Electron localization function (ELF):  0.9999989884E+00
 Localized orbital locator (LOL):  0.9989952123E+00
 Local information entropy:  0.2824800090E+00
 Interaction region indicator (IRI):  0.1274339912E-11
 Reduced density gradient (RDG):  0.1000000000E+03
 Reduced density gradient with promolecular approximation:  0.1000000000E+03
 Sign(lambda2)*rho: -0.1219939651E+03
 Sign(lambda2)*rho with promolecular approximation: -0.1213891565E+03
 Corr. hole for alpha, ref.:   0.00000   0.00000   0.00000 : -0.7775879816E-03
 Source function, ref.:   0.00000   0.00000   0.00000 :  0.3686567542E+04
 Wavefunction value for orbital       1 : -0.8507110580E-06
 Average local ionization energy (ALIE):  0.9598045843E+01
 van der Waals potential (probe atom: C ):  0.8739971699E+75 kcal/mol
 Delta-g (under promolecular approximation):  0.4288625694E-01
 Delta-g (under Hirshfeld partition):  0.5209451061E-01
 User-defined real space function:  0.1000000000E+01
 ESP from nuclear charges:  0.1749398036E+07
 
 Note: Below information are for electron density
 
 Components of gradient in x/y/z are:
  0.1526009596E-09  0.1910381298E-09  0.5820627313E-10
 Norm of gradient is:  0.2513376019E-09
 
 Components of Laplacian in x/y/z are:
 -0.3225189279E+06 -0.3225192305E+06 -0.3225190129E+06
 Total: -0.9675571714E+06
 
 Hessian matrix:
 -0.3225189279E+06  0.8955540905E+00  0.1520398481E+01
  0.8955540905E+00 -0.3225192305E+06 -0.1021407404E+01
  0.1520398481E+01 -0.1021407404E+01 -0.3225190129E+06
 Eigenvalues of Hessian: -0.3225213573E+06 -0.3225183688E+06 -0.3225174453E+06
 Eigenvectors (columns) of Hessian:
  0.5807252014E+00  0.4205975733E+00  0.6970336590E+00
 -0.5379777174E+00  0.8408787330E+00 -0.5918557263E-01
 -0.6110140882E+00 -0.3406180232E+00  0.7145915940E+00
 Determinant of Hessian: -0.3354796216E+17
 Ellipticity of electron density:    0.000009
 eta index:   -1.000012
 Stiffness:   -1.000003
 
 Stress tensor:
 -0.8063557242E+05 -0.2422007964E+00 -0.4307369655E+00
 -0.2422007964E+00 -0.8063549445E+05  0.2836015350E+00
 -0.4307369655E+00  0.2836015350E+00 -0.8063555763E+05
 Eigenvalues of stress tensor: -0.8063599781E+05 -0.8063572587E+05 -0.8063490082E+05
 Eigenvectors (columns) of stress tensor:
 -0.6878368620E+00 -0.4300566884E+00  0.5847492591E+00
  0.7576581133E-01 -0.8437262024E+00 -0.5313996962E+00
 -0.7219002653E+00  0.3212122975E+00 -0.6129295774E+00
 Stress tensor stiffness:    1.000014
 Stress tensor polarizability:    0.999986
 
 ----------------   CP    66,     Type (3,-3)   ----------------
 Corresponding nucleus:   193(H )
 Position (Bohr):        6.684204331973   18.832245916263   24.753124583792
 Position (Angstrom):    3.537128605499    9.965595369007   13.098789428385
 Density of all electrons:  0.4511460136E+00
 Density of Alpha electrons:  0.2255730068E+00
 Density of Beta electrons:  0.2255730068E+00
 Spin density of electrons:  0.0000000000E+00
 Lagrangian kinetic energy G(r):  0.5018823648E-02
 G(r) in X,Y,Z:  0.2025148137E-02  0.1883182845E-02  0.1110492666E-02
 Hamiltonian kinetic energy K(r):  0.6890276756E+01
 Potential energy density V(r): -0.6895295579E+01
 Energy density E(r) or H(r): -0.6890276756E+01
 Laplacian of electron density: -0.2754103173E+02
 Electron localization function (ELF):  0.9999564435E+00
 Localized orbital locator (LOL):  0.9934563470E+00
 Local information entropy:  0.4103221609E-02
 Interaction region indicator (IRI):  0.2655266802E-13
 Reduced density gradient (RDG):  0.1000000000E+03
 Reduced density gradient with promolecular approximation:  0.1000000000E+03
 Sign(lambda2)*rho: -0.4511460136E+00
 Sign(lambda2)*rho with promolecular approximation: -0.3001638783E+00
 Corr. hole for alpha, ref.:   0.00000   0.00000   0.00000 : -0.4899151621E-04
 Source function, ref.:   0.00000   0.00000   0.00000 :  0.6889211498E-01
 Wavefunction value for orbital       1 :  0.5055805331E-05
 Average local ionization energy (ALIE):  0.4106122378E+00
 van der Waals potential (probe atom: C ):  0.6756609492E+28 kcal/mol
 Delta-g (under promolecular approximation):  0.1048634014E+00
 Delta-g (under Hirshfeld partition):  0.1960338890E+00
 User-defined real space function:  0.1000000000E+01
 ESP from nuclear charges:  0.1163636191E+03
 
 Note: Below information are for electron density
 
 Components of gradient in x/y/z are:
 -0.1717376241E-15  0.1019583723E-13 -0.4289103794E-14
 Norm of gradient is:  0.1106259472E-13
 
 Components of Laplacian in x/y/z are:
 -0.9404524086E+01 -0.9327059572E+01 -0.8809448071E+01
 Total: -0.2754103173E+02
 
 Hessian matrix:
 -0.9404524086E+01  0.3730545419E-02 -0.7585568826E-02
  0.3730545419E-02 -0.9327059572E+01 -0.2141086169E+00
 -0.7585568826E-02 -0.2141086169E+00 -0.8809448071E+01
 Eigenvalues of Hessian: -0.9405358047E+01 -0.9403416066E+01 -0.8732257616E+01
 Eigenvectors (columns) of Hessian:
 -0.7902668564E+00  0.6126354247E+00 -0.1249528326E-01
  0.5798022541E+00  0.7410050181E+00 -0.3387342754E+00
  0.1982615490E+00  0.2749352644E+00  0.9407991064E+00
 Determinant of Hessian: -0.7723026502E+03
 Ellipticity of electron density:    0.000207
 eta index:   -1.077082
 Stiffness:   -1.076860
 
 Stress tensor:
 -0.2355181318E+01  0.6424646128E-03 -0.1948139855E-02
  0.6424646128E-03 -0.2335531259E+01 -0.5402276844E-01
 -0.1948139855E-02 -0.5402276844E-01 -0.2204583003E+01
 Eigenvalues of stress tensor: -0.2355216677E+01 -0.2354930665E+01 -0.2185148238E+01
 Eigenvectors (columns) of stress tensor:
 -0.9811733390E+00 -0.1927523075E+00 -0.1205930563E-01
 -0.1774113617E+00  0.9242357914E+00 -0.3381026628E+00
 -0.7631571032E-01  0.3295978607E+00  0.9410319668E+00
 Stress tensor stiffness:    1.077829
 Stress tensor polarizability:    0.927791
 
 ----------------   CP    67,     Type (3,-3)   ----------------
 Corresponding nucleus:    48(H )
 Position (Bohr):       11.537435047687   15.178427238462   12.337392300387
 Position (Angstrom):    6.105347699510    8.032077791943    6.528666847335
 Density of all electrons:  0.4531782341E+00
 Density of Alpha electrons:  0.2265891170E+00
 Density of Beta electrons:  0.2265891170E+00
 Spin density of electrons:  0.0000000000E+00
 Lagrangian kinetic energy G(r):  0.4534185939E-02
 G(r) in X,Y,Z:  0.1410916902E-02  0.1734842426E-02  0.1388426611E-02
 Hamiltonian kinetic energy K(r):  0.6902809140E+01
 Potential energy density V(r): -0.6907343326E+01
 Energy density E(r) or H(r): -0.6902809140E+01
 Laplacian of electron density: -0.2759309982E+02
 Electron localization function (ELF):  0.9999649628E+00
 Localized orbital locator (LOL):  0.9941283773E+00
 Local information entropy:  0.4119239025E-02
 Interaction region indicator (IRI):  0.2492984854E-13
 Reduced density gradient (RDG):  0.1000000000E+03
 Reduced density gradient with promolecular approximation:  0.1000000000E+03
 Sign(lambda2)*rho: -0.4531782341E+00
 Sign(lambda2)*rho with promolecular approximation: -0.2991738247E+00
 Corr. hole for alpha, ref.:   0.00000   0.00000   0.00000 : -0.2505158457E-04
 Source function, ref.:   0.00000   0.00000   0.00000 :  0.9669155915E-01
 Wavefunction value for orbital       1 : -0.1893394216E-05
 Average local ionization energy (ALIE):  0.4075087533E+00
 van der Waals potential (probe atom: C ):  0.3835537948E+28 kcal/mol
 Delta-g (under promolecular approximation):  0.1051674610E+00
 Delta-g (under Hirshfeld partition):  0.1999485311E+00
 User-defined real space function:  0.1000000000E+01
 ESP from nuclear charges:  0.1084351827E+03
 
 Note: Below information are for electron density
 
 Components of gradient in x/y/z are:
  0.7735890921E-14 -0.3440281914E-14  0.6105034013E-14
 Norm of gradient is:  0.1043795901E-13
 
 Components of Laplacian in x/y/z are:
 -0.9191600862E+01 -0.9368248551E+01 -0.9033250402E+01
 Total: -0.2759309982E+02
 
 Hessian matrix:
 -0.9191600862E+01  0.1326936587E+00  0.3191081812E+00
  0.1326936587E+00 -0.9368248551E+01  0.1643431777E+00
  0.3191081812E+00  0.1643431777E+00 -0.9033250402E+01
 Eigenvalues of Hessian: -0.9442765789E+01 -0.9435010318E+01 -0.8715323708E+01
 Eigenvectors (columns) of Hessian:
 -0.7884635951E+00  0.1827839661E+00  0.5872947990E+00
  0.4264253822E+00  0.8505508888E+00  0.3077735839E+00
  0.4432680370E+00 -0.4931056755E+00  0.7485721342E+00
 Determinant of Hessian: -0.7764707850E+03
 Ellipticity of electron density:    0.000822
 eta index:   -1.083467
 Stiffness:   -1.082577
 
 Stress tensor:
 -0.2300722049E+01  0.3302050051E-01  0.7976743937E-01
  0.3302050051E-01 -0.2345531823E+01  0.4190778072E-01
  0.7976743937E-01  0.4190778072E-01 -0.2261089454E+01
 Eigenvalues of stress tensor: -0.2363203572E+01 -0.2362766469E+01 -0.2181373285E+01
 Eigenvectors (columns) of stress tensor:
 -0.7793401974E+00  0.2216335780E+00  0.5860950553E+00
  0.4679127647E+00  0.8279597904E+00  0.3090958267E+00
  0.4167571251E+00 -0.5151321603E+00  0.7489675267E+00
 Stress tensor stiffness:    1.083356
 Stress tensor polarizability:    0.923058
 
 ----------------   CP    68,     Type (3,-3)   ----------------
 Corresponding nucleus:   148(H )
 Position (Bohr):       11.766279652851   20.350873521540   31.267225727441
 Position (Angstrom):    6.226447049401   10.769218489568   16.545903303122
 Density of all electrons:  0.4055076380E+00
 Density of Alpha electrons:  0.2027538190E+00
 Density of Beta electrons:  0.2027538190E+00
 Spin density of electrons:  0.0000000000E+00
 Lagrangian kinetic energy G(r):  0.2138244806E-01
 G(r) in X,Y,Z:  0.7632114373E-02  0.6417414265E-02  0.7332919425E-02
 Hamiltonian kinetic energy K(r):  0.5887542572E+01
 Potential energy density V(r): -0.5908925020E+01
 Energy density E(r) or H(r): -0.5887542572E+01
 Laplacian of electron density: -0.2346464050E+02
 Electron localization function (ELF):  0.9988765197E+00
 Localized orbital locator (LOL):  0.9675657211E+00
 Local information entropy:  0.3740493934E-02
 Interaction region indicator (IRI):  0.2784248107E-13
 Reduced density gradient (RDG):  0.1000000000E+03
 Reduced density gradient with promolecular approximation:  0.1000000000E+03
 Sign(lambda2)*rho: -0.4055076380E+00
 Sign(lambda2)*rho with promolecular approximation: -0.2937951230E+00
 Corr. hole for alpha, ref.:   0.00000   0.00000   0.00000 : -0.1892317627E-07
 Source function, ref.:   0.00000   0.00000   0.00000 :  0.4773356479E-01
 Wavefunction value for orbital       1 :  0.7627552470E-07
 Average local ionization energy (ALIE):  0.5615064136E+00
 van der Waals potential (probe atom: C ):  0.1740256480E+26 kcal/mol
 Delta-g (under promolecular approximation):  0.2167319239E+00
 Delta-g (under Hirshfeld partition):  0.3299320206E+00
 User-defined real space function:  0.1000000000E+01
 ESP from nuclear charges:  0.8971593048E+02
 
 Note: Below information are for electron density
 
 Components of gradient in x/y/z are:
 -0.6545111675E-14 -0.5426215033E-14  0.5842548667E-14
 Norm of gradient is:  0.1031589411E-13
 
 Components of Laplacian in x/y/z are:
 -0.8257440786E+01 -0.7344247098E+01 -0.7862952614E+01
 Total: -0.2346464050E+02
 
 Hessian matrix:
 -0.8257440786E+01  0.1042048251E+00  0.6684378362E-01
  0.1042048251E+00 -0.7344247098E+01  0.6256773486E+00
  0.6684378362E-01  0.6256773486E+00 -0.7862952614E+01
 Eigenvalues of Hessian: -0.8281320617E+01 -0.8268432751E+01 -0.6914887128E+01
 Eigenvectors (columns) of Hessian:
  0.1798194423E+00  0.9794060547E+00 -0.9180821435E-01
 -0.5599919385E+00  0.2518840055E-01 -0.8281150725E+00
  0.8087484139E+00 -0.2003230505E+00 -0.5529888592E+00
 Determinant of Hessian: -0.4734868185E+03
 Ellipticity of electron density:    0.001559
 eta index:   -1.197607
 Stiffness:   -1.195744
 
 Stress tensor:
 -0.2079624425E+01  0.2558586641E-01  0.1710603125E-01
  0.2558586641E-01 -0.1848896603E+01  0.1527476961E+00
  0.1710603125E-01  0.1527476961E+00 -0.1980403992E+01
 Eigenvalues of stress tensor: -0.2082490790E+01 -0.2080918105E+01 -0.1745516126E+01
 Eigenvectors (columns) of stress tensor:
  0.9858121129E+00  0.1405721511E+00 -0.9172757740E-01
  0.1775721957E-02 -0.5551805257E+00 -0.8317279788E+00
 -0.1678431558E+00  0.8197646334E+00 -0.5475533041E+00
 Stress tensor stiffness:    1.193052
 Stress tensor polarizability:    0.838187
 
 ----------------   CP    69,     Type (3,-3)   ----------------
 Corresponding nucleus:    89(O )
 Position (Bohr):       17.029542859034   17.899086663619   23.371302925752
 Position (Angstrom):    9.011645993097    9.471788758365   12.367560897419
 Density of all electrons:  0.3012506836E+03
 Density of Alpha electrons:  0.1506253418E+03
 Density of Beta electrons:  0.1506253418E+03
 Spin density of electrons:  0.0000000000E+00
 Lagrangian kinetic energy G(r):  0.7594589992E+02
 G(r) in X,Y,Z:  0.2552580718E+02  0.2020998634E+02  0.3021010639E+02
 Hamiltonian kinetic energy K(r):  0.1125408402E+07
 Potential energy density V(r): -0.1125484348E+07
 Energy density E(r) or H(r): -0.1125408402E+07
 Laplacian of electron density: -0.4501329825E+07
 Electron localization function (ELF):  0.9999961825E+00
 Localized orbital locator (LOL):  0.9980499700E+00
 Local information entropy:  0.3678657511E+00
 Interaction region indicator (IRI):  0.4329772025E-11
 Reduced density gradient (RDG):  0.1000000000E+03
 Reduced density gradient with promolecular approximation:  0.1000000000E+03
 Sign(lambda2)*rho: -0.3012506836E+03
 Sign(lambda2)*rho with promolecular approximation: -0.2923736243E+03
 Corr. hole for alpha, ref.:   0.00000   0.00000   0.00000 : -0.3672900158E-04
 Source function, ref.:   0.00000   0.00000   0.00000 :  0.1053268987E+05
 Wavefunction value for orbital       1 : -0.8973255541E-06
 Average local ionization energy (ALIE):  0.1789328031E+02
 van der Waals potential (probe atom: C ):  0.1114208048E+73 kcal/mol
 Delta-g (under promolecular approximation):  0.4255299054E-01
 Delta-g (under Hirshfeld partition):  0.7188475692E-01
 User-defined real space function:  0.1000000000E+01
 ESP from nuclear charges:  0.1437136308E+07
 
 Note: Below information are for electron density
 
 Components of gradient in x/y/z are:
 -0.2252957820E-08 -0.4393760911E-09  0.2433560020E-09
 Norm of gradient is:  0.2308266110E-08
 
 Components of Laplacian in x/y/z are:
 -0.1500441359E+07 -0.1500464680E+07 -0.1500423786E+07
 Total: -0.4501329825E+07
 
 Hessian matrix:
 -0.1500441359E+07  0.5257262299E+01  0.5031126164E+01
  0.5257262299E+01 -0.1500464680E+07  0.8524660033E+00
  0.5031126164E+01  0.8524660033E+00 -0.1500423786E+07
 Eigenvalues of Hessian: -0.1500465812E+07 -0.1500441681E+07 -0.1500422332E+07
 Eigenvectors (columns) of Hessian:
 -0.2112691485E+00  0.9397200183E+00  0.2688710362E+00
  0.9774126410E+00  0.2046537645E+00  0.5273865601E-01
  0.5465898914E-02 -0.2739400005E+00  0.9617312515E+00
 Determinant of Hessian: -0.3377992990E+19
 Ellipticity of electron density:    0.000016
 eta index:   -1.000029
 Stiffness:   -1.000013
 
 Stress tensor:
 -0.3751613915E+06 -0.1116204123E+01 -0.1495237641E+01
 -0.1116204123E+01 -0.3751565900E+06 -0.2568532671E+00
 -0.1495237641E+01 -0.2568532671E+00 -0.3751663666E+06
 Eigenvalues of stress tensor: -0.3751668110E+06 -0.3751611943E+06 -0.3751563426E+06
 Eigenvectors (columns) of stress tensor:
  0.2759341068E+00  0.9361322247E+00  0.2179835467E+00
  0.5424942452E-01  0.2112586307E+00 -0.9759235579E+00
  0.9596443970E+00 -0.2811160772E+00 -0.7508827116E-02
 Stress tensor stiffness:    1.000028
 Stress tensor polarizability:    0.999972
 
 ----------------   CP    70,     Type (3,-3)   ----------------
 Corresponding nucleus:   189(H )
 Position (Bohr):        2.620366574574   19.752677952803   22.911100149858
 Position (Angstrom):    1.386638275477   10.452667026930   12.124032076021
 Density of all electrons:  0.4493303035E+00
 Density of Alpha electrons:  0.2246651517E+00
 Density of Beta electrons:  0.2246651517E+00
 Spin density of electrons:  0.0000000000E+00
 Lagrangian kinetic energy G(r):  0.4871579281E-02
 G(r) in X,Y,Z:  0.1302435067E-02  0.1731634451E-02  0.1837509763E-02
 Hamiltonian kinetic energy K(r):  0.6861277779E+01
 Potential energy density V(r): -0.6866149358E+01
 Energy density E(r) or H(r): -0.6861277779E+01
 Laplacian of electron density: -0.2742562480E+02
 Electron localization function (ELF):  0.9999584013E+00
 Localized orbital locator (LOL):  0.9936045383E+00
 Local information entropy:  0.4088901297E-02
 Interaction region indicator (IRI):  0.3040949608E-13
 Reduced density gradient (RDG):  0.1000000000E+03
 Reduced density gradient with promolecular approximation:  0.1000000000E+03
 Sign(lambda2)*rho: -0.4493303035E+00
 Sign(lambda2)*rho with promolecular approximation: -0.2998580406E+00
 Corr. hole for alpha, ref.:   0.00000   0.00000   0.00000 : -0.1086067769E-05
 Source function, ref.:   0.00000   0.00000   0.00000 :  0.7187738156E-01
 Wavefunction value for orbital       1 :  0.5932697207E-05
 Average local ionization energy (ALIE):  0.4043481715E+00
 van der Waals potential (probe atom: C ):  0.7623563892E+28 kcal/mol
 Delta-g (under promolecular approximation):  0.1033304281E+00
 Delta-g (under Hirshfeld partition):  0.1922885822E+00
 User-defined real space function:  0.1000000000E+01
 ESP from nuclear charges:  0.1158782469E+03
 
 Note: Below information are for electron density
 
 Components of gradient in x/y/z are:
 -0.1624134854E-14 -0.9242606680E-14 -0.8428154008E-14
 Norm of gradient is:  0.1261338068E-13
 
 Components of Laplacian in x/y/z are:
 -0.8963552164E+01 -0.9171924968E+01 -0.9290147665E+01
 Total: -0.2742562480E+02
 
 Hessian matrix:
 -0.8963552164E+01  0.2751702799E+00 -0.1702958028E+00
  0.2751702799E+00 -0.9171924968E+01 -0.1157878027E+00
 -0.1702958028E+00 -0.1157878027E+00 -0.9290147665E+01
 Eigenvalues of Hessian: -0.9363500847E+01 -0.9360654197E+01 -0.8701469753E+01
 Eigenvectors (columns) of Hessian:
  0.5854251757E+00 -0.2310480278E+00  0.7771062814E+00
 -0.4227764945E+00  0.7308768658E+00  0.5357975762E+00
  0.6917639766E+00  0.6422116597E+00 -0.3301920423E+00
 Determinant of Hessian: -0.7626707151E+03
 Ellipticity of electron density:    0.000304
 eta index:   -1.076083
 Stiffness:   -1.075756
 
 Stress tensor:
 -0.2243492911E+01  0.6952960388E-01 -0.4292621626E-01
  0.6952960388E-01 -0.2296444511E+01 -0.2941921043E-01
 -0.4292621626E-01 -0.2941921043E-01 -0.2326211936E+01
 Eigenvalues of stress tensor: -0.2344519907E+01 -0.2344255711E+01 -0.2177373740E+01
 Eigenvectors (columns) of stress tensor:
  0.5764328437E+00 -0.2517982219E+00  0.7773820374E+00
 -0.3964109315E+00  0.7457295093E+00  0.5354865753E+00
  0.7145512928E+00  0.6168347870E+00 -0.3300474140E+00
 Stress tensor stiffness:    1.076765
 Stress tensor polarizability:    0.928708
 
 ----------------   CP    71,     Type (3,-3)   ----------------
 Corresponding nucleus:    55(C )
 Position (Bohr):       -3.825218173883   17.444678296352   10.991840821785
 Position (Angstrom):   -2.024218284351    9.231326205964    5.816631668762
 Density of all electrons:  0.1220546188E+03
 Density of Alpha electrons:  0.6102730942E+02
 Density of Beta electrons:  0.6102730942E+02
 Spin density of electrons:  0.0000000000E+00
 Lagrangian kinetic energy G(r):  0.8350336024E+01
 G(r) in X,Y,Z:  0.2840649352E+01  0.2973246868E+01  0.2536439804E+01
 Hamiltonian kinetic energy K(r):  0.2420458874E+06
 Potential energy density V(r): -0.2420542378E+06
 Energy density E(r) or H(r): -0.2420458874E+06
 Laplacian of electron density: -0.9681501484E+06
 Electron localization function (ELF):  0.9999990622E+00
 Localized orbital locator (LOL):  0.9990325587E+00
 Local information entropy:  0.2825470053E+00
 Interaction region indicator (IRI):  0.8248454934E-12
 Reduced density gradient (RDG):  0.1000000000E+03
 Reduced density gradient with promolecular approximation:  0.1000000000E+03
 Sign(lambda2)*rho: -0.1220546188E+03
 Sign(lambda2)*rho with promolecular approximation: -0.1213862990E+03
 Corr. hole for alpha, ref.:   0.00000   0.00000   0.00000 : -0.1193970287E-01
 Source function, ref.:   0.00000   0.00000   0.00000 :  0.3673839850E+04
 Wavefunction value for orbital       1 : -0.4680382189E-05
 Average local ionization energy (ALIE):  0.9662858616E+01
 van der Waals potential (probe atom: C ):  0.7348058195E+74 kcal/mol
 Delta-g (under promolecular approximation):  0.4721725963E-01
 Delta-g (under Hirshfeld partition):  0.5433976485E-01
 User-defined real space function:  0.1000000000E+01
 ESP from nuclear charges:  0.1423250586E+07
 
 Note: Below information are for electron density
 
 Components of gradient in x/y/z are:
  0.7077188835E-10 -0.8449047018E-11 -0.1463386079E-09
 Norm of gradient is:  0.1627729546E-09
 
 Components of Laplacian in x/y/z are:
 -0.3227164901E+06 -0.3227159671E+06 -0.3227176911E+06
 Total: -0.9681501484E+06
 
 Hessian matrix:
 -0.3227164901E+06 -0.7071997428E+00  0.1208607922E+01
 -0.7071997428E+00 -0.3227159671E+06 -0.1451600514E+01
  0.1208607922E+01 -0.1451600514E+01 -0.3227176911E+06
 Eigenvalues of Hessian: -0.3227187779E+06 -0.3227169741E+06 -0.3227143964E+06
 Eigenvectors (columns) of Hessian:
 -0.3462638953E+00  0.7800383782E+00 -0.5211923285E+00
  0.3602292641E+00  0.6235243032E+00  0.6938676535E+00
  0.8662194826E+00  0.5251258756E-01 -0.4968966050E+00
 Determinant of Hessian: -0.3360968057E+17
 Ellipticity of electron density:    0.000006
 eta index:   -1.000014
 Stiffness:   -1.000008
 
 Stress tensor:
 -0.8068480384E+05  0.2161883016E+00 -0.3269510362E+00
  0.2161883016E+00 -0.8068493827E+05  0.3896499607E+00
 -0.3269510362E+00  0.3896499607E+00 -0.8068449565E+05
 Eigenvalues of stress tensor: -0.8068538700E+05 -0.8068464610E+05 -0.8068420466E+05
 Eigenvectors (columns) of stress tensor:
  0.5322334147E+00 -0.7737002926E+00 -0.3436792829E+00
 -0.6865528754E+00 -0.6319792205E+00  0.3595099639E+00
  0.4953511296E+00 -0.4461078418E-01  0.8675466191E+00
 Stress tensor stiffness:    1.000015
 Stress tensor polarizability:    0.999985
 
 ----------------   CP    72,     Type (3,-3)   ----------------
 Corresponding nucleus:   102(H )
 Position (Bohr):       17.264075450502   16.451088520985   16.468167687305
 Position (Angstrom):    9.135755295716    8.705541139853    8.714579045451
 Density of all electrons:  0.4539415580E+00
 Density of Alpha electrons:  0.2269707790E+00
 Density of Beta electrons:  0.2269707790E+00
 Spin density of electrons:  0.0000000000E+00
 Lagrangian kinetic energy G(r):  0.4339739128E-02
 G(r) in X,Y,Z:  0.1216748857E-02  0.1629143776E-02  0.1493846495E-02
 Hamiltonian kinetic energy K(r):  0.6918480638E+01
 Potential energy density V(r): -0.6922820377E+01
 Energy density E(r) or H(r): -0.6918480638E+01
 Laplacian of electron density: -0.2765656359E+02
 Electron localization function (ELF):  0.9999680766E+00
 Localized orbital locator (LOL):  0.9943944210E+00
 Local information entropy:  0.4125252486E-02
 Interaction region indicator (IRI):  0.2571369035E-13
 Reduced density gradient (RDG):  0.1000000000E+03
 Reduced density gradient with promolecular approximation:  0.1000000000E+03
 Sign(lambda2)*rho: -0.4539415580E+00
 Sign(lambda2)*rho with promolecular approximation: -0.2990120034E+00
 Corr. hole for alpha, ref.:   0.00000   0.00000   0.00000 : -0.6581385603E-05
 Source function, ref.:   0.00000   0.00000   0.00000 :  0.7594127449E-01
 Wavefunction value for orbital       1 : -0.8740287449E-06
 Average local ionization energy (ALIE):  0.4048557190E+00
 van der Waals potential (probe atom: C ):  0.6276464009E+28 kcal/mol
 Delta-g (under promolecular approximation):  0.1030951685E+00
 Delta-g (under Hirshfeld partition):  0.1945928762E+00
 User-defined real space function:  0.1000000000E+01
 ESP from nuclear charges:  0.1035539946E+03
 
 Note: Below information are for electron density
 
 Components of gradient in x/y/z are:
  0.4427447992E-14  0.2959004569E-14  0.9379866675E-14
 Norm of gradient is:  0.1078609765E-13
 
 Components of Laplacian in x/y/z are:
 -0.8868256451E+01 -0.9400766745E+01 -0.9387540399E+01
 Total: -0.2765656359E+02
 
 Hessian matrix:
 -0.8868256451E+01 -0.1638569467E+00 -0.1891138860E+00
 -0.1638569467E+00 -0.9400766745E+01  0.5704658281E-01
 -0.1891138860E+00  0.5704658281E-01 -0.9387540399E+01
 Eigenvalues of Hessian: -0.9451877321E+01 -0.9444944587E+01 -0.8759741688E+01
 Eigenvectors (columns) of Hessian:
  0.8415742076E-01 -0.3888633085E+00 -0.9174436527E+00
 -0.6097995050E+00 -0.7482700779E+00  0.2612210831E+00
  0.7880749280E+00 -0.5374729927E+00  0.3001011328E+00
 Determinant of Hessian: -0.7820036678E+03
 Ellipticity of electron density:    0.000734
 eta index:   -1.079013
 Stiffness:   -1.078222
 
 Stress tensor:
 -0.2219497610E+01 -0.4162472454E-01 -0.4741819845E-01
 -0.4162472454E-01 -0.2353449974E+01  0.1376186599E-01
 -0.4741819845E-01  0.1376186599E-01 -0.2349872793E+01
 Eigenvalues of stress tensor: -0.2365539180E+01 -0.2365121759E+01 -0.2192159438E+01
 Eigenvectors (columns) of stress tensor:
  0.8492989138E-02 -0.3974748241E+00 -0.9175737754E+00
 -0.7383841354E+00 -0.6212820723E+00  0.2622926901E+00
  0.6743268776E+00 -0.6752942698E+00  0.2987656462E+00
 Stress tensor stiffness:    1.079091
 Stress tensor polarizability:    0.926706
 
 ----------------   CP    73,     Type (3,-3)   ----------------
 Corresponding nucleus:   176(N )
 Position (Bohr):        6.868360505019   18.216889414018   18.316609822659
 Position (Angstrom):    3.634579855522    9.639962731438    9.692732499153
 Density of all electrons:  0.1982685050E+03
 Density of Alpha electrons:  0.9913425248E+02
 Density of Beta electrons:  0.9913425248E+02
 Spin density of electrons:  0.0000000000E+00
 Lagrangian kinetic energy G(r):  0.2785745840E+02
 G(r) in X,Y,Z:  0.8655475415E+01  0.9757515580E+01  0.9444467401E+01
 Hamiltonian kinetic energy K(r):  0.5534257787E+06
 Potential energy density V(r): -0.5534536361E+06
 Energy density E(r) or H(r): -0.5534257787E+06
 Laplacian of electron density: -0.2213591685E+07
 Electron localization function (ELF):  0.9999979287E+00
 Localized orbital locator (LOL):  0.9985628831E+00
 Local information entropy:  0.3425226625E+00
 Interaction region indicator (IRI):  0.3326841501E-11
 Reduced density gradient (RDG):  0.1000000000E+03
 Reduced density gradient with promolecular approximation:  0.1000000000E+03
 Sign(lambda2)*rho: -0.1982685050E+03
 Sign(lambda2)*rho with promolecular approximation: -0.1931552653E+03
 Corr. hole for alpha, ref.:   0.00000   0.00000   0.00000 : -0.6550326487E-05
 Source function, ref.:   0.00000   0.00000   0.00000 :  0.6589889567E+04
 Wavefunction value for orbital       1 :  0.7044693591E-05
 Average local ionization energy (ALIE):  0.1344402429E+02
 van der Waals potential (probe atom: C ):  0.4120120532E+72 kcal/mol
 Delta-g (under promolecular approximation):  0.4855229937E-01
 Delta-g (under Hirshfeld partition):  0.7371065314E-01
 User-defined real space function:  0.1000000000E+01
 ESP from nuclear charges:  0.1125322903E+07
 
 Note: Below information are for electron density
 
 Components of gradient in x/y/z are:
 -0.2078446304E-09  0.4268726483E-09  0.1013797934E-08
 Norm of gradient is:  0.1119466793E-08
 
 Components of Laplacian in x/y/z are:
 -0.7378666844E+06 -0.7378618374E+06 -0.7378631630E+06
 Total: -0.2213591685E+07
 
 Hessian matrix:
 -0.7378666844E+06 -0.3678671762E+01 -0.3336162286E+01
 -0.3678671762E+01 -0.7378618374E+06  0.6699202446E+01
 -0.3336162286E+01  0.6699202446E+01 -0.7378631630E+06
 Eigenvalues of Hessian: -0.7378692321E+06 -0.7378686055E+06 -0.7378538471E+06
 Eigenvectors (columns) of Hessian:
  0.3612552879E-02 -0.9326372092E+00 -0.3607974300E+00
 -0.6704025794E+00 -0.2699698848E+00  0.6911415505E+00
  0.7419887674E+00 -0.2393827423E+00  0.6262176712E+00
 Determinant of Hessian: -0.4017249265E+18
 Ellipticity of electron density:    0.000001
 eta index:   -1.000021
 Stiffness:   -1.000020
 
 Stress tensor:
 -0.1844839820E+06  0.7886411929E+00  0.7148062328E+00
  0.7886411929E+00 -0.1844849744E+06 -0.1370744966E+01
  0.7148062328E+00 -0.1370744966E+01 -0.1844846797E+06
 Eigenvalues of stress tensor: -0.1844866330E+06 -0.1844835549E+06 -0.1844834482E+06
 Eigenvectors (columns) of stress tensor:
  0.3725913843E+00  0.9271901832E+00  0.3865261369E-01
 -0.6899960811E+00  0.3046463343E+00 -0.6565790273E+00
 -0.6205490057E+00  0.2179655367E+00  0.7532661922E+00
 Stress tensor stiffness:    1.000017
 Stress tensor polarizability:    0.999983
 
 ----------------   CP    74,     Type (3,-3)   ----------------
 Corresponding nucleus:    63(C )
 Position (Bohr):        0.588531216999   16.836400538666   10.329235101422
 Position (Angstrom):    0.311437307941    8.909439478697    5.465995821732
 Density of all electrons:  0.1220357891E+03
 Density of Alpha electrons:  0.6101789453E+02
 Density of Beta electrons:  0.6101789453E+02
 Spin density of electrons:  0.0000000000E+00
 Lagrangian kinetic energy G(r):  0.8619948224E+01
 G(r) in X,Y,Z:  0.2465300145E+01  0.3017782150E+01  0.3136865929E+01
 Hamiltonian kinetic energy K(r):  0.2419940078E+06
 Potential energy density V(r): -0.2420026278E+06
 Energy density E(r) or H(r): -0.2419940078E+06
 Laplacian of electron density: -0.9679415514E+06
 Electron localization function (ELF):  0.9999990002E+00
 Localized orbital locator (LOL):  0.9990010969E+00
 Local information entropy:  0.2825262104E+00
 Interaction region indicator (IRI):  0.1011423799E-11
 Reduced density gradient (RDG):  0.1000000000E+03
 Reduced density gradient with promolecular approximation:  0.1000000000E+03
 Sign(lambda2)*rho: -0.1220357891E+03
 Sign(lambda2)*rho with promolecular approximation: -0.1213894534E+03
 Corr. hole for alpha, ref.:   0.00000   0.00000   0.00000 : -0.1830545661E-01
 Source function, ref.:   0.00000   0.00000   0.00000 :  0.3897863349E+04
 Wavefunction value for orbital       1 :  0.9916046580E-06
 Average local ionization energy (ALIE):  0.9608886631E+01
 van der Waals potential (probe atom: C ):  0.5392956302E+75 kcal/mol
 Delta-g (under promolecular approximation):  0.4179441547E-01
 Delta-g (under Hirshfeld partition):  0.5151047415E-01
 User-defined real space function:  0.1000000000E+01
 ESP from nuclear charges:  0.1680416563E+07
 
 Note: Below information are for electron density
 
 Components of gradient in x/y/z are:
  0.1723360343E-10  0.6528058649E-10  0.1877893396E-09
 Norm of gradient is:  0.1995579819E-09
 
 Components of Laplacian in x/y/z are:
 -0.3226487252E+06 -0.3226466278E+06 -0.3226461984E+06
 Total: -0.9679415514E+06
 
 Hessian matrix:
 -0.3226487252E+06  0.9185581403E+00 -0.1205066530E+01
  0.9185581403E+00 -0.3226466278E+06  0.5831112025E+00
 -0.1205066530E+01  0.5831112025E+00 -0.3226461984E+06
 Eigenvalues of Hessian: -0.3226495946E+06 -0.3226463023E+06 -0.3226456545E+06
 Eigenvectors (columns) of Hessian:
  0.8663247866E+00 -0.4186809643E+00 -0.2723740339E+00
 -0.3401186225E+00 -0.8938413977E+00  0.2921761084E+00
  0.3657877620E+00  0.1604799236E+00  0.9167581510E+00
 Determinant of Hessian: -0.3358796069E+17
 Ellipticity of electron density:    0.000010
 eta index:   -1.000012
 Stiffness:   -1.000002
 
 Stress tensor:
 -0.8066711190E+05 -0.2575196942E+00  0.3296061206E+00
 -0.2575196942E+00 -0.8066769252E+05 -0.1662604600E+00
  0.3296061206E+00 -0.1662604600E+00 -0.8066782333E+05
 Eigenvalues of stress tensor: -0.8066797217E+05 -0.8066778341E+05 -0.8066687218E+05
 Eigenvectors (columns) of stress tensor:
 -0.2594826739E+00  0.4263778743E+00 -0.8665279281E+00
  0.3056965942E+00  0.8873867900E+00  0.3451003872E+00
  0.9160886061E+00 -0.1753470651E+00 -0.3606037611E+00
 Stress tensor stiffness:    1.000014
 Stress tensor polarizability:    0.999986
 
 ----------------   CP    75,     Type (3,-3)   ----------------
 Corresponding nucleus:   183(C )
 Position (Bohr):        6.710953953809   19.537425488075   22.850980131186
 Position (Angstrom):    3.551283895775   10.338760328005   12.092217932221
 Density of all electrons:  0.1219590906E+03
 Density of Alpha electrons:  0.6097954531E+02
 Density of Beta electrons:  0.6097954531E+02
 Spin density of electrons:  0.0000000000E+00
 Lagrangian kinetic energy G(r):  0.8838659322E+01
 G(r) in X,Y,Z:  0.2961206173E+01  0.2916628019E+01  0.2960825131E+01
 Hamiltonian kinetic energy K(r):  0.2418210423E+06
 Potential energy density V(r): -0.2418298810E+06
 Energy density E(r) or H(r): -0.2418210423E+06
 Laplacian of electron density: -0.9672488146E+06
 Electron localization function (ELF):  0.9999989466E+00
 Localized orbital locator (LOL):  0.9989747054E+00
 Local information entropy:  0.2824414712E+00
 Interaction region indicator (IRI):  0.3436550453E-11
 Reduced density gradient (RDG):  0.1000000000E+03
 Reduced density gradient with promolecular approximation:  0.1000000000E+03
 Sign(lambda2)*rho: -0.1219590906E+03
 Sign(lambda2)*rho with promolecular approximation: -0.1213945558E+03
 Corr. hole for alpha, ref.:   0.00000   0.00000   0.00000 : -0.1265793751E-03
 Source function, ref.:   0.00000   0.00000   0.00000 :  0.2498703025E+04
 Wavefunction value for orbital       1 : -0.7026303885E-05
 Average local ionization energy (ALIE):  0.9566598319E+01
 van der Waals potential (probe atom: C ):  0.6209333296E+81 kcal/mol
 Delta-g (under promolecular approximation):  0.3585805512E-01
 Delta-g (under Hirshfeld partition):  0.4897973048E-01
 User-defined real space function:  0.1000000000E+01
 ESP from nuclear charges:  0.5376584139E+07
 
 Note: Below information are for electron density
 
 Components of gradient in x/y/z are:
  0.1156461593E-09  0.4728960556E-09  0.4712803481E-09
 Norm of gradient is:  0.6775764755E-09
 
 Components of Laplacian in x/y/z are:
 -0.3224161944E+06 -0.3224163738E+06 -0.3224162465E+06
 Total: -0.9672488146E+06
 
 Hessian matrix:
 -0.3224161944E+06  0.3817418615E+00 -0.9782409957E-02
  0.3817418615E+00 -0.3224163738E+06 -0.4540183123E+00
 -0.9782409957E-02 -0.4540183123E+00 -0.3224162465E+06
 Eigenvalues of Hessian: -0.3224168935E+06 -0.3224162259E+06 -0.3224156953E+06
 Eigenvectors (columns) of Hessian:
  0.4032755857E+00  0.7571864567E+00  0.5138457665E+00
 -0.7518913512E+00 -0.4586917157E-01  0.6576894519E+00
 -0.5215632253E+00  0.6515862866E+00 -0.5508240310E+00
 Determinant of Hessian: -0.3351589756E+17
 Ellipticity of electron density:    0.000002
 eta index:   -1.000004
 Stiffness:   -1.000002
 
 Stress tensor:
 -0.8060997100E+05 -0.1144025220E+00  0.4136968036E-03
 -0.1144025220E+00 -0.8060992670E+05  0.1338674161E+00
  0.4136968036E-03  0.1338674161E+00 -0.8060998328E+05
 Eigenvalues of stress tensor: -0.8061013072E+05 -0.8060997572E+05 -0.8060977454E+05
 Eigenvectors (columns) of stress tensor:
 -0.4693452786E+00  0.7658701063E+00  0.4394974286E+00
 -0.6531069220E+00  0.3388348989E-01 -0.7565072753E+00
  0.5942780140E+00  0.6421019307E+00 -0.4842920118E+00
 Stress tensor stiffness:    1.000004
 Stress tensor polarizability:    0.999996
 
 ----------------   CP    76,     Type (3,-3)   ----------------
 Corresponding nucleus:   101(C )
 Position (Bohr):       15.400288018657   16.986171400303   17.086495241449
 Position (Angstrom):    8.149481460816    8.988694805533    9.041783895978
 Density of all electrons:  0.1219866220E+03
 Density of Alpha electrons:  0.6099331099E+02
 Density of Beta electrons:  0.6099331099E+02
 Spin density of electrons:  0.0000000000E+00
 Lagrangian kinetic energy G(r):  0.8666047305E+01
 G(r) in X,Y,Z:  0.2995508859E+01  0.2864501603E+01  0.2806036844E+01
 Hamiltonian kinetic energy K(r):  0.2418823573E+06
 Potential energy density V(r): -0.2418910233E+06
 Energy density E(r) or H(r): -0.2418823573E+06
 Laplacian of electron density: -0.9674947648E+06
 Electron localization function (ELF):  0.9999989881E+00
 Localized orbital locator (LOL):  0.9989950862E+00
 Local information entropy:  0.2824718956E+00
 Interaction region indicator (IRI):  0.5945553722E-12
 Reduced density gradient (RDG):  0.1000000000E+03
 Reduced density gradient with promolecular approximation:  0.1000000000E+03
 Sign(lambda2)*rho: -0.1219866220E+03
 Sign(lambda2)*rho with promolecular approximation: -0.1213894364E+03
 Corr. hole for alpha, ref.:   0.00000   0.00000   0.00000 : -0.5929673436E-04
 Source function, ref.:   0.00000   0.00000   0.00000 :  0.2692500423E+04
 Wavefunction value for orbital       1 :  0.1234390481E-04
 Average local ionization energy (ALIE):  0.9597012465E+01
 van der Waals potential (probe atom: C ):  0.1750727991E+76 kcal/mol
 Delta-g (under promolecular approximation):  0.4326577245E-01
 Delta-g (under Hirshfeld partition):  0.5249789818E-01
 User-defined real space function:  0.1000000000E+01
 ESP from nuclear charges:  0.1853661563E+07
 
 Note: Below information are for electron density
 
 Components of gradient in x/y/z are:
  0.4396499831E-10 -0.9818856839E-10  0.4663791575E-10
 Norm of gradient is:  0.1172561778E-09
 
 Components of Laplacian in x/y/z are:
 -0.3224978470E+06 -0.3224983408E+06 -0.3224985770E+06
 Total: -0.9674947648E+06
 
 Hessian matrix:
 -0.3224978470E+06  0.4551985873E+00 -0.9789516867E+00
  0.4551985873E+00 -0.3224983408E+06  0.1509183143E+01
 -0.9789516867E+00  0.1509183143E+01 -0.3224985770E+06
 Eigenvalues of Hessian: -0.3225003929E+06 -0.3224975783E+06 -0.3224967937E+06
 Eigenvectors (columns) of Hessian:
 -0.3781432038E+00  0.8285516257E+00  0.4129284696E+00
  0.6014520408E+00  0.5589678790E+00 -0.5707979966E+00
 -0.7037493588E+00  0.3251328756E-01 -0.7097039707E+00
 Determinant of Hessian: -0.3354147114E+17
 Ellipticity of electron density:    0.000009
 eta index:   -1.000011
 Stiffness:   -1.000002
 
 Stress tensor:
 -0.8063045276E+05 -0.1149097388E+00  0.2725732444E+00
 -0.1149097388E+00 -0.8063031421E+05 -0.4187240493E+00
  0.2725732444E+00 -0.4187240493E+00 -0.8063025634E+05
 Eigenvalues of stress tensor: -0.8063075358E+05 -0.8063051619E+05 -0.8062975353E+05
 Eigenvectors (columns) of stress tensor:
 -0.4263189989E+00 -0.8237168136E+00 -0.3738217786E+00
  0.5631370300E+00 -0.5650883964E+00  0.6029525600E+00
  0.7079045109E+00 -0.4653724564E-01 -0.7047733595E+00
 Stress tensor stiffness:    1.000012
 Stress tensor polarizability:    0.999988
 
 ----------------   CP    77,     Type (3,-3)   ----------------
 Corresponding nucleus:   123(O )
 Position (Bohr):       -8.664646147070   19.220000838772   14.739480329339
 Position (Angstrom):   -4.585133281568   10.170786437415    7.799797090839
 Density of all electrons:  0.3010630042E+03
 Density of Alpha electrons:  0.1505315021E+03
 Density of Beta electrons:  0.1505315021E+03
 Spin density of electrons:  0.0000000000E+00
 Lagrangian kinetic energy G(r):  0.7621154916E+02
 G(r) in X,Y,Z:  0.2484052421E+02  0.2114600933E+02  0.3022501562E+02
 Hamiltonian kinetic energy K(r):  0.1124644892E+07
 Potential energy density V(r): -0.1124721104E+07
 Energy density E(r) or H(r): -0.1124644892E+07
 Laplacian of electron density: -0.4498274722E+07
 Electron localization function (ELF):  0.9999961478E+00
 Localized orbital locator (LOL):  0.9980411328E+00
 Local information entropy:  0.3678637144E+00
 Interaction region indicator (IRI):  0.3666434025E-11
 Reduced density gradient (RDG):  0.1000000000E+03
 Reduced density gradient with promolecular approximation:  0.1000000000E+03
 Sign(lambda2)*rho: -0.3010630042E+03
 Sign(lambda2)*rho with promolecular approximation: -0.2923740101E+03
 Corr. hole for alpha, ref.:   0.00000   0.00000   0.00000 : -0.9289608686E-05
 Source function, ref.:   0.00000   0.00000   0.00000 :  0.1391532860E+05
 Wavefunction value for orbital       1 :  0.1581593594E-05
 Average local ionization energy (ALIE):  0.1788153143E+02
 van der Waals potential (probe atom: C ):  0.1813366761E+73 kcal/mol
 Delta-g (under promolecular approximation):  0.4743193948E-01
 Delta-g (under Hirshfeld partition):  0.7672102039E-01
 User-defined real space function:  0.1000000000E+01
 ESP from nuclear charges:  0.1496655509E+07
 
 Note: Below information are for electron density
 
 Components of gradient in x/y/z are:
  0.9990377414E-09  0.1610486189E-08  0.4728684111E-09
 Norm of gradient is:  0.1953291250E-08
 
 Components of Laplacian in x/y/z are:
 -0.1499425970E+07 -0.1499443015E+07 -0.1499405738E+07
 Total: -0.4498274722E+07
 
 Hessian matrix:
 -0.1499425970E+07 -0.4889612798E+01 -0.2570108728E+01
 -0.4889612798E+01 -0.1499443015E+07 -0.6291239920E+01
 -0.2570108728E+01 -0.6291239920E+01 -0.1499405738E+07
 Eigenvalues of Hessian: -0.1499445463E+07 -0.1499424702E+07 -0.1499404558E+07
 Eigenvectors (columns) of Hessian:
 -0.2605766897E+00 -0.9618030686E+00 -0.8387279651E-01
 -0.9508229200E+00  0.2707242789E+00 -0.1504796986E+00
 -0.1674382382E+00 -0.4053667555E-01  0.9850488385E+00
 Determinant of Hessian: -0.3371119613E+19
 Ellipticity of electron density:    0.000014
 eta index:   -1.000027
 Stiffness:   -1.000013
 
 Stress tensor:
 -0.3749061735E+06  0.1196763360E+01  0.7095869378E+00
  0.1196763360E+01 -0.3749030458E+06  0.1500183896E+01
  0.7095869378E+00  0.1500183896E+01 -0.3749118844E+06
 Eigenvalues of stress tensor: -0.3749121759E+06 -0.3749065728E+06 -0.3749023550E+06
 Eigenvectors (columns) of stress tensor:
 -0.8641800988E-01  0.9423041849E+00  0.3234111171E+00
 -0.1504908495E+00 -0.3332475304E+00  0.9307516251E+00
  0.9848271076E+00  0.3176328939E-01  0.1706067457E+00
 Stress tensor stiffness:    1.000026
 Stress tensor polarizability:    0.999974
 
 ----------------   CP    78,     Type (3,-3)   ----------------
 Corresponding nucleus:    79(C )
 Position (Bohr):       14.329855393617   19.798911929324   26.521596538071
 Position (Angstrom):    7.583032909838   10.477132993674   14.034624484711
 Density of all electrons:  0.1220401001E+03
 Density of Alpha electrons:  0.6102005007E+02
 Density of Beta electrons:  0.6102005007E+02
 Spin density of electrons:  0.0000000000E+00
 Lagrangian kinetic energy G(r):  0.8590259602E+01
 G(r) in X,Y,Z:  0.2740405116E+01  0.2699163859E+01  0.3150690628E+01
 Hamiltonian kinetic energy K(r):  0.2420051095E+06
 Potential energy density V(r): -0.2420136998E+06
 Energy density E(r) or H(r): -0.2420051095E+06
 Laplacian of electron density: -0.9679860770E+06
 Electron localization function (ELF):  0.9999990072E+00
 Localized orbital locator (LOL):  0.9990045925E+00
 Local information entropy:  0.2825309717E+00
 Interaction region indicator (IRI):  0.1931357744E-11
 Reduced density gradient (RDG):  0.1000000000E+03
 Reduced density gradient with promolecular approximation:  0.1000000000E+03
 Sign(lambda2)*rho: -0.1220401001E+03
 Sign(lambda2)*rho with promolecular approximation: -0.1213893584E+03
 Corr. hole for alpha, ref.:   0.00000   0.00000   0.00000 : -0.1287103836E-05
 Source function, ref.:   0.00000   0.00000   0.00000 :  0.2135819469E+04
 Wavefunction value for orbital       1 : -0.2103812778E-05
 Average local ionization energy (ALIE):  0.9620422609E+01
 van der Waals potential (probe atom: C ):  0.3904145520E+75 kcal/mol
 Delta-g (under promolecular approximation):  0.4177578217E-01
 Delta-g (under Hirshfeld partition):  0.5138344004E-01
 User-defined real space function:  0.1000000000E+01
 ESP from nuclear charges:  0.1635782665E+07
 
 Note: Below information are for electron density
 
 Components of gradient in x/y/z are:
 -0.1698863272E-11 -0.2363180762E-09  0.2989522241E-09
 Norm of gradient is:  0.3810794557E-09
 
 Components of Laplacian in x/y/z are:
 -0.3226624951E+06 -0.3226626595E+06 -0.3226609224E+06
 Total: -0.9679860770E+06
 
 Hessian matrix:
 -0.3226624951E+06  0.1836272159E+01  0.5303573547E+00
  0.1836272159E+01 -0.3226626595E+06 -0.3346530199E+00
  0.5303573547E+00 -0.3346530199E+00 -0.3226609224E+06
 Eigenvalues of Hessian: -0.3226645185E+06 -0.3226609345E+06 -0.3226606241E+06
 Eigenvectors (columns) of Hessian:
 -0.6862349689E+00  0.3454308779E+00 -0.6401242661E+00
  0.7079290475E+00  0.5193313705E+00 -0.4786767085E+00
  0.1670868967E+00 -0.7816472582E+00 -0.6009238992E+00
 Determinant of Hessian: -0.3359259608E+17
 Ellipticity of electron density:    0.000011
 eta index:   -1.000012
 Stiffness:   -1.000001
 
 Stress tensor:
 -0.8067110458E+05 -0.4992619515E+00 -0.1539888902E+00
 -0.4992619515E+00 -0.8067106321E+05  0.8233853087E-01
 -0.1539888902E+00  0.8233853087E-01 -0.8067153199E+05
 Eigenvalues of stress tensor: -0.8067162656E+05 -0.8067151733E+05 -0.8067055588E+05
 Eigenvectors (columns) of stress tensor:
 -0.6305478467E+00 -0.3576783123E+00  0.6888219203E+00
 -0.4683544959E+00 -0.5323479396E+00 -0.7051593702E+00
 -0.6189131434E+00  0.7672495658E+00 -0.1681506014E+00
 Stress tensor stiffness:    1.000013
 Stress tensor polarizability:    0.999987
 
 ----------------   CP    79,     Type (3,-3)   ----------------
 Corresponding nucleus:   180(C )
 Position (Bohr):        4.107375003082   18.710915110232   18.091058850928
 Position (Angstrom):    2.173529248264    9.901389871475    9.573376065016
 Density of all electrons:  0.1220062236E+03
 Density of Alpha electrons:  0.6100311179E+02
 Density of Beta electrons:  0.6100311179E+02
 Spin density of electrons:  0.0000000000E+00
 Lagrangian kinetic energy G(r):  0.8795711250E+01
 G(r) in X,Y,Z:  0.2531714663E+01  0.3070496526E+01  0.3193500061E+01
 Hamiltonian kinetic energy K(r):  0.2419206519E+06
 Potential energy density V(r): -0.2419294476E+06
 Energy density E(r) or H(r): -0.2419206519E+06
 Laplacian of electron density: -0.9676474248E+06
 Electron localization function (ELF):  0.9999989582E+00
 Localized orbital locator (LOL):  0.9989803385E+00
 Local information entropy:  0.2824935523E+00
 Interaction region indicator (IRI):  0.2271739480E-11
 Reduced density gradient (RDG):  0.1000000000E+03
 Reduced density gradient with promolecular approximation:  0.1000000000E+03
 Sign(lambda2)*rho: -0.1220062236E+03
 Sign(lambda2)*rho with promolecular approximation: -0.1213922602E+03
 Corr. hole for alpha, ref.:   0.00000   0.00000   0.00000 : -0.3159157924E-03
 Source function, ref.:   0.00000   0.00000   0.00000 :  0.2922454001E+04
 Wavefunction value for orbital       1 : -0.1605210873E-04
 Average local ionization energy (ALIE):  0.9585737614E+01
 van der Waals potential (probe atom: C ):  0.1297726611E+77 kcal/mol
 Delta-g (under promolecular approximation):  0.4436590659E-01
 Delta-g (under Hirshfeld partition):  0.5488360721E-01
 User-defined real space function:  0.1000000000E+01
 ESP from nuclear charges:  0.2190419963E+07
 
 Note: Below information are for electron density
 
 Components of gradient in x/y/z are:
  0.1035707631E-09 -0.1054250715E-09  0.4230316097E-09
 Norm of gradient is:  0.4481038847E-09
 
 Components of Laplacian in x/y/z are:
 -0.3225506489E+06 -0.3225486012E+06 -0.3225481748E+06
 Total: -0.9676474248E+06
 
 Hessian matrix:
 -0.3225506489E+06  0.6230718273E+00 -0.2442236332E+00
  0.6230718273E+00 -0.3225486012E+06 -0.3811584070E+00
 -0.2442236332E+00 -0.3811584070E+00 -0.3225481748E+06
 Eigenvalues of Hessian: -0.3225508304E+06 -0.3225487485E+06 -0.3225478460E+06
 Eigenvectors (columns) of Hessian:
 -0.9640607263E+00  0.1798540031E+00 -0.1955491080E+00
  0.2606935728E+00  0.7823276915E+00 -0.5656874085E+00
 -0.5124233731E-01  0.5963354095E+00  0.8010981851E+00
 Determinant of Hessian: -0.3355735107E+17
 Ellipticity of electron density:    0.000006
 eta index:   -1.000009
 Stiffness:   -1.000003
 
 Stress tensor:
 -0.8064272566E+05 -0.2057170432E+00  0.5303980160E-01
 -0.2057170432E+00 -0.8064329128E+05  0.1152672368E+00
  0.5303980160E-01  0.1152672368E+00 -0.8064343069E+05
 Eigenvalues of stress tensor: -0.8064352573E+05 -0.8064326344E+05 -0.8064265846E+05
 Eigenvectors (columns) of stress tensor:
 -0.1988585291E+00  0.2332053605E+00  0.9518773793E+00
 -0.5673660897E+00  0.7645622384E+00 -0.3058435938E+00
  0.7990938654E+00  0.6008825537E+00  0.1972690863E-01
 Stress tensor stiffness:    1.000011
 Stress tensor polarizability:    0.999989
 
 ----------------   CP    80,     Type (3,-3)   ----------------
 Corresponding nucleus:    32(O )
 Position (Bohr):       11.947361675187   21.818437805743   32.307180130497
 Position (Angstrom):    6.322271528925   11.545820064304   17.096223473597
 Density of all electrons:  0.3010838270E+03
 Density of Alpha electrons:  0.1505419135E+03
 Density of Beta electrons:  0.1505419135E+03
 Spin density of electrons:  0.0000000000E+00
 Lagrangian kinetic energy G(r):  0.7615064132E+02
 G(r) in X,Y,Z:  0.3014229048E+02  0.2058362966E+02  0.2542472118E+02
 Hamiltonian kinetic energy K(r):  0.1124737898E+07
 Potential energy density V(r): -0.1124814049E+07
 Energy density E(r) or H(r): -0.1124737898E+07
 Laplacian of electron density: -0.4498646989E+07
 Electron localization function (ELF):  0.9999961548E+00
 Localized orbital locator (LOL):  0.9980429204E+00
 Local information entropy:  0.3678639474E+00
 Interaction region indicator (IRI):  0.4415169253E-11
 Reduced density gradient (RDG):  0.1000000000E+03
 Reduced density gradient with promolecular approximation:  0.1000000000E+03
 Sign(lambda2)*rho: -0.3010838270E+03
 Sign(lambda2)*rho with promolecular approximation: -0.2923733379E+03
 Corr. hole for alpha, ref.:   0.00000   0.00000   0.00000 : -0.3626722756E-07
 Source function, ref.:   0.00000   0.00000   0.00000 :  0.8779834256E+04
 Wavefunction value for orbital       1 : -0.2961563721E-05
 Average local ionization energy (ALIE):  0.1788451937E+02
 van der Waals potential (probe atom: C ):  0.1230536473E+73 kcal/mol
 Delta-g (under promolecular approximation):  0.4766484261E-01
 Delta-g (under Hirshfeld partition):  0.7718639233E-01
 User-defined real space function:  0.1000000000E+01
 ESP from nuclear charges:  0.1449071483E+07
 
 Note: Below information are for electron density
 
 Components of gradient in x/y/z are:
  0.9956153679E-09  0.2113554443E-08 -0.2742783778E-09
 Norm of gradient is:  0.2352358597E-08
 
 Components of Laplacian in x/y/z are:
 -0.1499530042E+07 -0.1499569306E+07 -0.1499547641E+07
 Total: -0.4498646989E+07
 
 Hessian matrix:
 -0.1499530042E+07  0.1089530397E+01 -0.3438681646E+01
  0.1089530397E+01 -0.1499569306E+07  0.3206222095E+01
 -0.3438681646E+01  0.3206222095E+01 -0.1499547641E+07
 Eigenvalues of Hessian: -0.1499569834E+07 -0.1499547767E+07 -0.1499529388E+07
 Eigenvectors (columns) of Hessian:
  0.3992362324E-01  0.1790718376E+00 -0.9830256260E+00
 -0.9880415836E+00  0.1537100094E+00 -0.1212691284E-01
  0.1489292896E+00  0.9717543465E+00  0.1830670825E+00
 Determinant of Hessian: -0.3371956641E+19
 Ellipticity of electron density:    0.000015
 eta index:   -1.000027
 Stiffness:   -1.000012
 
 Stress tensor:
 -0.3749427951E+06 -0.2841839645E+00  0.1022000948E+01
 -0.2841839645E+00 -0.3749334939E+06 -0.9091908519E+00
  0.1022000948E+01 -0.9091908519E+00 -0.3749377597E+06
 Eigenvalues of stress tensor: -0.3749429958E+06 -0.3749377697E+06 -0.3749332831E+06
 Eigenvectors (columns) of stress tensor:
  0.9817822511E+00  0.1828285763E+00  0.5174285527E-01
  0.1121378849E-01  0.2160904754E+00 -0.9763089457E+00
 -0.1896783128E+00  0.9591030279E+00  0.2101035924E+00
 Stress tensor stiffness:    1.000026
 Stress tensor polarizability:    0.999974
 
 ----------------   CP    81,     Type (3,-3)   ----------------
 Corresponding nucleus:    80(H )
 Position (Bohr):       15.926922800964   20.137173708291   27.744528408028
 Position (Angstrom):    8.428164586081   10.656133418423   14.681772160779
 Density of all electrons:  0.4524388178E+00
 Density of Alpha electrons:  0.2262194089E+00
 Density of Beta electrons:  0.2262194089E+00
 Spin density of electrons:  0.0000000000E+00
 Lagrangian kinetic energy G(r):  0.4825062602E-02
 G(r) in X,Y,Z:  0.1473155119E-02  0.1649610174E-02  0.1702297309E-02
 Hamiltonian kinetic energy K(r):  0.6904279070E+01
 Potential energy density V(r): -0.6909104133E+01
 Energy density E(r) or H(r): -0.6904279070E+01
 Laplacian of electron density: -0.2759781603E+02
 Electron localization function (ELF):  0.9999601174E+00
 Localized orbital locator (LOL):  0.9937371388E+00
 Local information entropy:  0.4113412424E-02
 Interaction region indicator (IRI):  0.2693608840E-13
 Reduced density gradient (RDG):  0.1000000000E+03
 Reduced density gradient with promolecular approximation:  0.1000000000E+03
 Sign(lambda2)*rho: -0.4524388178E+00
 Sign(lambda2)*rho with promolecular approximation: -0.2994383604E+00
 Corr. hole for alpha, ref.:   0.00000   0.00000   0.00000 : -0.2382677150E-05
 Source function, ref.:   0.00000   0.00000   0.00000 :  0.5809772780E-01
 Wavefunction value for orbital       1 : -0.1683868963E-06
 Average local ionization energy (ALIE):  0.4241947491E+00
 van der Waals potential (probe atom: C ):  0.5651886903E+28 kcal/mol
 Delta-g (under promolecular approximation):  0.1026772664E+00
 Delta-g (under Hirshfeld partition):  0.1938137225E+00
 User-defined real space function:  0.1000000000E+01
 ESP from nuclear charges:  0.1061177167E+03
 
 Note: Below information are for electron density
 
 Components of gradient in x/y/z are:
  0.1866562460E-14 -0.1029124702E-13 -0.4164420545E-14
 Norm of gradient is:  0.1125771820E-13
 
 Components of Laplacian in x/y/z are:
 -0.9001131428E+01 -0.9413507141E+01 -0.9183177463E+01
 Total: -0.2759781603E+02
 
 Hessian matrix:
 -0.9001131428E+01  0.8755149905E-01  0.3265834402E+00
  0.8755149905E-01 -0.9413507141E+01  0.6385608774E-01
  0.3265834402E+00  0.6385608774E-01 -0.9183177463E+01
 Eigenvalues of Hessian: -0.9433083218E+01 -0.9428930333E+01 -0.8735802479E+01
 Eigenvectors (columns) of Hessian:
 -0.5303793864E+00 -0.3159299152E+00  0.7866930756E+00
  0.6675740151E+00 -0.7276147345E+00  0.1578661856E+00
  0.5225348227E+00  0.6089048258E+00  0.5968184584E+00
 Determinant of Hessian: -0.7769962067E+03
 Ellipticity of electron density:    0.000440
 eta index:   -1.079819
 Stiffness:   -1.079343
 
 Stress tensor:
 -0.2253229167E+01  0.2152708435E-01  0.8185325657E-01
  0.2152708435E-01 -0.2356676006E+01  0.1630490904E-01
  0.8185325657E-01  0.1630490904E-01 -0.2299198960E+01
 Eigenvalues of stress tensor: -0.2361233474E+01 -0.2360971217E+01 -0.2186899441E+01
 Eigenvectors (columns) of stress tensor:
 -0.6074448217E+00 -0.1072520625E+00  0.7870881677E+00
  0.2924882840E-01  0.9871515944E+00  0.1570867140E+00
  0.7938232137E+00 -0.1184429177E+00  0.5965031271E+00
 Stress tensor stiffness:    1.079717
 Stress tensor polarizability:    0.926168
 
 ----------------   CP    82,     Type (3,-3)   ----------------
 Corresponding nucleus:    56(H )
 Position (Bohr):       -5.464846368748   18.007480104983    9.930662987050
 Position (Angstrom):   -2.891872159428    9.529148097346    5.255080541905
 Density of all electrons:  0.4577453569E+00
 Density of Alpha electrons:  0.2288726785E+00
 Density of Beta electrons:  0.2288726785E+00
 Spin density of electrons:  0.0000000000E+00
 Lagrangian kinetic energy G(r):  0.4247291352E-02
 G(r) in X,Y,Z:  0.1265612563E-02  0.1617055764E-02  0.1364623024E-02
 Hamiltonian kinetic energy K(r):  0.6963781795E+01
 Potential energy density V(r): -0.6968029086E+01
 Energy density E(r) or H(r): -0.6963781795E+01
 Laplacian of electron density: -0.2783813801E+02
 Electron localization function (ELF):  0.9999702580E+00
 Localized orbital locator (LOL):  0.9945885497E+00
 Local information entropy:  0.4155195676E-02
 Interaction region indicator (IRI):  0.1666894925E-13
 Reduced density gradient (RDG):  0.1000000000E+03
 Reduced density gradient with promolecular approximation:  0.1000000000E+03
 Sign(lambda2)*rho: -0.4577453569E+00
 Sign(lambda2)*rho with promolecular approximation: -0.2987937946E+00
 Corr. hole for alpha, ref.:   0.00000   0.00000   0.00000 : -0.3438804198E-05
 Source function, ref.:   0.00000   0.00000   0.00000 :  0.1041118475E+00
 Wavefunction value for orbital       1 : -0.1876702039E-05
 Average local ionization energy (ALIE):  0.4267443209E+00
 van der Waals potential (probe atom: C ):  0.4045416772E+28 kcal/mol
 Delta-g (under promolecular approximation):  0.1037974992E+00
 Delta-g (under Hirshfeld partition):  0.1992380311E+00
 User-defined real space function:  0.1000000000E+01
 ESP from nuclear charges:  0.1021882783E+03
 
 Note: Below information are for electron density
 
 Components of gradient in x/y/z are:
 -0.8868773771E-15  0.6993537693E-14  0.3150691513E-15
 Norm of gradient is:  0.7056584834E-14
 
 Components of Laplacian in x/y/z are:
 -0.9045328327E+01 -0.9469454453E+01 -0.9323355234E+01
 Total: -0.2783813801E+02
 
 Hessian matrix:
 -0.9045328327E+01 -0.1596642958E+00  0.3130113897E+00
 -0.1596642958E+00 -0.9469454453E+01 -0.1047809918E+00
  0.3130113897E+00 -0.1047809918E+00 -0.9323355234E+01
 Eigenvalues of Hessian: -0.9526993330E+01 -0.9522838607E+01 -0.8788306077E+01
 Eigenvectors (columns) of Hessian:
 -0.4903903095E+00 -0.3287397022E+00 -0.8071230095E+00
  0.1886415216E+00 -0.9442115058E+00  0.2699611243E+00
  0.8508417718E+00  0.1987059331E-01 -0.5250461302E+00
 Determinant of Hessian: -0.7973104553E+03
 Ellipticity of electron density:    0.000436
 eta index:   -1.084053
 Stiffness:   -1.083581
 
 Stress tensor:
 -0.2263863307E+01 -0.3989106390E-01  0.7800889845E-01
 -0.3989106390E-01 -0.2370597725E+01 -0.2600239104E-01
  0.7800889845E-01 -0.2600239104E-01 -0.2333568055E+01
 Eigenvalues of stress tensor: -0.2384194071E+01 -0.2383849651E+01 -0.2199985365E+01
 Eigenvectors (columns) of stress tensor:
 -0.4385919015E+00 -0.3933138457E+00 -0.8080478716E+00
  0.3195600825E+00 -0.9086338999E+00  0.2688229707E+00
  0.8399514853E+00  0.1403162666E+00 -0.5242068749E+00
 Stress tensor stiffness:    1.083732
 Stress tensor polarizability:    0.922738
 
 ----------------   CP    83,     Type (3,-3)   ----------------
 Corresponding nucleus:    64(H )
 Position (Bohr):        0.933012640874   17.857143066578   12.061094692327
 Position (Angstrom):    0.493729027035    9.449593162668    6.382456449722
 Density of all electrons:  0.4536744287E+00
 Density of Alpha electrons:  0.2268372143E+00
 Density of Beta electrons:  0.2268372143E+00
 Spin density of electrons:  0.0000000000E+00
 Lagrangian kinetic energy G(r):  0.4998942999E-02
 G(r) in X,Y,Z:  0.1618328254E-02  0.1746272953E-02  0.1634341793E-02
 Hamiltonian kinetic energy K(r):  0.6921668349E+01
 Potential energy density V(r): -0.6926667292E+01
 Energy density E(r) or H(r): -0.6921668349E+01
 Laplacian of electron density: -0.2766667762E+02
 Electron localization function (ELF):  0.9999575847E+00
 Localized orbital locator (LOL):  0.9935421386E+00
 Local information entropy:  0.4123148220E-02
 Interaction region indicator (IRI):  0.5227459297E-14
 Reduced density gradient (RDG):  0.1000000000E+03
 Reduced density gradient with promolecular approximation:  0.1000000000E+03
 Sign(lambda2)*rho: -0.4536744287E+00
 Sign(lambda2)*rho with promolecular approximation: -0.2992660649E+00
 Corr. hole for alpha, ref.:   0.00000   0.00000   0.00000 : -0.3994669959E-04
 Source function, ref.:   0.00000   0.00000   0.00000 :  0.1020748746E+00
 Wavefunction value for orbital       1 :  0.8962439906E-05
 Average local ionization energy (ALIE):  0.4094207408E+00
 van der Waals potential (probe atom: C ):  0.5366665306E+28 kcal/mol
 Delta-g (under promolecular approximation):  0.1025871980E+00
 Delta-g (under Hirshfeld partition):  0.1944149278E+00
 User-defined real space function:  0.1000000000E+01
 ESP from nuclear charges:  0.1155333305E+03
 
 Note: Below information are for electron density
 
 Components of gradient in x/y/z are:
 -0.3903127821E-16  0.8803721641E-16 -0.2189221027E-14
 Norm of gradient is:  0.2191338106E-14
 
 Components of Laplacian in x/y/z are:
 -0.9435341895E+01 -0.9278000586E+01 -0.8953335143E+01
 Total: -0.2766667762E+02
 
 Hessian matrix:
 -0.9435341895E+01  0.6389489471E-01  0.1020845509E+00
  0.6389489471E-01 -0.9278000586E+01  0.2978186032E+00
  0.1020845509E+00  0.2978186032E+00 -0.8953335143E+01
 Eigenvalues of Hessian: -0.9458668643E+01 -0.9452840537E+01 -0.8755168443E+01
 Eigenvectors (columns) of Hessian:
 -0.7965863777E+00  0.5788504703E+00  0.1743051232E+00
  0.5773165876E+00  0.6428970124E+00  0.5033775810E+00
 -0.1793201065E+00 -0.5016129628E+00  0.8463029806E+00
 Determinant of Hessian: -0.7828108730E+03
 Ellipticity of electron density:    0.000617
 eta index:   -1.080353
 Stiffness:   -1.079687
 
 Stress tensor:
 -0.2362072130E+01  0.1560174544E-01  0.2595474001E-01
  0.1560174544E-01 -0.2322992692E+01  0.7460304848E-01
  0.2595474001E-01  0.7460304848E-01 -0.2241602469E+01
 Eigenvalues of stress tensor: -0.2367558656E+01 -0.2367181417E+01 -0.2191927220E+01
 Eigenvectors (columns) of stress tensor:
 -0.8488865012E+00  0.4986852775E+00  0.1752275722E+00
  0.5126616990E+00  0.6960398724E+00  0.5026991929E+00
 -0.1287233095E+00 -0.5165670239E+00  0.8465156936E+00
 Stress tensor stiffness:    1.080126
 Stress tensor polarizability:    0.925817
 
 ----------------   CP    84,     Type (3,-3)   ----------------
 Corresponding nucleus:    49(H )
 Position (Bohr):        9.663348080184   16.220642458400    9.836855564614
 Position (Angstrom):    5.113623585056    8.583594335191    5.205439791738
 Density of all electrons:  0.4528957187E+00
 Density of Alpha electrons:  0.2264478593E+00
 Density of Beta electrons:  0.2264478593E+00
 Spin density of electrons:  0.0000000000E+00
 Lagrangian kinetic energy G(r):  0.4605495061E-02
 G(r) in X,Y,Z:  0.1690147171E-02  0.1487989078E-02  0.1427358811E-02
 Hamiltonian kinetic energy K(r):  0.6913297772E+01
 Potential energy density V(r): -0.6917903267E+01
 Energy density E(r) or H(r): -0.6913297772E+01
 Laplacian of electron density: -0.2763476911E+02
 Electron localization function (ELF):  0.9999637793E+00
 Localized orbital locator (LOL):  0.9940304208E+00
 Local information entropy:  0.4117012976E-02
 Interaction region indicator (IRI):  0.4018295685E-13
 Reduced density gradient (RDG):  0.1000000000E+03
 Reduced density gradient with promolecular approximation:  0.1000000000E+03
 Sign(lambda2)*rho: -0.4528957187E+00
 Sign(lambda2)*rho with promolecular approximation: -0.2988776080E+00
 Corr. hole for alpha, ref.:   0.00000   0.00000   0.00000 : -0.1781577296E-02
 Source function, ref.:   0.00000   0.00000   0.00000 :  0.1032940975E+00
 Wavefunction value for orbital       1 : -0.7298803044E-06
 Average local ionization energy (ALIE):  0.4016027215E+00
 van der Waals potential (probe atom: C ):  0.7535493887E+28 kcal/mol
 Delta-g (under promolecular approximation):  0.1015657160E+00
 Delta-g (under Hirshfeld partition):  0.1909315638E+00
 User-defined real space function:  0.1000000000E+01
 ESP from nuclear charges:  0.1069036086E+03
 
 Note: Below information are for electron density
 
 Components of gradient in x/y/z are:
 -0.7865778341E-14  0.1485443712E-13  0.3812054838E-15
 Norm of gradient is:  0.1681279539E-13
 
 Components of Laplacian in x/y/z are:
 -0.9362474118E+01 -0.8986748384E+01 -0.9285546604E+01
 Total: -0.2763476911E+02
 
 Hessian matrix:
 -0.9362474118E+01 -0.1798377742E+00  0.1091072103E+00
 -0.1798377742E+00 -0.8986748384E+01 -0.2615264575E+00
  0.1091072103E+00 -0.2615264575E+00 -0.9285546604E+01
 Eigenvalues of Hessian: -0.9440611004E+01 -0.9432785327E+01 -0.8761372776E+01
 Eigenvectors (columns) of Hessian:
  0.6106087061E+00 -0.7197846907E+00  0.3302529440E+00
 -0.1996450127E+00 -0.5434621506E+00 -0.8153470180E+00
 -0.7663542764E+00 -0.4319246345E+00  0.4755441443E+00
 Determinant of Hessian: -0.7802112583E+03
 Ellipticity of electron density:    0.000830
 eta index:   -1.077526
 Stiffness:   -1.076633
 
 Stress tensor:
 -0.2343998824E+01 -0.4552187078E-01  0.2694935713E-01
 -0.4552187078E-01 -0.2249663074E+01 -0.6567370594E-01
  0.2694935713E-01 -0.6567370594E-01 -0.2324241369E+01
 Eigenvalues of stress tensor: -0.2362863485E+01 -0.2362130490E+01 -0.2192909293E+01
 Eigenvectors (columns) of stress tensor:
  0.6882135359E+00 -0.6458814193E+00  0.3304532057E+00
 -0.1366215151E+00 -0.5627041277E+00 -0.8152905165E+00
 -0.7125283788E+00 -0.5159469515E+00  0.4755018955E+00
 Stress tensor stiffness:    1.077502
 Stress tensor polarizability:    0.928073
 
 ----------------   CP    85,     Type (3,-3)   ----------------
 Corresponding nucleus:   103(H )
 Position (Bohr):       15.597724321378   18.034269589836   18.816332914299
 Position (Angstrom):    8.253960252821    9.543324482222    9.957174571011
 Density of all electrons:  0.4564616553E+00
 Density of Alpha electrons:  0.2282308276E+00
 Density of Beta electrons:  0.2282308276E+00
 Spin density of electrons:  0.0000000000E+00
 Lagrangian kinetic energy G(r):  0.4905637153E-02
 G(r) in X,Y,Z:  0.1935213536E-02  0.1415044455E-02  0.1555379163E-02
 Hamiltonian kinetic energy K(r):  0.6973765212E+01
 Potential energy density V(r): -0.6978670849E+01
 Energy density E(r) or H(r): -0.6973765212E+01
 Laplacian of electron density: -0.2787543830E+02
 Electron localization function (ELF):  0.9999599757E+00
 Localized orbital locator (LOL):  0.9937258784E+00
 Local information entropy:  0.4145094777E-02
 Interaction region indicator (IRI):  0.3854361124E-13
 Reduced density gradient (RDG):  0.1000000000E+03
 Reduced density gradient with promolecular approximation:  0.1000000000E+03
 Sign(lambda2)*rho: -0.4564616553E+00
 Sign(lambda2)*rho with promolecular approximation: -0.2994617952E+00
 Corr. hole for alpha, ref.:   0.00000   0.00000   0.00000 : -0.1332516448E-04
 Source function, ref.:   0.00000   0.00000   0.00000 :  0.7303150165E-01
 Wavefunction value for orbital       1 :  0.5655654916E-05
 Average local ionization energy (ALIE):  0.4027332901E+00
 van der Waals potential (probe atom: C ):  0.5852174960E+28 kcal/mol
 Delta-g (under promolecular approximation):  0.1038125801E+00
 Delta-g (under Hirshfeld partition):  0.1972400202E+00
 User-defined real space function:  0.1000000000E+01
 ESP from nuclear charges:  0.1107094049E+03
 
 Note: Below information are for electron density
 
 Components of gradient in x/y/z are:
  0.6993104013E-14  0.2100750129E-14  0.1453568169E-13
 Norm of gradient is:  0.1626661295E-13
 
 Components of Laplacian in x/y/z are:
 -0.9514208612E+01 -0.9342528257E+01 -0.9018701430E+01
 Total: -0.2787543830E+02
 
 Hessian matrix:
 -0.9514208612E+01  0.3892366265E-01  0.6195957022E-01
  0.3892366265E-01 -0.9342528257E+01  0.3072784739E+00
  0.6195957022E-01  0.3072784739E+00 -0.9018701430E+01
 Eigenvalues of Hessian: -0.9528216405E+01 -0.9521705730E+01 -0.8825516164E+01
 Eigenvectors (columns) of Hessian:
  0.2042335342E+00 -0.9732059375E+00  0.1056355372E+00
 -0.8490629527E+00 -0.1223987948E+00  0.5139169558E+00
  0.4872173703E+00  0.1946502973E+00  0.8513110453E+00
 Determinant of Hessian: -0.8006938308E+03
 Ellipticity of electron density:    0.000684
 eta index:   -1.079621
 Stiffness:   -1.078884
 
 Stress tensor:
 -0.2382422580E+01  0.9539146731E-02  0.1567740425E-01
  0.9539146731E-02 -0.2338462153E+01  0.7695075908E-01
  0.1567740425E-01  0.7695075908E-01 -0.2257786116E+01
 Eigenvalues of stress tensor: -0.2385010268E+01 -0.2384364234E+01 -0.2209296347E+01
 Eigenvectors (columns) of stress tensor:
  0.7420505084E-01 -0.9916564058E+00  0.1054095978E+00
 -0.8573229489E+00 -0.9442970116E-02  0.5146923271E+00
  0.5094025635E+00  0.1285628376E+00  0.8508705102E+00
 Stress tensor stiffness:    1.079534
 Stress tensor polarizability:    0.926326
 
 ----------------   CP    86,     Type (3,-3)   ----------------
 Corresponding nucleus:    67(H )
 Position (Bohr):        4.398584362737   16.761358527272    9.175785426176
 Position (Angstrom):    2.327630604995    8.869728956407    4.855616539668
 Density of all electrons:  0.4555919334E+00
 Density of Alpha electrons:  0.2277959667E+00
 Density of Beta electrons:  0.2277959667E+00
 Spin density of electrons:  0.0000000000E+00
 Lagrangian kinetic energy G(r):  0.4845307705E-02
 G(r) in X,Y,Z:  0.1464003382E-02  0.1510242043E-02  0.1871062280E-02
 Hamiltonian kinetic energy K(r):  0.6955995760E+01
 Potential energy density V(r): -0.6960841068E+01
 Energy density E(r) or H(r): -0.6955995760E+01
 Laplacian of electron density: -0.2780460181E+02
 Electron localization function (ELF):  0.9999607030E+00
 Localized orbital locator (LOL):  0.9937829512E+00
 Local information entropy:  0.4138248825E-02
 Interaction region indicator (IRI):  0.1708274398E-13
 Reduced density gradient (RDG):  0.1000000000E+03
 Reduced density gradient with promolecular approximation:  0.1000000000E+03
 Sign(lambda2)*rho: -0.4555919334E+00
 Sign(lambda2)*rho with promolecular approximation: -0.2991644408E+00
 Corr. hole for alpha, ref.:   0.00000   0.00000   0.00000 : -0.1018542664E-03
 Source function, ref.:   0.00000   0.00000   0.00000 :  0.1128409431E+00
 Wavefunction value for orbital       1 :  0.2693711286E-07
 Average local ionization energy (ALIE):  0.3968845388E+00
 van der Waals potential (probe atom: C ):  0.6208331207E+28 kcal/mol
 Delta-g (under promolecular approximation):  0.1028721499E+00
 Delta-g (under Hirshfeld partition):  0.1950823891E+00
 User-defined real space function:  0.1000000000E+01
 ESP from nuclear charges:  0.1094851435E+03
 
 Note: Below information are for electron density
 
 Components of gradient in x/y/z are:
 -0.2173174835E-14  0.3338475330E-14 -0.5990867524E-14
 Norm of gradient is:  0.7194345007E-14
 
 Components of Laplacian in x/y/z are:
 -0.8982169847E+01 -0.9409490470E+01 -0.9412941492E+01
 Total: -0.2780460181E+02
 
 Hessian matrix:
 -0.8982169847E+01 -0.2202293364E+00  0.2078426096E+00
 -0.2202293364E+00 -0.9409490470E+01 -0.8671821865E-01
  0.2078426096E+00 -0.8671821865E-01 -0.9412941492E+01
 Eigenvalues of Hessian: -0.9502845529E+01 -0.9496260612E+01 -0.8805495669E+01
 Eigenvectors (columns) of Hessian:
 -0.4360070167E+00 -0.2526888731E+00 -0.8637396684E+00
 -0.8869336169E+00  0.2832581995E+00  0.3648472991E+00
  0.1524684905E+00  0.9251557306E+00 -0.3476208187E+00
 Determinant of Hessian: -0.7946211172E+03
 Ellipticity of electron density:    0.000693
 eta index:   -1.079195
 Stiffness:   -1.078447
 
 Stress tensor:
 -0.2248470469E+01 -0.5482757045E-01  0.5219961459E-01
 -0.5482757045E-01 -0.2355393102E+01 -0.2187137094E-01
  0.5219961459E-01 -0.2187137094E-01 -0.2356977498E+01
 Eigenvalues of stress tensor: -0.2378534427E+01 -0.2377941505E+01 -0.2204365136E+01
 Eigenvectors (columns) of stress tensor:
 -0.4455356229E+00 -0.2343448511E+00 -0.8640488988E+00
 -0.8745277875E+00  0.3204432294E+00  0.3640292374E+00
  0.1915702421E+00  0.9178227648E+00 -0.3477099579E+00
 Stress tensor stiffness:    1.079011
 Stress tensor polarizability:    0.926775
 
 ----------------   CP    87,     Type (3,-3)   ----------------
 Corresponding nucleus:   188(H )
 Position (Bohr):        3.623644953005   18.834456107679   16.124846965814
 Position (Angstrom):    1.917550329534    9.966764951936    8.532901543607
 Density of all electrons:  0.4528556681E+00
 Density of Alpha electrons:  0.2264278341E+00
 Density of Beta electrons:  0.2264278341E+00
 Spin density of electrons:  0.0000000000E+00
 Lagrangian kinetic energy G(r):  0.4485241924E-02
 G(r) in X,Y,Z:  0.1483941296E-02  0.1877757935E-02  0.1123542692E-02
 Hamiltonian kinetic energy K(r):  0.6904834622E+01
 Potential energy density V(r): -0.6909319864E+01
 Energy density E(r) or H(r): -0.6904834622E+01
 Laplacian of electron density: -0.2760139752E+02
 Electron localization function (ELF):  0.9999656320E+00
 Localized orbital locator (LOL):  0.9941845328E+00
 Local information entropy:  0.4116697385E-02
 Interaction region indicator (IRI):  0.2650127381E-13
 Reduced density gradient (RDG):  0.1000000000E+03
 Reduced density gradient with promolecular approximation:  0.1000000000E+03
 Sign(lambda2)*rho: -0.4528556681E+00
 Sign(lambda2)*rho with promolecular approximation: -0.2994156098E+00
 Corr. hole for alpha, ref.:   0.00000   0.00000   0.00000 : -0.9863790040E-05
 Source function, ref.:   0.00000   0.00000   0.00000 :  0.8765637276E-01
 Wavefunction value for orbital       1 : -0.7385097919E-05
 Average local ionization energy (ALIE):  0.4132066168E+00
 van der Waals potential (probe atom: C ):  0.5178034276E+28 kcal/mol
 Delta-g (under promolecular approximation):  0.1048129380E+00
 Delta-g (under Hirshfeld partition):  0.1972368719E+00
 User-defined real space function:  0.1000000000E+01
 ESP from nuclear charges:  0.1194861601E+03
 
 Note: Below information are for electron density
 
 Components of gradient in x/y/z are:
 -0.1447193060E-14  0.1082684289E-13 -0.1900389568E-14
 Norm of gradient is:  0.1108721675E-13
 
 Components of Laplacian in x/y/z are:
 -0.9391818565E+01 -0.9429664178E+01 -0.8779914778E+01
 Total: -0.2760139752E+02
 
 Hessian matrix:
 -0.9391818565E+01 -0.6911393123E-02  0.1666549530E+00
 -0.6911393123E-02 -0.9429664178E+01 -0.3721405687E-01
  0.1666549530E+00 -0.3721405687E-01 -0.8779914778E+01
 Eigenvalues of Hessian: -0.9435781747E+01 -0.9430200768E+01 -0.8735415005E+01
 Eigenvectors (columns) of Hessian:
  0.8198742691E+00 -0.5168785699E+00  0.2462574403E+00
 -0.5207878083E+00 -0.8519560613E+00 -0.5432244769E-01
 -0.2378786280E+00  0.8371029550E-01  0.9676809106E+00
 Determinant of Hessian: -0.7772887254E+03
 Ellipticity of electron density:    0.000592
 eta index:   -1.080176
 Stiffness:   -1.079537
 
 Stress tensor:
 -0.2350922524E+01 -0.2145953645E-02  0.4207542248E-01
 -0.2145953645E-02 -0.2361171560E+01 -0.9335141847E-02
  0.4207542248E-01 -0.9335141847E-02 -0.2197225780E+01
 Eigenvalues of stress tensor: -0.2361925375E+01 -0.2361456472E+01 -0.2185938017E+01
 Eigenvectors (columns) of stress tensor:
  0.6696778151E+00 -0.7002266356E+00  0.2474152031E+00
 -0.7119184977E+00 -0.7001391217E+00 -0.5456430078E-01
 -0.2114324397E+00  0.1395989579E+00  0.9673719318E+00
 Stress tensor stiffness:    1.080509
 Stress tensor polarizability:    0.925490
 
 ----------------   CP    88,     Type (3,-3)   ----------------
 Corresponding nucleus:    71(O )
 Position (Bohr):       -1.789375736862   17.631484755399    9.285044224915
 Position (Angstrom):   -0.946896861690    9.330179926941    4.913433806052
 Density of all electrons:  0.3012495552E+03
 Density of Alpha electrons:  0.1506247776E+03
 Density of Beta electrons:  0.1506247776E+03
 Spin density of electrons:  0.0000000000E+00
 Lagrangian kinetic energy G(r):  0.7596149853E+02
 G(r) in X,Y,Z:  0.2032538922E+02  0.2989586465E+02  0.2574024466E+02
 Hamiltonian kinetic energy K(r):  0.1125405479E+07
 Potential energy density V(r): -0.1125481440E+07
 Energy density E(r) or H(r): -0.1125405479E+07
 Laplacian of electron density: -0.4501318069E+07
 Electron localization function (ELF):  0.9999961809E+00
 Localized orbital locator (LOL):  0.9980495581E+00
 Local information entropy:  0.3678657393E+00
 Interaction region indicator (IRI):  0.2582776592E-11
 Reduced density gradient (RDG):  0.1000000000E+03
 Reduced density gradient with promolecular approximation:  0.1000000000E+03
 Sign(lambda2)*rho: -0.3012495552E+03
 Sign(lambda2)*rho with promolecular approximation: -0.2923736274E+03
 Corr. hole for alpha, ref.:   0.00000   0.00000   0.00000 : -0.1062520027E-01
 Source function, ref.:   0.00000   0.00000   0.00000 :  0.1790383944E+05
 Wavefunction value for orbital       1 :  0.6362595679E-05
 Average local ionization energy (ALIE):  0.1789020245E+02
 van der Waals potential (probe atom: C ):  0.1083360080E+73 kcal/mol
 Delta-g (under promolecular approximation):  0.4294074552E-01
 Delta-g (under Hirshfeld partition):  0.7246965887E-01
 User-defined real space function:  0.1000000000E+01
 ESP from nuclear charges:  0.1433778042E+07
 
 Note: Below information are for electron density
 
 Components of gradient in x/y/z are:
  0.1539441907E-09  0.1358156809E-08 -0.1661186744E-09
 Norm of gradient is:  0.1376911089E-08
 
 Components of Laplacian in x/y/z are:
 -0.1500460344E+07 -0.1500421115E+07 -0.1500436609E+07
 Total: -0.4501318069E+07
 
 Hessian matrix:
 -0.1500460344E+07  0.6141953530E+01  0.4091096652E+01
  0.6141953530E+01 -0.1500421115E+07  0.4989646397E+01
  0.4091096652E+01  0.4989646397E+01 -0.1500436609E+07
 Eigenvalues of Hessian: -0.1500461727E+07 -0.1500437886E+07 -0.1500418455E+07
 Eigenvectors (columns) of Hessian:
  0.9821734504E+00  0.8665228031E-01 -0.1668133558E+00
 -0.1321082319E+00 -0.3131124227E+00 -0.9404828684E+00
 -0.1337263191E+00  0.9457547214E+00 -0.2960832290E+00
 Determinant of Hessian: -0.3377966522E+19
 Ellipticity of electron density:    0.000016
 eta index:   -1.000029
 Stiffness:   -1.000013
 
 Stress tensor:
 -0.3751557369E+06 -0.1508327681E+01 -0.8947827625E+00
 -0.1508327681E+01 -0.3751650705E+06 -0.1524529557E+01
 -0.8947827625E+00 -0.1524529557E+01 -0.3751606328E+06
 Eigenvalues of stress tensor: -0.3751658328E+06 -0.3751601927E+06 -0.3751554146E+06
 Eigenvectors (columns) of stress tensor:
  0.1670553139E+00 -0.8118548522E-01  0.9825993279E+00
  0.9379945123E+00  0.3201110733E+00 -0.1330232895E+00
  0.3037413652E+00 -0.9438950247E+00 -0.1296277954E+00
 Stress tensor stiffness:    1.000028
 Stress tensor polarizability:    0.999972
 
 ----------------   CP    89,     Type (3,-3)   ----------------
 Corresponding nucleus:    66(H )
 Position (Bohr):        2.264106117550   16.580704744537    6.676460298711
 Position (Angstrom):    1.198113360474    8.774131091520    3.533030639576
 Density of all electrons:  0.4540600692E+00
 Density of Alpha electrons:  0.2270300346E+00
 Density of Beta electrons:  0.2270300346E+00
 Spin density of electrons:  0.0000000000E+00
 Lagrangian kinetic energy G(r):  0.4348336361E-02
 G(r) in X,Y,Z:  0.1907296581E-02  0.1141219191E-02  0.1299820590E-02
 Hamiltonian kinetic energy K(r):  0.6916781115E+01
 Potential energy density V(r): -0.6921129451E+01
 Energy density E(r) or H(r): -0.6916781115E+01
 Laplacian of electron density: -0.2764973111E+02
 Electron localization function (ELF):  0.9999679782E+00
 Localized orbital locator (LOL):  0.9943858078E+00
 Local information entropy:  0.4126185978E-02
 Interaction region indicator (IRI):  0.4048319220E-14
 Reduced density gradient (RDG):  0.1000000000E+03
 Reduced density gradient with promolecular approximation:  0.1000000000E+03
 Sign(lambda2)*rho: -0.4540600692E+00
 Sign(lambda2)*rho with promolecular approximation: -0.2989769322E+00
 Corr. hole for alpha, ref.:   0.00000   0.00000   0.00000 : -0.3364693002E-03
 Source function, ref.:   0.00000   0.00000   0.00000 :  0.1221216594E+00
 Wavefunction value for orbital       1 : -0.4947252599E-06
 Average local ionization energy (ALIE):  0.4028923334E+00
 van der Waals potential (probe atom: C ):  0.6731082050E+28 kcal/mol
 Delta-g (under promolecular approximation):  0.1025656849E+00
 Delta-g (under Hirshfeld partition):  0.1934680582E+00
 User-defined real space function:  0.1000000000E+01
 ESP from nuclear charges:  0.1027005901E+03
 
 Note: Below information are for electron density
 
 Components of gradient in x/y/z are:
  0.5741934705E-15 -0.1572093150E-14 -0.2901325014E-15
 Norm of gradient is:  0.1698632357E-14
 
 Components of Laplacian in x/y/z are:
 -0.9418266670E+01 -0.9307714610E+01 -0.8923749833E+01
 Total: -0.2764973111E+02
 
 Hessian matrix:
 -0.9418266670E+01  0.5601731923E-01  0.1084905154E+00
  0.5601731923E-01 -0.9307714610E+01  0.2714021817E+00
  0.1084905154E+00  0.2714021817E+00 -0.8923749833E+01
 Eigenvalues of Hessian: -0.9448174026E+01 -0.9440933906E+01 -0.8760623181E+01
 Eigenvectors (columns) of Hessian:
 -0.1534323712E-01 -0.9830783969E+00  0.1825416410E+00
 -0.8867113984E+00  0.9774459324E-01  0.4518726484E+00
  0.4620686973E+00  0.1549285646E+00  0.8732065385E+00
 Determinant of Hessian: -0.7814439653E+03
 Ellipticity of electron density:    0.000767
 eta index:   -1.078482
 Stiffness:   -1.077656
 
 Stress tensor:
 -0.2358381261E+01  0.1428032967E-01  0.2730253396E-01
  0.1428032967E-01 -0.2329211091E+01  0.6808228131E-01
  0.2730253396E-01  0.6808228131E-01 -0.2233537099E+01
 Eigenvalues of stress tensor: -0.2364596251E+01 -0.2364088292E+01 -0.2192444907E+01
 Eigenvectors (columns) of stress tensor:
  0.1640066207E+00 -0.9694188320E+00  0.1825621991E+00
 -0.8889536162E+00 -0.6501634640E-01  0.4533589560E+00
  0.4276251824E+00  0.2366431974E+00  0.8724314876E+00
 Stress tensor stiffness:    1.078520
 Stress tensor polarizability:    0.927196
 
 ----------------   CP    90,     Type (3,-3)   ----------------
 Corresponding nucleus:   124(O )
 Position (Bohr):       -3.504638997410   19.020965132596   13.109611766705
 Position (Angstrom):   -1.854575089871   10.065461277551    6.937307790726
 Density of all electrons:  0.3011275868E+03
 Density of Alpha electrons:  0.1505637934E+03
 Density of Beta electrons:  0.1505637934E+03
 Spin density of electrons:  0.0000000000E+00
 Lagrangian kinetic energy G(r):  0.7636286800E+02
 G(r) in X,Y,Z:  0.2824201281E+02  0.2237460110E+02  0.2574625408E+02
 Hamiltonian kinetic energy K(r):  0.1124927104E+07
 Potential energy density V(r): -0.1125003467E+07
 Energy density E(r) or H(r): -0.1124927104E+07
 Laplacian of electron density: -0.4499402963E+07
 Electron localization function (ELF):  0.9999961352E+00
 Localized orbital locator (LOL):  0.9980379513E+00
 Local information entropy:  0.3678644312E+00
 Interaction region indicator (IRI):  0.1682579621E-11
 Reduced density gradient (RDG):  0.1000000000E+03
 Reduced density gradient with promolecular approximation:  0.1000000000E+03
 Sign(lambda2)*rho: -0.3011275868E+03
 Sign(lambda2)*rho with promolecular approximation: -0.2923751570E+03
 Corr. hole for alpha, ref.:   0.00000   0.00000   0.00000 : -0.7596202485E-03
 Source function, ref.:   0.00000   0.00000   0.00000 :  0.1532399353E+05
 Wavefunction value for orbital       1 : -0.5644425234E-05
 Average local ionization energy (ALIE):  0.1789996041E+02
 van der Waals potential (probe atom: C ):  0.1926061086E+73 kcal/mol
 Delta-g (under promolecular approximation):  0.4317434843E-01
 Delta-g (under Hirshfeld partition):  0.7299311196E-01
 User-defined real space function:  0.1000000000E+01
 ESP from nuclear charges:  0.1504205441E+07
 
 Note: Below information are for electron density
 
 Components of gradient in x/y/z are:
  0.3201190424E-09  0.6206875014E-09 -0.5622913801E-09
 Norm of gradient is:  0.8966051371E-09
 
 Components of Laplacian in x/y/z are:
 -0.1499789571E+07 -0.1499814030E+07 -0.1499799363E+07
 Total: -0.4499402963E+07
 
 Hessian matrix:
 -0.1499789571E+07  0.1131173324E+02 -0.3497464782E+01
  0.1131173324E+02 -0.1499814030E+07 -0.1385069868E+02
 -0.3497464782E+01 -0.1385069868E+02 -0.1499799363E+07
 Eigenvalues of Hessian: -0.1499824290E+07 -0.1499798073E+07 -0.1499780600E+07
 Eigenvectors (columns) of Hessian:
  0.2362247008E+00  0.6114445188E+00  0.7552042712E+00
 -0.8630819145E+00 -0.2250305833E+00  0.4521624106E+00
 -0.4464162852E+00  0.7586150783E+00 -0.4745689237E+00
 Determinant of Hessian: -0.3373656845E+19
 Ellipticity of electron density:    0.000017
 eta index:   -1.000029
 Stiffness:   -1.000012
 
 Stress tensor:
 -0.3750038767E+06 -0.2842957866E+01  0.1243104328E+01
 -0.2842957866E+01 -0.3749982567E+06  0.3141090502E+01
  0.1243104328E+01  0.3141090502E+01 -0.3750013332E+06
 Eigenvalues of stress tensor: -0.3750063357E+06 -0.3750012651E+06 -0.3749958658E+06
 Eigenvectors (columns) of stress tensor:
 -0.7585724812E+00  0.6065115310E+00  0.2381418769E+00
 -0.4501154078E+00 -0.2235085606E+00 -0.8645461486E+00
  0.4711304600E+00  0.7630122451E+00 -0.4425476285E+00
 Stress tensor stiffness:    1.000028
 Stress tensor polarizability:    0.999972
 
 ----------------   CP    91,     Type (3,-3)   ----------------
 Corresponding nucleus:    82(H )
 Position (Bohr):       13.606298142173   19.613314714706   22.551344674481
 Position (Angstrom):    7.200142901590   10.378919177291   11.933657676954
 Density of all electrons:  0.4537374408E+00
 Density of Alpha electrons:  0.2268687204E+00
 Density of Beta electrons:  0.2268687204E+00
 Spin density of electrons:  0.0000000000E+00
 Lagrangian kinetic energy G(r):  0.4880922863E-02
 G(r) in X,Y,Z:  0.1540330345E-02  0.1637604812E-02  0.1702987706E-02
 Hamiltonian kinetic energy K(r):  0.6921767811E+01
 Potential energy density V(r): -0.6926648734E+01
 Energy density E(r) or H(r): -0.6921767811E+01
 Laplacian of electron density: -0.2766754755E+02
 Electron localization function (ELF):  0.9999595786E+00
 Localized orbital locator (LOL):  0.9936950913E+00
 Local information entropy:  0.4123644605E-02
 Interaction region indicator (IRI):  0.1298153457E-13
 Reduced density gradient (RDG):  0.1000000000E+03
 Reduced density gradient with promolecular approximation:  0.1000000000E+03
 Sign(lambda2)*rho: -0.4537374408E+00
 Sign(lambda2)*rho with promolecular approximation: -0.2992099954E+00
 Corr. hole for alpha, ref.:   0.00000   0.00000   0.00000 : -0.9132535060E-06
 Source function, ref.:   0.00000   0.00000   0.00000 :  0.6704641661E-01
 Wavefunction value for orbital       1 :  0.7364329621E-06
 Average local ionization energy (ALIE):  0.4106023593E+00
 van der Waals potential (probe atom: C ):  0.5587701218E+28 kcal/mol
 Delta-g (under promolecular approximation):  0.1024473879E+00
 Delta-g (under Hirshfeld partition):  0.1940540826E+00
 User-defined real space function:  0.1000000000E+01
 ESP from nuclear charges:  0.1162500445E+03
 
 Note: Below information are for electron density
 
 Components of gradient in x/y/z are:
 -0.2372884875E-14 -0.3413068439E-14 -0.3513248720E-14
 Norm of gradient is:  0.5442658851E-14
 
 Components of Laplacian in x/y/z are:
 -0.9020449242E+01 -0.9445003597E+01 -0.9202094713E+01
 Total: -0.2766754755E+02
 
 Hessian matrix:
 -0.9020449242E+01  0.7035201170E-01  0.3317920651E+00
  0.7035201170E-01 -0.9445003597E+01  0.5090402604E-01
  0.3317920651E+00  0.5090402604E-01 -0.9202094713E+01
 Eigenvalues of Hessian: -0.9457825495E+01 -0.9453390791E+01 -0.8756331266E+01
 Eigenvectors (columns) of Hessian:
  0.4701819484E+00  0.3955066653E+00  0.7889888549E+00
 -0.7531446067E+00  0.6458577596E+00  0.1250638070E+00
 -0.4601110049E+00 -0.6530254453E+00  0.6015443716E+00
 Determinant of Hessian: -0.7828906229E+03
 Ellipticity of electron density:    0.000469
 eta index:   -1.080113
 Stiffness:   -1.079606
 
 Stress tensor:
 -0.2258192971E+01  0.1715911856E-01  0.8312279851E-01
  0.1715911856E-01 -0.2364526109E+01  0.1305088038E-01
  0.8312279851E-01  0.1305088038E-01 -0.2303929654E+01
 Eigenvalues of stress tensor: -0.2367279308E+01 -0.2367215514E+01 -0.2192153911E+01
 Eigenvectors (columns) of stress tensor:
 -0.6049646614E+00  0.1054402910E+00  0.7892402065E+00
  0.3252906279E+00  0.9374352384E+00  0.1241014958E+00
  0.7267762832E+00 -0.3318094617E+00  0.6014139300E+00
 Stress tensor stiffness:    1.079887
 Stress tensor polarizability:    0.926023
 
 ----------------   CP    92,     Type (3,-3)   ----------------
 Corresponding nucleus:   149(H )
 Position (Bohr):        7.764112276886   23.429091935946   33.585527740896
 Position (Angstrom):    4.108591279820   12.398141524654   17.772695896633
 Density of all electrons:  0.4207252174E+00
 Density of Alpha electrons:  0.2103626087E+00
 Density of Beta electrons:  0.2103626087E+00
 Spin density of electrons:  0.0000000000E+00
 Lagrangian kinetic energy G(r):  0.1918699455E-01
 G(r) in X,Y,Z:  0.7635388412E-02  0.6594778495E-02  0.4956827643E-02
 Hamiltonian kinetic energy K(r):  0.6098502558E+01
 Potential energy density V(r): -0.6117689553E+01
 Energy density E(r) or H(r): -0.6098502558E+01
 Laplacian of electron density: -0.2431726225E+02
 Electron localization function (ELF):  0.9991995767E+00
 Localized orbital locator (LOL):  0.9724898761E+00
 Local information entropy:  0.3862099659E-02
 Interaction region indicator (IRI):  0.3609713780E-13
 Reduced density gradient (RDG):  0.1000000000E+03
 Reduced density gradient with promolecular approximation:  0.1000000000E+03
 Sign(lambda2)*rho: -0.4207252174E+00
 Sign(lambda2)*rho with promolecular approximation: -0.2948034925E+00
 Corr. hole for alpha, ref.:   0.00000   0.00000   0.00000 : -0.4114010266E-09
 Source function, ref.:   0.00000   0.00000   0.00000 :  0.4642810644E-01
 Wavefunction value for orbital       1 : -0.9580218118E-06
 Average local ionization energy (ALIE):  0.5765384612E+00
 van der Waals potential (probe atom: C ):  0.1470999400E+26 kcal/mol
 Delta-g (under promolecular approximation):  0.2285077502E+00
 Delta-g (under Hirshfeld partition):  0.3594224273E+00
 User-defined real space function:  0.1000000000E+01
 ESP from nuclear charges:  0.8451997616E+02
 
 Note: Below information are for electron density
 
 Components of gradient in x/y/z are:
  0.7216449660E-15 -0.1083681755E-13 -0.8718720190E-14
 Norm of gradient is:  0.1392743580E-13
 
 Components of Laplacian in x/y/z are:
 -0.8550966175E+01 -0.7647991439E+01 -0.8118304640E+01
 Total: -0.2431726225E+02
 
 Hessian matrix:
 -0.8550966175E+01 -0.1586204610E+00  0.1191650183E+00
 -0.1586204610E+00 -0.7647991439E+01 -0.6604045629E+00
  0.1191650183E+00 -0.6604045629E+00 -0.8118304640E+01
 Eigenvalues of Hessian: -0.8588045580E+01 -0.8575241931E+01 -0.7153974743E+01
 Eigenvectors (columns) of Hessian:
  0.5446977622E+00 -0.8267715347E+00  0.1405459967E+00
 -0.4186019178E+00 -0.4132587263E+00 -0.8086962715E+00
 -0.7266889171E+00 -0.3816622256E+00  0.5711892535E+00
 Determinant of Hessian: -0.5268513835E+03
 Ellipticity of electron density:    0.001493
 eta index:   -1.200458
 Stiffness:   -1.198668
 
 Stress tensor:
 -0.2153012321E+01 -0.4012913951E-01  0.2774318743E-01
 -0.4012913951E-01 -0.1925187417E+01 -0.1672356756E+00
  0.2774318743E-01 -0.1672356756E+00 -0.2039489815E+01
 Eigenvalues of stress tensor: -0.2160235333E+01 -0.2158566360E+01 -0.1798887860E+01
 Eigenvectors (columns) of stress tensor:
  0.8277492774E+00  0.5442519172E+00 -0.1364587278E+00
  0.4121867759E+00 -0.4248051316E+00  0.8060041327E+00
  0.3807009266E+00 -0.7234158215E+00 -0.5759655837E+00
 Stress tensor stiffness:    1.200873
 Stress tensor polarizability:    0.832728
 
 ----------------   CP    93,     Type (3,-3)   ----------------
 Corresponding nucleus:    81(C )
 Position (Bohr):       15.214375310470   19.884123032194   23.775624478480
 Position (Angstrom):    8.051100692426   10.522224767429   12.581518648999
 Density of all electrons:  0.1220506682E+03
 Density of Alpha electrons:  0.6102533410E+02
 Density of Beta electrons:  0.6102533410E+02
 Spin density of electrons:  0.0000000000E+00
 Lagrangian kinetic energy G(r):  0.8588751725E+01
 G(r) in X,Y,Z:  0.2833230625E+01  0.2653130719E+01  0.3102390380E+01
 Hamiltonian kinetic energy K(r):  0.2420277139E+06
 Potential energy density V(r): -0.2420363027E+06
 Energy density E(r) or H(r): -0.2420277139E+06
 Laplacian of electron density: -0.9680765008E+06
 Electron localization function (ELF):  0.9999990078E+00
 Localized orbital locator (LOL):  0.9990049105E+00
 Local information entropy:  0.2825426427E+00
 Interaction region indicator (IRI):  0.2898594450E-11
 Reduced density gradient (RDG):  0.1000000000E+03
 Reduced density gradient with promolecular approximation:  0.1000000000E+03
 Sign(lambda2)*rho: -0.1220506682E+03
 Sign(lambda2)*rho with promolecular approximation: -0.1213890011E+03
 Corr. hole for alpha, ref.:   0.00000   0.00000   0.00000 : -0.3506776032E-04
 Source function, ref.:   0.00000   0.00000   0.00000 :  0.2231191947E+04
 Wavefunction value for orbital       1 :  0.3077051906E-05
 Average local ionization energy (ALIE):  0.9610156990E+01
 van der Waals potential (probe atom: C ):  0.4641428718E+75 kcal/mol
 Delta-g (under promolecular approximation):  0.4141985953E-01
 Delta-g (under Hirshfeld partition):  0.5110050114E-01
 User-defined real space function:  0.1000000000E+01
 ESP from nuclear charges:  0.1659533308E+07
 
 Note: Below information are for electron density
 
 Components of gradient in x/y/z are:
 -0.2505521901E-09  0.4694062361E-09 -0.2098659024E-09
 Norm of gradient is:  0.5719810412E-09
 
 Components of Laplacian in x/y/z are:
 -0.3226922918E+06 -0.3226929482E+06 -0.3226912607E+06
 Total: -0.9680765008E+06
 
 Hessian matrix:
 -0.3226922918E+06  0.1777951724E+01  0.5781279039E+00
  0.1777951724E+01 -0.3226929482E+06 -0.4295091897E+00
  0.5781279039E+00 -0.4295091897E+00 -0.3226912607E+06
 Eigenvalues of Hessian: -0.3226945761E+06 -0.3226911864E+06 -0.3226907382E+06
 Eigenvectors (columns) of Hessian:
  0.6329939144E+00 -0.1877255581E+00  0.7510511428E+00
 -0.7459636377E+00 -0.4073362487E+00  0.5268922392E+00
 -0.2070192154E+00  0.8937764236E+00  0.3978778067E+00
 Determinant of Hessian: -0.3360201104E+17
 Ellipticity of electron density:    0.000011
 eta index:   -1.000012
 Stiffness:   -1.000001
 
 Stress tensor:
 -0.8067873941E+05 -0.4931190820E+00 -0.1660457020E+00
 -0.4931190820E+00 -0.8067854332E+05  0.1177803977E+00
 -0.1660457020E+00  0.1177803977E+00 -0.8067901997E+05
 Eigenvalues of stress tensor: -0.8067916973E+05 -0.8067903627E+05 -0.8067809670E+05
 Eigenvectors (columns) of stress tensor:
  0.7471388603E+00 -0.2157306764E+00  0.6286841804E+00
  0.5074414796E+00 -0.4257643011E+00 -0.7491514564E+00
  0.4292862311E+00  0.8787405961E+00 -0.2086343611E+00
 Stress tensor stiffness:    1.000013
 Stress tensor polarizability:    0.999987
 
 ----------------   CP    94,     Type (3,-3)   ----------------
 Corresponding nucleus:   181(C )
 Position (Bohr):        4.201559958227   20.852515076005   22.249513317376
 Position (Angstrom):    2.223369780136   11.034675768233   11.773935401238
 Density of all electrons:  0.1219560409E+03
 Density of Alpha electrons:  0.6097802046E+02
 Density of Beta electrons:  0.6097802046E+02
 Spin density of electrons:  0.0000000000E+00
 Lagrangian kinetic energy G(r):  0.8855862552E+01
 G(r) in X,Y,Z:  0.2938270938E+01  0.3027523175E+01  0.2890068439E+01
 Hamiltonian kinetic energy K(r):  0.2418121989E+06
 Potential energy density V(r): -0.2418210548E+06
 Energy density E(r) or H(r): -0.2418121989E+06
 Laplacian of electron density: -0.9672133721E+06
 Electron localization function (ELF):  0.9999989424E+00
 Localized orbital locator (LOL):  0.9989726691E+00
 Local information entropy:  0.2824381006E+00
 Interaction region indicator (IRI):  0.2877014871E-11
 Reduced density gradient (RDG):  0.1000000000E+03
 Reduced density gradient with promolecular approximation:  0.1000000000E+03
 Sign(lambda2)*rho: -0.1219560409E+03
 Sign(lambda2)*rho with promolecular approximation: -0.1213950999E+03
 Corr. hole for alpha, ref.:   0.00000   0.00000   0.00000 : -0.3321018654E-06
 Source function, ref.:   0.00000   0.00000   0.00000 :  0.2500448589E+04
 Wavefunction value for orbital       1 : -0.5234028713E-05
 Average local ionization energy (ALIE):  0.9562557265E+01
 van der Waals potential (probe atom: C ):  0.4543220870E+82 kcal/mol
 Delta-g (under promolecular approximation):  0.3737663696E-01
 Delta-g (under Hirshfeld partition):  0.5101902050E-01
 User-defined real space function:  0.1000000000E+01
 ESP from nuclear charges:  0.6346466798E+07
 
 Note: Below information are for electron density
 
 Components of gradient in x/y/z are:
  0.3395150827E-10 -0.5076173232E-09  0.2508616093E-09
 Norm of gradient is:  0.5672385730E-09
 
 Components of Laplacian in x/y/z are:
 -0.3224045058E+06 -0.3224041896E+06 -0.3224046768E+06
 Total: -0.9672133721E+06
 
 Hessian matrix:
 -0.3224045058E+06  0.3020092624E+00 -0.7952121900E-01
  0.3020092624E+00 -0.3224041896E+06  0.1941641139E+00
 -0.7952121900E-01  0.1941641139E+00 -0.3224046768E+06
 Eigenvalues of Hessian: -0.3224048604E+06 -0.3224045288E+06 -0.3224039829E+06
 Eigenvectors (columns) of Hessian:
  0.5420508391E+00 -0.6967908034E+00  0.4697482987E+00
 -0.4495452721E+00  0.2318478123E+00  0.8626445619E+00
  0.7099929128E+00  0.6787703354E+00  0.1875657101E+00
 Determinant of Hessian: -0.3351221337E+17
 Ellipticity of electron density:    0.000001
 eta index:   -1.000003
 Stiffness:   -1.000002
 
 Stress tensor:
 -0.8060700299E+05 -0.9093116468E-01  0.3422272535E-01
 -0.9093116468E-01 -0.8060710245E+05 -0.6522815537E-01
  0.3422272535E-01 -0.6522815537E-01 -0.8060694933E+05
 Eigenvalues of stress tensor: -0.8060716397E+05 -0.8060700709E+05 -0.8060688370E+05
 Eigenvectors (columns) of stress tensor:
 -0.4511849424E+00 -0.7101847064E+00  0.5404348531E+00
 -0.8713425865E+00  0.2196953051E+00 -0.4387437405E+00
 -0.1928580946E+00  0.6688584721E+00  0.7179373926E+00
 Stress tensor stiffness:    1.000003
 Stress tensor polarizability:    0.999997
 
 ----------------   CP    95,     Type (3,-3)   ----------------
 Corresponding nucleus:    65(C )
 Position (Bohr):        2.640594404019   17.496727009572    8.457358405186
 Position (Angstrom):    1.397342381845    9.258869198857    4.475441332463
 Density of all electrons:  0.1219832271E+03
 Density of Alpha electrons:  0.6099161355E+02
 Density of Beta electrons:  0.6099161355E+02
 Spin density of electrons:  0.0000000000E+00
 Lagrangian kinetic energy G(r):  0.8659107622E+01
 G(r) in X,Y,Z:  0.3166253970E+01  0.2363271135E+01  0.3129582518E+01
 Hamiltonian kinetic energy K(r):  0.2418741268E+06
 Potential energy density V(r): -0.2418827859E+06
 Energy density E(r) or H(r): -0.2418741268E+06
 Laplacian of electron density: -0.9674618708E+06
 Electron localization function (ELF):  0.9999989896E+00
 Localized orbital locator (LOL):  0.9989958436E+00
 Local information entropy:  0.2824681444E+00
 Interaction region indicator (IRI):  0.1620929806E-11
 Reduced density gradient (RDG):  0.1000000000E+03
 Reduced density gradient with promolecular approximation:  0.1000000000E+03
 Sign(lambda2)*rho: -0.1219832271E+03
 Sign(lambda2)*rho with promolecular approximation: -0.1213893878E+03
 Corr. hole for alpha, ref.:   0.00000   0.00000   0.00000 : -0.7539886701E-03
 Source function, ref.:   0.00000   0.00000   0.00000 :  0.3925541144E+04
 Wavefunction value for orbital       1 :  0.3523890479E-06
 Average local ionization energy (ALIE):  0.9597404636E+01
 van der Waals potential (probe atom: C ):  0.1903871001E+76 kcal/mol
 Delta-g (under promolecular approximation):  0.4298837514E-01
 Delta-g (under Hirshfeld partition):  0.5214797808E-01
 User-defined real space function:  0.1000000000E+01
 ESP from nuclear charges:  0.1866658367E+07
 
 Note: Below information are for electron density
 
 Components of gradient in x/y/z are:
  0.4963474076E-11  0.1900760660E-09  0.2569665591E-09
 Norm of gradient is:  0.3196644482E-09
 
 Components of Laplacian in x/y/z are:
 -0.3224862127E+06 -0.3224892905E+06 -0.3224863676E+06
 Total: -0.9674618708E+06
 
 Hessian matrix:
 -0.3224862127E+06 -0.3208986257E+00  0.3946291632E+00
 -0.3208986257E+00 -0.3224892905E+06  0.5557256020E+00
  0.3946291632E+00  0.5557256020E+00 -0.3224863676E+06
 Eigenvalues of Hessian: -0.3224894395E+06 -0.3224865471E+06 -0.3224858842E+06
 Eigenvectors (columns) of Hessian:
 -0.1203091289E+00  0.6464267673E+00 -0.7534309178E+00
 -0.9740571110E+00 -0.2233991848E+00 -0.3613237745E-01
  0.1916727888E+00 -0.7295376883E+00 -0.6565335508E+00
 Determinant of Hessian: -0.3353805010E+17
 Ellipticity of electron density:    0.000009
 eta index:   -1.000011
 Stiffness:   -1.000002
 
 Stress tensor:
 -0.8062788568E+05  0.8923525017E-01 -0.1192823756E+00
  0.8923525017E-01 -0.8062704916E+05 -0.1539491292E+00
 -0.1192823756E+00 -0.1539491292E+00 -0.8062785108E+05
 Eigenvalues of stress tensor: -0.8062799026E+05 -0.8062778885E+05 -0.8062700680E+05
 Eigenvectors (columns) of stress tensor:
  0.7359612348E+00 -0.6653384026E+00  0.1252432467E+00
  0.4076542406E-01  0.2282046471E+00  0.9727593840E+00
  0.6757952656E+00  0.7108076034E+00 -0.1950725760E+00
 Stress tensor stiffness:    1.000012
 Stress tensor polarizability:    0.999988
 
 ----------------   CP    96,     Type (3,-3)   ----------------
 Corresponding nucleus:   114(H )
 Position (Bohr):       -5.908306063900   20.846503229220   16.965223781809
 Position (Angstrom):   -3.126540924056   11.031494435919    8.977609803203
 Density of all electrons:  0.4530179329E+00
 Density of Alpha electrons:  0.2265089665E+00
 Density of Beta electrons:  0.2265089665E+00
 Spin density of electrons:  0.0000000000E+00
 Lagrangian kinetic energy G(r):  0.4753913892E-02
 G(r) in X,Y,Z:  0.1580210311E-02  0.1583310302E-02  0.1590393279E-02
 Hamiltonian kinetic energy K(r):  0.6909382741E+01
 Potential energy density V(r): -0.6914136655E+01
 Energy density E(r) or H(r): -0.6909382741E+01
 Laplacian of electron density: -0.2761851531E+02
 Electron localization function (ELF):  0.9999614472E+00
 Localized orbital locator (LOL):  0.9938419803E+00
 Local information entropy:  0.4117975976E-02
 Interaction region indicator (IRI):  0.1744799485E-13
 Reduced density gradient (RDG):  0.1000000000E+03
 Reduced density gradient with promolecular approximation:  0.1000000000E+03
 Sign(lambda2)*rho: -0.4530179329E+00
 Sign(lambda2)*rho with promolecular approximation: -0.2990292253E+00
 Corr. hole for alpha, ref.:   0.00000   0.00000   0.00000 : -0.1300409768E-04
 Source function, ref.:   0.00000   0.00000   0.00000 :  0.7986480858E-01
 Wavefunction value for orbital       1 : -0.1598115442E-05
 Average local ionization energy (ALIE):  0.4068072134E+00
 van der Waals potential (probe atom: C ):  0.7050926510E+28 kcal/mol
 Delta-g (under promolecular approximation):  0.1012419441E+00
 Delta-g (under Hirshfeld partition):  0.1907050765E+00
 User-defined real space function:  0.1000000000E+01
 ESP from nuclear charges:  0.1103573531E+03
 
 Note: Below information are for electron density
 
 Components of gradient in x/y/z are:
  0.2539201488E-14 -0.6526029717E-14  0.2071259830E-14
 Norm of gradient is:  0.7302515001E-14
 
 Components of Laplacian in x/y/z are:
 -0.9282242955E+01 -0.9416924286E+01 -0.8919348069E+01
 Total: -0.2761851531E+02
 
 Hessian matrix:
 -0.9282242955E+01 -0.5249792578E-01  0.2776193935E+00
 -0.5249792578E-01 -0.9416924286E+01 -0.9131341950E-01
  0.2776193935E+00 -0.9131341950E-01 -0.8919348069E+01
 Eigenvalues of Hessian: -0.9435778172E+01 -0.9430283038E+01 -0.8752454100E+01
 Eigenvectors (columns) of Hessian:
 -0.6102955347E+00 -0.6372727257E+00  0.4705558770E+00
 -0.7685054603E+00  0.6204057006E+00 -0.1565123773E+00
  0.1921944792E+00  0.4571435658E+00  0.8683783982E+00
 Determinant of Hessian: -0.7788113857E+03
 Ellipticity of electron density:    0.000583
 eta index:   -1.078072
 Stiffness:   -1.077444
 
 Stress tensor:
 -0.2323721159E+01 -0.1285032305E-01  0.6967317824E-01
 -0.1285032305E-01 -0.2357397692E+01 -0.2302014544E-01
  0.6967317824E-01 -0.2302014544E-01 -0.2233017804E+01
 Eigenvalues of stress tensor: -0.2361860083E+01 -0.2361218218E+01 -0.2191058354E+01
 Eigenvectors (columns) of stress tensor:
 -0.6408006371E+00 -0.6061863594E+00  0.4710760460E+00
 -0.7370345932E+00  0.6574787776E+00 -0.1565300783E+00
  0.2148361046E+00  0.4475039159E+00  0.8680931364E+00
 Stress tensor stiffness:    1.077954
 Stress tensor polarizability:    0.927683
 
 ----------------   CP    97,     Type (3,-3)   ----------------
 Corresponding nucleus:   192(H )
 Position (Bohr):        8.195780563922   20.927162693380   22.811998287849
 Position (Angstrom):    4.337020299989   11.074177586196   12.071589629088
 Density of all electrons:  0.4528938859E+00
 Density of Alpha electrons:  0.2264469430E+00
 Density of Beta electrons:  0.2264469430E+00
 Spin density of electrons:  0.0000000000E+00
 Lagrangian kinetic energy G(r):  0.5203277953E-02
 G(r) in X,Y,Z:  0.1473280260E-02  0.1561050229E-02  0.2168947464E-02
 Hamiltonian kinetic energy K(r):  0.6916628346E+01
 Potential energy density V(r): -0.6921831624E+01
 Energy density E(r) or H(r): -0.6916628346E+01
 Laplacian of electron density: -0.2764570027E+02
 Electron localization function (ELF):  0.9999537893E+00
 Localized orbital locator (LOL):  0.9932607595E+00
 Local information entropy:  0.4116998534E-02
 Interaction region indicator (IRI):  0.4491242977E-13
 Reduced density gradient (RDG):  0.1000000000E+03
 Reduced density gradient with promolecular approximation:  0.1000000000E+03
 Sign(lambda2)*rho: -0.4528938859E+00
 Sign(lambda2)*rho with promolecular approximation: -0.3002022851E+00
 Corr. hole for alpha, ref.:   0.00000   0.00000   0.00000 : -0.3139991492E-04
 Source function, ref.:   0.00000   0.00000   0.00000 :  0.6869877683E-01
 Wavefunction value for orbital       1 :  0.3849751633E-05
 Average local ionization energy (ALIE):  0.4030111293E+00
 van der Waals potential (probe atom: C ):  0.7163804538E+28 kcal/mol
 Delta-g (under promolecular approximation):  0.1042866583E+00
 Delta-g (under Hirshfeld partition):  0.1955405408E+00
 User-defined real space function:  0.1000000000E+01
 ESP from nuclear charges:  0.1212728057E+03
 
 Note: Below information are for electron density
 
 Components of gradient in x/y/z are:
 -0.3561387296E-14 -0.1045864784E-13  0.1520051446E-13
 Norm of gradient is:  0.1879155219E-13
 
 Components of Laplacian in x/y/z are:
 -0.9082505019E+01 -0.9127197112E+01 -0.9435998143E+01
 Total: -0.2764570027E+02
 
 Hessian matrix:
 -0.9082505019E+01  0.3354186391E+00 -0.3004140035E-02
  0.3354186391E+00 -0.9127197112E+01 -0.4469635466E-02
 -0.3004140035E-02 -0.4469635466E-02 -0.9435998143E+01
 Eigenvalues of Hessian: -0.9441292594E+01 -0.9435760052E+01 -0.8768647628E+01
 Eigenvectors (columns) of Hessian:
  0.6644488488E+00  0.1591157629E+00  0.7301985356E+00
 -0.7127541170E+00 -0.1588499081E+00  0.6831897799E+00
 -0.2246982333E+00  0.9743966752E+00 -0.7862776468E-02
 Determinant of Hessian: -0.7811617389E+03
 Ellipticity of electron density:    0.000586
 eta index:   -1.076710
 Stiffness:   -1.076079
 
 Stress tensor:
 -0.2273572815E+01  0.8468406304E-01 -0.8407006387E-03
  0.8468406304E-01 -0.2284921378E+01 -0.9123973345E-03
 -0.8407006387E-03 -0.9123973345E-03 -0.2363337431E+01
 Eigenvalues of stress tensor: -0.2364131857E+01 -0.2363335683E+01 -0.2194364084E+01
 Eigenvectors (columns) of stress tensor:
  0.6777891733E+00  0.8489229459E-01  0.7303390548E+00
 -0.7259675583E+00 -0.8012396300E-01  0.6830455731E+00
 -0.1165029654E+00  0.9931633546E+00 -0.7321897177E-02
 Stress tensor stiffness:    1.077365
 Stress tensor polarizability:    0.928190
 
 ----------------   CP    98,     Type (3,-3)   ----------------
 Corresponding nucleus:    88(O )
 Position (Bohr):       12.404179878174   21.633149288208   27.006119458978
 Position (Angstrom):    6.564009311471   11.447769603382   14.291022972615
 Density of all electrons:  0.3011366279E+03
 Density of Alpha electrons:  0.1505683140E+03
 Density of Beta electrons:  0.1505683140E+03
 Spin density of electrons:  0.0000000000E+00
 Lagrangian kinetic energy G(r):  0.7636869182E+02
 G(r) in X,Y,Z:  0.2563372988E+02  0.2237654671E+02  0.2835841524E+02
 Hamiltonian kinetic energy K(r):  0.1124966605E+07
 Potential energy density V(r): -0.1125042973E+07
 Energy density E(r) or H(r): -0.1124966605E+07
 Laplacian of electron density: -0.4499560943E+07
 Electron localization function (ELF):  0.9999961350E+00
 Localized orbital locator (LOL):  0.9980378999E+00
 Local information entropy:  0.3678645302E+00
 Interaction region indicator (IRI):  0.5004373941E-11
 Reduced density gradient (RDG):  0.1000000000E+03
 Reduced density gradient with promolecular approximation:  0.1000000000E+03
 Sign(lambda2)*rho: -0.3011366279E+03
 Sign(lambda2)*rho with promolecular approximation: -0.2923749492E+03
 Corr. hole for alpha, ref.:   0.00000   0.00000   0.00000 : -0.2730174779E-07
 Source function, ref.:   0.00000   0.00000   0.00000 :  0.9740976479E+04
 Wavefunction value for orbital       1 : -0.2347689829E-05
 Average local ionization energy (ALIE):  0.1790400850E+02
 van der Waals potential (probe atom: C ):  0.1931427622E+73 kcal/mol
 Delta-g (under promolecular approximation):  0.4249574381E-01
 Delta-g (under Hirshfeld partition):  0.7191435494E-01
 User-defined real space function:  0.1000000000E+01
 ESP from nuclear charges:  0.1504555532E+07
 
 Note: Below information are for electron density
 
 Components of gradient in x/y/z are:
 -0.8658149753E-09 -0.2082129136E-08 -0.1423692497E-08
 Norm of gradient is:  0.2666795387E-08
 
 Components of Laplacian in x/y/z are:
 -0.1499851900E+07 -0.1499866800E+07 -0.1499842243E+07
 Total: -0.4499560943E+07
 
 Hessian matrix:
 -0.1499851900E+07  0.8672832673E+01 -0.5561855078E+00
  0.8672832673E+01 -0.1499866800E+07 -0.1619728863E+02
 -0.5561855078E+00 -0.1619728863E+02 -0.1499842243E+07
 Eigenvalues of Hessian: -0.1499877128E+07 -0.1499850707E+07 -0.1499833108E+07
 Eigenvectors (columns) of Hessian:
 -0.2901928794E+00  0.9258188066E+00 -0.2421727278E+00
  0.8697299550E+00  0.1495895939E+00 -0.4703113423E+00
  0.3991965657E+00  0.3471058783E+00  0.8486221840E+00
 Determinant of Hessian: -0.3374012218E+19
 Ellipticity of electron density:    0.000018
 eta index:   -1.000029
 Stiffness:   -1.000012
 
 Stress tensor:
 -0.3750142425E+06 -0.1950669701E+01  0.3799507368E+00
 -0.1950669701E+01 -0.3750114531E+06  0.3925595413E+01
  0.3799507368E+00  0.3925595413E+01 -0.3750172777E+06
 Eigenvalues of stress tensor: -0.3750195458E+06 -0.3750144339E+06 -0.3750089936E+06
 Eigenvectors (columns) of stress tensor:
 -0.2336528540E+00  0.9267836786E+00 -0.2940720268E+00
 -0.4693755218E+00  0.1573589324E+00  0.8688640779E+00
  0.8515239065E+00  0.3410427826E+00  0.3982422091E+00
 Stress tensor stiffness:    1.000028
 Stress tensor polarizability:    0.999972
 
 ----------------   CP    99,     Type (3,-3)   ----------------
 Corresponding nucleus:    24(H )
 Position (Bohr):        8.014478457220   22.970786474799   29.245217587108
 Position (Angstrom):    4.241079356834   12.155616718983   15.475902674997
 Density of all electrons:  0.4528111711E+00
 Density of Alpha electrons:  0.2264055856E+00
 Density of Beta electrons:  0.2264055856E+00
 Spin density of electrons:  0.0000000000E+00
 Lagrangian kinetic energy G(r):  0.4727891629E-02
 G(r) in X,Y,Z:  0.1628791553E-02  0.1605616854E-02  0.1493483221E-02
 Hamiltonian kinetic energy K(r):  0.6901439643E+01
 Potential energy density V(r): -0.6906167535E+01
 Energy density E(r) or H(r): -0.6901439643E+01
 Laplacian of electron density: -0.2758684701E+02
 Electron localization function (ELF):  0.9999618091E+00
 Localized orbital locator (LOL):  0.9938708490E+00
 Local information entropy:  0.4116346752E-02
 Interaction region indicator (IRI):  0.3820047644E-13
 Reduced density gradient (RDG):  0.1000000000E+03
 Reduced density gradient with promolecular approximation:  0.1000000000E+03
 Sign(lambda2)*rho: -0.4528111711E+00
 Sign(lambda2)*rho with promolecular approximation: -0.2989922636E+00
 Corr. hole for alpha, ref.:   0.00000   0.00000   0.00000 : -0.1135286081E-06
 Source function, ref.:   0.00000   0.00000   0.00000 :  0.5770748928E-01
 Wavefunction value for orbital       1 : -0.2297455766E-05
 Average local ionization energy (ALIE):  0.4111338549E+00
 van der Waals potential (probe atom: C ):  0.6535678883E+28 kcal/mol
 Delta-g (under promolecular approximation):  0.1014407397E+00
 Delta-g (under Hirshfeld partition):  0.1912799268E+00
 User-defined real space function:  0.1000000000E+01
 ESP from nuclear charges:  0.1119880224E+03
 
 Note: Below information are for electron density
 
 Components of gradient in x/y/z are:
 -0.6661338148E-15  0.1388646143E-13  0.7879330868E-14
 Norm of gradient is:  0.1598003129E-13
 
 Components of Laplacian in x/y/z are:
 -0.9314398098E+01 -0.9025780798E+01 -0.9246668110E+01
 Total: -0.2758684701E+02
 
 Hessian matrix:
 -0.9314398098E+01  0.2077412634E+00  0.1421487310E+00
  0.2077412634E+00 -0.9025780798E+01  0.2649643971E+00
  0.1421487310E+00  0.2649643971E+00 -0.9246668110E+01
 Eigenvalues of Hessian: -0.9426766776E+01 -0.9421031978E+01 -0.8739048253E+01
 Eigenvectors (columns) of Hessian:
 -0.7140550136E+00 -0.5740030583E+00  0.4008065949E+00
 -0.8892488389E-01  0.6422342682E+00  0.7613327195E+00
  0.6944190396E+00 -0.5079917655E+00  0.5096337544E+00
 Determinant of Hessian: -0.7761137501E+03
 Ellipticity of electron density:    0.000609
 eta index:   -1.078695
 Stiffness:   -1.078039
 
 Stress tensor:
 -0.2331857108E+01  0.5224539928E-01  0.3529368647E-01
  0.5224539928E-01 -0.2259656433E+01  0.6649393431E-01
  0.3529368647E-01  0.6649393431E-01 -0.2314653994E+01
 Eigenvalues of stress tensor: -0.2359582325E+01 -0.2358948701E+01 -0.2187636509E+01
 Eigenvectors (columns) of stress tensor:
 -0.7903785938E+00 -0.4635185912E+00  0.4005648439E+00
  0.5603364997E-02  0.6483595555E+00  0.7613136602E+00
  0.6125930793E+00 -0.6039705312E+00  0.5098522498E+00
 Stress tensor stiffness:    1.078599
 Stress tensor polarizability:    0.927129
 
 ----------------   CP   100,     Type (3,-3)   ----------------
 Corresponding nucleus:   108(O )
 Position (Bohr):       14.325428206469   18.513233984189   15.154227909315
 Position (Angstrom):    7.580690143290    9.796781524548    8.019272058440
 Density of all electrons:  0.3010604278E+03
 Density of Alpha electrons:  0.1505302139E+03
 Density of Beta electrons:  0.1505302139E+03
 Spin density of electrons:  0.0000000000E+00
 Lagrangian kinetic energy G(r):  0.7617661918E+02
 G(r) in X,Y,Z:  0.2450126549E+02  0.2655621644E+02  0.2511913725E+02
 Hamiltonian kinetic energy K(r):  0.1124636769E+07
 Potential energy density V(r): -0.1124712946E+07
 Energy density E(r) or H(r): -0.1124636769E+07
 Laplacian of electron density: -0.4498242370E+07
 Electron localization function (ELF):  0.9999961512E+00
 Localized orbital locator (LOL):  0.9980420010E+00
 Local information entropy:  0.3678636855E+00
 Interaction region indicator (IRI):  0.2190396345E-11
 Reduced density gradient (RDG):  0.1000000000E+03
 Reduced density gradient with promolecular approximation:  0.1000000000E+03
 Sign(lambda2)*rho: -0.3010604278E+03
 Sign(lambda2)*rho with promolecular approximation: -0.2923730363E+03
 Corr. hole for alpha, ref.:   0.00000   0.00000   0.00000 : -0.1731389552E-03
 Source function, ref.:   0.00000   0.00000   0.00000 :  0.1283667454E+05
 Wavefunction value for orbital       1 :  0.1256253778E-05
 Average local ionization energy (ALIE):  0.1787169050E+02
 van der Waals potential (probe atom: C ):  0.1211672717E+73 kcal/mol
 Delta-g (under promolecular approximation):  0.4768200679E-01
 Delta-g (under Hirshfeld partition):  0.7702333850E-01
 User-defined real space function:  0.1000000000E+01
 ESP from nuclear charges:  0.1447213680E+07
 
 Note: Below information are for electron density
 
 Components of gradient in x/y/z are:
  0.5231397537E-09 -0.8081136316E-09  0.6595328728E-09
 Norm of gradient is:  0.1166921786E-08
 
 Components of Laplacian in x/y/z are:
 -0.1499418309E+07 -0.1499409937E+07 -0.1499414124E+07
 Total: -0.4498242370E+07
 
 Hessian matrix:
 -0.1499418309E+07  0.1785610144E+02 -0.1716311839E+01
  0.1785610144E+02 -0.1499409937E+07  0.9739336965E+01
 -0.1716311839E+01  0.9739336965E+01 -0.1499414124E+07
 Eigenvalues of Hessian: -0.1499435200E+07 -0.1499413635E+07 -0.1499393535E+07
 Eigenvectors (columns) of Hessian:
  0.6978669500E+00  0.4722408544E+00 -0.5384889000E+00
 -0.6268354939E+00  0.3898159370E-01 -0.7781758792E+00
  0.3464952865E+00 -0.8806071830E+00 -0.3232212951E+00
 Determinant of Hessian: -0.3371046876E+19
 Ellipticity of electron density:    0.000014
 eta index:   -1.000028
 Stiffness:   -1.000013
 
 Stress tensor:
 -0.3749035798E+06 -0.4199896779E+01  0.1885118492E+00
 -0.4199896779E+01 -0.3749055966E+06 -0.2510930173E+01
  0.1885118492E+00 -0.2510930173E+01 -0.3749037693E+06
 Eigenvalues of stress tensor: -0.3749095383E+06 -0.3749038854E+06 -0.3748995220E+06
 Eigenvectors (columns) of stress tensor:
  0.5387566044E+00  0.5134861661E+00 -0.6678871750E+00
  0.7787656647E+00 -0.1149480772E-02  0.6273138913E+00
  0.3213492815E+00 -0.8580971017E+00 -0.4005046858E+00
 Stress tensor stiffness:    1.000027
 Stress tensor polarizability:    0.999973
 
 ----------------   CP   101,     Type (3,-3)   ----------------
 Corresponding nucleus:   163(H )
 Position (Bohr):      -10.986275353409   22.213358985284   17.381595811591
 Position (Angstrom):   -5.813686549730   11.754803352620    9.197944392621
 Density of all electrons:  0.4208077761E+00
 Density of Alpha electrons:  0.2104038881E+00
 Density of Beta electrons:  0.2104038881E+00
 Spin density of electrons:  0.0000000000E+00
 Lagrangian kinetic energy G(r):  0.1906012320E-01
 G(r) in X,Y,Z:  0.5980472154E-02  0.6603006296E-02  0.6476644752E-02
 Hamiltonian kinetic energy K(r):  0.6098323634E+01
 Potential energy density V(r): -0.6117383757E+01
 Energy density E(r) or H(r): -0.6098323634E+01
 Laplacian of electron density: -0.2431705404E+02
 Electron localization function (ELF):  0.9992106293E+00
 Localized orbital locator (LOL):  0.9726755036E+00
 Local information entropy:  0.3862757557E-02
 Interaction region indicator (IRI):  0.2831518955E-13
 Reduced density gradient (RDG):  0.1000000000E+03
 Reduced density gradient with promolecular approximation:  0.1000000000E+03
 Sign(lambda2)*rho: -0.4208077761E+00
 Sign(lambda2)*rho with promolecular approximation: -0.2948239811E+00
 Corr. hole for alpha, ref.:   0.00000   0.00000   0.00000 : -0.3298447815E-06
 Source function, ref.:   0.00000   0.00000   0.00000 :  0.6392838920E-01
 Wavefunction value for orbital       1 : -0.2018090748E-05
 Average local ionization energy (ALIE):  0.5797816905E+00
 van der Waals potential (probe atom: C ):  0.1413164502E+26 kcal/mol
 Delta-g (under promolecular approximation):  0.2289796266E+00
 Delta-g (under Hirshfeld partition):  0.3604916295E+00
 User-defined real space function:  0.1000000000E+01
 ESP from nuclear charges:  0.8177592577E+02
 
 Note: Below information are for electron density
 
 Components of gradient in x/y/z are:
 -0.4491199079E-14  0.2733924198E-14  0.9579143034E-14
 Norm of gradient is:  0.1092726828E-13
 
 Components of Laplacian in x/y/z are:
 -0.8127040367E+01 -0.7604179953E+01 -0.8585833722E+01
 Total: -0.2431705404E+02
 
 Hessian matrix:
 -0.8127040367E+01  0.6659663380E+00  0.2077483571E-01
  0.6659663380E+00 -0.7604179953E+01  0.2018900773E-01
  0.2077483571E-01  0.2018900773E-01 -0.8585833722E+01
 Eigenvalues of Hessian: -0.8590101684E+01 -0.8577344905E+01 -0.7149607453E+01
 Eigenvectors (columns) of Hessian:
  0.4547592692E+00  0.6898905008E+00 -0.5632451544E+00
 -0.2899349932E+00 -0.4832941397E+00 -0.8260535541E+00
 -0.8420995825E+00  0.5389599906E+00 -0.1975909212E-01
 Determinant of Hessian: -0.5267849712E+03
 Ellipticity of electron density:    0.001487
 eta index:   -1.201479
 Stiffness:   -1.199695
 
 Stress tensor:
 -0.2043721036E+01  0.1693963683E+00  0.2387860444E-02
  0.1693963683E+00 -0.1914251001E+01  0.4771555356E-02
  0.2387860444E-02  0.4771555356E-02 -0.2159411720E+01
 Eigenvalues of stress tensor: -0.2160759624E+01 -0.2159059577E+01 -0.1797564556E+01
 Eigenvectors (columns) of stress tensor:
  0.7079970993E+00  0.4210973029E+00 -0.5669366534E+00
 -0.4962491901E+00 -0.2745307543E+00 -0.8236319605E+00
  0.5024707442E+00 -0.8644708939E+00 -0.1460221781E-01
 Stress tensor stiffness:    1.202048
 Stress tensor polarizability:    0.831913
 
 ----------------   CP   102,     Type (3,-3)   ----------------
 Corresponding nucleus:   113(C )
 Position (Bohr):       -6.874122737073   21.168331768247   15.191052641924
 Position (Angstrom):   -3.637629097409   11.201798764591    8.038758867734
 Density of all electrons:  0.1220106305E+03
 Density of Alpha electrons:  0.6100531524E+02
 Density of Beta electrons:  0.6100531524E+02
 Spin density of electrons:  0.0000000000E+00
 Lagrangian kinetic energy G(r):  0.8649701340E+01
 G(r) in X,Y,Z:  0.2809120332E+01  0.2698759235E+01  0.3141821772E+01
 Hamiltonian kinetic energy K(r):  0.2419369411E+06
 Potential energy density V(r): -0.2419455908E+06
 Energy density E(r) or H(r): -0.2419369411E+06
 Laplacian of electron density: -0.9677131657E+06
 Electron localization function (ELF):  0.9999989926E+00
 Localized orbital locator (LOL):  0.9989973084E+00
 Local information entropy:  0.2824984208E+00
 Interaction region indicator (IRI):  0.2955931113E-11
 Reduced density gradient (RDG):  0.1000000000E+03
 Reduced density gradient with promolecular approximation:  0.1000000000E+03
 Sign(lambda2)*rho: -0.1220106305E+03
 Sign(lambda2)*rho with promolecular approximation: -0.1213904169E+03
 Corr. hole for alpha, ref.:   0.00000   0.00000   0.00000 : -0.1558647874E-03
 Source function, ref.:   0.00000   0.00000   0.00000 :  0.2857805133E+04
 Wavefunction value for orbital       1 :  0.6613400275E-05
 Average local ionization energy (ALIE):  0.9609341068E+01
 van der Waals potential (probe atom: C ):  0.3214863950E+76 kcal/mol
 Delta-g (under promolecular approximation):  0.4295161562E-01
 Delta-g (under Hirshfeld partition):  0.5267043656E-01
 User-defined real space function:  0.1000000000E+01
 ESP from nuclear charges:  0.1949956168E+07
 
 Note: Below information are for electron density
 
 Components of gradient in x/y/z are:
  0.1131510163E-09 -0.5637119382E-09  0.9702383341E-10
 Norm of gradient is:  0.5830848361E-09
 
 Components of Laplacian in x/y/z are:
 -0.3225713305E+06 -0.3225717623E+06 -0.3225700728E+06
 Total: -0.9677131657E+06
 
 Hessian matrix:
 -0.3225713305E+06 -0.1510679334E+01 -0.2394330487E+00
 -0.1510679334E+01 -0.3225717623E+06 -0.3979804121E+00
 -0.2394330487E+00 -0.3979804121E+00 -0.3225700728E+06
 Eigenvalues of Hessian: -0.3225731407E+06 -0.3225700919E+06 -0.3225699331E+06
 Eigenvectors (columns) of Hessian:
  0.6451469037E+00  0.6268038384E+00  0.4369238158E+00
  0.7496665121E+00 -0.4088160178E+00 -0.5204513274E+00
  0.1475994353E+00 -0.6633147155E+00  0.7336402354E+00
 Determinant of Hessian: -0.3356419107E+17
 Ellipticity of electron density:    0.000009
 eta index:   -1.000010
 Stiffness:   -1.000000
 
 Stress tensor:
 -0.8064845088E+05  0.4037821824E+00  0.5090627856E-01
  0.4037821824E+00 -0.8064833810E+05  0.1106218992E+00
  0.5090627856E-01  0.1106218992E+00 -0.8064880185E+05
 Eigenvalues of stress tensor: -0.8064884506E+05 -0.8064877543E+05 -0.8064797033E+05
 Eigenvectors (columns) of stress tensor:
 -0.3984143582E+00  0.6514680859E+00 -0.6456433475E+00
  0.4869364396E+00 -0.4463000347E+00 -0.7508056891E+00
 -0.7772765936E+00 -0.6135190396E+00 -0.1394112084E+00
 Stress tensor stiffness:    1.000011
 Stress tensor polarizability:    0.999989
 
 ----------------   CP   103,     Type (3,-3)   ----------------
 Corresponding nucleus:   179(C )
 Position (Bohr):        3.859306298027   21.227562182917   19.414448738926
 Position (Angstrom):    2.042256942810   11.233142150226   10.273683834884
 Density of all electrons:  0.1220135766E+03
 Density of Alpha electrons:  0.6100678828E+02
 Density of Beta electrons:  0.6100678828E+02
 Spin density of electrons:  0.0000000000E+00
 Lagrangian kinetic energy G(r):  0.8707521218E+01
 G(r) in X,Y,Z:  0.2725029012E+01  0.2958122572E+01  0.3024369634E+01
 Hamiltonian kinetic energy K(r):  0.2419405326E+06
 Potential energy density V(r): -0.2419492402E+06
 Energy density E(r) or H(r): -0.2419405326E+06
 Laplacian of electron density: -0.9677273005E+06
 Electron localization function (ELF):  0.9999989792E+00
 Localized orbital locator (LOL):  0.9989906531E+00
 Local information entropy:  0.2825016753E+00
 Interaction region indicator (IRI):  0.1433701299E-11
 Reduced density gradient (RDG):  0.1000000000E+03
 Reduced density gradient with promolecular approximation:  0.1000000000E+03
 Sign(lambda2)*rho: -0.1220135766E+03
 Sign(lambda2)*rho with promolecular approximation: -0.1213921816E+03
 Corr. hole for alpha, ref.:   0.00000   0.00000   0.00000 : -0.4414314559E-03
 Source function, ref.:   0.00000   0.00000   0.00000 :  0.2653246773E+04
 Wavefunction value for orbital       1 : -0.2809853005E-06
 Average local ionization energy (ALIE):  0.9602949725E+01
 van der Waals potential (probe atom: C ):  0.2645802962E+76 kcal/mol
 Delta-g (under promolecular approximation):  0.4443474452E-01
 Delta-g (under Hirshfeld partition):  0.5553227820E-01
 User-defined real space function:  0.1000000000E+01
 ESP from nuclear charges:  0.1918570379E+07
 
 Note: Below information are for electron density
 
 Components of gradient in x/y/z are:
 -0.1250055615E-11  0.2725625281E-09 -0.7546091529E-10
 Norm of gradient is:  0.2828183942E-09
 
 Components of Laplacian in x/y/z are:
 -0.3225764961E+06 -0.3225755367E+06 -0.3225752677E+06
 Total: -0.9677273005E+06
 
 Hessian matrix:
 -0.3225764961E+06 -0.1338234478E+01  0.9184087009E+00
 -0.1338234478E+01 -0.3225755367E+06  0.6021706219E+00
  0.9184087009E+00  0.6021706219E+00 -0.3225752677E+06
 Eigenvalues of Hessian: -0.3225778964E+06 -0.3225748144E+06 -0.3225745896E+06
 Eigenvectors (columns) of Hessian:
  0.7570176329E+00 -0.2255524192E+00  0.6132294918E+00
  0.5276594914E+00 -0.3424862817E+00 -0.7773535926E+00
 -0.3853566719E+00 -0.9120467384E+00  0.1402532794E+00
 Determinant of Hessian: -0.3356566185E+17
 Ellipticity of electron density:    0.000010
 eta index:   -1.000010
 Stiffness:   -1.000001
 
 Stress tensor:
 -0.8064957408E+05  0.4052310901E+00 -0.2571352251E+00
  0.4052310901E+00 -0.8064980042E+05 -0.1507130724E+00
 -0.2571352251E+00 -0.1507130724E+00 -0.8064986566E+05
 Eigenvalues of stress tensor: -0.8065011647E+05 -0.8064997889E+05 -0.8064914480E+05
 Eigenvectors (columns) of stress tensor:
  0.6504214280E+00  0.1477917938E+00 -0.7450567439E+00
 -0.7231955188E+00  0.4204132320E+00 -0.5479424751E+00
  0.2322503125E+00  0.8952152255E+00  0.3803281377E+00
 Stress tensor stiffness:    1.000012
 Stress tensor polarizability:    0.999988
 
 ----------------   CP   104,     Type (3,-3)   ----------------
 Corresponding nucleus:   162(H )
 Position (Bohr):       12.850209463472   19.274769556571   15.857103451864
 Position (Angstrom):    6.800038003400   10.199768794744    8.391217777658
 Density of all electrons:  0.4105985206E+00
 Density of Alpha electrons:  0.2052992603E+00
 Density of Beta electrons:  0.2052992603E+00
 Spin density of electrons:  0.0000000000E+00
 Lagrangian kinetic energy G(r):  0.2143197506E-01
 G(r) in X,Y,Z:  0.7762263810E-02  0.6919768045E-02  0.6749943204E-02
 Hamiltonian kinetic energy K(r):  0.5948719747E+01
 Potential energy density V(r): -0.5970151722E+01
 Energy density E(r) or H(r): -0.5948719747E+01
 Laplacian of electron density: -0.2370915109E+02
 Electron localization function (ELF):  0.9989172439E+00
 Localized orbital locator (LOL):  0.9681406842E+00
 Local information entropy:  0.3781251561E-02
 Interaction region indicator (IRI):  0.3517249704E-13
 Reduced density gradient (RDG):  0.1000000000E+03
 Reduced density gradient with promolecular approximation:  0.1000000000E+03
 Sign(lambda2)*rho: -0.4105985206E+00
 Sign(lambda2)*rho with promolecular approximation: -0.2941407529E+00
 Corr. hole for alpha, ref.:   0.00000   0.00000   0.00000 : -0.1142756888E-04
 Source function, ref.:   0.00000   0.00000   0.00000 :  0.6720747560E-01
 Wavefunction value for orbital       1 : -0.4431551463E-05
 Average local ionization energy (ALIE):  0.5487780149E+00
 van der Waals potential (probe atom: C ):  0.1745004515E+26 kcal/mol
 Delta-g (under promolecular approximation):  0.2194684567E+00
 Delta-g (under Hirshfeld partition):  0.3375815328E+00
 User-defined real space function:  0.1000000000E+01
 ESP from nuclear charges:  0.9749798650E+02
 
 Note: Below information are for electron density
 
 Components of gradient in x/y/z are:
 -0.3982925101E-14 -0.1243623260E-13  0.2007075062E-14
 Norm of gradient is:  0.1321181002E-13
 
 Components of Laplacian in x/y/z are:
 -0.7431593720E+01 -0.8099560436E+01 -0.8177996932E+01
 Total: -0.2370915109E+02
 
 Hessian matrix:
 -0.7431593720E+01 -0.4866127491E+00 -0.4176974475E+00
 -0.4866127491E+00 -0.8099560436E+01  0.2248122135E+00
 -0.4176974475E+00  0.2248122135E+00 -0.8177996932E+01
 Eigenvalues of Hessian: -0.8368138056E+01 -0.8354476786E+01 -0.6986536246E+01
 Eigenvectors (columns) of Hessian:
  0.1671157632E+00 -0.5451072987E+00 -0.8215414503E+00
 -0.4370001727E+00 -0.7878916350E+00  0.4338866448E+00
  0.8838004134E+00 -0.2865044579E+00  0.3698810955E+00
 Determinant of Hessian: -0.4884386358E+03
 Ellipticity of electron density:    0.001635
 eta index:   -1.197752
 Stiffness:   -1.195797
 
 Stress tensor:
 -0.1873422958E+01 -0.1227719787E+00 -0.1018650936E+00
 -0.1227719787E+00 -0.2038729645E+01  0.5365050956E-01
 -0.1018650936E+00  0.5365050956E-01 -0.2057999119E+01
 Eigenvalues of stress tensor: -0.2104247278E+01 -0.2102780067E+01 -0.1763124378E+01
 Eigenvectors (columns) of stress tensor:
  0.5505294292E+00  0.1426343669E+00  0.8225404458E+00
  0.7725339903E+00 -0.4604765355E+00 -0.4372100113E+00
  0.3163994016E+00  0.8761374308E+00 -0.3636957809E+00
 Stress tensor stiffness:    1.193476
 Stress tensor polarizability:    0.837888
 
 ----------------   CP   105,     Type (3,-3)   ----------------
 Corresponding nucleus:   184(C )
 Position (Bohr):        7.987876062572   20.654636518861   17.960350836202
 Position (Angstrom):    4.227001975831   10.929962945266    9.504208362341
 Density of all electrons:  0.1221409855E+03
 Density of Alpha electrons:  0.6107049277E+02
 Density of Beta electrons:  0.6107049277E+02
 Spin density of electrons:  0.0000000000E+00
 Lagrangian kinetic energy G(r):  0.8554380058E+01
 G(r) in X,Y,Z:  0.3166740537E+01  0.2947042284E+01  0.2440597237E+01
 Hamiltonian kinetic energy K(r):  0.2422252843E+06
 Potential energy density V(r): -0.2422338387E+06
 Energy density E(r) or H(r): -0.2422252843E+06
 Laplacian of electron density: -0.9688669198E+06
 Electron localization function (ELF):  0.9999990182E+00
 Localized orbital locator (LOL):  0.9990101088E+00
 Local information entropy:  0.2826423404E+00
 Interaction region indicator (IRI):  0.1776604469E-11
 Reduced density gradient (RDG):  0.1000000000E+03
 Reduced density gradient with promolecular approximation:  0.1000000000E+03
 Sign(lambda2)*rho: -0.1221409855E+03
 Sign(lambda2)*rho with promolecular approximation: -0.1213937376E+03
 Corr. hole for alpha, ref.:   0.00000   0.00000   0.00000 : -0.8887035930E-04
 Source function, ref.:   0.00000   0.00000   0.00000 :  0.2704023697E+04
 Wavefunction value for orbital       1 : -0.1550355698E-04
 Average local ionization energy (ALIE):  0.9679559659E+01
 van der Waals potential (probe atom: C ):  0.9097283778E+81 kcal/mol
 Delta-g (under promolecular approximation):  0.5309720337E-01
 Delta-g (under Hirshfeld partition):  0.6408425952E-01
 User-defined real space function:  0.1000000000E+01
 ESP from nuclear charges:  0.5550457333E+07
 
 Note: Below information are for electron density
 
 Components of gradient in x/y/z are:
 -0.7082878728E-10  0.3434788010E-09  0.1052902210E-10
 Norm of gradient is:  0.3508635976E-09
 
 Components of Laplacian in x/y/z are:
 -0.3229547673E+06 -0.3229552772E+06 -0.3229568753E+06
 Total: -0.9688669198E+06
 
 Hessian matrix:
 -0.3229547673E+06  0.2358831581E+00 -0.6305876733E+00
  0.2358831581E+00 -0.3229552772E+06 -0.6670946596E-01
 -0.6305876733E+00 -0.6670946596E-01 -0.3229568753E+06
 Eigenvalues of Hessian: -0.3229570495E+06 -0.3229553560E+06 -0.3229545143E+06
 Eigenvectors (columns) of Hessian:
  0.2662387434E+00  0.2950678876E+00  0.9176338449E+00
  0.8466167588E-03 -0.9520652700E+00  0.3058937805E+00
  0.9639067459E+00 -0.8066389153E-01 -0.2537264705E+00
 Determinant of Hessian: -0.3368438479E+17
 Ellipticity of electron density:    0.000005
 eta index:   -1.000008
 Stiffness:   -1.000003
 
 Stress tensor:
 -0.8074502530E+05 -0.8551620085E-01  0.2428919257E+00
 -0.8551620085E-01 -0.8074471339E+05  0.3830671898E-01
  0.2428919257E+00  0.3830671898E-01 -0.8074410002E+05
 Eigenvalues of stress tensor: -0.8074510681E+05 -0.8074469219E+05 -0.8074403972E+05
 Eigenvectors (columns) of stress tensor:
 -0.9444168511E+00 -0.2276715720E+00  0.2371549422E+00
 -0.2283181725E+00  0.9732625217E+00  0.2511724471E-01
  0.2365324997E+00  0.3042563385E-01  0.9711470833E+00
 Stress tensor stiffness:    1.000013
 Stress tensor polarizability:    0.999987
 
 ----------------   CP   106,     Type (3,-3)   ----------------
 Corresponding nucleus:   190(H )
 Position (Bohr):        4.136877765981   22.636500767271   23.225771443353
 Position (Angstrom):    2.189141438048   11.978720340628   12.290548953464
 Density of all electrons:  0.4500143601E+00
 Density of Alpha electrons:  0.2250071800E+00
 Density of Beta electrons:  0.2250071800E+00
 Spin density of electrons:  0.0000000000E+00
 Lagrangian kinetic energy G(r):  0.4800475822E-02
 G(r) in X,Y,Z:  0.1927415791E-02  0.1214362135E-02  0.1658697896E-02
 Hamiltonian kinetic energy K(r):  0.6870751711E+01
 Potential energy density V(r): -0.6875552186E+01
 Energy density E(r) or H(r): -0.6870751711E+01
 Laplacian of electron density: -0.2746380494E+02
 Electron localization function (ELF):  0.9999598086E+00
 Localized orbital locator (LOL):  0.9937131546E+00
 Local information entropy:  0.4094297419E-02
 Interaction region indicator (IRI):  0.3086441028E-13
 Reduced density gradient (RDG):  0.1000000000E+03
 Reduced density gradient with promolecular approximation:  0.1000000000E+03
 Sign(lambda2)*rho: -0.4500143601E+00
 Sign(lambda2)*rho with promolecular approximation: -0.2997520745E+00
 Corr. hole for alpha, ref.:   0.00000   0.00000   0.00000 : -0.1533471243E-06
 Source function, ref.:   0.00000   0.00000   0.00000 :  0.6684513943E-01
 Wavefunction value for orbital       1 : -0.3598272823E-05
 Average local ionization energy (ALIE):  0.4028667002E+00
 van der Waals potential (probe atom: C ):  0.7203918741E+28 kcal/mol
 Delta-g (under promolecular approximation):  0.1035402540E+00
 Delta-g (under Hirshfeld partition):  0.1931248517E+00
 User-defined real space function:  0.1000000000E+01
 ESP from nuclear charges:  0.1186852012E+03
 
 Note: Below information are for electron density
 
 Components of gradient in x/y/z are:
 -0.2999553730E-14  0.1015528807E-13  0.7232929533E-14
 Norm of gradient is:  0.1282351231E-13
 
 Components of Laplacian in x/y/z are:
 -0.9375960854E+01 -0.8866026621E+01 -0.9221817463E+01
 Total: -0.2746380494E+02
 
 Hessian matrix:
 -0.9375960854E+01 -0.2017806499E-01 -0.1257128708E-01
 -0.2017806499E-01 -0.8866026621E+01  0.2810515939E+00
 -0.1257128708E-01  0.2810515939E+00 -0.9221817463E+01
 Eigenvalues of Hessian: -0.9377962809E+01 -0.9375387963E+01 -0.8710454167E+01
 Eigenvectors (columns) of Hessian:
 -0.7420715474E+00  0.6693721056E+00  0.3564832244E-01
  0.2998766331E+00  0.3790680869E+00 -0.8754321164E+00
 -0.5995029804E+00 -0.6389431663E+00 -0.4820246951E+00
 Determinant of Hessian: -0.7658408965E+03
 Ellipticity of electron density:    0.000275
 eta index:   -1.076633
 Stiffness:   -1.076337
 
 Stress tensor:
 -0.2347845045E+01 -0.5228666616E-02 -0.3022032238E-02
 -0.5228666616E-02 -0.2218935380E+01  0.7103629611E-01
 -0.3022032238E-02  0.7103629611E-01 -0.2308771762E+01
 Eigenvalues of stress tensor: -0.2348129124E+01 -0.2347832576E+01 -0.2179590487E+01
 Eigenvectors (columns) of stress tensor:
  0.8784673825E+00 -0.4764545577E+00  0.3586240830E-01
 -0.2024220823E+00 -0.4391034923E+00 -0.8753361775E+00
  0.4328052200E+00  0.7616949373E+00 -0.4821830193E+00
 Stress tensor stiffness:    1.077326
 Stress tensor polarizability:    0.928224
 
 ----------------   CP   107,     Type (3,-3)   ----------------
 Corresponding nucleus:    33(O )
 Position (Bohr):        7.494489898010   24.891155835983   32.594286164136
 Position (Angstrom):    3.965913261369   13.171832421438   17.248153443712
 Density of all electrons:  0.3010753107E+03
 Density of Alpha electrons:  0.1505376554E+03
 Density of Beta electrons:  0.1505376554E+03
 Spin density of electrons:  0.0000000000E+00
 Lagrangian kinetic energy G(r):  0.7618956724E+02
 G(r) in X,Y,Z:  0.2832250816E+02  0.2561364017E+02  0.2225341891E+02
 Hamiltonian kinetic energy K(r):  0.1124693973E+07
 Potential energy density V(r): -0.1124770163E+07
 Energy density E(r) or H(r): -0.1124693973E+07
 Laplacian of electron density: -0.4498471134E+07
 Electron localization function (ELF):  0.9999961505E+00
 Localized orbital locator (LOL):  0.9980418299E+00
 Local information entropy:  0.3678638523E+00
 Interaction region indicator (IRI):  0.1022130091E-10
 Reduced density gradient (RDG):  0.1000000000E+03
 Reduced density gradient with promolecular approximation:  0.1000000000E+03
 Sign(lambda2)*rho: -0.3010753107E+03
 Sign(lambda2)*rho with promolecular approximation: -0.2923740247E+03
 Corr. hole for alpha, ref.:   0.00000   0.00000   0.00000 : -0.1265049725E-05
 Source function, ref.:   0.00000   0.00000   0.00000 :  0.8586469515E+04
 Wavefunction value for orbital       1 : -0.2483568404E-06
 Average local ionization energy (ALIE):  0.1789585066E+02
 van der Waals potential (probe atom: C ):  0.1500291065E+73 kcal/mol
 Delta-g (under promolecular approximation):  0.4840799063E-01
 Delta-g (under Hirshfeld partition):  0.7811836562E-01
 User-defined real space function:  0.1000000000E+01
 ESP from nuclear charges:  0.1473205470E+07
 
 Note: Below information are for electron density
 
 Components of gradient in x/y/z are:
  0.3383098246E-09 -0.2449603631E-08 -0.4851800739E-08
 Norm of gradient is:  0.5445638796E-08
 
 Components of Laplacian in x/y/z are:
 -0.1499478478E+07 -0.1499489005E+07 -0.1499503652E+07
 Total: -0.4498471134E+07
 
 Hessian matrix:
 -0.1499478478E+07  0.6145041080E+01  0.1188451149E+02
  0.6145041080E+01 -0.1499489005E+07  0.1023408630E+02
  0.1188451149E+02  0.1023408630E+02 -0.1499503652E+07
 Eigenvalues of Hessian: -0.1499511047E+07 -0.1499491143E+07 -0.1499468945E+07
 Eigenvectors (columns) of Hessian:
  0.2636838602E+00  0.5455036460E+00 -0.7955479835E+00
  0.3447775734E+00 -0.8235536467E+00 -0.4504307005E+00
 -0.9008880323E+00 -0.1555157974E+00 -0.4052352279E+00
 Determinant of Hessian: -0.3371561220E+19
 Ellipticity of electron density:    0.000013
 eta index:   -1.000028
 Stiffness:   -1.000015
 
 Stress tensor:
 -0.3749262644E+06 -0.1849970239E+01 -0.3005728276E+01
 -0.1849970239E+01 -0.3749234786E+06 -0.2187557934E+01
 -0.3005728276E+01 -0.2187557934E+01 -0.3749204197E+06
 Eigenvalues of stress tensor: -0.3749288023E+06 -0.3749226293E+06 -0.3749187311E+06
 Eigenvectors (columns) of stress tensor:
 -0.8005293617E+00 -0.5261639634E+00 -0.2868871289E+00
 -0.4437073960E+00  0.8421547780E+00 -0.3064295621E+00
 -0.4028355593E+00  0.1180119208E+00  0.9076324690E+00
 Stress tensor stiffness:    1.000027
 Stress tensor polarizability:    0.999973
 
 ----------------   CP   108,     Type (3,-3)   ----------------
 Corresponding nucleus:    21(C )
 Position (Bohr):       11.607803508976   23.996487607213   30.793419322998
 Position (Angstrom):    6.142585085590   12.698394383453   16.295175751511
 Density of all electrons:  0.1220144011E+03
 Density of Alpha electrons:  0.6100720055E+02
 Density of Beta electrons:  0.6100720055E+02
 Spin density of electrons:  0.0000000000E+00
 Lagrangian kinetic energy G(r):  0.8649600593E+01
 G(r) in X,Y,Z:  0.3092090122E+01  0.2669553732E+01  0.2887956739E+01
 Hamiltonian kinetic energy K(r):  0.2419441129E+06
 Potential energy density V(r): -0.2419527625E+06
 Energy density E(r) or H(r): -0.2419441129E+06
 Laplacian of electron density: -0.9677418534E+06
 Electron localization function (ELF):  0.9999989927E+00
 Localized orbital locator (LOL):  0.9989973716E+00
 Local information entropy:  0.2825025861E+00
 Interaction region indicator (IRI):  0.3748337149E-11
 Reduced density gradient (RDG):  0.1000000000E+03
 Reduced density gradient with promolecular approximation:  0.1000000000E+03
 Sign(lambda2)*rho: -0.1220144011E+03
 Sign(lambda2)*rho with promolecular approximation: -0.1213901900E+03
 Corr. hole for alpha, ref.:   0.00000   0.00000   0.00000 : -0.2681484447E-05
 Source function, ref.:   0.00000   0.00000   0.00000 :  0.1890826608E+04
 Wavefunction value for orbital       1 :  0.4456997982E-06
 Average local ionization energy (ALIE):  0.9613924271E+01
 van der Waals potential (probe atom: C ):  0.3070639212E+76 kcal/mol
 Delta-g (under promolecular approximation):  0.4297495867E-01
 Delta-g (under Hirshfeld partition):  0.5259571323E-01
 User-defined real space function:  0.1000000000E+01
 ESP from nuclear charges:  0.1942510554E+07
 
 Note: Below information are for electron density
 
 Components of gradient in x/y/z are:
 -0.1304406583E-09 -0.4907178552E-09  0.5375149215E-09
 Norm of gradient is:  0.7394194138E-09
 
 Components of Laplacian in x/y/z are:
 -0.3225797856E+06 -0.3225814601E+06 -0.3225806077E+06
 Total: -0.9677418534E+06
 
 Hessian matrix:
 -0.3225797856E+06  0.3612826806E+00 -0.5259458933E-01
  0.3612826806E+00 -0.3225814601E+06  0.1512173797E+01
 -0.5259458933E-01  0.1512173797E+01 -0.3225806077E+06
 Eigenvalues of Hessian: -0.3225826409E+06 -0.3225798326E+06 -0.3225793799E+06
 Eigenvectors (columns) of Hessian:
 -0.1116751199E+00  0.8979478325E+00 -0.4256974955E+00
  0.7959956364E+00 -0.1756213456E+00 -0.5792651291E+00
 -0.5949114341E+00 -0.4035428516E+00 -0.6951500216E+00
 Determinant of Hessian: -0.3356717618E+17
 Ellipticity of electron density:    0.000009
 eta index:   -1.000010
 Stiffness:   -1.000001
 
 Stress tensor:
 -0.8065113058E+05 -0.1061950057E+00  0.4002202839E-02
 -0.1061950057E+00 -0.8065070412E+05 -0.4139989348E+00
  0.4002202839E-02 -0.4139989348E+00 -0.8065092785E+05
 Eigenvalues of stress tensor: -0.8065127297E+05 -0.8065111248E+05 -0.8065037709E+05
 Eigenvectors (columns) of stress tensor:
  0.4163761551E+00 -0.9018865998E+00 -0.1150280772E+00
  0.5845433715E+00  0.1686451389E+00  0.7936421511E+00
  0.6963762951E+00  0.3976925674E+00 -0.5974116482E+00
 Stress tensor stiffness:    1.000011
 Stress tensor polarizability:    0.999989
 
 ----------------   CP   109,     Type (3,-3)   ----------------
 Corresponding nucleus:   115(C )
 Position (Bohr):       -4.895751921163   21.331875259105   13.115244282816
 Position (Angstrom):   -2.590720346914   11.288342252944    6.940288389892
 Density of all electrons:  0.1220503277E+03
 Density of Alpha electrons:  0.6102516386E+02
 Density of Beta electrons:  0.6102516386E+02
 Spin density of electrons:  0.0000000000E+00
 Lagrangian kinetic energy G(r):  0.8600502438E+01
 G(r) in X,Y,Z:  0.2897413987E+01  0.2479558158E+01  0.3223530292E+01
 Hamiltonian kinetic energy K(r):  0.2420272093E+06
 Potential energy density V(r): -0.2420358098E+06
 Energy density E(r) or H(r): -0.2420272093E+06
 Laplacian of electron density: -0.9680744353E+06
 Electron localization function (ELF):  0.9999990051E+00
 Localized orbital locator (LOL):  0.9990035458E+00
 Local information entropy:  0.2825422667E+00
 Interaction region indicator (IRI):  0.1644072619E-11
 Reduced density gradient (RDG):  0.1000000000E+03
 Reduced density gradient with promolecular approximation:  0.1000000000E+03
 Sign(lambda2)*rho: -0.1220503277E+03
 Sign(lambda2)*rho with promolecular approximation: -0.1213894480E+03
 Corr. hole for alpha, ref.:   0.00000   0.00000   0.00000 : -0.1866729342E-02
 Source function, ref.:   0.00000   0.00000   0.00000 :  0.3019252353E+04
 Wavefunction value for orbital       1 :  0.9604220194E-05
 Average local ionization energy (ALIE):  0.9612970234E+01
 van der Waals potential (probe atom: C ):  0.3913352981E+75 kcal/mol
 Delta-g (under promolecular approximation):  0.4201728064E-01
 Delta-g (under Hirshfeld partition):  0.5160163286E-01
 User-defined real space function:  0.1000000000E+01
 ESP from nuclear charges:  0.1636102924E+07
 
 Note: Below information are for electron density
 
 Components of gradient in x/y/z are:
  0.5359351851E-11 -0.3225735234E-09  0.3418992867E-10
 Norm of gradient is:  0.3244246475E-09
 
 Components of Laplacian in x/y/z are:
 -0.3226913316E+06 -0.3226929721E+06 -0.3226901316E+06
 Total: -0.9680744353E+06
 
 Hessian matrix:
 -0.3226913316E+06  0.1567663871E+01  0.6292778334E-01
  0.1567663871E+01 -0.3226929721E+06 -0.7877011796E-02
  0.6292778334E-01 -0.7877011796E-02 -0.3226901316E+06
 Eigenvalues of Hessian: -0.3226939215E+06 -0.3226903920E+06 -0.3226901217E+06
 Eigenvectors (columns) of Hessian:
  0.5179771790E+00 -0.8392222263E+00  0.1655466609E+00
 -0.8553314758E+00 -0.5104949023E+00  0.8833471128E-01
 -0.1037827346E-01  0.1873526344E+00  0.9822378947E+00
 Determinant of Hessian: -0.3360179596E+17
 Ellipticity of electron density:    0.000011
 eta index:   -1.000012
 Stiffness:   -1.000001
 
 Stress tensor:
 -0.8067862773E+05 -0.4210669448E+00 -0.2626454291E-01
 -0.4210669448E+00 -0.8067820213E+05 -0.1656349230E-02
 -0.2626454291E-01 -0.1656349230E-02 -0.8067897997E+05
 Eigenvalues of stress tensor: -0.8067898558E+05 -0.8067888125E+05 -0.8067794300E+05
 Eigenvectors (columns) of stress tensor:
  0.2009405033E+00  0.8276006866E+00  0.5241183241E+00
  0.1100550642E+00  0.5125718123E+00 -0.8515621058E+00
  0.9734016627E+00 -0.2287951939E+00 -0.1191479119E-01
 Stress tensor stiffness:    1.000013
 Stress tensor polarizability:    0.999987
 
 ----------------   CP   110,     Type (3,-3)   ----------------
 Corresponding nucleus:    23(C )
 Position (Bohr):        8.831676609319   24.529331252278   30.285353623886
 Position (Angstrom):    4.673521995717   12.980363097396   16.026318961899
 Density of all electrons:  0.1220150862E+03
 Density of Alpha electrons:  0.6100754311E+02
 Density of Beta electrons:  0.6100754311E+02
 Spin density of electrons:  0.0000000000E+00
 Lagrangian kinetic energy G(r):  0.8649287698E+01
 G(r) in X,Y,Z:  0.2953657031E+01  0.3168086481E+01  0.2527544186E+01
 Hamiltonian kinetic energy K(r):  0.2419475949E+06
 Potential energy density V(r): -0.2419562442E+06
 Energy density E(r) or H(r): -0.2419475949E+06
 Laplacian of electron density: -0.9677557824E+06
 Electron localization function (ELF):  0.9999989928E+00
 Localized orbital locator (LOL):  0.9989974172E+00
 Local information entropy:  0.2825033429E+00
 Interaction region indicator (IRI):  0.2661933048E-11
 Reduced density gradient (RDG):  0.1000000000E+03
 Reduced density gradient with promolecular approximation:  0.1000000000E+03
 Sign(lambda2)*rho: -0.1220150862E+03
 Sign(lambda2)*rho with promolecular approximation: -0.1213901538E+03
 Corr. hole for alpha, ref.:   0.00000   0.00000   0.00000 : -0.3847935554E-05
 Source function, ref.:   0.00000   0.00000   0.00000 :  0.1927163282E+04
 Wavefunction value for orbital       1 : -0.1915715802E-05
 Average local ionization energy (ALIE):  0.9612961119E+01
 van der Waals potential (probe atom: C ):  0.1799207655E+76 kcal/mol
 Delta-g (under promolecular approximation):  0.4267851985E-01
 Delta-g (under Hirshfeld partition):  0.5236754848E-01
 User-defined real space function:  0.1000000000E+01
 ESP from nuclear charges:  0.1857886307E+07
 
 Note: Below information are for electron density
 
 Components of gradient in x/y/z are:
 -0.2448043435E-09  0.3347618155E-09 -0.3220994582E-09
 Norm of gradient is:  0.5251120839E-09
 
 Components of Laplacian in x/y/z are:
 -0.3225849677E+06 -0.3225841810E+06 -0.3225866337E+06
 Total: -0.9677557824E+06
 
 Hessian matrix:
 -0.3225849677E+06  0.2129489283E+00  0.1466828450E+01
  0.2129489283E+00 -0.3225841810E+06 -0.2860889183E+00
  0.1466828450E+01 -0.2860889183E+00 -0.3225866337E+06
 Eigenvalues of Hessian: -0.3225875251E+06 -0.3225841712E+06 -0.3225840861E+06
 Eigenvectors (columns) of Hessian:
 -0.5013558008E+00 -0.4494264173E+00  0.7393634129E+00
  0.1053980266E+00  0.8164313616E+00  0.5677420962E+00
  0.8587977742E+00 -0.3625682379E+00  0.3619539417E+00
 Determinant of Hessian: -0.3356862563E+17
 Ellipticity of electron density:    0.000010
 eta index:   -1.000011
 Stiffness:   -1.000000
 
 Stress tensor:
 -0.8065214924E+05 -0.7099049324E-01 -0.3962529026E+00
 -0.7099049324E-01 -0.8065238143E+05  0.6679155426E-01
 -0.3962529026E+00  0.6679155426E-01 -0.8065171350E+05
 Eigenvalues of stress tensor: -0.8065241454E+05 -0.8065236009E+05 -0.8065146955E+05
 Eigenvectors (columns) of stress tensor:
 -0.6035983205E+00 -0.6137019357E+00 -0.5089587426E+00
 -0.7502892936E+00  0.6531583422E+00  0.1022260043E+00
 -0.2696943518E+00 -0.4435697400E+00  0.8546992702E+00
 Stress tensor stiffness:    1.000012
 Stress tensor polarizability:    0.999988
 
 ----------------   CP   111,     Type (3,-3)   ----------------
 Corresponding nucleus:   186(H )
 Position (Bohr):        2.196097146744   22.272607813489   18.930430132840
 Position (Angstrom):    1.162124562986   11.786156482279   10.017552218891
 Density of all electrons:  0.4521882025E+00
 Density of Alpha electrons:  0.2260941013E+00
 Density of Beta electrons:  0.2260941013E+00
 Spin density of electrons:  0.0000000000E+00
 Lagrangian kinetic energy G(r):  0.4278207514E-02
 G(r) in X,Y,Z:  0.1054422113E-02  0.1520583354E-02  0.1703202047E-02
 Hamiltonian kinetic energy K(r):  0.6891444879E+01
 Potential energy density V(r): -0.6895723086E+01
 Energy density E(r) or H(r): -0.6891444879E+01
 Laplacian of electron density: -0.2754866668E+02
 Electron localization function (ELF):  0.9999685706E+00
 Localized orbital locator (LOL):  0.9944378989E+00
 Local information entropy:  0.4111437244E-02
 Interaction region indicator (IRI):  0.3039912179E-13
 Reduced density gradient (RDG):  0.1000000000E+03
 Reduced density gradient with promolecular approximation:  0.1000000000E+03
 Sign(lambda2)*rho: -0.4521882025E+00
 Sign(lambda2)*rho with promolecular approximation: -0.2993480642E+00
 Corr. hole for alpha, ref.:   0.00000   0.00000   0.00000 : -0.1038494799E-06
 Source function, ref.:   0.00000   0.00000   0.00000 :  0.7478769876E-01
 Wavefunction value for orbital       1 : -0.8554183541E-05
 Average local ionization energy (ALIE):  0.4225972183E+00
 van der Waals potential (probe atom: C ):  0.3903065433E+28 kcal/mol
 Delta-g (under promolecular approximation):  0.1054797061E+00
 Delta-g (under Hirshfeld partition):  0.1994419433E+00
 User-defined real space function:  0.1000000000E+01
 ESP from nuclear charges:  0.1188384658E+03
 
 Note: Below information are for electron density
 
 Components of gradient in x/y/z are:
  0.1034328873E-15 -0.1188112109E-13  0.4477754972E-14
 Norm of gradient is:  0.1269732359E-13
 
 Components of Laplacian in x/y/z are:
 -0.8933517829E+01 -0.9232005648E+01 -0.9383143207E+01
 Total: -0.2754866668E+02
 
 Hessian matrix:
 -0.8933517829E+01 -0.3047388662E+00  0.1426454573E+00
 -0.3047388662E+00 -0.9232005648E+01 -0.8670422992E-01
  0.1426454573E+00 -0.8670422992E-01 -0.9383143207E+01
 Eigenvalues of Hessian: -0.9425200354E+01 -0.9420961617E+01 -0.8702504713E+01
 Eigenvectors (columns) of Hessian:
 -0.4453597991E+00  0.3493209522E+00  0.8243964591E+00
 -0.3287326372E+00  0.7926504798E+00 -0.5134589273E+00
  0.8328202103E+00  0.4996799868E+00  0.2381814606E+00
 Determinant of Hessian: -0.7727341263E+03
 Ellipticity of electron density:    0.000450
 eta index:   -1.083045
 Stiffness:   -1.082557
 
 Stress tensor:
 -0.2235488301E+01 -0.7648286899E-01  0.3555331130E-01
 -0.7648286899E-01 -0.2311042579E+01 -0.2207022424E-01
  0.3555331130E-01 -0.2207022424E-01 -0.2349192206E+01
 Eigenvalues of stress tensor: -0.2359406611E+01 -0.2358568839E+01 -0.2177747636E+01
 Eigenvectors (columns) of stress tensor:
 -0.2131597226E+00  0.5231415248E+00  0.8251580925E+00
  0.1061192531E+00  0.8519688183E+00 -0.5127258885E+00
  0.9712371682E+00  0.2172734771E-01  0.2371208248E+00
 Stress tensor stiffness:    1.083416
 Stress tensor polarizability:    0.923006
 
 ----------------   CP   112,     Type (3,-3)   ----------------
 Corresponding nucleus:   171(O )
 Position (Bohr):       10.226185968763   21.085415363663   17.575571102657
 Position (Angstrom):    5.411464569125   11.157921292874    9.300591696131
 Density of all electrons:  0.3013161697E+03
 Density of Alpha electrons:  0.1506580849E+03
 Density of Beta electrons:  0.1506580849E+03
 Spin density of electrons:  0.0000000000E+00
 Lagrangian kinetic energy G(r):  0.7603968563E+02
 G(r) in X,Y,Z:  0.2286138803E+02  0.2926465490E+02  0.2391364270E+02
 Hamiltonian kinetic energy K(r):  0.1125644758E+07
 Potential energy density V(r): -0.1125720797E+07
 Energy density E(r) or H(r): -0.1125644758E+07
 Laplacian of electron density: -0.4502274872E+07
 Electron localization function (ELF):  0.9999961759E+00
 Localized orbital locator (LOL):  0.9980482724E+00
 Local information entropy:  0.3678664284E+00
 Interaction region indicator (IRI):  0.6971276574E-11
 Reduced density gradient (RDG):  0.1000000000E+03
 Reduced density gradient with promolecular approximation:  0.1000000000E+03
 Sign(lambda2)*rho: -0.3013161697E+03
 Sign(lambda2)*rho with promolecular approximation: -0.2923733506E+03
 Corr. hole for alpha, ref.:   0.00000   0.00000   0.00000 : -0.3070696748E-04
 Source function, ref.:   0.00000   0.00000   0.00000 :  0.1223096439E+05
 Wavefunction value for orbital       1 : -0.2751668823E-04
 Average local ionization energy (ALIE):  0.1786022183E+02
 van der Waals potential (probe atom: C ):  0.1482228291E+73 kcal/mol
 Delta-g (under promolecular approximation):  0.5767739660E-01
 Delta-g (under Hirshfeld partition):  0.9409891824E-01
 User-defined real space function:  0.1000000000E+01
 ESP from nuclear charges:  0.1471734486E+07
 
 Note: Below information are for electron density
 
 Components of gradient in x/y/z are:
  0.1254037763E-08  0.2351565609E-08 -0.2591610482E-08
 Norm of gradient is:  0.3717380316E-08
 
 Components of Laplacian in x/y/z are:
 -0.1500767693E+07 -0.1500742807E+07 -0.1500764373E+07
 Total: -0.4502274872E+07
 
 Hessian matrix:
 -0.1500767693E+07 -0.3702377646E+01  0.1232018798E+01
 -0.3702377646E+01 -0.1500742807E+07  0.7551860529E+00
  0.1232018798E+01  0.7551860529E+00 -0.1500764373E+07
 Eigenvalues of Hessian: -0.1500768646E+07 -0.1500763973E+07 -0.1500742253E+07
 Eigenvectors (columns) of Hessian:
  0.9437945019E+00 -0.2981203614E+00  0.1427451866E+00
  0.1439300597E+00 -0.1809632975E-01 -0.9894223874E+00
 -0.2975501237E+00 -0.9543567325E+00 -0.2582926490E-01
 Determinant of Hessian: -0.3380121050E+19
 Ellipticity of electron density:    0.000003
 eta index:   -1.000018
 Stiffness:   -1.000014
 
 Stress tensor:
 -0.3752376460E+06  0.1055536870E+01 -0.3733783919E+00
  0.1055536870E+01 -0.3752442310E+06 -0.2143794768E+00
 -0.3733783919E+00 -0.2143794768E+00 -0.3752389204E+06
 Eigenvalues of stress tensor: -0.3752444004E+06 -0.3752390210E+06 -0.3752373760E+06
 Eigenvectors (columns) of stress tensor:
 -0.1528128329E+00  0.2537302943E+00  0.9551278322E+00
  0.9878517712E+00  0.1160689906E-01  0.1549650222E+00
  0.2823324834E-01  0.9672053648E+00 -0.2524216037E+00
 Stress tensor stiffness:    1.000019
 Stress tensor polarizability:    0.999981
 
 ----------------   CP   113,     Type (3,-3)   ----------------
 Corresponding nucleus:    19(C )
 Position (Bohr):       13.095401150523   23.839188061682   28.331660508430
 Position (Angstrom):    6.929787856490   12.615155048673   14.992469088102
 Density of all electrons:  0.1220623619E+03
 Density of Alpha electrons:  0.6103118097E+02
 Density of Beta electrons:  0.6103118097E+02
 Spin density of electrons:  0.0000000000E+00
 Lagrangian kinetic energy G(r):  0.8344819793E+01
 G(r) in X,Y,Z:  0.3355910045E+01  0.2225120107E+01  0.2763789641E+01
 Hamiltonian kinetic energy K(r):  0.2420633507E+06
 Potential energy density V(r): -0.2420716955E+06
 Energy density E(r) or H(r): -0.2420633507E+06
 Laplacian of electron density: -0.9682200236E+06
 Electron localization function (ELF):  0.9999990637E+00
 Localized orbital locator (LOL):  0.9990332992E+00
 Local information entropy:  0.2825555555E+00
 Interaction region indicator (IRI):  0.2120836363E-11
 Reduced density gradient (RDG):  0.1000000000E+03
 Reduced density gradient with promolecular approximation:  0.1000000000E+03
 Sign(lambda2)*rho: -0.1220623619E+03
 Sign(lambda2)*rho with promolecular approximation: -0.1213856781E+03
 Corr. hole for alpha, ref.:   0.00000   0.00000   0.00000 : -0.2932750726E-08
 Source function, ref.:   0.00000   0.00000   0.00000 :  0.1961799000E+04
 Wavefunction value for orbital       1 : -0.3149668285E-05
 Average local ionization energy (ALIE):  0.9667765130E+01
 van der Waals potential (probe atom: C ):  0.2752959984E+74 kcal/mol
 Delta-g (under promolecular approximation):  0.4678566806E-01
 Delta-g (under Hirshfeld partition):  0.5379181849E-01
 User-defined real space function:  0.1000000000E+01
 ESP from nuclear charges:  0.1311452277E+07
 
 Note: Below information are for electron density
 
 Components of gradient in x/y/z are:
  0.2829385892E-09 -0.1053440946E-09  0.2898832285E-09
 Norm of gradient is:  0.4185497697E-09
 
 Components of Laplacian in x/y/z are:
 -0.3227378375E+06 -0.3227421892E+06 -0.3227399969E+06
 Total: -0.9682200236E+06
 
 Hessian matrix:
 -0.3227378375E+06 -0.2615005100E+00 -0.8552514783E+00
 -0.2615005100E+00 -0.3227421892E+06  0.1483101141E+00
 -0.8552514783E+00  0.1483101141E+00 -0.3227399969E+06
 Eigenvalues of Hessian: -0.3227422095E+06 -0.3227402931E+06 -0.3227375211E+06
 Eigenvectors (columns) of Hessian:
 -0.5039898353E-01  0.3314376931E+00 -0.9421300325E+00
 -0.9976042022E+00  0.2805456110E-01  0.6323604461E-01
  0.4738985331E-01  0.9430599118E+00  0.3292297140E+00
 Determinant of Hessian: -0.3361695833E+17
 Ellipticity of electron density:    0.000006
 eta index:   -1.000015
 Stiffness:   -1.000009
 
 Stress tensor:
 -0.8069117119E+05  0.7306990365E-01  0.2398480252E+00
  0.7306990365E-01 -0.8068999754E+05 -0.3979645609E-01
  0.2398480252E+00 -0.3979645609E-01 -0.8069052681E+05
 Eigenvalues of stress tensor: -0.8069125599E+05 -0.8069044782E+05 -0.8068999174E+05
 Eigenvectors (columns) of stress tensor:
 -0.9468681329E+00 -0.3174900323E+00  0.5138889331E-01
  0.6493972842E-01 -0.3223946325E-01  0.9973682613E+00
  0.3149977312E+00 -0.9477134041E+00 -0.5114423684E-01
 Stress tensor stiffness:    1.000016
 Stress tensor polarizability:    0.999984
 
 ----------------   CP   114,     Type (3,-3)   ----------------
 Corresponding nucleus:   122(O )
 Position (Bohr):       -9.999787376898   23.700649781828   17.449622847493
 Position (Angstrom):   -5.291659593730   12.541843748136    9.233942749746
 Density of all electrons:  0.3010701948E+03
 Density of Alpha electrons:  0.1505350974E+03
 Density of Beta electrons:  0.1505350974E+03
 Spin density of electrons:  0.0000000000E+00
 Lagrangian kinetic energy G(r):  0.7618870819E+02
 G(r) in X,Y,Z:  0.2533134732E+02  0.2564021511E+02  0.2521714575E+02
 Hamiltonian kinetic energy K(r):  0.1124680748E+07
 Potential energy density V(r): -0.1124756936E+07
 Energy density E(r) or H(r): -0.1124680748E+07
 Laplacian of electron density: -0.4498418235E+07
 Electron localization function (ELF):  0.9999961504E+00
 Localized orbital locator (LOL):  0.9980417965E+00
 Local information entropy:  0.3678637951E+00
 Interaction region indicator (IRI):  0.1293692689E-11
 Reduced density gradient (RDG):  0.1000000000E+03
 Reduced density gradient with promolecular approximation:  0.1000000000E+03
 Sign(lambda2)*rho: -0.3010701948E+03
 Sign(lambda2)*rho with promolecular approximation: -0.2923739092E+03
 Corr. hole for alpha, ref.:   0.00000   0.00000   0.00000 : -0.6763536776E-04
 Source function, ref.:   0.00000   0.00000   0.00000 :  0.1151635722E+05
 Wavefunction value for orbital       1 :  0.3617182242E-05
 Average local ionization energy (ALIE):  0.1789950963E+02
 van der Waals potential (probe atom: C ):  0.1479903335E+73 kcal/mol
 Delta-g (under promolecular approximation):  0.4826340184E-01
 Delta-g (under Hirshfeld partition):  0.7788900791E-01
 User-defined real space function:  0.1000000000E+01
 ESP from nuclear charges:  0.1471524161E+07
 
 Note: Below information are for electron density
 
 Components of gradient in x/y/z are:
  0.4901867801E-09 -0.4843228041E-09 -0.1376943004E-10
 Norm of gradient is:  0.6892323666E-09
 
 Components of Laplacian in x/y/z are:
 -0.1499473613E+07 -0.1499471485E+07 -0.1499473137E+07
 Total: -0.4498418235E+07
 
 Hessian matrix:
 -0.1499473613E+07 -0.1402654278E+02  0.1581951847E+02
 -0.1402654278E+02 -0.1499471485E+07 -0.1314541361E+01
  0.1581951847E+02 -0.1314541361E+01 -0.1499473137E+07
 Eigenvalues of Hessian: -0.1499493561E+07 -0.1499473517E+07 -0.1499451157E+07
 Eigenvectors (columns) of Hessian:
  0.7269499191E+00 -0.4616954066E-01  0.6851366204E+00
  0.4299991526E+00 -0.7472997946E+00 -0.5066001833E+00
 -0.5353919534E+00 -0.6628811285E+00  0.5233966619E+00
 Determinant of Hessian: -0.3371442279E+19
 Ellipticity of electron density:    0.000013
 eta index:   -1.000028
 Stiffness:   -1.000015
 
 Stress tensor:
 -0.3749190660E+06  0.3240606308E+01 -0.3873051008E+01
  0.3240606308E+01 -0.3749191516E+06  0.7656259925E+00
 -0.3873051008E+01  0.7656259925E+00 -0.3749187186E+06
 Eigenvalues of stress tensor: -0.3749244270E+06 -0.3749182239E+06 -0.3749142853E+06
 Eigenvectors (columns) of stress tensor:
 -0.6851037862E+00  0.7216189805E-01 -0.7248623749E+00
  0.4980050928E+00  0.7726144451E+00 -0.3937738524E+00
 -0.5316236730E+00  0.6307611114E+00  0.5652580744E+00
 Stress tensor stiffness:    1.000027
 Stress tensor polarizability:    0.999973
 
 ----------------   CP   115,     Type (3,-3)   ----------------
 Corresponding nucleus:    20(H )
 Position (Bohr):       15.088651455872   23.838022350234   28.723801398191
 Position (Angstrom):    7.984570493706   12.614538180740   15.199981110426
 Density of all electrons:  0.4569141847E+00
 Density of Alpha electrons:  0.2284570924E+00
 Density of Beta electrons:  0.2284570924E+00
 Spin density of electrons:  0.0000000000E+00
 Lagrangian kinetic energy G(r):  0.4219256215E-02
 G(r) in X,Y,Z:  0.1485556814E-02  0.1227217851E-02  0.1506481550E-02
 Hamiltonian kinetic energy K(r):  0.6954309500E+01
 Potential energy density V(r): -0.6958528756E+01
 Energy density E(r) or H(r): -0.6954309500E+01
 Laplacian of electron density: -0.2780036098E+02
 Electron localization function (ELF):  0.9999704701E+00
 Localized orbital locator (LOL):  0.9946078563E+00
 Local information entropy:  0.4148656036E-02
 Interaction region indicator (IRI):  0.1162099558E-13
 Reduced density gradient (RDG):  0.1000000000E+03
 Reduced density gradient with promolecular approximation:  0.1000000000E+03
 Sign(lambda2)*rho: -0.4569141847E+00
 Sign(lambda2)*rho with promolecular approximation: -0.2987110091E+00
 Corr. hole for alpha, ref.:   0.00000   0.00000   0.00000 : -0.1442078367E-05
 Source function, ref.:   0.00000   0.00000   0.00000 :  0.5494805806E-01
 Wavefunction value for orbital       1 : -0.5989583361E-06
 Average local ionization energy (ALIE):  0.4328955802E+00
 van der Waals potential (probe atom: C ):  0.3701200868E+28 kcal/mol
 Delta-g (under promolecular approximation):  0.1039198332E+00
 Delta-g (under Hirshfeld partition):  0.1995548913E+00
 User-defined real space function:  0.1000000000E+01
 ESP from nuclear charges:  0.1032420501E+03
 
 Note: Below information are for electron density
 
 Components of gradient in x/y/z are:
  0.1887379142E-14  0.4330953998E-14 -0.1336604438E-14
 Norm of gradient is:  0.4909773313E-14
 
 Components of Laplacian in x/y/z are:
 -0.8802372347E+01 -0.9515637914E+01 -0.9482350715E+01
 Total: -0.2780036098E+02
 
 Hessian matrix:
 -0.8802372347E+01  0.2995874983E-02  0.1457939461E+00
  0.2995874983E-02 -0.9515637914E+01  0.1083636962E-02
  0.1457939461E+00  0.1083636962E-02 -0.9482350715E+01
 Eigenvalues of Hessian: -0.9515712822E+01 -0.9512230422E+01 -0.8772417732E+01
 Eigenvectors (columns) of Hessian:
  0.2262326795E-01 -0.1999380817E+00  0.9795473196E+00
  0.9911166349E+00  0.1329278871E+00  0.4241805845E-02
 -0.1310572540E+00  0.9707496795E+00  0.2011692219E+00
 Determinant of Hessian: -0.7940411194E+03
 Ellipticity of electron density:    0.000366
 eta index:   -1.084731
 Stiffness:   -1.084334
 
 Stress tensor:
 -0.2203564200E+01  0.7276132497E-03  0.3670819301E-01
  0.7276132497E-03 -0.2381363914E+01  0.4329341613E-04
  0.3670819301E-01  0.4329341613E-04 -0.2373600642E+01
 Eigenvalues of stress tensor: -0.2381414940E+01 -0.2381138680E+01 -0.2195975137E+01
 Eigenvectors (columns) of stress tensor:
 -0.8801460918E-01 -0.1822844033E+00  0.9792986393E+00
  0.9085404268E+00 -0.4177788344E+00  0.3890810132E-02
  0.4084210100E+00  0.8900748518E+00  0.2023833904E+00
 Stress tensor stiffness:    1.084445
 Stress tensor polarizability:    0.922130
 
 ----------------   CP   116,     Type (3,-3)   ----------------
 Corresponding nucleus:   116(H )
 Position (Bohr):       -5.821633003992   21.586201749689   11.315622511414
 Position (Angstrom):   -3.080675515953   11.422926035890    5.987969560221
 Density of all electrons:  0.4531416887E+00
 Density of Alpha electrons:  0.2265708443E+00
 Density of Beta electrons:  0.2265708443E+00
 Spin density of electrons:  0.0000000000E+00
 Lagrangian kinetic energy G(r):  0.4848255470E-02
 G(r) in X,Y,Z:  0.1761440889E-02  0.1510079717E-02  0.1576734863E-02
 Hamiltonian kinetic energy K(r):  0.6913781804E+01
 Potential energy density V(r): -0.6918630060E+01
 Energy density E(r) or H(r): -0.6913781804E+01
 Laplacian of electron density: -0.2763573419E+02
 Electron localization function (ELF):  0.9999599417E+00
 Localized orbital locator (LOL):  0.9937233817E+00
 Local information entropy:  0.4118951082E-02
 Interaction region indicator (IRI):  0.2995094350E-13
 Reduced density gradient (RDG):  0.1000000000E+03
 Reduced density gradient with promolecular approximation:  0.1000000000E+03
 Sign(lambda2)*rho: -0.4531416887E+00
 Sign(lambda2)*rho with promolecular approximation: -0.2995691552E+00
 Corr. hole for alpha, ref.:   0.00000   0.00000   0.00000 : -0.1061912093E-03
 Source function, ref.:   0.00000   0.00000   0.00000 :  0.8776397926E-01
 Wavefunction value for orbital       1 :  0.7139452863E-05
 Average local ionization energy (ALIE):  0.4202673651E+00
 van der Waals potential (probe atom: C ):  0.5970747040E+28 kcal/mol
 Delta-g (under promolecular approximation):  0.1027917205E+00
 Delta-g (under Hirshfeld partition):  0.1940255104E+00
 User-defined real space function:  0.1000000000E+01
 ESP from nuclear charges:  0.1061112242E+03
 
 Note: Below information are for electron density
 
 Components of gradient in x/y/z are:
 -0.1463672933E-14 -0.1222849946E-13 -0.2356188161E-14
 Norm of gradient is:  0.1253914512E-13
 
 Components of Laplacian in x/y/z are:
 -0.9296886994E+01 -0.9431418175E+01 -0.8907429026E+01
 Total: -0.2763573419E+02
 
 Hessian matrix:
 -0.9296886994E+01 -0.4070304537E-01  0.2783723177E+00
 -0.4070304537E-01 -0.9431418175E+01 -0.8141439673E-01
  0.2783723177E+00 -0.8141439673E-01 -0.8907429026E+01
 Eigenvalues of Hessian: -0.9444449539E+01 -0.9441008069E+01 -0.8750276587E+01
 Eigenvectors (columns) of Hessian:
  0.3934422510E+00 -0.7973594003E+00  0.4576255913E+00
 -0.8566056700E+00 -0.4986853997E+00 -0.1324371482E+00
 -0.3338112060E+00  0.3398983066E+00  0.8792264896E+00
 Determinant of Hessian: -0.7802194996E+03
 Ellipticity of electron density:    0.000365
 eta index:   -1.079332
 Stiffness:   -1.078938
 
 Stress tensor:
 -0.2327744630E+01 -0.1059707554E-01  0.6980896350E-01
 -0.1059707554E-01 -0.2360874703E+01 -0.2037563024E-01
  0.6980896350E-01 -0.2037563024E-01 -0.2230010726E+01
 Eigenvalues of stress tensor: -0.2364091623E+01 -0.2363970979E+01 -0.2190567457E+01
 Eigenvectors (columns) of stress tensor:
  0.8786271839E+00 -0.1362483006E+00  0.4576578114E+00
 -0.8351941864E-01 -0.9875037983E+00 -0.1336441358E+00
 -0.4701476135E+00 -0.7920005637E-01  0.8790270602E+00
 Stress tensor stiffness:    1.079214
 Stress tensor polarizability:    0.926600
 
 ----------------   CP   117,     Type (3,-3)   ----------------
 Corresponding nucleus:    83(C )
 Position (Bohr):       16.557020440465   22.313251708332   22.995037462289
 Position (Angstrom):    8.761597897549   11.807664305192   12.168449788904
 Density of all electrons:  0.1219905090E+03
 Density of Alpha electrons:  0.6099525452E+02
 Density of Beta electrons:  0.6099525452E+02
 Spin density of electrons:  0.0000000000E+00
 Lagrangian kinetic energy G(r):  0.8638298065E+01
 G(r) in X,Y,Z:  0.2782895536E+01  0.2667395481E+01  0.3188007048E+01
 Hamiltonian kinetic energy K(r):  0.2418887009E+06
 Potential energy density V(r): -0.2418973392E+06
 Energy density E(r) or H(r): -0.2418887009E+06
 Laplacian of electron density: -0.9675202503E+06
 Electron localization function (ELF):  0.9999989947E+00
 Localized orbital locator (LOL):  0.9989983539E+00
 Local information entropy:  0.2824761905E+00
 Interaction region indicator (IRI):  0.2336266200E-11
 Reduced density gradient (RDG):  0.1000000000E+03
 Reduced density gradient with promolecular approximation:  0.1000000000E+03
 Sign(lambda2)*rho: -0.1219905090E+03
 Sign(lambda2)*rho with promolecular approximation: -0.1213889453E+03
 Corr. hole for alpha, ref.:   0.00000   0.00000   0.00000 : -0.4539842678E-05
 Source function, ref.:   0.00000   0.00000   0.00000 :  0.2134749691E+04
 Wavefunction value for orbital       1 : -0.1440320451E-05
 Average local ionization energy (ALIE):  0.9602805423E+01
 van der Waals potential (probe atom: C ):  0.1214737839E+76 kcal/mol
 Delta-g (under promolecular approximation):  0.4293228689E-01
 Delta-g (under Hirshfeld partition):  0.5201648158E-01
 User-defined real space function:  0.1000000000E+01
 ESP from nuclear charges:  0.1798052316E+07
 
 Note: Below information are for electron density
 
 Components of gradient in x/y/z are:
  0.2344959921E-09 -0.3821736538E-09 -0.1061167820E-09
 Norm of gradient is:  0.4607665823E-09
 
 Components of Laplacian in x/y/z are:
 -0.3225071011E+06 -0.3225075531E+06 -0.3225055960E+06
 Total: -0.9675202503E+06
 
 Hessian matrix:
 -0.3225071011E+06  0.1148414852E+01 -0.5023575062E+00
  0.1148414852E+01 -0.3225075531E+06  0.8636942475E+00
 -0.5023575062E+00  0.8636942475E+00 -0.3225055960E+06
 Eigenvalues of Hessian: -0.3225088019E+06 -0.3225061823E+06 -0.3225052661E+06
 Eigenvectors (columns) of Hessian:
 -0.5930199896E+00  0.8035436187E+00 -0.5142902588E-01
  0.7492824048E+00  0.5741036489E+00  0.3301225200E+00
 -0.2947934358E+00 -0.1572343892E+00  0.9425360349E+00
 Determinant of Hessian: -0.3354412183E+17
 Ellipticity of electron density:    0.000008
 eta index:   -1.000011
 Stiffness:   -1.000003
 
 Stress tensor:
 -0.8063234107E+05 -0.3088996238E+00  0.1356268523E+00
 -0.3088996238E+00 -0.8063222308E+05 -0.2422651180E+00
  0.1356268523E+00 -0.2422651180E+00 -0.8063277502E+05
 Eigenvalues of stress tensor: -0.8063286715E+05 -0.8063258844E+05 -0.8063188358E+05
 Eigenvectors (columns) of stress tensor:
 -0.4845938465E-01  0.8036002026E+00 -0.5931933937E+00
  0.3312063622E+00  0.5732178461E+00  0.7494822523E+00
  0.9423131293E+00 -0.1601499772E+00 -0.2939352839E+00
 Stress tensor stiffness:    1.000012
 Stress tensor polarizability:    0.999988
 
 ----------------   CP   118,     Type (3,-3)   ----------------
 Corresponding nucleus:   167(H )
 Position (Bohr):       -8.645424878736   24.767246950385   20.814767112173
 Position (Angstrom):   -4.574961824401   13.106262662951   11.014700406015
 Density of all electrons:  0.4071608726E+00
 Density of Alpha electrons:  0.2035804363E+00
 Density of Beta electrons:  0.2035804363E+00
 Spin density of electrons:  0.0000000000E+00
 Lagrangian kinetic energy G(r):  0.2088441911E-01
 G(r) in X,Y,Z:  0.5504322013E-02  0.7084810377E-02  0.8295286723E-02
 Hamiltonian kinetic energy K(r):  0.5910056869E+01
 Potential energy density V(r): -0.5930941288E+01
 Energy density E(r) or H(r): -0.5910056869E+01
 Laplacian of electron density: -0.2355668980E+02
 Electron localization function (ELF):  0.9989425890E+00
 Localized orbital locator (LOL):  0.9685047187E+00
 Local information entropy:  0.3753738174E-02
 Interaction region indicator (IRI):  0.3618464832E-13
 Reduced density gradient (RDG):  0.1000000000E+03
 Reduced density gradient with promolecular approximation:  0.1000000000E+03
 Sign(lambda2)*rho: -0.4071608726E+00
 Sign(lambda2)*rho with promolecular approximation: -0.2939333413E+00
 Corr. hole for alpha, ref.:   0.00000   0.00000   0.00000 : -0.1764292004E-06
 Source function, ref.:   0.00000   0.00000   0.00000 :  0.5597850946E-01
 Wavefunction value for orbital       1 : -0.1980540252E-06
 Average local ionization energy (ALIE):  0.5608963724E+00
 van der Waals potential (probe atom: C ):  0.1670729674E+26 kcal/mol
 Delta-g (under promolecular approximation):  0.2186688741E+00
 Delta-g (under Hirshfeld partition):  0.3341610915E+00
 User-defined real space function:  0.1000000000E+01
 ESP from nuclear charges:  0.8790369407E+02
 
 Note: Below information are for electron density
 
 Components of gradient in x/y/z are:
  0.1148603782E-14 -0.1179438491E-13  0.6397660179E-14
 Norm of gradient is:  0.1346688018E-13
 
 Components of Laplacian in x/y/z are:
 -0.8277536096E+01 -0.7914036912E+01 -0.7365116790E+01
 Total: -0.2355668980E+02
 
 Hessian matrix:
 -0.8277536096E+01  0.1138604942E+00  0.1857830237E+00
  0.1138604942E+00 -0.7914036912E+01  0.6059315813E+00
  0.1857830237E+00  0.6059315813E+00 -0.7365116790E+01
 Eigenvalues of Hessian: -0.8315294527E+01 -0.8302462504E+01 -0.6938932767E+01
 Eigenvectors (columns) of Hessian:
 -0.8939132541E+00 -0.4184713131E+00  0.1606264432E+00
 -0.2776878269E+00  0.7983082634E+00  0.5344093818E+00
  0.3518644126E+00 -0.4331116215E+00  0.8298227271E+00
 Determinant of Hessian: -0.4790460229E+03
 Ellipticity of electron density:    0.001546
 eta index:   -1.198354
 Stiffness:   -1.196504
 
 Stress tensor:
 -0.2080392668E+01  0.3082261342E-01  0.4631413741E-01
  0.3082261342E-01 -0.1992678849E+01  0.1512974558E+00
  0.4631413741E-01  0.1512974558E+00 -0.1857869771E+01
 Eigenvalues of stress tensor: -0.2091181868E+01 -0.2089492259E+01 -0.1750267161E+01
 Eigenvectors (columns) of stress tensor:
  0.3975267069E+00 -0.9024194018E+00  0.1661678085E+00
 -0.8039004070E+00 -0.2552048091E+00  0.5372286673E+00
  0.4423987488E+00  0.3471451118E+00  0.8269060518E+00
 Stress tensor stiffness:    1.194779
 Stress tensor polarizability:    0.836975
 
 ----------------   CP   119,     Type (3,-3)   ----------------
 Corresponding nucleus:    84(H )
 Position (Bohr):       17.713211375087   21.861747446740   21.385504225757
 Position (Angstrom):    9.373427791604   11.568738539332   11.316721479940
 Density of all electrons:  0.4552659903E+00
 Density of Alpha electrons:  0.2276329952E+00
 Density of Beta electrons:  0.2276329952E+00
 Spin density of electrons:  0.0000000000E+00
 Lagrangian kinetic energy G(r):  0.4357616540E-02
 G(r) in X,Y,Z:  0.1521353570E-02  0.1490804536E-02  0.1345458434E-02
 Hamiltonian kinetic energy K(r):  0.6942456117E+01
 Potential energy density V(r): -0.6946813733E+01
 Energy density E(r) or H(r): -0.6942456117E+01
 Laplacian of electron density: -0.2775239400E+02
 Electron localization function (ELF):  0.9999681247E+00
 Localized orbital locator (LOL):  0.9943985702E+00
 Local information entropy:  0.4135682670E-02
 Interaction region indicator (IRI):  0.3483169216E-13
 Reduced density gradient (RDG):  0.1000000000E+03
 Reduced density gradient with promolecular approximation:  0.1000000000E+03
 Sign(lambda2)*rho: -0.4552659903E+00
 Sign(lambda2)*rho with promolecular approximation: -0.2991125503E+00
 Corr. hole for alpha, ref.:   0.00000   0.00000   0.00000 : -0.2542980824E-09
 Source function, ref.:   0.00000   0.00000   0.00000 :  0.6248899200E-01
 Wavefunction value for orbital       1 : -0.1285519260E-06
 Average local ionization energy (ALIE):  0.4059694284E+00
 van der Waals potential (probe atom: C ):  0.5683657227E+28 kcal/mol
 Delta-g (under promolecular approximation):  0.1038249805E+00
 Delta-g (under Hirshfeld partition):  0.1967758168E+00
 User-defined real space function:  0.1000000000E+01
 ESP from nuclear charges:  0.1034172006E+03
 
 Note: Below information are for electron density
 
 Components of gradient in x/y/z are:
 -0.1436264302E-13 -0.1875236078E-14 -0.2246466901E-14
 Norm of gradient is:  0.1465771600E-13
 
 Components of Laplacian in x/y/z are:
 -0.9251982164E+01 -0.9451083962E+01 -0.9049327874E+01
 Total: -0.2775239400E+02
 
 Hessian matrix:
 -0.9251982164E+01 -0.8633639000E-01 -0.3161141821E+00
 -0.8633639000E-01 -0.9451083962E+01  0.1241752732E+00
 -0.3161141821E+00  0.1241752732E+00 -0.9049327874E+01
 Eigenvalues of Hessian: -0.9487623042E+01 -0.9480365525E+01 -0.8784405434E+01
 Eigenvectors (columns) of Hessian:
  0.3415598340E+00 -0.7442879014E+00 -0.5739097487E+00
 -0.8104353928E+00 -0.5424681008E+00  0.2211850667E+00
  0.4759531005E+00 -0.3895688379E+00  0.7884825722E+00
 Determinant of Hessian: -0.7901233118E+03
 Ellipticity of electron density:    0.000766
 eta index:   -1.080053
 Stiffness:   -1.079227
 
 Stress tensor:
 -0.2316038248E+01 -0.2232459219E-01 -0.7944847710E-01
 -0.2232459219E-01 -0.2365752600E+01  0.3095922777E-01
 -0.7944847710E-01  0.3095922777E-01 -0.2265022885E+01
 Eigenvalues of stress tensor: -0.2374527596E+01 -0.2373902627E+01 -0.2198383511E+01
 Eigenvectors (columns) of stress tensor:
  0.1485614115E+00 -0.8050933306E+00 -0.5742423148E+00
 -0.9181368274E+00 -0.3280081559E+00  0.2223407653E+00
  0.3673612300E+00 -0.4942017591E+00  0.7879151909E+00
 Stress tensor stiffness:    1.080124
 Stress tensor polarizability:    0.925819
 
 ----------------   CP   120,     Type (3,-3)   ----------------
 Corresponding nucleus:   177(N )
 Position (Bohr):        6.103859133395   22.399307786983   18.244778555550
 Position (Angstrom):    3.230023151955   11.853203220874    9.654721029569
 Density of all electrons:  0.1981057361E+03
 Density of Alpha electrons:  0.9905286806E+02
 Density of Beta electrons:  0.9905286806E+02
 Spin density of electrons:  0.0000000000E+00
 Lagrangian kinetic energy G(r):  0.2842229945E+02
 G(r) in X,Y,Z:  0.9515631535E+01  0.7161327547E+01  0.1174534037E+02
 Hamiltonian kinetic energy K(r):  0.5529268557E+06
 Potential energy density V(r): -0.5529552780E+06
 Energy density E(r) or H(r): -0.5529268557E+06
 Laplacian of electron density: -0.2211593734E+07
 Electron localization function (ELF):  0.9999978380E+00
 Localized orbital locator (LOL):  0.9985317813E+00
 Local information entropy:  0.3424384438E+00
 Interaction region indicator (IRI):  0.3843243715E-11
 Reduced density gradient (RDG):  0.1000000000E+03
 Reduced density gradient with promolecular approximation:  0.1000000000E+03
 Sign(lambda2)*rho: -0.1981057361E+03
 Sign(lambda2)*rho with promolecular approximation: -0.1931606779E+03
 Corr. hole for alpha, ref.:   0.00000   0.00000   0.00000 : -0.5092440562E-03
 Source function, ref.:   0.00000   0.00000   0.00000 :  0.5960361499E+04
 Wavefunction value for orbital       1 : -0.8641029683E-05
 Average local ionization energy (ALIE):  0.1351723030E+02
 van der Waals potential (probe atom: C ):  0.1240782797E+75 kcal/mol
 Delta-g (under promolecular approximation):  0.4770821484E-01
 Delta-g (under Hirshfeld partition):  0.6663440535E-01
 User-defined real space function:  0.1000000000E+01
 ESP from nuclear charges:  0.1810635947E+07
 
 Note: Below information are for electron density
 
 Components of gradient in x/y/z are:
  0.2055133841E-09  0.1190783999E-08 -0.4574189916E-09
 Norm of gradient is:  0.1292065949E-08
 
 Components of Laplacian in x/y/z are:
 -0.7371979160E+06 -0.7372073847E+06 -0.7371884330E+06
 Total: -0.2211593734E+07
 
 Hessian matrix:
 -0.7371979160E+06 -0.2156600243E+01  0.4548663417E+01
 -0.2156600243E+01 -0.7372073847E+06 -0.2187165378E+01
  0.4548663417E+01 -0.2187165378E+01 -0.7371884330E+06
 Eigenvalues of Hessian: -0.7372079327E+06 -0.7371995784E+06 -0.7371862226E+06
 Eigenvectors (columns) of Hessian:
 -0.1803922781E+00 -0.9069910174E+00  0.3805600088E+00
 -0.9812427194E+00  0.1392044545E+00 -0.1333598342E+00
 -0.6798052327E-01  0.3974788223E+00  0.9150897411E+00
 Determinant of Hessian: -0.4006381373E+18
 Ellipticity of electron density:    0.000011
 eta index:   -1.000029
 Stiffness:   -1.000018
 
 Stress tensor:
 -0.1843185103E+06  0.6090597723E+00 -0.9836787598E+00
  0.6090597723E+00 -0.1843161688E+06  0.5924329622E+00
 -0.9836787598E+00  0.5924329622E+00 -0.1843205989E+06
 Eigenvalues of stress tensor: -0.1843211119E+06 -0.1843181744E+06 -0.1843159918E+06
 Eigenvectors (columns) of stress tensor:
  0.3811073902E+00 -0.9017587981E+00  0.2039319179E+00
 -0.1561726264E+00  0.1546176597E+00  0.9755529151E+00
  0.9112449001E+00  0.4036390087E+00  0.8190410709E-01
 Stress tensor stiffness:    1.000028
 Stress tensor polarizability:    0.999972
 
 ----------------   CP   121,     Type (3,-3)   ----------------
 Corresponding nucleus:    72(O )
 Position (Bohr):        2.822618791957   20.132036698577    7.962987722521
 Position (Angstrom):    1.493665539770   10.653415029950    4.213831633459
 Density of all electrons:  0.3010378061E+03
 Density of Alpha electrons:  0.1505189030E+03
 Density of Beta electrons:  0.1505189030E+03
 Spin density of electrons:  0.0000000000E+00
 Lagrangian kinetic energy G(r):  0.7623563749E+02
 G(r) in X,Y,Z:  0.3051578447E+02  0.2060305857E+02  0.2511679445E+02
 Hamiltonian kinetic energy K(r):  0.1124540338E+07
 Potential energy density V(r): -0.1124616574E+07
 Energy density E(r) or H(r): -0.1124540338E+07
 Laplacian of electron density: -0.4497856411E+07
 Electron localization function (ELF):  0.9999961443E+00
 Localized orbital locator (LOL):  0.9980402421E+00
 Local information entropy:  0.3678634302E+00
 Interaction region indicator (IRI):  0.2677534090E-11
 Reduced density gradient (RDG):  0.1000000000E+03
 Reduced density gradient with promolecular approximation:  0.1000000000E+03
 Sign(lambda2)*rho: -0.3010378061E+03
 Sign(lambda2)*rho with promolecular approximation: -0.2923731879E+03
 Corr. hole for alpha, ref.:   0.00000   0.00000   0.00000 : -0.1207429650E-03
 Source function, ref.:   0.00000   0.00000   0.00000 :  0.1639398074E+05
 Wavefunction value for orbital       1 :  0.1246265066E-06
 Average local ionization energy (ALIE):  0.1787089558E+02
 van der Waals potential (probe atom: C ):  0.1369296902E+73 kcal/mol
 Delta-g (under promolecular approximation):  0.4703304572E-01
 Delta-g (under Hirshfeld partition):  0.7608080209E-01
 User-defined real space function:  0.1000000000E+01
 ESP from nuclear charges:  0.1462034270E+07
 
 Note: Below information are for electron density
 
 Components of gradient in x/y/z are:
 -0.4259947950E-10  0.1335998201E-08  0.4976885570E-09
 Norm of gradient is:  0.1426323879E-08
 
 Components of Laplacian in x/y/z are:
 -0.1499265166E+07 -0.1499305251E+07 -0.1499285995E+07
 Total: -0.4497856411E+07
 
 Hessian matrix:
 -0.1499265166E+07 -0.8347396642E+00  0.3253779359E+01
 -0.8347396642E+00 -0.1499305251E+07 -0.5864085284E+01
  0.3253779359E+01 -0.5864085284E+01 -0.1499285995E+07
 Eigenvalues of Hessian: -0.1499306896E+07 -0.1499284921E+07 -0.1499264594E+07
 Eigenvectors (columns) of Hessian:
 -0.1824817212E-02  0.1675905013E+00  0.9858550065E+00
  0.9627486094E+00  0.2668625368E+00 -0.4358327117E-01
  0.2703919102E+00 -0.9490510051E+00  0.1618344974E+00
 Determinant of Hessian: -0.3370179222E+19
 Ellipticity of electron density:    0.000015
 eta index:   -1.000028
 Stiffness:   -1.000014
 
 Stress tensor:
 -0.3748773229E+06  0.2750881967E+00 -0.8834225628E+00
  0.2750881967E+00 -0.3748675189E+06  0.9611399744E+00
 -0.8834225628E+00  0.9611399744E+00 -0.3748717323E+06
 Eigenvalues of stress tensor: -0.3748774771E+06 -0.3748717878E+06 -0.3748673093E+06
 Eigenvectors (columns) of stress tensor:
 -0.9863906932E+00 -0.1642108000E+00  0.8259151872E-02
  0.4257633600E-01 -0.2065854747E+00  0.9775017633E+00
 -0.1588101257E+00  0.9645502863E+00  0.2107654838E+00
 Stress tensor stiffness:    1.000027
 Stress tensor polarizability:    0.999973
 
 ----------------   CP   122,     Type (3,-3)   ----------------
 Corresponding nucleus:    22(H )
 Position (Bohr):       12.359903379075   25.557062926083   31.863958424720
 Position (Angstrom):    6.540579197170   13.524215278097   16.861680647523
 Density of all electrons:  0.4543171088E+00
 Density of Alpha electrons:  0.2271585544E+00
 Density of Beta electrons:  0.2271585544E+00
 Spin density of electrons:  0.0000000000E+00
 Lagrangian kinetic energy G(r):  0.4371655167E-02
 G(r) in X,Y,Z:  0.1757620288E-02  0.1143874713E-02  0.1470160166E-02
 Hamiltonian kinetic energy K(r):  0.6924378612E+01
 Potential energy density V(r): -0.6928750267E+01
 Energy density E(r) or H(r): -0.6924378612E+01
 Laplacian of electron density: -0.2768002783E+02
 Electron localization function (ELF):  0.9999676956E+00
 Localized orbital locator (LOL):  0.9943611617E+00
 Local information entropy:  0.4128210503E-02
 Interaction region indicator (IRI):  0.4056360726E-13
 Reduced density gradient (RDG):  0.1000000000E+03
 Reduced density gradient with promolecular approximation:  0.1000000000E+03
 Sign(lambda2)*rho: -0.4543171088E+00
 Sign(lambda2)*rho with promolecular approximation: -0.2992419185E+00
 Corr. hole for alpha, ref.:   0.00000   0.00000   0.00000 : -0.3288190984E-07
 Source function, ref.:   0.00000   0.00000   0.00000 :  0.5161462393E-01
 Wavefunction value for orbital       1 :  0.5453028133E-06
 Average local ionization energy (ALIE):  0.4161268141E+00
 van der Waals potential (probe atom: C ):  0.5325017032E+28 kcal/mol
 Delta-g (under promolecular approximation):  0.1033013675E+00
 Delta-g (under Hirshfeld partition):  0.1957683103E+00
 User-defined real space function:  0.1000000000E+01
 ESP from nuclear charges:  0.1012344745E+03
 
 Note: Below information are for electron density
 
 Components of gradient in x/y/z are:
  0.8261186873E-14 -0.1378931691E-13  0.5625925073E-14
 Norm of gradient is:  0.1703066359E-13
 
 Components of Laplacian in x/y/z are:
 -0.9363428899E+01 -0.9050423688E+01 -0.9266175238E+01
 Total: -0.2768002783E+02
 
 Hessian matrix:
 -0.9363428899E+01  0.1989018715E+00  0.1352835184E+00
  0.1989018715E+00 -0.9050423688E+01  0.2850493740E+00
  0.1352835184E+00  0.2850493740E+00 -0.9266175238E+01
 Eigenvalues of Hessian: -0.9463640147E+01 -0.9458430782E+01 -0.8757956897E+01
 Eigenvectors (columns) of Hessian:
 -0.3052806564E+00 -0.8777730161E+00 -0.3692130185E+00
  0.6359105819E+00  0.1006847575E+00 -0.7651668520E+00
 -0.7088169387E+00  0.4683771043E+00 -0.5274480406E+00
 Determinant of Hessian: -0.7839351025E+03
 Ellipticity of electron density:    0.000551
 eta index:   -1.080576
 Stiffness:   -1.079981
 
 Stress tensor:
 -0.2344372465E+01  0.4995906874E-01  0.3407406383E-01
  0.4995906874E-01 -0.2264893672E+01  0.7121645975E-01
  0.3407406383E-01  0.7121645975E-01 -0.2319484130E+01
 Eigenvalues of stress tensor: -0.2368629573E+01 -0.2368188869E+01 -0.2191931826E+01
 Eigenvectors (columns) of stress tensor:
  0.5818424824E+00 -0.7249067021E+00 -0.3687405577E+00
 -0.6318042437E+00 -0.1173741683E+00 -0.7661897299E+00
  0.5121354540E+00  0.6787735836E+00 -0.5262924082E+00
 Stress tensor stiffness:    1.080613
 Stress tensor polarizability:    0.925401
 
 ----------------   CP   123,     Type (3,-3)   ----------------
 Corresponding nucleus:   145(H )
 Position (Bohr):        4.138643281771   26.612277564134   32.080158166558
 Position (Angstrom):    2.190075708770   14.082610817165   16.976088623906
 Density of all electrons:  0.4098277419E+00
 Density of Alpha electrons:  0.2049138709E+00
 Density of Beta electrons:  0.2049138709E+00
 Spin density of electrons:  0.0000000000E+00
 Lagrangian kinetic energy G(r):  0.2110070307E-01
 G(r) in X,Y,Z:  0.8150537933E-02  0.6764839601E-02  0.6185325535E-02
 Hamiltonian kinetic energy K(r):  0.5950573694E+01
 Potential energy density V(r): -0.5971674397E+01
 Energy density E(r) or H(r): -0.5950573694E+01
 Laplacian of electron density: -0.2371789196E+02
 Electron localization function (ELF):  0.9989438196E+00
 Localized orbital locator (LOL):  0.9685223434E+00
 Local information entropy:  0.3775085635E-02
 Interaction region indicator (IRI):  0.7346581741E-13
 Reduced density gradient (RDG):  0.1000000000E+03
 Reduced density gradient with promolecular approximation:  0.1000000000E+03
 Sign(lambda2)*rho: -0.4098277419E+00
 Sign(lambda2)*rho with promolecular approximation: -0.2941331803E+00
 Corr. hole for alpha, ref.:   0.00000   0.00000   0.00000 : -0.1267884778E-07
 Source function, ref.:   0.00000   0.00000   0.00000 :  0.4506010820E-01
 Wavefunction value for orbital       1 :  0.7740898592E-07
 Average local ionization energy (ALIE):  0.5562409328E+00
 van der Waals potential (probe atom: C ):  0.1688823494E+26 kcal/mol
 Delta-g (under promolecular approximation):  0.2200463366E+00
 Delta-g (under Hirshfeld partition):  0.3380443980E+00
 User-defined real space function:  0.1000000000E+01
 ESP from nuclear charges:  0.8864208320E+02
 
 Note: Below information are for electron density
 
 Components of gradient in x/y/z are:
 -0.1582067810E-14  0.3108624469E-14  0.2731712426E-13
 Norm of gradient is:  0.2753891360E-13
 
 Components of Laplacian in x/y/z are:
 -0.7652639662E+01 -0.7736527946E+01 -0.8328724357E+01
 Total: -0.2371789196E+02
 
 Hessian matrix:
 -0.7652639662E+01 -0.6640814513E+00 -0.1681486326E+00
 -0.6640814513E+00 -0.7736527946E+01  0.1639575307E+00
 -0.1681486326E+00  0.1639575307E+00 -0.8328724357E+01
 Eigenvalues of Hessian: -0.8371512365E+01 -0.8358326866E+01 -0.6988052734E+01
 Eigenvectors (columns) of Hessian:
 -0.1255734389E+00 -0.6848959606E+00 -0.7177386952E+00
 -0.3691019460E+00 -0.6392775536E+00  0.6746020775E+00
  0.9208664751E+00 -0.3496308519E+00  0.1725201511E+00
 Determinant of Hessian: -0.4889668848E+03
 Ellipticity of electron density:    0.001578
 eta index:   -1.197975
 Stiffness:   -1.196088
 
 Stress tensor:
 -0.1929460991E+01 -0.1664157081E+00 -0.4110345704E-01
 -0.1664157081E+00 -0.1947661666E+01  0.3809928687E-01
 -0.4110345704E-01  0.3809928687E-01 -0.2094551740E+01
 Eigenvalues of stress tensor: -0.2105461697E+01 -0.2103772500E+01 -0.1762440200E+01
 Eigenvectors (columns) of stress tensor:
  0.6826685564E+00 -0.1448361526E+00  0.7162305013E+00
  0.6309441176E+00 -0.3776004392E+00 -0.6777369909E+00
  0.3686097701E+00  0.9145711548E+00 -0.1663924282E+00
 Stress tensor stiffness:    1.194629
 Stress tensor polarizability:    0.837080
 
 ----------------   CP   124,     Type (3,-3)   ----------------
 Corresponding nucleus:    85(H )
 Position (Bohr):       17.800889075966   22.939461120848   24.490667115332
 Position (Angstrom):    9.419824832813   12.139040055548   12.959902917245
 Density of all electrons:  0.4534221226E+00
 Density of Alpha electrons:  0.2267110613E+00
 Density of Beta electrons:  0.2267110613E+00
 Spin density of electrons:  0.0000000000E+00
 Lagrangian kinetic energy G(r):  0.4615108876E-02
 G(r) in X,Y,Z:  0.1653043042E-02  0.1394753192E-02  0.1567312642E-02
 Hamiltonian kinetic energy K(r):  0.6924511271E+01
 Potential energy density V(r): -0.6929126380E+01
 Energy density E(r) or H(r): -0.6924511271E+01
 Laplacian of electron density: -0.2767958465E+02
 Electron localization function (ELF):  0.9999637689E+00
 Localized orbital locator (LOL):  0.9940295352E+00
 Local information entropy:  0.4121160547E-02
 Interaction region indicator (IRI):  0.3282177783E-13
 Reduced density gradient (RDG):  0.1000000000E+03
 Reduced density gradient with promolecular approximation:  0.1000000000E+03
 Sign(lambda2)*rho: -0.4534221226E+00
 Sign(lambda2)*rho with promolecular approximation: -0.2988563223E+00
 Corr. hole for alpha, ref.:   0.00000   0.00000   0.00000 : -0.3868590475E-07
 Source function, ref.:   0.00000   0.00000   0.00000 :  0.5798746199E-01
 Wavefunction value for orbital       1 : -0.9370803782E-06
 Average local ionization energy (ALIE):  0.4050095263E+00
 van der Waals potential (probe atom: C ):  0.7681003529E+28 kcal/mol
 Delta-g (under promolecular approximation):  0.1012683979E+00
 Delta-g (under Hirshfeld partition):  0.1906263423E+00
 User-defined real space function:  0.1000000000E+01
 ESP from nuclear charges:  0.1032085933E+03
 
 Note: Below information are for electron density
 
 Components of gradient in x/y/z are:
  0.2268042525E-14 -0.1125835536E-13 -0.7561659632E-14
 Norm of gradient is:  0.1375039195E-13
 
 Components of Laplacian in x/y/z are:
 -0.9193558063E+01 -0.9392140647E+01 -0.9093885940E+01
 Total: -0.2767958465E+02
 
 Hessian matrix:
 -0.9193558063E+01  0.1275600341E+00  0.2998203832E+00
  0.1275600341E+00 -0.9392140647E+01  0.1493399978E+00
  0.2998203832E+00  0.1493399978E+00 -0.9093885940E+01
 Eigenvalues of Hessian: -0.9454926652E+01 -0.9447584299E+01 -0.8777073699E+01
 Eigenvectors (columns) of Hessian:
 -0.2711299598E+00  0.7394786349E+00  0.6161654757E+00
  0.9479530903E+00  0.9410658326E-01  0.3041856171E+00
 -0.1669535373E+00 -0.6665698010E+00  0.7265061712E+00
 Determinant of Hessian: -0.7840227862E+03
 Ellipticity of electron density:    0.000777
 eta index:   -1.077230
 Stiffness:   -1.076393
 
 Stress tensor:
 -0.2301695602E+01  0.3174602051E-01  0.7556763847E-01
  0.3174602051E-01 -0.2350824668E+01  0.3751032873E-01
[truncated: 1,262,883 more chars]
