# Supplementary material for: Avibactam–Cyclodextrin Inclusion Complexes: Computational and Thermodynamic Insights for Drug Delivery, Detection, and Environmental Scavenging
Source: Molecules. 2025 Aug 18;30(16):3401. doi: 10.3390/molecules30163401 (PMC12388632; doi:10.3390/molecules30163401)
Supplement: Supplementary file 1 [file molecules-30-03401-s001.zip › DFT inputs - optimized structure - NCI/NCI/yCD/CPs.pdb]

REMARK   C=(3,-3) N=(3,-1) O=(3,+1) F=(3,+3)
HETATM    1  C   CPS A   1       2.911   3.378   8.433  1.00  0.00          C 
HETATM    2  C   CPS A   1       6.231   3.708   9.568  1.00  0.00          C 
HETATM    3  C   CPS A   1       3.713   3.781   8.139  1.00  0.00          C 
HETATM    4  C   CPS A   1       5.355   3.926   9.256  1.00  0.00          C 
HETATM    5  C   CPS A   1       1.254   4.107   6.666  1.00  0.00          C 
HETATM    6  C   CPS A   1       8.066   4.739  11.901  1.00  0.00          C 
HETATM    7  C   CPS A   1       7.181   5.070  11.967  1.00  0.00          C 
HETATM    8  C   CPS A   1       2.978   4.076   5.635  1.00  0.00          C 
HETATM    9  C   CPS A   1       8.053   4.545   9.477  1.00  0.00          C 
HETATM   10  C   CPS A   1       0.630   4.775   6.951  1.00  0.00          C 
HETATM   11  C   CPS A   1       7.026   4.876   9.525  1.00  0.00          C 
HETATM   12  C   CPS A   1       2.461   4.751   6.298  1.00  0.00          C 
HETATM   13  C   CPS A   1       3.358   6.451  12.828  1.00  0.00          C 
HETATM   14  C   CPS A   1       3.355   5.008   7.500  1.00  0.00          C 
HETATM   15  C   CPS A   1      -1.558   5.693   7.805  1.00  0.00          C 
HETATM   16  C   CPS A   1       7.230   6.340  13.492  1.00  0.00          C 
HETATM   17  C   CPS A   1       6.870   5.760  10.757  1.00  0.00          C 
HETATM   18  C   CPS A   1       7.517   6.740  14.312  1.00  0.00          C 
HETATM   19  C   CPS A   1       2.837   5.645   8.202  1.00  0.00          C 
HETATM   20  C   CPS A   1      -1.024   5.802   7.034  1.00  0.00          C 
HETATM   21  C   CPS A   1       5.839   6.050  10.863  1.00  0.00          C 
HETATM   22  C   CPS A   1       5.190   5.044   6.424  1.00  0.00          C 
HETATM   23  C   CPS A   1       7.020   5.112   7.388  1.00  0.00          C 
HETATM   24  C   CPS A   1       6.753   5.687   8.257  1.00  0.00          C 
HETATM   25  C   CPS A   1       4.626   5.704   7.064  1.00  0.00          C 
HETATM   26  C   CPS A   1       3.561   7.397  12.631  1.00  0.00          C 
HETATM   27  C   CPS A   1       5.377   6.002   8.238  1.00  0.00          C 
HETATM   28  C   CPS A   1       2.859   7.136  10.505  1.00  0.00          C 
HETATM   29  C   CPS A   1       6.228   8.244  15.886  1.00  0.00          C 
HETATM   30  C   CPS A   1      -3.824   7.051   7.041  1.00  0.00          C 
HETATM   31  C   CPS A   1       4.119   7.877  13.286  1.00  0.00          C 
HETATM   32  C   CPS A   1       1.713   5.838   4.603  1.00  0.00          C 
HETATM   33  C   CPS A   1       2.214   6.045   5.532  1.00  0.00          C 
HETATM   34  C   CPS A   1       8.755   6.764  10.582  1.00  0.00          C 
HETATM   35  C   CPS A   1       7.707   7.025  10.608  1.00  0.00          C 
HETATM   36  C   CPS A   1       3.397   7.831  11.367  1.00  0.00          C 
HETATM   37  C   CPS A   1       8.025   8.033  14.030  1.00  0.00          C 
HETATM   38  C   CPS A   1       9.344   7.513  12.417  1.00  0.00          C 
HETATM   39  C   CPS A   1       8.877   8.189  14.674  1.00  0.00          C 
HETATM   40  C   CPS A   1      -0.887   7.204   6.798  1.00  0.00          C 
HETATM   41  C   CPS A   1       1.423   6.899   6.337  1.00  0.00          C 
HETATM   42  C   CPS A   1      -3.200   7.711   7.295  1.00  0.00          C 
HETATM   43  C   CPS A   1      -2.496   7.213   5.423  1.00  0.00          C 
HETATM   44  C   CPS A   1       7.552   6.844   8.212  1.00  0.00          C 
HETATM   45  C   CPS A   1      -0.609   7.703   7.714  1.00  0.00          C 
HETATM   46  C   CPS A   1       7.440   7.855  11.738  1.00  0.00          C 
HETATM   47  C   CPS A   1      -0.024   6.883   4.873  1.00  0.00          C 
HETATM   48  C   CPS A   1       6.642   9.078  15.725  1.00  0.00          C 
HETATM   49  C   CPS A   1       3.435   6.650   5.179  1.00  0.00          C 
HETATM   50  C   CPS A   1       8.513   8.172  12.595  1.00  0.00          C 
HETATM   51  C   CPS A   1       4.282   6.978   6.296  1.00  0.00          C 
HETATM   52  C   CPS A   1      -2.190   7.787   6.281  1.00  0.00          C 
HETATM   53  C   CPS A   1       0.218   7.416   5.779  1.00  0.00          C 
HETATM   54  C   CPS A   1       6.127   8.970  13.733  1.00  0.00          C 
HETATM   55  C   CPS A   1       7.003   9.114  14.345  1.00  0.00          C 
HETATM   56  C   CPS A   1       7.339   7.742   9.313  1.00  0.00          C 
HETATM   57  C   CPS A   1       5.735   6.631   4.146  1.00  0.00          C 
HETATM   58  C   CPS A   1       6.296   8.015   9.355  1.00  0.00          C 
HETATM   59  C   CPS A   1       3.765   7.659   6.956  1.00  0.00          C 
HETATM   60  C   CPS A   1       6.280   6.902   4.869  1.00  0.00          C 
HETATM   61  C   CPS A   1       1.611   9.117  10.027  1.00  0.00          C 
HETATM   62  C   CPS A   1       5.022   9.118  11.145  1.00  0.00          C 
HETATM   63  C   CPS A   1       3.953   9.232  11.089  1.00  0.00          C 
HETATM   64  C   CPS A   1      -4.107   9.346   7.724  1.00  0.00          C 
HETATM   65  C   CPS A   1       5.474   7.707   5.725  1.00  0.00          C 
HETATM   66  C   CPS A   1       3.537   9.966  13.099  1.00  0.00          C 
HETATM   67  C   CPS A   1       6.105   8.032   6.529  1.00  0.00          C 
HETATM   68  C   CPS A   1       6.226  10.769  16.546  1.00  0.00          C 
HETATM   69  C   CPS A   1       9.012   9.472  12.368  1.00  0.00          C 
HETATM   70  C   CPS A   1       1.387  10.453  12.124  1.00  0.00          C 
HETATM   71  C   CPS A   1      -2.024   9.231   5.817  1.00  0.00          C 
HETATM   72  C   CPS A   1       9.136   8.706   8.715  1.00  0.00          C 
HETATM   73  C   CPS A   1       3.635   9.640   9.693  1.00  0.00          C 
HETATM   74  C   CPS A   1       0.311   8.909   5.466  1.00  0.00          C 
HETATM   75  C   CPS A   1       3.551  10.339  12.092  1.00  0.00          C 
HETATM   76  C   CPS A   1       8.149   8.989   9.042  1.00  0.00          C 
HETATM   77  C   CPS A   1      -4.585  10.171   7.800  1.00  0.00          C 
HETATM   78  C   CPS A   1       7.583  10.477  14.035  1.00  0.00          C 
HETATM   79  C   CPS A   1       2.174   9.901   9.573  1.00  0.00          C 
HETATM   80  C   CPS A   1       6.322  11.546  17.096  1.00  0.00          C 
HETATM   81  C   CPS A   1       8.428  10.656  14.682  1.00  0.00          C 
HETATM   82  C   CPS A   1      -2.892   9.529   5.255  1.00  0.00          C 
HETATM   83  C   CPS A   1       0.494   9.450   6.382  1.00  0.00          C 
HETATM   84  C   CPS A   1       5.114   8.584   5.205  1.00  0.00          C 
HETATM   85  C   CPS A   1       8.254   9.543   9.957  1.00  0.00          C 
HETATM   86  C   CPS A   1       2.328   8.870   4.856  1.00  0.00          C 
HETATM   87  C   CPS A   1       1.918   9.967   8.533  1.00  0.00          C 
HETATM   88  C   CPS A   1      -0.947   9.330   4.913  1.00  0.00          C 
HETATM   89  C   CPS A   1       1.198   8.774   3.533  1.00  0.00          C 
HETATM   90  C   CPS A   1      -1.855  10.065   6.937  1.00  0.00          C 
HETATM   91  C   CPS A   1       7.200  10.379  11.934  1.00  0.00          C 
HETATM   92  C   CPS A   1       4.109  12.398  17.773  1.00  0.00          C 
HETATM   93  C   CPS A   1       8.051  10.522  12.582  1.00  0.00          C 
HETATM   94  C   CPS A   1       2.223  11.035  11.774  1.00  0.00          C 
HETATM   95  C   CPS A   1       1.397   9.259   4.475  1.00  0.00          C 
HETATM   96  C   CPS A   1      -3.127  11.031   8.978  1.00  0.00          C 
HETATM   97  C   CPS A   1       4.337  11.074  12.072  1.00  0.00          C 
HETATM   98  C   CPS A   1       6.564  11.448  14.291  1.00  0.00          C 
HETATM   99  C   CPS A   1       4.241  12.156  15.476  1.00  0.00          C 
HETATM  100  C   CPS A   1       7.581   9.797   8.019  1.00  0.00          C 
HETATM  101  C   CPS A   1      -5.814  11.755   9.198  1.00  0.00          C 
HETATM  102  C   CPS A   1      -3.638  11.202   8.039  1.00  0.00          C 
HETATM  103  C   CPS A   1       2.042  11.233  10.274  1.00  0.00          C 
HETATM  104  C   CPS A   1       6.800  10.200   8.391  1.00  0.00          C 
HETATM  105  C   CPS A   1       4.227  10.930   9.504  1.00  0.00          C 
HETATM  106  C   CPS A   1       2.189  11.979  12.291  1.00  0.00          C 
HETATM  107  C   CPS A   1       3.966  13.172  17.248  1.00  0.00          C 
HETATM  108  C   CPS A   1       6.143  12.698  16.295  1.00  0.00          C 
HETATM  109  C   CPS A   1      -2.591  11.288   6.940  1.00  0.00          C 
HETATM  110  C   CPS A   1       4.674  12.980  16.026  1.00  0.00          C 
HETATM  111  C   CPS A   1       1.162  11.786  10.018  1.00  0.00          C 
HETATM  112  C   CPS A   1       5.411  11.158   9.301  1.00  0.00          C 
HETATM  113  C   CPS A   1       6.930  12.615  14.992  1.00  0.00          C 
HETATM  114  C   CPS A   1      -5.292  12.542   9.234  1.00  0.00          C 
HETATM  115  C   CPS A   1       7.985  12.615  15.200  1.00  0.00          C 
HETATM  116  C   CPS A   1      -3.081  11.423   5.988  1.00  0.00          C 
HETATM  117  C   CPS A   1       8.762  11.808  12.168  1.00  0.00          C 
HETATM  118  C   CPS A   1      -4.575  13.106  11.015  1.00  0.00          C 
HETATM  119  C   CPS A   1       9.373  11.569  11.317  1.00  0.00          C 
HETATM  120  C   CPS A   1       3.230  11.853   9.655  1.00  0.00          C 
HETATM  121  C   CPS A   1       1.494  10.653   4.214  1.00  0.00          C 
HETATM  122  C   CPS A   1       6.541  13.524  16.862  1.00  0.00          C 
HETATM  123  C   CPS A   1       2.190  14.083  16.976  1.00  0.00          C 
HETATM  124  C   CPS A   1       9.420  12.139  12.960  1.00  0.00          C 
HETATM  125  C   CPS A   1      -4.402  12.504   8.119  1.00  0.00          C 
HETATM  126  C   CPS A   1      -4.444  13.612  11.814  1.00  0.00          C 
HETATM  127  C   CPS A   1       1.374  11.128   5.035  1.00  0.00          C 
HETATM  128  C   CPS A   1      -4.017  14.326  14.109  1.00  0.00          C 
HETATM  129  C   CPS A   1      -1.194  12.392   8.135  1.00  0.00          C 
HETATM  130  C   CPS A   1      -2.385  13.576  11.947  1.00  0.00          C 
HETATM  131  C   CPS A   1      -4.964  12.624   7.204  1.00  0.00          C 
HETATM  132  C   CPS A   1       0.499  14.070  14.743  1.00  0.00          C 
HETATM  133  C   CPS A   1       4.887  13.260  13.327  1.00  0.00          C 
HETATM  134  C   CPS A   1       1.505  14.718  17.166  1.00  0.00          C 
HETATM  135  C   CPS A   1      -1.682  12.487   7.178  1.00  0.00          C 
HETATM  136  C   CPS A   1       0.637  12.111   6.475  1.00  0.00          C 
HETATM  137  C   CPS A   1      -1.673  14.854  15.167  1.00  0.00          C 
HETATM  138  C   CPS A   1       7.880  12.842  11.763  1.00  0.00          C 
HETATM  139  C   CPS A   1       4.551  14.240  15.199  1.00  0.00          C 
HETATM  140  C   CPS A   1      -0.981  15.056  15.791  1.00  0.00          C 
HETATM  141  C   CPS A   1       6.709  13.762  14.191  1.00  0.00          C 
HETATM  142  C   CPS A   1       7.493  13.223  12.545  1.00  0.00          C 
HETATM  143  C   CPS A   1      -3.278  14.913  14.070  1.00  0.00          C 
HETATM  144  C   CPS A   1      -3.186  14.267  11.718  1.00  0.00          C 
HETATM  145  C   CPS A   1      -0.902  12.257   5.182  1.00  0.00          C 
HETATM  146  C   CPS A   1      -2.816  13.677   9.478  1.00  0.00          C 
HETATM  147  C   CPS A   1       3.169  14.482  14.941  1.00  0.00          C 
HETATM  148  C   CPS A   1       1.044  12.672   7.133  1.00  0.00          C 
HETATM  149  C   CPS A   1       3.551  13.169   9.898  1.00  0.00          C 
HETATM  150  C   CPS A   1       5.323  14.068  13.894  1.00  0.00          C 
HETATM  151  C   CPS A   1      -0.608  12.699   6.116  1.00  0.00          C 
HETATM  152  C   CPS A   1       0.251  15.068  15.087  1.00  0.00          C 
HETATM  153  C   CPS A   1      -3.457  13.696   8.224  1.00  0.00          C 
HETATM  154  C   CPS A   1       1.337  15.553  16.033  1.00  0.00          C 
HETATM  155  C   CPS A   1       4.970  15.067  15.749  1.00  0.00          C 
HETATM  156  C   CPS A   1      -2.514  13.665   7.178  1.00  0.00          C 
HETATM  157  C   CPS A   1      -3.171  15.389  12.732  1.00  0.00          C 
HETATM  158  C   CPS A   1      -2.946  14.819  10.325  1.00  0.00          C 
HETATM  159  C   CPS A   1      -0.791  15.416  12.979  1.00  0.00          C 
HETATM  160  C   CPS A   1       1.554  13.940   8.454  1.00  0.00          C 
HETATM  161  C   CPS A   1       1.854  15.133  12.837  1.00  0.00          C 
HETATM  162  C   CPS A   1       2.654  15.755  15.288  1.00  0.00          C 
HETATM  163  C   CPS A   1      -4.005  14.612   8.094  1.00  0.00          C 
HETATM  164  C   CPS A   1      -0.497  13.761   5.962  1.00  0.00          C 
HETATM  165  C   CPS A   1      -0.827  15.077  10.457  1.00  0.00          C 
HETATM  166  C   CPS A   1       1.035  16.519  16.404  1.00  0.00          C 
HETATM  167  C   CPS A   1      -3.995  16.054  12.517  1.00  0.00          C 
HETATM  168  C   CPS A   1       3.807  13.741   7.389  1.00  0.00          C 
HETATM  169  C   CPS A   1       3.021  14.194   8.556  1.00  0.00          C 
HETATM  170  C   CPS A   1       0.179  15.980  13.869  1.00  0.00          C 
HETATM  171  C   CPS A   1      -3.805  15.405  10.031  1.00  0.00          C 
HETATM  172  C   CPS A   1       3.353  16.271  15.923  1.00  0.00          C 
HETATM  173  C   CPS A   1       5.348  15.300  13.021  1.00  0.00          C 
HETATM  174  C   CPS A   1       5.883  15.069  12.111  1.00  0.00          C 
HETATM  175  C   CPS A   1      -1.893  16.210  12.613  1.00  0.00          C 
HETATM  176  C   CPS A   1       4.345  15.560  12.753  1.00  0.00          C 
HETATM  177  C   CPS A   1       1.542  16.103  13.197  1.00  0.00          C 
HETATM  178  C   CPS A   1      -1.697  15.692  10.281  1.00  0.00          C 
HETATM  179  C   CPS A   1       2.487  16.586  14.167  1.00  0.00          C 
HETATM  180  C   CPS A   1      -0.143  16.961  14.185  1.00  0.00          C 
HETATM  181  C   CPS A   1      -1.956  17.080  13.242  1.00  0.00          C 
HETATM  182  C   CPS A   1       6.805  16.231  13.874  1.00  0.00          C 
HETATM  183  C   CPS A   1      -1.493  15.697   8.172  1.00  0.00          C 
HETATM  184  C   CPS A   1       5.908  16.440  13.665  1.00  0.00          C 
HETATM  185  C   CPS A   1      -1.782  16.709  11.296  1.00  0.00          C 
HETATM  186  C   CPS A   1       3.398  15.510   9.127  1.00  0.00          C 
HETATM  187  C   CPS A   1      -1.545  16.419   8.964  1.00  0.00          C 
HETATM  188  C   CPS A   1       0.754  16.821  11.371  1.00  0.00          C 
HETATM  189  C   CPS A   1       2.837  16.494  10.725  1.00  0.00          C 
HETATM  190  C   CPS A   1       1.541  17.091  12.051  1.00  0.00          C 
HETATM  191  C   CPS A   1      -2.416  17.039   8.800  1.00  0.00          C 
HETATM  192  C   CPS A   1       2.789  17.182  11.379  1.00  0.00          C 
HETATM  193  C   CPS A   1      -0.352  17.191   8.890  1.00  0.00          C 
HETATM  194  C   CPS A   1       1.319  18.071  12.442  1.00  0.00          C 
HETATM  195  C   CPS A   1      -0.423  17.874   9.539  1.00  0.00          C 
HETATM  196  N   CPS A   1       3.057   3.455   8.378  1.00  0.00          N 
HETATM  197  N   CPS A   1       5.515   3.890   9.312  1.00  0.00          N 
HETATM  198  N   CPS A   1       4.755   3.885   8.857  1.00  0.00          N 
HETATM  199  N   CPS A   1       7.902   4.802  11.910  1.00  0.00          N 
HETATM  200  N   CPS A   1       6.722   4.461   9.537  1.00  0.00          N 
HETATM  201  O   CPS A   1       4.901   4.603   8.611  1.00  0.00          O 
HETATM  202  N   CPS A   1       3.474   4.560   7.731  1.00  0.00          N 
HETATM  203  N   CPS A   1       0.746   4.657   6.899  1.00  0.00          N 
HETATM  204  N   CPS A   1       7.700   4.659   9.494  1.00  0.00          N 
HETATM  205  N   CPS A   1       2.015   4.533   6.437  1.00  0.00          N 
HETATM  206  N   CPS A   1       2.801   4.308   5.862  1.00  0.00          N 
HETATM  207  N   CPS A   1       7.233   5.899  12.933  1.00  0.00          N 
HETATM  208  N   CPS A   1       0.044   5.156   6.988  1.00  0.00          N 
HETATM  209  N   CPS A   1       7.000   5.508  11.189  1.00  0.00          N 
HETATM  210  N   CPS A   1       2.905   4.879   6.897  1.00  0.00          N 
HETATM  211  N   CPS A   1       6.947   5.312  10.138  1.00  0.00          N 
HETATM  212  N   CPS A   1      -1.461   5.716   7.664  1.00  0.00          N 
HETATM  213  N   CPS A   1       7.283   6.416  13.638  1.00  0.00          N 
HETATM  214  N   CPS A   1       3.408   6.682  12.779  1.00  0.00          N 
HETATM  215  N   CPS A   1       3.014   5.426   7.963  1.00  0.00          N 
HETATM  216  N   CPS A   1       6.885   5.282   8.907  1.00  0.00          N 
HETATM  217  N   CPS A   1       6.191   5.951  10.827  1.00  0.00          N 
HETATM  218  N   CPS A   1       3.992   5.354   7.285  1.00  0.00          N 
HETATM  219  O   CPS A   1       0.492   5.781   6.773  1.00  0.00          O 
HETATM  220  O   CPS A   1       7.325   6.541  12.489  1.00  0.00          O 
HETATM  221  N   CPS A   1       6.929   5.305   7.677  1.00  0.00          N 
HETATM  222  N   CPS A   1       5.000   5.268   6.643  1.00  0.00          N 
HETATM  223  N   CPS A   1       2.339   5.391   5.932  1.00  0.00          N 
HETATM  224  N   CPS A   1       2.895   6.292   9.168  1.00  0.00          N 
HETATM  225  N   CPS A   1       4.858   6.738  11.317  1.00  0.00          N 
HETATM  226  N   CPS A   1       6.254   5.801   8.235  1.00  0.00          N 
HETATM  227  O   CPS A   1       4.629   6.494   9.997  1.00  0.00          O 
HETATM  228  N   CPS A   1       7.288   6.388  10.684  1.00  0.00          N 
HETATM  229  N   CPS A   1       4.911   5.807   7.477  1.00  0.00          N 
HETATM  230  O   CPS A   1       3.884   6.440   9.182  1.00  0.00          O 
HETATM  231  N   CPS A   1       4.108   6.580   9.350  1.00  0.00          N 
HETATM  232  O   CPS A   1       3.399   5.849   6.326  1.00  0.00          O 
HETATM  233  O   CPS A   1       7.204   6.317   9.466  1.00  0.00          O 
HETATM  234  N   CPS A   1       7.834   7.560  14.117  1.00  0.00          N 
HETATM  235  N   CPS A   1       3.983   7.760  13.124  1.00  0.00          N 
HETATM  236  N   CPS A   1       7.032   6.119   8.258  1.00  0.00          N 
HETATM  237  N   CPS A   1      -0.944   6.697   6.891  1.00  0.00          N 
HETATM  238  N   CPS A   1       1.879   5.910   4.914  1.00  0.00          N 
HETATM  239  N   CPS A   1      -3.709   7.170   7.084  1.00  0.00          N 
HETATM  240  N   CPS A   1       6.304   8.396  15.854  1.00  0.00          N 
HETATM  241  N   CPS A   1       3.465   7.669  11.836  1.00  0.00          N 
HETATM  242  N   CPS A   1       3.213   7.593  11.077  1.00  0.00          N 
HETATM  243  N   CPS A   1       8.397   6.855  10.594  1.00  0.00          N 
HETATM  244  N   CPS A   1       1.919   6.362   5.812  1.00  0.00          N 
HETATM  245  N   CPS A   1       4.453   6.344   6.679  1.00  0.00          N 
HETATM  246  N   CPS A   1       2.663   6.270   5.425  1.00  0.00          N 
HETATM  247  O   CPS A   1       5.468   7.545  11.264  1.00  0.00          O 
HETATM  248  N   CPS A   1       8.585   8.136  14.454  1.00  0.00          N 
HETATM  249  N   CPS A   1       7.628   7.325  11.018  1.00  0.00          N 
HETATM  250  F   CPS A   1       4.900   7.352   9.919  1.00  0.00          F 
HETATM  251  N   CPS A   1       5.102   8.379  13.450  1.00  0.00          N 
HETATM  252  N   CPS A   1       9.066   7.732  12.473  1.00  0.00          N 
HETATM  253  N   CPS A   1      -0.704   7.531   7.402  1.00  0.00          N 
HETATM  254  N   CPS A   1       8.254   8.102  13.321  1.00  0.00          N 
HETATM  255  O   CPS A   1       4.721   7.550   9.557  1.00  0.00          O 
HETATM  256  N   CPS A   1      -1.537   7.496   6.542  1.00  0.00          N 
HETATM  257  N   CPS A   1      -0.332   7.306   6.288  1.00  0.00          N 
HETATM  258  N   CPS A   1       7.523   7.389   9.956  1.00  0.00          N 
HETATM  259  N   CPS A   1      -2.394   7.408   5.716  1.00  0.00          N 
HETATM  260  O   CPS A   1       3.580   7.495   8.565  1.00  0.00          O 
HETATM  261  N   CPS A   1       7.516   8.569  14.186  1.00  0.00          N 
HETATM  262  N   CPS A   1      -2.562   7.753   6.645  1.00  0.00          N 
HETATM  263  N   CPS A   1       0.061   7.063   5.182  1.00  0.00          N 
HETATM  264  N   CPS A   1       8.135   8.054  12.273  1.00  0.00          N 
HETATM  265  N   CPS A   1       0.657   7.223   5.965  1.00  0.00          N 
HETATM  266  N   CPS A   1       3.963   6.847   5.899  1.00  0.00          N 
HETATM  267  F   CPS A   1       4.256   7.682   8.718  1.00  0.00          F 
HETATM  268  N   CPS A   1       7.409   7.402   8.920  1.00  0.00          N 
HETATM  269  O   CPS A   1       6.165   7.113   7.324  1.00  0.00          O 
HETATM  270  N   CPS A   1       6.870   9.091  14.844  1.00  0.00          N 
HETATM  271  N   CPS A   1       2.266   8.380  10.207  1.00  0.00          N 
HETATM  272  N   CPS A   1       3.669   8.551  11.226  1.00  0.00          N 
HETATM  273  N   CPS A   1       6.427   9.018  13.944  1.00  0.00          N 
HETATM  274  O   CPS A   1       4.472   7.827   8.659  1.00  0.00          O 
HETATM  275  O   CPS A   1       5.199   8.879  12.665  1.00  0.00          O 
HETATM  276  N   CPS A   1       3.939   7.426   6.730  1.00  0.00          N 
HETATM  277  O   CPS A   1       2.590   8.577  10.291  1.00  0.00          O 
HETATM  278  N   CPS A   1       6.652   7.919   9.341  1.00  0.00          N 
HETATM  279  O   CPS A   1       4.851   9.200  13.239  1.00  0.00          O 
HETATM  280  N   CPS A   1       6.029   8.595  11.395  1.00  0.00          N 
HETATM  281  N   CPS A   1       5.834   6.684   4.282  1.00  0.00          N 
HETATM  282  O   CPS A   1       5.782   8.907  12.335  1.00  0.00          O 
HETATM  283  O   CPS A   1       6.073   8.446  10.736  1.00  0.00          O 
HETATM  284  N   CPS A   1       5.499   9.011  12.495  1.00  0.00          N 
HETATM  285  N   CPS A   1      -3.781   8.769   7.552  1.00  0.00          N 
HETATM  286  N   CPS A   1       8.674   8.657  12.514  1.00  0.00          N 
HETATM  287  N   CPS A   1       4.893   7.339   5.997  1.00  0.00          N 
HETATM  288  N   CPS A   1       6.669   7.498   7.198  1.00  0.00          N 
HETATM  289  N   CPS A   1       4.930   9.419  13.251  1.00  0.00          N 
HETATM  290  N   CPS A   1       5.636   8.556  10.235  1.00  0.00          N 
HETATM  291  N   CPS A   1       6.368  10.163  16.241  1.00  0.00          N 
HETATM  292  O   CPS A   1      -0.919   8.293   5.852  1.00  0.00          O 
HETATM  293  N   CPS A   1      -2.101   8.505   6.064  1.00  0.00          N 
HETATM  294  O   CPS A   1       8.019   9.301  13.339  1.00  0.00          O 
HETATM  295  N   CPS A   1       5.752   7.411   5.407  1.00  0.00          N 
HETATM  296  O   CPS A   1       2.284   7.803   5.308  1.00  0.00          O 
HETATM  297  N   CPS A   1       0.271   8.168   5.621  1.00  0.00          N 
HETATM  298  N   CPS A   1       4.658   9.157  11.126  1.00  0.00          N 
HETATM  299  N   CPS A   1       3.805   8.442   8.110  1.00  0.00          N 
HETATM  300  O   CPS A   1       2.314   8.549   7.595  1.00  0.00          O 
HETATM  301  N   CPS A   1       7.290   9.796  14.194  1.00  0.00          N 
HETATM  302  N   CPS A   1       7.756   8.377   9.170  1.00  0.00          N 
HETATM  303  N   CPS A   1      -4.191   9.496   7.738  1.00  0.00          N 
HETATM  304  N   CPS A   1       1.805   9.385   9.876  1.00  0.00          N 
HETATM  305  N   CPS A   1       5.892   7.920   6.257  1.00  0.00          N 
HETATM  306  N   CPS A   1       2.742   7.947   4.980  1.00  0.00          N 
HETATM  307  O   CPS A   1      -3.139   9.308   7.328  1.00  0.00          O 
HETATM  308  N   CPS A   1       3.815   9.406  10.518  1.00  0.00          N 
HETATM  309  O   CPS A   1       6.243   9.441  11.572  1.00  0.00          O 
HETATM  310  N   CPS A   1       3.541  10.093  12.744  1.00  0.00          N 
HETATM  311  O   CPS A   1       8.245   9.067  11.002  1.00  0.00          O 
HETATM  312  N   CPS A   1       3.735   9.795  11.604  1.00  0.00          N 
HETATM  313  O   CPS A   1       6.916   8.283   7.440  1.00  0.00          O 
HETATM  314  N   CPS A   1       6.243  10.912  16.642  1.00  0.00          N 
HETATM  315  O   CPS A   1       6.436  10.590  15.544  1.00  0.00          O 
HETATM  316  N   CPS A   1       6.130   9.679  11.565  1.00  0.00          N 
HETATM  317  O   CPS A   1       5.287  10.289  13.297  1.00  0.00          O 
HETATM  318  O   CPS A   1       5.567   9.220   9.451  1.00  0.00          O 
HETATM  319  F   CPS A   1       5.653  10.120  12.586  1.00  0.00          F 
HETATM  320  N   CPS A   1       5.237   8.278   5.382  1.00  0.00          N 
HETATM  321  N   CPS A   1       8.794   8.802   8.826  1.00  0.00          N 
HETATM  322  N   CPS A   1       8.564   9.469  10.936  1.00  0.00          N 
HETATM  323  N   CPS A   1       2.769   9.801   9.633  1.00  0.00          N 
HETATM  324  N   CPS A   1      -1.615   9.263   5.503  1.00  0.00          N 
HETATM  325  N   CPS A   1       1.681  10.655  11.999  1.00  0.00          N 
HETATM  326  N   CPS A   1       6.700   8.738   7.140  1.00  0.00          N 
HETATM  327  F   CPS A   1       6.508   9.686  10.503  1.00  0.00          F 
HETATM  328  N   CPS A   1      -0.156   9.056   5.277  1.00  0.00          N 
HETATM  329  N   CPS A   1       8.139  10.598  14.462  1.00  0.00          N 
HETATM  330  N   CPS A   1      -1.968   9.545   6.214  1.00  0.00          N 
HETATM  331  N   CPS A   1      -2.602   9.432   5.444  1.00  0.00          N 
HETATM  332  N   CPS A   1       0.429   9.265   6.071  1.00  0.00          N 
HETATM  333  O   CPS A   1       2.970  10.279  10.770  1.00  0.00          O 
HETATM  334  N   CPS A   1       8.214   9.354   9.642  1.00  0.00          N 
HETATM  335  N   CPS A   1       8.393  10.127  12.513  1.00  0.00          N 
HETATM  336  N   CPS A   1       2.009   9.947   8.891  1.00  0.00          N 
HETATM  337  N   CPS A   1       2.884  10.681  11.924  1.00  0.00          N 
HETATM  338  N   CPS A   1       7.818  10.501  13.302  1.00  0.00          N 
HETATM  339  N   CPS A   1       1.207   9.695   7.468  1.00  0.00          N 
HETATM  340  N   CPS A   1       7.227  10.839  14.134  1.00  0.00          N 
HETATM  341  N   CPS A   1       0.859   9.091   4.955  1.00  0.00          N 
HETATM  342  N   CPS A   1       7.930   9.283   8.676  1.00  0.00          N 
HETATM  343  N   CPS A   1       2.008   9.006   4.727  1.00  0.00          N 
HETATM  344  N   CPS A   1       7.491  10.425  12.155  1.00  0.00          N 
HETATM  345  N   CPS A   1       4.061  10.816  12.075  1.00  0.00          N 
HETATM  346  N   CPS A   1       1.266   8.943   3.859  1.00  0.00          N 
HETATM  347  O   CPS A   1       6.100  10.328  10.957  1.00  0.00          O 
HETATM  348  N   CPS A   1       2.099  10.557   9.918  1.00  0.00          N 
HETATM  349  O   CPS A   1       5.786  10.844  12.476  1.00  0.00          O 
HETATM  350  N   CPS A   1      -3.974  10.818   7.948  1.00  0.00          N 
HETATM  351  N   CPS A   1       4.084  12.538  17.674  1.00  0.00          N 
HETATM  352  N   CPS A   1       3.973  10.389   9.591  1.00  0.00          N 
HETATM  353  N   CPS A   1       5.272  11.207  13.087  1.00  0.00          N 
HETATM  354  O   CPS A   1       6.818  10.299  10.404  1.00  0.00          O 
HETATM  355  N   CPS A   1      -3.302  11.089   8.654  1.00  0.00          N 
HETATM  356  N   CPS A   1       2.142  11.136  11.041  1.00  0.00          N 
HETATM  357  O   CPS A   1       3.059  10.728   9.754  1.00  0.00          O 
HETATM  358  N   CPS A   1       6.380  10.671  10.810  1.00  0.00          N 
HETATM  359  N   CPS A   1       6.204  12.269  16.572  1.00  0.00          N 
HETATM  360  O   CPS A   1       1.143  10.456   7.411  1.00  0.00          O 
HETATM  361  N   CPS A   1       2.203  11.648  12.108  1.00  0.00          N 
HETATM  362  N   CPS A   1       6.942  10.125   8.327  1.00  0.00          N 
HETATM  363  N   CPS A   1      -2.331  10.845   6.923  1.00  0.00          N 
HETATM  364  N   CPS A   1       4.389  12.438  15.666  1.00  0.00          N 
HETATM  365  N   CPS A   1      -5.717  11.898   9.202  1.00  0.00          N 
HETATM  366  N   CPS A   1       1.427   9.771   4.396  1.00  0.00          N 
HETATM  367  N   CPS A   1       8.411  11.182  12.377  1.00  0.00          N 
HETATM  368  O   CPS A   1       5.112  11.769  13.079  1.00  0.00          O 
HETATM  369  O   CPS A   1      -0.225  10.630   6.578  1.00  0.00          O 
HETATM  370  N   CPS A   1      -3.118  11.243   7.491  1.00  0.00          N 
HETATM  371  N   CPS A   1       6.285  10.522   8.729  1.00  0.00          N 
HETATM  372  N   CPS A   1       0.573  10.570   6.319  1.00  0.00          N 
HETATM  373  N   CPS A   1       1.288  10.876   7.684  1.00  0.00          N 
HETATM  374  N   CPS A   1       6.811  12.188  14.735  1.00  0.00          N 
HETATM  375  N   CPS A   1       4.629  11.007   9.434  1.00  0.00          N 
HETATM  376  N   CPS A   1       1.462  11.599  10.104  1.00  0.00          N 
HETATM  377  N   CPS A   1       2.504  11.480  10.043  1.00  0.00          N 
HETATM  378  O   CPS A   1       0.742  10.586   5.947  1.00  0.00          O 
HETATM  379  N   CPS A   1       5.410  12.836  16.160  1.00  0.00          N 
HETATM  380  N   CPS A   1       4.423  13.041  16.473  1.00  0.00          N 
HETATM  381  N   CPS A   1       3.858  11.290   9.573  1.00  0.00          N 
HETATM  382  N   CPS A   1       6.517  12.653  15.653  1.00  0.00          N 
HETATM  383  N   CPS A   1      -4.020  11.850   8.083  1.00  0.00          N 
HETATM  384  N   CPS A   1       4.598  12.164  12.742  1.00  0.00          N 
HETATM  385  O   CPS A   1       6.572  11.468  10.827  1.00  0.00          O 
HETATM  386  N   CPS A   1      -2.912  11.374   6.312  1.00  0.00          N 
HETATM  387  O   CPS A   1      -1.052  10.954   5.501  1.00  0.00          O 
HETATM  388  F   CPS A   1      -0.201  10.886   5.481  1.00  0.00          F 
HETATM  389  N   CPS A   1       7.634  12.613  15.128  1.00  0.00          N 
HETATM  390  N   CPS A   1       2.835  13.745  17.068  1.00  0.00          N 
HETATM  391  O   CPS A   1       7.303  12.154  13.102  1.00  0.00          O 
HETATM  392  N   CPS A   1       6.405  13.242  16.668  1.00  0.00          N 
HETATM  393  N   CPS A   1      -0.924  10.988   5.221  1.00  0.00          N 
HETATM  394  O   CPS A   1       1.437  11.560   8.241  1.00  0.00          O 
HETATM  395  N   CPS A   1      -4.817  12.895  10.365  1.00  0.00          N 
HETATM  396  N   CPS A   1       9.161  11.650  11.608  1.00  0.00          N 
HETATM  397  N   CPS A   1      -4.548  13.198  11.158  1.00  0.00          N 
HETATM  398  N   CPS A   1      -4.726  12.506   8.523  1.00  0.00          N 
HETATM  399  O   CPS A   1      -0.229  11.036   4.988  1.00  0.00          O 
HETATM  400  N   CPS A   1       9.188  12.026  12.688  1.00  0.00          N 
HETATM  401  N   CPS A   1      -2.129  11.887   7.060  1.00  0.00          N 
HETATM  402  O   CPS A   1       2.945  13.057  13.329  1.00  0.00          O 
HETATM  403  N   CPS A   1       2.711  13.121  13.373  1.00  0.00          N 
HETATM  404  N   CPS A   1       2.066  14.199  17.007  1.00  0.00          N 
HETATM  405  N   CPS A   1       6.827  13.028  14.698  1.00  0.00          N 
HETATM  406  O   CPS A   1       3.020  13.950  16.365  1.00  0.00          O 
HETATM  407  N   CPS A   1       6.540  11.960  10.593  1.00  0.00          N 
HETATM  408  N   CPS A   1       1.396  11.039   4.888  1.00  0.00          N 
HETATM  409  N   CPS A   1       8.435  12.183  12.036  1.00  0.00          N 
HETATM  410  N   CPS A   1       4.608  13.611  15.614  1.00  0.00          N 
HETATM  411  O   CPS A   1      -4.132  13.166  10.090  1.00  0.00          O 
HETATM  412  O   CPS A   1       5.713  13.393  15.102  1.00  0.00          O 
HETATM  413  N   CPS A   1      -4.773  12.583   7.517  1.00  0.00          N 
HETATM  414  O   CPS A   1      -3.057  12.457   7.610  1.00  0.00          O 
HETATM  415  O   CPS A   1       2.433  13.384  13.175  1.00  0.00          O 
HETATM  416  N   CPS A   1       1.116  11.487   5.549  1.00  0.00          N 
HETATM  417  N   CPS A   1      -3.883  14.433  14.099  1.00  0.00          N 
HETATM  418  N   CPS A   1      -1.362  12.426   7.810  1.00  0.00          N 
HETATM  419  N   CPS A   1       3.376  12.461   9.761  1.00  0.00          N 
HETATM  420  N   CPS A   1      -2.660  13.813  11.868  1.00  0.00          N 
HETATM  421  O   CPS A   1       4.252  13.054  11.807  1.00  0.00          O 
HETATM  422  N   CPS A   1       2.030  13.547  12.587  1.00  0.00          N 
HETATM  423  N   CPS A   1      -3.645  14.025  11.740  1.00  0.00          N 
HETATM  424  N   CPS A   1      -3.928  13.088   8.180  1.00  0.00          N 
HETATM  425  N   CPS A   1       0.412  14.414  14.861  1.00  0.00          N 
HETATM  426  N   CPS A   1       5.037  13.534  13.521  1.00  0.00          N 
HETATM  427  N   CPS A   1       4.270  13.162  11.795  1.00  0.00          N 
HETATM  428  N   CPS A   1      -1.545  14.890  15.277  1.00  0.00          N 
HETATM  429  N   CPS A   1      -2.246  14.868  14.759  1.00  0.00          N 
HETATM  430  N   CPS A   1      -1.137  12.593   6.636  1.00  0.00          N 
HETATM  431  N   CPS A   1       7.565  13.151  12.405  1.00  0.00          N 
HETATM  432  N   CPS A   1       7.211  13.406  13.132  1.00  0.00          N 
HETATM  433  N   CPS A   1       4.054  14.344  15.110  1.00  0.00          N 
HETATM  434  N   CPS A   1      -1.997  12.910   7.188  1.00  0.00          N 
HETATM  435  N   CPS A   1       4.938  14.154  14.547  1.00  0.00          N 
HETATM  436  N   CPS A   1      -0.158  12.494   6.256  1.00  0.00          N 
HETATM  437  N   CPS A   1       0.969  12.574   7.014  1.00  0.00          N 
HETATM  438  N   CPS A   1       5.825  13.944  14.016  1.00  0.00          N 
HETATM  439  N   CPS A   1      -0.802  12.406   5.504  1.00  0.00          N 
HETATM  440  N   CPS A   1      -0.204  15.064  15.332  1.00  0.00          N 
HETATM  441  F   CPS A   1       3.208  13.801  12.167  1.00  0.00          F 
HETATM  442  N   CPS A   1       1.409  15.237  16.436  1.00  0.00          N 
HETATM  443  O   CPS A   1       2.440  13.843  11.767  1.00  0.00          O 
HETATM  444  N   CPS A   1      -3.226  13.703   8.680  1.00  0.00          N 
HETATM  445  O   CPS A   1      -1.725  15.055  14.148  1.00  0.00          O 
HETATM  446  N   CPS A   1       4.825  14.788  15.563  1.00  0.00          N 
HETATM  447  N   CPS A   1      -3.179  14.824  12.227  1.00  0.00          N 
HETATM  448  O   CPS A   1       4.454  13.769  11.646  1.00  0.00          O 
HETATM  449  N   CPS A   1       0.797  15.308  15.564  1.00  0.00          N 
HETATM  450  N   CPS A   1      -3.102  13.666   7.850  1.00  0.00          N 
HETATM  451  N   CPS A   1      -3.068  14.542  11.027  1.00  0.00          N 
HETATM  452  N   CPS A   1       1.243  13.126   7.601  1.00  0.00          N 
HETATM  453  N   CPS A   1      -3.216  15.207  13.213  1.00  0.00          N 
HETATM  454  N   CPS A   1      -2.908  14.417  10.006  1.00  0.00          N 
HETATM  455  N   CPS A   1       2.857  15.298  15.161  1.00  0.00          N 
HETATM  456  N   CPS A   1       3.254  13.704   9.159  1.00  0.00          N 
HETATM  457  N   CPS A   1       0.215  15.519  14.484  1.00  0.00          N 
HETATM  458  N   CPS A   1       1.981  15.641  15.660  1.00  0.00          N 
HETATM  459  N   CPS A   1      -3.820  14.307   8.140  1.00  0.00          N 
HETATM  460  N   CPS A   1       5.344  14.706  13.456  1.00  0.00          N 
HETATM  461  N   CPS A   1      -0.534  13.396   6.019  1.00  0.00          N 
HETATM  462  N   CPS A   1       4.584  14.269  11.218  1.00  0.00          N 
HETATM  463  N   CPS A   1       1.139  16.188  16.276  1.00  0.00          N 
HETATM  464  N   CPS A   1      -3.714  15.827  12.591  1.00  0.00          N 
HETATM  465  O   CPS A   1       1.391  15.836  14.612  1.00  0.00          O 
HETATM  466  N   CPS A   1      -3.512  15.203  10.128  1.00  0.00          N 
HETATM  467  N   CPS A   1      -2.532  15.784  12.674  1.00  0.00          N 
HETATM  468  N   CPS A   1       2.445  14.090   8.519  1.00  0.00          N 
HETATM  469  N   CPS A   1       0.238  14.655   9.557  1.00  0.00          N 
HETATM  470  N   CPS A   1      -0.180  15.793  13.546  1.00  0.00          N 
HETATM  471  O   CPS A   1      -2.459  15.503  11.490  1.00  0.00          O 
HETATM  472  N   CPS A   1       1.748  15.464  12.963  1.00  0.00          N 
HETATM  473  O   CPS A   1      -0.389  14.370   7.908  1.00  0.00          O 
HETATM  474  N   CPS A   1      -2.318  15.256  10.303  1.00  0.00          N 
HETATM  475  N   CPS A   1       3.121  16.097  15.710  1.00  0.00          N 
HETATM  476  O   CPS A   1       3.657  15.505  13.746  1.00  0.00          O 
HETATM  477  N   CPS A   1       3.332  14.013   8.100  1.00  0.00          N 
HETATM  478  O   CPS A   1      -2.157  14.754   8.430  1.00  0.00          O 
HETATM  479  O   CPS A   1       4.343  14.715  11.074  1.00  0.00          O 
HETATM  480  N   CPS A   1      -1.486  15.935  12.749  1.00  0.00          N 
HETATM  481  N   CPS A   1       2.581  16.040  14.868  1.00  0.00          N 
HETATM  482  N   CPS A   1      -1.124  15.287  10.400  1.00  0.00          N 
HETATM  483  N   CPS A   1       5.702  15.149  12.428  1.00  0.00          N 
HETATM  484  N   CPS A   1       0.863  16.040  13.528  1.00  0.00          N 
HETATM  485  N   CPS A   1      -1.906  14.861   7.806  1.00  0.00          N 
HETATM  486  N   CPS A   1       4.684  15.472  12.846  1.00  0.00          N 
HETATM  487  N   CPS A   1       3.168  14.710   8.785  1.00  0.00          N 
HETATM  488  N   CPS A   1       3.625  15.966  13.399  1.00  0.00          N 
HETATM  489  N   CPS A   1       5.564  15.703  13.259  1.00  0.00          N 
HETATM  490  O   CPS A   1       0.283  15.234   9.180  1.00  0.00          O 
HETATM  491  N   CPS A   1      -0.036  16.626  14.075  1.00  0.00          N 
HETATM  492  N   CPS A   1       1.880  16.267  13.563  1.00  0.00          N 
HETATM  493  N   CPS A   1      -1.847  16.372  12.122  1.00  0.00          N 
HETATM  494  N   CPS A   1      -1.734  16.051  10.663  1.00  0.00          N 
HETATM  495  N   CPS A   1      -1.932  16.790  13.033  1.00  0.00          N 
HETATM  496  O   CPS A   1      -0.254  16.447  11.826  1.00  0.00          O 
HETATM  497  O   CPS A   1       3.369  16.278  12.736  1.00  0.00          O 
HETATM  498  N   CPS A   1      -1.618  16.068   9.614  1.00  0.00          N 
HETATM  499  N   CPS A   1       6.638  16.267  13.833  1.00  0.00          N 
HETATM  500  N   CPS A   1       0.685  15.602   8.779  1.00  0.00          N 
HETATM  501  N   CPS A   1       3.726  16.225  12.204  1.00  0.00          N 
HETATM  502  N   CPS A   1       1.548  16.610  12.614  1.00  0.00          N 
HETATM  503  N   CPS A   1      -1.508  15.943   8.443  1.00  0.00          N 
HETATM  504  N   CPS A   1      -0.281  16.791  11.386  1.00  0.00          N 
HETATM  505  N   CPS A   1       3.022  16.114  10.144  1.00  0.00          N 
HETATM  506  N   CPS A   1       1.026  16.911  11.603  1.00  0.00          N 
HETATM  507  N   CPS A   1       2.825  16.617  10.845  1.00  0.00          N 
HETATM  508  O   CPS A   1      -0.187  16.937  10.603  1.00  0.00          O 
HETATM  509  O   CPS A   1       1.519  16.454   9.534  1.00  0.00          O 
HETATM  510  N   CPS A   1       1.993  17.110  11.803  1.00  0.00          N 
HETATM  511  N   CPS A   1      -1.116  16.706   8.952  1.00  0.00          N 
HETATM  512  N   CPS A   1      -2.113  16.827   8.859  1.00  0.00          N 
HETATM  513  N   CPS A   1       0.265  16.989  10.379  1.00  0.00          N 
HETATM  514  N   CPS A   1       1.398  17.732  12.308  1.00  0.00          N 
HETATM  515  N   CPS A   1      -0.412  17.746   9.419  1.00  0.00          N 
