# Supplementary material for: Avibactam–Cyclodextrin Inclusion Complexes: Computational and Thermodynamic Insights for Drug Delivery, Detection, and Environmental Scavenging
Source: Molecules. 2025 Aug 18;30(16):3401. doi: 10.3390/molecules30163401 (PMC12388632; doi:10.3390/molecules30163401)
Supplement: Supplementary file 1 [file molecules-30-03401-s001.zip › DFT inputs - optimized structure - NCI/NCI/yCD/func1.cub]

 Generated by Multiwfn
 Totally      1784750 grid points
  195  -12.509187    4.865807    5.155344
  125    0.257097    0.000000    0.000000
  121    0.000000    0.257097    0.000000
  118    0.000000    0.000000    0.257097
    6    6.000000    5.016128   29.773420   28.890406
    1    1.000000    6.351648   30.760346   30.105961
    6    6.000000    2.526484   29.390082   30.297136
    1    1.000000    1.949575   31.239103   31.008122
    6    6.000000    0.473859   28.473684   28.509776
    1    1.000000    0.948082   26.567154   27.852766
    6    6.000000    0.337814   30.197456   26.207930
    1    1.000000   -0.277330   32.073414   26.813934
    6    6.000000    2.914288   30.429584   24.939555
    1    1.000000    3.509946   28.574739   24.249612
    6    6.000000    2.911878   32.296516   22.773677
    1    1.000000    2.488280   34.170778   23.520625
    1    1.000000    1.407068   31.781238   21.473016
    8    8.000000    2.843572   27.812566   32.438958
    8    8.000000   -1.854166   28.451854   29.841400
    8    8.000000   -1.495358   29.132792   24.526464
    8    8.000000    4.698878   31.342063   26.771759
    8    8.000000    5.271070   32.469024   21.502842
    6    6.000000   13.095403   23.839188   28.331665
    1    1.000000   15.113519   23.838218   28.728924
    6    6.000000   11.607803   23.996490   30.793418
    1    1.000000   12.369039   25.575840   31.877023
    6    6.000000    8.831678   24.529330   30.285351
    1    1.000000    8.004687   22.952358   29.232934
    6    6.000000    8.600766   26.910511   28.722295
    1    1.000000    9.402108   28.492288   29.773490
    6    6.000000   10.059633   26.585483   26.256458
    1    1.000000    9.225409   25.039284   25.171425
    6    6.000000   10.106832   28.913348   24.605604
    1    1.000000    8.186487   29.410205   24.093408
    1    1.000000   11.128656   28.472061   22.865252
    8    8.000000   11.947363   21.818437   32.307186
    8    8.000000    7.494487   24.891160   32.594288
    8    8.000000    5.989356   27.366717   28.234078
    8    8.000000   12.677301   26.005667   26.816874
    8    8.000000   11.164739   31.066506   25.822178
    6    6.000000    4.184462   11.423773   10.453303
    1    1.000000    3.225913   11.027255    8.676302
    6    6.000000    4.651179    8.978000   11.900906
    1    1.000000    5.639222    7.687591   10.632965
    6    6.000000    6.339255    9.464494   14.173643
    1    1.000000    5.349832   10.681442   15.515523
    6    6.000000    8.741523   10.778856   13.348248
    1    1.000000    9.820019    9.517605   12.124139
    6    6.000000    8.091091   13.186768   11.897452
    1    1.000000    7.102673   14.488994   13.160490
    6    6.000000   10.344783   14.564600   10.819496
    1    1.000000   11.552348   15.186181   12.356322
    1    1.000000    9.655503   16.240140    9.825414
    8    8.000000    2.369123    7.761859   12.596032
    8    8.000000    7.017279    7.145977   15.379667
    8    8.000000   10.161466   11.342832   15.567637
    8    8.000000    6.490376   12.567275    9.786037
    8    8.000000   11.867105   13.043626    9.200235
    6    6.000000   -3.825222   17.444676   10.991840
    1    1.000000   -5.485163   18.014254    9.917377
    6    6.000000   -4.138069   14.714363   11.869490
    1    1.000000   -4.724309   13.617779   10.227726
    6    6.000000   -1.675755   13.613082   12.846268
    1    1.000000   -1.143787   14.566954   14.598942
    6    6.000000    0.412594   14.014485   10.921506
    1    1.000000   -0.051825   12.994144    9.187111
    6    6.000000    0.588535   16.836400   10.329236
    1    1.000000    0.937233   17.869619   12.081891
    6    6.000000    2.640595   17.496724    8.457358
    1    1.000000    2.259671   16.569845    6.655344
    1    1.000000    4.419630   16.752567    9.184224
    8    8.000000   -6.047228   14.570963   13.785924
    8    8.000000   -1.935313   10.964190   13.292044
    8    8.000000    2.689696   13.037736   11.975531
    8    8.000000   -1.789376   17.631487    9.285039
    8    8.000000    2.822620   20.132039    7.962983
    6    6.000000   16.087080   15.442295   23.801064
    1    1.000000   17.677855   14.181388   23.459931
    6    6.000000   15.165908   15.180185   26.513779
    1    1.000000   16.793702   15.477601   27.745233
    6    6.000000   13.233201   17.222815   27.108804
    1    1.000000   11.557639   16.946884   25.937571
    6    6.000000   14.329858   19.798910   26.521596
    1    1.000000   15.946207   20.140993   27.759166
    6    6.000000   15.214373   19.884126   23.775624
    1    1.000000   13.586973   19.610251   22.536545
    6    6.000000   16.557023   22.313250   22.995038
    1    1.000000   17.727233   21.856352   21.366153
    1    1.000000   17.815595   22.946814   24.508001
    8    8.000000   14.205671   12.735865   27.045973
    8    8.000000   12.551618   17.154764   29.716181
    8    8.000000   12.404175   21.633148   27.006118
    8    8.000000   17.029548   17.899088   23.371301
    8    8.000000   14.891892   24.267062   22.228097
    6    6.000000   12.761680   10.746607   15.603656
    1    1.000000   13.272588    9.647181   13.941326
    6    6.000000   13.277659    9.214570   17.999393
    1    1.000000   15.240633    8.581667   17.908182
    6    6.000000   12.982038   10.885430   20.327887
    1    1.000000   11.010032   11.438632   20.530052
    6    6.000000   14.564626   13.276022   20.046403
    1    1.000000   16.568483   12.775572   19.997015
    6    6.000000   13.869453   14.629741   17.599072
    1    1.000000   11.874156   15.151850   17.679723
    6    6.000000   15.400290   16.986170   17.086498
    1    1.000000   17.286351   16.444759   16.460815
    1    1.000000   15.600297   18.046901   18.837096
    8    8.000000   11.774379    7.006284   18.081001
    8    8.000000   13.570686    9.580683   22.615078
    8    8.000000   14.059015   14.844590   22.181309
    8    8.000000   14.271094   12.933779   15.517799
    8    8.000000   14.325430   18.513235   15.154223
    6    6.000000   -6.532782   25.880894   15.541998
    1    1.000000   -7.581217   27.633589   15.291788
    6    6.000000   -8.319121   23.629882   15.343612
    1    1.000000   -9.393650   23.858122   13.592291
    6    6.000000   -6.874121   21.168334   15.191054
    1    1.000000   -5.897047   20.842661   16.986140
    6    6.000000   -4.895754   21.331878   13.115244
    1    1.000000   -5.832793   21.589486   11.294176
    6    6.000000   -3.178474   23.596314   13.564254
    1    1.000000   -2.244923   23.416038   15.394814
    6    6.000000   -1.149734   23.998493   11.557277
    1    1.000000   -0.937446   26.028739   11.263653
    1    1.000000   -1.712155   23.151512    9.770907
    8    8.000000   -9.999788   23.700654   17.449626
    8    8.000000   -8.664651   19.220001   14.739480
    8    8.000000   -3.504636   19.020964   13.109616
    8    8.000000   -4.749868   25.822428   13.564084
    8    8.000000    1.204593   22.886468   12.235137
    6    6.000000   -3.577278   30.632610   23.835015
    1    1.000000   -3.697994   32.297287   25.038311
    6    6.000000   -5.992695   29.080887   24.059917
    1    1.000000   -7.568515   30.353366   23.648991
    6    6.000000   -6.020678   26.960573   22.144394
    1    1.000000   -4.489025   25.639862   22.581101
    6    6.000000   -5.567860   28.003658   19.511788
    1    1.000000   -7.208939   29.124635   18.949469
    6    6.000000   -3.206241   29.653077   19.428766
    1    1.000000   -1.543464   28.477996   19.764823
    6    6.000000   -2.918838   31.026617   16.938934
    1    1.000000   -4.584401   32.212603   16.625172
    1    1.000000   -2.819571   29.646636   15.423515
    8    8.000000   -6.194398   28.181232   26.589331
    8    8.000000   -8.397753   25.722063   22.325482
    8    8.000000   -5.321297   25.846416   17.911050
    8    8.000000   -3.366690   31.574646   21.346290
    8    8.000000   -0.664264   32.487055   16.800472
    1    1.000000    4.167155   26.585308   32.073627
    1    1.000000   -3.191226   28.061141   28.636264
    1    1.000000    5.363859   31.139955   20.239574
    1    1.000000   11.762681   20.317813   31.245567
    1    1.000000    7.769582   23.396672   33.608740
    1    1.000000   12.897688   30.664240   26.226664
    1    1.000000    1.164120    9.049208   13.147625
    1    1.000000    5.467875    6.365807   15.949409
    1    1.000000   10.815033   12.519344    7.804745
    1    1.000000   -7.253042   13.296705   13.296561
    1    1.000000   -2.967669   10.751759   14.781267
    1    1.000000    2.591512   21.050337    9.547296
    1    1.000000   13.650792   11.963200   25.462891
    1    1.000000   11.751259   15.543913   30.028242
    1    1.000000   14.142669   25.004060   23.738590
    1    1.000000   10.082375    7.426901   17.478217
    1    1.000000   15.279070    8.940484   22.488881
    1    1.000000   12.817591   19.292141   15.871546
    1    1.000000  -11.009187   22.180112   17.381046
    1    1.000000   -7.742640   17.626553   14.592479
    1    1.000000    1.991422   23.970038   13.505996
    1    1.000000   -7.622556   27.046936   26.665129
    1    1.000000   -8.652103   24.745853   20.781851
    1    1.000000   -0.800627   33.806559   18.052381
   16   16.000000    5.707990   26.822816   16.169227
    8    8.000000    6.710165   24.884969   18.704698
    8    8.000000   10.226191   21.085417   17.575570
    8    8.000000    5.403175   13.485600   19.850868
    8    8.000000    7.194233   25.967586   13.963922
    8    8.000000    6.422156   29.309474   17.247419
    8    8.000000    2.937432   26.342916   15.976572
    7    7.000000    6.868362   18.216885   18.316606
    7    7.000000    6.103857   22.399305   18.244776
    7    7.000000    6.728647   13.978866   23.868214
    6    6.000000    3.859303   21.227561   19.414450
    6    6.000000    4.107372   18.710915   18.091058
    6    6.000000    4.201559   20.852515   22.249514
    6    6.000000    7.469410   17.445321   20.954521
    6    6.000000    6.710954   19.537426   22.850981
    6    6.000000    7.987877   20.654636   17.960351
    6    6.000000    6.418930   14.799041   21.481292
    1    1.000000    2.175265   22.285598   18.924410
    1    1.000000    3.030515   17.209232   18.959210
    1    1.000000    3.617562   18.835771   16.100955
    1    1.000000    2.601792   19.739885   22.919026
    1    1.000000    4.136031   22.657526   23.237354
    1    1.000000    9.515489   17.227450   21.062596
    1    1.000000    8.213341   20.943567   22.811920
    1    1.000000    6.683855   18.824140   24.775869
    1    1.000000    7.803456   14.901181   25.130740
    1    1.000000    6.338183   12.156979   24.248974
  2.51784E-018  4.30978E-018  7.25997E-018  1.20890E-017  2.00016E-017  3.30615E-017
  5.48612E-017  9.16839E-017  1.54435E-016  2.61705E-016  4.44366E-016  7.52086E-016
  1.26194E-015  2.08890E-015  3.39739E-015  5.41201E-015  8.42465E-015  1.27942E-014
  1.89345E-014  2.72864E-014  3.82715E-014  5.22290E-014  6.93387E-014  8.95421E-014
  1.12473E-013  1.37417E-013  1.63310E-013  1.88788E-013  2.12298E-013  2.32245E-013
  2.47170E-013  2.55927E-013  2.57826E-013  2.52724E-013  2.41043E-013  2.23715E-013
  2.02052E-013  1.77592E-013  1.51914E-013  1.26476E-013  1.02490E-013  8.08430E-014
  6.20759E-014  4.64040E-014  3.37737E-014  2.39350E-014  1.65184E-014  1.11028E-014
  7.26930E-015  4.63672E-015  2.88181E-015  1.74559E-015  1.03070E-015  5.93398E-016
  3.33193E-016  1.82519E-016  9.75706E-017  5.09181E-017  2.59489E-017  1.29186E-017
  6.28523E-018  2.98943E-018  1.39049E-018  6.32699E-019  2.81706E-019  1.22762E-019
  5.23690E-020  2.18712E-020  8.94282E-021  3.57981E-021  1.40275E-021  5.37973E-022
  2.01881E-022  7.41083E-023  2.66031E-023  9.33563E-024  3.20144E-024  1.07246E-024
  3.50827E-025  1.12030E-025  3.49108E-026  1.06130E-026  3.14661E-027  9.09624E-028
  2.56327E-028  7.03955E-029  1.88413E-029  4.91193E-030  1.24736E-030  3.08529E-031
  7.43141E-032  1.74299E-032  3.98039E-033  8.85109E-034  1.91578E-034  4.03663E-035
  8.27928E-036  1.65291E-036  3.17818E-037  6.01902E-038  1.10927E-038  0.00000E+000
  0.00000E+000  0.00000E+000  0.00000E+000  0.00000E+000  0.00000E+000  0.00000E+000
  0.00000E+000  0.00000E+000  0.00000E+000  0.00000E+000  0.00000E+000  0.00000E+000
  0.00000E+000  0.00000E+000  0.00000E+000  0.00000E+000
  6.25679E-018  1.06971E-017  1.79908E-017  2.98945E-017  4.93308E-017  8.12836E-017
  1.34403E-016  2.23787E-016  3.75620E-016  6.34520E-016  1.07460E-015  1.81513E-015
  3.04129E-015  5.02948E-015  8.17508E-015  1.30185E-014  2.02623E-014  3.07707E-014
  4.55404E-014  6.56334E-014  9.20661E-014  1.25656E-013  1.66837E-013  2.15469E-013
  2.70671E-013  3.30720E-013  3.93050E-013  4.54378E-013  5.10960E-013  5.58954E-013
  5.94843E-013  6.15867E-013  6.20366E-013  6.08002E-013  5.79798E-013  5.37998E-013
  4.85776E-013  4.26836E-013  3.64985E-013  3.03737E-013  2.46008E-013  1.93934E-013
  1.48811E-013  1.11153E-013  8.08244E-014  5.72178E-014  3.94390E-014  2.64709E-014
  1.73025E-014  1.10154E-014  6.83135E-015  4.12757E-015  2.43021E-015  1.39457E-015
  7.80160E-016  4.25580E-016  2.26439E-016  1.17549E-016  5.95565E-017  2.94594E-017
  1.42317E-017  6.71716E-018  3.09862E-018  1.39752E-018  6.16452E-019  2.66028E-019
  1.12346E-019  4.64389E-020  1.87917E-020  7.44468E-021  2.88754E-021  1.09644E-021
  4.07528E-022  1.48239E-022  5.27587E-023  1.83663E-023  6.25176E-024  2.08011E-024
  6.76261E-025  2.14749E-025  6.65861E-026  2.01522E-026  5.95122E-027  1.71437E-027
  4.81613E-028  1.31909E-028  3.52178E-029  9.16379E-030  2.32293E-030  5.73563E-031
  1.37991E-031  3.23270E-032  7.37493E-033  1.63866E-033  3.54412E-034  7.46268E-035
  1.52975E-035  3.05256E-036  5.92930E-037  1.10806E-037  2.04210E-038  0.00000E+000
  0.00000E+000  0.00000E+000  0.00000E+000  0.00000E+000  0.00000E+000  0.00000E+000
  0.00000E+000  0.00000E+000  0.00000E+000  0.00000E+000  0.00000E+000  0.00000E+000
  0.00000E+000  0.00000E+000  0.00000E+000  0.00000E+000
  1.51306E-017  2.58391E-017  4.33897E-017  7.19511E-017  1.18423E-016  1.94522E-016
  3.20513E-016  5.31705E-016  8.89261E-016  1.49739E-015  2.52919E-015  4.26338E-015
  7.13286E-015  1.17841E-014  1.91425E-014  3.04731E-014  4.74217E-014  7.20132E-014
  1.06584E-013  1.53624E-013  2.15518E-013  2.94183E-013  3.90641E-013  5.04564E-013
  6.33888E-013  7.74574E-013  9.20608E-013  1.06429E-012  1.19684E-012  1.30925E-012
  1.39327E-012  1.44244E-012  1.45286E-012  1.42376E-012  1.35753E-012  1.25945E-012
  1.13697E-012  9.98778E-013  8.53805E-013  7.10289E-013  5.75065E-013  4.53129E-013
  3.47514E-013  2.59411E-013  1.88494E-013  1.33328E-013  9.18115E-014  6.15537E-014
  4.01821E-014  2.55432E-014  1.58137E-014  9.53587E-015  5.60172E-015  3.20618E-015
  1.78830E-015  9.72228E-016  5.15315E-016  2.66357E-016  1.34296E-016  6.60695E-017
  3.17263E-017  1.48754E-017  6.81238E-018  3.04839E-018  1.33334E-018  5.70248E-019
  2.38550E-019  9.76375E-020  3.91098E-020  1.53346E-020  5.88619E-021  2.21207E-021
  8.13879E-022  2.93146E-022  1.03349E-022  3.56560E-023  1.20351E-023  3.97305E-024
  1.28236E-024  4.04535E-025  1.24681E-025  3.75311E-026  1.10299E-026  3.16373E-027
  8.85388E-028  2.41683E-028  6.43310E-029  1.66972E-029  4.22300E-030  1.04080E-030
  2.49936E-031  5.84651E-032  1.33207E-032  2.95577E-033  6.38902E-034  1.34417E-034
  2.75335E-035  5.49074E-036  1.06594E-036  1.98503E-037  3.65831E-038  6.56080E-039
  0.00000E+000  0.00000E+000  0.00000E+000  0.00000E+000  0.00000E+000  0.00000E+000
  0.00000E+000  0.00000E+000  0.00000E+000  0.00000E+000  0.00000E+000  0.00000E+000
  0.00000E+000  0.00000E+000  0.00000E+000  0.00000E+000
  3.56078E-017  6.07415E-017  1.01845E-016  1.68548E-016  2.76707E-016  4.53123E-016
  7.44006E-016  1.22969E-015  2.04921E-015  3.43936E-015  5.79355E-015  9.74547E-015
  1.62799E-014  2.68681E-014  4.36174E-014  6.94100E-014  1.07997E-013  1.63996E-013
  2.42736E-013  3.49899E-013  4.90929E-013  6.70207E-013  8.90068E-013  1.14977E-012
  1.44462E-012  1.76539E-012  2.09836E-012  2.42598E-012  2.72820E-012  2.98447E-012
  3.17597E-012  3.28794E-012  3.31152E-012  3.24493E-012  3.09367E-012  2.86979E-012
  2.59030E-012  2.27504E-012  1.94439E-012  1.61713E-012  1.30886E-012  1.03097E-012
  7.90341E-013  5.89687E-013  4.28239E-013  3.02712E-013  2.08294E-013  1.39526E-013
  9.09905E-014  5.77740E-014  3.57194E-014  2.15058E-014  1.26107E-014  7.20293E-015
  4.00806E-015  2.17313E-015  1.14828E-015  5.91447E-016  2.97022E-016  1.45473E-016
  6.95055E-017  3.24068E-017  1.47494E-017  6.55519E-018  2.84594E-018  1.20741E-018
  5.00754E-019  2.03090E-019  8.05726E-020  3.12783E-020  1.18839E-020  4.41992E-021
  1.60938E-021  5.73729E-022  2.00239E-022  6.84131E-023  2.28773E-023  7.48593E-024
  2.39630E-024  7.50164E-025  2.29583E-025  6.86653E-026  2.00628E-026  5.72460E-027
  1.59458E-027  4.33466E-028  1.14956E-028  2.97337E-029  7.50064E-030  1.84401E-030
  4.41762E-031  1.03163E-031  2.34662E-032  5.19958E-033  1.12212E-033  2.35961E-034
  4.82883E-035  9.62184E-036  1.86662E-036  3.52537E-037  6.37747E-038  1.14373E-038
  0.00000E+000  0.00000E+000  0.00000E+000  0.00000E+000  0.00000E+000  0.00000E+000
  0.00000E+000  0.00000E+000  0.00000E+000  0.00000E+000  0.00000E+000  0.00000E+000
  0.00000E+000  0.00000E+000  0.00000E+000  0.00000E+000
  8.15478E-017  1.38960E-016  2.32654E-016  3.84281E-016  6.29308E-016  1.02741E-015
  1.68112E-015  2.76831E-015  4.59646E-015  7.68912E-015  1.29163E-014  2.16797E-014
  3.61591E-014  5.96131E-014  9.67105E-014  1.53842E-013  2.39326E-013  3.63409E-013
  5.37921E-013  7.75482E-013  1.08818E-012  1.48577E-012  1.97344E-012  2.54956E-012
  3.20371E-012  3.91546E-012  4.65432E-012  5.38132E-012  6.05195E-012  6.62055E-012
  7.04538E-012  7.29364E-012  7.34568E-012  7.19756E-012  6.86153E-012  6.36436E-012
  5.74383E-012  5.04401E-012  4.31016E-012  3.58399E-012  2.90008E-012  2.28370E-012
  1.75012E-012  1.30530E-012  9.47514E-013  6.69437E-013  4.60366E-013  3.08168E-013
  2.00811E-013  1.27388E-013  7.86762E-014  4.73115E-014  2.77038E-014  1.57981E-014
  8.77444E-015  4.74722E-015  2.50226E-015  1.28522E-015  6.43362E-016  3.13954E-016
  1.49387E-016  6.93290E-017  3.13905E-017  1.38708E-017  5.98366E-018  2.52088E-018
  1.03755E-018  4.17353E-019  1.64129E-019  6.31252E-020  2.37517E-020  8.74535E-021
  3.15172E-021  1.11193E-021  3.84065E-022  1.29880E-022  4.29995E-023  1.39354E-023
  4.42002E-024  1.37175E-024  4.16432E-025  1.23621E-025  3.58727E-026  1.01720E-026
  2.81748E-027  7.62030E-028  2.01182E-028  5.18286E-029  1.30284E-029  3.19303E-030
  7.62981E-031  1.77723E-031  4.03421E-032  8.92273E-033  1.92260E-033  4.03523E-034
  8.25513E-035  1.64319E-035  3.18488E-036  6.01041E-037  1.08189E-037  1.94025E-038
  0.00000E+000  0.00000E+000  0.00000E+000  0.00000E+000  0.00000E+000  0.00000E+000
  0.00000E+000  0.00000E+000  0.00000E+000  0.00000E+000  0.00000E+000  0.00000E+000
  0.00000E+000  0.00000E+000  0.00000E+000  0.00000E+000
  1.81742E-016  3.09376E-016  5.17240E-016  8.52723E-016  1.39304E-015  2.26751E-015
  3.69752E-015  6.06629E-015  1.00355E-014  1.67314E-014  2.80258E-014  4.69362E-014
  7.81566E-014  1.28709E-013  2.08660E-013  3.31794E-013  5.16069E-013  7.83607E-013
  1.15996E-012  1.67241E-012  2.34709E-012  3.20509E-012  4.25768E-012  5.50138E-012
  6.91371E-012  8.45052E-012  1.00460E-011  1.16160E-011  1.30642E-011  1.42920E-011
  1.52093E-011  1.57451E-011 -1.58570E-011  1.55366E-011  1.48103E-011  1.37361E-011
  1.23956E-011  1.08840E-011  9.29917E-012  7.73118E-012  6.25469E-012  4.92422E-012
  3.77271E-012  2.81299E-012  2.04124E-012  1.44161E-012  9.90931E-013  6.62977E-013
  4.31750E-013  2.73695E-013  1.68899E-013  1.01470E-013  5.93520E-014  3.38027E-014
  1.87468E-014  1.01254E-014  5.32674E-015  2.72981E-015  1.36300E-015  6.63184E-016
  3.14508E-016  1.45408E-016  6.55563E-017  2.88290E-017  1.23698E-017  5.18033E-018
  2.11816E-018  8.45911E-019  3.30074E-019  1.25886E-019  4.69440E-020  1.71223E-020
  6.11019E-021  2.13390E-021  7.29468E-022  2.44127E-022  7.99896E-023  2.56602E-023
  8.05867E-024  2.47732E-024  7.45291E-025  2.19373E-025  6.31571E-026  1.77786E-026
  4.89163E-027  1.31503E-027  3.45292E-028  8.85212E-029  2.21500E-029  5.40920E-030
  1.28816E-030  2.99085E-031  6.77300E-032  1.49462E-032  3.21411E-033  6.73430E-034
  1.37453E-034  2.73590E-035  5.29668E-036  9.98575E-037  1.83311E-037  3.20299E-038
  5.58981E-039  0.00000E+000  0.00000E+000  0.00000E+000  0.00000E+000  0.00000E+000
  0.00000E+000  0.00000E+000  0.00000E+000  0.00000E+000  0.00000E+000  0.00000E+000
  0.00000E+000  0.00000E+000  0.00000E+000  0.00000E+000
  3.94163E-016  6.70308E-016  1.11914E-015  1.84162E-015  3.00139E-015  4.87115E-015
  7.91614E-015  1.29397E-014  2.13272E-014  3.54361E-014  5.91849E-014  9.88928E-014
  1.64397E-013  2.70419E-013  4.38080E-013  6.96316E-013  1.08284E-012  1.64413E-012
  2.43392E-012  3.50955E-012  4.92605E-012  6.72780E-012  8.93858E-012  1.15512E-011
  1.45184E-011  1.77475E-011 -2.11002E-011 -2.43994E-011 -2.74428E-011 -3.00230E-011
 -3.19503E-011 -3.30758E-011 -3.33104E-011 -3.26361E-011 -3.11089E-011 -2.88505E-011
 -2.60327E-011 -2.28559E-011  1.95254E-011  1.62309E-011  1.31290E-011  1.03344E-011
  7.91611E-012  5.90097E-012  4.28087E-012  3.02238E-012  2.07678E-012  1.38889E-012
  9.04055E-013  5.72784E-013  3.53244E-013  2.12064E-013  1.23935E-013  7.05145E-014
  3.90623E-014  2.10701E-014  1.10675E-014  5.66178E-015  2.82120E-015  1.36948E-015
  6.47723E-016  2.98551E-016  1.34133E-016  5.87540E-017  2.50982E-017  1.04586E-017
  4.25265E-018  1.68791E-018  6.54174E-019  2.47655E-019  9.16154E-020  3.31298E-020
  1.17152E-020  4.05231E-021  1.37154E-021  4.54328E-022  1.47324E-022  4.67702E-023
  1.45373E-023  4.42389E-024  1.31793E-024  3.84305E-025  1.09663E-025  3.06142E-026
  8.35849E-027  2.23115E-027  5.82060E-028  1.48351E-028  3.69259E-029  8.97585E-030
  2.12853E-030  4.92481E-031  1.11140E-031  2.44558E-032  5.24614E-033  1.09680E-033
  2.23446E-034  4.44347E-035  8.58985E-036  1.61736E-036  2.96574E-037  5.14539E-038
  8.97966E-039  0.00000E+000  0.00000E+000  0.00000E+000  0.00000E+000  0.00000E+000
  0.00000E+000  0.00000E+000  0.00000E+000  0.00000E+000  0.00000E+000  0.00000E+000
  0.00000E+000  0.00000E+000  0.00000E+000  0.00000E+000
  8.31895E-016  1.41336E-015  2.35659E-015  3.87099E-015  6.29409E-015  1.01857E-014
  1.64970E-014  2.68668E-014  4.41176E-014  7.30500E-014  1.21645E-013  2.02781E-013
  3.36512E-013  5.52876E-013  8.94986E-013  1.42195E-012  2.21084E-012  3.35669E-012
  4.96940E-012  7.16635E-012  1.00602E-011  1.37419E-011  1.82603E-011  2.36009E-011
  2.96672E-011  3.62696E-011 -4.31253E-011 -4.98718E-011 -5.60955E-011 -6.13718E-011
 -6.53127E-011 -6.76135E-011 -6.80917E-011 -6.67112E-011 -6.35862E-011 -5.89663E-011
 -5.32031E-011 -4.67062E-011  3.98962E-011  3.31604E-011  2.68195E-011  2.11075E-011
  1.61655E-011  1.20480E-011  8.73833E-012  6.16791E-012  4.23697E-012  2.83264E-012
  1.84314E-012  1.16727E-012  7.19513E-013  4.31700E-013  2.52127E-013  1.43341E-013
  7.93345E-014  4.27485E-014  2.24275E-014  1.14573E-014  5.69985E-015  2.76172E-015
  1.30343E-015  5.99312E-016  2.68505E-016  1.17238E-016  4.98996E-017  2.07083E-017
  8.38157E-018  3.30955E-018  1.27529E-018  4.79732E-019  1.76232E-019  6.32456E-020
  2.21817E-020  7.60561E-021  2.55036E-021  8.36638E-022  2.68574E-022  8.43878E-023
  2.59575E-023  7.81728E-024  2.30501E-024  6.65421E-025  1.88051E-025  5.20152E-026
  1.40785E-026  3.72759E-027  9.65174E-028  2.44306E-028  6.04318E-029  1.46023E-029
  3.44665E-030  7.93803E-031  1.78427E-031  3.91230E-032  8.36635E-033  1.74449E-033
  3.54558E-034  7.02293E-035  1.35922E-035  2.55506E-036  4.67856E-037  8.04350E-038
  1.40374E-038  0.00000E+000  0.00000E+000  0.00000E+000  0.00000E+000  0.00000E+000
  0.00000E+000  0.00000E+000  0.00000E+000  0.00000E+000  0.00000E+000  0.00000E+000
  0.00000E+000  0.00000E+000  0.00000E+000  0.00000E+000
  1.70857E-015  2.90012E-015  4.82936E-015  7.91904E-015  1.28469E-014  2.07311E-014
  3.34647E-014  5.43002E-014  8.88327E-014  1.46574E-013  2.43342E-013  4.04665E-013
  6.70331E-013  1.09997E-012  1.77921E-012  2.82554E-012  4.39222E-012  6.66836E-012
  9.87270E-012  1.42390E-011  1.99918E-011 -2.73125E-011 -3.62986E-011 -4.69217E-011
 -5.89901E-011 -7.21266E-011 -8.57681E-011 -9.91930E-011 -1.11578E-010 -1.22077E-010
 -1.29918E-010 -1.34494E-010 -1.35443E-010 -1.32692E-010 -1.26470E-010 -1.17274E-010
 -1.05803E-010 -9.28749E-011 -7.93252E-011 -6.59250E-011 -5.33122E-011 -4.19520E-011
 -3.21247E-011  2.39383E-011  1.73591E-011  1.22504E-011  8.41331E-012  5.62330E-012
  3.65789E-012  2.31577E-012  1.42691E-012  8.55749E-013  4.99527E-013  2.83825E-013
  1.56978E-013  8.45173E-014  4.42993E-014  2.26059E-014  1.12319E-014  5.43417E-015
  2.56038E-015  1.17496E-015  5.25227E-016  2.28742E-016  9.70730E-017  4.01506E-017
  1.61892E-017  6.36512E-018  2.44094E-018  9.13292E-019  3.33505E-019  1.18901E-019
  4.14017E-020  1.40851E-020  4.68348E-021  1.52267E-021  4.84194E-022  1.50642E-022
  4.58674E-023  1.36706E-023  3.98898E-024  1.13963E-024  3.18786E-025  8.73046E-026
  2.34056E-026  6.14125E-027  1.57665E-027  3.95938E-028  9.72263E-029  2.33381E-029
  5.47566E-030  1.25438E-030  2.80582E-031  6.12520E-032  1.30482E-032  2.71149E-033
  5.49532E-034  1.08571E-034  2.09078E-035  3.93950E-036  7.20059E-037  1.28215E-037
  2.13540E-038  0.00000E+000  0.00000E+000  0.00000E+000  0.00000E+000  0.00000E+000
  0.00000E+000  0.00000E+000  0.00000E+000  0.00000E+000  0.00000E+000  0.00000E+000
  0.00000E+000  0.00000E+000  0.00000E+000  0.00000E+000
  3.41482E-015  5.79114E-015  9.63165E-015  1.57671E-014  2.55219E-014  4.10704E-014
  6.60784E-014  1.06828E-013  1.74109E-013  2.86261E-013  4.73779E-013  7.85912E-013
  1.29946E-012  2.12959E-012  3.44182E-012  5.46335E-012  8.49078E-012  1.28902E-011
  1.90854E-011 -2.75295E-011 -3.86577E-011 -5.28221E-011 -7.02126E-011 -9.07746E-011
 -1.14138E-010 -1.39571E-010 -1.65985E-010 -1.91980E-010 -2.15961E-010 -2.36290E-010
 -2.51470E-010 -2.60325E-010 -2.62155E-010 -2.56820E-010 -2.44763E-010 -2.26949E-010
 -2.04735E-010 -1.79701E-010 -1.53468E-010 -1.27528E-010 -1.03117E-010 -8.11335E-011
 -6.21191E-011 -4.62824E-011 -3.35567E-011 -2.36769E-011  1.62577E-011  1.08641E-011
  7.06528E-012  4.47175E-012  2.75452E-012  1.65137E-012  9.63564E-013  5.47227E-013
  3.02496E-013  1.62761E-013  8.52472E-014  4.34641E-014  2.15739E-014  1.04257E-014
  4.90559E-015  2.24767E-015  1.00294E-015  4.35892E-016  1.84544E-016  7.61228E-017
  3.05987E-017  1.19883E-017  4.57909E-018  1.70562E-018  6.19716E-019  2.19706E-019
  7.60290E-020  2.56895E-020  8.47870E-021  2.73442E-021  8.62036E-022  2.65746E-022
  8.01376E-023  2.36465E-023  6.82923E-024  1.93080E-024  5.34470E-025  1.44862E-025
  3.84439E-026  9.98854E-027  2.54043E-027  6.32334E-028  1.53993E-028  3.66801E-029
  8.54312E-030  1.94536E-030  4.32628E-031  9.39702E-032  1.99216E-032  4.12259E-033
  8.32440E-034  1.63975E-034  3.14902E-035  5.93292E-036  1.08194E-036  1.92269E-037
  3.16108E-038  5.36836E-039  0.00000E+000  0.00000E+000  0.00000E+000  0.00000E+000
  0.00000E+000  0.00000E+000  0.00000E+000  0.00000E+000  0.00000E+000  0.00000E+000
  0.00000E+000  0.00000E+000  0.00000E+000  0.00000E+000
  6.64155E-015  1.12537E-014  1.86945E-014  3.05530E-014  4.93490E-014  7.91971E-014
  1.27006E-013  2.04580E-013  3.32171E-013  5.44174E-013  8.97799E-013  1.48548E-012
  2.45144E-012  4.01213E-012  6.47885E-012  1.02792E-011  1.59715E-011 -2.42457E-011
 -3.59006E-011 -5.17906E-011 -7.27373E-011 -9.94056E-011 -1.32155E-010 -1.70884E-010
 -2.14895E-010 -2.62812E-010 -3.12578E-010 -3.61558E-010 -4.06743E-010 -4.45043E-010
 -4.73636E-010 -4.90308E-010 -4.93737E-010 -4.83664E-010 -4.60927E-010 -4.27345E-010
 -3.85478E-010 -3.38308E-010 -2.88889E-010 -2.40031E-010 -1.94060E-010 -1.52668E-010
 -1.16873E-010 -8.70647E-011 -6.31162E-011 -4.45265E-011 -3.05690E-011 -2.04237E-011
  1.32796E-011  8.40308E-012  5.17488E-012  3.10153E-012  1.80914E-012  1.02707E-012
  5.67495E-013  3.05193E-013  1.59754E-013  8.13963E-014  4.03698E-014  1.94908E-014
  9.16114E-015  4.19228E-015  1.86796E-015  8.10486E-016  3.42480E-016  1.40959E-016
  5.65180E-017  2.20796E-017  8.40601E-018  3.11947E-018  1.12868E-018  3.98267E-019
  1.37096E-019  4.60530E-020  1.51017E-020  4.83598E-021  1.51286E-021  4.62519E-022
  1.38243E-022  4.04108E-023  1.15568E-023  3.23437E-024  8.86063E-025  2.37651E-025
  6.24116E-026  1.60494E-026  4.04113E-027  9.96199E-028  2.40387E-028  5.67661E-029
  1.31146E-029  2.96481E-030  6.54904E-031  1.41381E-031  2.98170E-032  6.13779E-033
  1.23379E-033  2.42066E-034  4.63328E-035  8.65062E-036  1.58851E-036  2.81581E-037
  4.55361E-038  7.73326E-039  0.00000E+000  0.00000E+000  0.00000E+000  0.00000E+000
  0.00000E+000  0.00000E+000  0.00000E+000  0.00000E+000  0.00000E+000  0.00000E+000
  0.00000E+000  0.00000E+000  0.00000E+000  0.00000E+000
  1.25700E-014  2.12819E-014  3.53125E-014  5.76212E-014  9.28739E-014  1.48650E-013
  2.37618E-013  3.81368E-013  6.16874E-013  1.00691E-012  1.65588E-012  2.73259E-012
  4.50058E-012  7.35567E-012  1.18675E-011  1.88190E-011 -2.92335E-011 -4.43756E-011
 -6.57108E-011 -9.48073E-011 -1.33174E-010 -1.82033E-010 -2.42046E-010 -3.13029E-010
 -3.93707E-010 -4.81554E-010 -5.72798E-010 -6.62601E-010 -7.45442E-010 -8.15653E-010
 -8.68055E-010 -8.98588E-010 -9.04829E-010 -8.86310E-010 -8.44574E-010 -7.82964E-010
 -7.06179E-010 -6.19690E-010 -5.29098E-010 -4.39556E-010 -3.55322E-010 -2.79493E-010
 -2.13931E-010 -1.59345E-010 -1.15497E-010 -8.14673E-011 -5.59213E-011 -3.73560E-011
 -2.42849E-011  1.53641E-011  9.45975E-012  5.66833E-012  3.30550E-012  1.87600E-012
  1.03620E-012  5.57035E-013  2.91442E-013  1.48412E-013  7.35598E-014  3.54886E-014
  1.66660E-014  7.61889E-015  3.39078E-015  1.46923E-015  6.19870E-016  2.54670E-016
  1.01900E-016  3.97148E-017  1.50793E-017  5.57876E-018  2.01147E-018  7.06982E-019
  2.42289E-019  8.09861E-020  2.64104E-020  8.40567E-021  2.61189E-021  7.92660E-022
  2.35035E-022  6.81182E-023  1.93037E-023  5.35087E-024  1.45130E-024  3.85268E-025
  1.00126E-025  2.54785E-026  6.34879E-027  1.54917E-027  3.70144E-028  8.65858E-029
  1.98260E-029  4.44433E-030  9.74451E-031  2.08883E-031  4.37739E-032  8.95546E-033
  1.79137E-033  3.49774E-034  6.66855E-035  1.24063E-035  2.25084E-036  4.03116E-037
  6.94501E-038  1.08405E-038  0.00000E+000  0.00000E+000  0.00000E+000  0.00000E+000
  0.00000E+000  0.00000E+000  0.00000E+000  0.00000E+000  0.00000E+000  0.00000E+000
  0.00000E+000  0.00000E+000  0.00000E+000  0.00000E+000
  2.31508E-014  3.91654E-014  6.49144E-014  1.05763E-013  1.70121E-013  2.71577E-013
  4.32743E-013  6.92036E-013  1.11514E-012  1.81352E-012  2.97258E-012  4.89221E-012
  8.04100E-012  1.31232E-011 -2.11531E-011 -3.35258E-011 -5.20659E-011 -7.90297E-011
 -1.17033E-010 -1.68877E-010 -2.37259E-010 -3.24365E-010 -4.31381E-010 -5.57985E-010
 -7.01900E-010 -8.58621E-010 -1.02141E-009 -1.18163E-009 -1.32942E-009 -1.45466E-009
 -1.54809E-009 -1.60248E-009 -1.61351E-009 -1.58036E-009 -1.50578E-009 -1.39577E-009
 -1.25872E-009 -1.10440E-009 -9.42800E-010 -7.83120E-010 -6.32945E-010 -4.97788E-010
 -3.80957E-010 -2.83707E-010 -2.05606E-010 -1.45003E-010 -9.95186E-011 -6.64688E-011
 -4.32039E-011 -2.73288E-011  1.68233E-011  1.00786E-011  5.87606E-012  3.33404E-012
  1.84101E-012  9.89346E-013  5.17427E-013  2.63370E-013  1.30469E-013  6.29052E-014
  2.95200E-014  1.34838E-014  5.99515E-015  2.59479E-015  1.09333E-015  4.48519E-016
  1.79157E-016  6.96883E-017  2.64006E-017  9.74229E-018  3.50247E-018  1.22698E-018
  4.18932E-019  1.39443E-019  4.52604E-020  1.43296E-020  4.42673E-021  1.33481E-021
  3.93008E-022  1.13031E-022  3.17673E-023  8.72810E-024  2.34523E-024  6.16501E-025
  1.58602E-025  3.99419E-026  9.84901E-027  2.37824E-027  5.62411E-028  1.30251E-028
  2.95390E-029  6.55884E-030  1.42618E-030  3.03463E-031  6.31393E-032  1.28458E-032
  2.55040E-033  4.95640E-034  9.40263E-035  1.74282E-035  3.15351E-036  5.64783E-037
  9.69671E-038  1.47876E-038  0.00000E+000  0.00000E+000  0.00000E+000  0.00000E+000
  0.00000E+000  0.00000E+000  0.00000E+000  0.00000E+000  0.00000E+000  0.00000E+000
  0.00000E+000  0.00000E+000  0.00000E+000  0.00000E+000
  4.14912E-014  7.01407E-014  1.16132E-013  1.88931E-013  3.03297E-013  4.82942E-013
  7.67143E-013  1.22242E-012  1.96232E-012  3.17937E-012  5.19393E-012  8.52438E-012
  1.39813E-011 -2.27840E-011 -3.66898E-011 -5.81175E-011 -9.02330E-011 -1.36954E-010
 -2.02824E-010 -2.92714E-010 -4.11314E-010 -5.62430E-010 -7.48133E-010 -9.67871E-010
 -1.21769E-009 -1.48978E-009 -1.77241E-009 -2.05058E-009 -2.30713E-009 -2.52449E-009
 -2.68658E-009 -2.78082E-009 -2.79973E-009 -2.74191E-009 -2.61219E-009 -2.42098E-009
 -2.18291E-009 -1.91494E-009 -1.63444E-009 -1.35736E-009 -1.09686E-009 -8.62473E-010
 -6.59926E-010 -4.91370E-010 -3.56037E-010 -2.51051E-010 -1.72272E-010 -1.15042E-010
 -7.47634E-011 -4.72839E-011 -2.91024E-011  1.74316E-011  1.01609E-011  5.76396E-012
  3.18197E-012  1.70946E-012  8.93744E-013  4.54736E-013  2.25166E-013  1.08505E-013
  5.08874E-014  2.32272E-014  1.03187E-014  4.46180E-015  1.87793E-015  7.69413E-016
  3.06890E-016  1.19176E-016  4.50628E-017  1.65931E-017  5.95077E-018  2.07886E-018
  7.07557E-019  2.34676E-019  7.58664E-020  2.39119E-020  7.34995E-021  2.20393E-021
  6.44918E-022  1.84231E-022  5.13971E-023  1.40091E-023  3.73213E-024  9.72195E-025
  2.47727E-025  6.17696E-026  1.50765E-026  3.60306E-027  8.43271E-028  1.93307E-028
  4.34050E-029  9.54597E-030  2.05713E-030  4.33851E-031  8.96547E-032  1.81165E-032
  3.58134E-033  6.90253E-034  1.30482E-034  2.40736E-035  4.34848E-036  7.67215E-037
  1.32566E-037  1.96297E-038  0.00000E+000  0.00000E+000  0.00000E+000  0.00000E+000
  0.00000E+000  0.00000E+000  0.00000E+000  0.00000E+000  0.00000E+000  0.00000E+000
  0.00000E+000  0.00000E+000  0.00000E+000  0.00000E+000
  7.23602E-014  1.22239E-013  2.02187E-013  3.28467E-013  5.26291E-013  8.35933E-013
  1.32379E-012  2.10195E-012  3.36138E-012  5.42567E-012  8.83333E-012  1.44562E-011
  2.36587E-011 -3.84944E-011 -6.19262E-011 -9.80353E-011 -1.52167E-010 -2.30940E-010
 -3.42038E-010 -4.93699E-010 -6.93865E-010 -9.48984E-010 -1.26258E-009 -1.63372E-009
 -2.05575E-009 -2.51543E-009 -2.99296E-009 -3.46293E-009 -3.89632E-009 -4.26339E-009
 -4.53696E-009 -4.69578E-009 -4.72723E-009 -4.62899E-009 -4.40929E-009 -4.08580E-009
 -3.68327E-009 -3.23044E-009 -2.75663E-009 -2.28878E-009 -1.84909E-009 -1.45363E-009
 -1.11200E-009 -8.27795E-010 -5.99678E-010 -4.22763E-010 -2.90045E-010 -1.93653E-010
 -1.25828E-010 -7.95655E-011 -4.89623E-011 -2.93216E-011  1.70883E-011  9.69148E-012
  5.34885E-012  2.87280E-012  1.50149E-012  7.63682E-013  3.77986E-013  1.82060E-013
  8.53362E-014  3.89261E-014  1.72801E-014  7.46560E-015  3.13914E-015  1.28472E-015
  5.11775E-016  1.98452E-016  7.49153E-017  2.75339E-017  9.85357E-018  3.43403E-018
  1.16564E-018  3.85430E-019  1.24175E-019  3.89871E-020  1.19321E-020  3.56074E-021
  1.03640E-021  2.94320E-022  8.15794E-023  2.20790E-023  5.83710E-024  1.50807E-024
  3.80925E-025  9.41109E-026  2.27511E-026  5.38392E-027  1.24758E-027  2.83157E-028
  6.29613E-029  1.37175E-029  2.93005E-030  6.12912E-031  1.25619E-031  2.52690E-032
  4.96975E-033  9.57281E-034  1.79562E-034  3.31764E-035  5.99261E-036  1.06087E-036
  1.85663E-037  2.95044E-038  0.00000E+000  0.00000E+000  0.00000E+000  0.00000E+000
  0.00000E+000  0.00000E+000  0.00000E+000  0.00000E+000  0.00000E+000  0.00000E+000
  0.00000E+000  0.00000E+000  0.00000E+000  0.00000E+000
  1.22798E-013  2.07308E-013  3.42565E-013  5.55771E-013  8.88848E-013  1.40838E-012
  2.22363E-012  3.51835E-012  5.60505E-012  9.01292E-012  1.46226E-011  2.38609E-011
  3.89618E-011 -6.32917E-011 -1.01711E-010 -1.60919E-010 -2.49700E-010 -3.78938E-010
 -5.61273E-010 -8.10272E-010 -1.13902E-009 -1.55816E-009 -2.07351E-009 -2.68357E-009
 -3.37740E-009 -4.13321E-009 -4.91840E-009 -5.69111E-009 -6.40358E-009 -7.00678E-009
 -7.45601E-009 -7.71633E-009 -7.76702E-009 -7.60437E-009 -7.24205E-009 -6.70925E-009
 -6.04680E-009 -5.30200E-009 -4.52312E-009 -3.75443E-009 -3.03231E-009 -2.38313E-009
 -1.82255E-009 -1.35639E-009 -9.82352E-010 -6.92374E-010 -4.74906E-010 -3.17009E-010
 -2.05937E-010 -1.30194E-010 -8.01012E-011 -4.79595E-011 -2.79443E-011  1.58448E-011
  8.74275E-012  4.69433E-012  2.45277E-012  1.24708E-012  6.16995E-013  2.97043E-013
  1.39158E-013  6.34385E-014  2.81422E-014  1.21488E-014  5.10374E-015  2.08661E-015
  8.30253E-016  3.21527E-016  1.21197E-016  4.44697E-017  1.58846E-017  5.52419E-018
  1.87067E-018  6.16911E-019  1.98159E-019  6.20086E-020  1.89073E-020  5.61889E-021
  1.62793E-021  4.59956E-022  1.26777E-022  3.41016E-023  8.95559E-024  2.29715E-024
  5.75789E-025  1.41100E-025  3.38213E-026  7.93360E-027  1.82212E-027  4.09926E-028
  9.03704E-029  1.95303E-029  4.13925E-030  8.60972E-031  1.75608E-031  3.51521E-032
  6.93020E-033  1.33734E-033  2.53639E-034  4.68975E-035  8.66061E-036  1.59911E-036
  3.08877E-037  6.13410E-038  1.49548E-038  0.00000E+000  0.00000E+000  0.00000E+000
  0.00000E+000  0.00000E+000  0.00000E+000  0.00000E+000  0.00000E+000  0.00000E+000
  0.00000E+000  0.00000E+000  0.00000E+000  0.00000E+000
  2.02781E-013  3.42125E-013  5.64831E-013  9.15188E-013  1.46107E-012  2.30963E-012
  3.63583E-012  5.73287E-012  9.09835E-012  1.45742E-011  2.35618E-011  3.83323E-011
  6.24457E-011 -1.01270E-010 -1.62564E-010 -2.57032E-010 -3.98718E-010 -6.05037E-010
 -8.96237E-010 -1.29406E-009 -1.81949E-009 -2.48962E-009 -3.31382E-009 -4.28976E-009
 -5.39990E-009 -6.60936E-009 -7.86588E-009 -9.10235E-009 -1.02422E-008 -1.12068E-008
 -1.19245E-008 -1.23395E-008 -1.24186E-008 -1.21562E-008 -1.15743E-008 -1.07199E-008
 -9.65860E-009 -8.46624E-009 -7.22014E-009 -5.99105E-009 -4.83709E-009 -3.80023E-009
 -2.90534E-009 -2.16151E-009 -1.56497E-009 -1.10268E-009 -7.56128E-010 -5.04595E-010
 -3.27712E-010 -2.07129E-010 -1.27405E-010 -7.62634E-011 -4.44250E-011 -2.51831E-011
  1.38916E-011  7.45672E-012  3.89482E-012  1.97954E-012  9.78973E-013  4.71090E-013
  2.20577E-013  1.00495E-013  4.45502E-014  1.92171E-014  8.06614E-015  3.29453E-015
  1.30944E-015  5.06475E-016  1.90649E-016  6.98460E-017  2.49063E-017  8.64521E-018
  2.92135E-018  9.61137E-019  3.07922E-019  9.60767E-020  2.92011E-020  8.64728E-021
  2.49554E-021  7.02066E-022  1.92602E-022  5.15433E-023  1.34614E-023  3.43253E-024
  8.54994E-025  2.08151E-025  4.95583E-026  1.15467E-026  2.63452E-027  5.89045E-028
  1.29167E-028  2.77981E-029  5.87650E-030  1.22230E-030  2.50003E-031  5.03681E-032
  1.00124E-032  1.97522E-033  3.84204E-034  7.45441E-035  1.44457E-035  3.00724E-036
  7.29622E-037  2.27877E-037  8.96329E-038  3.78235E-038  2.08607E-038  1.11960E-038
  0.00000E+000  0.00000E+000  0.00000E+000  0.00000E+000  0.00000E+000  0.00000E+000
  0.00000E+000  0.00000E+000  0.00000E+000  0.00000E+000
  3.25834E-013  5.49421E-013  9.06297E-013  1.46666E-012  2.33749E-012  3.68668E-012
  5.78689E-012  9.09339E-012  1.43771E-011  2.29413E-011  3.69554E-011  5.99374E-011
  9.74060E-011  1.57692E-010 -2.52844E-010 -3.99505E-010 -6.19528E-010 -9.40038E-010
 -1.39259E-009 -2.01111E-009 -2.82836E-009 -3.87107E-009 -5.15394E-009 -6.67341E-009
 -8.40220E-009 -1.02859E-008 -1.22430E-008 -1.41687E-008 -1.59435E-008 -1.74447E-008
 -1.85605E-008 -1.92039E-008 -1.93235E-008 -1.89106E-008 -1.80003E-008 -1.66662E-008
 -1.50109E-008 -1.31528E-008 -1.12124E-008 -9.29984E-009 -7.50542E-009 -5.89413E-009
 -4.50431E-009 -3.34978E-009 -2.42437E-009 -1.70759E-009 -1.17051E-009 -7.80867E-010
 -5.06977E-010 -3.20335E-010 -1.96979E-010 -1.17875E-010 -6.86443E-011 -3.89003E-011
 -2.14515E-011  1.15107E-011  6.01009E-012  3.05336E-012  1.50934E-012  7.25938E-013
  3.39711E-013  1.54673E-013  6.85195E-014  2.95331E-014  1.23853E-014  5.05369E-015
  2.00646E-015  7.75150E-016  2.91401E-016  1.06603E-016  3.79531E-017  1.31509E-017
  4.43544E-018  1.45624E-018  4.65476E-019  1.44876E-019  4.39144E-020  1.29663E-020
  3.73017E-021  1.04585E-021  2.85878E-022  7.62134E-023  1.98252E-023  5.03465E-024
  1.24896E-024  3.02875E-025  7.18566E-026  1.66942E-026  3.80216E-027  8.49967E-028
  1.86760E-028  4.04027E-029  8.61968E-030  1.81816E-030  3.79595E-031  7.86942E-032
  1.62355E-032  3.34585E-033  6.94753E-034  1.46925E-034  3.30123E-035  8.36840E-036
  2.71336E-036  1.13527E-036  5.39879E-037  2.81816E-037  1.39683E-037  7.49678E-038
  3.91536E-038  1.98991E-038  9.84145E-039  0.00000E+000  0.00000E+000  0.00000E+000
  0.00000E+000  0.00000E+000  0.00000E+000  0.00000E+000
  5.09432E-013  8.58557E-013  1.41511E-012  2.28743E-012  3.63966E-012  5.72789E-012
  8.96574E-012  1.40411E-011  2.21162E-011  3.51538E-011  5.64213E-011  9.12203E-011
  1.47875E-010  2.38962E-010 -3.82693E-010 -6.04246E-010 -9.36714E-010 -1.42121E-009
 -2.10561E-009 -3.04143E-009 -4.27850E-009 -5.85750E-009 -7.80090E-009 -1.01035E-008
 -1.27238E-008 -1.55795E-008 -1.85466E-008 -2.14660E-008 -2.41557E-008 -2.64294E-008
 -2.81175E-008 -2.90876E-008 -2.92624E-008 -2.86292E-008 -2.72419E-008 -2.52132E-008
 -2.26993E-008 -1.98803E-008 -1.69392E-008 -1.40428E-008 -1.13275E-008 -8.89113E-009
 -6.79122E-009 -5.04806E-009 -3.65174E-009 -2.57091E-009 -1.76153E-009 -1.17466E-009
 -7.62342E-010 -4.81503E-010 -2.95972E-010 -1.77050E-010 -1.03066E-010 -5.83853E-011
 -3.21839E-011  1.72626E-011  9.00933E-012  4.57492E-012  2.26031E-012  1.08651E-012
  5.08125E-013  2.31194E-013  1.02340E-013  4.40738E-014  1.84663E-014  7.52753E-015
  2.98542E-015  1.15200E-015  4.32520E-016  1.58013E-016  5.61737E-017  1.94340E-017
  6.54359E-018  2.14458E-018  6.84218E-019  2.12541E-019  6.42934E-020  1.89437E-020
  5.43819E-021  1.52153E-021  4.15064E-022  1.10451E-022  2.86881E-023  7.27820E-024
  1.80517E-024  4.38179E-025  1.04230E-025  2.43351E-026  5.58722E-027  1.26432E-027
  2.82697E-028  6.26351E-029  1.37944E-029  3.02756E-030  6.64578E-031  1.46060E-031
  3.22821E-032  7.20954E-033  1.64567E-033  3.94798E-034  1.04846E-034  3.34274E-035
  1.35263E-035  6.47516E-036  3.36563E-036  1.80548E-036  9.82095E-037  4.88487E-037
  2.55123E-037  1.29662E-037  6.41265E-038  3.08623E-038  1.44539E-038  0.00000E+000
  0.00000E+000  0.00000E+000  0.00000E+000  0.00000E+000
  7.74968E-013  1.30546E-012  2.15015E-012  3.47181E-012  5.51566E-012  8.66196E-012
  1.35215E-011  2.11058E-011  3.31195E-011  5.24391E-011  8.38517E-011  1.35131E-010
  2.18491E-010  3.52409E-010 -5.63667E-010 -8.89330E-010 -1.37817E-009 -2.09084E-009
 -3.09804E-009 -4.47594E-009 -6.29830E-009 -8.62544E-009 -1.14909E-008 -1.48871E-008
 -1.87532E-008 -2.29674E-008 -2.73463E-008 -3.16543E-008 -3.56224E-008 -3.89746E-008
 -4.14598E-008 -4.28826E-008 -4.31293E-008 -4.21823E-008 -4.01224E-008 -3.71175E-008
 -3.33997E-008 -2.92357E-008 -2.48962E-008 -2.06268E-008 -1.66282E-008 -1.30437E-008
 -9.95699E-009 -7.39682E-009 -5.34772E-009 -3.76280E-009 -2.57679E-009 -1.71742E-009
 -1.11403E-009 -7.03293E-010 -4.32100E-010 -2.58361E-010 -1.50331E-010 -8.51203E-011
 -4.68986E-011 -2.51427E-011  1.31151E-011  6.65608E-012  3.28656E-012  1.57879E-012
  7.37836E-013  3.35457E-013  1.48372E-013  6.38420E-014  2.67238E-014  1.08826E-014
  4.31146E-015  1.66181E-015  6.23197E-016  2.27394E-016  8.07371E-017  2.78961E-017
  9.38077E-018  3.07053E-018  9.78450E-019  3.03599E-019  9.17500E-020  2.70139E-020
  7.75189E-021  2.16907E-021  5.92163E-022  1.57846E-022  4.11209E-023  1.04819E-023
  2.61827E-024  6.42084E-025  1.54940E-025  3.68908E-026  8.69408E-027  2.03508E-027
  4.74797E-028  1.10764E-028  2.59024E-029  6.08352E-030  1.43574E-030  3.40457E-031
  8.13183E-032  1.98144E-032  4.99067E-033  1.35355E-033  4.27763E-034  1.64833E-034
  7.48226E-035  3.85719E-035  2.08823E-035  1.12993E-035  6.07847E-036  3.23803E-036
  1.66806E-036  8.22156E-037  4.06612E-037  1.95691E-037  9.16488E-038  4.17683E-038
  1.85239E-038  7.99432E-039  0.00000E+000  0.00000E+000
  1.14702E-012  1.93140E-012  3.17900E-012  5.12792E-012  8.13485E-012  1.27495E-011
  1.98498E-011  3.08834E-011  4.82834E-011  7.61502E-011  1.21309E-010  1.94846E-010
  3.14203E-010  5.05786E-010 -8.07918E-010 -1.27370E-009 -1.97308E-009 -2.99315E-009
 -4.43556E-009 -6.40992E-009 -9.02257E-009 -1.23607E-008 -1.64729E-008 -2.13489E-008
 -2.69015E-008 -3.29555E-008 -3.92469E-008 -4.54362E-008 -5.11352E-008 -5.59461E-008
 -5.95070E-008 -6.15370E-008 -6.18729E-008 -6.04913E-008 -5.75107E-008 -5.31749E-008
 -4.78199E-008 -4.18309E-008 -3.55971E-008 -2.94715E-008 -2.37408E-008 -1.86094E-008
 -1.41951E-008 -1.05376E-008 -7.61300E-009 -5.35303E-009 -3.66335E-009 -2.44003E-009
 -1.58178E-009 -9.97981E-010 -6.12794E-010 -3.66189E-010 -2.12950E-010 -1.20507E-010
 -6.63565E-011 -3.55527E-011  1.85336E-011  9.39989E-012  4.63816E-012  2.22645E-012
  1.03971E-012  4.72323E-013  2.08729E-013  8.97322E-014  3.75264E-014  1.52672E-014
  6.04266E-015  2.32683E-015  8.71756E-016  3.17800E-016  1.12742E-016  3.89267E-017
  1.30829E-017  4.28100E-018  1.36419E-018  4.23480E-019  1.28111E-019  3.77874E-020
  1.08741E-020  3.05540E-021  8.39105E-022  2.25529E-022  5.94215E-023  1.53794E-023
  3.92009E-024  9.87059E-025  2.46375E-025  6.11905E-026  1.51776E-026  3.77154E-027
  9.40913E-028  2.35845E-028  5.93618E-029  1.49817E-029  3.78845E-030  9.59138E-031
  2.44401E-031  6.37595E-032  1.75298E-032  5.41266E-033  1.96002E-033  8.58943E-034
  4.29966E-034  2.29980E-034  1.25786E-034  6.89925E-035  3.72647E-035  1.97299E-035
  1.02510E-035  5.16873E-036  2.50893E-036  1.20748E-036  5.65502E-037  2.57724E-037
  1.14298E-037  4.93275E-038  2.07159E-038  8.46609E-039
  1.65171E-012  2.78022E-012  4.57342E-012  7.37041E-012  1.16764E-011  1.82651E-011
  2.83649E-011  4.39920E-011  6.85257E-011  1.07654E-010  1.70840E-010  2.73472E-010
  4.39772E-010  7.06461E-010 -1.12690E-009 -1.77511E-009 -2.74871E-009 -4.16944E-009
 -6.17953E-009 -8.93260E-009 -1.25779E-008 -1.72383E-008 -2.29825E-008 -2.97970E-008
 -3.75605E-008 -4.60276E-008 -5.48282E-008 -6.34857E-008 -7.14549E-008 -7.81768E-008
 -8.31432E-008 -8.59604E-008 -8.64011E-008 -8.44348E-008 -8.02313E-008 -7.41361E-008
 -6.66232E-008 -5.82344E-008 -4.95155E-008 -4.09598E-008 -3.29664E-008 -2.58181E-008
 -1.96765E-008 -1.45939E-008 -1.05345E-008 -7.40105E-009 -5.06079E-009 -3.36815E-009
 -2.18176E-009 -1.37550E-009 -8.43988E-010 -5.03984E-010 -2.92875E-010 -1.65619E-010
 -9.11326E-011 -4.87925E-011 -2.54169E-011  1.28814E-011  6.35114E-012  3.04633E-012
  1.42144E-012  6.45206E-013  2.84896E-013  1.22376E-013  5.11375E-014  2.07891E-014
  8.22265E-015  3.16447E-015  1.18509E-015  4.31941E-016  1.53247E-016  5.29359E-017
  1.78081E-017  5.83637E-018  1.86429E-018  5.80724E-019  1.76527E-019  5.24104E-020
  1.52152E-020  4.32524E-021  1.20612E-021  3.30663E-022  8.93667E-023  2.38861E-023
  6.33653E-024  1.67461E-024  4.42442E-025  1.17191E-025  3.11699E-026  8.32605E-027
  2.23080E-027  5.98129E-028  1.60060E-028  4.26590E-029  1.13202E-029  3.00314E-030
  8.04075E-031  2.22952E-031  6.71157E-032  2.32120E-032  9.58256E-033  4.61428E-033
  2.44104E-033  1.34254E-033  7.46196E-034  4.10400E-034  2.22521E-034  1.18029E-034
  6.11498E-035  3.09618E-035  1.52407E-035  7.25022E-036  3.39552E-036  1.54749E-036
  6.86297E-037  2.96184E-037  1.24387E-037  5.08341E-038
  2.31391E-012  3.89375E-012  6.40186E-012  1.03085E-011  1.63104E-011  2.54678E-011
  3.94542E-011  6.10027E-011  9.46800E-011  1.48161E-010  2.34216E-010  3.73614E-010
  5.99087E-010  9.60314E-010 -1.52957E-009 -2.40728E-009 -3.72603E-009 -5.65141E-009
 -8.37717E-009 -1.21130E-008 -1.70629E-008 -2.33953E-008 -3.12056E-008 -4.04765E-008
 -5.10438E-008 -6.25733E-008 -7.45598E-008 -8.63517E-008 -9.72026E-008 -1.06347E-007
 -1.13090E-007 -1.16894E-007 -1.17450E-007 -1.14720E-007 -1.08941E-007 -1.00592E-007
 -9.03239E-008 -7.88801E-008 -6.70059E-008 -5.53725E-008 -4.45206E-008 -3.48305E-008
 -2.65172E-008 -1.96471E-008 -1.41676E-008 -9.94352E-009 -6.79263E-009 -4.51642E-009
 -2.92285E-009 -1.84105E-009 -1.12864E-009 -6.73382E-010 -3.90984E-010 -2.20914E-010
 -1.21459E-010 -6.49764E-011 -3.38201E-011  1.71264E-011  8.43752E-012  4.04396E-012
  1.88555E-012  8.55277E-013  3.77419E-013  1.62033E-013  6.76828E-014  2.75095E-014
  1.08811E-014  4.18900E-015  1.56995E-015  5.72943E-016  2.03667E-016  7.05481E-017
  2.38244E-017  7.84873E-018  2.52439E-018  7.93449E-019  2.44016E-019  7.35397E-020
  2.17597E-020  6.33600E-021  1.82057E-021  5.17848E-022  1.46317E-022  4.12089E-023
  1.16050E-023  3.27547E-024  9.27616E-025  2.63524E-025  7.49795E-026  2.13121E-026
  6.03357E-027  1.69649E-027  4.72795E-028  1.30552E-028  3.58126E-029  9.84022E-030
  2.76126E-030  8.18972E-031  2.71304E-031  1.05558E-031  4.83608E-032  2.49006E-032
  1.36918E-032  7.69078E-033  4.30820E-033  2.38459E-033  1.29494E-033  6.87405E-034
  3.56486E-034  1.80282E-034  8.89247E-035  4.26742E-035  1.98401E-035  9.04200E-036
  4.01005E-036  1.73061E-036  7.26797E-037  2.97025E-037
  3.15351E-012  5.30545E-012  8.71914E-012  1.40295E-011  2.21722E-011  3.45623E-011
  5.34188E-011  8.23482E-011  1.27356E-010  1.98518E-010  3.12595E-010  4.96859E-010
  7.94334E-010  1.27040E-009 -2.02032E-009 -3.17660E-009 -4.91454E-009 -7.45331E-009
 -1.10499E-008 -1.59828E-008 -2.25239E-008 -3.08984E-008 -4.12348E-008 -5.35129E-008
 -6.75162E-008 -8.28021E-008 -9.86991E-008 -1.14339E-007 -1.28727E-007 -1.40842E-007
 -1.49755E-007 -1.54752E-007 -1.55424E-007 -1.51727E-007 -1.43984E-007 -1.32838E-007
 -1.19167E-007 -1.03961E-007 -8.82134E-008 -7.28133E-008 -5.84733E-008 -4.56906E-008
 -3.47427E-008 -2.57101E-008 -1.85173E-008 -1.29809E-008 -8.85719E-009 -5.88245E-009
 -3.80268E-009 -2.39267E-009 -1.46528E-009 -8.73350E-010 -5.06598E-010 -2.85970E-010
 -1.57086E-010 -8.39637E-011 -4.36677E-011  2.20968E-011  1.08789E-011  5.21110E-012
  2.42866E-012  1.10132E-012  4.85955E-013  2.08671E-013  8.72105E-014  3.54811E-014
  1.40555E-014  5.42308E-015  2.03872E-015  7.47104E-016  2.67033E-016  9.31573E-017
  3.17480E-017  1.05811E-017  3.45334E-018  1.10545E-018  3.47763E-019  1.07764E-019
  3.29817E-020  9.99948E-021  3.01264E-021  9.04702E-022  2.71516E-022  8.15865E-023
  2.45644E-023  7.40726E-024  2.23346E-024  6.71737E-025  2.00934E-025  5.96034E-026
  1.74887E-026  5.06761E-027  1.44979E-027  4.10377E-028  1.15665E-028  3.29226E-029
  9.72698E-030  3.12416E-030  1.14889E-030  4.97390E-031  2.47694E-031  1.34292E-031
  7.56156E-032  4.30054E-032  2.42646E-032  1.34734E-032  7.33236E-033  3.90034E-033
  2.02413E-033  1.02359E-033  5.04991E-034  2.42429E-034  1.13335E-034  5.14122E-035
  2.28009E-035  9.84013E-036  4.13252E-036  1.68886E-036
  4.18093E-012  7.03296E-012  1.15542E-011  1.85794E-011 -2.93322E-011  4.56517E-011
  7.04033E-011  1.08219E-010  1.66783E-010  2.58966E-010  4.06166E-010  6.43215E-010
  1.02512E-009  1.63559E-009 -2.59673E-009 -4.07871E-009 -6.30697E-009 -9.56390E-009
 -1.41812E-008 -2.05193E-008 -2.89308E-008 -3.97093E-008 -5.30242E-008 -6.88529E-008
 -8.69189E-008 -1.06651E-007 -1.27181E-007 -1.47383E-007 -1.65962E-007 -1.81592E-007
 -1.93066E-007 -1.99455E-007 -2.00232E-007 -1.95349E-007 -1.85235E-007 -1.70738E-007
 -1.53003E-007 -1.33323E-007 -1.12986E-007 -9.31373E-008 -7.46923E-008 -5.82826E-008
 -4.42552E-008 -3.27035E-008 -2.35213E-008 -1.64662E-008 -1.12202E-008 -7.44207E-009
 -4.80479E-009 -3.01951E-009 -1.84701E-009 -1.09965E-009 -6.37208E-010 -3.59355E-010
 -1.97227E-010 -1.05340E-010 -5.47512E-011  2.76926E-011  1.36304E-011  6.52900E-012
  3.04376E-012  1.38117E-012  6.10139E-013  2.62449E-013  1.09955E-013  4.48835E-014
  1.78588E-014  6.93014E-015  2.62446E-015  9.70718E-016  3.51011E-016  1.24231E-016
  4.30944E-017  1.46763E-017  4.91649E-018  1.62369E-018  5.29952E-019  1.71403E-019
  5.50843E-020  1.76350E-020  5.63618E-021  1.80085E-021  5.75543E-022  1.83894E-022
  5.86571E-023  1.86374E-023  5.88333E-024  1.84009E-024  5.68754E-025  1.73371E-025
  5.20512E-026  1.53898E-026  4.48914E-027  1.29831E-027  3.76317E-028  1.11642E-028
  3.51565E-029  1.23533E-029  5.05018E-030  2.39786E-030  1.26959E-030  7.12874E-031
  4.09236E-031  2.34766E-031  1.33165E-031  7.41890E-032  4.04207E-032  2.15209E-032
  1.11784E-032  5.65878E-033  2.78969E-033  1.34035E-033  6.26748E-034  2.85315E-034
  1.26159E-034  5.44462E-035  2.28656E-035  9.34460E-036
  5.39259E-012  9.07054E-012  1.48978E-011  2.39432E-011 -3.77655E-011  5.86923E-011
  9.03268E-011  1.38460E-010  2.12661E-010  3.28923E-010  5.13819E-010  8.10619E-010
  1.28772E-009  2.04935E-009  3.24778E-009 -5.09556E-009 -7.87479E-009 -1.19395E-008
 -1.77065E-008 -2.56297E-008 -3.61551E-008 -4.96552E-008 -6.63486E-008 -8.62121E-008
 -1.08902E-007 -1.33704E-007 -1.59523E-007 -1.84934E-007 -2.08302E-007 -2.27943E-007
 -2.42327E-007 -2.50279E-007 -2.51138E-007 -2.44851E-007 -2.31977E-007 -2.13603E-007
 -1.91192E-007 -1.66384E-007 -1.40806E-007 -1.15899E-007 -9.28046E-008 -7.23028E-008
 -5.48147E-008 -4.04431E-008 -2.90427E-008 -2.03003E-008 -1.38122E-008 -9.14817E-009
 -5.89819E-009 -3.70186E-009 -2.26169E-009 -1.34509E-009 -7.78693E-010 -4.38805E-010
 -2.40693E-010 -1.28511E-010 -6.67912E-011  3.37923E-011  1.66447E-011  7.98277E-012
  3.72844E-012  1.69631E-012  7.52016E-013  3.24986E-013  1.36973E-013  5.63384E-014
  2.26301E-014  8.88517E-015  3.41342E-015  1.28466E-015  4.74325E-016  1.72090E-016
  6.14645E-017  2.16553E-017  7.54273E-018  2.60319E-018  8.92225E-019  3.04319E-019
  1.03467E-019  3.51061E-020  1.18914E-020  4.01961E-021  1.35432E-021  4.53998E-022
  1.51081E-022  4.97873E-023  1.62082E-023  5.20133E-024  1.64253E-024  5.09890E-025
  1.55590E-025  4.67377E-026  1.38762E-026  4.10612E-027  1.23069E-027  3.84444E-028
  1.30676E-028  5.06145E-029  2.27957E-029  1.16627E-029  6.46307E-030  3.71997E-030
  2.16270E-030  1.24959E-030  7.11620E-031  3.97503E-031  2.16998E-031  1.15572E-031
  6.00658E-032  3.04318E-032  1.50126E-032  7.21027E-033  3.37298E-033  1.53569E-033
  6.80580E-034  2.93156E-034  1.23116E-034  5.03144E-035
  6.76752E-012  1.13833E-011  1.86933E-011  3.00302E-011 -4.73283E-011 -7.34576E-011
  1.12831E-010  1.72496E-010  2.64051E-010  4.06831E-010  6.32927E-010  9.94618E-010
  1.57461E-009  2.49910E-009  3.95275E-009 -6.19380E-009 -9.56564E-009 -1.45002E-008
 -2.15070E-008 -3.11430E-008 -4.39570E-008 -6.04107E-008 -8.07787E-008 -1.05041E-007
 -1.32784E-007 -1.63136E-007 -1.94753E-007 -2.25886E-007 -2.54513E-007 -2.78556E-007
 -2.96123E-007 -3.05765E-007 -3.06672E-007 -2.98791E-007 -2.82829E-007 -2.60146E-007
 -2.32560E-007 -2.02104E-007 -1.70778E-007 -1.40347E-007 -1.12196E-007 -8.72640E-008
 -6.60459E-008 -4.86481E-008 -3.48774E-008 -2.43398E-008 -1.65353E-008 -1.09360E-008
 -7.04150E-009 -4.41420E-009 -2.69419E-009 -1.60105E-009 -9.26391E-010 -5.21932E-010
 -2.86345E-010 -1.52988E-010 -7.96102E-011  4.03550E-011  1.99315E-011  9.59445E-012
  4.50299E-012  2.06148E-012  9.21086E-013  4.01933E-013  1.71430E-013  7.15323E-014
  2.92324E-014  1.17140E-014  4.60908E-015  1.78340E-015  6.79712E-016  2.55625E-016
  9.50342E-017  3.49911E-017  1.27825E-017  4.64038E-018  1.67632E-018  6.03140E-019
  2.16225E-019  7.72176E-020  2.74463E-020  9.69609E-021  3.39826E-021  1.17909E-021
  4.04128E-022  1.36537E-022  4.53874E-023  1.48229E-023  4.75188E-024  1.49526E-024
  4.62401E-025  1.40990E-025  4.26698E-026  1.29798E-026  4.05786E-027  1.35082E-027
  5.00640E-028  2.13560E-028  1.04546E-028  5.66112E-029  3.24401E-029  1.90159E-029
  1.11642E-029  6.48729E-030  3.70574E-030  2.07324E-030  1.13328E-030  6.04664E-031
  3.14392E-031  1.59209E-031  7.85597E-032  3.77452E-032  1.76576E-032  8.04391E-033
  3.56516E-033  1.53791E-033  6.45073E-034  2.63626E-034
  8.26645E-012  1.39055E-011  2.28333E-011  3.66688E-011 -5.77506E-011 -8.95272E-011
  1.37262E-010  2.09311E-010  3.19352E-010  4.90125E-010  7.59329E-010  1.18837E-009
  1.87450E-009  2.96627E-009  4.68145E-009 -7.32512E-009 -1.13038E-008 -1.71301E-008
 -2.54106E-008 -3.68098E-008 -5.19862E-008 -7.14972E-008 -9.56803E-008 -1.24523E-007
 -1.57543E-007 -1.93706E-007 -2.31412E-007 -2.68561E-007 -3.02727E-007 -3.31406E-007
 -3.52319E-007 -3.63722E-007 -3.64646E-007 -3.55041E-007 -3.35778E-007 -3.08514E-007
 -2.75451E-007 -2.39040E-007 -2.01681E-007 -1.65477E-007 -1.32067E-007 -1.02547E-007
 -7.74840E-008 -5.69803E-008 -4.07870E-008 -2.84220E-008 -1.92827E-008 -1.27380E-008
 -8.19386E-009 -5.13300E-009 -3.13176E-009 -1.86115E-009 -1.07747E-009 -6.07739E-010
 -3.34041E-010 -1.78957E-010 -9.34730E-011  4.76173E-011  2.36685E-011  1.14850E-011
  5.44387E-012  2.52244E-012  1.14348E-012  5.07622E-013  2.20909E-013  9.43510E-014
  3.95984E-014  1.63523E-014  6.65352E-015  2.67121E-015  1.05968E-015  4.15976E-016
  1.61805E-016  6.24442E-017  2.39355E-017  9.12005E-018  3.45580E-018  1.30225E-018
  4.87774E-019  1.81423E-019  6.69107E-020  2.44270E-020  8.80999E-021  3.13292E-021
  1.09641E-021  3.76992E-022  1.27192E-022  4.20750E-023  1.36459E-023  4.34351E-024
  1.36056E-024  4.21680E-025  1.30607E-025  4.11392E-026  1.35582E-026  4.86344E-027
  1.97386E-027  9.19821E-028  4.81836E-028  2.72368E-028  1.59943E-028  9.50178E-029
  5.62092E-029  3.28122E-029  1.87938E-029  1.05322E-029  5.76359E-030  3.07632E-030
  1.60038E-030  8.11296E-031  4.00271E-031  1.92351E-031  8.99843E-032  4.09778E-032
  1.81591E-032  7.83303E-033  3.29166E-033  1.34415E-033
  9.83489E-012  1.65458E-011  2.71679E-011 -4.36186E-011 -6.86545E-011 -1.06314E-010
  1.62718E-010  2.47511E-010  3.76399E-010  5.75400E-010  8.87581E-010  1.38308E-009
  2.17304E-009  3.42745E-009  5.39597E-009 -8.42903E-009 -1.29946E-008 -1.96845E-008
 -2.92008E-008 -4.23161E-008 -5.97996E-008 -8.23075E-008 -1.10245E-007 -1.43614E-007
 -1.81869E-007 -2.23822E-007 -2.67614E-007 -3.10799E-007 -3.50535E-007 -3.83887E-007
 -4.08178E-007 -4.21358E-007 -4.22296E-007 -4.10946E-007 -3.88348E-007 -3.56465E-007
 -3.17897E-007 -2.75519E-007 -2.32136E-007 -1.90190E-007 -1.51568E-007 -1.17520E-007
 -8.86740E-008 -6.51254E-008 -4.65641E-008 -3.24169E-008 -2.19775E-008 -1.45124E-008
 -9.33536E-009 -5.85097E-009 -3.57370E-009 -2.12766E-009 -1.23509E-009  6.99257E-010
  3.86262E-010  2.08267E-010  1.09666E-010  5.64276E-011  2.83902E-011  1.39776E-011
  6.73971E-012  3.18560E-012  1.47741E-012  6.72985E-013  3.01411E-013  1.32867E-013
  5.77082E-014  2.47218E-014  1.04569E-014  4.37178E-015  1.80843E-015  7.40919E-016
  3.00933E-016  1.21267E-016  4.85099E-017  1.92683E-017  7.59824E-018  2.97292E-018
  1.15295E-018  4.42574E-019  1.67876E-019  6.28105E-020  2.31376E-020  8.37720E-021
  2.97659E-021  1.03673E-021  3.53699E-022  1.18193E-022  3.87184E-023  1.24624E-023
  3.95908E-024  1.25143E-024  3.99103E-025  1.31365E-025  4.61352E-026  1.79661E-026
  7.96535E-027  4.00453E-027  2.21203E-027  1.29142E-027  7.72398E-028  4.63696E-028
  2.75965E-028  1.61652E-028  9.28036E-029  5.20815E-029  2.85317E-029  1.52388E-029
  7.93112E-030  4.02070E-030  1.98485E-030  9.54182E-031  4.46310E-031  2.03249E-031
  9.00890E-032  3.88578E-032  1.63130E-032  6.66468E-033
  1.14118E-011 -1.92008E-011 -3.15268E-011 -5.06054E-011 -7.96065E-011 -1.23145E-010
  1.88158E-010  2.85497E-010  4.32719E-010  6.58791E-010  1.01155E-009  1.56888E-009
  2.45422E-009  3.85665E-009  6.05430E-009 -9.43840E-009 -1.45328E-008 -2.20016E-008
 -3.26359E-008 -4.73098E-008 -6.68983E-008 -9.21554E-008 -1.23557E-007 -1.61127E-007
 -2.04273E-007 -2.51666E-007 -3.01212E-007 -3.50137E-007 -3.95205E-007 -4.33058E-007
 -4.60633E-007 -4.75578E-007 -4.76600E-007 -4.63651E-007 -4.37933E-007 -4.01706E-007
 -3.57949E-007 -3.09948E-007 -2.60894E-007 -2.13548E-007 -1.70030E-007 -1.31732E-007
 -9.93371E-008 -7.29293E-008 -5.21398E-008 -3.63094E-008 -2.46354E-008 -1.62894E-008
  1.04999E-008  6.59989E-009  4.04693E-009  2.42178E-009  1.41503E-009  8.07712E-010
  4.50675E-010  2.45966E-010  1.31402E-010  6.87661E-011  3.52813E-011  1.77609E-011
  8.78002E-012  4.26564E-012  2.03831E-012  9.58683E-013  4.44134E-013  2.02811E-013
  9.13514E-014  4.06172E-014  1.78409E-014  7.74818E-015  3.32987E-015  1.41728E-015
  5.97847E-016  2.50059E-016  1.03726E-016  4.26606E-017  1.73853E-017  7.01285E-018
  2.79614E-018  1.10019E-018  4.26448E-019  1.62555E-019  6.08368E-020  2.23233E-020
  8.02233E-021  2.82167E-021  9.71258E-022  3.27421E-022  1.08309E-022  3.52909E-023
  1.14027E-023  3.69490E-024  1.22284E-024  4.24783E-025  1.60380E-025  6.79369E-026
  3.26372E-026  1.74625E-026  1.00498E-026  6.01296E-027  3.64766E-027  2.20784E-027
  1.32047E-027  7.75821E-028  4.46243E-028  2.50748E-028  1.37463E-028  7.34620E-029
  3.82530E-029  1.93978E-029  9.57772E-030  4.60386E-030  2.15465E-030  9.81088E-031
  4.34880E-031  1.87600E-031  7.87522E-032  3.21747E-032
  1.29448E-011 -2.17804E-011 -3.57591E-011 -5.73822E-011 -9.02117E-011 -1.39397E-010
  2.12614E-010  3.21766E-010  4.85971E-010  7.36609E-010  1.12536E-009  1.73626E-009
  2.70256E-009  4.22857E-009  6.61534E-009 -1.02873E-008 -1.58144E-008 -2.39214E-008
 -3.54752E-008 -5.14385E-008 -7.27818E-008 -1.00351E-007 -1.34693E-007 -1.75865E-007
 -2.23247E-007 -2.75403E-007 -3.30043E-007 -3.84110E-007 -4.34016E-007 -4.76024E-007
 -5.06711E-007 -5.23443E-007 -5.24761E-007 -5.10605E-007 -4.82310E-007 -4.42392E-007
 -3.94165E-007 -3.41279E-007 -2.87262E-007 -2.35163E-007 -1.87308E-007 -1.45214E-007
 -1.09618E-007 -8.05995E-008  5.77445E-008  4.03246E-008  2.74585E-008  1.82394E-008
  1.18242E-008  7.48483E-009  4.62908E-009  2.79886E-009  1.65554E-009  9.58706E-010
  5.43933E-010  3.02586E-010  1.65167E-010  8.85261E-011  4.66208E-011  2.41380E-011
  1.22929E-011  6.16081E-012  3.03967E-012  1.47706E-012  7.07195E-013  3.33792E-013
  1.55408E-013  7.14240E-014  3.24300E-014  1.45600E-014  6.46925E-015  2.84663E-015
  1.24106E-015  5.36156E-016  2.29452E-016  9.72028E-017  4.07155E-017  1.68389E-017
  6.86488E-018  2.75408E-018  1.08548E-018  4.19664E-019  1.58944E-019  5.89123E-020
  2.13558E-020  7.57050E-021  2.62607E-021  8.92867E-022  2.98526E-022  9.87082E-023
  3.25808E-023  1.08959E-023  3.77527E-024  1.39658E-024  5.69628E-025  2.61516E-025
  1.34629E-025  7.57122E-026  4.49780E-026  2.74267E-026  1.68250E-026  1.02516E-026
  6.15610E-027  3.62614E-027  2.08911E-027  1.17515E-027  6.44701E-028  3.44708E-028
  1.79541E-028  9.10755E-029  4.49767E-029  2.16223E-029  1.01180E-029  4.60829E-030
  2.04284E-030  8.81285E-031  3.69987E-031  1.51161E-031
  1.44120E-011 -2.42433E-011 -3.97902E-011 -6.38190E-011 -1.00249E-010 -1.54702E-010
  2.35482E-010  3.55332E-010  5.34543E-010  8.06209E-010  1.22462E-009  1.87790E-009
  2.90579E-009  4.52269E-009  7.04518E-009  1.09206E-008 -1.67514E-008 -2.53069E-008
 -3.75112E-008 -5.43971E-008 -7.70142E-008 -1.06290E-007 -1.42843E-007 -1.86778E-007
 -2.37475E-007 -2.93441E-007 -3.52248E-007 -4.10626E-007 -4.64709E-007 -5.10444E-007
 -5.44098E-007 -5.62778E-007 -5.64861E-007 -5.50240E-007 -5.20327E-007 -4.77818E-007
 -4.26279E-007 -3.69641E-007 -3.11702E-007 -2.55740E-007  2.04258E-007  1.58890E-007
  1.20436E-007  8.89951E-008  6.41397E-008  4.51078E-008  3.09718E-008  2.07738E-008
  1.36197E-008  8.73393E-009  5.48219E-009  3.37072E-009  2.03160E-009  1.20122E-009
  6.97209E-010  3.97490E-010  2.22704E-010  1.22671E-010  6.64509E-011  3.54076E-011
  1.85614E-011  9.57470E-012  4.86127E-012  2.43018E-012  1.19676E-012  5.80960E-013
  2.78231E-013  1.31580E-013  6.15056E-014  2.84429E-014  1.30219E-014  5.90467E-015
  2.65179E-015  1.17901E-015  5.18503E-016  2.25270E-016  9.65432E-017  4.07461E-017
  1.69069E-017  6.88585E-018  2.74871E-018  1.07409E-018  4.10461E-019  1.53310E-019
  5.59602E-020  1.99725E-020  6.98013E-021  2.39552E-021  8.11250E-022  2.73251E-022
  9.26778E-023  3.22385E-023  1.17958E-023  4.67663E-024  2.06064E-024  1.01742E-024
  5.54798E-025  3.24585E-025  1.97673E-025  1.22358E-025  7.57387E-026  4.64011E-026
  2.79582E-026  1.65036E-026  9.52148E-027  5.36095E-027  2.94296E-027  1.57422E-027
  8.20185E-028  4.16107E-028  2.05524E-028  9.88240E-029  4.62479E-029  2.10649E-029
  9.33781E-030  4.02799E-030  1.69140E-030  6.91043E-031
  1.58497E-011  2.66430E-011  4.36949E-011  7.00151E-011 -1.09842E-010 -1.69200E-010
  2.56889E-010  3.86251E-010  5.78299E-010  8.67022E-010  1.30789E-009  1.99071E-009
  3.05779E-009  4.72767E-009  7.32359E-009  1.13035E-008 -1.72865E-008 -2.60665E-008
 -3.86027E-008 -5.59749E-008 -7.92925E-008 -1.09552E-007 -1.47445E-007 -1.93141E-007
 -2.46063E-007 -3.04718E-007 -3.66627E-007 -4.28400E-007 -4.85990E-007 -5.35116E-007
 -5.71796E-007 -5.92907E-007 -5.96645E-007 -5.82798E-007 -5.52757E-007 -5.09282E-007
  4.56061E-007  3.97182E-007  3.36617E-007  2.77808E-007  2.23405E-007  1.75165E-007
  1.33986E-007  1.00041E-007  7.29531E-008  5.19868E-008  3.62224E-008  2.46918E-008
  1.64776E-008  1.07716E-008  6.90225E-009  4.33815E-009  2.67593E-009  1.62077E-009
  9.64335E-010  5.63801E-010  3.23972E-010  1.82990E-010  1.01608E-010  5.54694E-011
  2.97766E-011  1.57223E-011  8.16899E-012  4.17931E-012  2.10706E-012  1.04787E-012
  5.14577E-013  2.49784E-013  1.19963E-013  5.70410E-014  2.68601E-014  1.25239E-014
  5.77846E-015  2.63556E-015  1.18665E-015  5.26586E-016  2.29923E-016  9.86135E-017
  4.14812E-017  1.70892E-017  6.88709E-018  2.71273E-018  1.04373E-018  3.92218E-019
  1.44018E-019  5.17388E-020  1.82304E-020  6.32702E-021  2.17758E-021  7.51021E-022
  2.63567E-022  9.61315E-023  3.74024E-023  1.59326E-023  7.55123E-024  3.97117E-024
  2.26987E-024  1.37046E-024  8.51248E-025  5.33308E-025  3.32551E-025  2.04664E-025
  1.23669E-025  7.31355E-026  4.22452E-026  2.38049E-026  1.30752E-026  6.99675E-027
  3.64638E-027  1.85029E-027  9.14024E-028  4.39508E-028  2.05699E-028  9.37026E-029
  4.15386E-029  1.79204E-029  7.52310E-030  3.07423E-030
  1.73840E-011  2.91784E-011  4.77788E-011  7.64267E-011  1.19651E-010  1.83820E-010
  2.78104E-010  4.16200E-010  6.19377E-010  9.21660E-010  1.37819E-009  2.07791E-009
  3.16155E-009  4.84541E-009  7.44998E-009  1.14308E-008 -1.74062E-008 -2.61737E-008
 -3.87037E-008 -5.60992E-008 -7.95089E-008 -1.09987E-007 -1.48304E-007 -1.94720E-007
 -2.48751E-007 -3.08988E-007 -3.73000E-007 -4.37397E-007 -4.98069E-007 -5.50611E-007
 -5.90860E-007 -6.15479E-007 -6.22441E-007  6.11328E-007  5.83366E-007  5.41195E-007
  4.88441E-007  4.29186E-007  3.67445E-007  3.06752E-007  2.49887E-007  1.98769E-007
  1.54473E-007  1.17350E-007  8.71828E-008  6.33697E-008  4.50827E-008  3.14044E-008
  2.14290E-008  1.43295E-008  9.39413E-009  6.04030E-009  3.81061E-009  2.35942E-009
  1.43416E-009  8.55978E-010  5.01734E-010  2.88872E-010  1.63400E-010  9.08352E-011
  4.96487E-011  2.66985E-011  1.41368E-011  7.37786E-012  3.79937E-012  1.93285E-012
  9.72433E-013  4.84259E-013  2.38827E-013  1.16659E-013  5.64179E-014  2.69902E-014
  1.27570E-014  5.94805E-015  2.73124E-015  1.23299E-015  5.46325E-016  2.37237E-016
  1.00826E-016  4.18934E-017  1.70033E-017  6.73762E-018  2.60618E-018  9.84460E-019
  3.63557E-019  1.31546E-019  4.68086E-020  1.64775E-020  5.78997E-021  2.05747E-021
  7.52652E-022  2.89852E-022  1.20401E-022  5.50230E-023  2.78516E-023  1.54506E-023
  9.17687E-024  5.68272E-024  3.58651E-024  2.26920E-024  1.42364E-024  8.79498E-025
  5.32730E-025  3.15541E-025  1.82455E-025  1.02885E-025  5.65385E-026  3.02650E-026
  1.57765E-026  8.00685E-027  3.95578E-027  1.90231E-027  8.90373E-028  4.05588E-028
  1.79815E-028  7.75770E-029  3.25704E-029  1.33063E-029
  1.92609E-011  3.22447E-011  5.26589E-011  8.39911E-011  1.31063E-010  2.00561E-010
  3.01938E-010  4.49036E-010  6.62954E-010  9.76948E-010  1.44438E-009  2.15085E-009
  3.23155E-009  4.89431E-009  7.44785E-009  1.13327E-008  1.71499E-008 -2.56806E-008
 -3.78842E-008 -5.48655E-008 -7.77959E-008 -1.07784E-007 -1.45689E-007 -1.91902E-007
 -2.46104E-007 -3.07065E-007 -3.72531E-007 -4.39252E-007 -5.03194E-007  5.59936E-007
  6.05196E-007  6.35415E-007  6.48257E-007  6.42936E-007  6.20284E-007  5.82564E-007
  5.33079E-007  4.75676E-007  4.14253E-007  3.52356E-007  2.92907E-007  2.38074E-007
  1.89265E-007  1.47192E-007  1.11995E-007  8.33750E-008  6.07319E-008  4.32894E-008
  3.01990E-008  2.06229E-008  1.37902E-008  9.03252E-009  5.79723E-009  3.64731E-009
  2.25027E-009  1.36201E-009  8.09093E-010  4.71954E-010  2.70482E-010  1.52415E-010
  8.45183E-011  4.61697E-011  2.48748E-011  1.32343E-011  6.96157E-012  3.62444E-012
  1.86910E-012  9.55061E-013  4.83468E-013  2.42302E-013  1.20093E-013  5.87774E-014
  2.83604E-014  1.34665E-014  6.28180E-015  2.87404E-015  1.28779E-015  5.64405E-016
  2.41703E-016  1.01059E-016  4.12335E-017  1.64153E-017  6.37840E-018  2.42141E-018
  8.99826E-019  3.28405E-019  1.18328E-019  4.24235E-020  1.53056E-020  5.64195E-021
  2.16599E-021  8.84941E-022  3.92659E-022  1.91628E-022  1.02752E-022  5.96094E-023
  3.65353E-023  2.30961E-023  1.47681E-023  9.42025E-024  5.94016E-024  3.68154E-024
  2.23459E-024  1.32536E-024  7.67053E-025  4.32800E-025  2.37939E-025  1.27406E-025
  6.64281E-026  3.37186E-026  1.66605E-026  8.01252E-027  3.75046E-027  1.70850E-027
  7.57431E-028  3.26783E-028  1.37207E-028  5.60587E-029
  2.18714E-011  3.64731E-011  5.93278E-011  9.42277E-011  1.46344E-010  2.22714E-010
  3.33058E-010  4.91235E-010  7.17845E-010  1.04469E-009  1.52211E-009  2.23022E-009
  3.29517E-009  4.91104E-009  7.36696E-009  1.10778E-008  1.66138E-008  2.47234E-008
 -3.63383E-008 -5.25506E-008 -7.45481E-008 -1.03500E-007 -1.40387E-007 -1.85788E-007
 -2.39641E-007 -3.01028E-007  3.68023E-007  4.37685E-007  5.06211E-007  5.69274E-007
  6.22519E-007  6.62111E-007  6.85244E-007  6.90502E-007  6.77983E-007  6.49190E-007
  6.06728E-007  5.53892E-007  4.94247E-007  4.31262E-007  3.68052E-007  3.07217E-007
  2.50765E-007  2.00098E-007  1.56035E-007  1.18869E-007  8.84479E-008  6.42760E-008
  4.56236E-008  3.16388E-008  2.14446E-008  1.42139E-008  9.21885E-009  5.85482E-009
  3.64375E-009  2.22397E-009  1.33238E-009  7.84253E-010  4.54011E-010  2.58801E-010
  1.45450E-010  8.07046E-011  4.42701E-011  2.40375E-011  1.29319E-011  6.89739E-012
  3.64754E-012  1.91165E-012  9.91965E-013  5.08929E-013  2.57730E-013  1.28595E-013
  6.31017E-014  3.03983E-014  1.43534E-014  6.63344E-015  2.99698E-015  1.32240E-015
  5.69451E-016  2.39197E-016  9.79933E-017  3.91652E-017  1.52843E-017  5.83407E-018
  2.18450E-018  8.06113E-019  2.95204E-019  1.08349E-019  4.03879E-020  1.55444E-020
  6.29478E-021  2.73345E-021  1.29229E-021  6.69252E-022  3.77143E-022  2.27141E-022
  1.42880E-022  9.18725E-023  5.93835E-023  3.81376E-023  2.41516E-023  1.50093E-023
  9.12630E-024  5.41920E-024  3.13883E-024  1.77199E-024  9.74545E-025  5.21966E-025
  2.72197E-025  1.38185E-025  6.82842E-026  3.28421E-026  1.53733E-026  7.00346E-027
  3.10493E-027  1.33960E-027  5.62436E-028  2.29808E-028
  2.57622E-011  4.27505E-011  6.91847E-011  1.09286E-010  1.68709E-010  2.54970E-010
  3.78143E-010  5.52102E-010  7.96764E-010  1.14201E-009  1.63422E-009  2.34637E-009
  3.39298E-009  4.95040E-009  7.28266E-009  1.07715E-008  1.59478E-008  2.35180E-008
  3.43786E-008 -4.96075E-008 -7.04185E-008 -9.80710E-008  1.33723E-007  1.78236E-007
  2.31939E-007  2.94394E-007  3.64211E-007  4.38960E-007  5.15248E-007  5.88963E-007
  6.55681E-007  7.11165E-007  7.51867E-007  7.75320E-007  7.80361E-007  7.67156E-007
  7.37050E-007  6.92317E-007  6.35874E-007  5.71010E-007  5.01144E-007  4.29624E-007
  3.59532E-007  2.93507E-007  2.33603E-007  1.81188E-007  1.36922E-007  1.00814E-007
  7.23408E-008  5.06147E-008  3.45549E-008  2.30391E-008  1.50172E-008  9.58022E-009
  5.98896E-009  3.67348E-009  2.21385E-009  1.31276E-009  7.67094E-010  4.42404E-010
  2.52219E-010  1.42352E-010  7.96383E-011  4.42014E-011  2.43485E-011  1.33091E-011
  7.21325E-012  3.87130E-012  2.05400E-012  1.07533E-012  5.54401E-013  2.80942E-013
  1.39684E-013  6.80346E-014  3.24166E-014  1.50925E-014  6.85975E-015  3.04162E-015
  1.31508E-015  5.54355E-016  2.27881E-016  9.14202E-017  3.58468E-017  1.37742E-017
  5.20811E-018  1.94980E-018  7.29143E-019  2.75572E-019  1.06793E-019  4.31399E-020
  1.84759E-020  8.51841E-021  4.27146E-021  2.33171E-021  1.37125E-021  8.52308E-022
  5.47864E-022  3.57302E-022  2.33041E-022  1.50520E-022  9.56651E-023  5.95900E-023
  3.62880E-023  2.15695E-023  1.25017E-023  7.06101E-024  3.88462E-024  2.08108E-024
  1.08543E-024  5.51100E-025  2.72350E-025  1.30998E-025  6.13227E-026  2.79369E-026
  1.23859E-026  5.34385E-027  2.24366E-027  9.16703E-028
  3.16274E-011  5.22047E-011  8.40133E-011  1.31911E-010  2.02276E-010  3.03351E-010
  4.45787E-010  6.43625E-010  9.16116E-010  1.29101E-009  1.81017E-009  2.53849E-009
  3.57731E-009  5.08316E-009  7.29230E-009  1.05507E-008  1.53475E-008  2.23480E-008
  3.24199E-008  4.66437E-008  6.62952E-008  9.27869E-008  1.27556E-007  1.71894E-007
  2.26723E-007  2.92336E-007  3.68154E-007  4.52542E-007  5.42745E-007  6.34987E-007
  7.24742E-007  8.07132E-007  8.77401E-007  9.31361E-007  9.65761E-007  9.78520E-007
  9.68846E-007  9.37258E-007  8.85545E-007  8.16657E-007  7.34525E-007  6.43780E-007
  5.49371E-007  4.56110E-007  3.68220E-007  2.88959E-007  2.20413E-007  1.63462E-007
  1.17924E-007  8.28234E-008 -5.66929E-008 -3.78695E-008 -2.47215E-008  1.57975E-008
  9.89881E-009  6.09335E-009  3.69174E-009  2.20571E-009  1.30211E-009  7.60894E-010
  4.40852E-010  2.53579E-010  1.44920E-010  8.23035E-011  4.64270E-011  2.59838E-011
  1.44050E-011  7.89498E-012  4.26870E-012  2.27211E-012  1.18818E-012  6.09360E-013
  3.05996E-013  1.50255E-013  7.20657E-014  3.37311E-014  1.53973E-014  6.85138E-015
  2.97140E-015  1.25625E-015  5.18089E-016  2.08706E-016  8.23142E-017  3.19031E-017
  1.22187E-017  4.66108E-018  1.78969E-018  7.00664E-019  2.83782E-019  1.20694E-019
  5.46673E-020  2.66768E-020  1.41116E-020  8.06863E-021  4.92239E-021  3.14230E-021
  2.05693E-021  1.35748E-021  8.92100E-022  5.78971E-022  3.69101E-022  2.30368E-022
  1.40468E-022  8.35662E-023  4.84636E-023  2.73837E-023  1.50695E-023  8.07477E-024
  4.21219E-024  2.13885E-024  1.05709E-024  5.08477E-025  2.38036E-025  1.08446E-025
  4.80802E-026  2.07443E-026  8.70971E-027  3.55857E-027
  4.02719E-011  6.61464E-011  1.05891E-010  1.65309E-010  2.51860E-010  3.74905E-010
  5.46062E-010  7.79874E-010  1.09516E-009  1.51763E-009  2.08453E-009  2.85244E-009
  3.90923E-009  5.39160E-009  7.50889E-009  1.05739E-008  1.50406E-008  2.15460E-008
  3.09537E-008  4.43908E-008  6.32680E-008  8.92661E-008  1.24273E-007  1.70253E-007
  2.29035E-007  3.02027E-007  3.89884E-007  4.92175E-007  6.07110E-007  7.31408E-007
  8.60341E-007  9.87973E-007  1.10757E-006  1.21215E-006  1.29502E-006  1.35041E-006
  1.37398E-006  1.36332E-006  1.31829E-006  1.24126E-006  1.13701E-006  1.01234E-006
  8.75391E-007  7.34710E-007  5.98257E-007 -4.72559E-007 -3.62151E-007 -2.69400E-007
 -1.94683E-007 -1.36826E-007 -9.36554E-008 -6.25404E-008 -4.08219E-008  2.61010E-008
  1.63851E-008  1.01231E-008  6.17025E-009  3.71927E-009  2.22197E-009  1.31817E-009
  7.77625E-010  4.56525E-010  2.66723E-010  1.54964E-010  8.94033E-011  5.11188E-011
  2.89024E-011  1.61211E-011  8.85054E-012  4.77253E-012  2.52305E-012  1.30560E-012
  6.60426E-013  3.26208E-013  1.57197E-013  7.38576E-014  3.38187E-014  1.50887E-014
  6.56059E-015  2.78147E-015  1.15124E-015  4.66136E-016  1.85251E-016  7.26255E-017
  2.82880E-017  1.10520E-017  4.38218E-018  1.78656E-018  7.58866E-019  3.40041E-019
  1.62536E-019  8.35917E-020  4.63982E-020  2.76334E-020  1.74009E-020  1.13636E-020
  7.55358E-021  5.03496E-021  3.32998E-021  2.16992E-021  1.38694E-021  8.67101E-022
  5.29309E-022  3.15130E-022  1.82852E-022  1.03355E-022  5.68918E-023  3.04901E-023
  1.59071E-023  8.07804E-024  3.99268E-024  1.92064E-024  8.99152E-025  4.09648E-025
  1.81624E-025  7.83625E-026  3.29014E-026  1.34427E-026
  5.25447E-011  8.59602E-011  1.37015E-010  2.12876E-010  3.22574E-010  4.77134E-010
  6.89703E-010  9.75866E-010  1.35448E-009  1.84960E-009  2.49423E-009  3.33712E-009
  4.45375E-009  5.96318E-009  8.05238E-009  1.10099E-008  1.52706E-008  2.14718E-008
  3.05215E-008  4.36735E-008  6.25999E-008  8.94445E-008  1.26829E-007  1.77782E-007
  2.45548E-007  3.33262E-007  4.43485E-007  5.77636E-007  7.35401E-007  9.14221E-007
  1.10898E-006  1.31199E-006  1.51330E-006  1.70132E-006  1.86379E-006  1.98888E-006
  2.06642E-006  2.08916E-006  2.05376E-006  1.96159E-006  1.81877E-006 -1.63575E-006
 -1.42603E-006 -1.20446E-006 -9.85353E-007 -7.80784E-007 -5.99451E-007 -4.46224E-007
 -3.22387E-007 -2.26380E-007 -1.54773E-007 -1.03245E-007 -6.73601E-008  4.30989E-008
  2.71211E-008  1.68351E-008  1.03387E-008  6.29850E-009  3.81531E-009  2.30183E-009
  1.38433E-009  8.29867E-010  4.95408E-010  2.94007E-010  1.73064E-010  1.00788E-010
  5.79197E-011  3.27635E-011  1.82026E-011  9.91309E-012  5.28338E-012  2.75203E-012
  1.39947E-012  6.94168E-013  3.35644E-013  1.58131E-013  7.25761E-014  3.24525E-014
  1.41447E-014  6.01561E-015  2.50099E-015  1.01949E-015  4.09318E-016  1.62918E-016
  6.48479E-017  2.60920E-017  1.07399E-017  4.57671E-018  2.04125E-018  9.62255E-019
  4.83732E-019  2.61029E-019  1.51291E-019  9.34073E-020  6.04572E-020  4.02557E-020
  2.71085E-020  1.82222E-020  1.21165E-020  7.92257E-021  5.07507E-021  3.17747E-021
  1.94151E-021  1.15666E-021  6.71445E-022  3.79647E-022  2.09024E-022  1.12040E-022
  5.84598E-023  2.96897E-023  1.46754E-023  7.05978E-024  3.30514E-024  1.50583E-024
  6.67641E-025  2.88059E-025  1.20945E-025  4.94149E-026
 -6.92393E-011 -1.12943E-010  1.79451E-010  2.77811E-010  4.19248E-010  6.17143E-010
  8.86909E-010  1.24591E-009  1.71373E-009  2.31346E-009  3.07469E-009  4.03959E-009
  5.27353E-009  6.88242E-009  9.03938E-009  1.20242E-008  1.62801E-008  2.24920E-008
  3.16913E-008  4.53874E-008  6.57185E-008  9.56034E-008  1.38855E-007  2.00196E-007
  2.85110E-007  3.99451E-007  5.48774E-007  7.37400E-007  9.67310E-007  1.23703E-006
  1.54076E-006  1.86789E-006  2.20320E-006  2.52767E-006  2.81995E-006  3.05839E-006
  3.22335E-006 -3.29961E-006 -3.27862E-006 -3.15998E-006 -2.95204E-006 -2.67119E-006
 -2.33978E-006 -1.98313E-006 -1.62615E-006 -1.29018E-006 -9.90890E-007 -7.37294E-007
 -5.32151E-007 -3.73190E-007 -2.54820E-007 -1.69841E-007 -1.10821E-007  7.10204E-008
  4.48563E-008  2.80198E-008  1.73681E-008  1.07135E-008  6.59062E-009  4.04797E-009
  2.48248E-009  1.51855E-009  9.24763E-010  5.59225E-010  3.34860E-010 -1.97976E-010
 -1.15256E-010 -6.59130E-011  3.69522E-011  2.02734E-011  1.08698E-011  5.68905E-012
  2.90400E-012  1.44480E-012  7.00293E-013  3.30607E-013  1.52028E-013  6.81231E-014
  2.97726E-014  1.27117E-014  5.31640E-015  2.18694E-015  8.90093E-016  3.61320E-016
  1.47753E-016  6.15473E-017  2.64050E-017  1.17809E-017  5.51193E-018  2.72572E-018
  1.43564E-018  8.09508E-019  4.87858E-019  3.10957E-019  2.06124E-019  1.39548E-019
  9.50125E-020  6.43217E-020  4.29638E-020  2.81744E-020  1.80821E-020  1.13352E-020
  6.93183E-021  4.13201E-021  2.39960E-021  1.35716E-021  7.47362E-022  4.00655E-022
  2.09073E-022  1.06189E-022  5.24913E-023  2.52524E-023  1.18226E-023  5.38651E-024
  2.38824E-024  1.03043E-024  4.32638E-025  1.76764E-025
 -9.09694E-011 -1.48105E-010 -2.34811E-010 -3.62627E-010 -5.45694E-010 -8.00574E-010
 -1.14583E-009 -1.60150E-009 -2.18883E-009  2.93091E-009  3.85513E-009  4.99904E-009
  6.42145E-009  8.22184E-009  1.05720E-008  1.37658E-008  1.82950E-008  2.49623E-008
  3.50410E-008  5.04919E-008  7.42341E-008  1.10448E-007  1.64853E-007  2.44871E-007
  3.59538E-007  5.19018E-007  7.33612E-007  1.01224E-006  1.36049E-006  1.77858E-006
  2.25948E-006  2.78785E-006  3.33992E-006  3.88467E-006 -4.38615E-006 -4.80692E-006
 -5.11212E-006 -5.27378E-006 -5.27483E-006 -5.11205E-006 -4.79728E-006 -4.35645E-006
 -3.82627E-006 -3.24912E-006 -2.66718E-006 -2.11698E-006 -1.62554E-006 -1.20869E-006
 -8.71539E-007 -6.10579E-007 -4.16617E-007 -2.77684E-007  1.81412E-007  1.16610E-007
  7.40441E-008  4.66279E-008  2.92241E-008  1.82803E-008  1.14315E-008  7.14945E-009
  4.46786E-009  2.78434E-009  1.72566E-009  1.06033E-009  6.43897E-010 -3.85293E-010
 -2.26583E-010 -1.30664E-010 -7.37526E-011 -4.06856E-011  2.19095E-011  1.15067E-011
  5.88975E-012  2.93671E-012  1.42603E-012  6.74370E-013  3.10678E-013  1.39543E-013
  6.11956E-014  2.62658E-014  1.10745E-014  4.61180E-015  1.91089E-015  7.95165E-016
  3.35816E-016  1.45437E-016  6.51682E-017  3.04263E-017  1.48959E-017  7.70111E-018
  4.23486E-018  2.48631E-018  1.55227E-018  1.01775E-018  6.88755E-019  4.72960E-019
  3.25037E-019  2.21367E-019  1.48431E-019  9.75774E-020  6.27254E-020  3.93629E-020
  2.40891E-020  1.43665E-020  8.34601E-021  4.72147E-021  2.60049E-021  1.39428E-021
  7.27639E-022  3.69594E-022  1.82706E-022  8.78987E-023  4.11530E-023  1.87500E-023
  8.31334E-024  3.58689E-024  1.50600E-024  6.15305E-025
 -1.18032E-010 -1.91940E-010 -3.03904E-010 -4.68606E-010 -7.03895E-010 -1.03042E-009
 -1.47088E-009 -2.04904E-009 -2.78889E-009 -3.71472E-009 -4.85338E-009  6.24039E-009
  7.93278E-009  1.00325E-008  1.27269E-008  1.63543E-008  2.15110E-008  2.92146E-008
  4.11503E-008  6.00167E-008  8.99817E-008  1.37221E-007  2.10460E-007  3.21369E-007
  4.84579E-007  7.17053E-007  1.03659E-006  1.45938E-006  1.99669E-006  2.65132E-006
 -3.41424E-006 -4.26247E-006 -5.15858E-006 -6.05245E-006 -6.88504E-006 -7.59398E-006
 -8.12044E-006 -8.41634E-006 -8.45123E-006 -8.21736E-006 -7.73206E-006 -7.03636E-006
 -6.18968E-006 -5.26150E-006 -4.32152E-006 -3.43047E-006 -2.63351E-006 -1.95729E-006
 -1.41062E-006 -9.87966E-007 -6.74302E-007 -4.49996E-007  2.94784E-007  1.90376E-007
  1.21750E-007  7.74300E-008  4.91448E-008  3.12056E-008  1.98432E-008  1.26298E-008
  8.03144E-009  5.08846E-009  3.20137E-009  1.99321E-009  1.22413E-009 -7.39445E-010
 -4.38251E-010 -2.54332E-010 -1.44288E-010 -7.99195E-011 -4.31753E-011  2.27327E-011
  1.16592E-011  5.82315E-012  2.83195E-012  1.34141E-012  6.19265E-013  2.78988E-013
  1.22919E-013  5.31410E-014  2.26546E-014  9.58874E-015  4.06464E-015  1.74292E-015
  7.63579E-016  3.44677E-016  1.61297E-016  7.86313E-017  4.01522E-017  2.16324E-017
  1.23826E-017  7.54643E-018  4.86474E-018  3.27028E-018  2.25318E-018  1.56609E-018
  1.08482E-018  7.42569E-019  4.99527E-019  3.29076E-019  2.11832E-019  1.33056E-019
  8.14785E-020  4.86140E-020  2.82503E-020  1.59851E-020  8.80565E-021  4.72176E-021
  2.46437E-021  1.25182E-021  6.18851E-022  2.97734E-022  1.39398E-022  6.35128E-023
  2.81603E-023  1.21501E-023  5.10136E-024  2.08425E-024
 -1.50277E-010 -2.44222E-010 -3.86398E-010 -5.95285E-010 -8.93236E-010 -1.30591E-009
 -1.86119E-009 -2.58764E-009 -3.51323E-009 -4.66493E-009 -6.07100E-009 -7.76825E-009
 -9.81788E-009  1.23356E-008  1.55452E-008  1.98697E-008  2.60819E-008  3.55473E-008
  5.05970E-008  7.50723E-008  1.15064E-007  1.79816E-007  2.82685E-007  4.41898E-007
  6.80753E-007  1.02677E-006 -1.50942E-006 -2.15617E-006 -2.98715E-006 -4.00909E-006
 -5.20973E-006 -6.55402E-006 -7.98323E-006 -9.41749E-006 -1.07620E-005 -1.19158E-005
 -1.27832E-005 -1.32854E-005 -1.33713E-005 -1.30264E-005 -1.22765E-005 -1.11859E-005
 -9.84919E-006 -8.37770E-006 -6.88367E-006 -5.46530E-006 -4.19583E-006 -3.11861E-006
 -2.24814E-006 -1.57565E-006 -1.07702E-006 -7.20701E-007  4.74194E-007  3.08240E-007
  1.98898E-007  1.27955E-007  8.23403E-008  5.31020E-008  3.43269E-008  2.22113E-008
  1.43476E-008  9.22103E-009  5.87474E-009  3.69720E-009 -2.29114E-009 -1.39425E-009
 -8.31309E-010 -4.84765E-010 -2.76073E-010 -1.53377E-010 -8.30572E-011  4.38140E-011
  2.25064E-011  1.12564E-011  5.48229E-012  2.60160E-012  1.20425E-012  5.44780E-013
  2.41580E-013  1.05484E-013  4.56385E-014  1.97257E-014  8.59868E-015  3.81712E-015
  1.73986E-015  8.18892E-016  3.99444E-016  2.02680E-016  1.07607E-016  6.02540E-017
  3.58146E-017  2.25954E-017  1.49940E-017  1.03039E-017  7.20996E-018  5.06332E-018
  3.53082E-018  2.42727E-018  1.63733E-018  1.08057E-018  6.96408E-019  4.37781E-019
  2.68227E-019  1.60099E-019  9.30609E-020  5.26676E-020  2.90168E-020  1.55609E-020
  8.12212E-021  4.12597E-021  2.03980E-021  9.81387E-022  4.59489E-022  2.09356E-022
  9.28245E-023  4.00503E-023  1.68155E-023  6.87021E-024
 -1.87010E-010 -3.03841E-010 -4.80569E-010 -7.40064E-010 -1.10991E-009 -1.62165E-009
 -2.30931E-009 -3.20741E-009 -4.34917E-009 -5.76584E-009 -7.48952E-009 -9.56223E-009
 -1.20565E-008  1.51155E-008  1.90255E-008  2.43430E-008  3.21112E-008  4.42157E-008
  6.39477E-008  9.68436E-008  1.51851E-007  2.42794E-007  3.89960E-007 -6.21444E-007
 -9.73624E-007 -1.49001E-006 -2.21776E-006 -3.20150E-006 -4.47474E-006 -6.05017E-006
 -7.91050E-006 -1.00023E-005 -1.22343E-005 -1.44817E-005 -1.65956E-005 -1.84173E-005
 -1.97957E-005 -2.06060E-005 -2.07667E-005 -2.02533E-005 -1.91049E-005 -1.74208E-005
 -1.53484E-005 -1.30618E-005 -1.07370E-005 -8.52812E-006 -6.55042E-006 -4.87216E-006
 -3.51623E-006 -2.46894E-006 -1.69247E-006 -1.13743E-006  7.53007E-007  4.93569E-007
  3.21897E-007  2.09763E-007  1.36972E-007  8.97263E-008  5.89255E-008  3.87094E-008
  2.53538E-008  1.64948E-008  1.06193E-008 -6.74169E-009 -4.20783E-009 -2.57554E-009
 -1.54281E-009 -9.03001E-010 -5.15764E-010 -2.87201E-010 -1.55809E-010 -8.23138E-011
  4.23385E-011  2.12039E-011  1.03444E-011  4.92065E-012  2.28613E-012  1.04021E-012
  4.65427E-013  2.05975E-013  9.08495E-014  4.03023E-014  1.81532E-014  8.37045E-015
  3.97294E-015  1.94666E-015  9.86707E-016  5.19394E-016  2.85954E-016  1.66080E-016
  1.02299E-016  6.66434E-017  4.53914E-017  3.18006E-017  2.25497E-017  1.59753E-017
  1.12032E-017  7.72967E-018  5.22635E-018  3.45449E-018  2.22863E-018  1.40195E-018
  8.59388E-019  5.13122E-019  2.98335E-019  1.68871E-019  9.30496E-020  4.99046E-020
  2.60497E-020  1.32336E-020  6.54266E-021  3.14787E-021  1.47387E-021  6.71539E-022
  2.97749E-022  1.28467E-022  5.39379E-023  2.20370E-023
 -2.26949E-010 -3.68732E-010 -5.83189E-010 -8.98037E-010 -1.34668E-009 -1.96724E-009
 -2.80075E-009 -3.88874E-009 -5.27095E-009 -6.98474E-009 -9.06872E-009 -1.15748E-008
 -1.45954E-008  1.83169E-008  2.31191E-008  2.97519E-008  3.96437E-008  5.54190E-008
  8.17331E-008  1.26541E-007  2.02889E-007 -3.31201E-007 -5.41815E-007 -8.77188E-007
 -1.39281E-006 -2.15565E-006 -3.23884E-006 -4.71225E-006 -6.62915E-006 -9.01093E-006
 -1.18329E-005 -1.50146E-005 -1.84172E-005 -2.18496E-005 -2.50840E-005 -2.78771E-005
 -2.99974E-005 -3.12534E-005 -3.15199E-005 -3.07590E-005 -2.90293E-005 -2.64823E-005
 -2.33421E-005 -1.98739E-005 -1.63457E-005 -1.29924E-005 -9.98952E-006 -7.44097E-006
 -5.38152E-006 -3.79026E-006 -2.60955E-006  1.76429E-006  1.17732E-006  7.79529E-007
  5.14646E-007  3.40092E-007  2.25458E-007  1.49987E-007  9.99800E-008  6.65873E-008
  4.41460E-008  2.90209E-008  1.88463E-008 -1.20500E-008 -7.56440E-009 -4.65140E-009
 -2.79651E-009 -1.64152E-009 -9.39720E-010 -5.24222E-010 -2.84812E-010 -1.50658E-010
 -7.75914E-011  3.89192E-011  1.90282E-011  9.08151E-012  4.24133E-012  1.94554E-012
  8.81224E-013  3.96955E-013  1.79381E-013  8.20786E-014  3.83430E-014  1.83901E-014
  9.07863E-015  4.61704E-015  2.42338E-015  1.31963E-015  7.51959E-016  4.52319E-016
  2.88187E-016  1.93374E-016  1.34813E-016  9.60472E-017  6.88857E-017  4.91659E-017
  3.46446E-017  2.39767E-017  1.62441E-017  1.07511E-017  6.94216E-018  4.36972E-018
  2.67974E-018  1.60049E-018  9.30745E-019  5.26925E-019  2.90373E-019  1.55746E-019
  8.13025E-020  4.13046E-020  2.04215E-020  9.82558E-021  4.60049E-021  2.09614E-021
  9.29395E-022  4.00997E-022  1.68360E-022  6.87851E-023
 -2.68258E-010 -4.35937E-010 -6.89615E-010 -1.06212E-009 -1.59303E-009 -2.32753E-009
 -3.31433E-009 -4.60280E-009 -6.24049E-009 -8.27273E-009 -1.07478E-008 -1.37327E-008
 -1.73494E-008  2.18461E-008  2.77315E-008  3.60192E-008  4.86595E-008  6.92802E-008
  1.04398E-007  1.65286E-007  2.70650E-007 -4.50080E-007 -7.47939E-007 -1.22682E-006
 -1.96913E-006 -3.07491E-006 -4.65412E-006 -6.81246E-006 -9.63129E-006 -1.31447E-005
 -1.73177E-005 -2.20318E-005 -2.70809E-005 -3.21807E-005 -3.69913E-005 -4.11500E-005
 -4.43115E-005 -4.61907E-005 -4.66017E-005 -4.54889E-005 -4.29409E-005 -3.91830E-005
 -3.45484E-005 -2.94297E-005 -2.42231E-005 -1.92749E-005 -1.48436E-005 -1.10818E-005
 -8.04016E-006 -5.68760E-006 -3.93900E-006  2.68375E-006  1.80844E-006  1.21165E-006
  8.10904E-007  5.43898E-007  3.66145E-007  2.47259E-007  1.67130E-007  1.12694E-007
  7.55098E-008  5.00797E-008 -3.27578E-008 -2.10673E-008 -1.32867E-008 -8.20032E-009
 -4.94460E-009 -2.90912E-009 -1.66842E-009 -9.32110E-010 -5.07069E-010 -2.68565E-010
 -1.38518E-010 -6.96195E-011  3.41413E-011  1.63717E-011  7.70254E-012  3.57291E-012
  1.64494E-012  7.57898E-013  3.52657E-013  1.67113E-013  8.11218E-014  4.04420E-014
  2.07073E-014  1.08907E-014  5.90059E-015  3.31699E-015  1.95390E-015  1.21583E-015
  7.99786E-016  5.51368E-016  3.92405E-016  2.83658E-016  2.05423E-016  1.47542E-016
  1.04387E-016  7.24326E-017  4.91568E-017  3.25714E-017  2.10481E-017  1.32557E-017
  8.13215E-018  4.85827E-018  2.82580E-018  1.60000E-018  8.81801E-019  4.73002E-019
  2.46930E-019  1.25454E-019  6.20274E-020  2.98444E-020  1.39738E-020  6.36695E-021
  2.82301E-021  1.21801E-021  5.11384E-022  2.08928E-022
 -3.08674E-010 -5.01794E-010 -7.94097E-010 -1.22353E-009 -1.83592E-009 -2.68371E-009
 -3.82361E-009 -5.31354E-009 -7.20997E-009 -9.56819E-009 -1.24495E-008 -1.59420E-008
 -2.02082E-008  2.55782E-008  3.27296E-008  4.30176E-008  5.90700E-008  8.58205E-008
  1.32222E-007  2.13922E-007 -3.57119E-007 -6.03616E-007 -1.01655E-006 -1.68557E-006
 -2.72939E-006 -4.29283E-006 -6.53586E-006 -9.61305E-006 -1.36444E-005 -1.86819E-005
 -2.46777E-005 -3.14623E-005 -3.87391E-005 -4.60972E-005 -5.30440E-005 -5.90535E-005
 -6.36246E-005 -6.63445E-005 -6.69462E-005 -6.53522E-005 -6.16945E-005 -5.63022E-005
 -4.96571E-005 -4.23242E-005 -3.48703E-005 -2.77894E-005 -2.14485E-005 -1.60634E-005
 -1.17052E-005 -8.32842E-006 -5.81166E-006  3.99756E-006  2.72512E-006  1.85054E-006
  1.25702E-006  8.56309E-007  5.85365E-007  4.01023E-007  2.74571E-007  1.87198E-007
  1.26592E-007 -8.45912E-008 -5.56669E-008 -3.59728E-008 -2.27736E-008 -1.40976E-008
 -8.52066E-009 -5.02252E-009 -2.88490E-009 -1.61386E-009 -8.79057E-010 -4.66254E-010
 -2.40939E-010 -1.21436E-010 -5.98106E-011  2.88744E-011  1.37245E-011  6.46272E-012
  3.03866E-012  1.43928E-012  6.92604E-013  3.40732E-013  1.71845E-013  8.88243E-014
  4.69967E-014  2.54715E-014  1.42106E-014  8.23624E-015  5.01176E-015  3.22254E-015
  2.18431E-015  1.54316E-015  1.11834E-015  8.18569E-016  5.97703E-016  4.31583E-016
  3.06395E-016  2.13078E-016  1.44819E-016  9.60524E-017  6.21124E-017  3.91357E-017
  2.40170E-017  1.43516E-017  8.34898E-018  4.72787E-018  2.60589E-018  1.39790E-018
  7.29808E-019  3.70795E-019  1.83335E-019  8.82125E-020  4.13033E-020  1.88193E-020
  8.34420E-021  3.60017E-021  1.51152E-021  6.17533E-022
 -3.45701E-010 -5.62271E-010 -8.90290E-010 -1.37257E-009 -2.06094E-009 -3.01494E-009
 -4.29934E-009 -5.98099E-009 -8.12635E-009 -1.08027E-008 -1.40880E-008 -1.80981E-008
  2.30475E-008  2.93705E-008  3.79552E-008  5.05817E-008  7.07201E-008  1.04934E-007
  1.65231E-007  2.72768E-007 -4.63242E-007 -7.93989E-007 -1.35213E-006 -2.26205E-006
 -3.68916E-006 -5.83619E-006 -8.92802E-006 -1.31831E-005 -1.87725E-005 -2.57729E-005
 -3.41217E-005 -4.35857E-005 -5.37519E-005 -6.40452E-005 -7.37732E-005 -8.21944E-005
 -8.86022E-005 -9.24150E-005 -9.32603E-005 -9.10360E-005 -8.59358E-005 -7.84287E-005
 -6.91929E-005 -5.90166E-005 -4.86850E-005 -3.88776E-005 -3.00964E-005 -2.26347E-005
 -1.65871E-005 -1.18896E-005  8.37476E-006  5.82692E-006  4.02586E-006  2.77513E-006
  1.91524E-006  1.32562E-006  9.19957E-007  6.38872E-007  4.42582E-007  3.04709E-007
  2.07700E-007 -1.39672E-007 -9.23749E-008 -5.99294E-008 -3.80575E-008 -2.36165E-008
 -1.43018E-008 -8.44363E-009 -4.85662E-009 -2.72042E-009 -1.48392E-009 -7.88520E-010
 -4.08549E-010 -2.06743E-010 -1.02459E-010 -4.99318E-011  2.40660E-011  1.15572E-011
  5.57780E-012  2.72859E-012  1.36195E-012  6.95867E-013  3.63842E-013  1.94270E-013
  1.05807E-013  5.89228E-014  3.37961E-014  2.01834E-014  1.26808E-014  8.41504E-015
  5.86474E-015  4.23508E-015  3.11797E-015  2.30669E-015  1.69610E-015  1.23023E-015
  8.75932E-016  6.10317E-016  4.15330E-016  2.75707E-016  1.78392E-016  1.12448E-016
  6.90283E-017  4.12573E-017  2.40050E-017  1.35951E-017  7.49395E-018  4.02030E-018
  2.09898E-018  1.06647E-018  5.27312E-019  2.53723E-019  1.18800E-019  5.41301E-020
  2.40004E-020  1.03551E-020  4.34754E-021  1.77616E-021
 -3.76879E-010 -6.13385E-010 -9.71932E-010 -1.49966E-009 -2.25384E-009 -3.30063E-009
 -4.71260E-009 -6.56570E-009 -8.93731E-009 -1.19088E-008 -1.55787E-008 -2.00978E-008
  2.57449E-008  3.30809E-008  4.32468E-008  5.85296E-008  8.34027E-008  1.26375E-007
  2.03112E-007  3.41391E-007 -5.88358E-007 -1.02015E-006 -1.75303E-006 -2.95369E-006
 -4.84470E-006 -7.69992E-006 -1.18244E-005 -1.75161E-005 -2.50111E-005 -3.44191E-005
 -4.56628E-005 -5.84340E-005 -7.21788E-005 -8.61192E-005 -9.93128E-005 -1.10745E-004
 -1.19449E-004 -1.24627E-004 -1.25776E-004 -1.22767E-004 -1.15879E-004 -1.05763E-004
 -9.33454E-005 -7.96919E-005 -6.58526E-005 -5.27286E-005 -4.09797E-005 -3.09879E-005
 -2.28731E-005 -1.65477E-005  1.17896E-005  8.31450E-006  5.83303E-006  4.08739E-006
  2.86830E-006  2.01729E-006  1.42046E-006  9.98964E-007  6.99337E-007  4.85578E-007
 -3.33211E-007 -2.25250E-007 -1.49581E-007 -9.73510E-008 -6.19757E-008 -3.85353E-008
 -2.33744E-008 -1.38195E-008 -7.95934E-009 -4.46484E-009 -2.43985E-009 -1.29976E-009
 -6.75982E-010 -3.44052E-010 -1.72005E-010  8.49151E-011  4.16863E-011  2.05199E-011
  1.02150E-011  5.17861E-012  2.68373E-012  1.42169E-012  7.67896E-013  4.21808E-013
  2.35673E-013  1.34573E-013  7.92917E-014  4.87863E-014  3.16318E-014  2.16315E-014
  1.54647E-014  1.13861E-014  8.49764E-015  6.34397E-015  4.69233E-015  3.41650E-015
  2.43862E-015  1.70192E-015  1.15946E-015  7.70263E-016  4.98649E-016  3.14436E-016
  1.93074E-016  1.15420E-016  6.71652E-017  3.80427E-017  2.09716E-017  1.12513E-017
  5.87451E-018  2.98486E-018  1.47588E-018  7.10149E-019  3.32515E-019  1.51507E-019
  6.71757E-020  2.89831E-020  1.21683E-020  4.97125E-021
 -4.00061E-010 -6.51663E-010 -1.03356E-009 -1.59645E-009 -2.40222E-009 -3.52288E-009
 -5.03830E-009 -7.03352E-009 -9.59771E-009 -1.28286E-008 -1.68498E-008 -2.18543E-008
  2.81984E-008  3.65916E-008  4.84679E-008  6.66953E-008  9.68921E-008  1.49782E-007
  2.45197E-007  4.18464E-007 -7.29813E-007 -1.27692E-006 -2.20950E-006 -3.74300E-006
 -6.16609E-006 -9.83527E-006 -1.51494E-005 -2.25005E-005 -3.22027E-005 -4.44089E-005
 -5.90301E-005 -7.56757E-005 -9.36311E-005 -1.11882E-004 -1.29187E-004 -1.44204E-004
 -1.55647E-004 -1.62459E-004 -1.63980E-004 -1.60056E-004 -1.51074E-004 -1.37912E-004
 -1.21799E-004 -1.04125E-004 -8.62451E-005 -6.93076E-005 -5.41453E-005 -4.12339E-005
 -3.07173E-005  2.24797E-005  1.62382E-005  1.16339E-005  8.30291E-006  5.92160E-006
  4.22715E-006  3.01996E-006  2.15568E-006  1.53327E-006  1.08315E-006 -7.57405E-007
 -5.22563E-007 -3.54709E-007 -2.36293E-007 -1.54160E-007 -9.83304E-008 -6.12369E-008
 -3.71959E-008 -2.20203E-008 -1.27008E-008 -7.13724E-009 -3.90975E-009 -2.09030E-009
 -1.09303E-009  5.60880E-010  2.83818E-010  1.42556E-010  7.16426E-011  3.63308E-011
  1.87269E-011  9.85416E-012  5.29579E-012  2.89894E-012  1.61065E-012  9.06690E-013
  5.18315E-013  3.03107E-013  1.83433E-013  1.16278E-013  7.77463E-014  5.46897E-014
  4.00087E-014  2.99613E-014  2.26231E-014  1.70201E-014  1.26521E-014  9.24194E-015
  6.61071E-015  4.62018E-015  3.15059E-015  2.09442E-015  1.35651E-015  8.55669E-016
  5.25536E-016  3.14222E-016  1.82876E-016  1.03592E-016  5.71106E-017  3.06416E-017
  1.59991E-017  8.12945E-018  4.01974E-018  1.93420E-018  9.05659E-019  4.12655E-019
  1.82964E-019  7.89398E-020  3.31419E-020  1.35396E-020
 -4.13681E-010 -6.74569E-010 -1.07118E-009 -1.65684E-009 -2.49704E-009 -3.66872E-009
 -5.25836E-009 -7.36008E-009 -1.00758E-008 -1.35222E-008 -1.78529E-008  2.33114E-008
  3.03452E-008  3.98340E-008  5.35405E-008  7.49739E-008  1.11002E-007  1.74750E-007
  2.90547E-007 -5.01850E-007 -8.82977E-007 -1.55481E-006 -2.70316E-006 -4.59620E-006
 -7.59441E-006 -1.21444E-005 -1.87483E-005 -2.79027E-005 -4.00110E-005 -5.52787E-005
 -7.36111E-005 -9.45349E-005 -1.17164E-004 -1.40224E-004 -1.62140E-004 -1.81196E-004
 -1.95740E-004 -2.04417E-004 -2.06390E-004 -2.01481E-004 -1.90217E-004 -1.73738E-004
 -1.53615E-004 -1.31599E-004 -1.09370E-004 -8.83332E-005 -6.94942E-005 -5.34175E-005
  4.02662E-005  2.98930E-005  2.19541E-005  1.60181E-005  1.16500E-005  8.46384E-006
  6.14574E-006  4.45614E-006  3.21992E-006  2.31239E-006  1.64554E-006 -1.15692E-006
 -8.01373E-007 -5.45542E-007 -3.64204E-007 -2.38005E-007 -1.52018E-007 -9.47865E-008
 -5.76434E-008 -3.41713E-008 -1.97427E-008 -1.11205E-008 -6.11264E-009 -3.28486E-009
  1.73096E-009  8.98409E-010  4.62092E-010  2.37332E-010  1.22737E-010  6.43951E-011
  3.44430E-011  1.87998E-011  1.04453E-011  5.88302E-012  3.34807E-012  1.92533E-012
  1.12412E-012  6.72918E-013  4.18355E-013  2.73201E-013  1.88166E-013  1.35867E-013
  1.01453E-013  7.71011E-014  5.87996E-014  4.45264E-014  3.32396E-014  2.43476E-014
  1.74475E-014  1.22090E-014  8.33259E-015  5.54252E-015  3.59128E-015  2.26602E-015
  1.39206E-015  8.32458E-016  4.84546E-016  2.74501E-016  1.51344E-016  8.12046E-017
  4.24015E-017  2.15456E-017  1.06537E-017  5.12637E-018  2.40037E-018  1.09371E-018
  4.84929E-019  2.09221E-019  8.78379E-020  3.58844E-020
 -4.16941E-010 -6.80815E-010 -1.08278E-009 -1.67777E-009 -2.53383E-009 -3.73181E-009
 -5.36418E-009 -7.53425E-009 -1.03580E-008 -1.39743E-008 -1.85724E-008  2.44565E-008
  3.21796E-008  4.28140E-008  5.84821E-008  8.33775E-008  1.25675E-007  2.00971E-007
  3.38176E-007 -5.88970E-007 -1.04185E-006 -1.84101E-006 -3.20854E-006 -5.46566E-006
 -9.04528E-006 -1.44855E-005 -2.23939E-005 -3.33759E-005 -4.79296E-005 -6.63206E-005
 -8.84565E-005 -1.13788E-004 -1.41261E-004 -1.69334E-004 -1.96086E-004 -2.19404E-004
 -2.37245E-004 -2.47938E-004 -2.50461E-004 -2.44623E-004 -2.31103E-004 -2.11331E-004
 -1.87237E-004 -1.60937E-004 -1.34428E-004 -1.09354E-004 -8.68703E-005  6.76133E-005
  5.17546E-005  3.91161E-005  2.93029E-005  2.18271E-005  1.62008E-005  1.19925E-005
  8.84998E-006  6.50191E-006  4.74587E-006  3.43345E-006 -2.45589E-006 -1.73261E-006
 -1.20287E-006 -8.20087E-007 -5.48058E-007 -3.58443E-007 -2.29116E-007 -1.42979E-007
 -8.70446E-008 -5.16773E-008 -2.99216E-008 -1.69085E-008 -9.33950E-009 -5.05575E-009
  2.69305E-009  1.41958E-009  7.45871E-010  3.93810E-010  2.10549E-010  1.14597E-010
  6.35989E-011  3.59113E-011  2.05399E-011  1.18492E-011  6.88177E-012  4.03309E-012
  2.40268E-012  1.47237E-012  9.40652E-013  6.32584E-013  4.48122E-013  3.31355E-013
  2.51927E-013  1.93890E-013  1.49120E-013  1.13546E-013  8.50692E-014  6.24596E-014
  4.48294E-014  3.14033E-014  2.14487E-014  1.42744E-014  9.25263E-015  5.83984E-015
  3.58825E-015  2.14612E-015  1.24933E-015  7.07818E-016  3.90275E-016  2.09415E-016
  1.09352E-016  5.55664E-017  2.74767E-017  1.32214E-017  6.19082E-018  2.82080E-018
  1.25069E-018  5.39601E-019  2.26540E-019  9.25469E-020
 -4.09914E-010 -6.70521E-010 -1.06856E-009 -1.65961E-009 -2.51322E-009 -3.71329E-009
 -5.35790E-009 -7.55994E-009 -1.04515E-008 -1.41976E-008  1.90312E-008  2.53287E-008
  3.37666E-008  4.56340E-008  6.34426E-008  9.20983E-008  1.41091E-007  2.28436E-007
  3.87427E-007 -6.77491E-007 -1.20034E-006 -2.12171E-006 -3.69712E-006 -6.29666E-006
 -1.04201E-005 -1.66903E-005 -2.58136E-005 -3.84984E-005 -5.53353E-005 -7.66522E-005
 -1.02367E-004 -1.31869E-004 -1.63951E-004 -1.96827E-004 -2.28244E-004 -2.55709E-004
 -2.76802E-004 -2.89547E-004 -2.92751E-004 -2.86222E-004 -2.70802E-004 -2.48204E-004
 -2.20697E-004 -1.90722E-004 -1.60544E-004 -1.31987E-004  1.06304E-004  8.41634E-005
  6.57294E-005  5.07994E-005  3.89540E-005  2.96876E-005  2.25016E-005  1.69569E-005
  1.26925E-005  9.42312E-006  6.92730E-006 -5.03378E-006 -3.60922E-006 -2.54892E-006
 -1.76999E-006 -1.20652E-006 -8.06082E-007 -5.27101E-007 -3.36948E-007 -2.10369E-007
 -1.28201E-007 -7.62480E-008 -4.42770E-008 -2.51345E-008 -1.39794E-008  7.64556E-009
  4.13322E-009  2.22372E-009  1.20004E-009  6.54594E-010  3.62983E-010  2.05059E-010
  1.17813E-010  6.85324E-011  4.01614E-011  2.36321E-011  1.39653E-011  8.32797E-012
  5.06058E-012  3.17567E-012  2.08515E-012  1.44285E-012  1.04925E-012  7.92538E-013
  6.12071E-013  4.76167E-013  3.68840E-013  2.82165E-013  2.12045E-013  1.56005E-013
  1.12124E-013  7.86179E-014  5.37325E-014  3.57769E-014  2.31986E-014  1.46456E-014
  9.00063E-015  5.38402E-015  3.13456E-015  1.77606E-015  9.79341E-016  5.25524E-016
  2.74426E-016  1.39452E-016  6.89580E-017  3.31820E-017  1.55373E-017  7.07947E-018
  3.13889E-018  1.35425E-018  5.68545E-019  2.32261E-019
 -3.93511E-010 -6.45171E-010 -1.03089E-009 -1.60602E-009 -2.44083E-009 -3.62166E-009
 -5.25217E-009 -7.45596E-009 -1.03841E-008  1.42341E-008  1.92921E-008  2.60231E-008
  3.52505E-008  4.85107E-008  6.87389E-008  1.01576E-007  1.57800E-007  2.57684E-007
  4.38454E-007 -7.66258E-007 -1.35399E-006 -2.38533E-006 -4.14328E-006 -7.03791E-006
 -1.16236E-005 -1.85929E-005 -2.87335E-005 -4.28403E-005 -6.15837E-005 -8.53482E-005
 -1.14068E-004 -1.47088E-004 -1.83082E-004 -2.20064E-004 -2.55507E-004 -2.86599E-004
 -3.10607E-004 -3.25309E-004 -3.29384E-004 -3.22658E-004 -3.06130E-004 -2.81756E-004
 -2.52076E-004 -2.19764E-004  1.87239E-004  1.56395E-004  1.28483E-004  1.04134E-004
  8.34753E-005  6.62956E-005  5.22032E-005  4.07517E-005  3.15149E-005  2.41196E-005
  1.82497E-005  1.36383E-005 -1.00580E-005 -7.31371E-006 -5.23896E-006 -3.69302E-006
 -2.55881E-006 -1.74047E-006 -1.16068E-006 -7.57963E-007 -4.84190E-007 -3.02324E-007
 -1.84435E-007 -1.09948E-007 -6.41047E-008 -3.66242E-008  2.05686E-008  1.14093E-008
  6.29049E-009  3.47337E-009  1.93536E-009  1.09474E-009  6.30310E-010  3.68922E-010
  2.18556E-010  1.30338E-010  7.79035E-011  4.65948E-011  2.79568E-011  1.69492E-011
  1.05061E-011  6.75359E-012  4.55647E-012  3.23991E-012  2.41321E-012  1.85729E-012
  1.45379E-012  1.14136E-012  8.89437E-013  6.83115E-013  5.14700E-013  3.79337E-013
  2.72965E-013  1.91557E-013  1.31001E-013  8.72628E-014  5.66014E-014  3.57420E-014
  2.19696E-014  1.31436E-014  7.65299E-015  4.33659E-015  2.39139E-015  1.28331E-015
  6.70161E-016  3.40557E-016  1.68407E-016  8.10370E-017  3.79454E-017  1.72896E-017
  7.66583E-018  3.30734E-018  1.38848E-018  5.67212E-019
 -3.69358E-010 -6.07402E-010 -9.73941E-010 -1.52349E-009 -2.32650E-009 -3.47162E-009
 -5.06868E-009  7.25407E-009  1.02024E-008  1.41516E-008  1.94558E-008  2.66903E-008
  3.68580E-008  5.17862E-008  7.48830E-008  1.12559E-007  1.76847E-007  2.90064E-007
  4.92740E-007 -8.56315E-007 -1.50201E-006 -2.62630E-006 -4.53119E-006 -7.65376E-006
 -1.25850E-005 -2.00638E-005 -3.09330E-005 -4.60462E-005 -6.61298E-005 -9.16106E-005
 -1.22439E-004 -1.57936E-004 -1.96704E-004 -2.36625E-004 -2.74996E-004 -3.08799E-004
 -3.35110E-004 -3.51567E-004 -3.56802E-004 -3.50695E-004 -3.34383E-004 -3.09998E-004
 -2.80228E-004  2.47824E-004  2.15174E-004  1.84049E-004  1.55529E-004  1.30079E-004
  1.07736E-004  8.83042E-005  7.15182E-005  5.71332E-005  4.49483E-005  3.47891E-005
  2.64784E-005 -1.98190E-005 -1.45926E-005 -1.05722E-005 -7.53683E-006 -5.28545E-006
 -3.64398E-006 -2.46766E-006 -1.63969E-006 -1.06794E-006 -6.81159E-007 -4.25198E-007
 -2.59721E-007 -1.55320E-007 -9.10729E-008  5.25024E-008  2.98840E-008  1.68931E-008
  9.55205E-009  5.44288E-009  3.14455E-009  1.84762E-009  1.10311E-009  6.66444E-010
  4.05103E-010  2.46475E-010  1.49662E-010  9.07410E-011  5.51986E-011  3.40089E-011
  2.15084E-011  1.41648E-011  9.81263E-012  7.15696E-012  5.44650E-012  4.26065E-012
  3.37341E-012  2.66887E-012  2.09037E-012  1.61085E-012  1.21643E-012  8.97886E-013
  6.46793E-013  4.54238E-013  3.10811E-013  2.07122E-013  1.34386E-013  8.48800E-014
  5.21824E-014  3.12231E-014  1.81818E-014  1.03036E-014  5.68223E-015  3.04944E-015
  1.59252E-015  8.09297E-016  4.00209E-016  1.92583E-016  9.01773E-017  4.10889E-017
  1.82179E-017  7.85985E-018  3.29969E-018  1.34794E-018
 -3.39565E-010 -5.60643E-010 -9.03147E-010 -1.42044E-009 -2.18303E-009 -3.28226E-009
  4.83559E-009  6.99553E-009  9.96672E-009  1.40395E-008  1.96551E-008  2.75308E-008
  3.88957E-008  5.59331E-008  8.26022E-008  1.26156E-007  1.99887E-007  3.27960E-007
  5.53551E-007  9.51804E-007  1.64900E-006 -2.84840E-006 -4.86094E-006 -8.13523E-006
 -1.32768E-005 -2.10425E-005 -3.22961E-005 -4.79144E-005 -6.86466E-005 -9.49391E-005
 -1.26753E-004 -1.63408E-004 -2.03483E-004 -2.44826E-004 -2.84684E-004 -3.19994E-004
 -3.47810E-004 -3.65792E-004 -3.72645E-004 -3.68368E-004 -3.54224E-004 -3.32435E-004
  3.05684E-004  2.76568E-004  2.47168E-004  2.18822E-004  1.92137E-004  1.67187E-004
  1.43807E-004  1.21857E-004  1.01372E-004  8.25683E-005  6.57464E-005  5.11651E-005
 -3.89443E-005 -2.90328E-005 -2.12330E-005 -1.52561E-005 -1.07803E-005 -7.49495E-006
 -5.12652E-006 -3.44795E-006 -2.27843E-006 -1.47798E-006 -9.40441E-007 -5.86745E-007
 -3.59007E-007  2.15651E-007  1.27458E-007  7.43988E-008  4.31180E-008  2.49778E-008
  1.45671E-008  8.60537E-009  5.16642E-009  3.15070E-009  1.94395E-009  1.20633E-009
  7.48569E-010  4.62646E-010  2.84478E-010  1.74496E-010  1.07520E-010  6.73131E-011
  4.34405E-011  2.93007E-011  2.08156E-011  1.55389E-011  1.20509E-011  9.55964E-012
  7.64234E-012  6.08537E-012  4.78672E-012  3.69919E-012  2.79883E-012  2.06867E-012
  1.49158E-012  1.04824E-012  7.17615E-013  4.78392E-013  3.10482E-013  1.96146E-013
  1.20607E-013  7.21741E-014  4.20326E-014  2.38218E-014  1.31381E-014  7.05110E-015
  3.68247E-015  1.87144E-015  9.25476E-016  4.45352E-016  2.08539E-016  9.50205E-017
  4.21299E-017  1.81763E-017  7.63060E-018  3.11709E-018
 -3.06466E-010 -5.08682E-010 -8.24513E-010 -1.30617E-009  2.02456E-009  3.07479E-009
  4.58437E-009  6.72684E-009  9.74607E-009  1.40009E-008  2.00471E-008  2.87875E-008
  4.17444E-008  6.15523E-008  9.28476E-008  1.43863E-007  2.29247E-007  3.74936E-007
  6.26232E-007  1.06054E-006  1.80606E-006  3.06685E-006 -5.15251E-006 -8.50710E-006
 -1.37275E-005 -2.15579E-005 -3.28459E-005 -4.84514E-005 -6.91083E-005 -9.52541E-005
 -1.26851E-004 -1.63234E-004 -2.03022E-004 -2.44125E-004 -2.83894E-004 -3.19411E-004
 -3.47918E-004 -3.67302E-004 -3.76510E-004 -3.75763E-004  3.66486E-004  3.50926E-004
  3.31585E-004  3.10624E-004  2.89406E-004  2.68340E-004  2.47048E-004  2.24794E-004
  2.01001E-004  1.75641E-004  1.49356E-004  1.23287E-004 -9.87280E-005 -7.67755E-005
 -5.81041E-005 -4.29166E-005 -3.10289E-005 -2.20180E-005 -1.53645E-005 -1.05560E-005
 -7.14352E-006 -4.76072E-006 -3.12280E-006 -2.01484E-006 -1.27803E-006 -7.96924E-007
  4.88837E-007  2.95496E-007  1.76587E-007  1.04823E-007  6.21915E-008  3.71326E-008
  2.24464E-008  1.37849E-008  8.59801E-009  5.42554E-009  3.44273E-009  2.18296E-009
  1.37643E-009  8.61019E-010  5.34818E-010  3.31417E-010  2.06730E-010  1.31497E-010
  8.65818E-011  5.97646E-011  4.34639E-011  3.31266E-011  2.61148E-011  2.09623E-011
  1.68941E-011  1.35252E-011  1.06772E-011  8.27143E-012  6.26870E-012  4.63877E-012
  3.34754E-012  2.35402E-012  1.61229E-012  1.07520E-012  6.98007E-013  4.41058E-013
  2.71244E-013  1.62340E-013  9.45534E-014  5.35922E-014  2.95590E-014  1.58649E-014
  8.28589E-015  4.21106E-015  2.08253E-015  1.00216E-015  4.69277E-016  2.13827E-016
  9.48059E-017  4.09023E-017  1.71711E-017  7.01428E-018
 -2.72344E-010 -4.55228E-010 -7.43927E-010  1.18984E-009  1.86508E-009  2.87029E-009
  4.34660E-009  6.49540E-009  9.61223E-009  1.41462E-008  2.08045E-008  3.07353E-008
  4.58471E-008  6.93636E-008  1.06787E-007  1.67565E-007  2.67946E-007  4.35771E-007
  7.18269E-007  1.19412E-006  1.99096E-006  3.30862E-006  5.44634E-006  8.82914E-006
 -1.40239E-005 -2.17332E-005 -3.27531E-005 -4.78868E-005 -6.78149E-005 -9.29360E-005
 -1.23202E-004 -1.57980E-004 -1.95983E-004 -2.35292E-004 -2.73516E-004 -3.08086E-004
 -3.36664E-004 -3.57606E-004 -3.70323E-004  3.75446E-004  3.74666E-004  3.70262E-004
  3.64418E-004  3.58506E-004  3.52596E-004  3.45385E-004  3.34646E-004  3.18087E-004
  2.94315E-004  2.63492E-004 -2.27407E-004 -1.88945E-004 -1.51241E-004 -1.16905E-004
 -8.75695E-005 -6.38304E-005 -4.54653E-005 -3.17637E-005 -2.18289E-005 -1.47843E-005
 -9.87717E-006 -6.51044E-006 -4.23279E-006 -2.71352E-006 -1.71505E-006  1.06921E-006
  6.58407E-007  4.01556E-007  2.43587E-007  1.47802E-007  9.02859E-008  5.58484E-008
  3.51042E-008  2.24172E-008  1.44873E-008  9.41555E-009  6.11219E-009  3.94085E-009
  2.51502E-009  1.58786E-009  9.94497E-010  6.21962E-010  3.92575E-010  2.53645E-010
  1.70299E-010  1.20140E-010  8.92496E-011  6.92712E-011  5.53754E-011  4.48920E-011
 -3.64242E-011  2.92924E-011  2.31947E-011  1.80060E-011  1.36662E-011  1.01234E-011
  7.31113E-012  5.14421E-012  3.52485E-012  2.35143E-012  1.52692E-012  9.65034E-013
  5.93579E-013  3.55306E-013  2.06967E-013  1.17318E-013  6.47120E-014  3.47343E-014
  1.81418E-014  9.22042E-015  4.56000E-015  2.19443E-015  1.02759E-015  4.68226E-016
  2.07602E-016  8.95658E-017  3.76001E-017  1.53592E-017
 -2.39209E-010 -4.03545E-010  6.66573E-010  1.07952E-009  1.71700E-009  2.68769E-009
  4.15116E-009  6.34558E-009  9.63440E-009  1.45856E-008  2.21061E-008  3.36690E-008
  5.16942E-008  8.01836E-008  1.25776E-007  1.99495E-007  3.19619E-007  5.16334E-007
  8.39055E-007  1.36749E-006  2.22736E-006  3.61092E-006  5.80060E-006  9.19126E-006
  1.43030E-005  2.17730E-005 -3.23160E-005 -4.66447E-005 -6.53524E-005 -8.87716E-005
 -1.16832E-004 -1.48949E-004 -1.83981E-004 -2.20279E-004 -2.55859E-004 -2.88698E-004
 -3.17129E-004 -3.40246E-004  3.58219E-004  3.72369E-004  3.84896E-004  3.98253E-004
  4.14237E-004  4.33057E-004  4.52702E-004  4.68969E-004  4.76350E-004  4.69680E-004
 -4.45990E-004 -4.05744E-004 -3.52829E-004 -2.93298E-004 -2.33557E-004 -1.78800E-004
 -1.32201E-004 -9.48952E-005 -6.64752E-005 -4.56576E-005 -3.08610E-005 -2.05799E-005
 -1.35587E-005 -8.83035E-006 -5.68574E-006 -3.61991E-006  2.27996E-006  1.42242E-006
  8.81140E-007  5.44055E-007  3.36585E-007  2.09914E-007  1.32715E-007  8.53534E-008
  5.58279E-008  3.69884E-008  2.46591E-008  1.64199E-008  1.08506E-008  7.08460E-009
 -4.56223E-009 -2.90094E-009  1.82953E-009  1.15385E-009  7.36591E-010  4.83158E-010
  3.30450E-010  2.37830E-010  1.80039E-010  1.41937E-010  1.14801E-010 -9.38349E-011
 -7.65612E-011 -6.18031E-011 -4.90637E-011 -3.81564E-011 -2.89970E-011  2.15001E-011
  1.55382E-011  1.09387E-011  7.49840E-012  5.00381E-012  3.25009E-012  2.05452E-012
  1.26392E-012  7.56666E-013  4.40811E-013  2.49895E-013  1.37852E-013  7.39971E-014
  3.86511E-014  1.96449E-014  9.71583E-015  4.67572E-015  2.18955E-015  9.97693E-016
  4.42359E-016  1.90847E-016  8.01180E-017  3.27268E-017
 -2.08632E-010  3.56189E-010  5.96521E-010  9.81596E-010  1.59024E-009  2.54238E-009
  4.02209E-009  6.31561E-009  9.87472E-009  1.54223E-008  2.41266E-008  3.78877E-008
  5.97991E-008  9.48890E-008  1.51297E-007  2.42127E-007  3.88351E-007  6.23288E-007
  9.99367E-007  1.59798E-006  2.54301E-006  4.01805E-006  6.28554E-006  9.70389E-006
  1.47356E-005  2.19370E-005  3.19203E-005  4.52822E-005 -6.25027E-005 -8.38266E-005
 -1.09152E-004 -1.37955E-004 -1.69285E-004 -2.01847E-004 -2.34203E-004 -2.65067E-004
  2.93684E-004  3.20201E-004  3.45911E-004  3.73239E-004  4.05316E-004  4.45095E-004
  4.94092E-004  5.51025E-004  6.10846E-004  6.64734E-004 -7.01571E-004 -7.10958E-004
 -6.86883E-004 -6.30257E-004 -5.48792E-004 -4.54240E-004 -3.58635E-004 -2.71347E-004
 -1.97817E-004 -1.39777E-004 -9.62994E-005 -6.50403E-005 -4.32525E-005 -2.84077E-005
 -1.84605E-005 -1.18809E-005 -7.57738E-006 -4.79284E-006  3.01082E-006  1.88300E-006
  1.17682E-006  7.38714E-007  4.68506E-007  3.01883E-007  1.98302E-007  1.32761E-007
  9.02028E-008  6.17533E-008  4.22529E-008  2.86828E-008 -1.92138E-008 -1.26635E-008
 -8.20980E-009 -5.24943E-009  3.33026E-009  2.11654E-009  1.36568E-009  9.08636E-010
  6.32135E-010  4.63162E-010  3.56383E-010  2.84687E-010  2.32506E-010 -1.91334E-010
 -1.56833E-010 -1.27000E-010 -1.01042E-010 -7.87015E-011 -5.98771E-011 -4.44340E-011
 -3.21333E-011 -2.26328E-011  1.55207E-011  1.03605E-011  6.73109E-012  4.25590E-012
  2.61864E-012  1.56792E-012  9.13532E-013  5.17932E-013  2.85737E-013  1.53391E-013
  8.01262E-014  4.07273E-014  2.01434E-014  9.69430E-015  4.53977E-015  2.06864E-015
  9.17204E-016  3.95711E-016  1.66119E-016  6.78561E-017
  1.81671E-010  3.14876E-010  5.36518E-010  9.00421E-010  1.49168E-009  2.44534E-009
  3.97728E-009  6.43538E-009  1.03845E-008  1.67462E-008  2.70259E-008  4.36756E-008
  7.06639E-008  1.14357E-007  1.84855E-007  2.98007E-007  4.78375E-007  7.63583E-007
  1.21051E-006  1.90383E-006  2.96728E-006  4.57710E-006  6.97625E-006  1.04857E-005
  1.55068E-005  2.25081E-005  3.19880E-005  4.44126E-005  6.01312E-005  7.92855E-005
  1.01735E-004 -1.27026E-004 -1.54433E-004 -1.83091E-004 -2.12224E-004  2.41464E-004
  2.71221E-004  3.03028E-004  3.39748E-004  3.85457E-004  4.44834E-004  5.21940E-004
  6.18424E-004  7.31486E-004 -8.52127E-004 -9.64621E-004 -1.04846E-003 -1.08363E-003
 -1.05810E-003 -9.73390E-004 -8.44332E-004 -6.93015E-004 -5.40988E-004 -4.03980E-004
 -2.90340E-004 -2.02105E-004 -1.37128E-004 -9.12249E-005 -5.97913E-005 -3.87430E-005
 -2.48717E-005 -1.58397E-005 -1.00189E-005  6.30442E-006  3.95711E-006  2.48742E-006
  1.57428E-006  1.00944E-006  6.59642E-007  4.40943E-007  3.01468E-007  2.09853E-007
  1.47570E-007  1.03881E-007  7.25898E-008 -5.00240E-008 -3.38582E-008 -2.24731E-008
 -1.46439E-008 -9.40512E-009  5.99707E-009  3.83814E-009  2.50109E-009  1.68588E-009
  1.19091E-009  8.86265E-010  6.91444E-010  5.58418E-010  4.59710E-010 -3.80408E-010
 -3.13000E-010 -2.54128E-010 -2.02562E-010 -1.57988E-010 -1.20320E-010 -8.93568E-011
 -6.46589E-011 -4.55634E-011 -3.12575E-011 -2.08717E-011  1.35636E-011  8.57774E-012
  5.27880E-012  3.16117E-012  1.84207E-012  1.04449E-012  5.76289E-013  3.09393E-013
  1.61628E-013  8.21586E-014  4.06371E-014  1.95579E-014  9.15911E-015  4.17362E-015
  1.85055E-015  7.98392E-016  3.35164E-016  1.36906E-016
  1.58866E-010  2.80485E-010  4.87975E-010  8.38269E-010  1.42504E-009  2.40287E-009
  4.02776E-009  6.72485E-009  1.12008E-008  1.86272E-008  3.09347E-008  5.12751E-008
  8.47304E-008  1.39374E-007  2.27828E-007  3.69485E-007  5.93634E-007  9.43733E-007
  1.48311E-006  2.30233E-006  3.52806E-006  5.33294E-006  7.94460E-006  1.16507E-005
  1.67951E-005  2.37600E-005  3.29292E-005  4.46330E-005  5.90815E-005  7.63028E-005
  9.61109E-005  1.18127E-004  1.41878E-004  1.66986E-004  1.93446E-004  2.21973E-004
  2.54389E-004  2.93975E-004  3.45651E-004  4.15798E-004  5.11459E-004  6.38747E-004
  8.00451E-004 -9.92999E-004 -1.20314E-003 -1.40552E-003 -1.56414E-003 -1.64124E-003
 -1.61266E-003 -1.48065E-003 -1.27356E-003 -1.03237E-003 -7.94509E-004 -5.84753E-004
 -4.14366E-004 -2.84532E-004 -1.90537E-004 -1.25179E-004 -8.10918E-005 -5.19853E-005
 -3.30555E-005 -2.08817E-005 -1.31287E-005  8.23772E-006  5.18046E-006  3.28454E-006
  2.11447E-006  1.39181E-006  9.41195E-007  6.54226E-007  4.65314E-007  3.35744E-007
  2.43242E-007  1.75221E-007 -1.24518E-007 -8.68253E-008 -5.92381E-008 -3.95325E-008
 -2.58627E-008 -1.66709E-008  1.06768E-008  6.87589E-009  4.52053E-009  3.08260E-009
  2.20674E-009  1.66415E-009  1.31338E-009  1.07026E-009  8.86807E-010 -7.37151E-010
 -6.08431E-010 -4.95081E-010 -3.95250E-010 -3.08641E-010 -2.35267E-010 -1.74846E-010
 -1.26590E-010 -8.92450E-011 -6.12468E-011 -4.09091E-011 -2.65919E-011  1.68207E-011
  1.03535E-011  6.20114E-012  3.61403E-012  2.04948E-012  1.13091E-012  6.07210E-013
  3.17234E-013  1.61268E-013  7.97704E-014  3.83940E-014  1.79808E-014  8.19374E-015
  3.63311E-015  1.56746E-015  6.58020E-016  2.68782E-016
  1.40303E-010  2.53148E-010  4.51110E-010  7.95530E-010  1.39113E-009  2.41671E-009
  4.17746E-009  7.19296E-009  1.23433E-008  2.11067E-008  3.59378E-008  6.08534E-008
  1.02316E-007  1.70524E-007  2.81251E-007  4.58364E-007  7.37193E-007  1.16886E-006
  1.82568E-006  2.80741E-006  4.24819E-006  6.32289E-006  9.25116E-006  1.32962E-005
  1.87543E-005  2.59310E-005  3.51032E-005  4.64687E-005  6.00960E-005  7.58927E-005
  9.36183E-005  1.12966E-004  1.33732E-004  1.56073E-004  1.80844E-004  2.09999E-004
  2.47007E-004  2.97233E-004  3.68145E-004  4.69106E-004  6.10469E-004  8.01746E-004
 -1.04873E-003 -1.34924E-003 -1.68694E-003 -2.02414E-003 -2.30011E-003 -2.44513E-003
 -2.41165E-003 -2.20256E-003 -1.87123E-003 -1.49230E-003 -1.12892E-003 -8.17721E-004
 -5.71409E-004 -3.87651E-004 -2.56855E-004 -1.67176E-004 -1.07406E-004 -6.83572E-005
 -4.31960E-005 -2.71522E-005  1.70195E-005  1.06815E-005  6.75400E-006  4.33757E-006
  2.85412E-006  1.93746E-006  1.35998E-006  9.83410E-007  7.25945E-007  5.40714E-007
  4.01727E-007 -2.94889E-007 -2.12409E-007 -1.49506E-007 -1.02654E-007 -6.88042E-008
 -4.51584E-008 -2.91972E-008  1.87701E-008  1.21540E-008  8.05289E-009  5.54673E-009
  4.01598E-009  3.06226E-009  2.43976E-009  2.00267E-009  1.66814E-009 -1.39174E-009
 -1.15169E-009 -9.38876E-010 -7.50586E-010 -5.86726E-010 -4.47608E-010 -3.32871E-010
 -2.41129E-010 -1.70068E-010 -1.16756E-010 -7.80102E-011 -5.07219E-011 -3.20914E-011
  1.97570E-011  1.18354E-011  6.89875E-012  3.91276E-012  2.15933E-012  1.15952E-012
  6.05842E-013  3.08008E-013  1.52366E-013  7.33387E-014  3.43479E-014  1.56526E-014
  6.94056E-015  2.99447E-015  1.25708E-015  5.13480E-016
  1.25715E-010  2.32414E-010  4.25178E-010  7.71028E-010  1.38816E-009  2.48436E-009
  4.42326E-009  7.83651E-009  1.38105E-008  2.41894E-008  4.20548E-008  7.24618E-008
  1.23535E-007  2.08041E-007  3.45575E-007  5.65472E-007 -9.10537E-007 -1.44160E-006
 -2.24277E-006  3.42705E-006  5.14155E-006  7.57091E-006  1.09370E-005  1.54914E-005
  2.14981E-005  2.92026E-005  3.87894E-005  5.03340E-005  6.37652E-005  7.88627E-005
  9.53182E-005  1.12886E-004  1.31632E-004  1.52281E-004  1.76628E-004  2.07993E-004
  2.51688E-004  3.15444E-004  4.09667E-004  5.47292E-004  7.42926E-004 -1.01109E-003
 -1.36328E-003 -1.80253E-003 -2.31255E-003 -2.84140E-003 -3.29162E-003 -3.54085E-003
 -3.50065E-003 -3.17427E-003 -2.65747E-003 -2.08012E-003 -1.54400E-003 -1.09986E-003
 -7.58330E-004 -5.09184E-004 -3.34739E-004 -2.16558E-004 -1.38489E-004 -8.78252E-005
 -5.53504E-005 -3.47380E-005  2.17819E-005  1.37230E-005  8.76049E-006  5.72593E-006
  3.86971E-006  2.71946E-006  1.98445E-006  1.49081E-006  1.13825E-006  8.71384E-007
 -6.61144E-007 -4.92870E-007 -3.58951E-007 -2.54600E-007 -1.75738E-007 -1.18219E-007
 -7.78048E-008 -5.04357E-008  3.25292E-008  2.11622E-008  1.41149E-008  9.80520E-009
  7.16681E-009  5.51491E-009  4.42782E-009  3.65605E-009 -3.05833E-009 -2.55929E-009
 -2.12243E-009 -1.73296E-009 -1.38707E-009 -1.08527E-009 -8.28560E-010 -6.16545E-010
 -4.46845E-010 -3.15293E-010 -2.16536E-010 -1.44723E-010 -9.41237E-011 -5.95659E-011
 -3.66794E-011 -2.19770E-011  1.28124E-011  7.26793E-012  4.01151E-012  2.15437E-012
  1.12577E-012  5.72391E-013  2.83173E-013  1.36310E-013  6.38439E-014  2.90955E-014
  1.29017E-014  5.56649E-015  2.33684E-015  9.54527E-016
  1.14593E-010  2.17419E-010  4.08739E-010  7.62385E-010  1.41225E-009  2.59954E-009
  4.75500E-009  8.63918E-009  1.55762E-008  2.78333E-008  4.92186E-008  8.59940E-008
  1.48219E-007  2.51662E-007 -4.20401E-007 -6.90220E-007 -1.11284E-006 -1.76086E-006
 -2.73323E-006 -4.16047E-006 -6.20887E-006 -9.08175E-006  1.30153E-005  1.82658E-005
  2.50846E-005  3.36790E-005  4.41621E-005  5.65018E-005  7.04911E-005  8.57721E-005
  1.01947E-004  1.18807E-004  1.36676E-004  1.56861E-004  1.82149E-004  2.17324E-004
  2.69677E-004  3.49470E-004  4.70272E-004  6.48948E-004 -9.05054E-004 -1.25955E-003
 -1.73237E-003 -2.33597E-003 -3.05834E-003 -3.83268E-003 -4.51339E-003 -4.90370E-003
 -4.85511E-003 -4.37071E-003 -3.60761E-003 -2.77373E-003 -2.02207E-003 -1.41838E-003
 -9.66650E-004 -6.43937E-004 -4.21236E-004 -2.71775E-004 -1.73598E-004 -1.10079E-004
 -6.94240E-005 -4.36462E-005  2.74707E-005  1.74398E-005  1.12902E-005  7.54711E-006
  5.26220E-006  3.83872E-006  2.91189E-006  2.26686E-006  1.78310E-006  1.39725E-006
 -1.07886E-006 -8.14631E-007 -5.98767E-007 -4.27472E-007 -2.96408E-007 -2.00034E-007
 -1.31971E-007 -8.57431E-008  5.54563E-008  3.62219E-008  2.42955E-008  1.69980E-008
  1.25221E-008  9.70822E-009  7.84361E-009  6.50760E-009 -5.46265E-009 -4.58269E-009
 -3.80732E-009 -3.11289E-009 -2.49419E-009 -1.95313E-009 -1.49215E-009 -1.11097E-009
 -8.05570E-010 -5.68645E-010 -3.90672E-010 -2.61191E-010 -1.69920E-010 -1.07561E-010
 -6.62491E-011 -3.97024E-011 -2.31506E-011  1.31346E-011  7.25075E-012  3.89454E-012
  2.03535E-012  1.03498E-012  5.12074E-013  2.46515E-013  1.15468E-013  5.26251E-014
  2.33362E-014  1.00688E-014  4.22700E-015  1.72660E-015
  1.06299E-010  2.07064E-010  3.99908E-010  7.66370E-010  1.45783E-009  2.75253E-009
  5.15561E-009  9.57070E-009  1.75865E-008  3.19421E-008  5.72583E-008  1.01149E-007
  1.75849E-007 -3.00501E-007 -5.04249E-007 -8.30201E-007 -1.34029E-006 -2.12084E-006
 -3.28845E-006 -4.99550E-006 -7.43388E-006 -1.08350E-005 -1.54631E-005 -2.15975E-005
  2.95000E-005  3.93660E-005  5.12624E-005  6.50681E-005  8.04452E-005  9.68844E-005
  1.13868E-004  1.31182E-004  1.49378E-004  1.70334E-004  1.97856E-004  2.38246E-004
  3.00825E-004  3.98422E-004  5.47777E-004 -7.69716E-004 -1.08891E-003 -1.53327E-003
 -2.13227E-003 -2.90960E-003 -3.85953E-003 -4.90066E-003 -5.83475E-003 -6.38096E-003
 -6.32186E-003 -5.66024E-003 -4.62366E-003 -3.50849E-003 -2.52402E-003 -1.75078E-003
 -1.18370E-003 -7.84834E-004 -5.12455E-004 -3.30737E-004 -2.11650E-004 -1.34584E-004
 -8.51763E-005  5.37962E-005  3.40951E-005  2.18951E-005  1.44399E-005  9.91935E-006
  7.16235E-006  5.43103E-006  4.27654E-006  3.43847E-006  2.77543E-006 -2.21812E-006
 -1.73794E-006 -1.32648E-006 -9.82645E-007 -7.05503E-007 -4.91174E-007 -3.32438E-007
 -2.19813E-007 -1.43110E-007  9.27864E-008  6.08118E-008  4.09830E-008  2.88450E-008
  2.13891E-008  1.66857E-008  1.35509E-008  1.12873E-008 -9.50229E-009 -7.98832E-009
 -6.64701E-009 -5.44106E-009 -4.36370E-009 -3.41969E-009 -2.61423E-009 -1.94744E-009
 -1.41276E-009 -9.97662E-010 -6.85666E-010 -4.58564E-010 -2.98411E-010 -1.88949E-010
 -1.16407E-010 -6.97775E-011 -4.06963E-011 -2.30938E-011  1.27508E-011  6.84983E-012
  3.58035E-012  1.82084E-012  9.00994E-013  4.33784E-013  2.03202E-013  9.26157E-014
  4.10719E-014  1.77217E-014  7.43995E-015  3.03903E-015
  1.00152E-010  2.00153E-010  3.96570E-010  7.79197E-010  1.51802E-009  2.93065E-009
  5.60142E-009  1.05866E-008  1.97580E-008  3.63606E-008  6.58882E-008  1.17410E-007
 -2.05505E-007 -3.52965E-007 -5.94419E-007 -9.80950E-007 -1.58570E-006 -2.51023E-006
 -3.89125E-006 -5.90673E-006 -8.78019E-006 -1.27805E-005 -1.82135E-005 -2.54008E-005
 -3.46400E-005 -4.61434E-005 -5.99603E-005 -7.59015E-005  9.35038E-005  1.12089E-004
  1.30979E-004  1.49900E-004  1.69573E-004  1.92415E-004  2.23237E-004  2.69861E-004
  3.43624E-004  4.59836E-004 -6.38225E-004 -9.03271E-004 -1.28428E-003 -1.81515E-003
 -2.53291E-003 -3.46911E-003 -4.62051E-003 -5.89072E-003 -7.03662E-003 -7.70911E-003
 -7.63611E-003 -6.82113E-003 -5.54917E-003 -4.18913E-003 -2.99794E-003 -2.07052E-003
 -1.39605E-003 -9.24916E-004 -6.04641E-004 -3.91356E-004 -2.51463E-004 -1.60672E-004
 -1.02249E-004  6.50231E-005  4.16170E-005  2.71357E-005  1.83144E-005  1.29856E-005
  9.73661E-006  7.67430E-006  6.25749E-006  5.17713E-006 -4.27216E-006 -3.47135E-006
 -2.75352E-006 -2.12085E-006 -1.58174E-006 -1.14129E-006 -7.97477E-007 -5.41202E-007
 -3.58600E-007 -2.33912E-007  1.51993E-007  9.99148E-008  6.76128E-008  4.78324E-008
  3.56668E-008  2.79703E-008  2.28152E-008  1.90681E-008 -1.60924E-008 -1.35530E-008
 -1.12926E-008 -9.25352E-009 -7.42750E-009 -5.82474E-009 -4.45542E-009 -3.32072E-009
 -2.41008E-009 -1.70264E-009 -1.17061E-009 -7.83150E-010 -5.09796E-010 -3.22888E-010
 -1.98978E-010 -1.19303E-010 -6.95975E-011 -3.95029E-011 -2.18151E-011  1.17214E-011
  6.12770E-012  3.11679E-012  1.54246E-012  7.42700E-013  3.47943E-013  1.58598E-013
  7.03369E-014  3.03504E-014  1.27421E-014  5.20488E-015
  9.54947E-011  1.95495E-010  3.96536E-010  7.96768E-010  1.58500E-009  3.11876E-009
  6.06292E-009  1.16294E-008  2.19795E-008  4.08764E-008  7.47104E-008 -1.34047E-007
 -2.35878E-007 -4.06759E-007 -6.86989E-007 -1.13593E-006 -1.83845E-006 -2.91223E-006
 -4.51560E-006 -6.85493E-006 -1.01901E-005 -1.48351E-005 -2.11502E-005 -2.95173E-005
 -4.02940E-005 -5.37385E-005 -6.99123E-005 -8.85811E-005 -1.09162E-004 -1.30792E-004
 -1.52583E-004 -1.74137E-004  1.96269E-004  2.21867E-004  2.56702E-004  3.10073E-004
  3.95256E-004  5.29887E-004  7.36390E-004 -1.04240E-003 -1.48086E-003 -2.08950E-003
 -2.90816E-003 -3.96788E-003 -5.25842E-003 -6.66672E-003 -7.92357E-003 -8.65137E-003
 -8.55996E-003 -7.65583E-003 -6.24727E-003 -4.73487E-003 -3.40185E-003 -2.35739E-003
 -1.59412E-003 -1.05934E-003 -6.95083E-004 -4.51947E-004 -2.91928E-004 -1.87616E-004
 -1.20191E-004  7.70873E-005  4.99553E-005  3.31967E-005  2.30305E-005  1.69185E-005
  1.31926E-005  1.07944E-005  9.08464E-006  7.70488E-006 -6.47780E-006 -5.33699E-006
 -4.27727E-006 -3.32007E-006 -2.49059E-006 -1.80498E-006 -1.26539E-006 -8.60886E-007
 -5.71551E-007 -3.73494E-007  2.43195E-007  1.60307E-007  1.08884E-007  7.73833E-008
  5.79885E-008  4.56874E-008  3.74119E-008  3.13610E-008 -2.65253E-008 -2.23759E-008
 -1.86668E-008 -1.53107E-008 -1.22989E-008 -9.65112E-009 -7.38636E-009 -5.50789E-009
 -3.99921E-009 -2.82644E-009 -1.94397E-009 -1.30100E-009 -8.47172E-010 -5.36738E-010
 -3.30860E-010 -1.98432E-010 -1.15789E-010 -6.57369E-011 -3.63109E-011  1.95141E-011
  1.02035E-011  5.19077E-012  2.56922E-012  1.23725E-012  5.79694E-013  2.64258E-013
  1.17204E-013  5.05764E-014  2.12344E-014  8.67401E-015
  9.17320E-011  1.91977E-010  3.97675E-010  8.14901E-010  1.65043E-009  3.30003E-009
  6.50614E-009  1.26312E-008  2.41168E-008 -4.52301E-008 -8.32335E-008 -1.50151E-007
 -2.65328E-007 -4.58994E-007 -7.77002E-007 -1.28685E-006 -2.08497E-006 -3.30516E-006
 -5.12769E-006 -7.78836E-006 -1.15859E-005 -1.68848E-005 -2.41083E-005 -3.37129E-005
 -4.61363E-005 -6.17083E-005 -8.05297E-005 -1.02344E-004 -1.26458E-004 -1.51808E-004
 -1.77257E-004 -2.02209E-004  2.27490E-004  2.56369E-004  2.95491E-004  3.55546E-004
  4.51633E-004  6.03531E-004  8.36061E-004 -1.17949E-003 -1.66938E-003 -2.34488E-003
 -3.24340E-003 -4.38640E-003 -5.74623E-003 -7.19170E-003 -8.44856E-003 -9.15430E-003
 -9.04064E-003 -8.11958E-003 -6.68545E-003 -5.12523E-003 -3.72423E-003 -2.60531E-003
 -1.77453E-003 -1.18598E-003 -7.82165E-004 -5.11188E-004 -3.31977E-004 -2.14612E-004
 -1.38462E-004  8.96822E-005  5.89956E-005  4.01094E-005  2.87245E-005  2.19256E-005
  1.77828E-005  1.50675E-005  1.30403E-005 -1.12953E-005 -9.64504E-006 -8.03815E-006
 -6.49762E-006 -5.07648E-006 -3.82722E-006 -2.78430E-006 -1.95769E-006 -1.33493E-006
 -8.87937E-007 -5.81270E-007  3.79252E-007  2.50660E-007  1.70861E-007  1.21961E-007
  9.18215E-008  7.26602E-008  5.97159E-008  5.01977E-008 -4.25452E-008 -3.59442E-008
 -3.00201E-008 -2.46445E-008 -1.98107E-008 -1.55550E-008 -1.19110E-008 -8.88599E-009
 -6.45476E-009 -4.56372E-009 -3.14004E-009 -2.10222E-009 -1.36938E-009 -8.67883E-010
 -5.35158E-010 -3.21058E-010 -1.87398E-010 -1.06421E-010 -5.87981E-011 -3.16066E-011
  1.65298E-011  8.41077E-012  4.16369E-012  2.00539E-012  9.39712E-013  4.28420E-013
  1.90030E-013  8.20077E-014  3.44323E-014  1.40656E-014
  8.83561E-011  1.88610E-010  3.98006E-010  8.29542E-010  1.70587E-009  3.45695E-009
  6.89491E-009  1.35182E-008 -2.60228E-008 -4.91340E-008 -9.09089E-008 -1.64701E-007
 -2.92005E-007 -5.06410E-007 -8.58844E-007 -1.42426E-006 -2.30978E-006 -3.66416E-006
 -5.68835E-006 -8.64642E-006 -1.28754E-005 -1.87910E-005 -2.68824E-005 -3.76881E-005
 -5.17374E-005 -6.94483E-005 -9.09817E-005 -1.16079E-004 -1.43950E-004 -1.73326E-004
 -2.02796E-004 -2.31510E-004  2.60222E-004  2.92479E-004  3.35681E-004  4.01770E-004
  5.07510E-004  6.74617E-004  9.30035E-004 -1.30624E-003 -1.84066E-003 -2.57227E-003
 -3.53291E-003 -4.72922E-003 -6.11081E-003 -7.52895E-003 -8.71793E-003 -9.35614E-003
 -9.21966E-003 -8.32737E-003 -6.93845E-003 -5.39935E-003 -3.98140E-003 -2.81919E-003
 -1.93764E-003 -1.30361E-003 -8.64300E-004 -5.67536E-004 -3.70304E-004 -2.40671E-004
  1.56399E-004  1.02438E-004  6.86023E-005  4.79130E-005  3.55586E-005  2.82517E-005
  2.38034E-005  2.08162E-005  1.84533E-005 -1.62661E-005 -1.40670E-005 -1.18333E-005
 -9.63271E-006 -7.56636E-006 -5.72817E-006 -4.18082E-006 -2.94714E-006 -2.01376E-006
 -1.34183E-006 -8.79936E-007  5.75309E-007  3.81291E-007  2.60854E-007  1.87023E-007
  1.41469E-007  1.12437E-007  9.27413E-008  7.81749E-008 -6.63917E-008 -5.61733E-008
 -4.69663E-008 -3.85884E-008 -3.10402E-008 -2.43859E-008 -1.86823E-008 -1.39437E-008
 -1.01329E-008 -7.16713E-009 -4.93319E-009 -3.30396E-009 -2.15299E-009 -1.36500E-009
 -8.41988E-010 -5.05305E-010 -2.95036E-010 -1.67597E-010 -9.26249E-011 -4.98031E-011
 -2.60526E-011  1.32591E-011  6.56507E-012  3.16251E-012  1.48215E-012  6.75801E-013
  2.99788E-013  1.29384E-013  5.43271E-014  2.21934E-014
  8.49558E-011  1.84563E-010  3.95797E-010  8.37008E-010  1.74346E-009  3.57271E-009
  7.19388E-009 -1.42174E-008 -2.75502E-008 -5.22986E-008 -9.71819E-008 -1.76664E-007
 -3.14034E-007 -5.45684E-007 -9.26787E-007 -1.53853E-006 -2.49700E-006 -3.96358E-006
 -6.15687E-006 -9.36547E-006 -1.39604E-005 -2.04035E-005 -2.92461E-005 -4.11046E-005
 -5.65997E-005 -7.62412E-005 -1.00259E-004 -1.28406E-004 -1.59813E-004 -1.93023E-004
 -2.26350E-004 -2.58670E-004  2.90604E-004  3.25869E-004  3.72465E-004  4.43383E-004
  5.56813E-004  7.36132E-004  1.01008E-003 -1.41294E-003 -1.98348E-003 -2.75999E-003
 -3.76833E-003 -5.00061E-003 -6.38529E-003 -7.75922E-003 -8.86897E-003 -9.43597E-003
 -9.28091E-003 -8.42904E-003 -7.10318E-003 -5.60623E-003 -4.19145E-003 -3.00209E-003
 -2.08103E-003 -1.40869E-003 -9.38245E-004 -6.18417E-004 -4.05012E-004 -2.64495E-004
  1.73199E-004  1.14933E-004  7.86344E-005  5.66645E-005  4.37242E-005  3.61750E-005
  3.15843E-005  2.83956E-005 -2.56816E-005 -2.29604E-005 -2.00576E-005 -1.69974E-005
 -1.39132E-005 -1.09752E-005 -8.33655E-006 -6.10068E-006 -4.30965E-006 -2.95002E-006
 -1.96891E-006 -1.29343E-006 -8.47519E-007  5.63381E-007  3.86957E-007  2.78756E-007
  2.11915E-007  1.69203E-007  1.40091E-007  1.18426E-007 -1.00784E-007 -8.53987E-008
 -7.14780E-008 -5.87747E-008 -4.73076E-008 -3.71853E-008 -2.85010E-008 -2.12810E-008
 -1.54711E-008 -1.09473E-008 -7.53803E-009 -5.05049E-009 -3.29237E-009 -2.08818E-009
 -1.28856E-009 -7.73589E-010 -4.51840E-010 -2.56757E-010 -1.41945E-010 -7.63443E-011
 -3.99475E-011 -2.03356E-011  1.00711E-011  4.85237E-012  2.27450E-012  1.03722E-012
  4.60169E-013  1.98620E-013  8.34039E-014  3.40732E-014
  8.12213E-011  1.79187E-010  3.89650E-010  8.34238E-010  1.75648E-009  3.63273E-009
 -7.37193E-009 -1.46641E-008 -2.85675E-008 -5.44636E-008 -1.01553E-007 -1.85105E-007
 -3.29714E-007 -5.73807E-007 -9.75630E-007 -1.62089E-006 -2.63213E-006 -4.17992E-006
 -6.49577E-006 -9.88641E-006 -1.47484E-005 -2.15794E-005 -3.09793E-005 -4.36282E-005
 -6.02221E-005 -8.13502E-005 -1.07305E-004 -1.37860E-004 -1.72086E-004 -2.08375E-004
 -2.44807E-004 -2.80006E-004 -3.14436E-004  3.51888E-004  4.00765E-004  4.74823E-004
  5.93304E-004  7.80814E-004  1.06736E-003 -1.48844E-003 -2.08351E-003 -2.88999E-003
 -3.92902E-003 -5.18197E-003 -6.56251E-003 -7.89849E-003 -8.94727E-003 -9.46270E-003
 -9.29785E-003 -8.48207E-003 -7.21082E-003 -5.75353E-003 -4.34811E-003 -3.14288E-003
 -2.19398E-003 -1.49278E-003 -9.97965E-004 -6.59744E-004 -4.33454E-004 -2.84455E-004
  1.87936E-004  1.26719E-004  8.89627E-005  6.64437E-005  5.34344E-005  4.59906E-005
  4.14662E-005  3.81640E-005 -3.50797E-005 -3.17118E-005 -2.79170E-005 -2.37890E-005
 -1.95526E-005 -1.54723E-005 -1.17816E-005 -8.63888E-006 -6.11281E-006 -4.19050E-006
 -2.80104E-006 -1.84336E-006 -1.21077E-006  8.07563E-007  5.57154E-007  4.03503E-007
  3.08452E-007  2.47525E-007  2.05777E-007  1.74487E-007 -1.48818E-007 -1.26292E-007
 -1.05818E-007 -8.70793E-008 -7.01313E-008 -5.51521E-008 -4.22897E-008 -3.15892E-008
 -2.29740E-008 -1.62625E-008 -1.12024E-008 -7.50867E-009 -4.89682E-009 -3.10707E-009
 -1.91806E-009 -1.15197E-009 -6.73108E-010 -3.82634E-010 -2.11609E-010 -1.13850E-010
 -5.95902E-011 -3.03431E-011  1.50310E-011  7.24365E-012  3.39602E-012  1.54891E-012
  6.87270E-013  2.96672E-013  1.24587E-013  5.09006E-014
  7.69453E-011  1.72040E-010  3.78590E-010  8.19047E-010  1.74004E-009 -3.62621E-009
 -7.40574E-009 -1.48091E-008 -2.89740E-008 -5.54295E-008 -1.03636E-007 -1.89302E-007
 -3.37730E-007 -5.88444E-007 -1.00134E-006 -1.66451E-006 -2.70390E-006 -4.29487E-006
 -6.67565E-006 -1.01626E-005 -1.51659E-005 -2.22033E-005 -3.19026E-005 -4.49813E-005
 -6.21823E-005 -8.41451E-005 -1.11205E-004 -1.43152E-004 -1.79026E-004 -2.17124E-004
 -2.55370E-004 -2.92210E-004 -3.27967E-004  3.66418E-004  4.16141E-004  4.91270E-004
  6.11578E-004  8.02228E-004  1.09368E-003 -1.52158E-003 -2.12502E-003 -2.93986E-003
 -3.98366E-003 -5.23156E-003 -6.59020E-003 -7.88574E-003 -8.88638E-003 -9.36849E-003
 -9.20522E-003 -8.42679E-003 -7.20903E-003 -5.79718E-003 -4.41609E-003 -3.21487E-003
 -2.25743E-003 -1.54295E-003 -1.03508E-003 -6.86297E-004 -4.52505E-004 -2.98771E-004
  1.99670E-004  1.37376E-004  9.94866E-005  7.73436E-005  6.48988E-005  5.79744E-005
  5.37562E-005 -5.04344E-005 -4.69469E-005 -4.27919E-005 -3.78800E-005 -3.24024E-005
 -2.67053E-005 -2.11757E-005 -1.61501E-005 -1.18575E-005 -8.39988E-006 -5.76497E-006
 -3.85867E-006 -2.54407E-006 -1.67552E-006  1.12187E-006  7.78003E-007  5.66890E-007
  4.36076E-007  3.51915E-007  2.93883E-007  2.50026E-007 -2.13742E-007 -1.81677E-007
 -1.52390E-007 -1.25498E-007 -1.01128E-007 -7.95635E-008 -6.10314E-008 -4.56054E-008
 -3.31797E-008 -2.34957E-008 -1.61914E-008 -1.08571E-008 -7.08353E-009 -4.49650E-009
 -2.77700E-009 -1.66856E-009 -9.75366E-010 -5.54679E-010 -3.06873E-010 -1.65163E-010
 -8.64772E-011 -4.40473E-011 -2.18256E-011  1.05206E-011  4.93335E-012  2.25048E-012
  9.98712E-013  4.31162E-013  1.81083E-013  7.39867E-014
  7.20220E-011  1.62901E-010 -3.62128E-010  7.90320E-010 -1.69157E-009 -3.54739E-009
 -7.28257E-009 -1.46251E-008 -2.87133E-008 -5.50827E-008 -1.03211E-007 -1.88839E-007
 -3.37320E-007 -5.88245E-007 -1.00158E-006 -1.66545E-006 -2.70578E-006 -4.29778E-006
 -6.67939E-006 -1.01666E-005 -1.51696E-005 -2.22065E-005 -3.19073E-005 -4.49940E-005
 -6.22175E-005 -8.42281E-005 -1.11374E-004 -1.43450E-004 -1.79498E-004 -2.17790E-004
 -2.56203E-004 -2.93110E-004 -3.28745E-004  3.66792E-004  4.15747E-004  4.89658E-004
  6.08157E-004  7.96093E-004  1.08325E-003 -1.50400E-003 -2.09538E-003 -2.89036E-003
 -3.90306E-003 -5.10580E-003 -6.40539E-003 -7.63475E-003 -8.57745E-003 -9.02993E-003
 -8.87928E-003 -8.15336E-003 -7.01002E-003 -5.67216E-003 -4.34946E-003 -3.18656E-003
 -2.25034E-003 -1.54559E-003 -1.04111E-003 -6.93019E-004 -4.59281E-004  3.05884E-004
  2.07626E-004  1.46579E-004  1.10137E-004  8.94404E-005  7.82731E-005  7.23204E-005
  6.86586E-005 -6.54008E-005 -6.14528E-005 -5.63375E-005 -5.00484E-005 -4.29069E-005
 -3.54138E-005 -2.81082E-005 -2.14524E-005 -1.57598E-005 -1.11712E-005 -7.67316E-006
 -5.14212E-006 -3.39686E-006 -2.24400E-006  1.50931E-006  1.05301E-006  7.72706E-007
  5.98669E-007  4.86200E-007  4.08065E-007  3.48437E-007 -2.98618E-007 -2.54242E-007
 -2.13489E-007 -1.75942E-007 -1.41849E-007 -1.11644E-007 -8.56685E-008 -6.40363E-008
 -4.66048E-008 -3.30145E-008 -2.27600E-008 -1.52680E-008 -9.96577E-009 -6.32898E-009
 -3.91053E-009 -2.35074E-009 -1.37476E-009 -7.82154E-010 -4.32905E-010 -2.33087E-010
 -1.22086E-010 -6.22054E-011 -3.08322E-011  1.48660E-011  6.97266E-012  3.18139E-012
  1.41206E-012  6.09694E-013  2.56090E-013  1.04641E-013
  6.64430E-011 -1.51774E-010 -3.40296E-010 -7.48131E-010 -1.61120E-009 -3.39631E-009
 -7.00213E-009 -1.41108E-008 -2.77809E-008 -5.34120E-008 -1.00253E-007 -1.83665E-007
 -3.28386E-007 -5.73028E-007 -9.76021E-007 -1.62317E-006 -2.63688E-006 -4.18723E-006
 -6.50473E-006 -9.89490E-006 -1.47534E-005 -2.15789E-005 -3.09764E-005 -4.36377E-005
 -6.02801E-005 -8.15223E-005 -1.07690E-004 -1.38577E-004 -1.73251E-004 -2.10037E-004
 -2.46885E-004 -2.82214E-004 -3.16229E-004  3.52450E-004  3.99018E-004  4.69398E-004
  5.82347E-004  7.61428E-004  1.03450E-003 -1.43308E-003 -1.99026E-003 -2.73439E-003
 -3.67564E-003 -4.78559E-003 -5.97701E-003 -7.09785E-003 -7.95465E-003 -8.36765E-003
 -8.23751E-003 -7.58750E-003 -6.55464E-003 -5.33533E-003 -4.11825E-003 -3.03761E-003
 -2.15918E-003 -1.49195E-003 -1.01065E-003 -6.76741E-004 -4.52035E-004  3.04892E-004
  2.11373E-004  1.54146E-004  1.20856E-004  1.02733E-004  9.35780E-005  8.90487E-005
 -8.61771E-005 -8.30395E-005 -7.85413E-005 -7.22612E-005 -6.43107E-005 -5.51777E-005
 -4.55518E-005 -3.61527E-005 -2.75880E-005 -2.02653E-005 -1.43664E-005 -9.87258E-006
 -6.62341E-006 -4.38458E-006 -2.90673E-006  1.96544E-006  1.38097E-006  1.02169E-006
  7.98072E-007  6.52780E-007  5.50926E-007 -4.72295E-007 -4.05852E-007 -3.46138E-007
 -2.90971E-007 -2.39961E-007 -1.93549E-007 -1.52385E-007 -1.16964E-007 -8.74537E-008
 -6.36672E-008 -4.51170E-008 -3.11153E-008 -2.08819E-008 -1.36362E-008 -8.66412E-009
 -5.35599E-009 -3.22124E-009 -1.88477E-009 -1.07283E-009 -5.94058E-010 -3.19994E-010
 -1.67673E-010 -8.54642E-011 -4.23745E-011  2.04372E-011  9.58819E-012  4.37573E-012
  1.94253E-012  8.38858E-013  3.52387E-013  1.44000E-013
 -6.02876E-011 -1.38876E-010 -3.13629E-010 -6.93726E-010 -1.50169E-009 -3.17890E-009
 -6.57671E-009 -1.32908E-008 -2.62255E-008 -5.05110E-008 -9.49367E-008 -1.74102E-007
 -3.11506E-007 -5.43809E-007 -9.26429E-007 -1.54063E-006 -2.50213E-006 -3.97126E-006
 -6.16462E-006 -9.36803E-006 -1.39497E-005 -2.03711E-005 -2.91881E-005 -4.10315E-005
 -5.65488E-005 -7.62900E-005 -1.00530E-004 -1.29053E-004 -1.60978E-004 -1.94760E-004
 -2.28519E-004 -2.60828E-004 -2.91915E-004  3.25062E-004  3.67802E-004  4.32545E-004
  5.36484E-004  7.01003E-004  9.50919E-004 -1.31355E-003 -1.81653E-003 -2.48218E-003
 -3.31613E-003 -4.29066E-003 -5.32852E-003 -6.29917E-003 -7.03915E-003 -7.39778E-003
 -7.29147E-003 -6.73805E-003 -5.85032E-003 -4.79282E-003 -3.72689E-003 -2.77066E-003
 -1.98515E-003 -1.38245E-003 -9.43814E-004 -6.37513E-004 -4.30829E-004  2.95853E-004
  2.10932E-004  1.60037E-004  1.31537E-004  1.17056E-004  1.10594E-004  1.07890E-004
 -1.05996E-004 -1.02994E-004 -9.78236E-005 -9.01570E-005 -8.02623E-005 -6.88313E-005
 -5.67748E-005 -4.50156E-005 -3.43191E-005 -2.51915E-005 -1.78522E-005 -1.22705E-005
 -8.24094E-006 -5.46820E-006  3.64007E-006  2.47674E-006  1.75466E-006  1.31048E-006
  1.03320E-006  8.51853E-007  7.23334E-007 -6.22762E-007 -5.36668E-007 -4.58520E-007
 -3.85854E-007 -3.18410E-007 -2.56922E-007 -2.02331E-007 -1.55333E-007 -1.16168E-007
 -8.45942E-008 -5.99656E-008 -4.13711E-008 -2.77764E-008 -1.81469E-008 -1.15358E-008
 -7.13490E-009 -4.29337E-009 -2.51339E-009 -1.43138E-009 -7.92989E-010 -4.27349E-010
 -2.24022E-010 -1.14232E-010 -5.66582E-011 -2.73350E-011  1.28279E-011  5.85562E-012
  2.60002E-012  1.12297E-012  4.71797E-013  1.92814E-013
 -5.37077E-011 -1.24602E-010 -2.83097E-010 -6.29378E-010 -1.36816E-009 -2.90633E-009
 -6.02987E-009 -1.22136E-008 -2.41438E-008 -4.65674E-008 -8.76186E-008 -1.60806E-007
 -2.87866E-007 -5.02677E-007 -8.56397E-007 -1.42391E-006 -2.31157E-006 -3.66624E-006
 -5.68535E-006 -8.62778E-006 -1.28245E-005 -1.86860E-005 -2.67016E-005 -3.74191E-005
 -5.13913E-005 -6.90746E-005 -9.06749E-005 -1.15965E-004 -1.44143E-004 -1.73839E-004
 -2.03422E-004 -2.31688E-004 -2.58914E-004  2.88072E-004  3.25872E-004  3.83295E-004
  4.75445E-004  6.20868E-004  8.40604E-004 -1.15699E-003 -1.59145E-003 -2.15977E-003
 -2.86313E-003 -3.67548E-003 -4.53189E-003 -5.32667E-003 -5.92991E-003 -6.22290E-003
 -6.13954E-003 -5.69264E-003 -4.96969E-003 -4.10065E-003 -3.21564E-003 -2.41274E-003
 -1.74543E-003 -1.22751E-003 -8.46742E-004 -5.78887E-004  3.97662E-004  2.79816E-004
  2.06744E-004  1.64291E-004  1.41944E-004  1.31978E-004  1.28748E-004 -1.28170E-004
 -1.27367E-004 -1.24468E-004 -1.18485E-004 -1.09223E-004 -9.71464E-005 -8.31842E-005
 -6.84924E-005 -5.42099E-005 -4.12627E-005 -3.02501E-005 -2.14210E-005 -1.47237E-005
 -9.89969E-006 -6.58678E-006  4.40610E-006  3.02016E-006  2.16038E-006  1.63103E-006
  1.29941E-006  1.08077E-006  9.23798E-007 -7.98994E-007 -6.90571E-007 -5.91072E-007
 -4.97909E-007 -4.11107E-007 -3.31813E-007 -2.61353E-007 -2.00671E-007 -1.50099E-007
 -1.09326E-007 -7.75188E-008 -5.35001E-008 -3.59347E-008 -2.34879E-008 -1.49386E-008
 -9.24451E-009 -5.56589E-009 -3.26015E-009 -1.85767E-009 -1.02969E-009 -5.55188E-010
 -2.91173E-010 -1.48536E-010 -7.37018E-011 -3.55701E-011  1.66975E-011  7.62401E-012
  3.38596E-012  1.46269E-012  6.14608E-013  2.51204E-013
  4.69063E-011 -1.09476E-010 -2.49988E-010 -5.58115E-010 -1.21748E-009 -2.59364E-009
 -5.39360E-009 -1.09451E-008 -2.16681E-008 -4.18398E-008 -7.87900E-008 -1.44689E-007
 -2.59108E-007 -4.52526E-007 -7.70908E-007 -1.28139E-006 -2.07907E-006 -3.29466E-006
 -5.10287E-006 -7.73094E-006 -1.14664E-005 -1.66612E-005 -2.37287E-005 -3.31227E-005
 -4.52903E-005 -6.05847E-005 -7.91390E-005 -1.00720E-004 -1.24618E-004 -1.49673E-004
 -1.74536E-004 -1.98254E-004 -2.21147E-004  2.45813E-004  2.77998E-004  3.27020E-004
  4.05587E-004  5.29089E-004  7.14529E-004 -9.79167E-004 -1.33842E-003 -1.80204E-003
 -2.36752E-003 -3.01140E-003 -3.68164E-003 -4.29731E-003 -4.76125E-003 -4.98575E-003
 -4.92199E-003 -4.57886E-003 -4.02043E-003 -3.34335E-003 -2.64650E-003 -2.00663E-003
 -1.46798E-003 -1.04464E-003 -7.30006E-004 -5.07051E-004  3.56001E-004  2.58558E-004
  1.99515E-004  1.66917E-004  1.51620E-004  1.46722E-004  1.47043E-004 -1.48736E-004
 -1.49042E-004 -1.46170E-004 -1.39244E-004 -1.28239E-004 -1.13847E-004 -9.72580E-005
 -7.98830E-005 -6.30746E-005 -4.79088E-005 -3.50641E-005 -2.48051E-005 -1.70489E-005
 -1.14783E-005 -7.66214E-006  5.15535E-006  3.56463E-006  2.57848E-006  1.97071E-006
  1.58828E-006  1.33368E-006  1.14802E-006 -9.97683E-007 -8.64904E-007 -7.41601E-007
 -6.25309E-007 -5.16531E-007 -4.16980E-007 -3.28454E-007 -2.52203E-007 -1.88659E-007
 -1.37432E-007 -9.74709E-008 -6.72920E-008 -4.52165E-008 -2.95686E-008 -1.88158E-008
 -1.16503E-008 -7.01840E-009 -4.11332E-009 -2.34517E-009 -1.30064E-009 -7.01647E-010
 -3.68168E-010 -1.87900E-010 -9.32723E-011 -4.50319E-011  2.11461E-011  9.65790E-012
  4.29026E-012  1.85369E-012  7.79020E-013  3.18439E-013
  4.01115E-011 -9.40880E-011 -2.15755E-010 -4.83371E-010 -1.05747E-009 -2.25804E-009
 -4.70462E-009 -9.56146E-009 -1.89513E-008 -3.66269E-008 -6.90191E-008 -1.26802E-007
 -2.27133E-007 -3.96705E-007 -6.75715E-007 -1.12275E-006 -1.82052E-006 -2.88219E-006
 -4.45796E-006 -6.74142E-006 -9.97443E-006 -1.44487E-005 -2.04998E-005 -2.84880E-005
 -3.87563E-005 -5.15596E-005 -6.69655E-005 -8.47430E-005 -1.04287E-004 -1.24652E-004
 -1.44771E-004 -1.63929E-004 -1.82460E-004  2.02551E-004  2.28919E-004  2.69140E-004
  3.33468E-004  4.34138E-004  5.84298E-004 -7.96627E-004 -1.08143E-003 -1.44368E-003
 -1.87852E-003 -2.36573E-003 -2.86536E-003 -3.31847E-003 -3.65636E-003 -3.81806E-003
 -3.76990E-003 -3.51808E-003 -3.10711E-003 -2.60502E-003 -2.08279E-003 -1.59727E-003
 -1.18308E-003 -8.53379E-004 -6.05753E-004  4.29260E-004  3.09943E-004  2.34145E-004
  1.89994E-004  1.67789E-004  1.59845E-004  1.60156E-004 -1.64059E-004 -1.67979E-004
 -1.69305E-004 -1.66360E-004 -1.58412E-004 -1.45633E-004 -1.28962E-004 -1.09854E-004
 -8.99632E-005 -7.08360E-005 -5.36729E-005 -3.92086E-005 -2.77067E-005 -1.90444E-005
 -1.28438E-005 -8.60815E-006  5.83249E-006  4.07432E-006  2.98523E-006  2.31313E-006
  1.88794E-006  1.60151E-006  1.38876E-006 -1.21283E-006 -1.05460E-006 -9.05798E-007
 -7.64409E-007 -6.31645E-007 -5.09936E-007 -4.01653E-007 -3.08389E-007 -2.30686E-007
 -1.68061E-007 -1.19216E-007 -8.23281E-008 -5.53411E-008 -3.62060E-008 -2.30516E-008
 -1.42811E-008 -8.60835E-009 -5.04822E-009 -2.87992E-009 -1.59815E-009 -8.62629E-010
 -4.52877E-010 -2.31245E-010 -1.14839E-010 -5.54663E-011  2.60549E-011  1.19034E-011
  5.28910E-012  2.28573E-012  9.60741E-013  3.92768E-013
  3.35503E-011 -7.90285E-011 -1.81856E-010 -4.08604E-010 -8.96021E-010 -1.91699E-009
 -4.00025E-009 -8.13994E-009 -1.61492E-008 -3.12340E-008 -5.88873E-008 -1.08224E-007
 -1.93886E-007 -3.38633E-007 -5.76685E-007 -9.57811E-007 -1.55203E-006 -2.45467E-006
 -3.79135E-006 -5.72236E-006 -8.44523E-006 -1.21941E-005 -1.72322E-005 -2.38342E-005
 -3.22509E-005 -4.26536E-005 -5.50588E-005 -6.92497E-005 -8.47270E-005 -1.00745E-004
 -1.16493E-004 -1.31457E-004 -1.45954E-004  1.61740E-004  1.82524E-004  2.14212E-004
  2.64735E-004  3.43438E-004  4.60094E-004 -6.23622E-004 -8.40457E-004 -1.11236E-003
 -1.43350E-003 -1.78728E-003 -2.14417E-003 -2.46304E-003 -2.69763E-003 -2.80778E-003
 -2.77172E-003 -2.59388E-003 -2.30388E-003 -1.94738E-003 -1.57288E-003 -1.22048E-003
 -9.15988E-004 -6.70733E-004 -4.84960E-004  3.52264E-004  2.63353E-004  2.08492E-004
  1.78777E-004  1.66601E-004  1.65678E-004  1.70889E-004 -1.78087E-004 -1.83987E-004
 -1.86147E-004 -1.83031E-004 -1.74075E-004 -1.59662E-004 -1.40972E-004 -1.19702E-004
 -9.77169E-005 -7.67127E-005 -5.79771E-005 -4.22717E-005 -2.98419E-005 -2.05197E-005
 -1.38709E-005 -9.34337E-006  6.38418E-006  4.51346E-006  3.35559E-006  2.63982E-006
  2.18397E-006  1.87247E-006  1.63604E-006 -1.43583E-006 -1.25220E-006 -1.07724E-006
 -9.09737E-007 -7.51877E-007 -6.06952E-007 -4.77979E-007 -3.66926E-007 -2.74445E-007
 -1.99941E-007 -1.41847E-007 -9.79804E-008 -6.58857E-008 -4.31239E-008 -2.74703E-008
 -1.70284E-008 -1.02706E-008 -6.02679E-009 -3.44033E-009 -1.91031E-009 -1.03173E-009
 -5.41951E-010 -2.76869E-010 -1.37561E-010 -6.64683E-011  3.12344E-011  1.42742E-011
  6.34421E-012  2.74230E-012  1.15285E-012  4.71365E-013
  2.74243E-011 -6.48249E-011 -1.49605E-010 -3.36946E-010 -7.40332E-010 -1.58642E-009
 -3.31465E-009 -6.75163E-009 -1.34053E-008 -2.59421E-008 -4.89298E-008 -8.99461E-008
 -1.61156E-007 -2.81451E-007 -4.79196E-007 -7.95553E-007 -1.28824E-006 -2.03545E-006
 -3.13951E-006 -4.72958E-006 -6.96270E-006 -1.00214E-005 -1.41063E-005 -1.94194E-005
 -2.61363E-005 -3.43638E-005 -4.40851E-005 -5.51067E-005 -6.70297E-005 -7.92853E-005
 -9.12746E-005 -1.02639E-004 -1.13650E-004  1.25649E-004  1.41427E-004  1.65393E-004
  2.03436E-004  2.62420E-004 -3.49354E-004 -4.70301E-004 -6.29058E-004 -8.25583E-004
 -1.05420E-003 -1.30193E-003 -1.54771E-003 -1.76384E-003 -1.92033E-003 -1.99189E-003
 -1.96524E-003 -1.84358E-003 -1.64605E-003 -1.40212E-003 -1.14366E-003 -8.97837E-004
 -6.83082E-004 -5.08515E-004  3.75690E-004  2.81230E-004  2.19246E-004  1.83066E-004
  1.66223E-004  1.62914E-004  1.68104E-004  1.77482E-004 -1.87394E-004 -1.94843E-004
 -1.97578E-004 -1.94228E-004 -1.84404E-004 -1.68695E-004 -1.48489E-004 -1.25675E-004
 -1.02264E-004 -8.00471E-005 -6.03484E-005 -4.39247E-005 -3.09890E-005 -2.13285E-005
 -1.44640E-005 -9.80464E-006  6.76758E-006  4.85156E-006  3.66650E-006  2.93226E-006
  2.46076E-006  2.13294E-006 -1.87779E-006 -1.65596E-006 -1.44824E-006 -1.24767E-006
 -1.05425E-006 -8.71339E-007 -7.03223E-007 -5.53612E-007 -4.24857E-007 -3.17706E-007
 -2.31437E-007 -1.64201E-007 -1.13442E-007 -7.63068E-008 -4.99658E-008 -3.18449E-008
 -1.97514E-008 -1.19203E-008 -6.99931E-009 -3.99805E-009 -2.22139E-009 -1.20047E-009
 -6.30952E-010 -3.22509E-010 -1.60314E-010 -7.74964E-011 -3.64306E-011 -1.66544E-011
  7.40415E-012  3.20119E-012  1.34600E-012  5.50414E-013
  2.18911E-011 -5.18970E-011 -1.20059E-010 -2.70939E-010 -5.96266E-010 -1.27938E-009
 -2.67593E-009 -5.45510E-009 -1.08379E-008 -2.09833E-008 -3.95895E-008 -7.27891E-008
 -1.30422E-007 -2.27756E-007 -3.87684E-007 -6.43360E-007 -1.04113E-006 -1.64349E-006
 -2.53166E-006 -3.80717E-006 -5.59177E-006 -8.02437E-006 -1.12537E-005 -1.54244E-005
 -2.06552E-005 -2.70072E-005 -3.44467E-005 -4.28096E-005 -5.17874E-005 -6.09578E-005
 -6.98893E-005 -7.83338E-005 -8.65005E-005  9.53639E-005  1.06927E-004  1.24345E-004
  1.51810E-004  1.94177E-004 -2.56308E-004 -3.42215E-004 -4.54045E-004 -5.90992E-004
 -7.48225E-004 -9.16092E-004 -1.08006E-003 -1.22199E-003 -1.32301E-003 -1.36773E-003
 -1.34842E-003 -1.26743E-003 -1.13683E-003 -9.75147E-004 -8.02714E-004 -6.37355E-004
 -4.91767E-004 -3.72861E-004  2.82567E-004  2.19318E-004  1.79534E-004  1.58781E-004
  1.52485E-004  1.56305E-004  1.66260E-004 -1.78746E-004 -1.90561E-004 -1.99001E-004
 -2.02021E-004 -1.98430E-004 -1.88016E-004 -1.71536E-004 -1.50532E-004 -1.27006E-004
 -1.03037E-004 -8.04351E-005 -6.05115E-005 -4.39866E-005 -3.10314E-005 -2.13962E-005
 -1.45743E-005 -9.95831E-006  6.95750E-006  5.06807E-006  3.90001E-006  3.17408E-006
  2.70307E-006  2.36871E-006 -2.10083E-006 -1.86118E-006 -1.63192E-006 -1.40762E-006
 -1.18983E-006 -9.83256E-007 -7.93231E-007 -6.24174E-007 -4.78798E-007 -3.57924E-007
 -2.60685E-007 -1.84946E-007 -1.27790E-007 -8.59809E-008 -5.63223E-008 -3.59136E-008
 -2.22875E-008 -1.34592E-008 -7.90799E-009 -4.52005E-009 -2.51305E-009 -1.35893E-009
 -7.14662E-010 -3.65498E-010 -1.81775E-010 -8.79100E-011 -4.13424E-011 -1.89063E-011
  8.40770E-012  3.63593E-012  1.52908E-012  6.25366E-013
  1.70544E-011 -4.05290E-011 -9.39488E-011 -2.12364E-010 -4.67986E-010 -1.00523E-009
 -2.10432E-009 -4.29273E-009 -8.53294E-009 -1.65269E-008 -3.11892E-008 -5.73519E-008
 -1.02764E-007 -1.79439E-007 -3.05371E-007 -5.06570E-007 -8.19295E-007 -1.29224E-006
 -1.98831E-006 -2.98543E-006 -4.37586E-006 -6.26306E-006 -8.75508E-006 -1.19534E-005
 -1.59361E-005 -2.07355E-005 -2.63129E-005 -3.25363E-005 -3.91744E-005 -4.59216E-005
 -5.24727E-005 -5.86549E-005 -6.46130E-005  7.10166E-005  7.92381E-005  9.14343E-005
  1.10471E-004  1.39648E-004 -1.82230E-004 -2.40807E-004 -3.16568E-004 -4.08561E-004
 -5.13068E-004 -6.23270E-004 -7.29460E-004 -8.20047E-004 -8.83437E-004 -9.10492E-004
 -8.96854E-004 -8.44251E-004 -7.60187E-004 -6.56097E-004 -5.44667E-004 -4.37308E-004
 -3.42485E-004  2.65167E-004  2.07140E-004  1.67812E-004  1.45084E-004  1.36082E-004
  1.37638E-004  1.46547E-004  1.59679E-004 -1.74033E-004 -1.86826E-004 -1.95646E-004
 -1.98674E-004 -1.94908E-004 -1.84291E-004 -1.67701E-004 -1.46752E-004 -1.23468E-004
 -9.99043E-005 -7.78165E-005 -5.84496E-005 -4.24629E-005 -2.99828E-005 -2.07356E-005
 -1.42097E-005  9.80630E-006  6.95049E-006  5.15536E-006  4.04560E-006  3.35296E-006
  2.89770E-006  2.56639E-006 -2.29215E-006 -2.03929E-006 -1.79214E-006 -1.54730E-006
 -1.30807E-006 -1.08060E-006 -8.71259E-007 -6.85139E-007 -5.25259E-007 -3.92476E-007
 -2.85766E-007 -2.02714E-007 -1.40074E-007 -9.42656E-008 -6.17706E-008 -3.94057E-008
 -2.44680E-008 -1.47849E-008 -8.69251E-009 -4.97174E-009 -2.76599E-009 -1.49666E-009
 -7.87567E-010 -4.03010E-010 -2.00534E-010 -9.70269E-011 -4.56484E-011 -2.08828E-011
  9.28940E-012  4.01819E-012  1.69016E-012  6.91341E-013
  1.29605E-011 -3.08625E-011 -7.16610E-011 -1.62206E-010 -3.57852E-010 -7.69351E-010
 -1.61170E-009 -3.28963E-009 -6.54177E-009 -1.26741E-008 -2.39231E-008 -4.39951E-008
 -7.88317E-008 -1.37638E-007 -2.34187E-007 -3.88358E-007 -6.27803E-007 -9.89525E-007
 -1.52108E-006 -2.28094E-006 -3.33761E-006 -4.76672E-006 -6.64556E-006 -9.04440E-006
 -1.20141E-005 -1.55706E-005 -1.96781E-005 -2.42358E-005 -2.90759E-005 -3.39828E-005
 -3.87435E-005 -4.32361E-005 -4.75492E-005  5.21168E-005  5.78336E-005  6.61090E-005
  7.88169E-005  9.81125E-005 -1.26109E-004 -1.64439E-004 -2.13757E-004 -2.73251E-004
 -3.40289E-004 -4.10289E-004 -4.76988E-004 -5.33168E-004 -5.71844E-004 -5.87695E-004
 -5.78342E-004 -5.45014E-004 -4.92333E-004 -4.27257E-004 -3.57570E-004 -2.90415E-004
 -2.31273E-004  1.83550E-004  1.48683E-004  1.26551E-004  1.15969E-004  1.15118E-004
  1.21834E-004  1.33769E-004 -1.48467E-004 -1.63440E-004 -1.76293E-004 -1.84916E-004
 -1.87730E-004 -1.83916E-004 -1.73545E-004 -1.57550E-004 -1.37533E-004 -1.15442E-004
 -9.32191E-005 -7.24985E-005 -5.44152E-005 -3.95496E-005 -2.79865E-005 -1.94452E-005
 -1.34332E-005  9.38551E-006  6.76496E-006  5.11942E-006  4.10125E-006  3.46196E-006
  3.03488E-006  2.71484E-006 -2.44027E-006 -2.17915E-006 -1.91863E-006 -1.65757E-006
 -1.40112E-006 -1.15682E-006 -9.32006E-007 -7.32324E-007 -5.61023E-007 -4.18951E-007
 -3.04915E-007 -2.16249E-007 -1.49422E-007 -1.00570E-007 -6.59207E-008 -4.20707E-008
 -2.61363E-008 -1.58023E-008 -9.29652E-009 -5.32069E-009 -2.96207E-009 -1.60378E-009
 -8.44450E-010 -4.32363E-010 -2.15252E-010 -1.04197E-010 -4.90418E-011 -2.24431E-011
  9.98646E-012  4.32076E-012  1.81778E-012  7.43646E-013
  9.60383E-012  2.29081E-011 -5.32656E-011 -1.20706E-010 -2.66543E-010 -5.73474E-010
 -1.20207E-009 -2.45469E-009 -4.88312E-009 -9.46302E-009 -1.78649E-008 -3.28567E-008
 -5.88741E-008 -1.02786E-007 -1.74860E-007 -2.89903E-007 -4.68471E-007 -7.38004E-007
 -1.13362E-006 -1.69828E-006 -2.48186E-006 -3.53879E-006 -4.92380E-006 -6.68535E-006
 -8.85690E-006 -1.14462E-005 -1.44248E-005 -1.77195E-005 -2.12131E-005 -2.47571E-005
 -2.82057E-005 -3.14714E-005 -3.46005E-005  3.78566E-005  4.17934E-005  4.72883E-005
  5.55116E-005  6.78099E-005  8.54979E-005 -1.09573E-004 -1.40394E-004 -1.77371E-004
 -2.18767E-004 -2.61657E-004 -3.02149E-004 -3.35875E-004 -3.58723E-004 -3.67659E-004
 -3.61420E-004 -3.40859E-004 -3.08790E-004 -2.69391E-004 -2.27357E-004 -1.87060E-004
  1.51950E-004  1.24269E-004  1.05081E-004  9.44646E-005  9.17852E-005  9.59181E-005
  1.05401E-004  1.18516E-004 -1.33342E-004 -1.47832E-004 -1.59956E-004 -1.67911E-004
 -1.70364E-004 -1.66669E-004 -1.56986E-004 -1.42238E-004 -1.23929E-004 -1.03849E-004
 -8.37551E-005 -6.51021E-005 -4.88853E-005 -3.55973E-005 -2.52892E-005 -1.76911E-005
 -1.23515E-005  8.76059E-006  6.43728E-006  4.97820E-006  4.07317E-006  3.50005E-006
  3.10928E-006 -2.80640E-006 -2.53654E-006 -2.27202E-006 -2.00313E-006 -1.73103E-006
 -1.46260E-006 -1.20662E-006 -9.71192E-007 -7.62367E-007 -5.83518E-007 -4.35428E-007
 -3.16733E-007 -2.24554E-007 -1.55139E-007 -1.04423E-007 -6.84619E-008 -4.37085E-008
 -2.71667E-008 -1.64345E-008 -9.67438E-009 -5.54051E-009 -3.08644E-009 -1.67218E-009
 -8.81003E-010 -4.51335E-010 -2.24814E-010 -1.08877E-010 -5.12655E-011 -2.34691E-011
  1.04461E-011  4.52073E-012  1.90227E-012  7.78317E-013
  6.93676E-012  1.65698E-011 -3.85728E-011 -8.74939E-011 -1.93355E-010 -4.16271E-010
 -8.72994E-010 -1.78339E-009 -3.54877E-009 -6.87868E-009 -1.29880E-008 -2.38893E-008
 -4.28071E-008 -7.47332E-008 -1.27127E-007 -2.10734E-007 -3.40462E-007 -5.36173E-007
 -8.23229E-007 -1.23253E-006 -1.79979E-006 -2.56367E-006 -3.56266E-006 -4.83039E-006
 -6.38956E-006 -8.24485E-006 -1.03761E-005 -1.27336E-005 -1.52386E-005 -1.77922E-005
 -2.02966E-005 -2.26888E-005 -2.49869E-005  2.73396E-005  3.00703E-005  3.36971E-005
  3.89147E-005  4.65242E-005  5.73062E-005 -7.18454E-005 -9.03333E-005 -1.12384E-004
 -1.36920E-004 -1.62164E-004 -1.85799E-004 -2.05273E-004 -2.18236E-004 -2.23005E-004
 -2.18940E-004 -2.06613E-004 -1.87715E-004 -1.64712E-004 -1.40380E-004  1.17334E-004
  9.76819E-005  8.28538E-005  7.35946E-005  7.00565E-005  7.19250E-005  7.85220E-005
  8.88656E-005 -1.01700E-004 -1.15529E-004 -1.28692E-004 -1.39507E-004 -1.46474E-004
 -1.48502E-004 -1.45101E-004 -1.36473E-004 -1.23478E-004 -1.07458E-004 -8.99784E-005
 -7.25590E-005 -5.64439E-005 -4.24715E-005 -3.10464E-005 -2.21957E-005 -1.56764E-005
  1.10951E-005  8.01219E-006  6.01518E-006  4.75813E-006  3.97438E-006  3.47187E-006
  3.12048E-006 -2.83774E-006 -2.57611E-006 -2.31254E-006 -2.04037E-006 -1.76287E-006
 -1.48838E-006 -1.22657E-006 -9.86073E-007 -7.73136E-007 -5.91128E-007 -4.40709E-007
 -3.20352E-007 -2.27013E-007 -1.56799E-007 -1.05536E-007 -6.92016E-008 -4.41940E-008
 -2.74802E-008 -1.66328E-008 -9.79687E-009 -5.61414E-009 -3.12944E-009 -1.69654E-009
 -8.94370E-010 -4.58441E-010 -2.28472E-010 -1.10699E-010 -5.21451E-011 -2.38802E-011
  1.06322E-011  4.60236E-012  1.93697E-012  7.92623E-013
  4.88240E-012  1.16764E-011 -2.72083E-011 -6.17659E-011 -1.36588E-010 -2.94216E-010
 -6.17290E-010 -1.26146E-009 -2.51085E-009 -4.86786E-009 -9.19266E-009 -1.69103E-008
 -3.03039E-008 -5.29075E-008 -9.00016E-008 -1.49193E-007 -2.41028E-007 -3.79555E-007
 -5.82697E-007 -8.72264E-007 -1.27341E-006 -1.81334E-006 -2.51907E-006 -3.41427E-006
 -4.51512E-006 -5.82579E-006 -7.33408E-006 -9.00861E-006 -1.07993E-005 -1.26428E-005
 -1.44754E-005 -1.62526E-005  1.79760E-005  1.97218E-005  2.16662E-005  2.40968E-005
  2.74022E-005  3.20324E-005  3.84249E-005  4.69036E-005 -5.75646E-005 -7.01715E-005
 -8.40914E-005 -9.83011E-005 -1.11482E-004 -1.22208E-004 -1.29186E-004 -1.31522E-004
 -1.28914E-004 -1.21739E-004 -1.10993E-004 -9.81020E-005 -8.46681E-005  7.22149E-005
  6.19972E-005  5.49033E-005  5.14406E-005  5.17724E-005  5.57655E-005  6.30209E-005
  7.28817E-005 -8.44327E-005 -9.65216E-005 -1.07829E-004 -1.16998E-004 -1.22822E-004
 -1.24434E-004 -1.21472E-004 -1.14149E-004 -1.03216E-004 -8.98081E-005 -7.52364E-005
 -6.07562E-005 -4.73875E-005 -3.58111E-005 -2.63493E-005 -1.90161E-005 -1.36068E-005
  9.79641E-006  7.22368E-006  5.54981E-006  4.48984E-006  3.82250E-006  3.38689E-006
  3.07284E-006 -2.81014E-006 -2.55852E-006 -2.29937E-006 -2.02870E-006 -1.75148E-006
 -1.47702E-006 -1.21551E-006 -9.75762E-007 -7.63977E-007 -5.83382E-007 -4.34464E-007
 -3.15543E-007 -2.23467E-007 -1.54291E-007 -1.03833E-007 -6.80885E-008 -4.34931E-008
 -2.70543E-008 -1.63828E-008 -9.65486E-009 -5.53604E-009 -3.08778E-009 -1.67497E-009
 -8.83516E-010 -4.53126E-010 -2.25937E-010 -1.09521E-010 -5.16106E-011 -2.36435E-011
  1.05298E-011  4.55910E-012  1.91911E-012  7.85411E-013
  3.34791E-012  8.01469E-012  1.86912E-011 -4.24605E-011 -9.39499E-011 -2.02466E-010
 -4.24955E-010 -8.68690E-010 -1.72952E-009 -3.35381E-009 -6.33466E-009 -1.16549E-008
 -2.08893E-008 -3.64766E-008 -6.20619E-008 -1.02899E-007 -1.66276E-007 -2.61912E-007
 -4.02218E-007 -6.02323E-007 -8.79722E-007 -1.25341E-006 -1.74243E-006 -2.36375E-006
 -3.12966E-006 -4.04483E-006 -5.10364E-006 -6.28838E-006 -7.56948E-006 -8.90867E-006
  1.02660E-005  1.16111E-005  1.29375E-005  1.42789E-005  1.57222E-005  1.74146E-005
  1.95575E-005  2.23853E-005  2.61252E-005  3.09425E-005  3.68786E-005  4.37946E-005
 -5.13384E-005 -5.89511E-005 -6.59225E-005 -7.14943E-005 -7.49949E-005 -7.59760E-005
 -7.43151E-005 -7.02558E-005 -6.43722E-005 -5.74688E-005  5.04462E-005  4.41686E-005
  3.93652E-005  3.65772E-005  3.61452E-005  3.82173E-005  4.27562E-005  4.95331E-005
 -5.81102E-005 -6.78264E-005 -7.78109E-005 -8.70429E-005 -9.44646E-005 -9.91344E-005
 -1.00387E-004 -9.79608E-005 -9.20513E-005 -8.32750E-005 -7.25474E-005 -6.09123E-005
 -4.93634E-005 -3.87034E-005 -2.94654E-005 -2.19004E-005 -1.60187E-005  1.16601E-005
  8.57098E-006  6.46914E-006  5.08863E-006  4.20380E-006  3.63724E-006  3.25793E-006
  2.97481E-006 -2.72922E-006 -2.48763E-006 -2.23526E-006 -1.97023E-006 -1.69856E-006
 -1.42997E-006 -1.17469E-006 -9.41316E-007 -7.35775E-007 -5.61002E-007 -4.17259E-007
 -3.02732E-007 -2.14228E-007 -1.47836E-007 -9.94620E-008 -6.52189E-008 -4.16659E-008
 -2.59254E-008 -1.57057E-008 -9.26049E-009 -5.31284E-009 -2.96501E-009 -1.60930E-009
 -8.49353E-010 -4.35836E-010 -2.17422E-010 -1.05440E-010 -4.97065E-011 -2.27787E-011
  1.01475E-011  4.39451E-012  1.85013E-012  7.57269E-013
  2.23611E-012  5.35769E-012  1.25037E-011 -2.84215E-011 -6.29183E-011 -1.35649E-010
 -2.84817E-010 -5.82407E-010 -1.15988E-009 -2.24979E-009 -4.25051E-009 -7.82249E-009
 -1.40247E-008 -2.44983E-008 -4.16989E-008 -6.91712E-008 -1.11843E-007 -1.76300E-007
 -2.70987E-007 -4.06246E-007 -5.94128E-007 -8.47866E-007 -1.18098E-006 -1.60596E-006
 -2.13267E-006 -2.76649E-006 -3.50666E-006  4.34513E-006  5.26648E-006  6.24945E-006
  7.27055E-006  8.30976E-006  9.35811E-006  1.04257E-005  1.15488E-005  1.27931E-005
  1.42515E-005  1.60325E-005  1.82411E-005  2.09508E-005  2.41726E-005  2.78269E-005
  3.17279E-005  3.55883E-005  3.90491E-005 -4.17342E-005 -4.33190E-005 -4.35993E-005
 -4.25418E-005 -4.03018E-005  3.72033E-005  3.36882E-005  3.02483E-005  2.73612E-005
  2.54417E-005  2.48156E-005  2.57095E-005  2.82460E-005  3.24335E-005  3.81446E-005
 -4.50900E-005 -5.28006E-005 -6.06357E-005 -6.78313E-005 -7.35910E-005 -7.72063E-005
 -7.81814E-005 -7.63290E-005 -7.18091E-005 -6.50984E-005 -5.68969E-005 -4.79972E-005
 -3.91518E-005 -3.09677E-005 -2.38489E-005 -1.79883E-005  1.33987E-005  9.96572E-006
  7.50405E-006  5.80512E-006  4.66989E-006  3.92670E-006  3.43792E-006  3.09955E-006
  2.83775E-006 -2.60414E-006 -2.37104E-006 -2.12666E-006 -1.87047E-006 -1.60884E-006
 -1.35128E-006 -1.10751E-006 -8.85567E-007 -6.90818E-007 -5.25788E-007 -3.90473E-007
 -2.82945E-007 -2.00035E-007 -1.37948E-007 -9.27721E-008 -6.08224E-008 -3.88589E-008
 -2.41841E-008 -1.46559E-008 -8.64537E-009 -4.96246E-009 -2.77095E-009 -1.50479E-009
 -7.94620E-010 -4.07956E-010 -2.03608E-010 -9.87816E-011 -4.65848E-011 -2.13548E-011
  9.51560E-012  4.12171E-012  1.73554E-012  7.10440E-013
  1.45454E-012  3.48765E-012  8.14457E-012  1.85229E-011 -4.10245E-011 -8.84840E-011
 -1.85857E-010 -3.80184E-010 -7.57415E-010 -1.46968E-009 -2.77778E-009 -5.11445E-009
 -9.17443E-009 -1.60360E-008 -2.73162E-008 -4.53554E-008 -7.34192E-008 -1.15894E-007
 -1.78442E-007 -2.68061E-007 -3.93012E-007 -5.62540E-007 -7.86373E-007 -1.07397E-006
 -1.43354E-006  1.87101E-006  2.38888E-006  2.98548E-006  3.65468E-006  4.38636E-006
  5.16795E-006  5.98696E-006  6.83448E-006  7.70888E-006  8.61919E-006  9.58684E-006
  1.06447E-005  1.18327E-005  1.31885E-005  1.47359E-005  1.64704E-005  1.83468E-005
  2.02729E-005  2.21119E-005  2.36976E-005  2.48608E-005  2.54616E-005  2.54219E-005
  2.47482E-005  2.35384E-005  2.19717E-005  2.02837E-005  1.87352E-005  1.75831E-005
  1.70593E-005  1.73579E-005  1.86282E-005  2.09659E-005  2.43970E-005 -2.88539E-005
 -3.41493E-005 -3.99595E-005 -4.58292E-005 -5.12077E-005 -5.55175E-005 -5.82440E-005
 -5.90275E-005 -5.77325E-005 -5.44757E-005 -4.96024E-005 -4.36186E-005 -3.70974E-005
 -3.05834E-005 -2.45184E-005 -1.91999E-005  1.47757E-005  1.12653E-005  8.59671E-006
  6.64527E-006  5.26662E-006  4.31955E-006  3.67897E-006  3.24142E-006  2.92626E-006
  2.67443E-006 -2.44635E-006 -2.21901E-006 -1.98276E-006 -1.73759E-006 -1.48948E-006
 -1.24708E-006 -1.01914E-006 -8.12742E-007 -6.32495E-007 -4.80386E-007 -3.56114E-007
 -2.57667E-007 -1.81953E-007 -1.25373E-007 -8.42686E-008 -5.52316E-008 -3.52850E-008
 -2.19628E-008 -1.33134E-008 -7.85645E-009 -4.51166E-009 -2.52047E-009 -1.36946E-009
 -7.23513E-010 -3.71624E-010 -1.85556E-010 -9.00586E-011 -4.24855E-011 -1.94813E-011
  8.68283E-012  3.76169E-012  1.58416E-012  6.48528E-013
  9.21354E-013  2.21065E-012  5.16543E-012  1.17536E-011 -2.60442E-011 -5.61988E-011
 -1.18095E-010 -2.41683E-010 -4.81724E-010 -9.35244E-010 -1.76878E-009 -3.25911E-009
 -5.85150E-009 -1.02389E-008 -1.74642E-008 -2.90438E-008 -4.71063E-008 -7.45341E-008
 -1.15086E-007 -1.73476E-007 -2.55375E-007 -3.67300E-007 -5.16378E-007  7.09950E-007
  9.55043E-007  1.25774E-006  1.62249E-006  2.05152E-006  2.54441E-006  3.09795E-006
  3.70651E-006  4.36278E-006  5.05896E-006  5.78827E-006  6.54630E-006  7.33201E-006
  8.14777E-006  8.99812E-006  9.88691E-006  1.08131E-005  1.17658E-005  1.27195E-005
  1.36320E-005  1.44457E-005  1.50945E-005  1.55145E-005  1.56581E-005  1.55073E-005
  1.50824E-005  1.44446E-005  1.36905E-005  1.29417E-005  1.23318E-005  1.19947E-005
  1.20573E-005  1.26343E-005  1.38231E-005  1.56949E-005  1.82798E-005 -2.15455E-005
 -2.53757E-005 -2.95558E-005 -3.37755E-005 -3.76541E-005 -4.07887E-005 -4.28179E-005
 -4.34859E-005 -4.26917E-005 -4.05084E-005 -3.71675E-005 -3.30132E-005 -2.84380E-005
  2.38184E-005  1.94639E-005  1.55887E-005  1.23073E-005  9.64727E-006  7.57287E-006
  6.00995E-006  4.86706E-006  4.05049E-006  3.47339E-006  3.06062E-006  2.75090E-006
  2.49754E-006 -2.26811E-006 -2.04320E-006 -1.81437E-006 -1.58136E-006 -1.34909E-006
 -1.12481E-006 -9.15813E-007 -7.27952E-007 -5.64880E-007 -4.27962E-007 -3.16580E-007
 -2.28662E-007 -1.61248E-007 -1.10992E-007 -7.45497E-008 -4.88413E-008 -3.11973E-008
 -1.94191E-008 -1.17739E-008 -6.95010E-009 -3.99274E-009 -2.23155E-009 -1.21303E-009
 -6.41158E-010 -3.29466E-010 -1.64571E-010 -7.99024E-011 -3.77060E-011 -1.72942E-011
  7.70969E-012  3.34064E-012  1.40700E-012  5.76043E-013
  5.68287E-013  1.36437E-012  3.18982E-012  7.26214E-012  1.61003E-011 -3.47603E-011
 -7.30866E-011 -1.49668E-010 -2.98534E-010 -5.80080E-010 -1.09818E-009 -2.02591E-009
 -3.64268E-009 -6.38519E-009 -1.09143E-008 -1.81979E-008 -2.96072E-008 -4.70208E-008
 -7.29267E-008 -1.10506E-007  1.63684E-007  2.37124E-007  3.36153E-007  4.66592E-007
  6.34498E-007  8.45802E-007  1.10587E-006  1.41902E-006  1.78802E-006  2.21367E-006
  2.69442E-006  3.22630E-006  3.80290E-006  4.41570E-006  5.05454E-006  5.70821E-006
  6.36511E-006  7.01368E-006  7.64254E-006  8.24016E-006  8.79411E-006  9.29020E-006
  9.71199E-006  1.00414E-005  1.02605E-005  1.03557E-005  1.03213E-005  1.01644E-005
  9.90701E-006  9.58653E-006  9.25334E-006  8.96699E-006  8.79221E-006  8.79594E-006
  9.04566E-006  9.60810E-006  1.05461E-005  1.19114E-005  1.37327E-005 -1.59992E-005
 -1.86438E-005 -2.15324E-005 -2.44638E-005 -2.71865E-005 -2.94299E-005 -3.09475E-005
 -3.15595E-005 -3.11865E-005 -2.98632E-005 -2.77297E-005  2.50028E-005  2.19353E-005
  1.87747E-005  1.57300E-005  1.29532E-005  1.05346E-005  8.50947E-006  6.87108E-006
  5.58496E-006  4.60114E-006  3.86327E-006  3.31484E-006  2.90341E-006  2.58342E-006
  2.31824E-006  2.08112E-006 -1.85525E-006 -1.63261E-006 -1.41204E-006 -1.19683E-006
 -9.92364E-007 -8.04169E-007 -6.36618E-007 -4.92285E-007 -3.71853E-007 -2.74385E-007
 -1.97778E-007 -1.39241E-007 -9.57251E-008 -6.42392E-008 -4.20629E-008 -2.68599E-008
 -1.67182E-008 -1.01374E-008 -5.98553E-009 -3.43973E-009 -1.92320E-009 -1.04584E-009
 -5.53009E-010 -2.84279E-010 -1.42051E-010 -6.89903E-011 -3.25656E-011  1.49400E-011
  6.66141E-012  2.88681E-012  1.21597E-012  4.97856E-013
  3.41317E-013  8.19968E-013  1.91822E-012  4.36988E-012  9.69447E-012  2.09453E-011
 -4.40752E-011 -9.03426E-011 -1.80401E-010 -3.51000E-010 -6.65548E-010 -1.23015E-009
 -2.21698E-009 -3.89694E-009 -6.68343E-009 -1.11883E-008 -1.82898E-008 -2.92112E-008
  4.56055E-008  6.96398E-008  1.04071E-007  1.52298E-007  2.18380E-007  3.07001E-007
  4.23365E-007  5.72997E-007  7.61449E-007  9.93894E-007  1.27461E-006  1.60641E-006
  1.98998E-006  2.42333E-006  2.90131E-006  3.41535E-006  3.95358E-006  4.50129E-006
  5.04183E-006  5.55786E-006  6.03279E-006  6.45211E-006  6.80447E-006  7.08226E-006
  7.28181E-006  7.40320E-006  7.45018E-006  7.43008E-006  7.35400E-006  7.23686E-006
  7.09732E-006  6.95727E-006  6.84109E-006  6.77506E-006  6.78730E-006  6.90847E-006
  7.17278E-006  7.61837E-006  8.28568E-006  9.21236E-006  1.04245E-005  1.19246E-005
 -1.36800E-005 -1.56133E-005 -1.76023E-005 -1.94886E-005 -2.10972E-005 -2.22635E-005
 -2.28610E-005  2.28229E-005  2.21536E-005  2.09241E-005  1.92567E-005  1.73017E-005
  1.52122E-005  1.31246E-005  1.11456E-005  9.34844E-006  7.77453E-006  6.43889E-006
  5.33667E-006  4.44906E-006  3.74810E-006  3.20075E-006  2.77239E-006  2.43004E-006
  2.14512E-006  1.89535E-006  1.66566E-006 -1.44784E-006 -1.23935E-006 -1.04144E-006
 -8.57339E-007 -6.90585E-007 -5.43939E-007 -4.18827E-007 -3.15233E-007 -2.31914E-007
 -1.66759E-007 -1.17177E-007 -8.04377E-008 -5.39226E-008 -3.52825E-008 -2.25209E-008
 -1.40151E-008 -8.49847E-009 -5.01863E-009 -2.88481E-009 -1.61344E-009 -8.77688E-010
 -4.64258E-010 -2.38736E-010 -1.19330E-010 -5.79717E-011  2.73710E-011  1.25594E-011
  5.60079E-012  2.42744E-012  1.02255E-012  4.18672E-013
  1.99640E-013  4.79951E-013  1.12363E-012  2.56179E-012  5.68840E-012  1.23028E-011
 -2.59200E-011 -5.32054E-011 -1.06426E-010 -2.07495E-010 -3.94418E-010 -7.31190E-010
 -1.32247E-009 -2.33455E-009 -4.02424E-009 -6.77723E-009  1.11571E-008  1.79655E-008
  2.83133E-008  4.36999E-008  6.60969E-008  9.80286E-008  1.42637E-007  2.03715E-007
  2.85684E-007  3.93494E-007  5.32408E-007  7.07662E-007  9.23974E-007  1.18492E-006
  1.49221E-006  1.84496E-006  2.23902E-006  2.66657E-006  3.11607E-006  3.57266E-006
  4.01923E-006  4.43789E-006  4.81180E-006  5.12715E-006  5.37470E-006  5.55084E-006
  5.65785E-006  5.70337E-006  5.69922E-006  5.65991E-006  5.60103E-006  5.53778E-006
  5.48393E-006  5.45115E-006  5.44913E-006  5.48638E-006  5.57178E-006  5.71665E-006
  5.93684E-006  6.25384E-006  6.69417E-006  7.28609E-006  8.05351E-006  9.00773E-006
  1.01388E-005  1.14085E-005  1.27487E-005  1.40651E-005  1.52481E-005  1.61890E-005
  1.67968E-005  1.70125E-005  1.68179E-005  1.62350E-005  1.53202E-005  1.41514E-005
  1.28162E-005  1.13999E-005  9.97756E-006  8.61034E-006  7.34365E-006  6.20780E-006
  5.21906E-006  4.38124E-006  3.68741E-006  3.12231E-006  2.66518E-006  2.29300E-006
  1.98362E-006  1.71823E-006  1.48287E-006  1.26875E-006 -1.07161E-006 -8.90510E-007
 -7.26356E-007 -5.80626E-007 -4.54442E-007 -3.48081E-007 -2.60848E-007 -1.91219E-007
 -1.37100E-007 -9.61163E-008 -6.58651E-008 -4.40969E-008 -2.88278E-008 -1.83905E-008
 -1.14414E-008 -6.93723E-009 -4.09694E-009 -2.35541E-009 -1.31767E-009 -7.16989E-010
 -3.79364E-010 -1.95135E-010 -9.75621E-011 -4.74075E-011  2.23876E-011  1.02743E-011
  4.58233E-012  1.98618E-012  8.36703E-013  3.42580E-013
  1.13752E-013  2.73714E-013  6.41437E-013  1.46408E-012  3.25523E-012  7.05124E-012
  1.48832E-011 -3.06179E-011 -6.14067E-011 -1.20103E-010 -2.29169E-010 -4.26775E-010
 -7.76058E-010  1.37871E-009  2.39434E-009  4.06730E-009  6.76265E-009  1.10131E-008
  1.75777E-008  2.75134E-008  4.22569E-008  6.37114E-008  9.43304E-008  1.37180E-007
  1.95961E-007  2.74951E-007  3.78853E-007  5.12499E-007  6.80411E-007  8.86204E-007
  1.13189E-006  1.41713E-006  1.73860E-006  2.08952E-006  2.45959E-006 -2.83545E-006
 -3.20164E-006 -3.54209E-006 -3.84199E-006 -4.08969E-006 -4.27830E-006  4.40671E-006
  4.47971E-006  4.50730E-006  4.50311E-006  4.48249E-006  4.46032E-006  4.44918E-006
  4.45809E-006  4.49197E-006  4.55216E-006  4.63776E-006  4.74776E-006  4.88349E-006
  5.05099E-006  5.26244E-006  5.53620E-006  5.89476E-006  6.36068E-006  6.95081E-006
  7.66996E-006  8.50544E-006  9.42424E-006  1.03739E-005  1.12879E-005  1.20937E-005
  1.27235E-005  1.31230E-005  1.32586E-005  1.31200E-005  1.27189E-005  1.20856E-005
  1.12632E-005  1.03023E-005  9.25631E-006  8.17749E-006  7.11341E-006  6.10434E-006
  5.18099E-006  4.36301E-006  3.65875E-006  3.06620E-006  2.57529E-006  2.17087E-006
  1.83590E-006  1.55431E-006  1.31281E-006  1.10179E-006  9.15228E-007  7.49955E-007
 -6.04611E-007 -4.78668E-007 -3.71679E-007 -2.82836E-007 -2.10826E-007 -1.53881E-007
 -1.09947E-007 -7.68696E-008 -5.25656E-008 -3.51382E-008 -2.29459E-008 -1.46276E-008
 -9.09640E-009 -5.51429E-009 -3.25647E-009 -1.87236E-009 -1.04760E-009 -5.70153E-010
 -3.01738E-010 -1.55240E-010 -7.76315E-011 -3.77296E-011  1.78200E-011  8.17907E-012
  3.64815E-012  1.58135E-012  6.66167E-013  2.72749E-013
  6.31709E-014  1.52191E-013  3.57158E-013  8.16571E-013  1.81914E-012  3.94976E-012
  8.36036E-012  1.72571E-011 -3.47502E-011 -6.82941E-011 -1.31056E-010 -2.45706E-010
 -4.50321E-010  8.07335E-010  1.41679E-009  2.43544E-009  4.10356E-009  6.78155E-009
  1.09982E-008  1.75122E-008  2.73854E-008  4.20661E-008  6.34728E-008  9.40644E-008
  1.36876E-007  1.95492E-007  2.73923E-007  3.76366E-007  5.06815E-007  6.68540E-007
  8.63464E-007  1.09150E-006 -1.34997E-006 -1.63323E-006 -1.93260E-006 -2.23680E-006
 -2.53287E-006 -2.80746E-006 -3.04854E-006 -3.24702E-006 -3.39817E-006 -3.50241E-006
 -3.56535E-006  3.59695E-006  3.60997E-006  3.61802E-006  3.63341E-006  3.66541E-006
  3.71907E-006  3.79492E-006  3.88959E-006  3.99742E-006  4.11258E-006  4.23162E-006
  4.35568E-006  4.49210E-006  4.65473E-006  4.86274E-006  5.13787E-006  5.50026E-006
  5.96372E-006  6.53111E-006  7.19122E-006  7.91764E-006  8.67043E-006  9.40015E-006
  1.00535E-005  1.05795E-005  1.09353E-005  1.10899E-005  1.10274E-005  1.07470E-005
  1.02633E-005  9.60398E-006  8.80749E-006  7.91930E-006  6.98756E-006  6.05852E-006
 -5.17214E-006 -4.35885E-006  3.63775E-006  3.01661E-006  2.49346E-006  2.05933E-006
  1.70127E-006  1.40534E-006  1.15872E-006  9.50966E-007  7.74392E-007  6.23761E-007
  4.95645E-007 -3.87699E-007 -2.98066E-007 -2.24981E-007 -1.66595E-007 -1.20951E-007
 -8.60524E-008 -5.99641E-008 -4.09008E-008 -2.72888E-008 -1.77958E-008 -1.13338E-008
 -7.04390E-009 -4.26858E-009 -2.52042E-009 -1.44912E-009 -8.10851E-010 -4.41353E-010
 -2.33607E-010 -1.20206E-010 -6.01204E-011 -2.92227E-011  1.38035E-011  6.33604E-012
  2.82622E-012  1.22508E-012  5.16075E-013  2.11286E-013
  3.42223E-014  8.25952E-014  1.94241E-013  4.45205E-013  9.94784E-013  2.16762E-012
  4.60775E-012  9.55946E-012  1.93657E-011 -3.83292E-011 -7.41638E-011  1.40380E-010
  2.60120E-010  4.72173E-010  8.40209E-010  1.46660E-009  2.51254E-009  4.22657E-009
  6.98340E-009  1.13347E-008  1.80720E-008  2.82990E-008  4.35071E-008  6.56412E-008
  9.71378E-008  1.40910E-007  2.00253E-007  2.78644E-007  3.79420E-007  5.05342E-007
 -6.58067E-007 -8.37599E-007 -1.04181E-006 -1.26615E-006 -1.50360E-006 -1.74509E-006
 -1.98028E-006 -2.19868E-006 -2.39104E-006 -2.55070E-006 -2.67472E-006 -2.76443E-006
 -2.82537E-006  2.86649E-006  2.89868E-006  2.93301E-006  2.97890E-006  3.04252E-006
  3.12593E-006  3.22686E-006  3.33952E-006  3.45607E-006 -3.56875E-006 -3.67217E-006
  3.76540E-006  3.85349E-006  3.94797E-006  4.06609E-006  4.22893E-006  4.45823E-006
  4.77267E-006  5.18393E-006  5.69337E-006  6.28993E-006  6.94967E-006  7.63715E-006
  8.30843E-006  8.91521E-006  9.40968E-006  9.74932E-006  9.90145E-006  9.84678E-006
  9.58179E-006  9.11940E-006  8.48776E-006 -7.72701E-006 -6.88461E-006 -6.00974E-006
 -5.14784E-006 -4.33618E-006 -3.60116E-006  2.95751E-006  2.40931E-006  1.95232E-006
  1.57687E-006  1.27074E-006  1.02149E-006  8.17983E-007  6.51139E-007  5.13981E-007
  4.01328E-007  3.09306E-007 -2.34880E-007 -1.75497E-007 -1.28885E-007 -9.29537E-008
 -6.57861E-008 -4.56538E-008 -3.10419E-008 -2.06621E-008 -1.34511E-008 -8.55637E-009
 -5.31334E-009 -3.21818E-009 -1.89962E-009 -1.09203E-009 -6.11013E-010 -3.32586E-010
 -1.76047E-010 -9.05944E-011 -4.53138E-011  2.20271E-011  1.04051E-011  4.77626E-012
  2.13048E-012  9.23478E-013  3.89003E-013  1.59249E-013
  1.81120E-014  4.38294E-014  1.03401E-013  2.37895E-013  5.33959E-013  1.16973E-012
  2.50227E-012  5.23006E-012  1.06874E-011  2.13659E-011  4.18182E-011  8.01887E-011
  1.50753E-010  2.78041E-010  5.03358E-010  8.94874E-010  1.56274E-009  2.68100E-009
  4.51821E-009  7.47815E-009  1.21510E-008  1.93732E-008  3.02904E-008  4.64138E-008
  6.96540E-008  1.02312E-007  1.47005E-007 -2.06508E-007 -2.83491E-007 -3.80170E-007
 -4.97888E-007 -6.36670E-007 -7.94861E-007 -9.68893E-007 -1.15331E-006 -1.34109E-006
 -1.52433E-006 -1.69511E-006 -1.84667E-006 -1.97440E-006 -2.07673E-006 -2.15547E-006
 -2.21570E-006  2.26497E-006  2.31212E-006  2.36570E-006  2.43246E-006  2.51611E-006
  2.61657E-006  2.73001E-006  2.84957E-006 -2.96680E-006 -3.07361E-006 -3.16424E-006
 -3.23724E-006  3.29674E-006  3.35307E-006  3.42225E-006  3.52451E-006  3.68192E-006
  3.91522E-006  4.24041E-006  4.66551E-006  5.18794E-006  5.79298E-006  6.45370E-006
  7.13234E-006  7.78320E-006  8.35681E-006  8.80498E-006  9.08617E-006  9.17055E-006
  9.04392E-006 -8.70985E-006 -8.18934E-006 -7.51815E-006 -6.74204E-006 -5.91089E-006
 -5.07270E-006 -4.26862E-006 -3.52956E-006 -2.87492E-006  2.31308E-006  1.84337E-006
  1.45869E-006  1.14827E-006  9.00090E-007  7.02581E-007  5.45630E-007  4.20955E-007
  3.22034E-007  2.43819E-007  1.82375E-007 -1.34562E-007 -9.78076E-008 -6.99552E-008
 -4.91826E-008 -3.39551E-008 -2.29957E-008 -1.52605E-008 -9.91265E-009 -6.29548E-009
 -3.90499E-009 -2.36337E-009 -1.39435E-009 -8.01318E-010 -4.48274E-010 -2.43981E-010
 -1.29141E-010 -6.64556E-011 -3.32400E-011  1.61580E-011  7.63266E-012  3.50354E-012
  1.56271E-012  6.77333E-013  2.85294E-013  1.16781E-013
  9.38576E-015  2.28035E-014  5.40533E-014  1.25062E-013  2.82574E-013  6.23871E-013
  1.34676E-012  2.84454E-012  5.88267E-012  1.19204E-011  2.36845E-011  4.61713E-011
  8.83594E-011  1.66069E-010  3.06611E-010  5.56147E-010  9.90944E-010  1.73399E-009
  2.97851E-009  5.01961E-009  8.29440E-009  1.34293E-008  2.12899E-008  3.30264E-008
  5.01005E-008 -7.42800E-008 -1.07581E-007 -1.52145E-007 -2.10033E-007 -2.82959E-007
 -3.71958E-007 -4.77060E-007 -5.97005E-007 -7.29090E-007 -8.69207E-007 -1.01212E-006
 -1.15198E-006 -1.28308E-006 -1.40068E-006 -1.50179E-006 -1.58581E-006 -1.65473E-006
  1.71296E-006  1.76669E-006  1.82278E-006  1.88761E-006  1.96575E-006  2.05905E-006
  2.16612E-006  2.28237E-006 -2.40081E-006 -2.51330E-006 -2.61226E-006 -2.69243E-006
 -2.75255E-006 -2.79652E-006  2.83393E-006  2.87973E-006  2.95308E-006  3.07532E-006
  3.26741E-006  3.54683E-006  3.92458E-006  4.40235E-006  4.97059E-006  5.60760E-006
  6.28005E-006  6.94504E-006  7.55375E-006  8.05634E-006 -8.40760E-006 -8.57260E-006
 -8.53138E-006 -8.28180E-006 -7.83989E-006 -7.23758E-006 -6.51819E-006 -5.73057E-006
 -4.92308E-006 -4.13830E-006 -3.40945E-006 -2.75867E-006 -2.19720E-006  1.72689E-006
  1.34264E-006  1.03495E-006  7.92338E-007  6.03123E-007  4.56614E-007  3.43694E-007
  2.56958E-007  1.90569E-007  1.39993E-007  1.01715E-007 -7.29907E-008 -5.16616E-008
 -3.60175E-008 -2.47022E-008 -1.66440E-008 -1.10025E-008 -7.12613E-009 -4.51615E-009
 -2.79702E-009 -1.69097E-009 -9.96895E-010 -5.72608E-010 -3.20217E-010 -1.74244E-010
 -9.22140E-011 -4.74478E-011 -2.37307E-011  1.15347E-011  5.44835E-012  2.50072E-012
  1.11532E-012  4.83372E-013  2.03574E-013  8.33192E-014
  4.77855E-015  1.16788E-014  2.78771E-014  6.50277E-014  1.48330E-013  3.31086E-013
  7.23681E-013  1.55011E-012  3.25601E-012  6.71112E-012  1.35806E-011  2.69917E-011
  5.27018E-011  1.01094E-010  1.90491E-010  3.52479E-010  6.40182E-010  1.14061E-009
  1.99225E-009  3.40898E-009  5.71044E-009  9.35798E-009  1.49928E-008 -2.34703E-008
 -3.58811E-008 -5.35465E-008 -7.79758E-008 -1.10771E-007 -1.53476E-007 -2.07371E-007
 -2.73231E-007 -3.51080E-007 -4.39991E-007 -5.37984E-007 -6.42063E-007 -7.48452E-007
 -8.52994E-007 -9.51715E-007 -1.04145E-006 -1.12041E-006 -1.18863E-006 -1.24808E-006
  1.30246E-006  1.35667E-006  1.41591E-006  1.48476E-006  1.56615E-006  1.66066E-006
  1.76616E-006 -1.87795E-006 -1.98947E-006 -2.09339E-006 -2.18309E-006 -2.25417E-006
 -2.30589E-006 -2.34214E-006  2.37187E-006  2.40893E-006  2.47103E-006  2.57814E-006
  2.75019E-006  3.00443E-006  3.35260E-006  3.79827E-006  4.33468E-006  4.94355E-006
  5.59505E-006 -6.24942E-006 -6.86010E-006 -7.37834E-006 -7.75871E-006 -7.96482E-006
 -7.97423E-006 -7.78161E-006 -7.39947E-006 -6.85624E-006 -6.19220E-006 -5.45386E-006
 -4.68813E-006 -3.93715E-006 -3.23458E-006 -2.60373E-006 -2.05740E-006 -1.59916E-006
  1.22541E-006  9.27815E-007  6.95570E-007  5.17228E-007  3.81974E-007  2.80346E-007
  2.04505E-007  1.48211E-007  1.06626E-007  7.60624E-008  5.37333E-008  3.75379E-008
 -2.58938E-008 -1.76089E-008 -1.17862E-008 -7.75167E-009 -5.00133E-009 -3.16051E-009
 -1.95331E-009 -1.17909E-009 -6.94360E-010 -3.98521E-010 -2.22737E-010 -1.21151E-010
 -6.40970E-011 -3.29731E-011  1.64883E-011  8.01322E-012  3.78449E-012  1.73680E-012
  7.74516E-013  3.35623E-013  1.41329E-013  5.78340E-014
  2.40190E-015  5.92070E-015  1.42735E-014  3.36766E-014  7.78186E-014  1.76241E-013
  3.91470E-013  8.53346E-013  1.82645E-012  3.83974E-012  7.93038E-012  1.60912E-011
  3.20707E-011  6.27631E-011  1.20548E-010  2.27099E-010  4.19349E-010  7.58452E-010
  1.34265E-009  2.32474E-009 -3.93446E-009 -6.50483E-009 -1.05002E-008 -1.65417E-008
 -2.54220E-008 -3.81029E-008 -5.56826E-008 -7.93269E-008 -1.10158E-007 -1.49107E-007
 -1.96736E-007 -2.53069E-007 -3.17446E-007 -3.88463E-007 -4.64012E-007 -5.41459E-007
 -6.17956E-007 -6.90847E-007 -7.58129E-007 -8.18860E-007 -8.73440E-007 -9.23679E-007
  9.72598E-007  1.02397E-006  1.08166E-006  1.14882E-006  1.22723E-006  1.31666E-006
  1.41472E-006 -1.51698E-006 -1.61764E-006 -1.71043E-006 -1.78988E-006 -1.85255E-006
 -1.89826E-006 -1.93087E-006  1.95870E-006  1.99431E-006  2.05373E-006  2.15503E-006
  2.31641E-006  2.55386E-006  2.87866E-006  3.29486E-006  3.79721E-006  4.36984E-006
 -4.98606E-006 -5.60957E-006 -6.19720E-006 -6.70312E-006 -7.08397E-006 -7.30435E-006
 -7.34155E-006 -7.18873E-006 -6.85584E-006 -6.36809E-006 -5.76218E-006 -5.08126E-006
 -4.36942E-006 -3.66683E-006 -3.00614E-006 -2.41049E-006 -1.89325E-006 -1.45897E-006
 -1.10518E-006  8.24610E-007  6.07297E-007  4.42355E-007  3.19265E-007  2.28661E-007
  1.62687E-007  1.15048E-007  8.08706E-008  5.64820E-008  3.91623E-008  2.69240E-008
  1.83260E-008 -1.23280E-008 -8.18067E-009 -5.34436E-009 -3.43047E-009 -2.15945E-009
 -1.33077E-009 -8.01589E-010 -4.71309E-010 -2.70191E-010 -1.50884E-010 -8.20171E-011
 -4.33718E-011 -2.23033E-011  1.11495E-011  5.41731E-012  2.55795E-012  1.17369E-012
  5.23306E-013  2.26725E-013  9.54553E-014  3.90547E-014
  1.19971E-015  2.99256E-015  7.31200E-015  1.75132E-014  4.11453E-014  9.48772E-014
  2.14831E-013  4.77825E-013  1.04411E-012  2.24135E-012  4.72577E-012  9.78286E-012
  1.98729E-011  3.95902E-011  7.72932E-011  1.47777E-010  2.76486E-010  5.05864E-010
 -9.04502E-010 -1.57959E-009 -2.69282E-009 -4.47924E-009 -7.26721E-009 -1.14963E-008
 -1.77281E-008 -2.66439E-008 -3.90216E-008 -5.56866E-008 -7.74334E-008 -1.04920E-007
 -1.38548E-007 -1.78338E-007 -2.23841E-007 -2.74096E-007 -3.27670E-007 -3.82792E-007
 -4.37582E-007 -4.90346E-007 -5.39898E-007 -5.85845E-007 -6.28767E-007  6.70240E-007
  7.12658E-007  7.58871E-007  8.11665E-007  8.73180E-007  9.44363E-007  1.02457E-006
 -1.11146E-006 -1.20111E-006 -1.28863E-006 -1.36889E-006 -1.43754E-006 -1.49210E-006
 -1.53285E-006 -1.56356E-006  1.59176E-006  1.62864E-006  1.68832E-006  1.78674E-006
  1.93996E-006  2.16219E-006  2.46357E-006  2.84791E-006  3.31081E-006 -3.83835E-006
 -4.40681E-006 -4.98361E-006 -5.52976E-006 -6.00351E-006 -6.36511E-006 -6.58169E-006
 -6.63172E-006 -6.50800E-006 -6.21859E-006 -5.78557E-006 -5.24176E-006 -4.62616E-006
 -3.97905E-006 -3.33749E-006 -2.73194E-006 -2.18441E-006 -1.70802E-006 -1.30770E-006
 -9.81839E-007 -7.24149E-007  5.25641E-007  3.76262E-007  2.66142E-007  1.86383E-007
  1.29459E-007  8.93126E-008  6.12612E-008  4.17982E-008  2.83652E-008  1.91325E-008
  1.28108E-008  8.50077E-009 -5.57863E-009 -3.61248E-009 -2.30296E-009 -1.44211E-009
 -8.85192E-010 -5.31617E-010 -3.11884E-010 -1.78502E-010 -9.95592E-011 -5.40680E-011
 -2.85718E-011  1.46846E-011  7.33774E-012  3.56398E-012  1.68235E-012  7.71728E-013
  3.44004E-013  1.49009E-013  6.27219E-014  2.56566E-014
  6.00212E-016  1.52060E-015  3.77934E-015  9.22051E-015  2.20914E-014  5.19934E-014
  1.20220E-013  2.73072E-013  6.09168E-013  1.33406E-012  2.86648E-012  6.03922E-012
  1.24669E-011  2.51982E-011  4.98304E-011  9.63462E-011 -1.82017E-010 -3.35792E-010
 -6.04627E-010 -1.06211E-009 -1.81946E-009 -3.03862E-009 -4.94596E-009 -7.84471E-009
 -1.21224E-008 -1.82489E-008 -2.67608E-008 -3.82273E-008 -5.31960E-008 -7.21218E-008
 -9.52837E-008 -1.22705E-007 -1.54090E-007 -1.88808E-007 -2.25917E-007 -2.64273E-007
 -3.02686E-007 -3.40131E-007 -3.75969E-007 -4.10137E-007 -4.43261E-007  4.76654E-007
  5.12166E-007  5.51902E-007  5.97829E-007  6.51349E-007  7.12892E-007  7.81649E-007
 -8.55497E-007 -9.31165E-007 -1.00468E-006 -1.07200E-006 -1.12984E-006 -1.17650E-006
 -1.21263E-006 -1.24176E-006  1.27058E-006  1.30880E-006  1.36859E-006  1.46361E-006
  1.60766E-006  1.81295E-006  2.08816E-006  2.43657E-006 -2.85428E-006 -3.32911E-006
 -3.84022E-006 -4.35900E-006 -4.85102E-006 -5.27939E-006 -5.60878E-006 -5.80985E-006
 -5.86315E-006 -5.76181E-006 -5.51244E-006 -5.13412E-006 -4.65556E-006 -4.11117E-006
 -3.53674E-006 -2.96543E-006 -2.42475E-006 -1.93483E-006 -1.50792E-006 -1.14896E-006
 -8.56902E-007 -6.26402E-007 -4.49530E-007  3.17264E-007  2.20644E-007  1.51521E-007
  1.02964E-007  6.93758E-008  4.64326E-008  3.09127E-008  2.04884E-008  1.35205E-008
  8.87799E-009  5.79272E-009  3.74837E-009 -2.39971E-009 -1.51602E-009 -9.42668E-010
 -5.75512E-010 -3.44225E-010 -2.01326E-010 -1.14960E-010 -6.40075E-011 -3.47152E-011
  1.83266E-011  9.41175E-012  4.70010E-012  2.28175E-012  1.07665E-012  4.93713E-013
  2.20011E-013  9.52743E-014  4.00933E-014  1.63963E-014
  3.03318E-016  7.83068E-016  1.98548E-015  4.94542E-015  1.21015E-014  2.90885E-014
  6.86624E-014  1.59087E-013  3.61592E-013  8.05708E-013  1.75874E-012  3.75813E-012
  7.85551E-012  1.60514E-011 -3.20415E-011 -6.24489E-011 -1.18776E-010 -2.20361E-010
 -3.98635E-010 -7.02936E-010 -1.20793E-009 -2.02236E-009 -3.29836E-009 -5.23969E-009
 -8.10675E-009 -1.22153E-008 -1.79257E-008 -2.56204E-008 -3.56678E-008 -4.83747E-008
 -6.39322E-008 -8.23635E-008 -1.03485E-007 -1.26897E-007 -1.52008E-007 -1.78105E-007
 -2.04474E-007 -2.30532E-007 -2.55983E-007 -2.80942E-007  3.05999E-007  3.32206E-007
  3.60956E-007  3.93771E-007  4.32012E-007  4.76565E-007  5.27561E-007  5.84183E-007
 -6.44635E-007 -7.06296E-007 -7.66063E-007 -8.20878E-007 -8.68352E-007 -9.07425E-007
 -9.38958E-007  9.66173E-007  9.94844E-007  1.03320E-006  1.09147E-006  1.18111E-006
  1.31364E-006  1.49924E-006  1.74512E-006  2.05386E-006 -2.42199E-006 -2.83892E-006
 -3.28671E-006 -3.74068E-006 -4.17123E-006 -4.54657E-006 -4.83625E-006 -5.01491E-006
 -5.06566E-006 -4.98236E-006 -4.77047E-006 -4.44619E-006 -4.03410E-006 -3.56382E-006
 -3.06629E-006 -2.57034E-006 -2.10010E-006 -1.67333E-006 -1.30104E-006 -9.87837E-007
 -7.33088E-007 -5.32311E-007 -3.78673E-007 -2.64304E-007  1.81314E-007  1.22491E-007
  8.16688E-008  5.38625E-008  3.52204E-008  2.28825E-008  1.47967E-008  9.53352E-009
  6.12177E-009  3.91512E-009  2.48990E-009  1.57111E-009 -9.80942E-010 -6.04288E-010
 -3.66258E-010 -2.17849E-010 -1.26875E-010 -7.22162E-011 -4.01116E-011 -2.17153E-011
  1.14478E-011  5.87283E-012  2.93038E-012  1.42167E-012  6.70462E-013  3.07314E-013
  1.36896E-013  5.92623E-014  2.49313E-014  1.01929E-014
  1.55935E-016  4.11092E-016  1.06469E-015  2.70844E-015  6.76523E-015  1.65844E-014
  3.98755E-014  9.39737E-014  2.16913E-013  4.90032E-013  1.08271E-012  2.33809E-012
  4.93169E-012  1.01549E-011 -2.04027E-011 -3.99801E-011 -7.63809E-011 -1.42225E-010
 -2.58051E-010 -4.56122E-010 -7.85291E-010 -1.31673E-009 -2.15002E-009 -3.41852E-009
 -5.29267E-009 -7.97909E-009 -1.17137E-008 -1.67471E-008 -2.33210E-008 -3.16380E-008
 -4.18270E-008 -5.39100E-008 -6.77798E-008 -8.31942E-008 -9.97970E-008 -1.17167E-007
 -1.34897E-007 -1.52686E-007 -1.70437E-007 -1.88340E-007  2.06907E-007  2.26948E-007
  2.49490E-007  2.75606E-007  3.06219E-007  3.41873E-007  3.82538E-007 -4.27485E-007
 -4.75274E-007 -5.23881E-007 -5.70980E-007 -6.14332E-007 -6.52278E-007 -6.84240E-007
 -7.11175E-007  7.35917E-007  7.63326E-007  8.00212E-007  8.54977E-007  9.36982E-007
  1.05562E-006  1.21916E-006  1.43338E-006  1.70023E-006 -2.01660E-006 -2.37347E-006
 -2.75565E-006 -3.14238E-006 -3.50877E-006 -3.82816E-006 -4.07499E-006 -4.22801E-006
 -4.27302E-006 -4.20481E-006 -4.02788E-006 -3.75573E-006 -3.40893E-006 -3.01234E-006
 -2.59205E-006 -2.17244E-006 -1.77403E-006 -1.41205E-006 -1.09601E-006 -8.30028E-007
 -6.13730E-007 -4.43424E-007 -3.13363E-007 -2.16862E-007 -1.47180E-007 -9.81277E-008
  6.43983E-008  4.16950E-008  2.66989E-008  1.69517E-008  1.06976E-008  6.72323E-009
  4.21345E-009  2.63385E-009  1.64096E-009  1.01715E-009  6.25674E-010 -3.80791E-010
 -2.28590E-010 -1.34951E-010 -7.81452E-011 -4.42853E-011 -2.45163E-011  1.32391E-011
  6.96607E-012  3.56844E-012  1.77855E-012  8.62103E-013  4.06285E-013  1.86120E-013
  8.28700E-014  3.58602E-014  1.50809E-014  6.16376E-015
  8.18563E-017  2.20387E-016  5.82543E-016  1.51096E-015  3.84318E-015  9.57931E-015
  2.33813E-014  5.58440E-014  1.30423E-013  2.97653E-013  6.63414E-013  1.44325E-012
  3.06317E-012  6.34008E-012  1.27925E-011 -2.51551E-011 -4.81942E-011 -8.99440E-011
 -1.63489E-010 -2.89389E-010 -4.98786E-010 -8.37053E-010 -1.36767E-009 -2.17566E-009
 -3.36967E-009 -5.08149E-009 -7.46169E-009 -1.06703E-008 -1.48625E-008 -2.01693E-008
 -2.66763E-008 -3.44038E-008 -4.32934E-008 -5.32065E-008 -6.39394E-008 -7.52568E-008
 -8.69428E-008 -9.88628E-008 -1.11026E-007  1.23635E-007  1.37104E-007  1.52040E-007
  1.69177E-007  1.89258E-007  2.12895E-007  2.40410E-007  2.71705E-007 -3.06177E-007
 -3.42723E-007 -3.79844E-007 -4.15851E-007 -4.49170E-007 -4.78703E-007 -5.04208E-007
 -5.26645E-007  5.48425E-007  5.73538E-007  6.07482E-007  6.56996E-007  7.29556E-007
  8.32635E-007  9.72774E-007  1.15449E-006 -1.37919E-006 -1.64412E-006 -1.94174E-006
 -2.25950E-006 -2.58032E-006 -2.88379E-006 -3.14807E-006 -3.35232E-006 -3.47917E-006
 -3.51706E-006 -3.46176E-006 -3.31693E-006 -3.09359E-006 -2.80857E-006 -2.48224E-006
 -2.13601E-006 -1.78999E-006 -1.46113E-006 -1.16211E-006 -9.00876E-007 -6.80966E-007
 -5.02160E-007 -3.61476E-007 -2.54193E-007 -1.74783E-007 -1.17648E-007 -7.76315E-008
 -5.03037E-008  3.20747E-008  2.01724E-008  1.25468E-008  7.73909E-009  4.74647E-009
  2.90082E-009  1.76899E-009  1.07670E-009  6.53474E-010  3.94680E-010  2.36554E-010
 -1.40248E-010 -8.19838E-011 -4.71101E-011 -2.65402E-011  1.46265E-011  7.87152E-012
  4.13103E-012  2.11198E-012  1.05104E-012  5.08867E-013  2.39595E-013  1.09680E-013
  4.88060E-014  2.11094E-014  8.87383E-015  3.62553E-015
  4.38318E-017  1.20288E-016  3.23656E-016  8.53225E-016  2.20214E-015  5.56052E-015
  1.37269E-014  3.31080E-014  7.79731E-014  1.79216E-013  4.01819E-013  8.78473E-013
  1.87207E-012  3.88766E-012  7.86537E-012  1.54999E-011 -2.97471E-011 -5.55921E-011
 -1.01155E-010 -1.79201E-010 -3.09062E-010 -5.18911E-010 -8.48163E-010 -1.34962E-009
 -2.09079E-009 -3.15360E-009 -4.63177E-009 -6.62521E-009 -9.23121E-009 -1.25329E-008
 -1.65867E-008 -2.14101E-008 -2.69749E-008 -3.32071E-008 -3.99972E-008 -4.72228E-008
 -5.47815E-008 -6.26300E-008 -7.08230E-008  7.95426E-008  8.91082E-008  9.99593E-008
  1.12606E-007  1.27553E-007  1.45195E-007  1.65718E-007 -1.89005E-007 -2.14591E-007
 -2.41664E-007 -2.69153E-007 -2.95877E-007 -3.20770E-007 -3.43150E-007 -3.62990E-007
 -3.81180E-007  3.99715E-007  4.21782E-007  4.51720E-007  4.94805E-007  5.56867E-007
  6.43717E-007  7.60405E-007  9.10374E-007 -1.09457E-006 -1.31065E-006 -1.55245E-006
 -1.80983E-006 -2.06906E-006 -2.31383E-006 -2.52669E-006 -2.69104E-006 -2.79311E-006
 -2.82371E-006 -2.77951E-006 -2.66348E-006 -2.48443E-006 -2.25578E-006 -1.99383E-006
 -1.71573E-006 -1.43760E-006 -1.17311E-006 -9.32478E-007 -7.22184E-007 -5.45127E-007
 -4.01186E-007 -2.87999E-007 -2.01779E-007 -1.38074E-007 -9.23606E-008 -6.04627E-008
 -3.87905E-008 -2.44318E-008  1.51389E-008  9.25167E-009  5.59171E-009  3.35229E-009
  1.99906E-009  1.18846E-009  7.05369E-010  4.18020E-010  2.47085E-010  1.45344E-010
  8.48301E-011 -4.89607E-011 -2.78511E-011  1.55673E-011  8.52744E-012  4.56802E-012
  2.38892E-012  1.21807E-012  6.04946E-013  2.92432E-013  1.37523E-013  6.28947E-014
  2.79664E-014  1.20886E-014  5.07918E-015  2.07429E-015
  2.38137E-017  6.63936E-017  1.81192E-016  4.83678E-016  1.26206E-015  3.21688E-015
  8.00524E-015  1.94392E-014  4.60416E-014  1.06322E-013  2.39308E-013  5.24840E-013
  1.12133E-012  2.33342E-012  4.72863E-012  9.33055E-012  1.79253E-011 -3.35257E-011
 -6.10408E-011 -1.08188E-010 -1.86656E-010 -3.13485E-010 -5.12519E-010 -8.15718E-010
 -1.26397E-009 -1.90697E-009 -2.80168E-009 -4.00907E-009 -5.58893E-009 -7.59321E-009
 -1.00586E-008 -1.29998E-008 -1.64059E-008 -2.02409E-008 -2.44509E-008 -2.89788E-008
 -3.37844E-008 -3.88689E-008  4.42987E-008  5.02223E-008  5.68743E-008  6.45623E-008
  7.36328E-008  8.44178E-008  9.71688E-008  1.11988E-007 -1.28768E-007 -1.47167E-007
 -1.66613E-007 -1.86365E-007 -2.05630E-007 -2.23715E-007 -2.40226E-007 -2.55262E-007
  2.69602E-007  2.84847E-007  3.03481E-007  3.28843E-007  3.64970E-007  4.16304E-007
  4.87256E-007  5.81638E-007  7.02004E-007 -8.48965E-007 -1.02058E-006 -1.21193E-006
 -1.41502E-006 -1.61910E-006 -1.81141E-006 -1.97839E-006 -2.10713E-006 -2.18697E-006
 -2.21081E-006 -2.17613E-006 -2.08526E-006 -1.94510E-006 -1.76612E-006 -1.56103E-006
 -1.34322E-006 -1.12532E-006 -9.18018E-007 -7.29361E-007 -5.64456E-007 -4.25608E-007
 -3.12752E-007 -2.24051E-007 -1.56543E-007 -1.06732E-007 -7.10597E-008 -4.62381E-008
 -2.94380E-008 -1.83638E-008 -1.12442E-008  6.77254E-009  4.02298E-009  2.36364E-009
  1.37777E-009  7.99083E-010  4.62208E-010  2.66990E-010  1.54027E-010  8.86323E-011
  5.07510E-011  2.88264E-011  1.61860E-011  8.95425E-012  4.86569E-012  2.59040E-012
  1.34830E-012  6.85011E-013  3.39278E-013  1.63667E-013  7.68453E-014  3.51010E-014
  1.55928E-014  6.73491E-015  2.82802E-015  1.15436E-015
  1.30227E-017  3.67487E-017  1.01347E-016  2.72988E-016  7.17791E-016  1.84145E-015
  4.60729E-015  1.12381E-014  2.67154E-014  6.18784E-014  1.39614E-013  3.06795E-013
  6.56496E-013  1.36782E-012  2.77458E-012  5.47901E-012  1.05323E-011  1.97079E-011
 -3.58960E-011 -6.36412E-011 -1.09830E-010 -1.84504E-010 -3.01725E-010 -4.80358E-010
 -7.44574E-010 -1.12381E-009 -1.65193E-009 -2.36537E-009 -3.30026E-009 -4.48859E-009
 -5.95412E-009 -7.70878E-009 -9.75069E-009 -1.20651E-008 -1.46290E-008 -1.74202E-008
 -2.04297E-008 -2.36766E-008  2.72218E-008  3.11778E-008  3.57097E-008  4.10257E-008
  4.73543E-008  5.49090E-008  6.38454E-008 -7.42169E-008 -8.59385E-008 -9.87686E-008
 -1.12319E-007 -1.26098E-007 -1.39590E-007 -1.52369E-007 -1.64228E-007 -1.75326E-007
  1.86315E-007  1.98440E-007  2.13590E-007  2.34273E-007  2.63506E-007  3.04594E-007
  3.60810E-007  4.34964E-007  5.28906E-007 -6.43012E-007 -7.75716E-007 -9.23202E-007
 -1.07932E-006 -1.23586E-006 -1.38309E-006 -1.51070E-006 -1.60894E-006 -1.66971E-006
 -1.68771E-006 -1.66106E-006 -1.59156E-006 -1.48449E-006 -1.34781E-006 -1.19122E-006
 -1.02490E-006 -8.58489E-007 -7.00148E-007 -5.56030E-007 -4.30050E-007 -3.23985E-007
 -2.37794E-007 -1.70082E-007 -1.18586E-007 -8.06305E-008 -5.34912E-008 -3.46475E-008
 -2.19301E-008 -1.35791E-008 -8.23728E-009 -4.90412E-009  2.87189E-009  1.65865E-009
  9.47581E-010  5.37175E-010  3.03059E-010  1.70554E-010  9.58685E-011  5.38212E-011
  3.01363E-011  1.67879E-011  9.27421E-012  5.06318E-012  2.72258E-012  1.43764E-012
  7.43590E-013  3.75970E-013  1.85532E-013  8.92510E-014  4.18165E-014  1.90697E-014
  8.46063E-015  3.65078E-015  1.53180E-015  6.24873E-016
  7.10766E-018  2.02308E-017  5.62034E-017  1.52324E-016  4.02582E-016  1.03720E-015
  2.60415E-015  6.37014E-015  1.51783E-014  3.52215E-014  7.95872E-014  1.75097E-013
  3.75035E-013  7.81976E-013  1.58715E-012  3.13569E-012  6.03010E-012  1.12873E-011
 -2.05650E-011 -3.64713E-011 -6.29605E-011 -1.05804E-010 -1.73092E-010 -2.75700E-010
 -4.27589E-010 -6.45823E-010 -9.50134E-010 -1.36193E-009 -1.90270E-009 -2.59201E-009
 -3.44523E-009 -4.47168E-009 -5.67370E-009 -7.04743E-009 -8.58574E-009 -1.02836E-008
  1.21456E-008  1.41943E-008  1.64787E-008  1.90788E-008  2.21063E-008  2.56972E-008
  2.99975E-008  3.51407E-008  4.12206E-008 -4.82636E-008 -5.62068E-008 -6.48875E-008
 -7.40520E-008 -8.33857E-008 -9.25685E-008 -1.01350E-007 -1.09644E-007 -1.17621E-007
  1.25803E-007  1.35135E-007  1.47015E-007  1.63283E-007  1.86140E-007  2.17989E-007
  2.61200E-007  3.17799E-007 -3.89096E-007 -4.75308E-007 -5.75215E-007 -6.85928E-007
 -8.02846E-007 -9.19835E-007 -1.02967E-006 -1.12472E-006 -1.19775E-006 -1.24282E-006
 -1.25602E-006 -1.23599E-006 -1.18411E-006 -1.10432E-006 -1.00253E-006 -8.85939E-007
 -7.62129E-007 -6.38251E-007 -5.20384E-007 -4.13106E-007 -3.19338E-007 -2.40404E-007
 -1.76280E-007 -1.25925E-007 -8.76553E-008 -5.94741E-008 -3.93488E-008 -2.53985E-008
 -1.60045E-008 -9.85384E-009 -5.93450E-009 -3.50109E-009 -2.02702E-009  1.15434E-009
  6.48331E-010  3.60221E-010  1.98619E-010  1.09002E-010  5.96768E-011  3.26330E-011
  1.78211E-011  9.70497E-012  5.25674E-012  2.82289E-012  1.49770E-012  7.82462E-013
  4.01362E-013  2.01637E-013  9.90168E-014  4.74549E-014  2.21709E-014  1.00888E-014
  4.46867E-015  1.92578E-015  8.07223E-016  3.29039E-016
  3.84271E-018  1.10019E-017  3.07141E-017  8.35789E-017  2.21626E-016  5.72538E-016
  1.44065E-015  3.53029E-015  8.42367E-015  1.95696E-014  4.42602E-014  9.74466E-014
  2.08843E-013  4.35667E-013  8.84632E-013  1.74839E-012  3.36345E-012  6.29802E-012
  1.14791E-011 -2.03663E-011 -3.51753E-011 -5.91447E-011 -9.68242E-011 -1.54344E-010
 -2.39606E-010 -3.62315E-010 -5.33778E-010 -7.66399E-010 -1.07286E-009 -1.46508E-009
 -1.95302E-009 -2.54379E-009 -3.24123E-009 -4.04642E-009  4.95953E-009  5.98284E-009
  7.12509E-009  8.40629E-009  9.86213E-009  1.15467E-008  1.35323E-008  1.59047E-008
  1.87540E-008  2.21611E-008 -2.61807E-008 -3.08249E-008 -3.60499E-008 -4.17508E-008
 -4.77680E-008 -5.39083E-008 -5.99815E-008 -6.58513E-008 -7.14970E-008 -7.70786E-008
  8.29994E-008  8.99538E-008  9.89527E-008  1.11313E-007  1.28601E-007  1.52525E-007
  1.84762E-007  2.26736E-007 -2.79358E-007 -3.42741E-007 -4.15964E-007 -4.96903E-007
 -5.82197E-007 -6.67387E-007 -7.47238E-007 -8.16228E-007 -8.69144E-007 -9.01709E-007
 -9.11122E-007 -8.96434E-007 -8.58664E-007 -8.00667E-007 -7.26750E-007 -6.42124E-007
 -5.52279E-007 -4.62402E-007 -3.76897E-007 -2.99086E-007 -2.31085E-007 -1.73856E-007
 -1.27380E-007 -9.09004E-008 -6.31922E-008 -4.28048E-008 -2.82606E-008 -1.81925E-008
 -1.14247E-008 -7.00358E-009 -4.19461E-009 -2.45723E-009 -1.40999E-009 -7.93971E-010
 -4.39751E-010  2.40217E-010  1.29814E-010  6.96201E-011  3.71629E-011  1.97888E-011
  1.05235E-011  5.58788E-012  2.95811E-012  1.55716E-012  8.12464E-013  4.18732E-013
  2.12477E-013  1.05846E-013  5.16394E-014  2.46255E-014  1.14613E-014  5.20034E-015
  2.29833E-015  9.88804E-016  4.13937E-016  1.68561E-016
  2.04583E-018  5.87980E-018  1.64663E-017  4.49232E-017  1.19371E-016  3.08898E-016
  7.78325E-016  1.90937E-015  4.56002E-015  1.06014E-014  2.39915E-014  5.28486E-014
  1.13314E-013  2.36484E-013  4.80386E-013  9.49845E-013  1.82809E-012  3.42486E-012
  6.24602E-012  1.10894E-011  1.91683E-011 -3.22609E-011 -5.28729E-011 -8.43951E-011
 -1.31222E-010 -1.98792E-010 -2.93509E-010 -4.22504E-010 -5.93244E-010 -8.13002E-010
 -1.08830E-009 -1.42443E-009  1.82534E-009  2.29391E-009  2.83301E-009  3.44720E-009
  4.14509E-009  4.94192E-009  5.86200E-009  6.94001E-009  8.22069E-009  9.75599E-009
  1.15995E-008  1.37983E-008 -1.63831E-008 -1.93588E-008 -2.26965E-008 -2.63313E-008
 -3.01668E-008 -3.40894E-008 -3.79919E-008 -4.18071E-008 -4.55475E-008  4.93491E-008
  5.35121E-008  5.85339E-008  6.51264E-008  7.42091E-008  8.68714E-008  1.04297E-007
  1.27646E-007  1.57898E-007 -1.95668E-007 -2.41013E-007 -2.93257E-007 -3.50879E-007
 -4.11489E-007 -4.71928E-007 -5.28495E-007 -5.77297E-007 -6.14665E-007 -6.37597E-007
 -6.44137E-007 -6.33632E-007 -6.06819E-007 -5.65725E-007 -5.13398E-007 -4.53523E-007
 -3.89978E-007 -3.26429E-007 -2.65984E-007 -2.10992E-007 -1.62945E-007 -1.22521E-007
 -8.97052E-008 -6.39597E-008 -4.44158E-008 -3.00459E-008 -1.98038E-008 -1.27218E-008
 -7.96808E-009 -4.86827E-009 -2.90332E-009 -1.69156E-009 -9.63927E-010 -5.38022E-010
 -2.94688E-010 -1.58756E-010  8.43507E-011  4.43359E-011  2.31257E-011  1.20048E-011
  6.21559E-012  3.21330E-012  1.65828E-012  8.52966E-013  4.36168E-013  2.21024E-013
  1.10618E-013  5.45031E-014  2.63628E-014  1.24885E-014  5.78288E-015  2.61369E-015
  1.15172E-015  4.94388E-016  2.06608E-016  8.40241E-017
  1.06802E-018  3.07701E-018  8.63425E-018  2.35938E-017  6.27764E-017  1.62620E-016
  4.10110E-016  1.00681E-015  2.40598E-015  5.59661E-015  1.26717E-014  2.79268E-014
  5.99078E-014  1.25091E-013  2.54250E-013  5.03036E-013  9.68863E-013  1.81666E-012
  3.31636E-012  5.89474E-012  1.02030E-011  1.71989E-011 -2.82394E-011 -4.51717E-011
 -7.04101E-011 -1.06975E-010 -1.58472E-010 -2.29002E-010 -3.22980E-010  4.44894E-010
  5.99045E-010  7.89326E-010  1.01916E-009  1.29170E-009  1.61032E-009  1.97954E-009
  2.40626E-009  2.90104E-009  3.47939E-009  4.16240E-009  4.97644E-009  5.95151E-009
  7.11804E-009  8.50225E-009 -1.01206E-008 -1.19744E-008 -1.40455E-008 -1.62954E-008
 -1.86684E-008 -2.11009E-008 -2.35364E-008 -2.59468E-008 -2.83579E-008  3.08773E-008
  3.37214E-008  3.72369E-008  4.19122E-008  4.83739E-008  5.73613E-008  6.96753E-008
  8.60993E-008  1.07292E-007 -1.33660E-007 -1.65227E-007 -2.01513E-007 -2.41458E-007
 -2.83407E-007 -3.25178E-007 -3.64223E-007 -3.97863E-007 -4.23581E-007 -4.39321E-007
 -4.43748E-007 -4.36427E-007 -4.17874E-007 -3.89495E-007 -3.53393E-007 -3.12107E-007
 -2.68310E-007 -2.24524E-007 -1.82890E-007 -1.45023E-007 -1.11948E-007 -8.41318E-008
 -6.15593E-008 -4.38585E-008 -3.04291E-008 -2.05615E-008 -1.35341E-008 -8.67967E-009
 -5.42504E-009 -3.30590E-009 -1.96507E-009 -1.14012E-009 -6.46221E-010 -3.58229E-010
 -1.94504E-010 -1.03631E-010 -5.43057E-011  2.80650E-011  1.43469E-011  7.27726E-012
  3.67297E-012  1.84854E-012  9.28671E-013  4.65593E-013  2.32596E-013  1.15492E-013
  5.68203E-014  2.76071E-014  1.32050E-014  6.20081E-015  2.85189E-015  1.28226E-015
  5.62782E-016  2.40847E-016  1.00420E-016  4.07682E-017
  5.45163E-019  1.57308E-018  4.41972E-018  1.20899E-017  3.21957E-017  8.34638E-017
  2.10623E-016  5.17377E-016  1.23707E-015  2.87919E-015  6.52278E-015  1.43843E-014
  3.08781E-014  6.45258E-014  1.31267E-013  2.59983E-013  5.01337E-013  9.41338E-013
  1.72122E-012  3.06517E-012  5.31693E-012  8.98516E-012  1.47957E-011 -2.37462E-011
 -3.71552E-011 -5.66972E-011  8.44103E-011  1.22669E-010  1.74119E-010  2.41574E-010
  3.27898E-010  4.35914E-010  5.68360E-010  7.27982E-010  9.17769E-010  1.14138E-009
  1.40372E-009  1.71158E-009  2.07427E-009  2.50386E-009  3.01501E-009  3.62410E-009
  4.34741E-009  5.19873E-009  6.18625E-009  7.30972E-009 -8.55824E-009 -9.90997E-009
 -1.13343E-008 -1.27977E-008 -1.42730E-008 -1.57524E-008 -1.72637E-008  1.88877E-008
  2.07755E-008  2.31621E-008  2.63743E-008  3.08286E-008  3.70143E-008  4.54607E-008
  5.66839E-008 -7.11162E-008 -8.90211E-008 -1.10405E-007 -1.34937E-007 -1.61899E-007
 -1.90175E-007 -2.18296E-007 -2.44551E-007 -2.67145E-007 -2.84393E-007 -2.94922E-007
 -2.97844E-007 -2.92875E-007 -2.80367E-007 -2.61271E-007 -2.37000E-007 -2.09261E-007
 -1.79848E-007 -1.50454E-007 -1.22515E-007 -9.71117E-008 -7.49319E-008 -5.62852E-008
 -4.11602E-008 -2.93052E-008 -2.03158E-008 -1.37148E-008 -9.01722E-009 -5.77501E-009
 -3.60351E-009 -2.19136E-009 -1.29921E-009 -7.51345E-010 -4.24104E-010 -2.33860E-010
 -1.26118E-010 -6.66158E-011 -3.45267E-011  1.75995E-011  8.84645E-012  4.39795E-012
  2.16900E-012  1.06413E-012  5.20421E-013  2.53976E-013  1.23653E-013  5.99727E-014
  2.89054E-014  1.38026E-014  6.50877E-015  3.02175E-015  1.37736E-015  6.14984E-016
  2.68471E-016  1.14424E-016  4.75601E-017  1.92629E-017
  2.71619E-019  7.84570E-019  2.20627E-018  6.03973E-018  1.60951E-017  4.17518E-017
  1.05428E-016  2.59144E-016  6.20055E-016  1.44421E-015  3.27461E-015  7.22823E-015
  1.55335E-014  3.25014E-014  6.62154E-014  1.31365E-013  2.53811E-013  4.77642E-013
  8.75623E-013  1.56396E-012  2.72213E-012  4.61810E-012  7.63830E-012  1.23207E-011
  1.93879E-011  2.97748E-011  4.46472E-011  6.54036E-011  9.36586E-011  1.31208E-010
  1.79981E-010  2.41995E-010  3.19329E-010  4.14140E-010  5.28757E-010  6.65836E-010
  8.28610E-010  1.02116E-009  1.24869E-009  1.51762E-009  1.83553E-009  2.21068E-009
  2.65112E-009  3.16350E-009  3.75144E-009  4.41415E-009  5.14535E-009  5.93324E-009
 -6.76199E-009 -7.61518E-009 -8.48151E-009 -9.36268E-009  1.02831E-008  1.13009E-008
  1.25180E-008  1.40897E-008  1.62291E-008  1.92061E-008  2.33367E-008  2.89621E-008
  3.64143E-008 -4.59702E-008 -5.77967E-008 -7.18925E-008 -8.80368E-008 -1.05755E-007
 -1.24315E-007 -1.42753E-007 -1.59951E-007 -1.74735E-007 -1.86006E-007 -1.92870E-007
 -1.94750E-007 -1.91466E-007 -1.83252E-007 -1.70733E-007 -1.54837E-007 -1.36680E-007
 -1.17437E-007 -9.82140E-008 -7.99493E-008 -6.33485E-008 -4.88598E-008 -3.66838E-008
 -2.68117E-008 -1.90776E-008 -1.32162E-008 -8.91467E-009 -5.85554E-009 -3.74583E-009
 -2.33412E-009 -1.41706E-009 -8.38421E-010 -4.83627E-010 -2.72111E-010 -1.49435E-010
 -8.01682E-011 -4.20615E-011 -2.16138E-011  1.08977E-011  5.40340E-012  2.64159E-012
  1.27700E-012  6.12246E-013  2.91906E-013  1.38683E-013  6.57231E-014  3.10628E-014
  1.46214E-014  6.83825E-015  3.16835E-015  1.44975E-015  6.53154E-016  2.88954E-016
  1.25240E-016  5.30832E-017  2.19706E-017  8.87004E-018
  1.31977E-019  3.81520E-019  1.07367E-018  2.94132E-018  7.84396E-018  2.03633E-017
  5.14624E-017  1.26610E-016  3.03252E-016  7.07151E-016  1.60554E-015  3.54945E-015
  7.64130E-015  1.60208E-014  3.27158E-014  6.50798E-014  1.26129E-013  2.38197E-013
  4.38423E-013  7.86650E-013  1.37628E-012  2.34848E-012  3.90982E-012  6.35283E-012
  1.00783E-011  1.56171E-011  2.36494E-011  3.50173E-011  5.07284E-011  7.19494E-011
  9.99880E-011  1.36270E-010  1.82312E-010  2.39713E-010  3.10154E-010  3.95441E-010
  4.97571E-010  6.18831E-010  7.61888E-010  9.29844E-010  1.12620E-009  1.35464E-009
  1.61868E-009  1.92106E-009  2.26305E-009  2.64375E-009  3.05969E-009  3.50484E-009
  3.97163E-009  4.45292E-009 -4.94534E-009 -5.45397E-009  5.99808E-009  6.61760E-009
  7.37963E-009  8.38384E-009  9.76569E-009  1.16956E-008  1.43729E-008  1.80118E-008
  2.28210E-008 -2.89735E-008 -3.65725E-008 -4.56142E-008 -5.59552E-008 -6.72912E-008
 -7.91529E-008 -9.09266E-008 -1.01898E-007 -1.11321E-007 -1.18496E-007 -1.22856E-007
 -1.24036E-007 -1.21923E-007 -1.16670E-007 -1.08677E-007 -9.85353E-008 -8.69587E-008
 -7.46954E-008 -6.24500E-008 -5.08195E-008 -4.02527E-008 -3.10337E-008 -2.32896E-008
 -1.70134E-008 -1.20989E-008 -8.37623E-009 -5.64584E-009 -3.70529E-009 -2.36798E-009
 -1.47384E-009 -8.93544E-010 -5.27798E-010 -3.03830E-010 -1.70517E-010 -9.33451E-011
 -4.98754E-011 -2.60329E-011  1.32888E-011  6.64352E-012  3.25866E-012  1.57166E-012
  7.47258E-013  3.51236E-013  1.63680E-013  7.58232E-014  3.49854E-014  1.60954E-014
  7.38226E-015  3.37126E-015  1.52947E-015  6.87409E-016  3.05137E-016  1.33383E-016
  5.72640E-017  2.40915E-017  9.91404E-018  3.98498E-018
  6.25260E-020  1.80900E-019  5.09517E-019  1.39709E-018  3.72947E-018  9.69260E-018
  2.45258E-017  6.04252E-017  1.44963E-016  3.38668E-016  7.70569E-016  1.70772E-015
  3.68674E-015  7.75448E-015  1.58934E-014  3.17479E-014  6.18208E-014  1.17374E-013
  2.17340E-013  3.92600E-013  6.92047E-013  1.19079E-012  2.00078E-012  3.28389E-012
  5.26713E-012  8.25916E-012  1.26668E-011  1.90094E-011  2.79290E-011  4.01938E-011
  5.66925E-011  7.84200E-011  1.06454E-010  1.41927E-010  1.85999E-010  2.39837E-010
  3.04612E-010  3.81501E-010  4.71719E-010  5.76527E-010  6.97236E-010  8.35143E-010
  9.91394E-010  1.16677E-009  1.36141E-009  1.57451E-009  1.80421E-009  2.04768E-009
  2.30167E-009  2.56370E-009  2.83394E-009  3.11785E-009  3.42953E-009  3.79551E-009
  4.25858E-009  4.88109E-009  5.74691E-009  6.96104E-009  8.64582E-009  1.09328E-008
  1.39495E-008 -1.78018E-008 -2.25517E-008 -2.81955E-008 -3.46426E-008 -4.17028E-008
 -4.90840E-008 -5.64046E-008 -6.32213E-008 -6.90708E-008 -7.35201E-008 -7.62181E-008
 -7.69399E-008 -7.56169E-008 -7.23455E-008 -6.73747E-008 -6.10736E-008 -5.38849E-008
 -4.62733E-008 -3.86759E-008 -3.14628E-008 -2.49120E-008 -1.91990E-008 -1.44018E-008
 -1.05158E-008 -7.47422E-009 -5.17144E-009 -3.48339E-009 -2.28438E-009 -1.45865E-009
 -9.06968E-010 -5.49229E-010 -3.23973E-010 -1.86189E-010 -1.04283E-010 -5.69448E-011
 -3.03309E-011  1.57686E-011  8.00837E-012  3.97756E-012  1.93473E-012  9.23252E-013
  4.33153E-013  2.00291E-013  9.15317E-014  4.14555E-014  1.86553E-014  8.35779E-015
  3.73170E-015  1.66045E-015  7.35433E-016  3.23557E-016  1.41021E-016  6.07117E-017
  2.57439E-017  1.07242E-017  4.37910E-018  1.74966E-018
  2.88985E-020  8.36991E-020  2.36025E-019  6.48043E-019  1.73253E-018  4.51047E-018
  1.14356E-017  2.82377E-017  6.79182E-017  1.59141E-016  3.63308E-016  8.08237E-016
  1.75246E-015  3.70417E-015  7.63416E-015  1.53448E-014  3.00888E-014  5.75719E-014
  1.07524E-013  1.96077E-013  3.49231E-013  6.07721E-013  1.03359E-012  1.71865E-012
  2.79490E-012  4.44656E-012  6.92302E-012  1.05515E-011  1.57474E-011  2.30202E-011
  3.29724E-011  4.62892E-011  6.37178E-011  8.60370E-011  1.14020E-010  1.48394E-010
  1.89810E-010  2.38813E-010  2.95841E-010  3.61224E-010  4.35203E-010  5.17930E-010
  6.09452E-010  7.09668E-010  8.18247E-010  9.34552E-010  1.05762E-009  1.18624E-009
  1.31933E-009  1.45649E-009  1.59913E-009  1.75189E-009  1.92452E-009  2.13404E-009
  2.40700E-009  2.78135E-009  3.30771E-009  4.04910E-009  5.07878E-009  6.47540E-009
 -8.31514E-009 -1.06609E-008 -1.35494E-008 -1.69774E-008 -2.08895E-008 -2.51699E-008
 -2.96415E-008 -3.40734E-008 -3.81975E-008 -4.17337E-008 -4.44209E-008 -4.60472E-008
 -4.64776E-008 -4.56714E-008 -4.36877E-008 -4.06778E-008 -3.68653E-008 -3.25182E-008
 -2.79173E-008 -2.33270E-008 -1.89705E-008 -1.50155E-008 -1.15677E-008 -8.67376E-009
 -6.33045E-009 -4.49721E-009 -3.10992E-009 -2.09351E-009 -1.37197E-009 -8.75375E-010
 -5.43824E-010 -3.28993E-010 -1.93838E-010 -1.11248E-010 -6.22079E-011 -3.39018E-011
  1.80132E-011  9.33603E-012  4.72302E-012  2.33414E-012  1.12812E-012  5.33947E-013
  2.47914E-013  1.13151E-013  5.08876E-014  2.26103E-014  9.95203E-015  4.35014E-015
  1.89200E-015  8.19663E-016  3.53723E-016  1.51900E-016  6.47859E-017  2.73739E-017
  1.14265E-017  4.69913E-018  1.89912E-018  7.52644E-019
  1.30466E-020  3.78479E-020  1.06923E-019  2.94185E-019  7.88366E-019  2.05799E-018
  5.23382E-018  1.29693E-017  3.13190E-017  7.37170E-017  1.69154E-016  3.78484E-016
  8.25968E-016  1.75849E-015  3.65337E-015  7.40877E-015  1.46698E-014  2.83700E-014
  5.36019E-014  9.89723E-014  1.78642E-013  3.15286E-013  5.44230E-013  9.18991E-013
  1.51835E-012  2.45486E-012  3.88449E-012  6.01633E-012  9.12128E-012  1.35375E-011
  1.96702E-011  2.79845E-011  3.89876E-011  5.32019E-011  7.11296E-011  9.32122E-011
  1.19792E-010  1.51079E-010  1.87139E-010  2.27889E-010  2.73119E-010  3.22520E-010
  3.75716E-010  4.32287E-010  4.91778E-010  5.53710E-010  6.17598E-010  6.83026E-010
  7.49833E-010  8.18445E-010  8.90427E-010  9.69273E-010  1.06142E-009  1.17746E-009
  1.33339E-009  1.55172E-009  1.86220E-009  2.30171E-009  2.91300E-009  3.74190E-009
 -4.83275E-009 -6.22209E-009 -7.93102E-009 -9.95716E-009 -1.22675E-008 -1.47935E-008
 -1.74307E-008 -2.00429E-008 -2.24722E-008 -2.45539E-008 -2.61343E-008 -2.70891E-008
 -2.73392E-008 -2.68611E-008 -2.56901E-008 -2.39155E-008 -2.16694E-008 -1.91096E-008
 -1.64017E-008 -1.37009E-008 -1.11388E-008 -8.81361E-009 -6.78739E-009 -5.08736E-009
 -3.71136E-009 -2.63534E-009 -1.82146E-009 -1.22546E-009 -8.02601E-010 -5.11738E-010
 -3.17671E-010 -1.92012E-010 -1.13019E-010 -6.47901E-011 -3.61810E-011 -1.96864E-011
  1.04398E-011  5.39798E-012  2.72267E-012  1.34049E-012  6.44755E-013  3.03286E-013
  1.39706E-013  6.31248E-014  2.80330E-014  1.22637E-014  5.29848E-015  2.26660E-015
  9.62343E-016  4.06290E-016  1.70755E-016  7.14495E-017  2.97396E-017  1.22920E-017
  5.03330E-018  2.03649E-018  8.12043E-019  3.18345E-019
  5.76642E-021  1.67703E-020  4.75124E-020  1.31149E-019  3.52755E-019  9.24704E-019
  2.36283E-018  5.88637E-018  1.43002E-017  3.38859E-017  7.83404E-017  1.76749E-016
  3.89274E-016  8.37145E-016  1.75840E-015  3.60853E-015  7.23696E-015  1.41875E-014
  2.71945E-014  5.09762E-014  9.34630E-014  1.67630E-013  2.94130E-013  5.04918E-013
  8.47998E-013  1.39331E-012  2.23948E-012  3.52095E-012  5.41434E-012  8.14264E-012
  1.19754E-011  1.72228E-011  2.42226E-011  3.33177E-011  4.48276E-011  5.90142E-011
  7.60477E-011  9.59781E-011  1.18719E-010  1.44047E-010  1.71622E-010  2.01015E-010
  2.31759E-010  2.63387E-010  2.95475E-010  3.27675E-010  3.59753E-010  3.91632E-010
  4.23498E-010  4.55962E-010  4.90346E-010  5.29084E-010  5.76263E-010  6.38272E-010
  7.24495E-010  8.47940E-010  1.02563E-009  1.27860E-009  1.63115E-009  2.10932E-009
 -2.73826E-009 -3.53863E-009 -4.52229E-009 -5.68763E-009 -7.01548E-009 -8.46645E-009
 -9.98045E-009 -1.14793E-008 -1.28725E-008 -1.40656E-008 -1.49707E-008 -1.55166E-008
 -1.56582E-008 -1.53823E-008 -1.47093E-008 -1.36907E-008 -1.24023E-008 -1.09347E-008
 -9.38288E-009 -7.83574E-009 -6.36853E-009 -5.03750E-009 -3.87804E-009 -2.90561E-009
 -2.11885E-009 -1.50387E-009 -1.03892E-009 -6.98607E-010 -4.57282E-010 -2.91380E-010
 -1.80754E-010 -1.09171E-010 -6.42033E-011 -3.67701E-011 -2.05109E-011  1.11457E-011
  5.90164E-012  3.04585E-012  1.53280E-012  7.52529E-013  3.60658E-013  1.68873E-013
  7.73335E-014  3.46799E-014  1.52539E-014  6.59324E-015  2.80658E-015  1.17938E-015
  4.90437E-016  2.02279E-016  8.28994E-017  3.37962E-017  1.37089E-017  5.52900E-018
  2.21383E-018  8.78172E-019  3.44279E-019  1.33071E-019
  5.61767E-018  9.54983E-018  1.59292E-017  2.61668E-017  4.25267E-017  6.87424E-017
  1.11122E-016  1.80474E-016  2.95332E-016  4.87110E-016  8.07891E-016  1.34154E-015
  2.21846E-015  3.63374E-015  5.86713E-015  9.30187E-015  1.44374E-014  2.18894E-014
  3.23698E-014  4.66388E-014  6.54267E-014  8.93241E-014  1.18651E-013  1.53317E-013
  1.92705E-013  2.35598E-013  2.80173E-013  3.24093E-013  3.64685E-013  3.99203E-013
  4.25128E-013  4.40473E-013  4.44034E-013  4.35549E-013  4.15725E-013  3.86144E-013
  3.49056E-013  3.07094E-013  2.62971E-013  2.19199E-013  1.77868E-013  1.40517E-013
  1.08086E-013  8.09605E-014  5.90598E-014  4.19649E-014  2.90486E-014  1.95923E-014
  1.28781E-014  8.25118E-015  5.15450E-015  3.14034E-015  1.86643E-015  1.08249E-015
  6.12862E-016  3.38824E-016  1.82985E-016  9.65706E-017  4.98216E-017  2.51352E-017
  1.24045E-017  5.99009E-018  2.83102E-018  1.30974E-018  5.93214E-019  2.63049E-019
  1.14195E-019  4.85288E-020  2.01845E-020  8.21495E-021  3.27069E-021  1.27345E-021
  4.84718E-022  1.80303E-022  6.55187E-023  2.32500E-023  8.05426E-024  2.72288E-024
  8.98042E-025  2.88872E-025  9.06026E-026  2.77012E-026  8.25439E-027  2.39672E-027
  6.77983E-028  1.86822E-028  5.01423E-029  1.31071E-029  3.33579E-030  8.26527E-031
  1.99447E-031  4.68456E-032  1.07111E-032  2.38419E-033  5.16525E-034  1.08920E-034
  2.23553E-035  4.46574E-036  8.68235E-037  1.63247E-037  3.00856E-038  5.39554E-039
  0.00000E+000  0.00000E+000  0.00000E+000  0.00000E+000  0.00000E+000  0.00000E+000
  0.00000E+000  0.00000E+000  0.00000E+000  0.00000E+000  0.00000E+000  0.00000E+000
  0.00000E+000  0.00000E+000  0.00000E+000  0.00000E+000
  1.39684E-017  2.37243E-017  3.95228E-017  6.48141E-017  1.05104E-016  1.69428E-016
  2.72988E-016  4.41764E-016  7.20241E-016  1.18377E-015  1.95731E-015  3.24209E-015
  5.35125E-015  8.75342E-015  1.41211E-014  2.23758E-014  3.47193E-014  5.26336E-014
  7.78324E-014  1.12147E-013  1.57338E-013  2.14827E-013  2.85384E-013  3.68795E-013
  4.63574E-013  5.66782E-013  6.74029E-013  7.79682E-013  8.77302E-013  9.60270E-013
  1.02252E-012  1.05927E-012  1.06764E-012  1.04699E-012  9.99046E-013  9.27638E-013
  8.38194E-013  7.37070E-013  6.30808E-013  5.25457E-013  4.26048E-013  3.36275E-013
  2.58392E-013  1.93310E-013  1.40819E-013  9.98964E-014  6.90202E-014  4.64518E-014
  3.04578E-014  1.94599E-014  1.21176E-014  7.35572E-015  4.35383E-015  2.51347E-015
  1.41566E-015  7.78153E-016  4.17578E-016  2.18841E-016  1.12046E-016  5.60655E-017
  2.74273E-017  1.31222E-017  6.14183E-018  2.81304E-018  1.26107E-018  5.53415E-019
  2.37769E-019  1.00014E-019  4.11852E-020  1.66014E-020  6.54925E-021  2.52798E-021
  9.54480E-022  3.52394E-022  1.27177E-022  4.48490E-023  1.54491E-023  5.19639E-024
  1.70610E-024  5.46598E-025  1.70828E-025  5.20666E-026  1.54723E-026  4.48171E-027
  1.26513E-027  3.47978E-028  9.32438E-029  2.43421E-029  6.18779E-030  1.53178E-030
  3.69257E-031  8.66634E-032  1.98022E-032  4.40487E-033  9.53959E-034  2.01076E-034
  4.12544E-035  8.23842E-036  1.60128E-036  3.00528E-037  5.53857E-038  9.93286E-039
  0.00000E+000  0.00000E+000  0.00000E+000  0.00000E+000  0.00000E+000  0.00000E+000
  0.00000E+000  0.00000E+000  0.00000E+000  0.00000E+000  0.00000E+000  0.00000E+000
  0.00000E+000  0.00000E+000  0.00000E+000  0.00000E+000
  3.37997E-017  5.73564E-017  9.54354E-017  1.56249E-016  2.52832E-016  4.06463E-016
  6.52802E-016  1.05262E-015  1.70980E-015  2.80023E-015  4.61557E-015  7.62573E-015
  1.25623E-014  2.05207E-014  3.30739E-014  5.23786E-014  8.12486E-014  1.23155E-013
  1.82115E-013  2.62420E-013  3.68198E-013  5.02786E-013  6.67993E-013  8.63318E-013
  1.08528E-012  1.32699E-012  1.57815E-012  1.82555E-012  2.05410E-012  2.24827E-012
  2.39385E-012  2.47964E-012  2.49887E-012  2.45011E-012  2.33741E-012  2.16976E-012
  1.95993E-012  1.72283E-012  1.47380E-012  1.22702E-012  9.94284E-013  7.84223E-013
  6.02100E-013  4.50018E-013  3.27461E-013  2.32005E-013  1.60061E-013  1.07542E-013
  7.03763E-014  4.48640E-014  2.78653E-014  1.68656E-014  9.94953E-015  5.72224E-015
  3.20923E-015  1.75561E-015  9.37079E-016  4.88188E-016  2.48318E-016  1.23365E-016
  5.98821E-017  2.84106E-017  1.31794E-017  5.97978E-018  2.65449E-018  1.15318E-018
  4.90360E-019  2.04128E-019  8.31931E-020  3.31948E-020  1.29664E-020  4.95761E-021
  1.85498E-021  6.79063E-022  2.43138E-022  8.51181E-023  2.91251E-023  9.73711E-024
  3.17946E-024  1.01365E-024  3.15413E-025  9.57623E-026  2.83598E-026  8.19003E-027
  2.30586E-027  6.32773E-028  1.69217E-028  4.40922E-029  1.11932E-029  2.76720E-030
  6.66169E-031  1.56227E-031  3.56669E-032  7.92805E-033  1.71565E-033  3.61505E-034
  7.41339E-035  1.47983E-035  2.87528E-036  5.43763E-037  9.92204E-038  1.77942E-038
  0.00000E+000  0.00000E+000  0.00000E+000  0.00000E+000  0.00000E+000  0.00000E+000
  0.00000E+000  0.00000E+000  0.00000E+000  0.00000E+000  0.00000E+000  0.00000E+000
  0.00000E+000  0.00000E+000  0.00000E+000  0.00000E+000
  7.95890E-017  1.34945E-016  2.24273E-016  3.66600E-016  5.91963E-016  9.49143E-016
  1.51954E-015  2.44147E-015  3.95104E-015  6.44769E-015  1.05938E-014  1.74570E-014
  2.87004E-014  4.68159E-014  7.53832E-014  1.19314E-013  1.85020E-013  2.80414E-013
  4.14655E-013  5.97538E-013  8.38479E-013  1.14510E-012  1.52155E-012  1.96668E-012
  2.47256E-012  3.02348E-012  3.59595E-012  4.15984E-012  4.68068E-012  5.12308E-012
  5.45459E-012  5.64967E-012  5.69293E-012  5.58111E-012  5.32350E-012  4.94068E-012
  4.46178E-012  3.92087E-012  3.35296E-012  2.79040E-012  2.26006E-012  1.78160E-012
  1.36698E-012  1.02094E-012  7.42265E-013  5.25370E-013  3.62039E-013  2.42925E-013
  1.58729E-013  1.01010E-013  6.26109E-014  3.78076E-014  2.22447E-014  1.27547E-014
  7.12865E-015  3.88451E-015  2.06429E-015  1.07012E-015  5.41322E-016  2.67290E-016
  1.28873E-016  6.06949E-017  2.79324E-017  1.25657E-017  5.52763E-018  2.37852E-018
  1.00142E-018  4.12642E-019  1.66440E-019  6.57238E-020  2.54092E-020  9.61727E-021
  3.56341E-021  1.29230E-021  4.58611E-022  1.59219E-022  5.40602E-023  1.79451E-023
  5.82165E-024  1.84509E-024  5.71095E-025  1.72569E-025  5.08908E-026  1.46420E-026
  4.10881E-027  1.12428E-027  2.99896E-028  7.79657E-029  1.97558E-029  4.87593E-030
  1.17228E-030  2.74533E-031  6.26080E-032  1.39034E-032  3.00630E-033  6.33096E-034
  1.29749E-034  2.58862E-035  5.02734E-036  9.50376E-037  1.72969E-037  3.10203E-038
  5.41362E-039  0.00000E+000  0.00000E+000  0.00000E+000  0.00000E+000  0.00000E+000
  0.00000E+000  0.00000E+000  0.00000E+000  0.00000E+000  0.00000E+000  0.00000E+000
  0.00000E+000  0.00000E+000  0.00000E+000  0.00000E+000
  1.82375E-016  3.08970E-016  5.12915E-016  8.37125E-016  1.34898E-015  2.15731E-015
  3.44298E-015  5.51232E-015  8.88742E-015  1.44510E-014  2.36667E-014  3.88948E-014
  6.38138E-014  1.03939E-013  1.67199E-013  2.64479E-013  4.09992E-013  6.21294E-013
  9.18711E-013  1.32399E-012  1.85806E-012  2.53786E-012  3.37260E-012  4.35980E-012
  5.48185E-012  6.70390E-012  7.97382E-012  9.22467E-012  1.03800E-011  1.13611E-011
  1.20960E-011  1.25281E-011  1.26231E-011  1.23739E-011  1.18013E-011  1.09509E-011
  9.88750E-012  8.68680E-012  7.42656E-012  6.17858E-012  5.00242E-012  3.94170E-012
  3.02287E-012  2.25636E-012  1.63936E-012  1.15943E-012  7.98264E-013  5.35073E-013
  3.49205E-013  2.21916E-013  1.37336E-013  8.27785E-014  4.86015E-014  2.78001E-014
  1.54947E-014  8.41673E-015  4.45680E-015  2.30105E-015  1.15869E-015  5.69213E-016
  2.72887E-016  1.27713E-016  5.83695E-017  2.60609E-017  1.13712E-017  4.85054E-018
  2.02345E-018  8.25749E-019  3.29746E-019  1.28880E-019  4.93106E-020  1.84709E-020
  6.77391E-021  2.43208E-021  8.54782E-022  2.94029E-022  9.89652E-023  3.25842E-023
  1.04911E-023  3.30204E-024  1.01561E-024  3.05141E-025  8.95258E-026  2.56400E-026
  7.16586E-027  1.95374E-027  5.19502E-028  1.34684E-028  3.40369E-029  8.38510E-030
  2.01225E-030  4.70370E-031  1.07147E-031  2.37657E-032  5.13347E-033  1.07973E-033
  2.21228E-034  4.41070E-035  8.56093E-036  1.61755E-036  2.93428E-037  5.26234E-038
  9.18376E-039  0.00000E+000  0.00000E+000  0.00000E+000  0.00000E+000  0.00000E+000
  0.00000E+000  0.00000E+000  0.00000E+000  0.00000E+000  0.00000E+000  0.00000E+000
  0.00000E+000  0.00000E+000  0.00000E+000  0.00000E+000
  4.06672E-016  6.88430E-016  1.14160E-015  1.86041E-015  2.99199E-015  4.77270E-015
  7.59355E-015  1.21148E-014  1.94598E-014  3.15264E-014  5.14617E-014  8.43424E-014
  1.38085E-013  2.24569E-013  3.60879E-013  5.70487E-013  8.84062E-013  1.33950E-012
  1.98070E-012  2.85467E-012  4.00662E-012  5.47323E-012  7.27446E-012  9.40503E-012
  1.18270E-011  1.44650E-011 -1.72065E-011 -1.99069E-011 -2.24010E-011 -2.45188E-011
 -2.61047E-011 -2.70364E-011 -2.72400E-011 -2.67003E-011 -2.54620E-011 -2.36242E-011
 -2.13269E-011 -1.87336E-011  1.60123E-011  1.33181E-011  1.07797E-011  8.49107E-012
  6.50919E-012  4.85645E-012  3.52661E-012  2.49267E-012  1.71500E-012  1.14863E-012
  7.48935E-013  4.75428E-013  2.93860E-013  1.76869E-013  1.03673E-013  5.91879E-014
  3.29169E-014  1.78356E-014  9.41719E-015  4.84622E-015  2.43126E-015  1.18937E-015
  5.67507E-016  2.64198E-016  1.20041E-016  5.32495E-017  2.30698E-017  9.76502E-018
  4.03980E-018  1.63403E-018  6.46427E-019  2.50192E-019  9.47622E-020  3.51316E-020
  1.27505E-020  4.53065E-021  1.57616E-021  5.36806E-022  1.78960E-022  5.83885E-023
  1.86391E-023  5.81990E-024  1.77688E-024  5.30276E-025  1.54627E-025  4.40407E-026
  1.22476E-026  3.32454E-027  8.80546E-028  2.27500E-028  5.73191E-029  1.40838E-029
  3.37192E-030  7.86735E-031  1.78867E-031  3.96130E-032  8.54522E-033  1.79528E-033
  3.67295E-034  7.32232E-035  1.42014E-035  2.68154E-036  4.92917E-037  8.68714E-038
  1.51607E-038  0.00000E+000  0.00000E+000  0.00000E+000  0.00000E+000  0.00000E+000
  0.00000E+000  0.00000E+000  0.00000E+000  0.00000E+000  0.00000E+000  0.00000E+000
  0.00000E+000  0.00000E+000  0.00000E+000  0.00000E+000
  8.82457E-016  1.49274E-015  2.47276E-015  4.02391E-015  6.45889E-015  1.02774E-014
  1.63021E-014  2.59180E-014  4.14765E-014  6.69481E-014  1.08916E-013  1.78006E-013
  2.90796E-013  4.72177E-013  7.57977E-013  1.19745E-012  1.85498E-012  2.81018E-012
  4.15532E-012  5.98923E-012  8.40707E-012  1.14861E-011  1.52683E-011  1.97429E-011
  2.48302E-011  3.03720E-011 -3.61316E-011 -4.18051E-011 -4.70449E-011 -5.14938E-011
 -5.48248E-011 -5.67804E-011 -5.72057E-011 -5.60687E-011 -5.34639E-011 -4.95997E-011
 -4.47705E-011 -3.93204E-011  3.36025E-011  2.79429E-011  2.26116E-011  1.78060E-011
  1.36456E-011  1.01772E-011  7.38736E-012  5.21904E-012  3.58884E-012  2.40214E-012
  1.56511E-012  9.92710E-013  6.12995E-013  3.68538E-013  2.15741E-013  1.22985E-013
  6.82794E-014  3.69231E-014  1.94509E-014  9.98358E-015  4.99364E-015  2.43457E-015
  1.15718E-015  5.36375E-016  2.42517E-016  1.06993E-016  4.60735E-017  1.93722E-017
  7.95596E-018  3.19267E-018  1.25233E-018  4.80336E-019  1.80207E-019  6.61502E-020
  2.37647E-020  8.35719E-021  2.87722E-021  9.69830E-022  3.20055E-022  1.03400E-022
  3.26980E-023  1.01188E-023  3.06357E-024  9.07160E-025  2.62634E-025  7.43142E-026
  2.05443E-026  5.54689E-027  1.46216E-027  3.76167E-028  9.44205E-029  2.31166E-029
  5.52034E-030  1.28471E-030  2.91347E-031  6.44174E-032  1.38729E-032  2.91035E-033
  5.94680E-034  1.18339E-034  2.29565E-035  4.33102E-036  7.95544E-037  1.39553E-037
  2.43546E-038  0.00000E+000  0.00000E+000  0.00000E+000  0.00000E+000  0.00000E+000
  0.00000E+000  0.00000E+000  0.00000E+000  0.00000E+000  0.00000E+000  0.00000E+000
  0.00000E+000  0.00000E+000  0.00000E+000  0.00000E+000
  1.86341E-015  3.14984E-015  5.21251E-015  8.47041E-015  1.35705E-014  2.15410E-014
  3.40666E-014  5.39739E-014  8.60532E-014  1.38386E-013  2.24372E-013  3.65646E-013
  5.95987E-013  9.66150E-013  1.54924E-012  2.44581E-012  3.78741E-012  5.73679E-012
  8.48268E-012  1.22273E-011  1.71656E-011  2.34557E-011 -3.11842E-011 -4.03291E-011
 -5.07277E-011 -6.20567E-011 -7.38320E-011 -8.54317E-011 -9.61446E-011 -1.05240E-010
 -1.12048E-010 -1.16044E-010 -1.16909E-010 -1.14579E-010 -1.09247E-010 -1.01341E-010
 -9.14640E-011 -8.03186E-011 -6.86282E-011 -5.70590E-011 -4.61631E-011 -3.63439E-011
 -2.78450E-011  2.07613E-011  1.50651E-011  1.06392E-011  7.31283E-012  4.89233E-012
  3.18580E-012  2.01935E-012  1.24600E-012  7.48456E-013  4.37704E-013  2.49226E-013
  1.38180E-013  7.46063E-014  3.92316E-014  2.00947E-014  1.00272E-014  4.87527E-015
  2.31007E-015  1.06697E-015  4.80487E-016  2.11023E-016  9.04110E-017  3.78000E-017
  1.54272E-017  6.14833E-018  2.39366E-018  9.10675E-019  3.38701E-019  1.23190E-019
  4.38307E-020  1.52599E-020  5.19998E-021  1.73461E-021  5.66506E-022  1.81144E-022
  5.67086E-023  1.73792E-023  5.21308E-024  1.53017E-024  4.39380E-025  1.23385E-025
  3.38728E-026  9.08764E-027  2.38179E-027  6.09609E-028  1.52314E-028  3.71394E-029
  8.83753E-030  2.05025E-030  4.63751E-031  1.02267E-031  2.19768E-032  4.60213E-033
  9.38876E-034  1.86577E-034  3.61749E-035  6.81747E-036  1.25110E-036  2.23549E-037
  3.80722E-038  6.46567E-039  0.00000E+000  0.00000E+000  0.00000E+000  0.00000E+000
  0.00000E+000  0.00000E+000  0.00000E+000  0.00000E+000  0.00000E+000  0.00000E+000
  0.00000E+000  0.00000E+000  0.00000E+000  0.00000E+000
  3.82903E-015  6.46801E-015  1.06932E-014  1.73531E-014  2.77508E-014  4.39455E-014
  6.92950E-014  1.09413E-013  1.73794E-013  2.78442E-013  4.49895E-013  7.31016E-013
  1.18877E-012  1.92385E-012  3.08140E-012  4.86120E-012  7.52479E-012  1.13959E-011
  1.68502E-011 -2.42905E-011 -3.41050E-011 -4.66094E-011 -6.19769E-011 -8.01641E-011
 -1.00848E-010 -1.23385E-010 -1.46813E-010 -1.69891E-010 -1.91206E-010 -2.09300E-010
 -2.22843E-010 -2.30785E-010 -2.32498E-010 -2.27852E-010 -2.17233E-010 -2.01494E-010
 -1.81835E-010 -1.59657E-010 -1.36399E-010 -1.13386E-010 -9.17180E-011 -7.21945E-011
 -5.52998E-011 -4.12217E-011 -2.99036E-011  2.11120E-011  1.45063E-011  9.70102E-012
  6.31432E-012  4.00037E-012  2.46691E-012  1.48083E-012  8.65325E-013  4.92265E-013
  2.72642E-013  1.47026E-013  7.72040E-014  3.94799E-014  1.96632E-014  9.53962E-015
  4.50894E-015  2.07664E-015  9.32131E-016  4.07866E-016  1.74017E-016  7.24130E-017
  2.93983E-017  1.16479E-017  4.50548E-018  1.70199E-018  6.28143E-019  2.26570E-019
  7.99006E-020  2.75581E-020  9.29907E-021  3.07072E-021  9.92537E-022  3.14074E-022
  9.73046E-023  2.95162E-023  8.76575E-024  2.54837E-024  7.25100E-025  2.01876E-025
  5.49790E-026  1.46416E-026  3.81157E-027  9.69588E-028  2.40922E-028  5.84544E-029
  1.38442E-029  3.20048E-030  7.21477E-031  1.58558E-031  3.39960E-032  7.10221E-033
  1.44610E-033  2.86879E-034  5.54426E-035  1.04633E-035  1.91786E-036  3.42333E-037
  5.79161E-038  9.83571E-039  0.00000E+000  0.00000E+000  0.00000E+000  0.00000E+000
  0.00000E+000  0.00000E+000  0.00000E+000  0.00000E+000  0.00000E+000  0.00000E+000
  0.00000E+000  0.00000E+000  0.00000E+000  0.00000E+000
  7.65654E-015  1.29250E-014  2.13481E-014  3.45990E-014  5.52324E-014  8.72625E-014
  1.37202E-013  2.15902E-013  3.41672E-013  5.45351E-013  8.78070E-013  1.42245E-012
  2.30767E-012  3.72811E-012  5.96414E-012  9.40203E-012  1.45477E-011 -2.20280E-011
 -3.25703E-011 -4.69555E-011 -6.59365E-011 -9.01261E-011 -1.19861E-010 -1.55059E-010
 -1.95096E-010 -2.38726E-010 -2.84082E-010 -3.28765E-010 -3.70032E-010 -4.05062E-010
 -4.31274E-010 -4.46637E-010 -4.49934E-010 -4.40915E-010 -4.20335E-010 -3.89842E-010
 -3.51766E-010 -3.08822E-010 -2.63796E-010 -2.19256E-010 -1.77325E-010 -1.39553E-010
 -1.06874E-010 -7.96495E-011 -5.77670E-011 -4.07732E-011 -2.80078E-011  1.87242E-011
  1.21832E-011  7.71540E-012  4.75568E-012  2.85322E-012  1.66627E-012  9.47233E-013
  5.24197E-013  2.82411E-013  1.48131E-013  7.56529E-014  3.76233E-014  1.82216E-014
  8.59542E-015  3.94967E-015  1.76822E-015  7.71394E-016  3.27995E-016  1.35959E-016
  5.49561E-017  2.16675E-017  8.33529E-018  3.12965E-018  1.14732E-018  4.10816E-019
  1.43729E-019  4.91516E-020  1.64356E-020  5.37570E-021  1.72037E-021  5.38840E-022
  1.65211E-022  4.95932E-023  1.45760E-023  4.19458E-024  1.18178E-024  3.25925E-025
  8.79708E-026  2.32319E-026  6.00091E-027  1.51562E-027  3.74150E-028  9.02449E-029
  2.12599E-029  4.89212E-030  1.09820E-030  2.40539E-031  5.13849E-032  1.07052E-032
  2.17401E-033  4.30393E-034  8.30231E-035  1.56036E-035  2.86714E-036  5.11098E-037
  8.57346E-038  1.45600E-038  0.00000E+000  0.00000E+000  0.00000E+000  0.00000E+000
  0.00000E+000  0.00000E+000  0.00000E+000  0.00000E+000  0.00000E+000  0.00000E+000
  0.00000E+000  0.00000E+000  0.00000E+000  0.00000E+000
  1.48984E-014  2.51342E-014  4.14768E-014  6.71372E-014  1.06992E-013  1.68657E-013
  2.64429E-013  4.14714E-013  6.53874E-013  1.03972E-012  1.66811E-012  2.69401E-012
  4.35984E-012  7.03071E-012  1.12337E-011  1.76954E-011 -2.73683E-011 -4.14331E-011
 -6.12613E-011 -8.83253E-011 -1.24046E-010 -1.69583E-010 -2.25571E-010 -2.91861E-010
 -3.67275E-010 -4.49469E-010 -5.34922E-010 -6.19109E-010 -6.96857E-010 -7.62848E-010
 -8.12212E-010 -8.41125E-010 -8.47292E-010 -8.30250E-010 -7.91425E-010 -7.33932E-010
 -6.62165E-010 -5.81247E-010 -4.96427E-010 -4.12541E-010 -3.33589E-010 -2.62485E-010
 -2.00981E-010 -1.49754E-010 -1.08588E-010 -7.66268E-011 -5.26236E-011 -3.51715E-011
 -2.28782E-011  1.44837E-011  8.92434E-012  5.35203E-012  3.12407E-012  1.77498E-012
  9.81638E-013  5.28463E-013  2.76951E-013  1.41300E-013  7.01880E-014  3.39469E-014
  1.59880E-014  7.33322E-015  3.27610E-015  1.42575E-015  6.04549E-016  2.49805E-016
  1.00611E-016  3.95067E-017  1.51284E-017  5.65117E-018  2.05989E-018  7.32925E-019
  2.54647E-019  8.64257E-020  2.86640E-020  9.29357E-021  2.94672E-021  9.14008E-022
  2.77426E-022  8.24215E-023  2.39724E-023  6.82676E-024  1.90358E-024  5.19718E-025
  1.38919E-025  3.63475E-026  9.30696E-027  2.33150E-027  5.71236E-028  1.36834E-028
  3.20342E-029  7.32672E-030  1.63733E-030  3.57021E-031  7.59789E-032  1.57692E-032
  3.19309E-033  6.30292E-034  1.21306E-034  2.27557E-035  4.18259E-036  7.44330E-037
  1.29033E-037  2.09741E-038  0.00000E+000  0.00000E+000  0.00000E+000  0.00000E+000
  0.00000E+000  0.00000E+000  0.00000E+000  0.00000E+000  0.00000E+000  0.00000E+000
  0.00000E+000  0.00000E+000  0.00000E+000  0.00000E+000
  2.82101E-014  4.75634E-014  7.84227E-014  1.26787E-013  2.01717E-013  3.17282E-013
  4.96075E-013  7.75442E-013  1.21813E-012  1.92959E-012  3.08466E-012  4.96612E-012
  8.01665E-012  1.29035E-011 -2.05908E-011 -3.24087E-011 -5.01022E-011 -7.58355E-011
 -1.12125E-010 -1.61673E-010 -2.27090E-010 -3.10507E-010 -4.13097E-010 -5.34589E-010
 -6.72829E-010 -8.23515E-010 -9.80188E-010 -1.13454E-009 -1.27709E-009 -1.39805E-009
 -1.48851E-009 -1.54144E-009 -1.55265E-009 -1.52129E-009 -1.45000E-009 -1.34449E-009
 -1.21285E-009 -1.06447E-009 -9.08979E-010 -7.55247E-010 -6.10596E-010 -4.80356E-010
 -3.67730E-010 -2.73947E-010 -1.98602E-010 -1.40117E-010 -9.62047E-011 -6.42847E-011
 -4.18053E-011 -2.64590E-011  1.62982E-011  9.77098E-012  5.70131E-012  3.23785E-012
  1.78976E-012  9.62949E-013  5.04305E-013  2.57090E-013  1.27585E-013  6.16403E-014
  2.89942E-014  1.32793E-014  5.92243E-015  2.57240E-015  1.08830E-015  4.48537E-016
  1.80121E-016  7.04909E-017  2.68908E-017  1.00020E-017  3.62826E-018  1.28403E-018
  4.43463E-019  1.49520E-019  4.92331E-020  1.58380E-020  4.97955E-021  1.53072E-021
  4.60226E-022  1.35382E-022  3.89756E-023  1.09842E-023  3.03084E-024  8.18884E-025
  2.16649E-025  5.61230E-026  1.42339E-026  3.53357E-027  8.58427E-028  2.04013E-028
  4.74167E-029  1.07737E-029  2.39328E-030  5.19168E-031  1.09957E-031  2.27345E-032
  4.58396E-033  9.02190E-034  1.73088E-034  3.23892E-035  5.90719E-036  1.05808E-036
  1.83080E-037  2.94015E-038  0.00000E+000  0.00000E+000  0.00000E+000  0.00000E+000
  0.00000E+000  0.00000E+000  0.00000E+000  0.00000E+000  0.00000E+000  0.00000E+000
  0.00000E+000  0.00000E+000  0.00000E+000  0.00000E+000
  5.19791E-014  8.75897E-014  1.44301E-013  2.33024E-013  3.70146E-013  5.80966E-013
  9.05888E-013  1.41143E-012  2.20907E-012  3.48598E-012  5.55241E-012  8.91041E-012
  1.43466E-011 -2.30474E-011 -3.67289E-011 -5.77605E-011 -8.92532E-011 -1.35068E-010
 -1.99697E-010 -2.87969E-010 -4.04552E-010 -5.53257E-010 -7.36193E-010 -9.52884E-010
 -1.19949E-009 -1.46834E-009 -1.74788E-009 -2.02330E-009 -2.27761E-009 -2.49339E-009
 -2.65468E-009 -2.74895E-009 -2.76872E-009 -2.71251E-009 -2.58505E-009 -2.39660E-009
 -2.16157E-009 -1.89678E-009 -1.61940E-009 -1.34524E-009 -1.08736E-009 -8.55249E-010
 -6.54587E-010 -4.87543E-010 -3.53378E-010 -2.49262E-010 -1.71108E-010 -1.14311E-010
 -7.43218E-011 -4.70280E-011 -2.89610E-011  1.73576E-011  1.01249E-011  5.74804E-012
  3.17601E-012  1.70798E-012  8.93994E-013  4.55457E-013  2.25858E-013  1.09023E-013
  5.12296E-014  2.34352E-014  1.04375E-014  4.52629E-015  1.91141E-015  7.86114E-016
  3.14919E-016  1.22904E-016  4.67378E-017  1.73219E-017  6.25828E-018  2.20474E-018
  7.57582E-019  2.53986E-019  8.31088E-020  2.65520E-020  8.28564E-021  2.52641E-021
  7.53004E-022  2.19470E-022  6.25739E-023  1.74580E-023  4.76759E-024  1.27469E-024
  3.33718E-025  8.55573E-026  2.14801E-026  5.28061E-027  1.27095E-027  2.99417E-028
  6.90246E-029  1.55658E-029  3.43439E-030  7.40305E-031  1.55978E-031  3.20923E-032
  6.44679E-033  1.26270E-033  2.41589E-034  4.50527E-035  8.19922E-036  1.45262E-036
  2.53636E-037  4.01070E-038  6.62813E-039  0.00000E+000  0.00000E+000  0.00000E+000
  0.00000E+000  0.00000E+000  0.00000E+000  0.00000E+000  0.00000E+000  0.00000E+000
  0.00000E+000  0.00000E+000  0.00000E+000  0.00000E+000
  9.31984E-014  1.56965E-013  2.58394E-013  4.16806E-013  6.61058E-013  1.03543E-012
  1.61026E-012  2.50083E-012  3.89988E-012  6.13061E-012  9.72873E-012  1.55615E-011
  2.49886E-011  4.00633E-011 -6.37575E-011 -1.00178E-010 -1.54723E-010 -2.34096E-010
 -3.46102E-010 -4.99138E-010 -7.01327E-010 -9.59310E-010 -1.27677E-009 -1.65290E-009
 -2.08104E-009 -2.54786E-009 -3.03329E-009 -3.51154E-009 -3.95311E-009 -4.32766E-009
 -4.60747E-009 -4.77078E-009 -4.80462E-009 -4.70648E-009 -4.48462E-009 -4.15692E-009
 -3.74851E-009 -3.28859E-009 -2.80702E-009 -2.33125E-009 -1.88390E-009 -1.48140E-009
 -1.13355E-009 -8.44083E-010 -6.11663E-010 -4.31352E-010 -2.96040E-010 -1.97731E-010
 -1.28532E-010 -8.13120E-011 -5.00625E-011 -2.99974E-011  1.74931E-011  9.92808E-012
  5.48376E-012  2.94788E-012  1.54228E-012  7.85317E-013  3.89192E-013  1.87730E-013
  8.81389E-014  4.02799E-014  1.79192E-014  7.76055E-015  3.27222E-015  1.34342E-015
  5.37094E-016  2.09130E-016  7.93186E-017  2.93092E-017  1.05533E-017  3.70360E-018
  1.26713E-018  4.22767E-019  1.37593E-019  4.36968E-020  1.35462E-020  4.10077E-021
  1.21273E-021  3.50497E-022  9.90386E-023  2.73711E-023  7.40121E-024  1.95875E-024
  5.07500E-025  1.28756E-025  3.19909E-026  7.78474E-027  1.85522E-027  4.32954E-028
  9.89242E-029  2.21241E-029  4.84178E-030  1.03707E-030  2.17085E-031  4.44486E-032
  8.88645E-033  1.73537E-033  3.30236E-034  6.14696E-035  1.11489E-035  1.97565E-036
  3.43396E-037  5.76172E-038  8.79845E-039  0.00000E+000  0.00000E+000  0.00000E+000
  0.00000E+000  0.00000E+000  0.00000E+000  0.00000E+000  0.00000E+000  0.00000E+000
  0.00000E+000  0.00000E+000  0.00000E+000  0.00000E+000
  1.62607E-013  2.73729E-013  4.50281E-013  7.25566E-013  1.14906E-012  1.79621E-012
  2.78618E-012  4.31346E-012  6.70226E-012  1.04956E-011  1.65935E-011  2.64535E-011
  4.23628E-011  6.77783E-011 -1.07708E-010 -1.69082E-010 -2.61011E-010 -3.94825E-010
 -5.83723E-010 -8.41917E-010 -1.18317E-009 -1.61874E-009 -2.15491E-009 -2.79033E-009
 -3.51377E-009 -4.30267E-009 -5.12310E-009 -5.93137E-009 -6.67754E-009 -7.31025E-009
 -7.78260E-009 -8.05781E-009 -8.11399E-009 -7.94700E-009 -7.57093E-009 -7.01616E-009
 -6.32528E-009 -5.54773E-009 -4.73404E-009 -3.93053E-009 -3.17537E-009 -2.49622E-009
 -1.90955E-009 -1.42153E-009 -1.02983E-009 -7.26066E-010 -4.98185E-010 -3.32670E-010
 -2.16197E-010 -1.36741E-010 -8.41700E-011 -5.04228E-011 -2.93970E-011  1.66795E-011
  9.21014E-012  4.94935E-012  2.58839E-012  1.31738E-012  6.52529E-013  3.14557E-013
  1.47578E-013  6.73870E-014  2.99492E-014  1.29559E-014  5.45576E-015  2.23654E-015
  8.92633E-016  3.46888E-016  1.31274E-016  4.83845E-017  1.73716E-017  6.07660E-018
  2.07139E-018  6.88253E-019  2.22963E-019  7.04445E-020  2.17135E-020  6.53184E-021
  1.91835E-021  5.50278E-022  1.54232E-022  4.22562E-023  1.13216E-023  2.96757E-024
  7.61247E-025  1.91172E-025  4.70121E-026  1.13231E-026  2.67145E-027  6.17383E-028
  1.39757E-028  3.09844E-029  6.72648E-030  1.43035E-030  2.97476E-031  6.05276E-032
  1.20605E-032  2.34654E-033  4.46283E-034  8.26518E-035  1.50237E-035  2.66576E-036
  4.60335E-037  7.60689E-038  1.13654E-038  0.00000E+000  0.00000E+000  0.00000E+000
  0.00000E+000  0.00000E+000  0.00000E+000  0.00000E+000  0.00000E+000  0.00000E+000
  0.00000E+000  0.00000E+000  0.00000E+000  0.00000E+000
  2.76069E-013  4.64516E-013  7.63600E-013  1.22921E-012  1.94392E-012  3.03289E-012
  4.69264E-012  7.24249E-012  1.12131E-011  1.74924E-011  2.75511E-011  4.37729E-011
  6.99012E-011  1.11599E-010 -1.77081E-010 -2.77720E-010 -4.28491E-010 -6.48024E-010
 -9.58050E-010 -1.38198E-009 -1.94252E-009 -2.65827E-009 -3.53961E-009 -4.58442E-009
 -5.77424E-009 -7.07193E-009 -8.42157E-009 -9.75119E-009 -1.09784E-008 -1.20187E-008
 -1.27946E-008 -1.32458E-008 -1.33361E-008 -1.30592E-008 -1.24383E-008 -1.15238E-008
 -1.03860E-008 -9.10634E-009 -7.76808E-009 -6.44738E-009 -5.20685E-009 -4.09178E-009
 -3.12906E-009 -2.32860E-009 -1.68644E-009 -1.18864E-009 -8.15347E-010 -5.44315E-010
 -3.53651E-010 -2.23623E-010 -1.37617E-010 -8.24208E-011 -4.80402E-011 -2.72503E-011
  1.50427E-011  8.08108E-012  4.22466E-012  2.14928E-012  1.06407E-012  5.12657E-013
  2.40362E-013  1.09672E-013  4.87001E-014  2.10465E-014  8.85259E-015  3.62430E-015
  1.44434E-015  5.60335E-016  2.11640E-016  7.78342E-017  2.78756E-017  9.72362E-018
  3.30413E-018  1.09396E-018  3.52985E-019  1.11030E-019  3.40544E-020  1.01883E-020
  2.97421E-021  8.47525E-022  2.35842E-022  6.41159E-023  1.70364E-023  4.42639E-024
  1.12506E-024  2.79854E-025  6.81536E-026  1.62551E-026  3.79798E-027  8.69488E-028
  1.95059E-028  4.28827E-029  9.23854E-030  1.95156E-030  4.03627E-031  8.17742E-032
  1.62669E-032  3.16148E-033  6.01944E-034  1.11616E-034  2.04935E-035  3.73548E-036
  6.93071E-037  1.39364E-037  3.03226E-038  9.10225E-039  0.00000E+000  0.00000E+000
  0.00000E+000  0.00000E+000  0.00000E+000  0.00000E+000  0.00000E+000  0.00000E+000
  0.00000E+000  0.00000E+000  0.00000E+000  0.00000E+000
  4.56077E-013  7.67076E-013  1.26016E-012  2.02665E-012  3.20071E-012  4.98449E-012
  7.69349E-012  1.18379E-011  1.82631E-011  2.83812E-011  4.45315E-011  7.05063E-011
  1.12267E-010  1.78842E-010 -2.83338E-010 -4.43928E-010 -6.84557E-010 -1.03505E-009
 -1.53023E-009 -2.20765E-009 -3.10377E-009 -4.24850E-009 -5.65863E-009 -7.33084E-009
 -9.23565E-009 -1.13136E-008 -1.34749E-008 -1.56040E-008 -1.75689E-008 -1.92336E-008
 -2.04741E-008 -2.11935E-008 -2.13344E-008 -2.08865E-008 -1.98879E-008 -1.84197E-008
 -1.65951E-008 -1.45448E-008 -1.24023E-008 -1.02894E-008 -8.30611E-009 -6.52458E-009
 -4.98741E-009 -3.71009E-009 -2.68593E-009 -1.89242E-009 -1.29766E-009 -8.66026E-010
 -5.62504E-010 -3.55585E-010 -2.18765E-010 -1.30986E-010 -7.63265E-011 -4.32831E-011
 -2.38861E-011  1.28276E-011  6.70360E-012  3.40903E-012  1.68696E-012  8.12321E-013
  3.80627E-013  1.73550E-013  7.70027E-014  3.32473E-014  1.39698E-014  5.71247E-015
  2.27344E-015  8.80633E-016  3.32043E-016  1.21877E-016  4.35537E-017  1.51552E-017
  5.13564E-018  1.69512E-018  5.45083E-019  1.70798E-019  5.21641E-020  1.55330E-020
  4.51103E-021  1.27817E-021  3.53485E-022  9.54564E-023  2.51822E-023  6.49304E-024
  1.63714E-024  4.03859E-025  9.75206E-026  2.30620E-026  5.34355E-027  1.21361E-027
  2.70279E-028  5.90396E-029  1.26535E-029  2.66147E-030  5.49988E-031  1.11513E-031
  2.22103E-032  4.36775E-033  8.42424E-034  1.60849E-034  3.04384E-035  6.06555E-036
  1.37331E-036  4.01110E-037  1.51534E-037  6.26322E-038  3.45434E-038  1.85394E-038
  9.68263E-039  0.00000E+000  0.00000E+000  0.00000E+000  0.00000E+000  0.00000E+000
  0.00000E+000  0.00000E+000  0.00000E+000  0.00000E+000
  7.33147E-013  1.23261E-012  2.02377E-012  3.25185E-012  5.12914E-012  7.97348E-012
  1.22780E-011  1.88360E-011  2.89579E-011  4.48295E-011  7.00701E-011  1.10550E-010
  1.75508E-010  2.78946E-010 -4.41222E-010 -6.90589E-010 -1.06432E-009 -1.60889E-009
 -2.37861E-009 -3.43215E-009 -4.82650E-009 -6.60855E-009 -8.80471E-009 -1.14101E-008
 -1.43787E-008 -1.76179E-008 -2.09874E-008 -2.43069E-008 -2.73694E-008 -2.99628E-008
 -3.18932E-008 -3.30093E-008 -3.32219E-008 -3.25156E-008 -3.09507E-008 -2.86548E-008
 -2.58051E-008 -2.26064E-008 -1.92669E-008 -1.59764E-008 -1.28903E-008 -1.01204E-008
 -7.73217E-009 -5.74910E-009 -4.16014E-009 -2.92982E-009 -2.00819E-009 -1.33969E-009
 -8.69837E-010 -5.49673E-010 -3.38062E-010 -2.02350E-010 -1.17873E-010 -6.68217E-011
 -3.68635E-011 -1.97898E-011  1.03380E-011  5.25494E-012  2.59915E-012  1.25088E-012
  5.85760E-013  2.66894E-013  1.18325E-013  5.10433E-014  2.14257E-014  8.75137E-015
  3.47843E-015  1.34548E-015  5.06510E-016  1.85587E-016  6.61909E-017  2.29820E-017
  7.76909E-018  2.55749E-018  8.19961E-019  2.56094E-019  7.79350E-020  2.31159E-020
  6.68454E-021  1.88523E-021  5.18758E-022  1.39336E-022  3.65492E-023  9.36788E-024
  2.34753E-024  5.75525E-025  1.38132E-025  3.24794E-026  7.48741E-027  1.69357E-027
  3.76154E-028  8.21079E-029  1.76312E-029  3.72751E-030  7.77331E-031  1.59923E-031
  3.25257E-032  6.56414E-033  1.32886E-033  2.70726E-034  5.83431E-035  1.41922E-035
  4.47753E-036  1.85691E-036  8.88784E-037  4.63038E-037  2.31301E-037  1.24140E-037
  6.48346E-038  3.29510E-038  1.62965E-038  7.84306E-039  0.00000E+000  0.00000E+000
  0.00000E+000  0.00000E+000  0.00000E+000  0.00000E+000
  1.14675E-012  1.92734E-012  3.16272E-012  5.07778E-012  7.99957E-012  1.24147E-011
  1.90733E-011  2.91763E-011  4.47006E-011  6.89375E-011  1.07336E-010  1.68738E-010
  2.67071E-010  4.23474E-010  6.68709E-010 -1.04553E-009 -1.61040E-009 -2.43383E-009
 -3.59830E-009 -5.19302E-009 -7.30482E-009 -1.00053E-008 -1.33349E-008 -1.72867E-008
 -2.17912E-008 -2.67076E-008 -3.18228E-008 -3.68619E-008 -4.15100E-008 -4.54438E-008
 -4.83681E-008 -5.00529E-008 -5.03631E-008 -4.92766E-008 -4.68866E-008 -4.33885E-008
 -3.90533E-008 -3.41933E-008 -2.91248E-008 -2.41359E-008 -1.94616E-008 -1.52701E-008
 -1.16595E-008 -8.66408E-009 -6.26591E-009 -4.41043E-009 -3.02149E-009 -2.01470E-009
 -1.30752E-009 -8.25898E-010 -5.07738E-010 -3.03791E-010 -1.76896E-010 -1.00242E-010
 -5.52787E-011 -2.96633E-011  1.54889E-011  7.86944E-012  3.89024E-012  1.87114E-012
  8.75640E-013  3.98684E-013  1.76610E-013  7.61175E-014  3.19187E-014  1.30228E-014
  5.16989E-015  1.99706E-015  7.50690E-016  2.74612E-016  9.77694E-017  3.38810E-017
  1.14296E-017  3.75399E-018  1.20064E-018  3.74004E-019  1.13497E-019  3.35631E-020
  9.67486E-021  2.71954E-021  7.45773E-022  1.99617E-022  5.21821E-023  1.33313E-023
  3.33111E-024  8.14806E-025  1.95303E-025  4.59252E-026  1.06082E-026  2.41055E-027
  5.39708E-028  1.19272E-028  2.60661E-029  5.64568E-030  1.21483E-030  2.60226E-031
  5.57469E-032  1.20168E-032  2.64835E-033  6.18343E-034  1.63384E-034  5.27125E-035
  2.15094E-035  1.04939E-035  5.56190E-036  2.97300E-036  1.61800E-036  8.48823E-037
  4.22460E-037  2.14707E-037  1.06187E-037  5.11051E-038  2.39342E-038  1.09079E-038
  0.00000E+000  0.00000E+000  0.00000E+000  0.00000E+000
  1.74524E-012  2.93239E-012  4.80967E-012  7.71620E-012  1.21425E-011  1.88140E-011
  2.88418E-011  4.39952E-011  6.71762E-011  1.03208E-010  1.60071E-010  2.50726E-010
  3.95600E-010  6.25742E-010  9.86397E-010 -1.54053E-009 -2.37140E-009 -3.58313E-009
 -5.29770E-009 -7.64723E-009 -1.07605E-008 -1.47441E-008 -1.96588E-008 -2.54949E-008
 -3.21503E-008 -3.94169E-008 -4.69789E-008 -5.44288E-008 -6.12993E-008 -6.71102E-008
 -7.14237E-008 -7.38988E-008 -7.43364E-008 -7.27055E-008 -6.91470E-008 -6.39531E-008
 -5.75278E-008 -5.03349E-008 -4.28432E-008 -3.54782E-008 -2.85859E-008 -2.24124E-008
 -1.71004E-008 -1.26980E-008 -9.17686E-009 -6.45508E-009 -4.41943E-009 -2.94506E-009
 -1.91022E-009 -1.20595E-009 -7.41003E-010 -4.43139E-010 -2.57913E-010 -1.46082E-010
 -8.05181E-011 -4.31856E-011 -2.25378E-011  1.14444E-011  5.65411E-012  2.71776E-012
  1.27093E-012  5.78214E-013  2.55921E-013  1.10198E-013  4.61635E-014  1.88142E-014
  7.46024E-015  2.87816E-015  1.08044E-015  3.94671E-016  1.40301E-016  4.85429E-017
  1.63487E-017  5.36045E-018  1.71145E-018  5.32190E-019  1.61224E-019  4.75984E-020
  1.37002E-020  3.84625E-021  1.05383E-021  2.81983E-022  7.37480E-023  1.88706E-023
  4.72979E-024  1.16289E-024  2.80938E-025  6.68195E-026  1.56818E-026  3.64055E-027
  8.38226E-028  1.91922E-028  4.38075E-029  9.99107E-030  2.28328E-030  5.23621E-031
  1.21155E-031  2.87289E-032  7.13189E-033  1.95782E-033  6.34337E-034  2.54504E-034
  1.20326E-034  6.27671E-035  3.41330E-035  1.86311E-035  1.00408E-035  5.34675E-036
  2.75696E-036  1.36141E-036  6.73312E-037  3.24046E-037  1.51762E-037  6.91644E-038
  3.06738E-038  1.32378E-038  0.00000E+000  0.00000E+000
  2.58427E-012  4.34113E-012  7.11730E-012  1.14106E-011  1.79375E-011 -2.77509E-011
  4.24533E-011  6.45822E-011  9.82832E-011  1.50433E-010  2.32407E-010  3.62682E-010
  5.70418E-010  8.99986E-010  1.41615E-009 -2.20914E-009 -3.39850E-009 -5.13391E-009
 -7.59101E-009 -1.09604E-008 -1.54284E-008 -2.11494E-008 -2.82124E-008 -3.66048E-008
 -4.61810E-008 -5.66412E-008 -6.75301E-008 -7.82588E-008 -8.81512E-008 -9.65125E-008
 -1.02709E-007 -1.06249E-007 -1.06845E-007 -1.04455E-007 -9.92891E-008 -9.17720E-008
 -8.24917E-008 -7.21199E-008 -6.13337E-008 -5.07453E-008 -4.08503E-008 -3.19993E-008
 -2.43934E-008 -1.80976E-008 -1.30681E-008 -9.18472E-009 -6.28337E-009 -4.18406E-009
 -2.71195E-009 -1.71094E-009 -1.05062E-009 -6.27907E-010 -3.65229E-010 -2.06744E-010
 -1.13886E-010 -6.10452E-011 -3.18386E-011  1.61567E-011  7.97677E-012  3.83142E-012
  1.79034E-012  8.13849E-013  3.59899E-013  1.54827E-013  6.47956E-014  2.63808E-014
  1.04494E-014  4.02698E-015  1.51002E-015  5.50982E-016  1.95657E-016  6.76264E-017
  2.27548E-017  7.45513E-018  2.37889E-018  7.39541E-019  2.24071E-019  6.61985E-020
  1.90808E-020  5.36959E-021  1.47658E-021  3.97208E-022  1.04664E-022  2.70587E-023
  6.87698E-024  1.72221E-024  4.26128E-025  1.04485E-025  2.54670E-026  6.18881E-027
  1.50330E-027  3.65675E-028  8.91672E-029  2.18059E-029  5.35172E-030  1.32278E-030
  3.31297E-031  8.58072E-032  2.39884E-032  7.69678E-033  2.93840E-033  1.34711E-033
  6.93319E-034  3.75844E-034  2.06962E-034  1.13754E-034  6.15783E-035  3.26254E-035
  1.69472E-035  8.54949E-036  4.15455E-036  1.99947E-036  9.36419E-037  4.26767E-037
  1.89267E-037  8.16818E-038  3.43036E-038  1.40190E-038
  3.72306E-012  6.25297E-012  1.02482E-011  1.64202E-011 -2.57880E-011 -3.98400E-011
  6.08265E-011  9.22896E-011  1.39994E-010  2.13480E-010  3.28521E-010  5.10748E-010
  8.00658E-010  1.25996E-009  1.97884E-009 -3.08320E-009 -4.74006E-009 -7.15894E-009
 -1.05862E-008 -1.52895E-008 -2.15316E-008 -2.95308E-008 -3.94144E-008 -5.11674E-008
 -6.45873E-008 -7.92544E-008 -9.45292E-008 -1.09582E-007 -1.23460E-007 -1.35182E-007
 -1.43854E-007 -1.48782E-007 -1.49565E-007 -1.46149E-007 -1.38833E-007 -1.28226E-007
 -1.15161E-007 -1.00587E-007 -8.54574E-008 -7.06305E-008 -5.67973E-008 -4.44433E-008
 -3.38434E-008 -2.50823E-008 -1.80932E-008 -1.27040E-008 -8.68271E-009 -5.77651E-009
 -3.74085E-009 -2.35809E-009 -1.44685E-009 -8.64053E-010 -5.02211E-010 -2.84076E-010
 -1.56372E-010 -8.37579E-011 -4.36527E-011  2.21354E-011  1.09202E-011  5.24109E-012
  2.44707E-012  1.11146E-012  4.91093E-013  2.11085E-013  8.82648E-014  3.59063E-014
  1.42113E-014  5.47282E-015  2.05094E-015  7.48029E-016  2.65571E-016  9.17979E-017
  3.09022E-017  1.01342E-017  3.23900E-018  1.00940E-018  3.06916E-019  9.11185E-020
  2.64385E-020  7.50623E-021  2.08831E-021  5.70333E-022  1.53237E-022  4.06078E-023
  1.06447E-023  2.76895E-024  7.17060E-025  1.85412E-025  4.79811E-026  1.24434E-026
  3.23489E-027  8.42386E-028  2.19466E-028  5.71590E-029  1.48975E-029  3.90769E-030
  1.04691E-030  2.94953E-031  9.21073E-032  3.37160E-032  1.46980E-032  7.35015E-033
  3.96697E-033  2.20587E-033  1.22952E-033  6.78971E-034  3.67804E-034  1.95202E-034
  1.01168E-034  5.12210E-035  2.52205E-035  1.20057E-035  5.62267E-036  2.56249E-036
  1.13644E-036  4.90453E-037  2.05974E-037  8.41765E-038
  5.21823E-012  8.76309E-012  1.43580E-011 -2.29933E-011 -3.60802E-011 -5.56676E-011
  8.48324E-011  1.28389E-010  1.94138E-010  2.94959E-010  4.52131E-010  7.00249E-010
  1.09403E-009  1.71697E-009  2.69131E-009 -4.18798E-009 -6.43419E-009 -9.71545E-009
 -1.43682E-008 -2.07591E-008 -2.92487E-008 -4.01387E-008 -5.36068E-008 -6.96368E-008
 -8.79556E-008 -1.07991E-007 -1.28869E-007 -1.49450E-007 -1.68423E-007 -1.84438E-007
 -1.96264E-007 -2.02946E-007 -2.03937E-007 -1.99169E-007 -1.89063E-007 -1.74467E-007
 -1.56535E-007 -1.36575E-007 -1.15897E-007 -9.56716E-008 -7.68374E-008 -6.00483E-008
 -4.56689E-008 -3.38044E-008 -2.43552E-008 -1.70806E-008 -1.16606E-008 -7.74912E-009
 -5.01299E-009 -3.15679E-009 -1.93502E-009 -1.15450E-009 -6.70420E-010 -3.78891E-010
 -2.08385E-010 -1.11525E-010 -5.80764E-011 -2.94255E-011  1.45051E-011  6.95622E-012
  3.24540E-012  1.47300E-012  6.50401E-013  2.79394E-013  1.16771E-013  4.74866E-014
  1.87920E-014  7.23780E-015  2.71364E-015  9.90633E-016  3.52221E-016  1.22016E-016
  4.12014E-017  1.35688E-017  4.36115E-018  1.36916E-018  4.20297E-019  1.26316E-019
  3.72254E-020  1.07776E-020  3.07245E-021  8.64702E-022  2.40956E-022  6.66881E-023
  1.83875E-023  5.06429E-024  1.39598E-024  3.85472E-025  1.06601E-025  2.94867E-026
  8.14236E-027  2.24011E-027  6.13206E-028  1.67095E-028  4.55107E-029  1.25259E-029
  3.56570E-030  1.09503E-030  3.82541E-031  1.57777E-031  7.57943E-032  4.02171E-032
  2.23721E-032  1.26460E-032  7.10553E-033  3.93898E-033  2.14063E-033  1.13813E-033
  5.89829E-034  2.98353E-034  1.47166E-034  7.06356E-035  3.28534E-035  1.49727E-035
  6.64026E-036  2.86573E-036  1.20351E-036  4.91845E-037
  7.11528E-012  1.19482E-011  1.95727E-011 -3.13306E-011 -4.91257E-011 -7.57048E-011
  1.15165E-010  1.73877E-010  2.62114E-010  3.96798E-010  6.05855E-010  9.34711E-010
  1.45529E-009  2.27752E-009  3.56262E-009 -5.53646E-009 -8.49986E-009 -1.28317E-008
 -1.89795E-008 -2.74324E-008 -3.86732E-008 -5.31083E-008 -7.09807E-008 -9.22757E-008
 -1.16636E-007 -1.43304E-007 -1.71112E-007 -1.98537E-007 -2.23821E-007 -2.45149E-007
 -2.60868E-007 -2.69696E-007 -2.70901E-007 -2.64405E-007 -2.50787E-007 -2.31198E-007
 -2.07199E-007 -1.80552E-007 -1.53008E-007 -1.26127E-007 -1.01150E-007 -7.89322E-008
 -5.99423E-008 -4.43050E-008 -3.18750E-008 -2.23231E-008 -1.52189E-008 -1.01006E-008
 -6.52591E-009 -4.10454E-009 -2.51304E-009 -1.49771E-009 -8.68800E-010 -4.90513E-010
 -2.69518E-010 -1.44112E-010 -7.49826E-011 -3.79615E-011  1.86996E-011  8.96218E-012
  4.17915E-012  1.89611E-012  8.37073E-013  3.59603E-013  1.50347E-013  6.11861E-014
  2.42429E-014  9.35431E-015  3.51623E-015  1.28814E-015  4.60144E-016  1.60376E-016
  5.45798E-017  1.81542E-017  5.90833E-018  1.88403E-018  5.89595E-019  1.81428E-019
  5.50189E-020  1.64847E-020  4.89334E-021  1.44317E-021  4.24014E-022  1.24387E-022
  3.64893E-023  1.07102E-023  3.14386E-024  9.21619E-025  2.69255E-025  7.82148E-026
  2.25434E-026  6.43898E-027  1.82317E-027  5.13398E-028  1.44999E-028  4.18116E-029
  1.27176E-029  4.28561E-030  1.67259E-030  7.64144E-031  3.94474E-031  2.18075E-031
  1.23983E-031  7.08291E-032  4.00659E-032  2.22632E-032  1.21244E-032  6.45073E-033
  3.34928E-033  1.69406E-033  8.35797E-034  4.01297E-034  1.87625E-034  8.51338E-035
  3.77561E-035  1.62943E-035  6.84307E-036  2.79660E-036
  9.43841E-012  1.58495E-011  2.59602E-011 -4.15413E-011 -6.50937E-011 -1.00204E-010
  1.52186E-010  2.29248E-010  3.44561E-010  5.19753E-010  7.90487E-010  1.21479E-009
  1.88462E-009  2.94080E-009  4.59021E-009 -7.12328E-009 -1.09277E-008 -1.64931E-008
 -2.43991E-008 -3.52818E-008 -4.97713E-008 -6.84020E-008 -9.14988E-008 -1.19054E-007
 -1.50613E-007 -1.85200E-007 -2.21299E-007 -2.56923E-007 -2.89771E-007 -3.17466E-007
 -3.37836E-007 -3.49202E-007 -3.50612E-007 -3.41976E-007 -3.24072E-007 -2.98431E-007
 -2.67112E-007 -2.32429E-007 -1.96669E-007 -1.61857E-007 -1.29589E-007 -1.00954E-007
 -7.65368E-008 -5.64758E-008 -4.05643E-008 -2.83626E-008 -1.93060E-008 -1.27937E-008
 -8.25386E-009 -5.18410E-009 -3.16981E-009 -1.88677E-009 -1.09322E-009 -6.16560E-010
 -3.38449E-010 -1.80817E-010 -9.40135E-011 -4.75700E-011  2.34241E-011  1.12250E-011
  5.23507E-012  2.37636E-012  1.05005E-012  4.51747E-013  1.89267E-013  7.72472E-014
  3.07247E-014  1.19151E-014  4.50782E-015  1.66495E-015  6.00859E-016  2.12090E-016
  7.33104E-017  2.48499E-017  8.27395E-018  2.71113E-018  8.76117E-019  2.79870E-019
  8.85926E-020  2.78575E-020  8.72093E-021  2.72302E-021  8.49020E-022  2.64439E-022
  8.22345E-023  2.54998E-023  7.86937E-024  2.41152E-024  7.32188E-025  2.19851E-025
  6.52163E-026  1.91180E-026  5.55341E-027  1.60915E-027  4.71538E-028  1.43337E-028
  4.70613E-029  1.75003E-029  7.58148E-030  3.76205E-030  2.04488E-030  1.16376E-030
  6.72137E-031  3.87032E-031  2.19900E-031  1.22606E-031  6.68230E-032  3.56049E-032
  1.84987E-032  9.36584E-033  4.61953E-033  2.21879E-033  1.03760E-033  4.72379E-034
  2.08907E-034  9.01577E-035  3.78632E-035  1.54738E-035
  1.21802E-011  2.04554E-011 -3.35031E-011 -5.35984E-011 -8.39417E-011 -1.29096E-010
  1.95774E-010  2.94272E-010  4.41029E-010  6.62947E-010  1.00433E-009  1.53727E-009
  2.37617E-009  3.69647E-009  5.75648E-009 -8.91960E-009 -1.36722E-008 -2.06301E-008
 -3.05248E-008 -4.41619E-008 -6.23438E-008 -8.57562E-008 -1.14824E-007 -1.49555E-007
 -1.89390E-007 -2.33103E-007 -2.78779E-007 -3.23890E-007 -3.65502E-007 -4.00571E-007
 -4.26315E-007 -4.40586E-007 -4.42173E-007 -4.30977E-007 -4.08020E-007 -3.75286E-007
 -3.35431E-007 -2.91420E-007 -2.46167E-007 -2.02231E-007 -1.61615E-007 -1.25668E-007
 -9.50939E-008 -7.00376E-008 -5.02124E-008 -3.50453E-008 -2.38130E-008 -1.57537E-008
 -1.01472E-008 -6.36362E-009 -3.88555E-009 -2.30984E-009 -1.33684E-009 -7.53236E-010
 -4.13163E-010 -2.20618E-010 -1.14681E-010 -5.80331E-011  2.85905E-011  1.37142E-011
  6.40596E-012  2.91443E-012  1.29181E-012  5.58048E-013  2.35052E-013  9.65858E-014
  3.87439E-014  1.51835E-014  5.81865E-015  2.18282E-015  8.02595E-016  2.89649E-016
  1.02762E-016  3.59040E-017  1.23775E-017  4.21867E-018  1.42451E-018  4.77495E-019
  1.59171E-019  5.28416E-020  1.74869E-020  5.77036E-021  1.89792E-021  6.21546E-022
  2.02344E-022  6.53540E-023  2.08978E-023  6.60256E-024  2.05788E-024  6.32198E-025
  1.91492E-025  5.73155E-026  1.70433E-026  5.08961E-027  1.55686E-027  5.03984E-028
  1.80371E-028  7.40929E-029  3.51010E-029  1.85769E-029  1.04883E-029  6.09378E-030
  3.55933E-030  2.06188E-030  1.17553E-030  6.57160E-031  3.58915E-031  1.91327E-031
  9.93896E-032  5.03438E-032  2.48368E-032  1.19399E-032  5.58424E-033  2.54260E-033
  1.12686E-033  4.85439E-034  2.03868E-034  8.33159E-035
  1.52939E-011  2.56884E-011 -4.20758E-011 -6.73036E-011 -1.05361E-010 -1.61905E-010
  2.45195E-010  3.67815E-010  5.49735E-010  8.23519E-010  1.24271E-009  1.89443E-009
  2.91709E-009  4.52331E-009  7.02678E-009  1.08700E-008 -1.66467E-008 -2.51109E-008
 -3.71617E-008 -5.37935E-008 -7.60024E-008 -1.04647E-007 -1.40273E-007 -1.82912E-007
 -2.31899E-007 -2.85739E-007 -3.42073E-007 -3.97770E-007 -4.49175E-007 -4.92489E-007
 -5.24233E-007 -5.41720E-007 -5.43445E-007 -5.29305E-007 -5.00610E-007 -4.59868E-007
 -4.10420E-007 -3.55975E-007 -3.00153E-007 -2.46110E-007 -1.96293E-007 -1.52325E-007
 -1.15033E-007 -8.45534E-008 -6.05001E-008 -4.21447E-008 -2.85844E-008 -1.88773E-008
 -1.21393E-008 -7.60172E-009 -4.63551E-009 -2.75272E-009 -1.59187E-009 -8.96495E-010
 -4.91691E-010 -2.62642E-010 -1.36646E-010 -6.92546E-011  3.41973E-011  1.64562E-011
  7.71972E-012  3.53165E-012  1.57642E-012  6.86987E-013  2.92492E-013  1.21767E-013
  4.96152E-014  1.98079E-014  7.75765E-015  2.98448E-015  1.12948E-015  4.21148E-016
  1.54964E-016  5.63617E-017  2.02958E-017  7.24732E-018  2.56985E-018  9.05941E-019
  3.17758E-019  1.10928E-019  3.85346E-020  1.33107E-020  4.56613E-021  1.55306E-021
  5.22768E-022  1.73812E-022  5.69815E-023  1.83939E-023  5.84229E-024  1.82634E-024
  5.62960E-025  1.71866E-025  5.24157E-026  1.62202E-026  5.22713E-027  1.82132E-027
  7.14327E-028  3.21891E-028  1.64164E-028  9.11234E-029  5.29083E-029  3.12168E-029
  1.83937E-029  1.07082E-029  6.12339E-030  3.42806E-030  1.87468E-030  1.00050E-030
  5.20300E-031  2.63506E-031  1.30035E-031  6.24808E-032  2.92293E-032  1.33064E-032
  5.90303E-033  2.54646E-033  1.06818E-033  4.36540E-034
  1.86901E-011  3.13999E-011 -5.14370E-011 -8.22737E-011 -1.28757E-010 -1.97717E-010
  2.99065E-010  4.47778E-010  6.67478E-010  9.96525E-010  1.49786E-009  2.27390E-009
  3.48748E-009  5.38917E-009  8.34955E-009  1.28927E-008 -1.97238E-008 -2.97419E-008
 -4.40229E-008 -6.37627E-008 -9.01672E-008 -1.24287E-007 -1.66804E-007 -2.17791E-007
 -2.76483E-007 -3.41108E-007 -4.08836E-007 -4.75888E-007 -5.37827E-007 -5.90025E-007
 -6.28233E-007 -6.49171E-007 -6.51010E-007 -6.33646E-007 -5.98708E-007 -5.49294E-007
 -4.89499E-007 -4.23847E-007 -3.56726E-007 -2.91930E-007 -2.32372E-007 -1.79957E-007
 -1.35626E-007 -9.94921E-008 -7.10522E-008 -4.94047E-008 -3.34511E-008 -2.20570E-008
 -1.41650E-008 -8.86050E-009 -5.39894E-009 -3.20483E-009 -1.85350E-009 -1.04454E-009
 -5.73664E-010 -3.07096E-010 -1.60279E-010  8.15806E-011  4.05105E-011  1.96342E-011
  9.29307E-012  4.29820E-012  1.94410E-012  8.60643E-013  3.73262E-013  1.58760E-013
  6.62962E-014  2.72124E-014  1.09928E-014  4.37574E-015  1.71850E-015  6.66725E-016
  2.55849E-016  9.72257E-017  3.66284E-017  1.36934E-017  5.08375E-018  1.87509E-018
  6.87139E-019  2.50079E-019  9.03124E-020  3.23229E-020  1.14468E-020  4.00413E-021
  1.38110E-021  4.68962E-022  1.56570E-022  5.13623E-023  1.65595E-023  5.25529E-024
  1.64776E-024  5.14039E-025  1.61554E-025  5.22221E-026  1.79112E-026  6.77102E-027
  2.90654E-027  1.41952E-027  7.67297E-028  4.41556E-028  2.61730E-028  1.56262E-028
  9.26829E-029  5.41760E-029  3.10644E-029  1.74174E-029  9.53487E-030  5.09046E-030
  2.64861E-030  1.34285E-030  6.62796E-031  3.18408E-031  1.48960E-031  6.78346E-032
  3.00645E-032  1.29669E-032  5.44343E-033  2.22579E-033
  2.22438E-011  3.73801E-011 -6.12444E-011 -9.79638E-011 -1.53278E-010 -2.35234E-010
 -3.55418E-010  5.31206E-010  7.89810E-010  1.17521E-009  1.75939E-009  2.65939E-009
  4.06152E-009  6.25291E-009  9.65922E-009  1.48841E-008 -2.27427E-008 -3.42779E-008
 -5.07436E-008 -7.35411E-008 -1.04094E-007 -1.43657E-007 -1.93065E-007 -2.52449E-007
 -3.20959E-007 -3.96557E-007 -4.75941E-007 -5.54665E-007 -6.27480E-007 -6.88885E-007
 -7.33819E-007 -7.58367E-007 -7.60355E-007 -7.39674E-007 -6.98296E-007 -6.39939E-007
 -5.69498E-007 -4.92351E-007 -4.13681E-007 -3.37940E-007 -2.68507E-007 -2.07567E-007
 -1.56159E-007 -1.14363E-007 -8.15466E-008 -5.66240E-008 -3.82951E-008 -2.52293E-008
 -1.61941E-008 -1.01292E-008 -6.17514E-009 -3.66996E-009 -2.12679E-009  1.20215E-009
  6.62989E-010  3.56886E-010  1.87595E-010  9.63404E-011  4.83670E-011  2.37540E-011
  1.14208E-011  5.38010E-012  2.48539E-012  1.12697E-012  5.02047E-013  2.19940E-013
  9.48416E-014  4.02925E-014  1.68800E-014  6.97970E-015  2.85105E-015  1.15152E-015
  4.60282E-016  1.82236E-016  7.15203E-017  2.78391E-017  1.07508E-017  4.11869E-018
  1.56459E-018  5.88821E-019  2.19260E-019  8.06623E-020  2.92680E-020  1.04571E-020
  3.67345E-021  1.26730E-021  4.29097E-022  1.42616E-022  4.65908E-023  1.50073E-023
  4.79435E-024  1.53462E-024  5.00445E-025  1.70544E-025  6.28071E-026  2.58337E-026
  1.20505E-026  6.29125E-027  3.55734E-027  2.10387E-027  1.26704E-027  7.63471E-028
  4.55319E-028  2.67038E-028  1.53419E-028  8.61402E-029  4.72052E-029  2.52176E-029
  1.31265E-029  6.65510E-030  3.28553E-030  1.57956E-030  7.38824E-031  3.36463E-031
  1.49134E-031  6.43311E-032  2.70041E-032  1.10323E-032
 -2.58117E-011 -4.33875E-011 -7.11016E-011 -1.13739E-010 -1.77932E-010 -2.72929E-010
 -4.11946E-010  6.14637E-010  9.11541E-010  1.35174E-009  2.01531E-009  3.03235E-009
  4.61003E-009  7.06823E-009  1.08823E-008  1.67284E-008 -2.55229E-008 -3.84431E-008
 -5.69119E-008 -8.25292E-008 -1.16934E-007 -1.61589E-007 -2.17495E-007 -2.84861E-007
 -3.62782E-007 -4.48981E-007 -5.39715E-007 -6.29890E-007 -7.13456E-007 -7.84039E-007
 -8.35750E-007 -8.64029E-007 -8.66336E-007 -8.42551E-007 -7.94977E-007 -7.27953E-007
 -6.47171E-007 -5.58855E-007 -4.68974E-007 -3.82622E-007 -3.03632E-007 -2.34450E-007
 -1.76206E-007 -1.28941E-007 -9.18915E-008 -6.37939E-008 -4.31531E-008 -2.84503E-008
  1.82863E-008  1.14622E-008  7.00923E-009  4.18314E-009  2.43759E-009  1.38758E-009
  7.72040E-010  4.20113E-010  2.23730E-010  1.16687E-010  5.96452E-011  2.99032E-011
  1.47155E-011  7.11323E-012  3.37987E-012  1.57965E-012  7.26631E-013  3.29165E-013
  1.46929E-013  6.46616E-014  2.80741E-014  1.20334E-014  5.09588E-015  2.13380E-015
  8.84181E-016  3.62821E-016  1.47516E-016  5.94418E-017  2.37354E-017  9.38684E-018
  3.67329E-018  1.42052E-018  5.42047E-019  2.03760E-019  7.53357E-020  2.73568E-020
  9.74616E-021  3.40439E-021  1.16607E-021  3.92090E-022  1.29773E-022  4.24897E-023
  1.38794E-023  4.58544E-024  1.56430E-024  5.66962E-025  2.25397E-025  1.00600E-025
  5.04497E-026  2.77913E-026  1.62725E-026  9.82924E-027  5.99381E-027  3.63844E-027
  2.17974E-027  1.28198E-027  7.37848E-028  4.14775E-028  2.27446E-028  1.21572E-028
  6.33131E-029  3.21082E-029  1.58543E-029  7.62118E-030  3.56602E-030  1.62411E-030
  7.19904E-031  3.10550E-031  1.30372E-031  5.32593E-032
 -2.92648E-011 -4.92014E-011 -8.06412E-011 -1.29004E-010 -2.01777E-010 -3.09344E-010
 -4.66424E-010  6.94709E-010  1.02761E-009  1.51846E-009  2.25392E-009  3.37458E-009
  5.10438E-009  7.78963E-009  1.19463E-008  1.83107E-008 -2.78848E-008 -4.19617E-008
 -6.21136E-008 -9.01204E-008 -1.27823E-007 -1.76887E-007 -2.38487E-007 -3.12937E-007
 -3.99312E-007 -4.95155E-007 -5.96339E-007 -6.97194E-007 -7.90924E-007 -8.70328E-007
 -9.28722E-007 -9.60905E-007 -9.63963E-007 -9.37733E-007 -8.84806E-007 -8.10084E-007
 -7.19992E-007 -6.21539E-007 -5.21423E-007 -4.25333E-007 -3.37523E-007 -2.60685E-007
 -1.96040E-007 -1.43600E-007  1.02494E-007  7.13065E-008  4.83732E-008  3.20110E-008
  2.06731E-008  1.30359E-008  8.03057E-009  4.83602E-009  2.84874E-009  1.64266E-009
  9.27875E-010  5.13800E-010  2.79110E-010  1.48842E-010  7.79679E-011  4.01401E-011
  2.03194E-011  1.01176E-011  4.95693E-012  2.39023E-012  1.13470E-012  5.30499E-013
  2.44363E-013  1.10961E-013  4.97037E-014  2.19802E-014  9.60459E-015  4.15051E-015
  1.77512E-015  7.51766E-016  3.15322E-016  1.30964E-016  5.38269E-017  2.18700E-017
  8.77239E-018  3.46843E-018  1.34957E-018  5.15971E-019  1.93567E-019  7.11785E-020
  2.56402E-020  9.04831E-021  3.13121E-021  1.06503E-021  3.57593E-022  1.19377E-022
  4.00782E-023  1.37654E-023  4.95332E-024  1.92182E-024  8.25339E-025  3.96908E-025
  2.11517E-025  1.21610E-025  7.31773E-026  4.49436E-026  2.76821E-026  1.69063E-026
  1.01663E-026  5.99338E-027  3.45483E-027  1.94408E-027  1.06680E-027  5.70484E-028
  2.97169E-028  1.50741E-028  7.44524E-029  3.57934E-029  1.67496E-029  7.62862E-030
  3.38150E-030  1.45886E-030  6.12452E-031  2.50215E-031
 -3.25351E-011 -5.46986E-011 -8.96479E-011 -1.43394E-010 -2.24213E-010 -3.43512E-010
 -5.17328E-010  7.69048E-010  1.13433E-009  1.66962E-009  2.46620E-009  3.67177E-009
  5.52155E-009  8.37988E-009  1.27910E-008  1.95342E-008 -2.96749E-008 -4.45953E-008
 -6.59868E-008 -9.57800E-008 -1.35993E-007 -1.88481E-007 -2.54599E-007 -3.34790E-007
 -4.28166E-007 -5.32166E-007 -6.42386E-007 -7.52686E-007 -8.55640E-007 -9.43318E-007
 -1.00831E-006 -1.04480E-006 -1.04949E-006 -1.02211E-006 -9.65438E-007 -8.84816E-007
 -7.87266E-007 -6.80454E-007 -5.71698E-007 -4.67202E-007  3.71602E-007  2.87828E-007
  2.17217E-007  1.59798E-007  1.14648E-007  8.02567E-008  5.48442E-008  3.66057E-008
  2.38779E-008  1.52319E-008  9.50898E-009  5.81376E-009  3.48381E-009  2.04762E-009
  1.18126E-009  6.69278E-010  3.72614E-010  2.03926E-010  1.09739E-010  5.80759E-011
  3.02286E-011  1.54758E-011  7.79366E-012  3.86145E-012  1.88281E-012  9.03866E-013
  4.27480E-013  1.99336E-013  9.17307E-014  4.16989E-014  1.87421E-014  8.33543E-015
  3.66992E-015  1.59972E-015  6.90142E-016  2.94441E-016  1.24085E-016  5.15796E-017
  2.11146E-017  8.49825E-018  3.35781E-018  1.30073E-018  4.93491E-019  1.83264E-019
  6.66174E-020  2.37232E-020  8.29308E-021  2.85658E-021  9.75595E-022  3.33580E-022
  1.15844E-022  4.16804E-023  1.59291E-023  6.63519E-024  3.06699E-024  1.57448E-024
  8.82114E-025  5.24785E-025  3.22715E-025  2.00869E-025  1.24736E-025  7.65648E-026
  4.61865E-026  2.72835E-026  1.57482E-026  8.86957E-027  4.87005E-027  2.60540E-027
  1.35757E-027  6.88781E-028  3.40217E-028  1.63580E-028  7.65593E-029  3.48709E-029
  1.54576E-029  6.66844E-030  2.79980E-030  1.14386E-030
  3.56746E-011  5.99504E-011 -9.82129E-011 -1.57015E-010 -2.45343E-010 -3.75499E-010
 -5.64612E-010  8.37363E-010  1.23092E-009  1.80355E-009  2.64880E-009  3.91753E-009
  5.84987E-009  8.81816E-009  1.33801E-008  2.03376E-008  3.07921E-008 -4.61818E-008
 -6.82796E-008 -9.91288E-008 -1.40892E-007 -1.95596E-007 -2.64777E-007 -3.49041E-007
 -4.47609E-007 -5.57922E-007 -6.75438E-007 -7.93709E-007 -9.04844E-007 -1.00033E-006
 -1.07212E-006 -1.11385E-006 -1.12178E-006 -1.09543E-006 -1.03760E-006 -9.53856E-007
 -8.51597E-007  7.38939E-007  6.23657E-007  5.12369E-007  4.10053E-007  3.19899E-007
  2.43428E-007  1.80784E-007  1.31103E-007  9.28884E-008  6.43339E-008  4.35812E-008
  2.88941E-008  1.87609E-008  1.19379E-008  7.44952E-009  4.56172E-009  2.74268E-009
  1.61984E-009  9.40088E-010  5.36235E-010  3.00659E-010  1.65705E-010  8.97693E-011
  4.78029E-011  2.50235E-011  1.28796E-011  6.52058E-012  3.24902E-012  1.59457E-012
  7.71560E-013  3.68459E-013  1.73845E-013  8.11148E-014  3.74551E-014  1.71217E-014
  7.74764E-015  3.46850E-015  1.53476E-015  6.70340E-016  2.88559E-016  1.22222E-016
  5.08547E-017  2.07556E-017  8.29854E-018  3.24720E-018  1.24283E-018  4.65258E-019
  1.70481E-019  6.12540E-020  2.16523E-020  7.57099E-021  2.64076E-021  9.30159E-022
  3.36471E-022  1.27684E-022  5.20420E-023  2.32504E-023  1.14909E-023  6.23696E-024
  3.64048E-024  2.22628E-024  1.39327E-024  8.76731E-025  5.48124E-025  3.37868E-025
  2.04359E-025  1.20929E-025  6.98806E-026  3.93878E-026  2.16382E-026  1.15804E-026
  6.03561E-027  3.06282E-027  1.51304E-027  7.27557E-028  3.40512E-028  1.55114E-028
  6.87615E-029  2.96642E-029  1.24539E-029  5.08769E-030
  3.89223E-011  6.53323E-011  1.06909E-010  1.70715E-010  2.66386E-010  4.07006E-010
  6.10581E-010 -9.02678E-010  1.32123E-009  1.92490E-009  2.80709E-009  4.11765E-009
  6.09471E-009  9.10798E-009  1.37128E-008  2.07112E-008  3.12112E-008 -4.66704E-008
 -6.89019E-008 -1.00019E-007 -1.42294E-007 -1.97904E-007 -2.68573E-007 -3.55116E-007
 -4.56949E-007 -5.71656E-007 -6.94734E-007 -8.19636E-007 -9.38215E-007 -1.04155E-006
 -1.12111E-006 -1.16997E-006 -1.18391E-006 -1.16204E-006  1.10693E-006  1.02404E-006
  9.20813E-007  8.05532E-007  6.86208E-007  5.69748E-007  4.61450E-007  3.64837E-007
  2.81758E-007  2.12659E-007  1.56934E-007  1.13279E-007  8.00116E-008  5.53218E-008
  3.74600E-008  2.48521E-008  1.61618E-008  1.03074E-008  6.44952E-009  3.96087E-009
  2.38816E-009  1.41396E-009  8.22183E-010  4.69562E-010  2.63418E-010  1.45172E-010
  7.86148E-011  4.18483E-011  2.19104E-011  1.12916E-011  5.73338E-012  2.87138E-012
  1.42001E-012  6.94209E-013  3.35796E-013  1.60804E-013  7.62475E-014  3.57865E-014
  1.66126E-014  7.61841E-015  3.44633E-015  1.53533E-015  6.72467E-016  2.89107E-016
  1.21825E-016  5.02532E-017  2.02741E-017  7.99517E-018  3.08179E-018  1.16183E-018
  4.29071E-019  1.55682E-019  5.57653E-020  1.98659E-020  7.11378E-021  2.59789E-021
  9.85325E-022  3.96254E-022  1.72388E-022  8.22615E-023  4.31288E-023  2.45346E-023
  1.48118E-023  9.26401E-024  5.88164E-024  3.73459E-024  2.34802E-024  1.45249E-024
  8.80538E-025  5.21830E-025  3.01844E-025  1.70246E-025  9.35704E-026  5.00933E-026
  2.61142E-026  1.32540E-026  6.54830E-027  3.14906E-027  1.47391E-027  6.71396E-028
  2.97638E-028  1.28413E-028  5.39122E-029  2.20260E-029
  4.27693E-011  7.16303E-011  1.16960E-010  1.86349E-010  2.90080E-010  4.41967E-010
  6.60741E-010  9.72518E-010  1.41529E-009  2.04686E-009  2.95807E-009  4.29372E-009
  6.28336E-009  9.28362E-009  1.38320E-008  2.07089E-008  3.10003E-008 -4.61473E-008
 -6.79629E-008 -9.85914E-008 -1.40381E-007 -1.95648E-007 -2.66322E-007 -3.53490E-007
 -4.56879E-007 -5.74388E-007 -7.01776E-007 -8.32653E-007 -9.58862E-007 -1.07129E-006
  1.16102E-006  1.22059E-006  1.24514E-006  1.23310E-006  1.18639E-006  1.10991E-006
  1.01069E-006  8.96763E-007  7.76083E-007  6.55707E-007  5.41269E-007  4.36785E-007
  3.44698E-007  2.66086E-007  2.00936E-007  1.48445E-007  1.07289E-007  7.58690E-008
  5.24993E-008  3.55570E-008  2.35785E-008  1.53140E-008  9.74577E-009  6.07965E-009
  3.71915E-009  2.23186E-009  1.31431E-009  7.59785E-010  4.31338E-010  2.40599E-010
  1.31945E-010  7.11964E-011  3.78368E-011  1.98265E-011  1.02560E-011  5.24360E-012
  2.65252E-012  1.32862E-012  6.59214E-013  3.23956E-013  1.57587E-013  7.58000E-014
  3.60016E-014  1.68564E-014  7.76689E-015  3.51578E-015  1.56097E-015  6.78809E-016
  2.88783E-016  1.20083E-016  4.87805E-017  1.93569E-017  7.50741E-018  2.84981E-018
  1.06157E-018  3.89713E-019  1.41924E-019  5.17565E-020  1.91409E-020  7.29298E-021
  2.91487E-021  1.24473E-021  5.76725E-022  2.92203E-022  1.61257E-022  9.54346E-023
  5.92489E-023  3.77524E-023  2.42559E-023  1.55176E-023  9.80254E-024  6.08213E-024
  3.69430E-024  2.19214E-024  1.26909E-024  7.16210E-025  3.93800E-025  2.10882E-025
  1.09958E-025  5.58158E-026  2.75793E-026  1.32638E-026  6.20841E-027  2.82816E-027
  1.25379E-027  5.40914E-028  2.27108E-028  9.27860E-029
  4.80104E-011  8.01277E-011  1.30381E-010  2.06997E-010  3.21006E-010  4.87022E-010
  7.24483E-010  1.05986E-009  1.53069E-009  2.19280E-009  3.13246E-009  4.48589E-009
  6.46820E-009  9.41394E-009  1.38293E-008  2.04544E-008  3.03283E-008  4.48460E-008
 -6.57883E-008 -9.53001E-008 -1.35789E-007 -1.89713E-007 -2.59255E-007 -3.45864E-007
 -4.49740E-007 -5.69318E-007  7.00895E-007  8.38536E-007  9.74367E-007  1.09930E-006
  1.20414E-006  1.28080E-006  1.32353E-006  1.32963E-006  1.29977E-006  1.23762E-006
  1.14913E-006  1.04150E-006  9.22244E-007  7.98395E-007  6.75996E-007  5.59851E-007
  4.53466E-007  3.59113E-007  2.77948E-007  2.10174E-007  1.55222E-007  1.11951E-007
  7.88520E-008  5.42509E-008  3.64735E-008  2.39747E-008  1.54172E-008  9.70585E-009
  5.98612E-009  3.61957E-009  2.14730E-009  1.25080E-009  7.15994E-010  4.03149E-010
  2.23522E-010  1.22176E-010  6.59204E-011  3.51548E-011  1.85525E-011  9.69815E-012
  5.02467E-012  2.58053E-012  1.31315E-012  6.61497E-013  3.29434E-013  1.61929E-013
  7.84180E-014  3.73469E-014  1.74617E-014  8.00243E-015  3.58976E-015  1.57444E-015
  6.74589E-016  2.82217E-016  1.15271E-016  4.59887E-017  1.79441E-017  6.86338E-018
  2.58326E-018  9.62408E-019  3.57897E-019  1.34352E-019  5.16255E-020  2.06281E-020
  8.71153E-021  3.94685E-021  1.93932E-021  1.03653E-021  5.97926E-022  3.65905E-022
  2.32546E-022  1.50490E-022  9.76559E-023  6.28693E-023  3.98736E-023  2.48034E-023
  1.50907E-023  8.96442E-024  5.19359E-024  2.93250E-024  1.61297E-024  8.63973E-025
  4.50570E-025  2.28744E-025  1.13036E-025  5.43659E-026  2.54484E-026  1.15930E-026
  5.13956E-027  2.21736E-027  9.30937E-028  3.80340E-028
  5.57692E-011  9.26452E-011  1.50044E-010  2.37064E-010  3.65747E-010  5.51754E-010
  8.15420E-010  1.18360E-009  1.69311E-009  2.39705E-009  3.37560E-009  4.75366E-009
  6.72749E-009  9.60271E-009  1.38445E-008  2.01390E-008  2.94619E-008  4.31433E-008
  6.29143E-008  9.09113E-008 -1.29609E-007 -1.81649E-007  2.49552E-007  3.35284E-007
  4.39740E-007  5.62191E-007  6.99827E-007  8.47544E-007  9.98085E-007  1.14262E-006
  1.27171E-006  1.37649E-006  1.44983E-006  1.48721E-006  1.48715E-006  1.45109E-006
  1.38288E-006  1.28808E-006  1.17317E-006  1.04493E-006  9.09965E-007  7.74388E-007
  6.43567E-007  5.21920E-007  4.12744E-007  3.18109E-007  2.38854E-007  1.74703E-007
  1.24494E-007  8.64686E-008  5.85753E-008  3.87333E-008  2.50264E-008  1.58173E-008
  9.79016E-009  5.94143E-009  3.53973E-009  2.07292E-009  1.19482E-009  6.78795E-010
  3.80644E-010  2.10998E-010  1.15776E-010  6.29580E-011  3.39583E-011  1.81746E-011
  9.65004E-012  5.07942E-012  2.64714E-012  1.36367E-012  6.93111E-013  3.46908E-013
  1.70655E-013  8.23665E-014  3.89433E-014  1.80129E-014  8.14199E-015  3.59357E-015
  1.54794E-015  6.50687E-016  2.67025E-016  1.07095E-016  4.20659E-017  1.62378E-017
  6.19228E-018  2.35065E-018  8.97300E-019  3.48752E-019  1.39960E-019  5.88321E-020
  2.62547E-020  1.25827E-020  6.52288E-021  3.65526E-021  2.19095E-021  1.37953E-021
  8.94216E-022  5.86261E-022  3.83625E-022  2.48284E-022  1.58002E-022  9.84992E-023
  6.00134E-023  3.56839E-023  2.06870E-023  1.16859E-023  6.42963E-024  3.44473E-024
  1.79674E-024  9.12266E-025  4.50839E-025  2.16849E-025  1.01510E-025  4.62442E-026
  2.05018E-026  8.84519E-027  3.71359E-027  1.51721E-027
  6.74798E-011  1.11512E-010  1.79630E-010  2.82217E-010  4.32792E-010  6.48558E-010
  9.51194E-010  1.36826E-009  1.93596E-009  2.70431E-009  3.74654E-009  5.17453E-009
  7.16304E-009  9.98492E-009  1.40592E-008  2.00126E-008  2.87514E-008  4.15387E-008
  6.00615E-008  8.64697E-008  1.23356E-007  1.73646E-007  2.40357E-007  3.26221E-007
  4.33169E-007  5.61736E-007  7.10502E-007  8.75687E-007  1.05108E-006  1.22834E-006
  1.39779E-006  1.54936E-006  1.67383E-006  1.76371E-006  1.81396E-006  1.82221E-006
  1.78874E-006  1.71611E-006  1.60889E-006  1.47325E-006  1.31664E-006  1.14736E-006
  9.73963E-007  8.04634E-007  6.46452E-007  5.04812E-007  3.83068E-007  2.82495E-007
  2.02538E-007  1.41277E-007 -9.59686E-008 -6.35640E-008 -4.11083E-008 -2.59992E-008
  1.61073E-008  9.79196E-009  5.85152E-009  3.44354E-009  1.99926E-009  1.14720E-009
  6.51718E-010  3.67102E-010  2.05277E-010  1.14033E-010  6.29389E-011  3.44976E-011
  1.87569E-011  1.01005E-011  5.37643E-012  2.82298E-012  1.45906E-012  7.40852E-013
  3.68896E-013  1.79851E-013  8.57416E-014  3.99286E-014  1.81489E-014  8.04786E-015
  3.48114E-015  1.46933E-015  6.05750E-016  2.44370E-016  9.67669E-017  3.77916E-017
  1.46567E-017  5.69701E-018  2.24474E-018  9.08012E-019  3.81904E-019  1.69006E-019
  7.95352E-020  4.01568E-020  2.18499E-020  1.27681E-020  7.91246E-021  5.10513E-021
  3.36496E-021  2.23044E-021  1.46980E-021  9.55525E-022  6.09815E-022  3.80868E-022
  2.32338E-022  1.38262E-022  8.01994E-023  4.53213E-023  2.49429E-023  1.33659E-023
  6.97254E-024  3.54054E-024  1.74985E-024  8.41703E-025  3.94025E-025  1.79508E-025
  7.95839E-026  3.43355E-026  1.44155E-026  5.88954E-027
  8.48116E-011  1.39447E-010  2.23446E-010  3.49094E-010  5.32107E-010  7.92007E-010
  1.15259E-009  1.64280E-009  2.29868E-009  3.16737E-009  4.31494E-009  5.83977E-009
  7.89447E-009  1.07187E-008  1.46862E-008  2.03672E-008  2.86081E-008  4.06236E-008
  5.80942E-008  8.32513E-008  1.18923E-007  1.68504E-007  2.35800E-007  3.24713E-007
  4.38751E-007  5.80379E-007  7.50297E-007  9.46781E-007  1.16524E-006  1.39814E-006
  1.63539E-006  1.86509E-006  2.07460E-006  2.25166E-006  2.38541E-006  2.46723E-006
  2.49131E-006  2.45519E-006  2.36005E-006  2.21092E-006  2.01651E-006  1.78873E-006
  1.54158E-006  1.28969E-006  1.04669E-006  8.23776E-007 -6.28694E-007 -4.65411E-007
 -3.34413E-007 -2.33456E-007 -1.58551E-007 -1.04922E-007 -6.77793E-008 -4.28300E-008
  2.65322E-008  1.61501E-008  9.68216E-009  5.73040E-009  3.35578E-009  1.94850E-009
  1.12373E-009  6.44521E-010  3.67877E-010  2.08943E-010  1.17996E-010  6.61581E-011
  3.67562E-011  2.01901E-011  1.09394E-011  5.83329E-012  3.05487E-012  1.56831E-012
  7.88047E-013  3.87066E-013  1.85646E-013  8.68795E-014  3.96528E-014  1.76478E-014
  7.66095E-015  3.24653E-015  1.34530E-015  5.46615E-016  2.18715E-016  8.67208E-017
  3.43622E-017  1.37499E-017  5.62142E-018  2.37547E-018  1.04841E-018  4.87751E-019
  2.41251E-019  1.27770E-019  7.26307E-020  4.40525E-020  2.81053E-020  1.85176E-020
  1.23801E-020  8.28235E-021  5.49028E-021  3.58280E-021  2.29211E-021  1.43384E-021
  8.75597E-022  5.21428E-022  3.02605E-022  1.71063E-022  9.41683E-023  5.04699E-023
  2.63316E-023  1.33719E-023  6.60926E-024  3.17929E-024  1.48836E-024  6.78071E-025
  3.00623E-025  1.29701E-025  5.44539E-026  2.22474E-026
  1.09529E-010  1.79327E-010  2.86059E-010  4.44753E-010  6.74309E-010  9.97661E-010
  1.44184E-009  2.03823E-009  2.82359E-009  3.84291E-009  5.15561E-009  6.84732E-009
  9.04987E-009  1.19732E-008  1.59525E-008  2.15160E-008  2.94757E-008  4.10445E-008
  5.79756E-008  8.27147E-008  1.18539E-007  1.69641E-007  2.41097E-007  3.38659E-007
  4.68290E-007  6.35449E-007  8.44127E-007  1.09578E-006  1.38832E-006  1.71543E-006
  2.06630E-006  2.42599E-006  2.77638E-006  3.09741E-006  3.36877E-006  3.57155E-006
  3.69001E-006  3.71325E-006  3.63673E-006  3.46335E-006  3.20385E-006  2.87603E-006
 -2.50299E-006 -2.11028E-006 -1.72273E-006 -1.36142E-006 -1.04164E-006 -7.71976E-007
 -5.54646E-007 -3.86803E-007 -2.62253E-007 -1.73203E-007 -1.11683E-007 -7.04895E-008
  4.36688E-008  2.66312E-008  1.60347E-008  9.55917E-009  5.65705E-009  3.33044E-009
  1.95347E-009  1.14238E-009  6.65928E-010  3.86544E-010  2.23023E-010  1.27610E-010
  7.22252E-011  4.03310E-011  2.21649E-011  1.19621E-011  6.32751E-012  3.27521E-012
  1.65674E-012  8.18148E-013  3.94125E-013  1.85118E-013  8.47610E-014  3.78414E-014
  1.64846E-014  7.01724E-015  2.92624E-015  1.20005E-015  4.86754E-016  1.96794E-016
  8.00818E-017  3.31602E-017  1.41233E-017  6.24535E-018  2.88974E-018  1.40931E-018
  7.29914E-019  4.03905E-019  2.38900E-019  1.49793E-019  9.80290E-020  6.57614E-020
  4.44990E-020  3.00038E-020  1.99890E-020  1.30861E-020  8.38923E-021  5.25507E-021
  3.21202E-021  1.91398E-021  1.11123E-021  6.28369E-022  3.45984E-022  1.85460E-022
  9.67700E-023  4.91464E-023  2.42926E-023  1.16860E-023  5.47089E-024  2.49249E-024
  1.10505E-024  4.76766E-025  2.00167E-025  8.17784E-026
  1.43288E-010  2.33859E-010  3.71777E-010  5.75867E-010  8.69464E-010  1.28031E-009
  1.84014E-009  2.58420E-009  3.55128E-009  4.78540E-009  6.34065E-009  8.29175E-009
  1.07534E-008  1.39126E-008  1.80804E-008  2.37682E-008  3.18000E-008  4.34664E-008
  6.07287E-008  8.64688E-008  1.24766E-007  1.81155E-007  2.62784E-007  3.78355E-007
  5.37734E-007  7.51104E-007  1.02764E-006  1.37380E-006  1.79141E-006  2.27592E-006
  2.81526E-006  3.38948E-006  3.97142E-006  4.52843E-006  5.02481E-006  5.42500E-006
  5.69703E-006  5.81620E-006 -5.76846E-006 -5.55309E-006 -5.18388E-006 -4.68831E-006
 -4.10444E-006 -3.47600E-006 -2.84653E-006 -2.25376E-006 -1.72566E-006 -1.27857E-006
 -9.17607E-007 -6.38819E-007 -4.32220E-007 -2.84868E-007 -1.83390E-007 -1.15677E-007
  7.17326E-008  4.38852E-008  2.65808E-008  1.59911E-008  9.58146E-009  5.72890E-009
  3.42144E-009  2.04071E-009  1.21414E-009  7.19086E-010  4.22847E-010  2.46163E-010
 -1.41464E-010 -8.00358E-011 -4.44734E-011  2.42219E-011  1.29084E-011  6.72199E-012
  3.41683E-012  1.69396E-012  8.18679E-013  3.85617E-013  1.77049E-013  7.92855E-014
  3.46751E-014  1.48434E-014  6.24116E-015  2.59102E-015  1.06970E-015  4.43182E-016
  1.86175E-016  8.01157E-017  3.56238E-017  1.64769E-017  7.97270E-018  4.06212E-018
  2.19538E-018  1.26503E-018  7.75822E-019  5.01098E-019  3.35298E-019  2.28435E-019
  1.56167E-019  1.05995E-019  7.09151E-020  4.65520E-020  2.98964E-020  1.87492E-020
  1.14690E-020  6.83781E-021  3.97144E-021  2.24633E-021  1.23707E-021  6.63205E-022
  3.46084E-022  1.75777E-022  8.68892E-023  4.17998E-023  1.95692E-023  8.91567E-024
  3.95284E-024  1.70542E-024  7.16005E-025  2.92523E-025
 -1.87375E-010 -3.05158E-010 -4.83980E-010 -7.47699E-010 -1.12556E-009 -1.65176E-009
 -2.36451E-009 -3.30467E-009  4.51478E-009  6.03955E-009  7.92974E-009  1.02522E-008
  1.31101E-008  1.66787E-008  2.12654E-008  2.74040E-008  3.59997E-008  4.85429E-008
  6.74105E-008  9.62663E-008  1.40550E-007  2.08001E-007  3.09113E-007  4.57324E-007
  6.68722E-007  9.61020E-007  1.35164E-006  1.85494E-006  2.47888E-006  3.22161E-006
  4.06878E-006  4.99211E-006  5.94979E-006  6.88874E-006  7.74857E-006 -8.46693E-006
 -8.98586E-006 -9.25842E-006 -9.25520E-006 -8.96946E-006 -8.41976E-006 -7.64906E-006
 -6.71971E-006 -5.70507E-006 -4.67929E-006 -3.70750E-006 -2.83854E-006 -2.10151E-006
 -1.50623E-006 -1.04685E-006 -7.07055E-007 -4.65322E-007 -2.99343E-007  1.88920E-007
  1.17436E-007  7.21975E-008  4.40716E-008  2.68052E-008  1.62870E-008  9.90057E-009
  6.02193E-009  3.66080E-009  2.21940E-009  1.33802E-009  7.99589E-010  4.72130E-010
 -2.74636E-010 -1.56970E-010 -8.79588E-011 -4.82342E-011  2.58471E-011  1.35194E-011
  6.89649E-012  3.42906E-012  1.66143E-012  7.84473E-013  3.61149E-013  1.62291E-013
  7.13293E-014  3.07597E-014  1.30766E-014  5.51665E-015  2.32927E-015  9.94026E-016
  4.33008E-016  1.94144E-016  9.01254E-017  4.35044E-017  2.19415E-017  1.16414E-017
  6.54649E-018  3.91693E-018  2.48301E-018  1.64674E-018  1.12340E-018  7.75559E-019
  5.34830E-019  3.65040E-019  2.45102E-019  1.61269E-019  1.03726E-019  6.51162E-020
  3.98591E-020  2.37752E-020  1.38134E-020  7.81495E-021  4.30449E-021  2.30794E-021
  1.20447E-021  6.11791E-022  3.02430E-022  1.45494E-022  6.81168E-023  3.10341E-023
  1.37593E-023  5.93633E-024  2.49231E-024  1.01822E-024
 -2.42425E-010 -3.94284E-010 -6.24396E-010 -9.62987E-010 -1.44681E-009 -2.11839E-009
 -3.02433E-009 -4.21315E-009 -5.73317E-009 -7.63193E-009 -9.95952E-009 -1.27791E-008
  1.61902E-008  2.03712E-008  2.56545E-008  3.26496E-008  4.24408E-008  5.68919E-008
  7.90991E-008  1.14023E-007  1.69306E-007  2.56219E-007  3.90576E-007  5.93331E-007
  8.90444E-007  1.31157E-006  1.88718E-006  2.64414E-006  3.59998E-006  4.75689E-006
  6.09657E-006 -7.57719E-006 -9.13332E-006 -1.06793E-005 -1.21155E-005 -1.33374E-005
 -1.42460E-005 -1.47595E-005 -1.48242E-005 -1.44239E-005 -1.35845E-005 -1.23735E-005
 -1.08917E-005 -9.25980E-006 -7.60072E-006 -6.02344E-006 -4.61026E-006 -3.41068E-006
 -2.44203E-006 -1.69533E-006 -1.14394E-006 -7.52518E-007 -4.84371E-007  3.06336E-007
  1.91222E-007  1.18357E-007  7.29498E-008  4.49295E-008  2.77138E-008  1.71331E-008
  1.06075E-008  6.56302E-009  4.04580E-009  2.47633E-009  1.49965E-009  8.95610E-010
  5.25947E-010 -3.02968E-010 -1.70851E-010 -9.41695E-011 -5.06688E-011 -2.65893E-011
  1.35999E-011  6.77764E-012  3.29102E-012  1.55764E-012  7.19304E-013  3.24661E-013
  1.43635E-013  6.25567E-014  2.69850E-014  1.16215E-014  5.04396E-015  2.22757E-015
  1.00923E-015  4.71694E-016  2.28169E-016  1.14576E-016  6.00370E-017  3.30824E-017
  1.93136E-017  1.19694E-017  7.82018E-018  5.30953E-018  3.68343E-018  2.57182E-018
  1.78664E-018  1.22522E-018  8.25161E-019  5.43998E-019  3.50347E-019  2.20129E-019
  1.34826E-019  8.04548E-020  4.67577E-020  2.64588E-020  1.45757E-020  7.81590E-021
  4.07927E-021  2.07211E-021  1.02436E-021  4.92816E-022  2.30728E-022  1.05121E-022
  4.66065E-023  2.01080E-023  8.44207E-024  3.44895E-024
 -3.08154E-010 -5.00809E-010 -7.92404E-010 -1.22087E-009 -1.83211E-009 -2.67879E-009
 -3.81803E-009 -5.30814E-009 -7.20549E-009 -9.56300E-009 -1.24335E-008 -1.58819E-008
 -2.00139E-008  2.50305E-008  3.13261E-008  3.96561E-008  5.14144E-008  6.90777E-008
  9.68878E-008  1.41840E-007  2.15011E-007  3.33159E-007  5.20374E-007  8.09307E-007
  1.24131E-006  1.86466E-006  2.73022E-006 -3.88427E-006 -5.35916E-006 -7.16308E-006
 -9.27115E-006 -1.16199E-005 -1.41067E-005 -1.65950E-005 -1.89242E-005 -2.09245E-005
 -2.24337E-005 -2.33165E-005 -2.34821E-005 -2.28998E-005 -2.16074E-005 -1.97103E-005
 -1.73692E-005 -1.47777E-005 -1.21347E-005 -9.61716E-006 -7.35928E-006 -5.44220E-006
 -3.89478E-006 -2.70299E-006 -1.82404E-006 -1.20096E-006 -7.74661E-007  4.91822E-007
  3.08882E-007  1.92848E-007  1.20219E-007  7.50711E-008  4.70354E-008  2.95650E-008
  1.86113E-008  1.16987E-008  7.31635E-009  4.53516E-009  2.77628E-009 -1.67305E-009
 -9.89800E-010 -5.73599E-010 -3.25027E-010 -1.79838E-010 -9.70613E-011 -5.10617E-011
 -2.61725E-011  1.30693E-011  6.35980E-012  3.01840E-012  1.39935E-012  6.35331E-013
  2.83599E-013  1.25163E-013  5.50239E-014  2.43123E-014  1.08991E-014  4.99814E-015
  2.35756E-015  1.14686E-015  5.76255E-016  3.00007E-016  1.62880E-016  9.30341E-017
  5.62840E-017  3.60470E-017  2.42054E-017  1.67781E-017  1.18093E-017  8.32516E-018
  5.81959E-018  4.00686E-018  2.70551E-018  1.78664E-018  1.15193E-018  7.24323E-019
  4.43869E-019  2.64966E-019  1.54029E-019  8.71765E-020  4.80304E-020  2.57577E-020
  1.34444E-020  6.82956E-021  3.37634E-021  1.62438E-021  7.60517E-022  3.46498E-022
  1.53624E-022  6.62796E-023  2.78264E-023  1.13681E-023
 -3.83152E-010 -6.22481E-010 -9.84511E-010 -1.51609E-009 -2.27375E-009 -3.32206E-009
 -4.73059E-009 -6.56964E-009 -8.90602E-009 -1.18010E-008 -1.53141E-008 -1.95189E-008
 -2.45398E-008  3.06240E-008  3.82744E-008  4.84813E-008  6.31181E-008  8.55915E-008
  1.21867E-007  1.81995E-007  2.82209E-007  4.47533E-007  7.14553E-007  1.13365E-006
 -1.76953E-006 -2.69883E-006 -4.00340E-006 -5.75909E-006 -8.02061E-006 -1.08050E-005
 -1.40770E-005 -1.77398E-005 -2.16338E-005 -2.55448E-005 -2.92200E-005 -3.23910E-005
 -3.48008E-005 -3.62336E-005 -3.65437E-005 -3.56796E-005 -3.36981E-005 -3.07623E-005
 -2.71235E-005 -2.30853E-005 -1.89608E-005 -1.50287E-005 -1.15009E-005 -8.50560E-006
 -6.08868E-006 -4.22825E-006 -2.85704E-006 -1.88553E-006 -1.22088E-006  7.79582E-007
  4.93550E-007  3.11393E-007  1.96624E-007  1.24598E-007  7.93062E-008  5.06499E-008
  3.23743E-008  2.06358E-008  1.30649E-008  8.18373E-009 -5.05375E-009 -3.06739E-009
 -1.82524E-009 -1.06267E-009 -6.04386E-010 -3.35396E-010 -1.81450E-010 -9.56492E-011
 -4.91180E-011 -2.45760E-011  1.19891E-011  5.71023E-012  2.66136E-012  1.21809E-012
  5.50325E-013  2.47143E-013  1.11271E-013  5.06903E-014  2.35606E-014  1.12364E-014
  5.51196E-015  2.78244E-015  1.44707E-015  7.78747E-016  4.37229E-016  2.58522E-016
  1.61819E-016  1.06855E-016  7.35459E-017  5.19113E-017  3.69949E-017  2.62940E-017
  1.84775E-017  1.27651E-017  8.63817E-018  5.71264E-018  3.68674E-018  2.31973E-018
  1.42219E-018  8.49244E-019  4.93792E-019  2.79519E-019  1.54021E-019  8.26053E-020
  4.31189E-020  2.19048E-020  1.08294E-020  5.21021E-021  2.43939E-021  1.11141E-021
  4.92759E-022  2.12595E-022  8.92538E-023  3.64632E-023
 -4.64799E-010 -7.55085E-010 -1.19412E-009 -1.83862E-009 -2.75691E-009 -4.02693E-009
 -5.73238E-009 -7.95757E-009 -1.07822E-008 -1.42790E-008 -1.85192E-008 -2.35931E-008
 -2.96588E-008  3.70386E-008  4.63999E-008  5.90777E-008  7.76378E-008  1.06823E-007
  1.55074E-007  2.36844E-007  3.75830E-007  6.09069E-007 -9.91392E-007 -1.59914E-006
 -2.53138E-006 -3.90645E-006 -5.85195E-006 -8.48729E-006 -1.19002E-005 -1.61207E-005
 -2.10981E-005 -2.66862E-005 -3.26415E-005 -3.86354E-005 -4.42790E-005 -4.91588E-005
 -5.28785E-005 -5.51050E-005 -5.56136E-005 -5.43245E-005 -5.13242E-005 -4.68634E-005
 -4.13266E-005 -3.51787E-005 -2.88981E-005 -2.29105E-005 -1.75391E-005 -1.29795E-005
 -9.30100E-006 -6.46993E-006 -4.38323E-006 -2.90410E-006  1.89098E-006  1.21675E-006
  7.78004E-007  4.96870E-007  3.18175E-007  2.04716E-007  1.32343E-007  8.58010E-008
  5.56044E-008  3.58770E-008  2.29518E-008  1.45018E-008 -9.01908E-009 -5.50554E-009
 -3.29109E-009 -1.92308E-009 -1.09692E-009 -6.10148E-010 -3.30741E-010 -1.74659E-010
 -8.98595E-011 -4.50646E-011 -2.20550E-011  1.05550E-011  4.95545E-012  2.29314E-012
  1.05273E-012  4.83370E-013  2.23994E-013  1.05643E-013  5.10145E-014  2.52874E-014
  1.28648E-014  6.71418E-015  3.60229E-015  1.99953E-015  1.15960E-015  7.09079E-016
  4.58493E-016  3.11430E-016  2.19126E-016  1.57123E-016  1.13170E-016  8.09936E-017
  5.71705E-017  3.96096E-017  2.68541E-017  1.77814E-017  1.14851E-017  7.23067E-018
  4.43480E-018  2.64894E-018  1.54054E-018  8.72175E-019  4.80638E-019  2.57798E-019
  1.34575E-019  6.83677E-020  3.38009E-020  1.62625E-020  7.61406E-021  3.46907E-021
  1.53805E-021  6.63570E-022  2.78584E-022  1.13809E-022
 -5.49334E-010 -8.92552E-010 -1.41172E-009 -2.17394E-009 -3.26008E-009 -4.76238E-009
 -6.77997E-009 -9.41281E-009 -1.27558E-008 -1.68967E-008 -2.19240E-008 -2.79543E-008
 -3.51969E-008  4.40830E-008  5.55101E-008  7.12884E-008  9.49317E-008  1.33014E-007
  1.97386E-007  3.08590E-007  5.00705E-007 -8.27566E-007 -1.36962E-006 -2.23982E-006
 -3.58579E-006 -5.58504E-006 -8.43015E-006 -1.23027E-005 -1.73377E-005 -2.35843E-005
 -3.09705E-005 -3.92809E-005 -4.81533E-005 -5.70962E-005 -6.55265E-005 -7.28225E-005
 -7.83882E-005 -8.17235E-005 -8.24926E-005 -8.05794E-005 -7.61187E-005 -6.94896E-005
 -6.12695E-005 -5.21517E-005 -4.28458E-005 -3.39812E-005 -2.60335E-005 -1.92893E-005
 -1.38489E-005 -9.66058E-006 -6.57117E-006 -4.37804E-006  2.87209E-006  1.86585E-006
  1.20717E-006  7.81564E-007  5.08038E-007  3.31974E-007  2.17876E-007  1.43243E-007
  9.39866E-008  6.12871E-008  3.95541E-008 -2.51720E-008 -1.57459E-008 -9.65627E-009
 -5.79351E-009 -3.39522E-009 -1.94119E-009 -1.08188E-009 -5.87493E-010 -3.10809E-010
 -1.60254E-010 -8.06069E-011 -3.96234E-011  1.90897E-011  9.05290E-012  4.25141E-012
  1.99243E-012  9.40066E-013  4.50354E-013  2.20465E-013  1.10605E-013  5.68450E-014
  2.98806E-014  1.60642E-014  8.86826E-015  5.07058E-015  3.03558E-015  1.91808E-015
  1.27901E-015  8.91454E-016  6.39571E-016  4.64881E-016  3.37876E-016  2.43232E-016
  1.72337E-016  1.19693E-016  8.12783E-017  5.38759E-017  3.48242E-017  2.19354E-017
  1.34585E-017  8.04088E-018  4.67717E-018  2.64833E-018  1.45958E-018  7.82923E-019
  4.08719E-019  2.07648E-019  1.02663E-019  4.93946E-020  2.31267E-020  1.05368E-020
  4.67162E-021  2.01549E-021  8.46148E-022  3.45670E-022
 -6.32104E-010 -1.02736E-009 -1.62548E-009 -2.50400E-009 -3.75644E-009 -5.48970E-009
 -7.81900E-009 -1.08612E-008 -1.47285E-008 -1.95274E-008 -2.53697E-008 -3.24094E-008
 -4.09270E-008  5.15004E-008  6.53313E-008  8.48518E-008  1.14816E-007  1.64202E-007
  2.49355E-007  3.98893E-007  6.60738E-007 -1.11122E-006 -1.86526E-006 -3.08523E-006
 -4.98454E-006 -7.82118E-006 -1.18764E-005 -1.74172E-005 -2.46442E-005 -3.36348E-005
 -4.42907E-005 -5.63049E-005 -6.91547E-005 -8.21264E-005 -9.43682E-005 -1.04968E-004
 -1.13051E-004 -1.17884E-004 -1.18979E-004 -1.16178E-004 -1.09690E-004 -1.00082E-004
 -8.82028E-005 -7.50585E-005 -6.16708E-005 -4.89380E-005 -3.75346E-005 -2.78632E-005
 -2.00611E-005 -1.40506E-005 -9.61024E-006 -6.44997E-006  4.27126E-006  2.80704E-006
  1.84081E-006  1.20979E-006  7.98823E-007  5.30123E-007  3.52989E-007  2.35080E-007
  1.55955E-007  1.02631E-007 -6.67325E-008 -4.27224E-008 -2.68514E-008 -1.65288E-008
 -9.94651E-009 -5.84308E-009 -3.34744E-009 -1.86897E-009 -1.01673E-009 -5.39018E-010
 -2.78698E-010 -1.40755E-010 -6.96154E-011  3.38506E-011  1.62729E-011  7.79039E-012
  3.74588E-012  1.82460E-012  9.06443E-013  4.60836E-013  2.39704E-013  1.27264E-013
  6.88470E-014  3.80102E-014  2.15541E-014  1.26873E-014  7.83855E-015  5.11323E-015
  3.50936E-015  2.50358E-015  1.82707E-015  1.34361E-015  9.84053E-016  7.11922E-016
  5.06034E-016  3.52187E-016  2.39486E-016  1.58893E-016  1.02770E-016  6.47629E-017
  3.97479E-017  2.37532E-017  1.38189E-017  7.82552E-018  4.31327E-018  2.31380E-018
  1.20796E-018  6.13716E-019  3.03434E-019  1.45994E-019  6.83552E-020  3.11436E-020
  1.38078E-020  5.95709E-021  2.50089E-021  1.02166E-021
 -7.07979E-010 -1.15122E-009 -1.82237E-009 -2.80885E-009 -4.21633E-009 -6.16600E-009
 -8.78920E-009 -1.22204E-008 -1.65910E-008 -2.20298E-008 -2.86788E-008 -3.67415E-008
  4.65915E-008  5.89939E-008  7.55335E-008  9.94208E-008  1.36962E-007  2.00151E-007
  3.11004E-007  5.08369E-007 -8.57788E-007 -1.46435E-006 -2.48722E-006 -4.15240E-006
 -6.75842E-006 -1.06677E-005 -1.62773E-005 -2.39667E-005 -3.40252E-005 -4.65711E-005
 -6.14779E-005 -7.83251E-005 -9.63849E-005 -1.14653E-004 -1.31918E-004 -1.46878E-004
 -1.58276E-004 -1.65061E-004 -1.66546E-004 -1.62524E-004 -1.53323E-004 -1.39773E-004
 -1.23094E-004 -1.04708E-004 -8.60403E-005 -6.83281E-005 -5.24903E-005 -3.90677E-005
 -2.82376E-005 -1.98844E-005 -1.36988E-005  9.27958E-006  6.21576E-006  4.14053E-006
  2.75675E-006  1.84113E-006  1.23540E-006  8.32405E-007  5.61877E-007  3.78601E-007
  2.53620E-007 -1.68220E-007 -1.10066E-007 -7.08136E-008 -4.46804E-008 -2.75886E-008
 -1.66432E-008 -9.79718E-009 -5.62296E-009 -3.14513E-009 -1.71448E-009 -9.11365E-010
 -4.73022E-010 -2.40261E-010 -1.19851E-010  5.90181E-011  2.88856E-011  1.41677E-011
  7.02350E-012  3.54440E-012  1.82805E-012  9.63695E-013  5.17888E-013  2.82861E-013
  1.56926E-013  8.87744E-014  5.16656E-014  3.13065E-014  1.99564E-014  1.34232E-014
  9.46184E-015  6.89162E-015  5.10430E-015  3.79118E-015  2.79473E-015  2.03036E-015
  1.44711E-015  1.00895E-015  6.86903E-016  4.56114E-016  2.95177E-016  1.86086E-016
  1.14242E-016  6.82843E-017  3.97317E-017  2.25022E-017  1.24038E-017  6.65423E-018
  3.47409E-018  1.76510E-018  8.72722E-019  4.19905E-019  1.96603E-019  8.95753E-020
  3.97138E-020  1.71336E-020  7.19289E-021  2.93836E-021
 -7.71890E-010 -1.25593E-009 -1.98948E-009 -3.06873E-009 -4.61036E-009 -6.74880E-009
 -9.63085E-009 -1.34087E-008 -1.82347E-008 -2.42636E-008 -3.16750E-008 -4.07346E-008
  5.19321E-008  6.62613E-008  8.57691E-008  1.14597E-007  1.60910E-007  2.40314E-007
  3.81637E-007  6.36070E-007 -1.09048E-006 -1.88490E-006 -3.23240E-006 -5.43688E-006
 -8.90137E-006 -1.41172E-005 -2.16258E-005 -3.19481E-005 -4.54882E-005 -6.24234E-005
 -8.26027E-005 -1.05475E-004 -1.30065E-004 -1.55006E-004 -1.78628E-004 -1.99117E-004
 -2.14713E-004 -2.23950E-004 -2.25883E-004 -2.20254E-004 -2.07567E-004 -1.89017E-004
 -1.66311E-004 -1.41405E-004 -1.16219E-004 -9.23954E-005 -7.11364E-005 -5.31347E-005
 -3.86041E-005 -2.73764E-005 -1.90338E-005  1.30417E-005  8.85567E-006  5.99114E-006
  4.05588E-006  2.75492E-006  1.87867E-006  1.28448E-006  8.78019E-007  5.97825E-007
  4.03846E-007 -2.69638E-007 -1.77335E-007 -1.14552E-007 -7.25054E-008 -4.48826E-008
 -2.71326E-008 -1.60015E-008 -9.20052E-009 -5.15666E-009 -2.81829E-009 -1.50357E-009
 -7.84575E-010 -4.01704E-010  2.02759E-010  1.01539E-010  5.08494E-011  2.56811E-011
  1.31779E-011  6.90181E-012  3.69181E-012  2.01149E-012  1.11207E-012  6.22380E-013
  3.53111E-013  2.04411E-013  1.22076E-013  7.61632E-014  5.00714E-014  3.46743E-014
  2.50431E-014  1.85769E-014  1.39352E-014  1.04381E-014  7.73697E-015  5.64090E-015
  4.02980E-015  2.81398E-015  1.91777E-015  1.27434E-015  8.25109E-016  5.20351E-016
  3.19536E-016  1.91028E-016  1.11166E-016  6.29657E-017  3.47108E-017  1.86223E-017
  9.72283E-018  4.94008E-018  2.44257E-018  1.17524E-018  5.50261E-019  2.50707E-019
  1.11152E-019  4.79534E-020  2.01312E-020  8.22365E-021
 -8.19411E-010 -1.33431E-009 -2.11552E-009 -3.26639E-009 -4.91287E-009 -7.20100E-009
 -1.02918E-008 -1.43551E-008 -1.95653E-008 -2.61072E-008 -3.42058E-008 -4.42025E-008
  5.67261E-008  7.30393E-008  9.57232E-008  1.29988E-007  1.86117E-007  2.83837E-007
  4.59750E-007  7.79151E-007 -1.35334E-006 -2.36248E-006 -4.08174E-006 -6.90507E-006
 -1.13568E-005 -1.80791E-005 -2.77830E-005 -4.11597E-005 -5.87552E-005 -8.08280E-005
 -1.07214E-004 -1.37225E-004 -1.69605E-004 -2.02556E-004 -2.33852E-004 -2.61039E-004
 -2.81722E-004 -2.93910E-004 -2.96337E-004 -2.88706E-004 -2.71763E-004 -2.47183E-004
 -2.17289E-004 -1.84683E-004 -1.51867E-004 -1.20940E-004 -9.34048E-005 -7.01074E-005
 -5.12859E-005 -3.67029E-005  2.58142E-005  1.79356E-005  1.23754E-005  8.51959E-006
  5.87184E-006  4.05810E-006  2.81141E-006  1.94862E-006  1.34707E-006  9.25443E-007
 -6.29517E-007 -4.22551E-007 -2.79031E-007 -1.80807E-007 -1.14724E-007 -7.11612E-008
 -4.30962E-008 -2.54612E-008 -1.46687E-008 -8.24206E-009 -4.52025E-009 -2.42382E-009
 -1.27432E-009  6.59715E-010  3.38313E-010  1.73149E-010  8.91812E-011  4.65798E-011
  2.47977E-011  1.34728E-011  7.45237E-012  4.17873E-012  2.36650E-012  1.35262E-012
  7.83318E-013  4.63767E-013  2.84290E-013  1.82656E-013  1.23748E-013  8.80589E-014
  6.50040E-014  4.89937E-014  3.71538E-014  2.80298E-014  2.08731E-014  1.52643E-014
  1.09263E-014  7.63994E-015  5.21146E-015  3.46515E-015  2.24462E-015  1.41602E-015
  8.69747E-016  5.20050E-016  3.02674E-016  1.71454E-016  9.45233E-017  5.07141E-017
  2.64792E-017  1.34542E-017  6.65240E-018  3.20083E-018  1.49867E-018  6.82815E-019
  3.02728E-019  1.30602E-019  5.48269E-020  2.23965E-020
 -8.47295E-010 -1.38111E-009 -2.19222E-009 -3.38918E-009 -5.10508E-009 -7.49551E-009
 -1.07343E-008 -1.50081E-008 -2.05151E-008 -2.74745E-008 -3.61644E-008 -4.70169E-008
  6.08223E-008  7.91493E-008  1.05174E-007  1.45279E-007  2.12052E-007  3.29675E-007
  5.43132E-007  9.32914E-007 -1.63665E-006 -2.87779E-006 -4.99871E-006 -8.49103E-006
 -1.40114E-005 -2.23672E-005 -3.44583E-005 -5.11676E-005 -7.32077E-005 -1.00942E-004
 -1.34213E-004 -1.72201E-004 -2.13352E-004 -2.55392E-004 -2.95449E-004 -3.30316E-004
 -3.56843E-004 -3.72406E-004 -3.75371E-004 -3.65414E-004 -3.43599E-004 -3.12191E-004
 -2.74249E-004 -2.33113E-004 -1.91924E-004 -1.53254E-004 -1.18903E-004 -8.98498E-005
 -6.63364E-005  4.80403E-005  3.42819E-005  2.42239E-005  1.70270E-005  1.19495E-005
  8.39163E-006  5.89999E-006  4.14850E-006  2.91046E-006  2.03118E-006  1.40547E-006
 -9.61124E-007 -6.47642E-007 -4.28897E-007 -2.78526E-007 -1.77041E-007 -1.09989E-007
 -6.67175E-008 -3.94890E-008 -2.28043E-008 -1.28557E-008 -7.08459E-009 -3.82601E-009
  2.03268E-009  1.06826E-009  5.59297E-010  2.94093E-010  1.56521E-010  8.47880E-011
  4.68371E-011  2.63314E-011  1.49983E-011  8.61563E-012  4.97903E-012  2.89916E-012
  1.71190E-012  1.03666E-012  6.52578E-013  4.31747E-013  3.01063E-013  2.19660E-013
  1.65317E-013  1.26323E-013  9.66846E-014  7.33840E-014  5.48626E-014  4.02240E-014
  2.88421E-014  2.01905E-014  1.37837E-014  9.17006E-015  5.94250E-015  3.74992E-015
  2.30377E-015  1.37772E-015  8.01941E-016  4.54311E-016  2.50480E-016  1.34395E-016
  7.01739E-017  3.56565E-017  1.76306E-017  8.48313E-018  3.97192E-018  1.80966E-018
  8.02313E-019  3.46128E-019  1.45303E-019  5.93545E-020
 -8.53878E-010 -1.39364E-009 -2.21534E-009 -3.43065E-009 -5.17745E-009 -7.61873E-009
 -1.09394E-008 -1.53429E-008 -2.10527E-008 -2.83271E-008 -3.75074E-008  4.91308E-008
  6.41732E-008  8.45424E-008  1.14056E-007  1.60331E-007  2.38338E-007  3.76814E-007
  6.29237E-007 -1.09141E-006 -1.92745E-006 -3.40430E-006 -5.93189E-006 -1.01004E-005
 -1.67004E-005 -2.67081E-005 -4.12181E-005 -6.13155E-005 -8.78945E-005 -1.21444E-004
 -1.61835E-004 -2.08136E-004 -2.58503E-004 -3.10166E-004 -3.59561E-004 -4.02659E-004
 -4.35467E-004 -4.54667E-004 -4.58227E-004 -4.45817E-004 -4.18885E-004 -3.80370E-004
 -3.34137E-004 -2.84308E-004 -2.34664E-004 -1.88225E-004 -1.47043E-004 -1.12189E-004
  8.38797E-005  6.16996E-005  4.48407E-005  3.23315E-005  2.32092E-005  1.66266E-005
  1.18980E-005  8.50136E-006  6.05589E-006  4.29091E-006  3.01610E-006 -2.09736E-006
 -1.43906E-006 -9.71842E-007 -6.44575E-007 -4.19068E-007 -2.66652E-007 -1.65851E-007
 -1.00750E-007 -5.97558E-008 -3.46129E-008 -1.96011E-008 -1.08749E-008  5.93164E-009
  3.19680E-009  1.71372E-009  9.20961E-010  5.00027E-010  2.75922E-010  1.55134E-010
  8.87373E-011  5.14122E-011  3.00134E-011  1.75879E-011  1.03404E-011  6.12353E-012
  3.68540E-012  2.28354E-012  1.47673E-012  1.00555E-012  7.20484E-013  5.37676E-013
  4.11552E-013  3.18193E-013  2.45449E-013  1.87251E-013  1.40459E-013  1.03209E-013
  7.41147E-014  5.19357E-014  3.54808E-014  2.36168E-014  1.53101E-014  9.66380E-015
  5.93817E-015  3.55172E-015  2.06761E-015  1.17143E-015  6.45898E-016  3.46574E-016
  1.80968E-016  9.19554E-017  4.54687E-017  2.18779E-017  1.02436E-017  4.66711E-018
  2.06915E-018  8.92649E-019  3.74724E-019  1.53067E-019
 -8.39275E-010 -1.37209E-009 -2.18519E-009 -3.39130E-009 -5.13088E-009 -7.57227E-009
 -1.09102E-008 -1.53649E-008 -2.11876E-008 -2.86823E-008  3.82644E-008  5.05944E-008
  6.68586E-008  8.93363E-008  1.22520E-007  1.75282E-007  2.64942E-007  4.24620E-007
  7.15825E-007 -1.24867E-006 -2.21178E-006 -3.91225E-006 -6.82221E-006 -1.16226E-005
 -1.92283E-005 -3.07727E-005 -4.75343E-005 -7.07929E-005 -1.01624E-004 -1.40650E-004
 -1.87791E-004 -2.42033E-004 -3.01270E-004 -3.62264E-004 -4.20777E-004 -4.71958E-004
 -5.10975E-004 -5.33818E-004 -5.38073E-004 -5.23435E-004 -4.91770E-004 -4.46712E-004
 -3.92921E-004 -3.35257E-004 -2.78063E-004 -2.24713E-004 -1.77420E-004  1.37280E-004
  1.04452E-004  7.84302E-005  5.83142E-005  4.30547E-005  3.16275E-005  2.31361E-005
  1.68512E-005  1.22088E-005  8.78517E-006  6.26713E-006 -4.42347E-006 -3.08286E-006
 -2.11726E-006 -1.43020E-006 -9.48528E-007 -6.16658E-007 -3.92465E-007 -2.44277E-007
 -1.48608E-007 -8.83634E-008 -5.13920E-008 -2.92864E-008  1.64021E-008  9.06938E-009
  4.98192E-009  2.73904E-009  1.51887E-009  8.54799E-010  4.89714E-010  2.85324E-010
  1.68351E-010  1.00036E-010  5.95788E-011  3.54887E-011  2.11787E-011  1.27437E-011
  7.81777E-012  4.95887E-012  3.29455E-012  2.30651E-012  1.69458E-012  1.29022E-012
  1.00207E-012  7.82519E-013  6.07617E-013  4.65553E-013  3.50211E-013  2.57823E-013
  1.85383E-013  1.30024E-013  8.88852E-014  5.91913E-014  3.83850E-014  2.42348E-014
  1.48945E-014  8.90993E-015  5.18742E-015  2.93924E-015  1.62073E-015  8.69685E-016
  4.54134E-016  2.30765E-016  1.14107E-016  5.49048E-017  2.57074E-017  1.17126E-017
  5.19273E-018  2.24017E-018  9.40383E-019  3.84120E-019
 -8.05331E-010 -1.31943E-009 -2.10650E-009 -3.27844E-009 -4.97645E-009 -7.37261E-009
 -1.06707E-008 -1.51090E-008 -2.09705E-008  2.86131E-008  3.85407E-008  5.15595E-008
  6.90971E-008  9.38408E-008  1.30989E-007  1.90658E-007  2.92388E-007  4.73265E-007
  8.01823E-007 -1.40036E-006 -2.47797E-006 -4.37485E-006 -7.61407E-006 -1.29509E-005
 -2.14016E-005 -3.42295E-005 -5.28666E-005 -7.87582E-005 -1.13138E-004 -1.56756E-004
 -2.09586E-004 -2.70562E-004 -3.37375E-004 -4.06391E-004 -4.72798E-004 -5.31033E-004
 -5.75538E-004 -6.01720E-004 -6.06865E-004 -5.90732E-004 -5.55594E-004 -5.05705E-004
 -4.46403E-004 -3.83117E-004 -3.20573E-004  2.62313E-004  2.10559E-004  1.66321E-004
  1.29659E-004  9.99997E-005  7.64342E-005  5.79514E-005  4.35907E-005  3.25159E-005
  2.40352E-005  1.75898E-005  1.27330E-005 -9.10818E-006 -6.43128E-006 -4.47733E-006
 -3.06929E-006 -2.06901E-006 -1.36960E-006 -8.89155E-007 -5.65511E-007 -3.52090E-007
 -2.14535E-007 -1.27983E-007 -7.48518E-008  4.30298E-008  2.44133E-008  1.37485E-008
  7.73966E-009  4.38819E-009  2.52177E-009  1.47392E-009  8.75750E-010  5.26875E-010
  3.19123E-010  1.93535E-010  1.17120E-010  7.07149E-011  4.27707E-011  2.61389E-011
  1.63495E-011  1.06198E-011  7.24545E-012  5.20720E-012  3.91345E-012  3.03227E-012
  2.38457E-012  1.87784E-012  1.46624E-012  1.12754E-012  8.50250E-013  6.26981E-013
  4.51334E-013  3.16811E-013  2.16699E-013  1.44367E-013  9.36503E-014  5.91412E-014
  3.63542E-014  2.17501E-014  1.26644E-014  7.17636E-015  3.95736E-015  2.12363E-015
  1.10896E-015  5.63527E-016  2.78655E-016  1.34082E-016  6.27797E-017  2.86033E-017
  1.26810E-017  5.47059E-018  2.29642E-018  9.38006E-019
 -7.55349E-010 -1.24101E-009 -1.98771E-009 -3.10510E-009 -4.73379E-009 -7.04876E-009
 -1.02632E-008 -1.46358E-008  2.04875E-008  2.82414E-008  3.85099E-008  5.22746E-008
  7.12459E-008  9.85698E-008  1.40193E-007  2.07463E-007  3.21964E-007  5.24174E-007
  8.88243E-007 -1.54565E-006 -2.72025E-006 -4.77525E-006 -8.26839E-006 -1.40047E-005
 -2.30685E-005 -3.68104E-005 -5.67664E-005 -8.44968E-005 -1.21349E-004 -1.68165E-004
 -2.24970E-004 -2.90672E-004 -3.62826E-004 -4.37536E-004 -5.09593E-004 -5.72954E-004
 -6.21582E-004 -6.50523E-004 -6.56923E-004 -6.40662E-004 -6.04360E-004 -5.52730E-004
 -4.91536E-004 -4.26487E-004  3.62371E-004  3.02600E-004  2.49140E-004  2.02737E-004
  1.63280E-004  1.30179E-004  1.02671E-004  8.00022E-005  6.15074E-005  4.66101E-005
  3.47954E-005  2.55863E-005 -1.85353E-005 -1.32306E-005 -9.30562E-006 -6.44736E-006
 -4.39777E-006 -2.95076E-006 -1.94562E-006 -1.25944E-006 -7.99715E-007 -4.97884E-007
 -3.03954E-007 -1.82135E-007  1.07351E-007  6.24599E-008  3.60602E-008  2.07949E-008
  1.20650E-008  7.08763E-009  4.23146E-009  2.56720E-009  1.57688E-009  9.74929E-010
  6.03095E-010  3.71647E-010  2.27775E-010  1.39115E-010  8.51955E-011  5.28755E-011
  3.37295E-011  2.24341E-011  1.57022E-011  1.15611E-011  8.86526E-012  6.97347E-012
  5.54197E-012  4.39519E-012  3.44787E-012  2.65964E-012  2.00976E-012  1.48414E-012
  1.06944E-012  7.51232E-013  5.14114E-013  3.42644E-013  2.22337E-013  1.40440E-013
  8.63435E-014  5.16649E-014  3.00860E-014  1.70498E-014  9.40262E-015  5.04597E-015
  2.63511E-015  1.33909E-015  6.62171E-016  3.18624E-016  1.49187E-016  6.79718E-017
  3.01346E-017  1.29999E-017  5.45698E-018  2.22894E-018
 -6.93635E-010 -1.14383E-009 -1.83984E-009 -2.88825E-009 -4.42846E-009 -6.63848E-009
 -9.74252E-009  1.40239E-008  1.98504E-008  2.77269E-008  3.84006E-008  5.30702E-008
  7.37892E-008  1.04238E-007  1.51189E-007  2.27250E-007  3.55896E-007  5.80405E-007
  9.78982E-007  1.68889E-006 -2.94207E-006 -5.11290E-006 -8.77432E-006 -1.47517E-005
 -2.41561E-005 -3.83719E-005 -5.89763E-005 -8.75761E-005 -1.25567E-004 -1.73833E-004
 -2.32424E-004 -3.00244E-004 -3.74799E-004 -4.52094E-004 -5.26779E-004 -5.92662E-004
 -6.43589E-004 -6.74580E-004 -6.82877E-004 -6.68575E-004 -6.34562E-004 -5.85785E-004
  5.28098E-004  4.67060E-004  4.07055E-004  3.50875E-004  2.99793E-004  2.53964E-004
  2.12962E-004  1.76258E-004  1.43510E-004  1.14620E-004  8.96370E-005  6.85939E-005
  5.13872E-005 -3.77331E-005 -2.71994E-005 -1.92755E-005 -1.34446E-005 -9.23519E-006
 -6.24789E-006 -4.16160E-006 -2.72748E-006 -1.75772E-006 -1.11329E-006 -6.92950E-007
 -4.24145E-007  2.55728E-007  1.52343E-007  9.00875E-008  5.32049E-008  3.15986E-008
  1.89900E-008  1.15931E-008  7.19068E-009  4.51555E-009  2.85397E-009  1.80387E-009
  1.13431E-009  7.07647E-010  4.38121E-010  2.70274E-010  1.67493E-010  1.05563E-010
  6.86763E-011  4.67461E-011  3.35139E-011  2.52193E-011  1.96802E-011  1.56802E-011
  1.25718E-011  1.00294E-011  7.89865E-012  6.10898E-012  4.62459E-012  3.41941E-012
  2.46618E-012  1.73351E-012  1.18693E-012  7.91349E-013  5.13640E-013  3.24513E-013
  1.99547E-013  1.19418E-013  6.95479E-014  3.94163E-014  2.17388E-014  1.16668E-014
  6.09294E-015  3.09636E-015  1.53116E-015  7.36779E-016  3.44981E-016  1.57178E-016
  6.96833E-017  3.00608E-017  1.26184E-017  5.15396E-018
 -6.24952E-010 -1.03557E-009 -1.67504E-009 -2.64664E-009 -4.08873E-009  6.18354E-009
  9.16943E-009  1.33610E-008  1.91856E-008  2.72515E-008  3.84780E-008  5.43392E-008
  7.73177E-008  1.11747E-007  1.65363E-007  2.52148E-007  3.97441E-007  6.46869E-007
  1.08131E-006  1.84057E-006  3.15809E-006 -5.40745E-006 -9.15678E-006 -1.52211E-005
 -2.46942E-005 -3.89369E-005 -5.94981E-005 -8.79544E-005 -1.25673E-004 -1.73519E-004
 -2.31532E-004 -2.98626E-004 -3.72350E-004 -4.48797E-004 -5.22776E-004 -5.88333E-004
 -6.39639E-004 -6.72101E-004 -6.83368E-004 -6.73902E-004 -6.46830E-004  6.07125E-004
  5.60352E-004  5.11402E-004  4.63587E-004  4.18321E-004  3.75419E-004  3.33831E-004
  2.92518E-004  2.51118E-004  2.10191E-004  1.71009E-004  1.35079E-004 -1.03650E-004
 -7.74118E-005 -5.64264E-005 -4.02620E-005 -2.81996E-005 -1.94296E-005 -1.31877E-005
 -8.82378E-006 -5.82066E-006 -3.78467E-006 -2.42492E-006 -1.53093E-006  9.52830E-007
  5.85423E-007  3.56006E-007  2.15162E-007  1.29963E-007  7.89625E-008  4.85502E-008
  3.03259E-008  1.92499E-008  1.23747E-008  8.00759E-009  5.18039E-009  3.33093E-009
  2.12066E-009  1.33545E-009  8.33641E-010  5.18889E-010  3.25253E-010  2.08130E-010
  1.38038E-010  9.60471E-011  7.03896E-011  5.39959E-011  4.27724E-011  3.44471E-011
  2.78220E-011  2.23050E-011  1.76243E-011  1.36617E-011  1.03583E-011  7.66744E-012
  5.53447E-012  3.89261E-012  2.66647E-012  1.77841E-012  1.15462E-012  7.29635E-013
  4.48738E-013  2.68581E-013  1.56436E-013  8.86683E-014  4.89056E-014  2.62484E-014
  1.37087E-014  6.96684E-015  3.44524E-015  1.65784E-015  7.76258E-016  3.53677E-016
  1.56798E-016  6.76410E-017  2.83928E-017  1.15967E-017
 -5.53965E-010 -9.23797E-010 -1.50524E-009  2.39863E-009  3.74231E-009  5.72507E-009
  8.60422E-009  1.27350E-008  1.86211E-008  2.70041E-008  3.90252E-008  5.65134E-008
  8.25030E-008  1.22155E-007  1.84399E-007  2.84846E-007  4.50879E-007  7.30361E-007
  1.20596E-006  2.01751E-006  3.39455E-006  5.69946E-006  9.47780E-006 -1.55062E-005
 -2.48208E-005 -3.87049E-005 -5.86122E-005 -8.60146E-005 -1.22177E-004 -1.67879E-004
 -2.23116E-004 -2.86829E-004 -3.56698E-004 -4.29099E-004 -4.99298E-004 -5.61980E-004
 -6.12102E-004 -6.45909E-004 -6.61848E-004 -6.61000E-004  6.46835E-004  6.24263E-004
  5.98256E-004  5.72450E-004  5.48185E-004  5.24309E-004  4.97860E-004  4.65434E-004
  4.24753E-004  3.75755E-004 -3.20763E-004 -2.63699E-004 -2.08838E-004 -1.59662E-004
 -1.18239E-004 -8.51694E-005 -5.99282E-005 -4.13519E-005 -2.80687E-005 -1.87817E-005
 -1.24040E-005 -8.08990E-006 -5.21163E-006 -3.31700E-006 -2.08694E-006  1.29964E-006
  8.03001E-007  4.94098E-007  3.04335E-007  1.88784E-007  1.18624E-007  7.57927E-008
  4.92575E-008  3.24474E-008  2.15277E-008  1.42803E-008  9.40896E-009  6.12874E-009
 -3.93800E-009 -2.49773E-009  1.56985E-009  9.85104E-010  6.24280E-010  4.05410E-010
  2.73867E-010  1.94468E-010  1.45339E-010  1.13352E-010  9.09293E-011  7.38865E-011
 -6.00397E-011 -4.83312E-011 -3.82953E-011 -2.97422E-011  2.25814E-011  1.67319E-011
  1.20862E-011  8.50547E-012  5.82882E-012  3.88885E-012  2.52548E-012  1.59626E-012
  9.81892E-013  5.87769E-013  3.42389E-013  1.94084E-013  1.07057E-013  5.74628E-014
  3.00126E-014  1.52532E-014  7.54324E-015  3.62988E-015  1.69966E-015  7.74402E-016
  3.43322E-016  1.48104E-016  6.21672E-017  2.53910E-017
 -4.84773E-010 -8.15131E-010  1.34089E-009  2.16033E-009  3.41361E-009  5.29948E-009
  8.10081E-009  1.22257E-008  1.82762E-008  2.71661E-008  4.03234E-008  6.00393E-008
  9.00656E-008  1.36639E-007  2.10227E-007  3.28507E-007  5.21388E-007  8.39323E-007
  1.36666E-006  2.24204E-006  3.68767E-006  6.04751E-006  9.83136E-006  1.57559E-005
  2.47679E-005 -3.80286E-005 -5.68418E-005 -8.25118E-005 -1.16137E-004 -1.58359E-004
 -2.09103E-004 -2.67351E-004 -3.31005E-004 -3.96894E-004 -4.61014E-004 -5.19060E-004
 -5.67204E-004 -6.03007E-004  6.26168E-004  6.38812E-004  6.45074E-004  6.49968E-004
  6.57758E-004  6.70273E-004  6.85731E-004  6.98600E-004  7.00863E-004  6.84574E-004
 -6.44901E-004 -5.82248E-004 -5.02296E-004 -4.13990E-004 -3.26653E-004 -2.47632E-004
 -1.81202E-004 -1.28654E-004 -8.91028E-005 -6.04876E-005 -4.04053E-005 -2.66313E-005
 -1.73484E-005 -1.11804E-005 -7.13318E-006 -4.50943E-006  2.82883E-006  1.76518E-006
  1.09967E-006  6.87370E-007  4.33646E-007  2.77692E-007  1.81182E-007  1.20480E-007
  8.13488E-008  5.53960E-008  3.77417E-008  2.55363E-008  1.70626E-008 -1.12219E-008
 -7.26004E-009 -4.63035E-009  2.92696E-009  1.85033E-009  1.18475E-009  7.80160E-010
  5.36059E-010  3.87652E-010  2.94689E-010  2.33071E-010  1.88928E-010 -1.54646E-010
 -1.26293E-010 -1.02010E-010 -8.10172E-011 -6.30267E-011 -4.79098E-011 -3.55309E-011
 -2.56831E-011  1.80834E-011  1.23977E-011  8.27415E-012  5.37478E-012  3.39790E-012
  2.09049E-012  1.25157E-012  7.29155E-013  4.13367E-013  2.28033E-013  1.22405E-013
  6.39356E-014  3.24954E-014  1.60707E-014  7.73362E-015  3.62128E-015  1.64995E-015
  7.31490E-016  3.15553E-016  1.32453E-016  5.40969E-017
 -4.20577E-010  7.14742E-010  1.19014E-009  1.94436E-009  3.12176E-009  4.93560E-009
  7.70261E-009  1.18990E-008  1.82530E-008  2.78990E-008  4.26355E-008  6.53522E-008
  1.00737E-007  1.56432E-007  2.44924E-007  3.86616E-007  6.14768E-007  9.83366E-007
  1.57929E-006  2.54036E-006  4.08061E-006  6.52251E-006  1.03332E-005  1.61570E-005
  2.48307E-005  3.73653E-005  5.48766E-005 -7.84568E-005 -1.08992E-004 -1.46950E-004
 -1.92168E-004 -2.43693E-004 -2.99721E-004 -3.57680E-004 -4.14525E-004 -4.67263E-004
 -5.13681E-004  5.53126E-004  5.87109E-004  6.19417E-004  6.55498E-004  7.01035E-004
  7.59876E-004  8.31773E-004  9.10576E-004  9.83748E-004 -1.03421E-003 -1.04508E-003
 -1.00604E-003 -9.18125E-004 -7.93640E-004 -6.51201E-004 -5.09256E-004 -3.81487E-004
 -2.75280E-004 -1.92485E-004 -1.31199E-004 -8.76524E-005 -5.76557E-005 -3.74590E-005
 -2.40871E-005 -1.53499E-005 -9.70617E-006  6.10038E-006  3.82108E-006  2.39464E-006
  1.50937E-006  9.62798E-007  6.25253E-007  4.15065E-007  2.81764E-007  1.94827E-007
  1.36207E-007  9.54268E-008  6.64347E-008 -4.56524E-008 -3.08305E-008 -2.04237E-008
 -1.32811E-008 -8.50741E-009  5.40394E-009  3.43895E-009  2.22289E-009  1.48251E-009
  1.03428E-009  7.59922E-010  5.86071E-010  4.68929E-010  3.83371E-010 -3.15680E-010
 -2.58858E-010 -2.09676E-010 -1.66857E-010 -1.29992E-010 -9.89184E-011 -7.34192E-011
 -5.31034E-011 -3.74085E-011 -2.56568E-011  1.71287E-011  1.11295E-011  7.03751E-012
  4.33048E-012  2.59304E-012  1.51088E-012  8.56635E-013  4.72605E-013  2.53710E-013
  1.32528E-013  6.73617E-014  3.33155E-014  1.60328E-014  7.50758E-015  3.42071E-015
  1.51655E-015  6.54217E-016  2.74604E-016  1.12153E-016
  3.63522E-010  6.26082E-010  1.05842E-009  1.75910E-009  2.87965E-009  4.65317E-009
  7.44014E-009  1.18032E-008  1.86301E-008  2.93351E-008  4.61885E-008  7.28485E-008
  1.15210E-007  1.82742E-007  2.90575E-007  4.62720E-007  7.37004E-007  1.17250E-006
  1.86050E-006  2.94012E-006  4.61924E-006  7.20029E-006  1.11079E-005  1.69114E-005
  2.53316E-005  3.72171E-005  5.34779E-005  7.49710E-005  1.02345E-004  1.35872E-004
 -1.75295E-004 -2.19746E-004 -2.67775E-004 -3.17520E-004 -3.67066E-004 -4.14988E-004
  4.61035E-004  5.06827E-004  5.56340E-004  6.15875E-004  6.93234E-004  7.95928E-004
  9.28513E-004  1.08935E-003  1.26722E-003 -1.43908E-003 -1.57154E-003 -1.62935E-003
 -1.58982E-003 -1.45473E-003 -1.25018E-003 -1.01425E-003 -7.82039E-004 -5.77021E-004
 -4.10046E-004 -2.82391E-004 -1.89631E-004 -1.24886E-004 -8.10486E-005 -5.20134E-005
 -3.30821E-005 -2.08871E-005 -1.31144E-005  8.21096E-006  5.14785E-006  3.25055E-006
  2.08171E-006  1.36161E-006  9.14211E-007  6.30742E-007  4.45409E-007  3.19349E-007
  2.30149E-007  1.65100E-007 -1.16951E-007 -8.13489E-008 -5.53912E-008 -3.68972E-008
 -2.40885E-008 -1.54839E-008  9.87590E-009  6.32157E-009  4.12073E-009  2.77925E-009
  1.96473E-009  1.46309E-009  1.14192E-009  9.22326E-010  7.59248E-010 -6.28205E-010
 -5.16848E-010 -4.19628E-010 -3.34497E-010 -2.60917E-010 -1.98736E-010 -1.47615E-010
 -1.06831E-010 -7.52920E-011 -5.16592E-011 -3.44990E-011 -2.24219E-011  1.41813E-011
  8.72799E-012  5.22709E-012  3.04610E-012  1.72728E-012  9.53042E-013  5.11671E-013
  2.67299E-013  1.35872E-013  6.72028E-014  3.23422E-014  1.51452E-014  6.90082E-015
  3.05948E-015  1.31982E-015  5.53983E-016  2.26253E-016
  3.14701E-010  5.50891E-010  9.48446E-010  1.60878E-009  2.69383E-009  4.46254E-009
  7.33038E-009  1.19674E-008  1.94592E-008  3.15687E-008  5.11572E-008  8.28513E-008
  1.34076E-007  2.16632E-007  3.49054E-007  5.60074E-007  8.93650E-007  1.41610E-006
  2.22602E-006  3.46756E-006  5.34730E-006  8.15355E-006  1.22753E-005  1.82148E-005
  2.65837E-005  3.80737E-005  5.33906E-005  7.31527E-005  9.77635E-005  1.27289E-004
  1.61374E-004  1.99250E-004  2.39856E-004  2.82117E-004  3.25380E-004  3.69990E-004
  4.17979E-004  4.73726E-004  5.44403E-004  6.39890E-004  7.71824E-004  9.51582E-004
  1.18715E-003 -1.47850E-003 -1.81083E-003 -2.14649E-003 -2.42256E-003 -2.56540E-003
 -2.52394E-003 -2.30047E-003 -1.95090E-003 -1.55350E-003 -1.17399E-003 -8.49937E-004
 -5.93875E-004 -4.02944E-004 -2.67010E-004 -1.73758E-004 -1.11573E-004 -7.09382E-005
 -4.47606E-005 -2.80796E-005  1.75552E-005  1.09812E-005  6.91407E-006  4.41670E-006
  2.88735E-006  1.94544E-006  1.35482E-006  9.72159E-007  7.12698E-007  5.27784E-007
  3.90318E-007 -2.85498E-007 -2.05087E-007 -1.44047E-007 -9.87279E-008 -6.60548E-008
 -4.32609E-008 -2.78866E-008  1.78478E-008  1.14814E-008  7.53847E-009  5.13325E-009
  3.66926E-009  2.76288E-009  2.17731E-009  1.77195E-009  1.46668E-009 -1.21823E-009
 -1.00501E-009 -8.17551E-010 -6.52627E-010 -5.09624E-010 -3.88502E-010 -2.88763E-010
 -2.09097E-010 -1.47433E-010 -1.01195E-010 -6.76013E-011 -4.39480E-011 -2.78025E-011
  1.71148E-011  1.02517E-011  5.97513E-012  3.38864E-012  1.86994E-012  1.00404E-012
  5.24565E-013  2.66665E-013  1.31902E-013  6.34829E-014  2.97290E-014  1.35463E-014
  6.00585E-015  2.59086E-015  1.08749E-015  4.44138E-016
  2.74280E-010  4.89404E-010  8.60557E-010  1.49387E-009  2.56512E-009  4.36539E-009
  7.37722E-009  1.24008E-008  2.07618E-008  3.46477E-008  5.76439E-008  9.55686E-008
  1.57742E-007  2.58868E-007  4.21756E-007  6.81155E-007  1.08902E-006  1.72157E-006
  2.68846E-006  4.14414E-006  6.30114E-006  9.44365E-006  1.39384E-005  2.02368E-005
  2.88616E-005  4.03680E-005  5.52767E-005  7.39798E-005  9.66401E-005  1.23113E-004
  1.52939E-004  1.85437E-004  2.19954E-004  2.56243E-004  2.95004E-004  3.38524E-004
  3.91396E-004  4.61226E-004  5.59133E-004  6.99762E-004  9.00500E-004  1.17978E-003
 -1.55424E-003 -2.03276E-003 -2.60306E-003 -3.20954E-003 -3.73736E-003 -4.03544E-003
 -3.99114E-003 -3.60626E-003 -2.99895E-003 -2.32804E-003 -1.71398E-003 -1.21258E-003
 -8.31599E-004 -5.56058E-004 -3.64253E-004 -2.34862E-004 -1.49696E-004 -9.46188E-005
 -5.94330E-005 -3.71704E-005  2.32173E-005  1.45612E-005  9.24439E-006  6.00174E-006
  4.02444E-006  2.80430E-006  2.02924E-006  1.51292E-006  1.14778E-006  8.74238E-007
  6.60736E-007 -4.91120E-007 -3.56876E-007 -2.52676E-007 -1.74129E-007 -1.16934E-007
 -7.67870E-008 -4.96149E-008  3.18448E-008  2.05704E-008  1.35873E-008  9.32550E-009
  6.72644E-009  5.11029E-009  4.05832E-009  3.32255E-009  2.76213E-009 -2.30134E-009
 -1.90275E-009 -1.55036E-009 -1.23913E-009 -9.68548E-010 -7.38923E-010 -5.49566E-010
 -3.98155E-010 -2.80862E-010 -1.92849E-010 -1.28871E-010 -8.38031E-011 -5.30288E-011
 -3.26509E-011  1.95615E-011  1.14033E-011  6.46809E-012  3.56976E-012  1.91697E-012
  1.00163E-012  5.09231E-013  2.51904E-013  1.21246E-013  5.67823E-014  2.58743E-014
  1.14719E-014  4.94893E-015  2.07728E-015  8.48365E-016
  2.41718E-010  4.40695E-010  7.93209E-010  1.41190E-009  2.48964E-009  4.35598E-009
  7.57262E-009  1.30932E-008  2.25270E-008  3.85652E-008  6.56562E-008  1.11045E-007
  1.86331E-007  3.09731E-007  5.09266E-007  8.27098E-007  1.32525E-006  2.09285E-006
  3.25500E-006  4.98285E-006  7.50420E-006  1.11125E-005  1.61707E-005  2.31045E-005
  3.23778E-005  4.44436E-005  5.96703E-005  7.82500E-005  1.00116E-004  1.24907E-004
  1.52033E-004  1.80876E-004  2.11166E-004  2.43497E-004  2.79980E-004  3.24970E-004
  3.85860E-004  4.73872E-004  6.04738E-004  7.99031E-004  1.08206E-003 -1.48355E-003
 -2.03667E-003 -2.77155E-003 -3.69118E-003 -4.72150E-003 -5.66399E-003 -6.22729E-003
 -6.18078E-003 -5.52346E-003 -4.49018E-003 -3.38541E-003 -2.41945E-003 -1.66829E-003
 -1.12186E-003 -7.39745E-004 -4.79959E-004 -3.07483E-004 -1.95172E-004 -1.23063E-004
 -7.72178E-005 -4.83126E-005  3.02564E-005  1.90996E-005  1.22807E-005  8.14289E-006
  5.62626E-006  4.06650E-006  3.05856E-006  2.36410E-006  1.84919E-006  1.44293E-006
 -1.11067E-006 -8.36724E-007 -6.13931E-007 -4.37665E-007 -3.03050E-007 -2.04176E-007
 -1.34392E-007 -8.70113E-008  5.59788E-008  3.62812E-008  2.40810E-008  1.66329E-008
  1.20841E-008  9.24585E-009  7.38718E-009  6.07637E-009  5.06889E-009 -4.23377E-009
 -3.50684E-009 -2.86128E-009 -2.28933E-009 -1.79095E-009 -1.36731E-009 -1.01752E-009
 -7.37549E-010 -5.20496E-010 -3.57523E-010 -2.38992E-010 -1.55459E-010 -9.83970E-011
 -6.05994E-011 -3.63135E-011 -2.11729E-011  1.20116E-011  6.63029E-012  3.56099E-012
  1.86088E-012  9.46173E-013  4.68091E-013  2.25318E-013  1.05528E-013  4.80890E-014
  2.13220E-014  9.19839E-015  3.86099E-015  1.57683E-015
  2.16005E-010  4.03064E-010  7.43584E-010  1.35827E-009  2.46000E-009  4.42250E-009
  7.89791E-009  1.40152E-008  2.47088E-008  4.32498E-008  7.50834E-008  1.29110E-007
  2.19583E-007  3.68831E-007  6.11008E-007  9.97096E-007 -1.60128E-006 -2.52876E-006
 -3.92479E-006 -5.98435E-006  8.96130E-006  1.31743E-005  1.90056E-005  2.68863E-005
  3.72611E-005  5.05265E-005  6.69433E-005  8.65387E-005  1.09031E-004  1.33827E-004
  1.60164E-004  1.87427E-004  2.15666E-004  2.46288E-004  2.82833E-004  3.31814E-004
  4.03577E-004  5.13233E-004  6.81596E-004  9.36102E-004 -1.31194E-003 -1.85434E-003
 -2.62145E-003 -3.67882E-003 -5.06099E-003 -6.67879E-003 -8.21711E-003 -9.17148E-003
 -9.12469E-003 -8.06963E-003 -6.42363E-003 -4.71276E-003 -3.27447E-003 -2.20341E-003
 -1.45488E-003 -9.47737E-004 -6.10458E-004 -3.89645E-004 -2.47040E-004 -1.55870E-004
 -9.80038E-005  6.15368E-005  3.87721E-005  2.47323E-005  1.61801E-005  1.10103E-005
  7.87017E-006  5.91063E-006  4.61633E-006  3.68822E-006  2.96327E-006 -2.36051E-006
 -1.84530E-006 -1.40614E-006 -1.04040E-006 -7.46180E-007 -5.18898E-007 -3.50655E-007
 -2.31308E-007 -1.50029E-007  9.67110E-008  6.28499E-008  4.18764E-008  2.90700E-008
  2.12408E-008  1.63426E-008  1.31197E-008  1.08318E-008 -9.06071E-009 -7.58318E-009
 -6.29061E-009 -5.13858E-009 -4.11524E-009 -3.22183E-009 -2.46131E-009 -1.83266E-009
 -1.32904E-009 -9.38317E-010 -6.44762E-010 -4.31148E-010 -2.80538E-010 -1.77615E-010
 -1.09415E-010 -6.55812E-011 -3.82459E-011 -2.17016E-011  1.19812E-011  6.43589E-012
  3.36369E-012  1.71050E-012  8.46314E-013  4.07415E-013  1.90828E-013  8.69651E-014
  3.85607E-014  1.66357E-014  6.98288E-015  2.85181E-015
  1.95892E-010  3.74401E-010  7.08150E-010  1.32708E-009  2.46635E-009  4.54842E-009
  8.32509E-009  1.51190E-008  2.72246E-008  4.85577E-008  8.56757E-008  1.49332E-007
  2.56762E-007  4.34927E-007 -7.24940E-007 -1.18786E-006 -1.91198E-006 -3.02155E-006
 -4.68663E-006 -7.13334E-006 -1.06530E-005 -1.56070E-005 -2.24230E-005  3.15736E-005
  4.35315E-005  5.86909E-005  7.72600E-005  9.91434E-005  1.23859E-004  1.50559E-004
  1.78238E-004  2.06182E-004  2.34664E-004  2.65822E-004  3.04604E-004  3.59706E-004
  4.44510E-004  5.78128E-004  7.86686E-004 -1.10497E-003 -1.57912E-003 -2.27209E-003
 -3.27119E-003 -4.68441E-003 -6.58653E-003 -8.87627E-003 -1.11062E-002 -1.25194E-002
 -1.24725E-002 -1.09502E-002 -8.59032E-003 -6.18224E-003 -4.20910E-003 -2.78202E-003
 -1.81241E-003 -1.17055E-003 -7.50675E-004 -4.78616E-004 -3.03856E-004 -1.92310E-004
 -1.21460E-004  7.67392E-005  4.87960E-005  3.15757E-005  2.11146E-005  1.48131E-005
  1.09880E-005  8.57877E-006  6.94347E-006  5.71469E-006 -4.69937E-006 -3.81000E-006
 -3.01797E-006 -2.32251E-006 -1.73107E-006 -1.24830E-006 -8.71523E-007 -5.90628E-007
 -3.90411E-007 -2.53647E-007  1.63784E-007  1.06675E-007  7.12965E-008  4.96922E-008
  3.64746E-008  2.81884E-008  2.27159E-008  1.88107E-008 -1.57702E-008 -1.32206E-008
 -1.09811E-008 -8.97910E-009 -7.19684E-009 -5.63833E-009 -4.30997E-009 -3.21083E-009
 -2.32958E-009 -1.64539E-009 -1.13105E-009 -7.56592E-010 -4.92457E-010 -3.11878E-010
 -1.92178E-010 -1.15218E-010 -6.72093E-011 -3.81446E-011 -2.10634E-011  1.13166E-011
  5.91558E-012  3.00863E-012  1.48878E-012  7.16777E-013  3.35759E-013  1.53025E-013
  6.78556E-014  2.92751E-014  1.22886E-014  5.01868E-015
  1.80081E-010  3.52487E-010  6.83116E-010  1.31181E-009  2.49735E-009  4.71368E-009
  8.81807E-009  1.63387E-008  2.99540E-008  5.42688E-008  9.70333E-008  1.70994E-007
  2.96601E-007 -5.05831E-007 -8.47359E-007 -1.39329E-006 -2.24754E-006 -3.55589E-006
 -5.51725E-006 -8.39563E-006 -1.25308E-005 -1.83448E-005 -2.63371E-005 -3.70612E-005
 -5.10685E-005 -6.88118E-005 -9.05087E-005  1.15989E-004  1.44586E-004  1.75161E-004
  2.06378E-004  2.37288E-004  2.68235E-004  3.01963E-004  3.44752E-004  4.07457E-004
  5.06495E-004  6.64987E-004  9.14359E-004 -1.29672E-003 -1.86890E-003 -2.71001E-003
 -3.93189E-003 -5.67531E-003 -8.04269E-003 -1.09154E-002 -1.37317E-002 -1.55271E-002
 -1.54738E-002 -1.35508E-002 -1.05775E-002 -7.56097E-003 -5.10925E-003 -3.35322E-003
 -2.17235E-003 -1.39812E-003 -8.95581E-004 -5.71641E-004 -3.64024E-004 -2.31456E-004
 -1.47078E-004  9.36912E-005  6.02916E-005  3.97275E-005  2.72761E-005  1.98075E-005
  1.52769E-005  1.23896E-005  1.03626E-005  8.75464E-006 -7.34423E-006 -6.04427E-006
 -4.84211E-006 -3.75830E-006 -2.81950E-006 -2.04322E-006 -1.43177E-006 -9.72949E-007
 -6.44423E-007 -4.19348E-007  2.71202E-007  1.76976E-007  1.18591E-007  8.29314E-008
  6.11027E-008  4.73962E-008  3.83163E-008  3.18089E-008 -2.67181E-008 -2.24305E-008
 -1.86515E-008 -1.52647E-008 -1.22438E-008 -9.59846E-009 -7.34118E-009 -5.47174E-009
 -3.97174E-009 -2.80642E-009 -1.92990E-009 -1.29143E-009 -8.40864E-010 -5.32700E-010
 -3.28348E-010 -1.96913E-010 -1.14895E-010 -6.52248E-011 -3.60254E-011  1.93593E-011
  1.01216E-011  5.14867E-012  2.54813E-012  1.22696E-012  5.74804E-013  2.61994E-013
  1.16183E-013  5.01277E-014  2.10423E-014  8.59384E-015
  1.67356E-010  3.35204E-010  6.64762E-010  1.30583E-009  2.54088E-009  4.89568E-009
  9.33415E-009  1.75931E-008  3.27420E-008  6.00899E-008  1.08610E-007  1.93095E-007
 -3.37308E-007 -5.78404E-007 -9.72901E-007 -1.60443E-006 -2.59340E-006 -4.10865E-006
 -6.38085E-006 -9.71706E-006 -1.45149E-005 -2.12723E-005 -3.05861E-005 -4.31274E-005
 -5.95772E-005 -8.05086E-005 -1.06213E-004 -1.36496E-004 -1.70523E-004 -2.06828E-004
 -2.43636E-004 -2.79606E-004 -3.14966E-004  3.52892E-004  4.00873E-004  4.71856E-004
  5.85244E-004  7.68104E-004  1.05704E-003 -1.50111E-003 -2.16635E-003 -3.14312E-003
 -4.55458E-003 -6.54813E-003 -9.21914E-003 -1.24163E-002 -1.55139E-002 -1.74676E-002
 -1.73936E-002 -1.52736E-002 -1.19886E-002 -8.63012E-003 -5.87144E-003 -3.87326E-003
 -2.51704E-003 -1.62291E-003 -1.04139E-003 -6.66433E-004 -4.26016E-004 -2.72278E-004
 -1.74213E-004  1.12058E-004  7.31655E-005  4.92766E-005  3.48856E-005  2.63065E-005
  2.11100E-005  1.77488E-005  1.52887E-005 -1.32115E-005 -1.12722E-005 -9.39545E-006
 -7.59959E-006 -5.94240E-006 -4.48368E-006 -3.26369E-006 -2.29483E-006 -1.56347E-006
 -1.03758E-006 -6.76265E-007 -4.38021E-007  2.86351E-007  1.92337E-007  1.34906E-007
  9.97320E-008  7.76147E-008  6.29238E-008  5.23545E-008 -4.40503E-008 -3.70290E-008
 -3.08213E-008 -2.52448E-008 -2.02626E-008 -1.58939E-008 -1.21624E-008 -9.06955E-009
 -6.58615E-009 -4.65568E-009 -3.20285E-009 -2.14405E-009 -1.39652E-009 -8.85025E-010
 -5.45696E-010 -3.27362E-010 -1.91066E-010 -1.08497E-010 -5.99415E-011 -3.22189E-011
  1.68487E-011  8.57227E-012  4.24323E-012  2.04347E-012  9.57442E-013  4.36444E-013
  1.93560E-013  8.35172E-014  3.50597E-014  1.43189E-014
  1.56659E-010  3.20667E-010  6.49657E-010  1.30272E-009  2.58467E-009  5.07050E-009
  9.82608E-009  1.87889E-008  3.54058E-008  6.56686E-008  1.19738E-007 -2.14401E-007
 -3.76650E-007 -6.48707E-007 -1.09479E-006 -1.80989E-006 -2.93086E-006 -4.64984E-006
 -7.23025E-006 -1.10249E-005 -1.64948E-005 -2.42250E-005 -3.49285E-005 -4.94240E-005
 -6.85646E-005 -9.30980E-005 -1.23448E-004 -1.59446E-004 -2.00109E-004 -2.43610E-004
 -2.87642E-004 -3.30306E-004 -3.71516E-004  4.14688E-004  4.68353E-004  5.47434E-004
  6.74241E-004  8.79700E-004  1.20544E-003 -1.70701E-003 -2.45790E-003 -3.55392E-003
 -5.11441E-003 -7.26375E-003 -1.00518E-002 -1.32794E-002 -1.63146E-002 -1.81766E-002
 -1.80658E-002 -1.59768E-002 -1.27219E-002 -9.32769E-003 -6.46296E-003 -4.32645E-003
 -2.83896E-003 -1.84086E-003 -1.18543E-003 -7.60969E-004 -4.88242E-004 -3.13595E-004
  2.02082E-004  1.31411E-004  8.72867E-005  6.03199E-005  4.42064E-005  3.46894E-005
  2.89419E-005  2.51534E-005  2.22318E-005 -1.95826E-005 -1.69463E-005 -1.42754E-005
 -1.16410E-005 -9.16034E-006 -6.94630E-006 -5.07623E-006 -3.58039E-006 -2.44524E-006
 -1.62587E-006 -1.06139E-006 -6.88555E-007  4.50969E-007  3.03631E-007  2.13602E-007
  1.58430E-007  1.23690E-007  1.00553E-007  8.38445E-008 -7.06607E-008 -5.94705E-008
 -4.95467E-008 -4.06125E-008 -3.26175E-008 -2.55988E-008 -1.95984E-008 -1.46211E-008
 -1.06221E-008 -7.51175E-009 -5.16974E-009 -3.46208E-009 -2.25588E-009 -1.43016E-009
 -8.82140E-010 -5.29378E-010 -3.09077E-010 -1.75565E-010 -9.70227E-011 -5.21644E-011
 -2.72858E-011  1.38855E-011  6.87461E-012  3.31126E-012  1.55167E-012  7.07405E-013
  3.13760E-013  1.35391E-013  5.68384E-014  2.32144E-014
  1.47129E-010  3.07290E-010  6.34798E-010  1.29662E-009  2.61694E-009  5.21415E-009
  1.02449E-008  1.98268E-008  3.77476E-008  7.06178E-008 -1.29678E-007 -2.33531E-007
 -4.12119E-007 -7.12295E-007 -1.20533E-006 -1.99671E-006 -3.23851E-006 -5.14479E-006
 -8.01029E-006 -1.22326E-005 -1.83366E-005 -2.69977E-005 -3.90534E-005 -5.54855E-005
 -7.73451E-005 -1.05590E-004 -1.40819E-004 -1.82929E-004 -2.30814E-004 -2.82271E-004
 -3.34398E-004 -3.84620E-004 -4.32367E-004  4.81098E-004  5.40200E-004  6.26396E-004
  7.64751E-004  9.89901E-004  1.34830E-003 -1.90152E-003 -2.72922E-003 -3.92881E-003
 -5.60639E-003 -7.84572E-003 -1.06303E-002 -1.37082E-002 -1.64799E-002 -1.81084E-002
 -1.79522E-002 -1.60244E-002 -1.30022E-002 -9.76272E-003 -6.92404E-003 -4.72205E-003
 -3.13692E-003 -2.04847E-003 -1.32433E-003 -8.52479E-004 -5.48580E-004 -3.53891E-004
  2.29714E-004  1.51243E-004  1.02508E-004  7.29816E-005  5.55564E-005  4.54071E-005
  3.93088E-005  3.51859E-005 -3.17872E-005 -2.84469E-005 -2.49042E-005 -2.11621E-005
 -1.73726E-005 -1.37429E-005 -1.04654E-005 -7.67394E-006 -5.42744E-006 -3.71488E-006
 -2.47459E-006 -1.61811E-006 -1.05149E-006  6.90089E-007  4.65850E-007  3.28778E-007
  2.44718E-007  1.91704E-007  1.56295E-007  1.30616E-007 -1.10261E-007 -9.29126E-008
 -7.74786E-008 -6.35523E-008 -5.10706E-008 -4.01011E-008 -3.07150E-008 -2.29242E-008
 -1.66612E-008 -1.17872E-008 -8.11550E-009 -5.43701E-009 -3.54416E-009 -2.24780E-009
 -1.38701E-009 -8.32672E-010 -4.86333E-010 -2.76348E-010 -1.52769E-010 -8.21613E-011
 -4.29884E-011 -2.18819E-011  1.08360E-011  5.22034E-012  2.44668E-012  1.11559E-012
  4.94862E-013  2.13556E-013  8.96585E-014  3.66203E-014
  1.38102E-010  2.93812E-010  6.17692E-010  1.28243E-009  2.62706E-009  5.30426E-009
  1.05438E-008  2.06102E-008  3.95716E-008 -7.45506E-008 -1.37685E-007 -2.49091E-007
 -4.41170E-007 -7.64644E-007 -1.29669E-006 -2.15158E-006 -3.49427E-006 -5.55749E-006
 -8.66308E-006 -1.32481E-005 -1.98950E-005 -2.93629E-005 -4.26072E-005 -6.07683E-005
 -8.50943E-005 -1.16759E-004 -1.56550E-004 -2.04455E-004 -2.59268E-004 -3.18437E-004
 -3.78460E-004 -4.36051E-004 -4.90063E-004  5.43844E-004  6.07423E-004  6.99067E-004
  8.46286E-004  1.08706E-003  1.47218E-003 -2.06859E-003 -2.96110E-003 -4.24744E-003
 -6.01916E-003 -8.31913E-003 -1.10675E-002 -1.39669E-002  1.64583E-002  1.78499E-002
  1.76520E-002  1.58967E-002  1.31307E-002 -1.00808E-002 -7.30451E-003 -5.06658E-003
 -3.40385E-003 -2.23717E-003 -1.45128E-003 -9.36167E-004 -6.03820E-004 -3.91123E-004
  2.55917E-004  1.70973E-004  1.18691E-004  8.74302E-005  6.93146E-005  5.89775E-005
  5.28144E-005  4.84929E-005 -4.46086E-005 -4.04338E-005 -3.57253E-005 -3.05661E-005
 -2.52257E-005 -2.00391E-005 -1.53118E-005 -1.12590E-005 -7.98130E-006 -5.47350E-006
 -3.65231E-006 -2.39219E-006 -1.55745E-006  1.02457E-006  6.93773E-007  4.91465E-007
  3.67286E-007  2.88817E-007  2.36224E-007  1.97898E-007 -1.67355E-007 -1.41202E-007
 -1.17853E-007 -9.67345E-008 -7.77771E-008 -6.10987E-008 -4.68172E-008 -3.49559E-008
 -2.54156E-008 -1.79879E-008 -1.23898E-008 -8.30404E-009 -5.41536E-009 -3.43602E-009
 -2.12111E-009 -1.27391E-009 -7.44345E-010 -4.23120E-010 -2.33992E-010 -1.25887E-010
 -6.58873E-011 -3.35474E-011  1.66169E-011  8.00714E-012  3.75352E-012  1.71174E-012
  7.59400E-013  3.27750E-013  1.37611E-013  5.62089E-014
  1.29100E-010  2.79299E-010  5.96426E-010  1.25609E-009  2.60626E-009  5.32187E-009
  1.06823E-008  2.10541E-008 -4.07042E-008 -7.71217E-008 -1.43091E-007 -2.59823E-007
 -4.61502E-007 -8.01655E-007 -1.36174E-006 -2.26240E-006 -3.67795E-006 -5.85480E-006
 -9.13483E-006 -1.39848E-005 -2.10316E-005 -3.10997E-005 -4.52392E-005 -6.47205E-005
 -9.09565E-005 -1.25306E-004 -1.68724E-004 -2.21286E-004 -2.81717E-004 -3.47178E-004
 -4.13657E-004 -4.77229E-004 -5.36194E-004  5.93703E-004  6.60199E-004  7.55096E-004
  9.07786E-004  1.15882E-003  1.56229E-003 -2.18904E-003 -3.12750E-003 -4.47519E-003
 -6.31241E-003 -8.65187E-003 -1.13685E-002 -1.41351E-002 -1.64244E-002 -1.76487E-002
 -1.74251E-002 -1.57984E-002 -1.32243E-002 -1.03204E-002 -7.59706E-003 -5.33640E-003
 -3.61629E-003 -2.38924E-003 -1.55445E-003 -1.00461E-003 -6.49488E-004 -4.22709E-004
  2.79311E-004  1.89998E-004  1.35730E-004  1.03885E-004  8.59105E-005  7.59626E-005
  7.00960E-005 -6.57426E-005 -6.13575E-005 -5.61673E-005 -4.99727E-005 -4.29741E-005
 -3.56037E-005 -2.83702E-005 -2.17318E-005 -1.60130E-005 -1.13717E-005 -7.81115E-006
 -5.22028E-006 -3.42503E-006 -2.23459E-006  1.47417E-006  1.00190E-006  7.12915E-007
  5.35321E-007  4.22822E-007  3.47096E-007  2.91585E-007 -2.47066E-007 -2.08735E-007
 -1.74379E-007 -1.43224E-007 -1.15212E-007 -9.05421E-008 -6.94035E-008 -5.18384E-008
 -3.77044E-008 -2.66957E-008 -1.83950E-008 -1.23343E-008 -8.04720E-009 -5.10824E-009
 -3.15483E-009 -1.89561E-009 -1.10809E-009 -6.30159E-010 -3.48629E-010 -1.87632E-010
 -9.82380E-011 -5.00350E-011 -2.47907E-011  1.19488E-011  5.60247E-012  2.55538E-012
  1.13385E-012  4.89414E-013  2.05506E-013  8.39462E-014
  1.19819E-010  2.63143E-010  5.69724E-010  1.21482E-009  2.54835E-009  5.25325E-009
  1.06303E-008 -2.10950E-008 -4.10141E-008 -7.80678E-008 -1.45384E-007 -2.64760E-007
 -4.71341E-007 -8.20157E-007 -1.39495E-006 -2.31974E-006 -3.77379E-006 -6.01071E-006
 -9.38307E-006 -1.43737E-005 -2.16343E-005 -3.20267E-005 -4.66570E-005 -6.68741E-005
 -9.41936E-005 -1.30092E-004 -1.75633E-004 -2.30957E-004 -2.94747E-004 -3.63983E-004
 -4.34313E-004 -5.01375E-004 -5.63057E-004  6.22308E-004  6.89730E-004  7.85338E-004
  9.39532E-004  1.19416E-003  1.60475E-003 -2.24352E-003 -3.19949E-003 -4.56808E-003
 -6.42113E-003 -8.75341E-003 -1.14163E-002 -1.40722E-002 -1.62211E-002 -1.73420E-002
 -1.71153E-002 -1.55905E-002 -1.31649E-002 -1.03851E-002 -7.72592E-003 -5.47553E-003
 -3.73554E-003 -2.47955E-003 -1.61834E-003 -1.04867E-003 -6.80400E-004  4.45847E-004
  2.98507E-004  2.07762E-004  1.53572E-004  1.22600E-004  1.05786E-004  9.69143E-005
  9.17593E-005 -8.75494E-005 -8.26211E-005 -7.61799E-005 -6.81065E-005 -5.87661E-005
 -4.88075E-005 -3.89655E-005 -2.98941E-005 -2.20566E-005 -1.56827E-005 -1.07855E-005
 -7.21801E-006 -4.74399E-006 -3.10255E-006  2.05366E-006  1.40201E-006  1.00300E-006
  7.57431E-007  6.01386E-007  4.95779E-007  4.17798E-007 -3.54777E-007 -3.00166E-007
 -2.50995E-007 -2.06278E-007 -1.66005E-007 -1.30504E-007 -1.00066E-007 -7.47640E-008
 -5.43975E-008 -3.85291E-008 -2.65597E-008 -1.78167E-008 -1.16294E-008 -7.38572E-009
 -4.56363E-009 -2.74343E-009 -1.60447E-009 -9.12867E-010 -5.05258E-010 -2.72044E-010
 -1.42488E-010 -7.25981E-011 -3.59814E-011  1.73474E-011  8.13568E-012  3.71158E-012
  1.64714E-012  7.11068E-013  2.98609E-013  1.21985E-013
  1.10102E-010  2.45052E-010  5.36981E-010  1.15728E-009  2.45029E-009 -5.09147E-009
 -1.03725E-008 -2.06988E-008 -4.04295E-008 -7.72424E-008 -1.44275E-007 -2.63352E-007
 -4.69669E-007 -8.18325E-007 -1.39313E-006 -2.31817E-006 -3.77265E-006 -6.01008E-006
 -9.38288E-006 -1.43740E-005 -2.16360E-005 -3.20338E-005 -4.66799E-005 -6.69357E-005
 -9.43358E-005 -1.30382E-004 -1.76165E-004 -2.31841E-004 -2.96089E-004 -3.65835E-004
 -4.36630E-004 -5.03960E-004 -5.65541E-004  6.24163E-004  6.90317E-004  7.83940E-004
  9.35288E-004  1.18579E-003  1.58992E-003 -2.21773E-003 -3.15438E-003 -4.48918E-003
 -6.28535E-003 -8.52792E-003 -1.10631E-002 -1.35637E-002 -1.55655E-002 -1.66018E-002
 -1.63944E-002 -1.49897E-002 -1.27372E-002 -1.01251E-002 -7.59245E-003 -5.42048E-003
 -3.72145E-003 -2.48331E-003 -1.62820E-003 -1.05989E-003 -6.91931E-004  4.58145E-004
  3.12380E-004  2.23854E-004  1.72212E-004  1.43807E-004  1.29310E-004  1.22273E-004
  1.18265E-004 -1.14354E-004 -1.08788E-004 -1.00789E-004 -9.03663E-005 -7.81078E-005
 -6.49412E-005 -5.18831E-005 -3.98266E-005 -2.94006E-005 -2.09173E-005 -1.43972E-005
 -9.64644E-006 -6.35147E-006 -4.16526E-006  2.76820E-006  1.90009E-006  1.36819E-006
  1.04022E-006  8.30988E-007  6.88428E-007  5.82213E-007 -4.95577E-007 -4.19934E-007
 -3.51473E-007 -2.89020E-007 -2.32677E-007 -1.82966E-007 -1.40326E-007 -1.04870E-007
 -7.63250E-008 -5.40785E-008 -3.72933E-008 -2.50279E-008 -1.63441E-008 -1.03852E-008
 -6.42034E-009 -3.86162E-009 -2.25960E-009 -1.28626E-009 -7.12270E-010 -3.83680E-010
 -2.01045E-010 -1.02473E-010 -5.08057E-011 -2.45021E-011  1.14942E-011  5.24497E-012
  2.32807E-012  1.00518E-012  4.22166E-013  1.72474E-013
  9.99279E-011  2.25033E-010  4.98280E-010  1.08369E-009 -2.31253E-009 -4.83724E-009
 -9.90946E-009 -1.98659E-008 -3.89482E-008 -7.46366E-008 -1.39740E-007 -2.55544E-007
 -4.56372E-007 -7.95936E-007 -1.35588E-006 -2.25695E-006 -3.67330E-006 -5.85084E-006
 -9.13077E-006 -1.39796E-005 -2.10263E-005 -3.11027E-005 -4.52760E-005 -6.48495E-005
 -9.12880E-005 -1.26019E-004 -1.70072E-004 -2.23569E-004 -2.85214E-004 -3.52031E-004
 -4.19724E-004 -4.83950E-004 -5.42520E-004  5.98126E-004  6.60859E-004  7.49839E-004
  8.93920E-004  1.13223E-003  1.51547E-003 -2.10773E-003 -2.98542E-003 -4.22676E-003
 -5.88396E-003 -7.93647E-003 -1.02386E-002 -1.24930E-002 -1.42887E-002 -1.52200E-002
 -1.50474E-002 -1.38084E-002 -1.18004E-002 -9.44636E-003 -7.13729E-003 -5.13449E-003
 -3.55122E-003 -2.38652E-003 -1.57565E-003 -1.03351E-003 -6.81506E-004  4.58305E-004
  3.20341E-004  2.38067E-004  1.91646E-004  1.67609E-004  1.56638E-004  1.52205E-004
 -1.49756E-004 -1.46245E-004 -1.39876E-004 -1.29936E-004 -1.16624E-004 -1.00823E-004
 -8.38061E-005 -6.69262E-005 -5.13527E-005 -3.78993E-005 -2.69636E-005 -1.85663E-005
 -1.24523E-005 -8.21454E-006 -5.40419E-006  3.60892E-006  2.49340E-006  1.80941E-006
  1.38670E-006  1.11568E-006  9.29464E-007  7.89198E-007 -6.73524E-007 -5.71637E-007
 -4.78887E-007 -3.93994E-007 -3.17274E-007 -2.49531E-007 -1.91407E-007 -1.43071E-007
 -1.04152E-007 -7.38175E-008 -5.09246E-008 -3.41908E-008 -2.23387E-008 -1.42016E-008
 -8.78451E-009 -5.28654E-009 -3.09511E-009 -1.76283E-009 -9.76684E-010 -5.26374E-010
 -2.75943E-010 -1.40708E-010 -6.97895E-011 -3.36688E-011  1.57991E-011  7.21117E-012
  3.20148E-012  1.38251E-012  5.80719E-013  2.37271E-013
  8.93866E-011 -2.03362E-010 -4.54343E-010 -9.95792E-010 -2.13897E-009 -4.49896E-009
 -9.25880E-009 -1.86314E-008 -3.66393E-008 -7.03828E-008 -1.32026E-007 -2.41787E-007
 -4.32259E-007 -7.54414E-007 -1.28565E-006 -2.14025E-006 -3.48266E-006 -5.54438E-006
 -8.64531E-006 -1.32207E-005 -1.98538E-005 -2.93110E-005 -4.25688E-005 -6.08103E-005
 -8.53533E-005 -1.17466E-004 -1.58038E-004 -2.07121E-004 -2.63478E-004 -3.24360E-004
 -3.85859E-004 -4.44078E-004 -4.97145E-004  5.47695E-004  6.05129E-004  6.87055E-004
  8.19774E-004  1.03844E-003  1.38770E-003 -1.92250E-003 -2.70663E-003 -3.80318E-003
 -5.25099E-003 -7.02607E-003 -8.99956E-003 -1.09188E-002 -1.24418E-002 -1.32353E-002
 -1.31027E-002 -1.20708E-002 -1.03778E-002 -8.37043E-003 -6.37827E-003 -4.63011E-003
 -3.23249E-003 -2.19329E-003 -1.46271E-003 -9.70484E-004  6.49613E-004  4.46572E-004
  3.22482E-004  2.50375E-004  2.11755E-004  1.93813E-004  1.87509E-004  1.86380E-004
 -1.85825E-004 -1.82734E-004 -1.75317E-004 -1.62991E-004 -1.46223E-004 -1.26265E-004
 -1.04802E-004 -8.35695E-005 -6.40391E-005 -4.72144E-005 -3.35718E-005 -2.31173E-005
 -1.55183E-005 -1.02584E-005 -6.77396E-006  4.54980E-006  3.16812E-006  2.32026E-006
  1.79481E-006  1.45582E-006  1.22048E-006 -1.04085E-006 -8.90794E-007 -7.57293E-007
 -6.34982E-007 -5.22634E-007 -4.20933E-007 -3.31076E-007 -2.53969E-007 -1.89852E-007
 -1.38231E-007 -9.79960E-008 -6.76279E-008 -4.54245E-008 -2.96928E-008 -1.88870E-008
 -1.16894E-008 -7.03885E-009 -4.12348E-009 -2.34991E-009 -1.30269E-009 -7.02448E-010
 -3.68431E-010 -1.87956E-010 -9.32628E-011 -4.50098E-011  2.11277E-011  9.64596E-012
  4.28341E-012  1.85007E-012  7.77227E-013  3.17593E-013
 -7.86571E-011 -1.80536E-010 -4.06434E-010 -8.96607E-010 -1.93652E-009 -4.09182E-009
 -8.45273E-009 -1.70618E-008 -3.36356E-008 -6.47394E-008 -1.21624E-007 -2.22989E-007
 -3.98968E-007 -6.96649E-007 -1.18743E-006 -1.97652E-006 -3.21485E-006 -5.11394E-006
 -7.96439E-006 -1.21586E-005 -1.82174E-005 -2.68180E-005 -3.88131E-005 -5.52222E-005
 -7.71634E-005 -1.05690E-004 -1.41502E-004 -1.84568E-004 -2.33737E-004 -2.86592E-004
 -3.39771E-004 -3.90008E-004 -4.35882E-004  4.79948E-004  5.30667E-004  6.03586E-004
  7.21610E-004  9.14791E-004  1.22026E-003 -1.68220E-003 -2.34985E-003 -3.26954E-003
 -4.46623E-003 -5.91421E-003 -7.50628E-003 -9.04160E-003 -1.02543E-002 -1.08881E-002
 -1.07917E-002 -9.98236E-003 -8.63851E-003 -7.02667E-003 -5.40740E-003 -3.96842E-003
 -2.80325E-003 -1.92595E-003 -1.30197E-003 -8.77663E-004  5.99837E-004  4.24695E-004
  3.19482E-004  2.60801E-004  2.32138E-004  2.21725E-004  2.21018E-004 -2.23727E-004
 -2.25266E-004 -2.22513E-004 -2.13744E-004 -1.98582E-004 -1.77841E-004 -1.53218E-004
 -1.26862E-004 -1.00922E-004 -7.71756E-005 -5.68064E-005 -4.03501E-005 -2.77780E-005
 -1.86628E-005 -1.23664E-005 -8.20218E-006  5.54718E-006  3.89862E-006  2.88611E-006
  2.25643E-006  1.84707E-006  1.55925E-006 -1.33608E-006 -1.14684E-006 -9.76587E-007
 -8.19521E-007 -6.74723E-007 -5.43440E-007 -4.27398E-007 -3.27832E-007 -2.45064E-007
 -1.78446E-007 -1.26531E-007 -8.73463E-008 -5.86926E-008 -3.83842E-008 -2.44288E-008
 -1.51282E-008 -9.11516E-009 -5.34315E-009 -3.04687E-009 -1.69007E-009 -9.11862E-010
 -4.78526E-010 -2.44242E-010 -1.21246E-010 -5.85384E-011  2.74877E-011  1.25534E-011
  5.57588E-012  2.40880E-012  1.01211E-012  4.13619E-013
 -6.79781E-011 -1.57207E-010 -3.56207E-010 -7.90108E-010 -1.71432E-009 -3.63604E-009
 -7.53453E-009 -1.52466E-008 -3.01177E-008 -5.80599E-008 -1.09207E-007 -2.00399E-007
 -3.58760E-007 -6.26633E-007 -1.06812E-006 -1.77745E-006 -2.88928E-006 -4.59134E-006
 -7.13960E-006 -1.08763E-005 -1.62501E-005 -2.38361E-005 -3.43462E-005 -4.86160E-005
 -6.75417E-005 -9.19397E-005 -1.22313E-004 -1.58542E-004 -1.99601E-004 -2.43454E-004
 -2.87362E-004 -3.28759E-004 -3.66697E-004  4.03585E-004  4.46753E-004  5.09360E-004
  6.10477E-004  7.74592E-004  1.03100E-003 -1.41301E-003 -1.95580E-003 -2.68997E-003
 -3.62822E-003 -4.74499E-003 -5.95590E-003 -7.11115E-003 -8.01735E-003 -8.49060E-003
 -8.42206E-003 -7.82200E-003 -6.81606E-003 -5.59621E-003 -4.35533E-003 -3.23752E-003
 -2.31941E-003 -1.61818E-003 -1.11284E-003 -7.65833E-004  5.37904E-004  3.95433E-004
  3.12323E-004  2.69219E-004  2.51935E-004  2.49977E-004  2.55428E-004 -2.62240E-004
 -2.65890E-004 -2.63295E-004 -2.52864E-004 -2.34501E-004 -2.09441E-004 -1.79880E-004
 -1.48463E-004 -1.17750E-004 -8.98053E-005 -6.59636E-005 -4.67903E-005 -3.21992E-005
 -2.16542E-005 -1.43894E-005 -9.59483E-006  6.54268E-006  4.64878E-006  3.48437E-006
  2.75713E-006  2.27982E-006  1.93904E-006 -1.66985E-006 -1.43767E-006 -1.22623E-006
 -1.02973E-006 -8.47914E-007 -6.82840E-007 -5.36903E-007 -4.11736E-007 -3.07744E-007
 -2.24085E-007 -1.58910E-007 -1.09726E-007 -7.37582E-008 -4.82596E-008 -3.07305E-008
 -1.90421E-008 -1.14807E-008 -6.73422E-009 -3.84262E-009 -2.13283E-009 -1.15145E-009
 -6.04602E-010 -3.08756E-010 -1.53345E-010 -7.40679E-011 -3.47929E-011  1.58947E-011
  7.06192E-012  3.05144E-012  1.28235E-012  5.24122E-013
 -5.76161E-011 -1.34101E-010 -3.05509E-010 -6.80755E-010 -1.48267E-009 -3.15456E-009
 -6.55350E-009 -1.32887E-008 -2.62930E-008 -5.07511E-008 -9.55511E-008 -1.75459E-007
 -3.14244E-007 -5.48974E-007 -9.35670E-007 -1.55644E-006 -2.52817E-006 -4.01280E-006
 -6.22923E-006 -9.46674E-006 -1.40991E-005 -2.05966E-005 -2.95296E-005 -4.15515E-005
 -5.73421E-005 -7.74933E-005 -1.02326E-004 -1.31659E-004 -1.64607E-004 -1.99529E-004
 -2.34299E-004 -2.67019E-004 -2.97149E-004  3.26864E-004  3.62259E-004  4.14012E-004
  4.97331E-004  6.31305E-004  8.37952E-004 -1.14100E-003 -1.56368E-003 -2.12392E-003
 -2.82530E-003 -3.64411E-003 -4.51711E-003 -5.33875E-003 -5.97686E-003 -6.30772E-003
 -6.25837E-003 -5.83494E-003 -5.12100E-003 -4.24673E-003 -3.34626E-003 -2.52342E-003
 -1.83712E-003 -1.30483E-003 -9.16079E-004  6.46850E-004  4.70196E-004  3.61815E-004
  3.01927E-004  2.75166E-004  2.69734E-004  2.76472E-004 -2.88137E-004 -2.98963E-004
 -3.04527E-004 -3.01841E-004 -2.89511E-004 -2.67788E-004 -2.38374E-004 -2.03985E-004
 -1.67742E-004 -1.32585E-004 -1.00817E-004 -7.38770E-005 -5.23243E-005 -3.59950E-005
 -2.42378E-005 -1.61629E-005  1.08473E-005  7.46965E-006  5.37546E-006  4.08627E-006
  3.27679E-006  2.73926E-006  2.34832E-006 -2.03278E-006 -1.75545E-006 -1.49954E-006
 -1.25993E-006 -1.03743E-006 -8.35196E-007 -6.56427E-007 -5.03205E-007 -3.76008E-007
 -2.73757E-007 -1.94142E-007 -1.34079E-007 -9.01573E-008 -5.90156E-008 -3.76000E-008
 -2.33129E-008 -1.40648E-008 -8.25555E-009 -4.71392E-009 -2.61819E-009 -1.41438E-009
 -7.43114E-010 -3.79704E-010 -1.88678E-010 -9.11756E-011 -4.28462E-011  1.95805E-011
  8.70199E-012  3.76099E-012  1.58082E-012  6.46199E-013
 -4.78327E-011 -1.11935E-010 -2.56177E-010 -5.73007E-010 -1.25193E-009 -2.67052E-009
 -5.55956E-009 -1.12923E-008 -2.23725E-008 -4.32279E-008 -8.14486E-008 -1.49641E-007
 -2.68084E-007 -4.68371E-007 -7.98158E-007 -1.32710E-006 -2.15394E-006 -3.41457E-006
 -5.29102E-006 -8.02078E-006 -1.19056E-005 -1.73175E-005 -2.46965E-005 -3.45319E-005
 -4.73139E-005 -6.34432E-005 -8.30953E-005 -1.06057E-004 -1.31590E-004 -1.58424E-004
 -1.84982E-004 -2.09925E-004 -2.33016E-004  2.56117E-004  2.84080E-004  3.25212E-004
  3.91152E-004  4.96191E-004  6.56204E-004 -8.87278E-004 -1.20369E-003 -1.61443E-003
 -2.11750E-003 -2.69239E-003 -3.29357E-003 -3.85016E-003 -4.27659E-003 -4.49441E-003
 -4.45787E-003 -4.17099E-003 -3.68680E-003 -3.08903E-003 -2.46594E-003 -1.88831E-003
 -1.39896E-003 -1.01371E-003 -7.29032E-004  5.31025E-004  4.02392E-004  3.26463E-004
  2.88865E-004  2.77787E-004  2.83639E-004  2.98535E-004 -3.15892E-004 -3.30245E-004
 -3.37318E-004 -3.34276E-004 -3.19979E-004 -2.95061E-004 -2.61694E-004 -2.23072E-004
 -1.82735E-004 -1.43922E-004 -1.09100E-004 -7.97552E-005 -5.64068E-005 -3.88002E-005
 -2.61743E-005 -1.75323E-005  1.18593E-005  8.26213E-006  6.03380E-006  4.65975E-006
  3.79123E-006  3.20614E-006  2.77113E-006 -2.41129E-006 -2.08844E-006 -1.78642E-006
 -1.50150E-006 -1.23605E-006 -9.94580E-007 -7.81224E-007 -5.98540E-007 -4.47057E-007
 -3.25403E-007 -2.30752E-007 -1.59380E-007 -1.07200E-007 -7.02001E-008 -4.47491E-008
 -2.77623E-008 -1.67602E-008 -9.84446E-009 -5.62513E-009 -3.12645E-009 -1.69009E-009
 -8.88531E-010 -4.54273E-010 -2.25853E-010 -1.09192E-010 -5.13343E-011  2.34680E-011
  1.04328E-011  4.51018E-012  1.89608E-012  7.75179E-013
 -3.88555E-011 -9.13428E-011 -2.09848E-010 -4.70869E-010 -1.03146E-009 -2.20493E-009
 -4.59821E-009 -9.35250E-009 -1.85494E-008 -3.58708E-008 -6.76274E-008 -1.24298E-007
 -2.22728E-007 -3.89133E-007 -6.62989E-007 -1.10184E-006 -1.78689E-006 -2.82922E-006
 -4.37620E-006 -6.61761E-006 -9.79040E-006 -1.41801E-005 -2.01154E-005 -2.79491E-005
 -3.80186E-005 -5.05775E-005 -6.56984E-005 -8.31636E-005 -1.02382E-004 -1.22403E-004
 -1.42097E-004 -1.60562E-004 -1.77741E-004  1.95139E-004  2.16448E-004  2.47866E-004
  2.97952E-004  3.77013E-004  4.96100E-004 -6.65704E-004 -8.94054E-004 -1.18469E-003
 -1.53305E-003 -1.92251E-003 -2.32139E-003 -2.68385E-003 -2.95684E-003 -3.09306E-003
 -3.06551E-003 -2.87715E-003 -2.56050E-003 -2.16718E-003 -1.75272E-003 -1.36328E-003
 -1.02861E-003 -7.61807E-004  5.63216E-004  4.25637E-004  3.38618E-004  2.91203E-004
  2.73275E-004  2.75957E-004  2.91554E-004 -3.13316E-004 -3.35282E-004 -3.52310E-004
 -3.60328E-004 -3.56715E-004 -3.40628E-004 -3.13076E-004 -2.76644E-004 -2.34910E-004
 -1.91713E-004 -1.50473E-004 -1.13732E-004 -8.29599E-005 -5.86087E-005 -4.03326E-005
 -2.72802E-005 -1.83777E-005  1.25510E-005  8.86475E-006  6.58313E-006  5.17309E-006
  4.27434E-006  3.65814E-006  3.18794E-006 -2.78816E-006 -2.42152E-006 -2.07373E-006
 -1.74322E-006 -1.43440E-006 -1.15333E-006 -9.05191E-007 -6.93009E-007 -5.17314E-007
 -3.76394E-007 -2.66863E-007 -1.84325E-007 -1.24003E-007 -8.12334E-008 -5.18077E-008
 -3.21605E-008 -1.94282E-008 -1.14195E-008 -6.52978E-009 -3.63185E-009 -1.96465E-009
 -1.03355E-009 -5.28741E-010 -2.63023E-010 -1.27226E-010 -5.98388E-011 -2.73663E-011
  1.21697E-011  5.26237E-012  2.21275E-012  9.04777E-013
 -3.08556E-011 -7.28144E-011 -1.67816E-010 -3.77548E-010 -8.28828E-010 -1.77489E-009
 -3.70667E-009 -7.54770E-009 -1.49831E-008 -2.89937E-008 -5.46883E-008 -1.00547E-007
 -1.80196E-007 -3.14815E-007 -5.36250E-007 -8.90799E-007 -1.44354E-006 -2.28296E-006
 -3.52541E-006 -5.31879E-006 -7.84461E-006 -1.13166E-005 -1.59736E-005 -2.20624E-005
 -2.98062E-005 -3.93547E-005 -5.07180E-005 -6.36958E-005 -7.78316E-005 -9.24348E-005
 -1.06720E-004 -1.20097E-004 -1.32595E-004  1.45357E-004  1.61066E-004  1.84152E-004
  2.20668E-004  2.77788E-004  3.62975E-004 -4.82881E-004 -6.42005E-004 -8.41056E-004
 -1.07501E-003 -1.33117E-003 -1.58815E-003 -1.81712E-003 -1.98621E-003 -2.06796E-003
 -2.04727E-003 -1.92647E-003 -1.72505E-003 -1.47394E-003 -1.20699E-003 -9.53325E-004
 -7.32920E-004 -5.55862E-004  4.24184E-004  3.34641E-004  2.81243E-004  2.57020E-004
  2.54997E-004  2.68586E-004  2.91635E-004 -3.18374E-004 -3.43428E-004 -3.62018E-004
 -3.70344E-004 -3.66062E-004 -3.48634E-004 -3.19395E-004 -2.81231E-004 -2.37949E-004
 -1.93526E-004 -1.51427E-004 -1.14163E-004 -8.31318E-005 -5.87005E-005 -4.04467E-005
 -2.74618E-005 -1.86360E-005  1.28766E-005  9.24113E-006  6.99247E-006  5.59858E-006
  4.70070E-006  4.07175E-006 -3.57717E-006 -3.14378E-006 -2.73721E-006 -2.34620E-006
 -1.97206E-006 -1.62160E-006 -1.30261E-006 -1.02132E-006 -7.81197E-007 -5.82704E-007
 -4.23743E-007 -3.00340E-007 -2.07431E-007 -1.39564E-007 -9.14548E-008 -5.83527E-008
 -3.62437E-008 -2.19090E-008 -1.28867E-008 -7.37405E-009 -4.10439E-009 -2.22184E-009
 -1.16964E-009 -5.98736E-010 -2.98013E-010 -1.44225E-010 -6.78648E-011 -3.10489E-011
  1.38118E-011  5.97406E-012  2.51252E-012  1.02751E-012
  2.39354E-011 -5.66649E-011 -1.30943E-010 -2.95240E-010 -6.49306E-010 -1.39249E-009
 -2.91148E-009 -5.93405E-009 -1.17884E-008 -2.28241E-008 -4.30680E-008 -7.92020E-008
 -1.41957E-007 -2.47998E-007 -4.22347E-007 -7.01298E-007 -1.13569E-006 -1.79427E-006
 -2.76671E-006 -4.16568E-006 -6.12720E-006 -8.80796E-006 -1.23779E-005 -1.70059E-005
 -2.28352E-005 -2.99487E-005 -3.83249E-005 -4.77945E-005 -5.80170E-005 -6.85045E-005
 -7.87233E-005 -8.82911E-005 -9.72620E-005  1.06451E-004  1.17715E-004  1.34086E-004
  1.59677E-004  1.99309E-004  2.57878E-004 -3.39514E-004 -4.46593E-004 -5.78653E-004
 -7.31318E-004 -8.95451E-004 -1.05701E-003 -1.19822E-003 -1.30036E-003 -1.34789E-003
 -1.33270E-003 -1.25662E-003 -1.13125E-003 -9.74807E-004 -8.07539E-004 -6.47438E-004
 -5.07539E-004  3.95192E-004  3.12796E-004  2.59205E-004  2.31143E-004  2.24277E-004
  2.33855E-004  2.54999E-004 -2.82784E-004 -3.12279E-004 -3.38678E-004 -3.57618E-004
 -3.65650E-004 -3.60748E-004 -3.42666E-004 -3.12971E-004 -2.74693E-004 -2.31686E-004
 -1.87880E-004 -1.46637E-004 -1.10341E-004 -8.02695E-005 -5.67016E-005 -3.91642E-005
 -2.67338E-005  1.83119E-005  1.28314E-005  9.37909E-006  7.24438E-006  5.91553E-006
  5.04805E-006  4.42447E-006 -3.91701E-006 -3.45783E-006 -3.01715E-006 -2.58774E-006
 -2.17431E-006 -1.78627E-006 -1.43321E-006 -1.12237E-006 -8.57524E-007 -6.39040E-007
 -4.64384E-007 -3.28998E-007 -2.27177E-007 -1.52854E-007 -1.00186E-007 -6.39486E-008
 -3.97402E-008 -2.40375E-008 -1.41483E-008 -8.10180E-009 -4.51274E-009 -2.44463E-009
 -1.28780E-009 -6.59643E-010 -3.28522E-010 -1.59073E-010 -7.48861E-011 -3.42749E-011
  1.52520E-011  6.59875E-012  2.77583E-012  1.13536E-012
  1.81257E-011 -4.30260E-011 -9.96470E-011 -2.25087E-010 -4.95762E-010 -1.06450E-009
 -2.22788E-009 -4.54429E-009 -9.03300E-009 -1.74972E-008 -3.30270E-008 -6.07489E-008
 -1.08892E-007 -1.90227E-007 -3.23905E-007 -5.37655E-007 -8.70204E-007 -1.37368E-006
 -2.11563E-006 -3.18007E-006 -4.66701E-006 -6.68940E-006 -9.36650E-006 -1.28123E-005
 -1.71175E-005 -2.23259E-005 -2.84054E-005 -3.52231E-005 -4.25340E-005 -5.00022E-005
 -5.72711E-005 -6.40936E-005 -7.05147E-005  7.70787E-005  8.50073E-005  9.62849E-005
  1.13591E-004  1.40047E-004  1.78766E-004 -2.32267E-004 -3.01781E-004 -3.86557E-004
 -4.83275E-004 -5.85709E-004 -6.84911E-004 -7.70118E-004 -8.30487E-004 -8.57381E-004
 -8.46562E-004 -7.99453E-004 -7.22929E-004 -6.27657E-004 -5.25628E-004 -4.27795E-004
 -3.42480E-004  2.74795E-004  2.26880E-004  1.98576E-004  1.88182E-004  1.93048E-004
  2.09948E-004  2.35256E-004 -2.65015E-004 -2.95027E-004 -3.21059E-004 -3.39222E-004
 -3.46482E-004 -3.41157E-004 -3.23247E-004 -2.94433E-004 -2.57718E-004 -2.16811E-004
 -1.75421E-004 -1.36670E-004 -1.02734E-004 -7.47382E-005 -5.28809E-005 -3.66715E-005
 -2.52168E-005  1.74767E-005  1.24516E-005  9.29141E-006  7.33647E-006  6.11232E-006
  5.29955E-006  4.69700E-006 -4.18765E-006 -3.71129E-006 -3.24394E-006 -2.78305E-006
 -2.33695E-006 -1.91769E-006 -1.53653E-006 -1.20157E-006 -9.16832E-007 -6.82473E-007
 -4.95514E-007 -3.50839E-007 -2.42176E-007 -1.62932E-007 -1.06805E-007 -6.81957E-008
 -4.23996E-008 -2.56610E-008 -1.51139E-008 -8.66079E-009 -4.82757E-009 -2.61704E-009
 -1.37957E-009 -7.07102E-010 -3.52365E-010 -1.70709E-010 -8.04015E-011 -3.68140E-011
  1.63874E-011  7.09190E-012  2.98391E-012  1.22066E-012
  1.33925E-011 -3.18620E-011 -7.39285E-011 -1.67248E-010 -3.68832E-010 -7.92758E-010
 -1.66052E-009 -3.38924E-009 -6.74046E-009 -1.30615E-008 -2.46613E-008 -4.53694E-008
 -8.13314E-008 -1.42080E-007 -2.41897E-007 -4.01434E-007 -6.49467E-007 -1.02461E-006
 -1.57661E-006 -2.36690E-006 -3.46779E-006 -4.95966E-006 -6.92554E-006 -9.44227E-006
 -1.25678E-005 -1.63251E-005 -2.06843E-005 -2.55479E-005 -3.07464E-005 -3.60547E-005
 -4.12385E-005 -4.61364E-005 -5.07739E-005  5.54898E-005  6.10459E-005  6.86793E-005
  8.00589E-005  9.71211E-005  1.21779E-004 -1.55531E-004 -1.99007E-004 -2.51544E-004
 -3.10854E-004 -3.72920E-004 -4.32222E-004 -4.82379E-004 -5.17204E-004 -5.31958E-004
 -5.24492E-004 -4.95855E-004 -4.50132E-004 -3.93550E-004 -3.33166E-004 -2.75568E-004
  2.25963E-004  1.87775E-004  1.62687E-004  1.50942E-004  1.51716E-004  1.63412E-004
  1.83836E-004 -2.10275E-004 -2.39549E-004 -2.68118E-004 -2.92332E-004 -3.08827E-004
 -3.15021E-004 -3.09575E-004 -2.92670E-004 -2.65978E-004 -2.32318E-004 -1.95083E-004
 -1.57618E-004 -1.22704E-004 -9.22449E-005 -6.72026E-005 -4.77070E-005 -3.32845E-005
 -2.31140E-005  1.62540E-005  1.18070E-005  9.01238E-006  7.28062E-006  6.18704E-006
  5.44530E-006  4.87528E-006 -4.37342E-006 -3.88853E-006 -3.40309E-006 -2.91935E-006
 -2.44916E-006 -2.00697E-006 -1.60549E-006 -1.25346E-006 -9.54977E-007 -7.09933E-007
 -5.14906E-007 -3.64286E-007 -2.51336E-007 -1.69057E-007 -1.10823E-007 -7.07777E-008
 -4.40226E-008 -2.66575E-008 -1.57106E-008 -9.00882E-009 -5.02509E-009 -2.72603E-009
 -1.43800E-009 -7.37520E-010 -3.67739E-010 -1.78252E-010 -8.39930E-011 -3.84738E-011
 -1.71320E-011  7.41613E-012  3.12098E-012  1.27692E-012
  9.65057E-012 -2.30028E-011 -5.34557E-011 -1.21088E-010 -2.67316E-010 -5.75056E-010
 -1.20536E-009 -2.46160E-009 -4.89775E-009 -9.49402E-009 -1.79302E-008 -3.29923E-008
 -5.91505E-008 -1.03337E-007 -1.75932E-007 -2.91934E-007 -4.72215E-007 -7.44716E-007
 -1.14533E-006 -1.71815E-006 -2.51467E-006 -3.59160E-006 -5.00663E-006 -6.81213E-006
 -9.04637E-006 -1.17229E-005 -1.48197E-005 -1.82704E-005 -2.19631E-005 -2.57518E-005
 -2.94854E-005 -3.30579E-005 -3.64762E-005  3.99352E-005  4.38821E-005  4.90472E-005
  5.64182E-005  6.71398E-005  8.23357E-005 -1.02865E-004 -1.29046E-004 -1.60397E-004
 -1.95462E-004 -2.31781E-004 -2.66078E-004 -2.94676E-004 -3.14116E-004 -3.21849E-004
 -3.16825E-004 -2.99787E-004 -2.73160E-004 -2.40562E-004 -2.06109E-004  1.73713E-004
  1.46572E-004  1.26909E-004  1.15962E-004  1.14096E-004  1.20963E-004  1.35612E-004
  1.56546E-004 -1.81726E-004 -2.08609E-004 -2.34264E-004 -2.55628E-004 -2.69884E-004
 -2.74912E-004 -2.69687E-004 -2.54497E-004 -2.30900E-004 -2.01401E-004 -1.68964E-004
 -1.36471E-004 -1.06294E-004 -8.00398E-005 -5.85011E-005 -4.17607E-005 -2.93909E-005
 -2.06743E-005  1.47974E-005  1.09876E-005  8.59115E-006  7.10015E-006  6.14713E-006
  5.48326E-006 -4.95201E-006 -4.46455E-006 -3.97914E-006 -3.48466E-006 -2.98782E-006
 -2.50352E-006 -2.04814E-006 -1.63542E-006 -1.27447E-006 -9.69308E-007 -7.19490E-007
 -5.21181E-007 -3.68371E-007 -2.53987E-007 -1.70777E-007 -1.11940E-007 -7.15002E-008
 -4.44862E-008 -2.69509E-008 -1.58926E-008 -9.11905E-009 -5.09001E-009 -2.76312E-009
 -1.45853E-009 -7.48521E-010 -3.73440E-010 -1.81110E-010 -8.53788E-011 -3.91240E-011
 -1.74272E-011  7.54591E-012  3.17623E-012  1.29971E-012
  6.77963E-012  1.61852E-011 -3.76620E-011 -8.54044E-011 -1.88709E-010 -4.06255E-010
 -8.52055E-010 -1.74094E-009 -3.46527E-009 -6.71944E-009 -1.26936E-008 -2.33618E-008
 -4.18919E-008 -7.31966E-008 -1.24633E-007 -2.06828E-007 -3.34568E-007 -5.27633E-007
 -8.11402E-007 -1.21699E-006 -1.78064E-006 -2.54209E-006 -3.54163E-006 -4.81572E-006
 -6.39113E-006 -8.27819E-006 -1.04640E-005 -1.29077E-005 -1.55396E-005 -1.82690E-005
 -2.10012E-005  2.36668E-005  2.62603E-005  2.88828E-005  3.17780E-005  3.53498E-005
  4.01471E-005  4.68072E-005  5.59522E-005  6.80482E-005  8.32455E-005 -1.01232E-004
 -1.21137E-004 -1.41537E-004 -1.60571E-004 -1.76200E-004 -1.86553E-004 -1.90305E-004
 -1.86978E-004 -1.77082E-004 -1.62043E-004 -1.43945E-004 -1.25157E-004  1.07965E-004
  9.42938E-005  8.55595E-005  8.26361E-005  8.58895E-005  9.52186E-005  1.10068E-004
 -1.29409E-004 -1.51714E-004 -1.74978E-004 -1.96834E-004 -2.14791E-004 -2.26570E-004
 -2.30492E-004 -2.25797E-004 -2.12817E-004 -1.92911E-004 -1.68198E-004 -1.41144E-004
 -1.14127E-004 -8.90880E-005 -6.73336E-005 -4.94977E-005 -3.56347E-005 -2.53838E-005
  1.81507E-005  1.32646E-005  1.00890E-005  8.08358E-006  6.82585E-006  6.00779E-006
  5.41916E-006 -4.92742E-006 -4.45833E-006 -3.97916E-006 -3.48449E-006 -2.98469E-006
 -2.49689E-006 -2.03876E-006 -1.62454E-006 -1.26335E-006 -9.58969E-007 -7.10572E-007
 -5.13962E-007 -3.62845E-007 -2.49965E-007 -1.67984E-007 -1.10083E-007 -7.03150E-008
 -4.37587E-008 -2.65205E-008 -1.56468E-008 -8.98335E-009 -5.01746E-009 -2.72552E-009
 -1.43960E-009 -7.39254E-010 -3.69024E-010 -1.79059E-010 -8.44495E-011 -3.87129E-011
 -1.72495E-011  7.47087E-012  3.14524E-012  1.28720E-012
  4.64183E-012  1.10964E-011 -2.58494E-011 -5.86722E-011 -1.29742E-010 -2.79491E-010
 -5.86508E-010 -1.19892E-009 -2.38734E-009 -4.63086E-009 -8.75080E-009 -1.61101E-008
 -2.88968E-008 -5.05055E-008 -8.60238E-008 -1.42806E-007 -2.31093E-007 -3.64600E-007
 -5.60949E-007 -8.41777E-007 -1.23235E-006 -1.76046E-006 -2.45453E-006 -3.34067E-006
 -4.43901E-006 -5.75943E-006 -7.29739E-006 -9.03103E-006 -1.09209E-005  1.29142E-005
  1.49539E-005  1.69957E-005  1.90277E-005  2.10942E-005  2.33146E-005  2.58926E-005
  2.91085E-005  3.32883E-005  3.87487E-005  4.57206E-005  5.42634E-005  6.41860E-005
  7.50000E-005 -8.59246E-005 -9.59610E-005 -1.04034E-004 -1.09183E-004 -1.10756E-004
 -1.08566E-004 -1.02956E-004 -9.47554E-005 -8.51427E-005  7.54572E-005  6.70102E-005
  6.09412E-005  5.81372E-005  5.92037E-005  6.44587E-005  7.39199E-005  8.72689E-005
 -1.03800E-004 -1.22379E-004 -1.41465E-004 -1.59202E-004 -1.73635E-004 -1.82986E-004
 -1.85966E-004 -1.82031E-004 -1.71496E-004 -1.55481E-004 -1.35687E-004 -1.14075E-004
 -9.25224E-005 -7.25557E-005 -5.51987E-005 -4.09472E-005 -2.98430E-005 -2.16033E-005
  1.57629E-005  1.17955E-005  9.19920E-006  7.54444E-006  6.49165E-006  5.78983E-006
  5.26561E-006 -4.80903E-006 -4.35928E-006 -3.89144E-006 -3.40459E-006 -2.91156E-006
 -2.43074E-006 -1.98020E-006 -1.57412E-006 -1.22126E-006 -9.24968E-007 -6.84011E-007
 -4.93904E-007 -3.48202E-007 -2.39627E-007 -1.60922E-007 -1.05413E-007 -6.73245E-008
 -4.19026E-008 -2.54033E-008 -1.49943E-008 -8.61335E-009 -4.81365E-009 -2.61640E-009
 -1.38280E-009 -7.10499E-010 -3.54861E-010 -1.72270E-010 -8.12823E-011 -3.72746E-011
  1.66136E-011  7.19716E-012  3.03054E-012  1.24040E-012
  3.09668E-012  7.41117E-012  1.72811E-011 -3.92560E-011 -8.68674E-011 -1.87242E-010
 -3.93128E-010 -8.03990E-010 -1.60163E-009 -3.10806E-009 -5.87562E-009 -1.08216E-008
 -1.94199E-008 -3.39600E-008 -5.78781E-008 -9.61509E-008 -1.55727E-007 -2.45941E-007
 -3.78837E-007 -5.69290E-007 -8.34810E-007 -1.19490E-006 -1.66988E-006 -2.27912E-006
 -3.03875E-006 -3.95909E-006  5.04206E-006  6.27936E-006  7.65204E-006  9.13238E-006
  1.06887E-005  1.22933E-005  1.39329E-005  1.56198E-005  1.74015E-005  1.93658E-005
  2.16362E-005  2.43579E-005  2.76703E-005  3.16699E-005  3.63676E-005  4.16507E-005
  4.72603E-005  5.27966E-005  5.77587E-005  6.16193E-005 -6.39211E-005 -6.43751E-005
 -6.29349E-005 -5.98265E-005  5.55237E-005  5.06803E-005  4.60367E-005  4.23293E-005
  4.02221E-005  4.02650E-005  4.28712E-005  4.82972E-005  5.66084E-005 -6.76271E-005
 -8.08740E-005 -9.55279E-005 -1.10436E-004 -1.24199E-004 -1.35335E-004 -1.42508E-004
 -1.44760E-004 -1.41704E-004 -1.33605E-004 -1.21330E-004 -1.06178E-004 -8.96367E-005
 -7.31248E-005 -5.77968E-005 -4.44293E-005 -3.34035E-005 -2.47605E-005  1.82977E-005
  1.36733E-005  1.04961E-005  8.38814E-006  7.02108E-006  6.13049E-006  5.51698E-006
  5.04030E-006 -4.61056E-006 -4.17841E-006 -3.72509E-006 -3.25267E-006 -2.77508E-006
 -2.31078E-006 -1.87736E-006 -1.48828E-006 -1.15159E-006 -8.70010E-007 -6.41912E-007
 -4.62595E-007 -3.25600E-007 -2.23791E-007 -1.50152E-007 -9.83034E-008 -6.27675E-008
 -3.90663E-008 -2.36887E-008 -1.39873E-008 -8.03867E-009 -4.49489E-009 -2.44452E-009
 -1.29269E-009 -6.64561E-010 -3.32085E-010 -1.61287E-010 -7.61305E-011 -3.49239E-011
  1.55702E-011  6.74662E-012  2.84128E-012  1.16305E-012
  2.01254E-012  4.82134E-012  1.12518E-011 -2.55787E-011 -5.66383E-011 -1.22155E-010
 -2.56611E-010 -5.25072E-010 -1.04654E-009 -2.03197E-009 -3.84360E-009 -7.08375E-009
 -1.27218E-008 -2.22667E-008 -3.79894E-008 -6.31905E-008 -1.02499E-007 -1.62172E-007
 -2.50344E-007 -3.77171E-007 -5.54779E-007 -7.96956E-007 -1.11851E-006 -1.53430E-006
  2.05786E-006  2.69990E-006  3.46674E-006  4.35898E-006  5.37092E-006  6.49100E-006
  7.70365E-006  8.99258E-006  1.03452E-005  1.17575E-005  1.32383E-005  1.48118E-005
  1.65158E-005  1.83963E-005  2.04962E-005  2.28398E-005  2.54146E-005  2.81551E-005
  3.09332E-005  3.35617E-005  3.58139E-005  3.74583E-005  3.83046E-005  3.82482E-005
  3.73042E-005  3.56193E-005  3.34593E-005  3.11774E-005  2.91720E-005  2.78477E-005
  2.75852E-005  2.87218E-005  3.15359E-005  3.62233E-005  4.28610E-005 -5.13551E-005
 -6.13882E-005 -7.23842E-005 -8.35146E-005 -9.37636E-005 -1.02054E-004 -1.07413E-004
 -1.09150E-004 -1.06988E-004 -1.01122E-004 -9.21832E-005 -8.11110E-005 -6.89791E-005
 -5.68157E-005 -4.54605E-005 -3.54858E-005  2.71829E-005  2.05997E-005  1.56083E-005
  1.19767E-005  9.43171E-006  7.70297E-006  6.54931E-006  5.77101E-006  5.21310E-006
 -4.76375E-006 -4.34996E-006 -3.93158E-006 -3.49415E-006 -3.04107E-006 -2.58597E-006
 -2.14620E-006 -1.73796E-006 -1.37339E-006 -1.05946E-006 -7.98143E-007 -5.87377E-007
 -4.22347E-007 -2.96714E-007 -2.03635E-007 -1.36479E-007 -8.92862E-008 -5.69871E-008
 -3.54642E-008 -2.15067E-008 -1.27024E-008 -7.30312E-009 -4.08552E-009 -2.22302E-009
 -1.17617E-009 -6.04959E-010 -3.02442E-010 -1.46952E-010 -6.93897E-011 -3.18416E-011
  1.41996E-011  6.15390E-012  2.59201E-012  1.06110E-012
  1.27403E-012  3.05485E-012  7.13488E-012  1.62312E-011 -3.59639E-011 -7.76139E-011
 -1.63146E-010 -3.34041E-010 -6.66252E-010 -1.29459E-009 -2.45095E-009 -4.52172E-009
 -8.13042E-009 -1.42511E-008 -2.43558E-008 -4.05967E-008 -6.60139E-008 -1.04755E-007
 -1.62280E-007 -2.45512E-007 -3.62895E-007  5.24303E-007  7.40769E-007  1.02400E-006
  1.38564E-006  1.83645E-006  2.38522E-006  3.03788E-006  3.79669E-006  4.65990E-006
  5.62178E-006  6.67346E-006  7.80402E-006  9.00214E-006  1.02576E-005  1.15623E-005
  1.29107E-005  1.42988E-005  1.57213E-005  1.71676E-005  1.86160E-005  2.00287E-005
  2.13486E-005  2.25010E-005  2.34009E-005  2.39679E-005  2.41436E-005  2.39104E-005
  2.33042E-005  2.24184E-005  2.13984E-005  2.04286E-005  1.97159E-005  1.94761E-005
  1.99231E-005  2.12615E-005  2.36754E-005  2.73091E-005 -3.22343E-005 -3.84084E-005
 -4.56308E-005 -5.35150E-005 -6.14917E-005 -6.88548E-005 -7.48506E-005 -7.87964E-005
 -8.02025E-005 -7.88662E-005 -7.49112E-005 -6.87618E-005 -6.10580E-005 -5.25363E-005
 -4.39080E-005  3.57621E-005  2.85105E-005  2.23768E-005  1.74196E-005  1.35750E-005
  1.07029E-005  8.62740E-006  7.16669E-006  6.15135E-006  5.43508E-006  4.89969E-006
  4.45684E-006 -4.04719E-006 -3.63749E-006 -3.21575E-006 -2.78515E-006 -2.35770E-006
 -1.94854E-006 -1.57167E-006 -1.23736E-006 -9.51193E-007 -7.14275E-007 -5.24133E-007
 -3.75917E-007 -2.63533E-007 -1.80552E-007 -1.20852E-007 -7.89916E-008 -5.03888E-008
 -3.13502E-008 -1.90117E-008 -1.12309E-008 -6.45910E-009 -3.61481E-009 -1.96778E-009
 -1.04160E-009 -5.35986E-010 -2.68073E-010 -1.30302E-010 -6.15480E-011 -2.82510E-011
  1.26012E-011  5.46207E-012  2.30087E-012  9.41973E-013
  7.85544E-013  1.88516E-012  4.40639E-012  1.00315E-011  2.22434E-011 -4.80395E-011
 -1.01060E-010 -2.07102E-010 -4.13476E-010 -8.04342E-010 -1.52484E-009 -2.81762E-009
 -5.07590E-009 -8.91726E-009 -1.52814E-008 -2.55539E-008 -4.17131E-008 -6.64952E-008
 -1.03564E-007  1.57665E-007  2.34745E-007  3.42000E-007  4.87826E-007  6.81639E-007
  9.33547E-007  1.25385E-006  1.65241E-006  2.13784E-006  2.71669E-006  3.39258E-006
  4.16545E-006  5.03091E-006  5.97992E-006  6.99863E-006  8.06870E-006  9.16800E-006
  1.02717E-005  1.13537E-005  1.23880E-005  1.33501E-005  1.42171E-005  1.49675E-005
  1.55810E-005  1.60385E-005  1.63237E-005  1.64269E-005  1.63493E-005  1.61086E-005
  1.57421E-005  1.53078E-005  1.48819E-005  1.45551E-005  1.44289E-005  1.46128E-005
  1.52235E-005  1.63828E-005  1.82107E-005  2.08109E-005  2.42456E-005 -2.85039E-005
 -3.34692E-005 -3.88976E-005 -4.44177E-005 -4.95609E-005 -5.38204E-005 -5.67308E-005
 -5.79497E-005 -5.73213E-005 -5.49044E-005 -5.09572E-005  4.58845E-005  4.01620E-005
  3.42582E-005  2.85715E-005  2.33937E-005  1.88993E-005  1.51578E-005  1.21567E-005
  9.82839E-006  8.07369E-006  6.78029E-006  5.83574E-006  5.13644E-006  4.59386E-006
  4.13855E-006  3.72190E-006 -3.31548E-006 -2.90816E-006 -2.50158E-006 -2.10498E-006
 -1.73040E-006 -1.38899E-006 -1.08872E-006 -8.33561E-007 -6.23651E-007 -4.56136E-007
 -3.26217E-007 -2.28141E-007 -1.56000E-007 -1.04262E-007 -6.80746E-008 -4.33946E-008
 -2.69885E-008 -1.63648E-008 -9.66810E-009 -5.56161E-009 -3.11355E-009 -1.69555E-009
 -8.97861E-010 -4.62202E-010 -2.31256E-010 -1.12443E-010 -5.31279E-011 -2.43919E-011
  1.08819E-011  4.71747E-012  1.98737E-012  8.13654E-013
  4.71773E-013  1.13314E-012  2.65085E-012  6.04003E-012  1.34049E-011 -2.89791E-011
 -6.10298E-011 -1.25224E-010 -2.50375E-010 -4.87900E-010 -9.26836E-010 -1.71681E-009
 -3.10185E-009 -5.46825E-009 -9.40969E-009 -1.58121E-008 -2.59598E-008  4.16616E-008
  6.53928E-008  1.00447E-007  1.51079E-007  2.22635E-007  3.21619E-007  4.55702E-007
  6.33599E-007  8.64813E-007  1.15918E-006  1.52624E-006  1.97434E-006  2.50962E-006
  3.13486E-006  3.84825E-006  4.64232E-006  5.50321E-006  6.41045E-006  7.33752E-006
  8.25342E-006  9.12514E-006  9.92078E-006  1.06129E-005  1.11811E-005  1.16139E-005
  1.19092E-005  1.20733E-005  1.21197E-005  1.20677E-005  1.19410E-005  1.17676E-005
  1.15784E-005  1.14074E-005  1.12909E-005  1.12684E-005  1.13836E-005  1.16872E-005
  1.22397E-005  1.31119E-005  1.43815E-005  1.61227E-005  1.83891E-005  2.11903E-005
 -2.44688E-005 -2.80834E-005 -3.18070E-005 -3.53439E-005 -3.83658E-005 -4.05630E-005
 -4.16959E-005 -4.16378E-005  4.03944E-005  3.80988E-005  3.49811E-005  3.13255E-005
  2.74230E-005  2.35337E-005  1.98622E-005  1.65486E-005  1.36714E-005  1.12569E-005
  9.29189E-006  7.73490E-006  6.52663E-006  5.59849E-006  4.88030E-006  4.30704E-006
  3.82426E-006  3.39157E-006  2.98367E-006 -2.58901E-006 -2.20667E-006 -1.84232E-006
 -1.50426E-006 -1.20032E-006 -9.35893E-007 -7.13183E-007 -5.31350E-007 -3.87190E-007
 -2.76022E-007 -1.92517E-007 -1.31353E-007 -8.76398E-008 -5.71505E-008 -3.64002E-008
 -2.26272E-008 -1.37172E-008 -8.10386E-009 -4.66244E-009 -2.61081E-009 -1.42221E-009
 -7.53367E-010 -3.87948E-010 -1.94165E-010 -9.44351E-011 -4.46300E-011  2.04944E-011
  9.14442E-012  3.96464E-012  1.67031E-012  6.83848E-013
  2.76019E-013  6.63602E-013  1.55398E-012  3.54462E-012  7.87618E-012  1.70503E-011
 -3.59647E-011 -7.39318E-011 -1.48146E-010 -2.89444E-010 -5.51557E-010 -1.02546E-009
 -1.86093E-009 -3.29774E-009  5.70948E-009  9.66293E-009  1.59958E-008  2.59149E-008
  4.11158E-008  6.39216E-008  9.74349E-008  1.45693E-007  2.13801E-007  3.08025E-007
  4.35789E-007  6.05540E-007  8.26426E-007  1.10774E-006  1.45810E-006  1.88438E-006
  2.39046E-006  2.97583E-006  3.63434E-006  4.35328E-006  5.11305E-006  5.88776E-006
 -6.64692E-006 -7.35820E-006  7.99099E-006  8.52023E-006  8.92969E-006  9.21410E-006
  9.37964E-006  9.44261E-006  9.42692E-006  9.36065E-006  9.27266E-006  9.18967E-006
  9.13426E-006  9.12411E-006  9.17260E-006  9.29106E-006  9.49224E-006  9.79472E-006
  1.02269E-005  1.08292E-005  1.16524E-005  1.27516E-005  1.41735E-005  1.59414E-005
  1.80380E-005  2.03929E-005 -2.28787E-005 -2.53190E-005  2.75089E-005  2.92445E-005
  3.03558E-005  3.07334E-005  3.03440E-005  2.92313E-005  2.75028E-005  2.53083E-005
  2.28149E-005  2.01856E-005  1.75641E-005  1.50663E-005  1.27765E-005  1.07490E-005
  9.00932E-006  7.55806E-006  6.37517E-006  5.42521E-006  4.66386E-006  4.04456E-006
  3.52471E-006  3.07015E-006  2.65744E-006  2.27378E-006 -1.91504E-006 -1.58284E-006
 -1.28142E-006 -1.01505E-006 -7.86424E-007 -5.95966E-007 -4.41867E-007 -3.20629E-007
 -2.27748E-007 -1.58368E-007 -1.07789E-007 -7.17804E-008 -4.67420E-008 -2.97414E-008
 -1.84763E-008 -1.11971E-008 -6.61431E-009 -3.80566E-009 -2.13139E-009 -1.16131E-009
 -6.15325E-010 -3.16947E-010 -1.58669E-010 -7.71884E-011 -3.64861E-011  1.67571E-011
  7.47768E-012  3.24221E-012  1.36597E-012  5.59236E-013
  1.57377E-013  3.78817E-013  8.88254E-013  2.02911E-012  4.51643E-012  9.79662E-012
  2.07131E-011 -4.26982E-011 -8.58436E-011 -1.68381E-010 -3.22363E-010 -6.02653E-010
  1.10074E-009  1.96538E-009  3.43252E-009  5.86762E-009  9.82366E-009  1.61183E-008
  2.59334E-008  4.09374E-008  6.34297E-008  9.64975E-008  1.44170E-007  2.11543E-007
  3.04830E-007  4.31295E-007  5.99010E-007  8.16374E-007  1.09138E-006  1.43062E-006
  1.83806E-006  2.31376E-006  2.85266E-006 -3.44371E-006 -4.06957E-006 -4.70732E-006
 -5.33002E-006 -5.90941E-006 -6.41928E-006 -6.83903E-006 -7.15674E-006 -7.37108E-006
  7.49155E-006  7.53701E-006  7.53270E-006  7.50645E-006  7.48463E-006  7.48881E-006
  7.53349E-006  7.62539E-006  7.76465E-006  7.94751E-006  8.17051E-006  8.43522E-006
  8.75258E-006  9.14560E-006  9.64916E-006  1.03060E-005  1.11590E-005  1.22397E-005
  1.35572E-005  1.50874E-005  1.67680E-005  1.85011E-005  2.01624E-005  2.16178E-005
  2.27422E-005  2.34371E-005  2.36426E-005  2.33427E-005  2.25629E-005  2.13628E-005
  1.98261E-005  1.80502E-005  1.61368E-005  1.41841E-005  1.22801E-005  1.04971E-005
  8.88745E-006  7.48132E-006  6.28706E-006  5.29402E-006  4.47766E-006  3.80595E-006
  3.24561E-006  2.76728E-006  2.34852E-006  1.97482E-006  1.63861E-006 -1.33736E-006
 -1.07120E-006 -8.40895E-007 -6.46494E-007 -4.86695E-007 -3.58806E-007 -2.59096E-007
 -1.83286E-007 -1.27018E-007 -8.62142E-008 -5.72897E-008 -3.72458E-008 -2.36720E-008
 -1.46946E-008 -8.90129E-009 -5.25699E-009 -3.02457E-009 -1.69405E-009 -9.23159E-010
 -4.89227E-010 -2.52043E-010 -1.26200E-010 -6.14033E-011  2.90285E-011  1.33334E-011
  5.95023E-012  2.57999E-012  1.08695E-012  4.44980E-013
  8.75043E-014  2.10967E-013  4.95587E-013  1.13453E-012  2.53159E-012  5.50760E-012
  1.16857E-011 -2.41898E-011 -4.88733E-011 -9.64235E-011 -1.85865E-010 -3.50243E-010
  6.45615E-010  1.16491E-009  2.05883E-009  3.56644E-009  6.05901E-009  1.01007E-008
  1.65300E-008  2.65643E-008  4.19268E-008  6.49919E-008  9.89327E-008  1.47849E-007
  2.16837E-007  3.11955E-007  4.40031E-007  6.08262E-007  8.23577E-007  1.09176E-006
  1.41639E-006 -1.79770E-006 -2.23155E-006 -2.70868E-006 -3.21458E-006 -3.73011E-006
 -4.23298E-006 -4.70014E-006 -5.11066E-006 -5.44877E-006 -5.70642E-006 -5.88472E-006
 -5.99401E-006  6.05228E-006  6.08236E-006  6.10821E-006  6.15124E-006  6.22702E-006
  6.34337E-006  6.49983E-006  6.68905E-006  6.89962E-006  7.12017E-006  7.34399E-006
  7.57319E-006  7.82147E-006  8.11471E-006  8.48853E-006  8.98301E-006  9.63499E-006
  1.04691E-005  1.14898E-005  1.26753E-005  1.39762E-005  1.53191E-005  1.66137E-005
  1.77636E-005  1.86777E-005  1.92799E-005  1.95165E-005  1.93612E-005  1.88158E-005
  1.79098E-005  1.66971E-005  1.52509E-005  1.36563E-005  1.20022E-005  1.03717E-005
 -8.83470E-006 -7.44139E-006  6.22025E-006  5.17882E-006  4.30764E-006  3.58600E-006
  2.98806E-006  2.48819E-006  2.06452E-006  1.70073E-006  1.38598E-006  1.11379E-006
 -8.80469E-007 -6.83525E-007 -5.20585E-007 -3.88797E-007 -2.84706E-007 -2.04423E-007
 -1.43926E-007 -9.93545E-008 -6.72272E-008 -4.45640E-008 -2.89192E-008 -1.83554E-008
 -1.13839E-008 -6.89177E-009 -4.06884E-009 -2.34061E-009 -1.31094E-009 -7.14420E-010
 -3.78642E-010 -1.95094E-010 -9.76960E-011 -4.75390E-011  2.24758E-011  1.03241E-011
  4.60734E-012  1.99768E-012  8.41583E-013  3.44499E-013
  4.74987E-014  1.14777E-013  2.70346E-013  6.20843E-013  1.39051E-012  3.03847E-012
  6.48048E-012  1.34972E-011 -2.74663E-011 -5.46432E-011  1.06349E-010  2.02621E-010
  3.78169E-010  6.91875E-010  1.24158E-009  2.18658E-009  3.78077E-009  6.42011E-009
  1.07080E-008  1.75414E-008  2.82179E-008  4.45602E-008  6.90461E-008  1.04923E-007
  1.56279E-007  2.28021E-007  3.25723E-007  4.55299E-007  6.22467E-007 -8.32020E-007
 -1.08694E-006 -1.38747E-006 -1.73026E-006 -2.10784E-006 -2.50853E-006 -2.91706E-006
 -3.31585E-006 -3.68700E-006 -4.01465E-006 -4.28744E-006 -4.50045E-006 -4.65626E-006
 -4.76477E-006  4.84176E-006  4.90634E-006  4.97773E-006  5.07201E-006  5.19940E-006
  5.36266E-006  5.55686E-006  5.77077E-006 -5.98964E-006 -6.19899E-006 -6.38879E-006
  6.55732E-006  6.71381E-006  6.87928E-006  7.08515E-006  7.36951E-006  7.77143E-006
  8.32411E-006  9.04789E-006  9.94449E-006  1.09934E-005  1.21515E-005  1.33555E-005
  1.45273E-005  1.55815E-005  1.64335E-005  1.70083E-005  1.72485E-005  1.71208E-005
  1.66208E-005  1.57743E-005  1.46349E-005  1.32777E-005 -1.17899E-005 -1.02606E-005
 -8.76960E-006 -7.38016E-006 -6.13443E-006  5.05295E-006  4.13757E-006  3.37636E-006
  2.74941E-006  2.23410E-006  1.80902E-006  1.45628E-006  1.16220E-006  9.16905E-007
  7.13388E-007 -5.46356E-007 -4.11363E-007 -3.04265E-007 -2.21004E-007 -1.57614E-007
 -1.10351E-007 -7.58322E-008 -5.11255E-008 -3.37948E-008 -2.18838E-008 -1.38681E-008
 -8.59137E-009 -5.19730E-009 -3.06697E-009 -1.76380E-009 -9.87731E-010 -5.38255E-010
 -2.85275E-010 -1.46991E-010 -7.36103E-011 -3.58199E-011  1.69354E-011  7.77902E-012
  3.47144E-012  1.50508E-012  6.34002E-013  2.59496E-013
  2.52152E-014  6.11343E-014  1.44563E-013  3.33529E-013  7.51111E-013  1.65189E-012
  3.54981E-012  7.45835E-012  1.53312E-011  3.08538E-011  6.08327E-011  1.17586E-010
  2.22964E-010  4.14961E-010  7.58316E-010  1.36107E-009  2.39961E-009  4.15529E-009
  7.06579E-009  1.17938E-008  1.93136E-008  3.10127E-008  4.87992E-008  7.51979E-008
  1.13410E-007  1.67300E-007 -2.41277E-007 -3.40030E-007 -4.68097E-007 -6.29283E-007
 -8.25950E-007 -1.05829E-006 -1.32366E-006 -1.61621E-006 -1.92690E-006 -2.24398E-006
 -2.55413E-006 -2.84400E-006 -3.10214E-006 -3.32081E-006 -3.49747E-006 -3.63542E-006
 -3.74358E-006  3.83513E-006  3.92533E-006  4.02886E-006  4.15711E-006  4.31603E-006
  4.50487E-006  4.71619E-006  4.93723E-006 -5.15247E-006 -5.34703E-006 -5.51036E-006
 -5.63969E-006  5.74238E-006  5.83686E-006  5.95180E-006  6.12328E-006  6.39049E-006
  6.79012E-006  7.35037E-006  8.08533E-006  8.99051E-006  1.00403E-005  1.11876E-005
  1.23665E-005  1.34968E-005  1.44912E-005  1.52642E-005  1.57417E-005  1.58708E-005
  1.56269E-005 -1.50179E-005 -1.40839E-005 -1.28918E-005 -1.15258E-005 -1.00760E-005
 -8.62725E-006 -7.25018E-006 -5.99555E-006  4.89277E-006  3.95182E-006  3.16749E-006
  2.52460E-006  2.00310E-006  1.58213E-006  1.24271E-006  9.69004E-007  7.48498E-007
  5.71554E-007  4.30667E-007 -3.19775E-007 -2.33751E-007 -1.68116E-007 -1.18916E-007
 -8.26998E-008 -5.65221E-008 -3.79425E-008 -2.49964E-008 -1.61450E-008 -1.02119E-008
 -6.31765E-009 -3.81813E-009 -2.25163E-009 -1.29433E-009 -7.24627E-010 -3.94811E-010
 -2.09227E-010 -1.07799E-010 -5.39810E-011 -2.62667E-011  1.24180E-011  5.70367E-012
  2.54509E-012  1.10333E-012  4.64710E-013  1.90177E-013
  1.31265E-014  3.19813E-014  7.60622E-014  1.76678E-013  4.01036E-013  8.90100E-013
  1.93302E-012  4.11038E-012  8.56397E-012  1.74949E-011  3.50640E-011  6.89841E-011
  1.33275E-010  2.52910E-010  4.71445E-010  8.63176E-010  1.55185E-009  2.73845E-009
  4.74055E-009  8.04554E-009  1.33782E-008  2.17801E-008  3.46948E-008  5.40430E-008
 -8.22706E-008 -1.22340E-007 -1.77637E-007 -2.51763E-007 -3.48204E-007 -4.69875E-007
 -6.18578E-007 -7.94447E-007 -9.95470E-007 -1.21722E-006 -1.45291E-006 -1.69382E-006
 -1.93021E-006 -2.15252E-006 -2.35283E-006 -2.52621E-006 -2.67176E-006 -2.79306E-006
  2.89778E-006  2.99656E-006  3.10119E-006  3.22247E-006  3.36803E-006  3.54066E-006
  3.73744E-006  3.94987E-006 -4.16515E-006 -4.36851E-006 -4.54618E-006 -4.68856E-006
 -4.79318E-006 -4.86682E-006  4.92636E-006  4.99820E-006  5.11611E-006  5.31774E-006
  5.63997E-006  6.11370E-006  6.75853E-006  7.57807E-006  8.55646E-006  9.65663E-006
  1.08210E-005  1.19749E-005  1.30322E-005  1.39045E-005  1.45108E-005 -1.47885E-005
 -1.47022E-005 -1.42491E-005 -1.34597E-005 -1.23938E-005 -1.11307E-005 -9.75874E-006
 -8.36362E-006 -7.01879E-006 -5.77954E-006 -4.68073E-006  3.73787E-006  2.95068E-006
  2.30775E-006  1.79134E-006  1.38140E-006  1.05848E-006  8.05389E-007  6.07838E-007
  4.54367E-007  3.35918E-007  2.45313E-007  1.76781E-007 -1.25618E-007 -8.79671E-008
 -6.06735E-008 -4.11922E-008 -2.75056E-008 -1.80459E-008 -1.16189E-008 -7.33170E-009
 -4.52785E-009 -2.73298E-009 -1.61023E-009 -9.25039E-010 -5.17647E-010 -2.81948E-010
 -1.49382E-010 -7.69515E-011 -3.85284E-011  1.87452E-011  8.86099E-012  4.06937E-012
  1.81558E-012  7.86962E-013  3.31405E-013  1.35599E-013
  6.72760E-015  1.65078E-014  3.95872E-014  9.28383E-014  2.13058E-013  4.78820E-013
  1.05452E-012  2.27736E-012  4.82587E-012  1.00393E-011  2.05105E-011  4.11612E-011
  8.11442E-011  1.57116E-010  2.98708E-010  5.57361E-010  1.02010E-009  1.83016E-009
  3.21644E-009  5.53352E-009  9.31263E-009  1.53220E-008 -2.46307E-008 -3.86668E-008
 -5.92526E-008 -8.85987E-008 -1.29232E-007 -1.83841E-007 -2.55025E-007 -3.44950E-007
 -4.54953E-007 -5.85130E-007 -7.33998E-007 -8.98317E-007 -1.07316E-006 -1.25228E-006
 -1.42879E-006 -1.59611E-006 -1.74901E-006 -1.88462E-006 -2.00312E-006 -2.10797E-006
  2.20557E-006  2.30430E-006  2.41303E-006  2.53941E-006  2.68827E-006  2.86028E-006
  3.05135E-006 -3.25292E-006 -3.45315E-006 -3.63883E-006 -3.79803E-006 -3.92277E-006
 -4.01146E-006 -4.07077E-006  4.11631E-006  4.17228E-006  4.26969E-006  4.44349E-006
  4.72864E-006  5.15557E-006  5.74535E-006  6.50507E-006  7.42409E-006  8.47171E-006
  9.59693E-006  1.07307E-005 -1.17914E-005 -1.26923E-005 -1.33523E-005 -1.37059E-005
 -1.37131E-005 -1.33648E-005 -1.26852E-005 -1.17270E-005 -1.05638E-005 -9.27972E-006
 -7.95761E-006 -6.67040E-006 -5.47458E-006 -4.40757E-006 -3.48824E-006  2.71973E-006
  2.09364E-006  1.59435E-006  1.20295E-006  9.00205E-007  6.68407E-007  4.92366E-007
  3.59617E-007  2.60227E-007  1.86404E-007  1.32068E-007  9.24837E-008 -6.39690E-008
 -4.36720E-008 -2.94037E-008 -1.95037E-008 -1.27294E-008 -8.16296E-009 -5.13523E-009
 -3.16414E-009 -1.90663E-009 -1.12196E-009 -6.43951E-010 -3.60109E-010 -1.96043E-010
 -1.03827E-010 -5.34686E-011 -2.67641E-011  1.30186E-011  6.15277E-012  2.82509E-012
  1.26019E-012  5.46123E-013  2.29936E-013  9.40618E-014
  3.41343E-015  8.45985E-015  2.05210E-014  4.87529E-014  1.13520E-013  2.59241E-013
  5.80965E-013  1.27827E-012  2.76231E-012  5.86377E-012  1.22275E-011  2.50423E-011
  5.03549E-011  9.93635E-011  1.92297E-010  3.64744E-010  6.77594E-010  1.23200E-009
  2.19086E-009 -3.80805E-009 -6.46579E-009 -1.07188E-008 -1.73412E-008 -2.73688E-008
 -4.21251E-008 -6.32163E-008 -9.24783E-008 -1.31863E-007 -1.83255E-007 -2.48224E-007
 -3.27737E-007 -4.21868E-007 -5.29565E-007 -6.48539E-007 -7.75335E-007 -9.05623E-007
 -1.03472E-006 -1.15827E-006 -1.27301E-006 -1.37748E-006 -1.47247E-006  1.56114E-006
  1.64867E-006  1.74151E-006  1.84615E-006  1.96789E-006  2.10952E-006  2.27041E-006
  2.44611E-006 -2.62868E-006 -2.80769E-006 -2.97195E-006 -3.11163E-006 -3.22051E-006
 -3.29802E-006 -3.35075E-006  3.39305E-006  3.44674E-006  3.53969E-006  3.70337E-006
  3.96959E-006  4.36651E-006  4.91432E-006  5.62101E-006  6.47867E-006  7.46099E-006
 -8.52257E-006 -9.60069E-006 -1.06198E-005 -1.14988E-005 -1.21602E-005 -1.25406E-005
 -1.25993E-005 -1.23245E-005 -1.17352E-005 -1.08780E-005 -9.81967E-006 -8.63783E-006
 -7.41029E-006 -6.20655E-006 -5.08162E-006 -4.07316E-006 -3.20156E-006 -2.47218E-006
  1.87893E-006  1.40823E-006  1.04264E-006  7.63732E-007  5.54106E-007  3.98482E-007
  2.84145E-007  2.00910E-007  1.40834E-007  9.78401E-008  6.73338E-008  4.58790E-008
  3.09271E-008 -2.06058E-008 -1.35527E-008 -8.78616E-009 -5.60488E-009 -3.51185E-009
 -2.15730E-009 -1.29696E-009 -7.61897E-010 -4.36731E-010 -2.43991E-010 -1.32730E-010
 -7.02556E-011 -3.61632E-011  1.80949E-011  8.79890E-012  4.15727E-012  1.90834E-012
  8.51044E-013  3.68722E-013  1.55207E-013  6.34765E-014
  1.72672E-015  4.33747E-015  1.06805E-014  2.57967E-014  6.11515E-014  1.42337E-013
  3.25410E-013  7.30817E-013  1.61225E-012  3.49309E-012  7.42976E-012  1.55061E-011
  3.17342E-011  6.36430E-011  1.24987E-010  2.40191E-010  4.51371E-010 -8.28924E-010
 -1.48679E-009 -2.60321E-009 -4.44733E-009 -7.41058E-009 -1.20401E-008 -1.90684E-008
 -2.94322E-008 -4.42680E-008 -6.48747E-008 -9.26324E-008 -1.28873E-007 -1.74705E-007
 -2.30815E-007 -2.97265E-007 -3.73341E-007 -4.57483E-007 -5.47353E-007 -6.40058E-007
 -7.32530E-007 -8.22019E-007 -9.06634E-007 -9.85814E-007 -1.06063E-006  1.13382E-006
  1.20948E-006  1.29245E-006  1.38739E-006  1.49784E-006  1.62525E-006  1.76831E-006
 -1.92273E-006 -2.08153E-006 -2.23598E-006 -2.37696E-006 -2.49672E-006 -2.59073E-006
 -2.65929E-006 -2.70876E-006  2.75213E-006  2.80866E-006  2.90282E-006  3.06222E-006
  3.31482E-006  3.68558E-006  4.19263E-006  4.84345E-006  5.63154E-006 -6.53398E-006
 -7.51058E-006 -8.50531E-006 -9.45015E-006 -1.02715E-005 -1.08987E-005 -1.12730E-005
 -1.13559E-005 -1.11349E-005 -1.06253E-005 -9.86756E-006 -8.92103E-006 -7.85545E-006
 -6.74169E-006 -5.64375E-006 -4.61312E-006 -3.68591E-006 -2.88254E-006 -2.20959E-006
 -1.66278E-006  1.23045E-006  8.96873E-007  6.44994E-007  4.58352E-007  3.22285E-007
  2.24468E-007  1.54992E-007  1.06161E-007  7.21562E-008  4.86719E-008  3.25758E-008
  2.16216E-008  1.42184E-008 -9.25125E-009 -5.94560E-009 -3.76685E-009 -2.34762E-009
 -1.43623E-009 -8.60772E-010 -5.04467E-010 -2.88651E-010 -1.61043E-010 -8.75149E-011
 -4.62846E-011 -2.38089E-011  1.19068E-011  5.78729E-012  2.73330E-012  1.25426E-012
  5.59174E-013  2.42196E-013  1.01919E-013  4.16715E-014
  8.78017E-016  2.24335E-015  5.62620E-015  1.38561E-014  3.35189E-014  7.96538E-014
  1.85932E-013  4.26209E-013  9.59025E-013  2.11709E-012  4.58219E-012  9.71695E-012
  2.01743E-011  4.09795E-011  8.13843E-011 -1.57923E-010 -2.99246E-010 -5.53439E-010
 -9.98558E-010 -1.75701E-009 -3.01392E-009 -5.03883E-009 -8.20876E-009 -1.30288E-008
 -2.01446E-008 -3.03396E-008 -4.45090E-008 -6.36036E-008 -8.85411E-008 -1.20088E-007
 -1.58721E-007 -2.04498E-007 -2.56956E-007 -3.15071E-007 -3.77323E-007 -4.41850E-007
 -5.06729E-007 -5.70317E-007 -6.31622E-007 -6.90620E-007 -7.48438E-007  8.07346E-007
  8.70499E-007  9.41451E-007  1.02349E-006  1.11890E-006  1.22829E-006  1.35010E-006
 -1.48049E-006 -1.61367E-006 -1.74258E-006 -1.86008E-006 -1.96031E-006 -2.04016E-006
 -2.10060E-006 -2.14759E-006  2.19259E-006  2.25227E-006  2.34759E-006  2.50215E-006
  2.73987E-006  3.08210E-006  3.54435E-006  4.13302E-006 -4.84236E-006 -5.65233E-006
 -6.52779E-006 -7.41964E-006 -8.26816E-006 -9.00858E-006 -9.57841E-006 -9.92550E-006
 -1.00152E-005 -9.83568E-006 -9.39916E-006 -8.74034E-006 -7.91079E-006 -6.97160E-006
 -5.98545E-006 -5.00947E-006 -4.09021E-006 -3.26088E-006 -2.54088E-006 -1.93721E-006
 -1.44692E-006 -1.06020E-006 -7.63216E-007  5.40635E-007  3.77450E-007  2.60143E-007
  1.77274E-007  1.19618E-007  8.00284E-008  5.31461E-008  3.50621E-008  2.29894E-008
  1.49798E-008  9.69376E-009  6.22212E-009 -3.95430E-009 -2.48279E-009 -1.53639E-009
 -9.34756E-010 -5.57852E-010 -3.25878E-010 -1.86004E-010 -1.03578E-010 -5.62050E-011
 -2.96918E-011  1.52598E-011  7.62590E-012  3.70433E-012  1.74866E-012  8.02075E-013
  3.57444E-013  1.54766E-013  6.51068E-014  2.66120E-014
  4.52362E-016  1.17893E-015  3.01807E-015  7.58993E-015  1.87480E-014  4.54730E-014
  1.08252E-013  2.52784E-013  5.78648E-013  1.29754E-012  2.84812E-012  6.11529E-012
  1.28352E-011 -2.63177E-011 -5.26869E-011 -1.02932E-010 -1.96157E-010 -3.64498E-010
 -6.60222E-010 -1.16539E-009 -2.00423E-009 -3.35771E-009 -5.47904E-009 -8.70744E-009
 -1.34766E-008 -2.03127E-008 -2.98168E-008 -4.26278E-008 -5.93630E-008 -8.05396E-008
 -1.06486E-007 -1.37254E-007 -1.72561E-007 -2.11763E-007 -2.53910E-007 -2.97856E-007
 -3.42455E-007 -3.86791E-007 -4.30430E-007 -4.73624E-007  5.17422E-007  5.63633E-007
  6.14628E-007  6.72968E-007  7.40917E-007  8.19904E-007  9.10043E-007 -1.00981E-006
 -1.11600E-006 -1.22395E-006 -1.32821E-006 -1.42336E-006 -1.50516E-006 -1.57164E-006
 -1.62418E-006  1.66820E-006  1.71356E-006  1.77433E-006  1.86807E-006  2.01448E-006
  2.23348E-006  2.54278E-006  2.95520E-006  3.47582E-006 -4.09940E-006 -4.80856E-006
 -5.57308E-006 -6.35082E-006 -7.09061E-006 -7.73696E-006 -8.23636E-006 -8.54400E-006
 -8.63000E-006 -8.48369E-006 -8.11511E-006 -7.55340E-006 -6.84230E-006 -6.03403E-006
 -5.18248E-006 -4.33720E-006 -3.53894E-006 -2.81718E-006 -2.18953E-006 -1.66282E-006
 -1.23513E-006 -8.98304E-007 -6.40479E-007 -4.48282E-007  3.08472E-007  2.09030E-007
  1.39730E-007  9.23100E-008  6.03791E-008  3.91718E-008  2.52460E-008  1.61832E-008
  1.03243E-008  6.55460E-009  4.13749E-009  2.59251E-009 -1.60888E-009 -9.86312E-010
 -5.95659E-010 -3.53444E-010 -2.05557E-010 -1.16930E-010 -6.49443E-011 -3.51704E-011
  1.85509E-011  9.52244E-012  4.75412E-012  2.30754E-012  1.08859E-012  4.99043E-013
  2.22294E-013  9.62092E-014  4.04581E-014  1.65314E-014
  2.37504E-016  6.32133E-016  1.65245E-015  4.24112E-015  1.06821E-014  2.63871E-014
  6.38849E-014  1.51483E-013  3.51541E-013  7.97863E-013  1.76984E-012  3.83464E-012
  8.11079E-012  1.67392E-011 -3.36943E-011 -6.61254E-011 -1.26484E-010 -2.35746E-010
 -4.28061E-010 -7.57081E-010 -1.30406E-009 -2.18741E-009 -3.57279E-009 -5.68220E-009
 -8.79941E-009 -1.32688E-008 -1.94839E-008 -2.78634E-008 -3.88130E-008 -5.26750E-008
 -6.96713E-008 -8.98502E-008 -1.13048E-007 -1.38882E-007 -1.66784E-007 -1.96085E-007
 -2.26139E-007 -2.56487E-007 -2.87013E-007 -3.18079E-007  3.50580E-007  3.85913E-007
  4.25812E-007  4.72084E-007  5.26254E-007  5.89186E-007  6.60748E-007 -7.39600E-007
 -8.23176E-007 -9.07908E-007 -9.89695E-007 -1.06460E-006 -1.12965E-006 -1.18378E-006
 -1.22852E-006  1.26866E-006  1.31245E-006  1.37152E-006  1.46023E-006  1.59463E-006
  1.79089E-006  2.06335E-006  2.42224E-006  2.87137E-006 -3.40598E-006 -4.01122E-006
 -4.66157E-006 -5.32169E-006 -5.94876E-006 -6.49652E-006 -6.92036E-006 -7.18298E-006
 -7.25943E-006 -7.14069E-006 -6.83490E-006 -6.36607E-006 -5.77048E-006 -5.09163E-006
 -4.37466E-006 -3.66136E-006 -2.98634E-006 -2.37493E-006 -1.84252E-006 -1.39540E-006
 -1.03233E-006 -7.46675E-007 -5.28518E-007 -3.66512E-007 -2.49334E-007  1.66643E-007
  1.09608E-007  7.10840E-008  4.55490E-008  2.89011E-008  1.81978E-008  1.13929E-008
  7.10220E-009  4.41172E-009  2.73016E-009  1.68121E-009  1.02806E-009 -6.22635E-010
 -3.72371E-010 -2.19258E-010 -1.26755E-010 -7.17715E-011 -3.97217E-011 -2.14526E-011
  1.12915E-011  5.78664E-012  2.88530E-012  1.39903E-012  6.59452E-013  3.02107E-013
  1.34494E-013  5.81806E-014  2.44558E-014  9.98897E-015
  1.27291E-016  3.45717E-016  9.21290E-016  2.40745E-015  6.16460E-015  1.54571E-014
  3.79238E-014  9.09825E-014  2.13295E-013  4.88339E-013  1.09130E-012  2.37930E-012
  5.05884E-012  1.04857E-011 -2.11816E-011 -4.16894E-011 -7.99298E-011 -1.49256E-010
 -2.71420E-010 -4.80608E-010 -8.28603E-010 -1.39088E-009 -2.27304E-009 -3.61662E-009
 -5.60257E-009 -8.45060E-009 -1.24121E-008 -1.77550E-008 -2.47399E-008 -3.35890E-008
 -4.44510E-008 -5.73683E-008 -7.22556E-008 -8.88972E-008 -1.06973E-007 -1.26114E-007
 -1.45987E-007 -1.66397E-007 -1.87392E-007  2.09340E-007  2.32963E-007  2.59299E-007
  2.89588E-007  3.25075E-007  3.66766E-007  4.15162E-007 -4.70037E-007 -5.30295E-007
 -5.93977E-007 -6.58443E-007 -7.20725E-007 -7.78052E-007 -8.28468E-007 -8.71484E-007
 -9.08669E-007  9.44089E-007  9.84507E-007  1.03928E-006  1.11989E-006  1.23912E-006
  1.40979E-006  1.64319E-006  1.94729E-006 -2.32478E-006 -2.77142E-006 -3.27476E-006
 -3.81373E-006 -4.35933E-006 -4.87664E-006 -5.32800E-006 -5.67723E-006 -5.89414E-006
 -5.95852E-006 -5.86306E-006 -5.61430E-006 -5.23165E-006 -4.74449E-006 -4.18817E-006
 -3.59958E-006 -3.01298E-006 -2.45698E-006 -1.95267E-006 -1.51305E-006 -1.14361E-006
 -8.43589E-007 -6.07697E-007 -4.27828E-007 -2.94620E-007 -1.98667E-007 -1.31345E-007
 -8.52667E-008  5.44499E-008  3.42738E-008  2.13150E-008  1.31294E-008  8.03016E-009
  4.88741E-009  2.96488E-009  1.79396E-009  1.08223E-009  6.49943E-010  3.87645E-010
 -2.28927E-010 -1.33437E-010 -7.65275E-011 -4.30631E-011 -2.37192E-011  1.27630E-011
  6.69877E-012  3.42546E-012  1.70508E-012  8.25658E-013  3.88772E-013  1.77951E-013
  7.91658E-014  3.42262E-014  1.43796E-014  5.87084E-015
  6.94367E-017  1.91941E-016  5.19816E-016  1.37822E-015  3.57492E-015  9.06557E-015
  2.24609E-014  5.43390E-014  1.28298E-013  2.95498E-013  6.63653E-013  1.45289E-012
  3.09957E-012  6.44233E-012  1.30428E-011 -2.57167E-011 -4.93760E-011 -9.23060E-011
 -1.68005E-010 -2.97696E-010 -5.13528E-010 -8.62367E-010 -1.40981E-009 -2.24379E-009
 -3.47682E-009 -5.24564E-009 -7.70698E-009 -1.10284E-008 -1.53741E-008 -2.08857E-008
 -2.76619E-008 -3.57389E-008 -4.50785E-008 -5.55689E-008 -6.70419E-008 -7.93104E-008
 -9.22224E-008 -1.05726E-007 -1.19934E-007  1.35172E-007  1.51990E-007  1.71137E-007
  1.93473E-007  2.19837E-007  2.50879E-007  2.86877E-007 -3.27592E-007 -3.72180E-007
 -4.19208E-007 -4.66789E-007 -5.12852E-007 -5.55523E-007 -5.93576E-007 -6.26916E-007
 -6.57009E-007  6.87209E-007  7.22915E-007  7.71486E-007  8.41895E-007  9.44075E-007
  1.08796E-006  1.28224E-006  1.53293E-006 -1.84186E-006 -2.20535E-006 -2.61320E-006
 -3.04839E-006 -3.48772E-006 -3.90335E-006 -4.26540E-006 -4.54526E-006 -4.71910E-006
 -4.77103E-006 -4.69533E-006 -4.49720E-006 -4.19198E-006 -3.80294E-006 -3.35814E-006
 -2.88693E-006 -2.41672E-006 -1.97051E-006 -1.56535E-006 -1.21186E-006 -9.14653E-007
 -6.73271E-007 -4.83568E-007 -3.39082E-007 -2.32288E-007 -1.55594E-007 -1.02011E-007
 -6.55446E-008 -4.13371E-008  2.56371E-008  1.56707E-008  9.46452E-009  5.66354E-009
  3.36696E-009  1.99335E-009  1.17717E-009  6.93858E-010  4.07944E-010  2.38806E-010
  1.38812E-010 -7.98628E-011 -4.53257E-011 -2.52962E-011  1.38442E-011  7.41266E-012
  3.87585E-012  1.97616E-012  9.81452E-013  4.74422E-013  2.23081E-013  1.01999E-013
  4.53371E-014  1.95869E-014  8.22430E-015  3.35614E-015
  3.82975E-017  1.07366E-016  2.94416E-016  7.89148E-016  2.06627E-015  5.28207E-015
  1.31761E-014  3.20589E-014  7.60532E-014  1.75855E-013  3.96220E-013  8.69688E-013
  1.85931E-012  3.87110E-012  7.84789E-012  1.54905E-011 -2.97672E-011 -5.56860E-011
 -1.01408E-010 -1.79767E-010 -3.10212E-010 -5.21101E-010 -8.52149E-010 -1.35664E-009
 -2.10282E-009 -3.17380E-009 -4.66511E-009 -6.67939E-009 -9.31805E-009 -1.26703E-008
 -1.68011E-008 -2.17404E-008 -2.74767E-008 -3.39588E-008 -4.11071E-008 -4.88381E-008
 -5.70977E-008 -6.59017E-008  7.53744E-008  8.57761E-008  9.75094E-008  1.11095E-007
  1.27114E-007  1.46118E-007  1.68514E-007  1.94451E-007 -2.23719E-007 -2.55699E-007
 -2.89382E-007 -3.23469E-007 -3.56566E-007 -3.87457E-007 -4.15427E-007 -4.40610E-007
  4.64295E-007  4.89171E-007  5.19437E-007  5.60748E-007  6.19949E-007  7.04589E-007
  8.22184E-007  9.79266E-007  1.18027E-006 -1.42639E-006 -1.71450E-006 -2.03647E-006
 -2.37890E-006 -2.72363E-006 -3.04903E-006 -3.33195E-006 -3.55030E-006 -3.68577E-006
 -3.72616E-006 -3.66715E-006 -3.51280E-006 -3.27497E-006 -2.97169E-006 -2.62471E-006
 -2.25681E-006 -1.88937E-006 -1.54037E-006 -1.22324E-006 -9.46391E-007 -7.13530E-007
 -5.24401E-007 -3.75817E-007 -2.62745E-007 -1.79294E-007 -1.19495E-007 -7.78471E-008
 -4.96232E-008 -3.09908E-008 -1.89926E-008  1.14443E-008  6.79637E-009  3.98859E-009
  2.31999E-009  1.34129E-009  7.72684E-010  4.44252E-010  2.55038E-010  1.46069E-010
  8.32896E-011  4.71448E-011 -2.64010E-011  1.45770E-011  7.91065E-012  4.20791E-012
  2.18907E-012  1.11180E-012  5.50519E-013  2.65501E-013  1.24620E-013  5.69003E-014
  2.52634E-014  1.09049E-014  4.57560E-015  1.86613E-015
  2.11810E-017  6.00053E-017  1.66034E-016  4.48464E-016  1.18188E-015  3.03773E-015
  7.61193E-015  1.85897E-014  4.42353E-014  1.02538E-013  2.31496E-013  5.08951E-013
  1.08951E-012  2.27072E-012  4.60726E-012  9.10006E-012  1.74965E-011 -3.27456E-011
 -5.96549E-011 -1.05787E-010 -1.82610E-010 -3.06856E-010 -5.01984E-010 -7.99506E-010
 -1.23987E-009 -1.87248E-009 -2.75435E-009 -3.94722E-009 -5.51279E-009 -7.50664E-009
 -9.97150E-009 -1.29314E-008 -1.63885E-008 -2.03245E-008 -2.47085E-008 -2.95116E-008
 -3.47276E-008  4.03967E-008  4.66287E-008  5.36182E-008  6.16462E-008  7.10630E-008
  8.22493E-008  9.55569E-008  1.11236E-007 -1.29359E-007 -1.49761E-007 -1.72009E-007
 -1.95418E-007 -2.19127E-007 -2.42233E-007 -2.63983E-007 -2.84001E-007 -3.02529E-007
  3.20649E-007  3.40454E-007  3.65130E-007  3.98917E-007  4.46919E-007  5.14740E-007
  6.07938E-007  7.31309E-007  8.88052E-007 -1.07889E-006 -1.30130E-006 -1.54892E-006
 -1.81149E-006 -2.07515E-006 -2.32347E-006 -2.53895E-006 -2.70496E-006 -2.80773E-006
 -2.83816E-006 -2.79305E-006 -2.67552E-006 -2.49456E-006 -2.26381E-006 -1.99972E-006
 -1.71958E-006 -1.43963E-006 -1.17358E-006 -9.31694E-007 -7.20451E-007 -5.42735E-007
 -3.98399E-007 -2.85042E-007 -1.98837E-007 -1.35287E-007 -8.98261E-008 -5.82380E-008
 -3.68992E-008 -2.28707E-008 -1.38854E-008 -8.27132E-009  4.84416E-009  2.79614E-009
  1.59525E-009  9.02296E-010  5.07459E-010  2.84486E-010  1.59222E-010  8.89937E-011
  4.96222E-011  2.75408E-011  1.51681E-011  8.26113E-012  4.43427E-012  2.33846E-012
  1.20841E-012  6.10565E-013  3.01130E-013  1.44785E-013  6.77993E-014  3.09003E-014
  1.37002E-014  5.90711E-015  2.47641E-015  1.00929E-015
  1.16522E-017  3.32534E-017  9.25819E-017  2.51364E-016  6.65293E-016  1.71603E-015
  4.31251E-015  1.05569E-014  2.51689E-014  5.84324E-014  1.32085E-013  2.90684E-013
  6.22771E-013  1.29882E-012  2.63674E-012  5.21041E-012  1.00221E-011  1.87642E-011
 -3.41973E-011 -6.06672E-011 -1.04770E-010 -1.76143E-010 -2.88320E-010 -4.59524E-010
 -7.13221E-010 -1.07819E-009 -1.58789E-009 -2.27888E-009 -3.18832E-009 -4.35068E-009
 -5.79412E-009 -7.53744E-009 -9.58858E-009 -1.19458E-008 -1.46025E-008  1.75558E-008
  2.08189E-008  2.44348E-008  2.84892E-008  3.31192E-008  3.85125E-008  4.48962E-008
  5.25114E-008  6.15758E-008  7.22377E-008 -8.45296E-008 -9.83307E-008 -1.13350E-007
 -1.29141E-007 -1.45154E-007 -1.60826E-007 -1.75719E-007 -1.89664E-007 -2.02938E-007
  2.16408E-007  2.31659E-007  2.51049E-007  2.77680E-007  3.15269E-007  3.67882E-007
  4.39535E-007  5.33669E-007 -6.52539E-007 -7.96562E-007 -9.63747E-007 -1.14929E-006
 -1.34550E-006 -1.54206E-006 -1.72680E-006 -1.88681E-006 -2.00984E-006 -2.08581E-006
 -2.10806E-006 -2.07431E-006 -1.98690E-006 -1.85250E-006 -1.68118E-006 -1.48510E-006
 -1.27706E-006 -1.06910E-006 -8.71395E-007 -6.91598E-007 -5.34548E-007 -4.02416E-007
 -2.95114E-007 -2.10871E-007 -1.46845E-007 -9.96895E-008 -6.60009E-008 -4.26353E-008
 -2.68891E-008 -1.65699E-008 -9.98726E-009 -5.89573E-009 -3.41453E-009  1.94422E-009
  1.09116E-009  6.05376E-010  3.33044E-010  1.82227E-010  9.94067E-011  5.41432E-011
  2.94490E-011  1.59763E-011  8.62446E-012  4.61827E-012  2.44466E-012  1.27492E-012
  6.53056E-013  3.27721E-013  1.60783E-013  7.69930E-014  3.59422E-014  1.63420E-014
  7.23218E-015  3.11387E-015  1.30398E-015  5.31004E-016
  6.33300E-018  1.81622E-017  5.07726E-017  1.38314E-016  3.67089E-016  9.48986E-016
  2.38923E-015  5.85742E-015  1.39816E-014  3.24915E-014  7.35051E-014  1.61873E-013
  3.46999E-013  7.24045E-013  1.47056E-012  2.90725E-012  5.59458E-012  1.04797E-011
 -1.91092E-011 -3.39212E-011 -5.86220E-011 -9.86391E-011 -1.61615E-010 -2.57878E-010
 -4.00792E-010 -6.06861E-010 -8.95444E-010 -1.28800E-009 -1.80679E-009 -2.47324E-009
 -3.30600E-009 -4.31952E-009  5.52324E-009  6.92250E-009  8.52128E-009  1.03272E-008
  1.23582E-008  1.46505E-008  1.72658E-008  2.02951E-008  2.38584E-008  2.80970E-008
  3.31581E-008  3.91712E-008 -4.62213E-008 -5.43199E-008 -6.33838E-008 -7.32254E-008
 -8.35647E-008 -9.40641E-008 -1.04391E-007 -1.14305E-007 -1.23759E-007 -1.33014E-007
  1.42744E-007  1.54112E-007  1.68819E-007  1.89084E-007  2.17549E-007  2.57094E-007
  3.10555E-007  3.80348E-007 -4.68023E-007 -5.73807E-007 -6.96186E-007 -8.31622E-007
 -9.74497E-007 -1.11733E-006 -1.25132E-006 -1.36717E-006 -1.45608E-006 -1.51081E-006
 -1.52665E-006 -1.50197E-006 -1.43852E-006 -1.34110E-006 -1.21701E-006 -1.07501E-006
 -9.24352E-007 -7.73735E-007 -6.30533E-007 -5.00287E-007 -3.86516E-007 -2.90803E-007
 -2.13091E-007 -1.52102E-007 -1.05776E-007 -7.16834E-008 -4.73539E-008 -3.05042E-008
[truncated: 24,899,822 more chars]
