# Supplementary material for: Avibactam–Cyclodextrin Inclusion Complexes: Computational and Thermodynamic Insights for Drug Delivery, Detection, and Environmental Scavenging
Source: Molecules. 2025 Aug 18;30(16):3401. doi: 10.3390/molecules30163401 (PMC12388632; doi:10.3390/molecules30163401)
Supplement: Supplementary file 1 [file molecules-30-03401-s001.zip › DFT inputs - optimized structure - NCI/NCI/yCD/func2.cub]

 Generated by Multiwfn
 Totally      1784750 grid points
  195  -12.509187    4.865807    5.155344
  125    0.257097    0.000000    0.000000
  121    0.000000    0.257097    0.000000
  118    0.000000    0.000000    0.257097
    6    6.000000    5.016128   29.773420   28.890406
    1    1.000000    6.351648   30.760346   30.105961
    6    6.000000    2.526484   29.390082   30.297136
    1    1.000000    1.949575   31.239103   31.008122
    6    6.000000    0.473859   28.473684   28.509776
    1    1.000000    0.948082   26.567154   27.852766
    6    6.000000    0.337814   30.197456   26.207930
    1    1.000000   -0.277330   32.073414   26.813934
    6    6.000000    2.914288   30.429584   24.939555
    1    1.000000    3.509946   28.574739   24.249612
    6    6.000000    2.911878   32.296516   22.773677
    1    1.000000    2.488280   34.170778   23.520625
    1    1.000000    1.407068   31.781238   21.473016
    8    8.000000    2.843572   27.812566   32.438958
    8    8.000000   -1.854166   28.451854   29.841400
    8    8.000000   -1.495358   29.132792   24.526464
    8    8.000000    4.698878   31.342063   26.771759
    8    8.000000    5.271070   32.469024   21.502842
    6    6.000000   13.095403   23.839188   28.331665
    1    1.000000   15.113519   23.838218   28.728924
    6    6.000000   11.607803   23.996490   30.793418
    1    1.000000   12.369039   25.575840   31.877023
    6    6.000000    8.831678   24.529330   30.285351
    1    1.000000    8.004687   22.952358   29.232934
    6    6.000000    8.600766   26.910511   28.722295
    1    1.000000    9.402108   28.492288   29.773490
    6    6.000000   10.059633   26.585483   26.256458
    1    1.000000    9.225409   25.039284   25.171425
    6    6.000000   10.106832   28.913348   24.605604
    1    1.000000    8.186487   29.410205   24.093408
    1    1.000000   11.128656   28.472061   22.865252
    8    8.000000   11.947363   21.818437   32.307186
    8    8.000000    7.494487   24.891160   32.594288
    8    8.000000    5.989356   27.366717   28.234078
    8    8.000000   12.677301   26.005667   26.816874
    8    8.000000   11.164739   31.066506   25.822178
    6    6.000000    4.184462   11.423773   10.453303
    1    1.000000    3.225913   11.027255    8.676302
    6    6.000000    4.651179    8.978000   11.900906
    1    1.000000    5.639222    7.687591   10.632965
    6    6.000000    6.339255    9.464494   14.173643
    1    1.000000    5.349832   10.681442   15.515523
    6    6.000000    8.741523   10.778856   13.348248
    1    1.000000    9.820019    9.517605   12.124139
    6    6.000000    8.091091   13.186768   11.897452
    1    1.000000    7.102673   14.488994   13.160490
    6    6.000000   10.344783   14.564600   10.819496
    1    1.000000   11.552348   15.186181   12.356322
    1    1.000000    9.655503   16.240140    9.825414
    8    8.000000    2.369123    7.761859   12.596032
    8    8.000000    7.017279    7.145977   15.379667
    8    8.000000   10.161466   11.342832   15.567637
    8    8.000000    6.490376   12.567275    9.786037
    8    8.000000   11.867105   13.043626    9.200235
    6    6.000000   -3.825222   17.444676   10.991840
    1    1.000000   -5.485163   18.014254    9.917377
    6    6.000000   -4.138069   14.714363   11.869490
    1    1.000000   -4.724309   13.617779   10.227726
    6    6.000000   -1.675755   13.613082   12.846268
    1    1.000000   -1.143787   14.566954   14.598942
    6    6.000000    0.412594   14.014485   10.921506
    1    1.000000   -0.051825   12.994144    9.187111
    6    6.000000    0.588535   16.836400   10.329236
    1    1.000000    0.937233   17.869619   12.081891
    6    6.000000    2.640595   17.496724    8.457358
    1    1.000000    2.259671   16.569845    6.655344
    1    1.000000    4.419630   16.752567    9.184224
    8    8.000000   -6.047228   14.570963   13.785924
    8    8.000000   -1.935313   10.964190   13.292044
    8    8.000000    2.689696   13.037736   11.975531
    8    8.000000   -1.789376   17.631487    9.285039
    8    8.000000    2.822620   20.132039    7.962983
    6    6.000000   16.087080   15.442295   23.801064
    1    1.000000   17.677855   14.181388   23.459931
    6    6.000000   15.165908   15.180185   26.513779
    1    1.000000   16.793702   15.477601   27.745233
    6    6.000000   13.233201   17.222815   27.108804
    1    1.000000   11.557639   16.946884   25.937571
    6    6.000000   14.329858   19.798910   26.521596
    1    1.000000   15.946207   20.140993   27.759166
    6    6.000000   15.214373   19.884126   23.775624
    1    1.000000   13.586973   19.610251   22.536545
    6    6.000000   16.557023   22.313250   22.995038
    1    1.000000   17.727233   21.856352   21.366153
    1    1.000000   17.815595   22.946814   24.508001
    8    8.000000   14.205671   12.735865   27.045973
    8    8.000000   12.551618   17.154764   29.716181
    8    8.000000   12.404175   21.633148   27.006118
    8    8.000000   17.029548   17.899088   23.371301
    8    8.000000   14.891892   24.267062   22.228097
    6    6.000000   12.761680   10.746607   15.603656
    1    1.000000   13.272588    9.647181   13.941326
    6    6.000000   13.277659    9.214570   17.999393
    1    1.000000   15.240633    8.581667   17.908182
    6    6.000000   12.982038   10.885430   20.327887
    1    1.000000   11.010032   11.438632   20.530052
    6    6.000000   14.564626   13.276022   20.046403
    1    1.000000   16.568483   12.775572   19.997015
    6    6.000000   13.869453   14.629741   17.599072
    1    1.000000   11.874156   15.151850   17.679723
    6    6.000000   15.400290   16.986170   17.086498
    1    1.000000   17.286351   16.444759   16.460815
    1    1.000000   15.600297   18.046901   18.837096
    8    8.000000   11.774379    7.006284   18.081001
    8    8.000000   13.570686    9.580683   22.615078
    8    8.000000   14.059015   14.844590   22.181309
    8    8.000000   14.271094   12.933779   15.517799
    8    8.000000   14.325430   18.513235   15.154223
    6    6.000000   -6.532782   25.880894   15.541998
    1    1.000000   -7.581217   27.633589   15.291788
    6    6.000000   -8.319121   23.629882   15.343612
    1    1.000000   -9.393650   23.858122   13.592291
    6    6.000000   -6.874121   21.168334   15.191054
    1    1.000000   -5.897047   20.842661   16.986140
    6    6.000000   -4.895754   21.331878   13.115244
    1    1.000000   -5.832793   21.589486   11.294176
    6    6.000000   -3.178474   23.596314   13.564254
    1    1.000000   -2.244923   23.416038   15.394814
    6    6.000000   -1.149734   23.998493   11.557277
    1    1.000000   -0.937446   26.028739   11.263653
    1    1.000000   -1.712155   23.151512    9.770907
    8    8.000000   -9.999788   23.700654   17.449626
    8    8.000000   -8.664651   19.220001   14.739480
    8    8.000000   -3.504636   19.020964   13.109616
    8    8.000000   -4.749868   25.822428   13.564084
    8    8.000000    1.204593   22.886468   12.235137
    6    6.000000   -3.577278   30.632610   23.835015
    1    1.000000   -3.697994   32.297287   25.038311
    6    6.000000   -5.992695   29.080887   24.059917
    1    1.000000   -7.568515   30.353366   23.648991
    6    6.000000   -6.020678   26.960573   22.144394
    1    1.000000   -4.489025   25.639862   22.581101
    6    6.000000   -5.567860   28.003658   19.511788
    1    1.000000   -7.208939   29.124635   18.949469
    6    6.000000   -3.206241   29.653077   19.428766
    1    1.000000   -1.543464   28.477996   19.764823
    6    6.000000   -2.918838   31.026617   16.938934
    1    1.000000   -4.584401   32.212603   16.625172
    1    1.000000   -2.819571   29.646636   15.423515
    8    8.000000   -6.194398   28.181232   26.589331
    8    8.000000   -8.397753   25.722063   22.325482
    8    8.000000   -5.321297   25.846416   17.911050
    8    8.000000   -3.366690   31.574646   21.346290
    8    8.000000   -0.664264   32.487055   16.800472
    1    1.000000    4.167155   26.585308   32.073627
    1    1.000000   -3.191226   28.061141   28.636264
    1    1.000000    5.363859   31.139955   20.239574
    1    1.000000   11.762681   20.317813   31.245567
    1    1.000000    7.769582   23.396672   33.608740
    1    1.000000   12.897688   30.664240   26.226664
    1    1.000000    1.164120    9.049208   13.147625
    1    1.000000    5.467875    6.365807   15.949409
    1    1.000000   10.815033   12.519344    7.804745
    1    1.000000   -7.253042   13.296705   13.296561
    1    1.000000   -2.967669   10.751759   14.781267
    1    1.000000    2.591512   21.050337    9.547296
    1    1.000000   13.650792   11.963200   25.462891
    1    1.000000   11.751259   15.543913   30.028242
    1    1.000000   14.142669   25.004060   23.738590
    1    1.000000   10.082375    7.426901   17.478217
    1    1.000000   15.279070    8.940484   22.488881
    1    1.000000   12.817591   19.292141   15.871546
    1    1.000000  -11.009187   22.180112   17.381046
    1    1.000000   -7.742640   17.626553   14.592479
    1    1.000000    1.991422   23.970038   13.505996
    1    1.000000   -7.622556   27.046936   26.665129
    1    1.000000   -8.652103   24.745853   20.781851
    1    1.000000   -0.800627   33.806559   18.052381
   16   16.000000    5.707990   26.822816   16.169227
    8    8.000000    6.710165   24.884969   18.704698
    8    8.000000   10.226191   21.085417   17.575570
    8    8.000000    5.403175   13.485600   19.850868
    8    8.000000    7.194233   25.967586   13.963922
    8    8.000000    6.422156   29.309474   17.247419
    8    8.000000    2.937432   26.342916   15.976572
    7    7.000000    6.868362   18.216885   18.316606
    7    7.000000    6.103857   22.399305   18.244776
    7    7.000000    6.728647   13.978866   23.868214
    6    6.000000    3.859303   21.227561   19.414450
    6    6.000000    4.107372   18.710915   18.091058
    6    6.000000    4.201559   20.852515   22.249514
    6    6.000000    7.469410   17.445321   20.954521
    6    6.000000    6.710954   19.537426   22.850981
    6    6.000000    7.987877   20.654636   17.960351
    6    6.000000    6.418930   14.799041   21.481292
    1    1.000000    2.175265   22.285598   18.924410
    1    1.000000    3.030515   17.209232   18.959210
    1    1.000000    3.617562   18.835771   16.100955
    1    1.000000    2.601792   19.739885   22.919026
    1    1.000000    4.136031   22.657526   23.237354
    1    1.000000    9.515489   17.227450   21.062596
    1    1.000000    8.213341   20.943567   22.811920
    1    1.000000    6.683855   18.824140   24.775869
    1    1.000000    7.803456   14.901181   25.130740
    1    1.000000    6.338183   12.156979   24.248974
  6.22434E+005  5.15376E+005  4.28790E+005  3.57883E+005  2.99116E+005  2.49922E+005
  2.08486E+005  1.73529E+005  1.44117E+005  1.19518E+005  9.90988E+004  8.22838E+004
  6.85339E+004  5.73510E+004  4.82860E+004  4.09475E+004  3.50047E+004  3.01841E+004
  2.62645E+004  2.30687E+004  2.04562E+004  1.83159E+004  1.65603E+004  1.51204E+004
  1.39421E+004  1.29827E+004  1.22091E+004  1.15951E+004  1.11210E+004  1.07718E+004
  1.05365E+004  1.04080E+004  1.03824E+004  1.04587E+004  1.06389E+004  1.09282E+004
  1.13351E+004  1.18716E+004  1.25542E+004  1.34044E+004  1.44502E+004  1.57270E+004
  1.72800E+004  1.91667E+004  2.14601E+004  2.42533E+004  2.76654E+004  3.18493E+004
  3.70020E+004  4.33789E+004  5.13122E+004  6.12368E+004  7.37240E+004  8.95290E+004
  1.09655E+005  1.35442E+005  1.68689E+005  2.11822E+005  2.68137E+005  3.42127E+005
  4.39958E+005  5.70136E+005  7.44460E+005  9.79390E+005  1.29803E+006  1.73297E+006
  2.33052E+006  3.15679E+006  4.30685E+006  5.91821E+006  8.19109E+006  1.14190E+007
  1.60349E+007  2.26823E+007  3.23240E+007  4.64113E+007  6.71467E+007  9.78987E+007
  1.43856E+008  2.13073E+008  3.18144E+008  4.78916E+008  7.26906E+008  1.11255E+009
  1.71721E+009  2.67311E+009  4.19673E+009  6.64623E+009  1.06172E+010  1.71092E+010
  2.78139E+010  4.56161E+010  7.54764E+010  1.25988E+011  2.12193E+011  3.60576E+011
  6.18212E+011  1.06944E+012  1.87335E+012  3.29772E+012  5.85772E+012  9.99000E+002
  9.99000E+002  9.99000E+002  9.99000E+002  9.99000E+002  9.99000E+002  9.99000E+002
  9.99000E+002  9.99000E+002  9.99000E+002  9.99000E+002  9.99000E+002  9.99000E+002
  9.99000E+002  9.99000E+002  9.99000E+002  9.99000E+002
  4.53231E+005  3.75349E+005  3.12392E+005  2.60860E+005  2.18163E+005  1.82420E+005
  1.52300E+005  1.26866E+005  1.05444E+005  8.75015E+004  7.25876E+004  6.02893E+004
  5.02212E+004  4.20251E+004  3.53770E+004  2.99931E+004  2.56322E+004  2.20949E+004
  1.92189E+004  1.68745E+004  1.49583E+004  1.33889E+004  1.21018E+004  1.10465E+004
  1.01831E+004  9.48037E+003  8.91375E+003  8.46425E+003  8.11722E+003  7.86168E+003
  7.68967E+003  7.59593E+003  7.57755E+003  7.63386E+003  7.76641E+003  7.97898E+003
  8.27782E+003  8.67190E+003  9.17338E+003  9.79824E+003  1.05671E+004  1.15062E+004
  1.26491E+004  1.40385E+004  1.57286E+004  1.77888E+004  2.03079E+004  2.33999E+004
  2.72125E+004  3.19369E+004  3.78230E+004  4.51980E+004  5.44934E+004  6.62808E+004
  8.13218E+004  1.00636E+005  1.25598E+005  1.58066E+005  2.00572E+005  2.56580E+005
  3.30861E+005  4.30016E+005  5.63232E+005  7.43368E+005  9.88528E+005  1.32434E+006
  1.78732E+006  2.42974E+006  3.32700E+006  4.58839E+006  6.37345E+006  8.91650E+006
  1.25640E+007  1.78314E+007  2.54917E+007  3.67109E+007  5.32612E+007  7.78559E+007
  1.14678E+008  1.70228E+008  2.54675E+008  3.84059E+008  5.83868E+008  8.94909E+008
  1.38304E+009  2.15535E+009  3.38736E+009  5.36899E+009  8.58354E+009  1.38423E+010
  2.25155E+010  3.69463E+010  6.11603E+010  1.02131E+011  1.72076E+011  2.92505E+011
  5.01652E+011  8.68036E+011  1.51547E+012  2.68011E+012  4.76105E+012  9.99000E+002
  9.99000E+002  9.99000E+002  9.99000E+002  9.99000E+002  9.99000E+002  9.99000E+002
  9.99000E+002  9.99000E+002  9.99000E+002  9.99000E+002  9.99000E+002  9.99000E+002
  9.99000E+002  9.99000E+002  9.99000E+002  9.99000E+002
  3.33043E+005  2.75863E+005  2.29665E+005  1.91869E+005  1.60563E+005  1.34355E+005
  1.12261E+005  9.35900E+004  7.78448E+004  6.46404E+004  5.36491E+004  4.45732E+004
  3.71343E+004  3.10729E+004  2.61532E+004  2.21673E+004  1.89382E+004  1.63189E+004
  1.41895E+004  1.24539E+004  1.10358E+004  9.87446E+003  8.92236E+003  8.14189E+003
  7.50351E+003  6.98403E+003  6.56529E+003  6.23317E+003  5.97685E+003  5.78815E+003
  5.66122E+003  5.59213E+003  5.57876E+003  5.62062E+003  5.71885E+003  5.87629E+003
  6.09759E+003  6.38944E+003  6.76089E+003  7.22384E+003  7.79365E+003  8.48995E+003
  9.33779E+003  1.03690E+004  1.16243E+004  1.31555E+004  1.50293E+004  1.73313E+004
  2.01726E+004  2.36973E+004  2.80941E+004  3.36104E+004  4.05735E+004  4.94176E+004
  6.07230E+004  7.52685E+004  9.41062E+004  1.18664E+005  1.50894E+005  1.93472E+005
  2.50098E+005  3.25907E+005  4.28071E+005  5.66661E+005  7.55902E+005  1.01600E+006
  1.37583E+006  1.87689E+006  2.57916E+006  3.56988E+006  4.97675E+006  6.98775E+006
  9.88149E+006  1.40735E+007  2.01879E+007  2.91677E+007  4.24488E+007  6.22321E+007
  9.19155E+007  1.36783E+008  2.05114E+008  3.09974E+008  4.72139E+008  7.24905E+008
  1.12203E+009  1.75100E+009  2.75527E+009  4.37173E+009  6.99585E+009  1.12909E+010
  1.83799E+010  3.01798E+010  4.99879E+010  8.35235E+010  1.40770E+011  2.39385E+011
  4.10696E+011  7.10875E+011  1.24144E+012  2.19836E+012  3.90558E+012  7.00148E+012
  9.99000E+002  9.99000E+002  9.99000E+002  9.99000E+002  9.99000E+002  9.99000E+002
  9.99000E+002  9.99000E+002  9.99000E+002  9.99000E+002  9.99000E+002  9.99000E+002
  9.99000E+002  9.99000E+002  9.99000E+002  9.99000E+002
  2.46970E+005  2.04601E+005  1.70387E+005  1.42410E+005  1.19245E+005  9.98532E+004
  8.34987E+004  6.96669E+004  5.79898E+004  4.81841E+004  4.00106E+004  3.32523E+004
  2.77064E+004  2.31831E+004  1.95092E+004  1.65315E+004  1.41187E+004  1.21614E+004
  1.05704E+004  9.27386E+003  8.21466E+003  7.34755E+003  6.63682E+003  6.05437E+003
  5.57807E+003  5.19058E+003  4.87831E+003  4.63070E+003  4.43963E+003  4.29902E+003
  4.20448E+003  4.15307E+003  4.14322E+003  4.17455E+003  4.24795E+003  4.36553E+003
  4.53079E+003  4.74874E+003  5.02618E+003  5.37206E+003  5.79789E+003  6.31846E+003
  6.95259E+003  7.72426E+003  8.66411E+003  9.81127E+003  1.12160E+004  1.29432E+004
  1.50768E+004  1.77261E+004  2.10343E+004  2.51896E+004  3.04413E+004  3.71210E+004
  4.56726E+004  5.66934E+004  7.09922E+004  8.96698E+004  1.14234E+005  1.46761E+005
  1.90127E+005  2.48337E+005  3.27003E+005  4.34035E+005  5.80639E+005  7.82787E+005
  1.06338E+006  1.45543E+006  2.00684E+006  2.78748E+006  3.89992E+006  5.49562E+006
  7.79968E+006  1.11487E+007  1.60491E+007  2.32684E+007  3.39769E+007  4.99718E+007
  7.40318E+007  1.10485E+008  1.66118E+008  2.51657E+008  3.84173E+008  5.91047E+008
  9.16524E+008  1.43265E+009  2.25766E+009  3.58710E+009  5.74655E+009  9.28416E+009
  1.51278E+010  2.48582E+010  4.12025E+010  6.88868E+010  1.16179E+011  1.97622E+011
  3.39193E+011  5.87333E+011  1.02603E+012  1.80837E+012  3.23354E+012  5.79716E+012
  9.99000E+002  9.99000E+002  9.99000E+002  9.99000E+002  9.99000E+002  9.99000E+002
  9.99000E+002  9.99000E+002  9.99000E+002  9.99000E+002  9.99000E+002  9.99000E+002
  9.99000E+002  9.99000E+002  9.99000E+002  9.99000E+002
  1.84823E+005  1.53138E+005  1.27566E+005  1.06666E+005  8.93665E+004  7.48861E+004
  6.26696E+004  5.23296E+004  4.35908E+004  3.62431E+004  3.01099E+004  2.50319E+004
  2.08597E+004  1.74535E+004  1.46850E+004  1.24402E+004  1.06208E+004  9.14488E+003
  7.94526E+003  6.96786E+003  6.16956E+003  5.51620E+003  4.98082E+003  4.54218E+003
  4.18358E+003  3.89192E+003  3.65693E+003  3.47063E+003  3.32691E+003  3.22117E+003
  3.15010E+003  3.11148E+003  3.10413E+003  3.12777E+003  3.18307E+003  3.27163E+003
  3.39609E+003  3.56026E+003  3.76927E+003  4.02988E+003  4.35084E+003  4.74334E+003
  5.22163E+003  5.80394E+003  6.51349E+003  7.38003E+003  8.44181E+003  9.74816E+003
  1.13631E+004  1.33700E+004  1.58783E+004  1.90319E+004  2.30220E+004  2.81030E+004
  3.46163E+004  4.30222E+004  5.39452E+004  6.82376E+004  8.70691E+004  1.12055E+005
  1.45439E+005  1.90356E+005  2.51211E+005  3.34229E+005  4.48265E+005  6.05977E+005
  8.25576E+005  1.13341E+006  1.56782E+006  2.18494E+006  3.06743E+006  4.33776E+006
  6.17847E+006  8.86332E+006  1.28055E+007  1.86323E+007  2.73031E+007  4.02939E+007
  5.98914E+007  8.96629E+007  1.35213E+008  2.05408E+008  3.14380E+008  4.84819E+008
  7.53425E+008  1.18001E+009  1.86283E+009  2.96444E+009  4.75572E+009  7.69299E+009
  1.25484E+010  2.06408E+010  3.42416E+010  5.72921E+010  9.66886E+010  1.64596E+011
  2.82568E+011  4.89509E+011  8.55488E+011  1.50833E+012  2.70197E+012  4.84452E+012
  9.99000E+002  9.99000E+002  9.99000E+002  9.99000E+002  9.99000E+002  9.99000E+002
  9.99000E+002  9.99000E+002  9.99000E+002  9.99000E+002  9.99000E+002  9.99000E+002
  9.99000E+002  9.99000E+002  9.99000E+002  9.99000E+002
  1.39588E+005  1.15672E+005  9.63819E+004  8.06241E+004  6.75861E+004  5.66739E+004
  4.74647E+004  3.96644E+004  3.30651E+004  2.75091E+004  2.28652E+004  1.90151E+004
  1.58478E+004  1.32595E+004  1.11543E+004  9.44641E+003  8.06196E+003  6.93881E+003
  6.02600E+003  5.28243E+003  4.67525E+003  4.17844E+003  3.77146E+003  3.43812E+003
  3.16567E+003  2.94413E+003  2.76568E+003  2.62424E+003  2.51515E+003  2.43491E+003
  2.38098E+003  2.35170E+003  2.34616E+003  2.36414E+003  2.40616E+003  2.47344E+003
  2.56799E+003  2.69272E+003  2.85155E+003  3.04963E+003  3.29365E+003  3.59214E+003
  3.95602E+003  4.39920E+003  4.93946E+003  5.59959E+003  6.40888E+003  7.40519E+003
  8.63763E+003  1.01703E+004  1.20874E+004  1.44998E+004  1.75548E+004  2.14490E+004
  2.64465E+004  3.29041E+004  4.13064E+004  5.23164E+004  6.68462E+004  8.61579E+004
  1.12009E+005  1.46861E+005  1.94184E+005  2.58896E+005  3.48011E+005  4.71593E+005
  6.44163E+005  8.86802E+005  1.23030E+006  1.71986E+006  2.42232E+006  3.43700E+006
  4.91244E+006  7.07210E+006  1.02543E+007  1.49743E+007  2.20219E+007  3.26157E+007
  4.86480E+007  7.30768E+007  1.10558E+008  1.68472E+008  2.58598E+008  3.99875E+008
  6.22975E+008  9.77943E+008  1.54704E+009  2.46655E+009  3.96394E+009  6.42143E+009
  1.04884E+010  1.72741E+010  2.86845E+010  4.80386E+010  8.11379E+010  1.38222E+011
  2.37506E+011  4.11490E+011  7.19496E+011  1.26911E+012  2.25835E+012  4.08598E+012
  7.39285E+012  9.99000E+002  9.99000E+002  9.99000E+002  9.99000E+002  9.99000E+002
  9.99000E+002  9.99000E+002  9.99000E+002  9.99000E+002  9.99000E+002  9.99000E+002
  9.99000E+002  9.99000E+002  9.99000E+002  9.99000E+002
  1.06395E+005  8.81773E+004  7.34901E+004  6.14992E+004  5.15820E+004  4.32829E+004
  3.62770E+004  3.03388E+004  2.53096E+004  2.10702E+004  1.75220E+004  1.45762E+004
  1.21500E+004  1.01652E+004  8.54965E+003  7.23842E+003  6.17524E+003  5.31268E+003
  4.61174E+003  4.04085E+003  3.57480E+003  3.19357E+003  2.88136E+003  2.62571E+003
  2.41683E+003  2.24702E+003  2.11027E+003  2.00190E+003  1.91834E+003  1.85688E+003
  1.81559E+003  1.79319E+003  1.78896E+003  1.80275E+003  1.83496E+003  1.88652E+003
  1.95899E+003  2.05459E+003  2.17635E+003  2.32824E+003  2.51540E+003  2.74440E+003
  3.02366E+003  3.36390E+003  3.77886E+003  4.28610E+003  4.90827E+003  5.67462E+003
  6.62316E+003  7.80352E+003  9.28091E+003  1.11414E+004  1.34994E+004  1.65079E+004
  2.03723E+004  2.53709E+004  3.18823E+004  4.04252E+004  5.17143E+004  6.67410E+004
  8.68885E+004  1.14099E+005  1.51116E+005  2.01840E+005  2.71849E+005  3.69168E+005
  5.05415E+005  6.97508E+005  9.70237E+005  1.36013E+006  1.92137E+006  2.73473E+006
  3.92146E+006  5.66458E+006  8.24205E+006  1.20786E+007  1.78273E+007  2.64987E+007
  3.96660E+007  5.97953E+007  9.07766E+007  1.38789E+008  2.13715E+008  3.31468E+008
  5.17862E+008  8.15074E+008  1.29252E+009  2.06530E+009  3.32575E+009  5.39722E+009
  8.82990E+009  1.45627E+010  2.42147E+010  4.05987E+010  6.86393E+010  1.17032E+011
  2.01250E+011  3.48818E+011  6.10286E+011  1.07706E+012  1.91749E+012  3.47821E+012
  6.29360E+012  9.99000E+002  9.99000E+002  9.99000E+002  9.99000E+002  9.99000E+002
  9.99000E+002  9.99000E+002  9.99000E+002  9.99000E+002  9.99000E+002  9.99000E+002
  9.99000E+002  9.99000E+002  9.99000E+002  9.99000E+002
  8.18454E+004  6.78379E+004  5.65516E+004  4.73422E+004  3.97290E+004  3.33588E+004
  2.79802E+004  2.34180E+004  1.95503E+004  1.62859E+004  1.35501E+004  1.12758E+004
  9.40022E+003  7.86432E+003  6.61315E+003  5.59718E+003  4.77320E+003  4.10467E+003
  3.56145E+003  3.11911E+003  2.75808E+003  2.46285E+003  2.22114E+003  2.02328E+003
  1.86166E+003  1.73031E+003  1.62455E+003  1.54077E+003  1.47617E+003  1.42867E+003
  1.39677E+003  1.37946E+003  1.37620E+003  1.38687E+003  1.41178E+003  1.45165E+003
  1.50768E+003  1.58162E+003  1.67580E+003  1.79331E+003  1.93813E+003  2.11539E+003
  2.33161E+003  2.59515E+003  2.91668E+003  3.30989E+003  3.79240E+003  4.38702E+003
  5.12340E+003  6.04028E+003  7.18858E+003  8.63562E+003  1.04709E+004  1.28143E+004
  1.58269E+004  1.97272E+004  2.48129E+004  3.14923E+004  4.03292E+004  5.21066E+004
  6.79193E+004  8.93074E+004  1.18452E+005  1.58459E+005  2.13783E+005  2.90851E+005
  3.98990E+005  5.51828E+005  7.69388E+005  1.08128E+006  1.53155E+006  2.18612E+006
  3.14423E+006  4.55625E+006  6.65128E+006  9.78064E+006  1.44863E+007  2.16093E+007
  3.24636E+007  4.91140E+007  7.48274E+007  1.14805E+008  1.77385E+008  2.76022E+008
  4.32584E+008  6.82857E+008  1.08583E+009  1.73946E+009  2.80757E+009  4.56635E+009
  7.48414E+009  1.23649E+010  2.05918E+010  3.45720E+010  5.85214E+010  9.98853E+010
  1.71925E+011  2.98438E+011  5.21963E+011  9.21790E+011  1.64202E+012  2.98832E+012
  5.40753E+012  9.99000E+002  9.99000E+002  9.99000E+002  9.99000E+002  9.99000E+002
  9.99000E+002  9.99000E+002  9.99000E+002  9.99000E+002  9.99000E+002  9.99000E+002
  9.99000E+002  9.99000E+002  9.99000E+002  9.99000E+002
  6.35433E+004  5.26728E+004  4.39190E+004  3.67801E+004  3.08812E+004  2.59465E+004
  2.17790E+004  1.82418E+004  1.52400E+004  1.27034E+004  1.05747E+004  8.80267E+003
  7.33952E+003  6.14007E+003  5.16220E+003  4.36774E+003  3.72324E+003  3.20030E+003
  2.77542E+003  2.42951E+003  2.14726E+003  1.91652E+003  1.72766E+003  1.57312E+003
  1.44691E+003  1.34437E+003  1.26183E+003  1.19646E+003  1.14607E+003  1.10902E+003
  1.08414E+003  1.07065E+003  1.06811E+003  1.07644E+003  1.09587E+003  1.12698E+003
  1.17070E+003  1.22840E+003  1.30190E+003  1.39363E+003  1.50671E+003  1.64515E+003
  1.81408E+003  2.02004E+003  2.27142E+003  2.57895E+003  2.95650E+003  3.42198E+003
  3.99871E+003  4.71719E+003  5.61753E+003  6.75278E+003  8.19356E+003  1.00344E+004
  1.24028E+004  1.54715E+004  1.94762E+004  2.47408E+004  3.17128E+004  4.10149E+004
  5.35188E+004  7.04533E+004  9.35611E+004  1.25330E+005  1.69336E+005  2.30748E+005
  3.17089E+005  4.39379E+005  6.13857E+005  8.64605E+005  1.22756E+006  1.75669E+006
  2.53349E+006  3.68188E+006  5.39130E+006  7.95327E+006  1.18190E+007  1.76912E+007
  2.66711E+007  4.04950E+007  6.19182E+007  9.53400E+007  1.47832E+008  2.30833E+008
  3.62978E+008  5.74822E+008  9.16830E+008  1.47293E+009  2.38373E+009  3.88648E+009
  6.38408E+009  1.05686E+010  1.76327E+010  2.96536E+010  5.02700E+010  8.59142E+010
  1.48040E+011  2.57234E+011  4.50743E+011  7.95396E+011  1.41789E+012  2.54939E+012
  4.68935E+012  9.99000E+002  9.99000E+002  9.99000E+002  9.99000E+002  9.99000E+002
  9.99000E+002  9.99000E+002  9.99000E+002  9.99000E+002  9.99000E+002  9.99000E+002
  9.99000E+002  9.99000E+002  9.99000E+002  9.99000E+002
  4.97921E+004  4.12772E+004  3.44241E+004  2.88386E+004  2.42255E+004  2.03672E+004
  1.71082E+004  1.43405E+004  1.19893E+004  1.00001E+004  8.32857E+003  6.93525E+003
  5.78335E+003  4.83802E+003  4.06670E+003  3.43971E+003  2.93092E+003  2.51807E+003
  2.18266E+003  1.90965E+003  1.68694E+003  1.50493E+003  1.35600E+003  1.23417E+003
  1.13472E+003  1.05393E+003  9.88920E+002  9.37440E+002  8.97767E+002  8.68606E+002
  8.49025E+002  8.38408E+002  8.36417E+002  8.42978E+002  8.58277E+002  8.82768E+002
  9.17195E+002  9.62627E+002  1.02052E+003  1.09278E+003  1.18187E+003  1.29099E+003
  1.42416E+003  1.58659E+003  1.78490E+003  2.02761E+003  2.32570E+003  2.69337E+003
  3.14914E+003  3.71720E+003  4.42942E+003  5.32797E+003  6.46901E+003  7.92783E+003
  9.80592E+003  1.22411E+004  1.54214E+004  1.96056E+004  2.51517E+004  3.25583E+004
  4.25245E+004  5.60369E+004  7.44974E+004  9.99105E+004  1.35162E+005  1.84434E+005
  2.53825E+005  3.52288E+005  4.93052E+005  6.95789E+005  9.89938E+005  1.41983E+006
  2.05266E+006  2.99086E+006  4.39164E+006  6.49767E+006  9.68587E+006  1.45453E+007
  2.20024E+007  3.35224E+007  5.14385E+007  7.94880E+007  1.23696E+008  1.93836E+008
  3.05873E+008  4.86047E+008  7.77793E+008  1.25349E+009  2.03463E+009  3.32654E+009
  5.47875E+009  9.09027E+009  1.51988E+010  2.56085E+010  4.34916E+010  7.44468E+010
  1.28462E+011  2.23468E+011  3.91991E+011  6.91785E+011  1.23428E+012  2.22100E+012
  4.10431E+012  7.49504E+012  9.99000E+002  9.99000E+002  9.99000E+002  9.99000E+002
  9.99000E+002  9.99000E+002  9.99000E+002  9.99000E+002  9.99000E+002  9.99000E+002
  9.99000E+002  9.99000E+002  9.99000E+002  9.99000E+002
  3.93801E+004  3.26478E+004  2.72325E+004  2.28215E+004  1.91801E+004  1.61355E+004
  1.35634E+004  1.13776E+004  9.51906E+003  7.94475E+003  6.62012E+003  5.51449E+003
  4.59926E+003  3.84735E+003  3.23331E+003  2.73389E+003  2.32850E+003  1.99953E+003
  1.73228E+003  1.51479E+003  1.33743E+003  1.19252E+003  1.07399E+003  9.77059E+002
  8.97952E+002  8.33715E+002  7.82037E+002  7.41125E+002  7.09602E+002  6.86436E+002
  6.70884E+002  6.62453E+002  6.60875E+002  6.66090E+002  6.78247E+002  6.97707E+002
  7.25062E+002  7.61168E+002  8.07181E+002  8.64626E+002  9.35475E+002  1.02226E+003
  1.12822E+003  1.25749E+003  1.41537E+003  1.60868E+003  1.84619E+003  2.13926E+003
  2.50272E+003  2.95595E+003  3.52446E+003  4.24209E+003  5.15389E+003  6.32029E+003
  7.82284E+003  9.77229E+003  1.23201E+004  1.56745E+004  2.01241E+004  2.60713E+004
  3.40809E+004  4.49510E+004  5.98169E+004  8.03048E+004  1.08759E+005  1.48583E+005
  2.04751E+005  2.84577E+005  3.98896E+005  5.63854E+005  8.03681E+005  1.15496E+006
  1.67330E+006  2.44374E+006  3.59720E+006  5.33642E+006  7.97741E+006  1.20157E+007
  1.82333E+007  2.78714E+007  4.29133E+007  6.65462E+007  1.03925E+008  1.63441E+008
  2.58835E+008  4.12763E+008  6.62818E+008  1.07180E+009  1.74533E+009  2.86229E+009
  4.72780E+009  7.86483E+009  1.31822E+010  2.22607E+010  3.78785E+010  6.49667E+010
  1.12292E+011  1.95633E+011  3.43595E+011  6.08397E+011  1.08285E+012  1.95038E+012
  3.62563E+012  6.62125E+012  9.99000E+002  9.99000E+002  9.99000E+002  9.99000E+002
  9.99000E+002  9.99000E+002  9.99000E+002  9.99000E+002  9.99000E+002  9.99000E+002
  9.99000E+002  9.99000E+002  9.99000E+002  9.99000E+002
  3.14362E+004  2.60633E+004  2.17440E+004  1.82277E+004  1.53266E+004  1.29016E+004
  1.08527E+004  9.11057E+003  7.62782E+003  6.37034E+003  5.31091E+003  4.42546E+003
  3.69157E+003  3.08795E+003  2.59458E+003  2.19307E+003  1.86705E+003  1.60246E+003
  1.38753E+003  1.21266E+003  1.07008E+003  9.53635E+002  8.58419E+002  7.80577E+002
  7.17071E+002  6.65518E+002  6.24056E+002  5.91240E+002  5.65960E+002  5.47387E+002
  5.34920E+002  5.28164E+002  5.26902E+002  5.31086E+002  5.40836E+002  5.56442E+002
  5.78381E+002  6.07341E+002  6.44253E+002  6.90345E+002  7.47205E+002  8.16873E+002
  9.01957E+002  1.00580E+003  1.13266E+003  1.28805E+003  1.47904E+003  1.71481E+003
  2.00734E+003  2.37227E+003  2.83026E+003  3.40866E+003  4.14394E+003  5.08505E+003
  6.29806E+003  7.87279E+003  9.93213E+003  1.26453E+004  1.62467E+004  2.10639E+004
  2.75567E+004  3.63757E+004  4.84475E+004  6.51010E+004  8.82547E+004  1.20697E+005
  1.66512E+005  2.31713E+005  3.25226E+005  4.60384E+005  6.57233E+005  9.46120E+005
  1.37329E+006  2.00966E+006  2.96473E+006  4.40859E+006  6.60722E+006  9.97908E+006
  1.51867E+007  2.32856E+007  3.59679E+007  5.59624E+007  8.76983E+007  1.38408E+008
  2.19977E+008  3.52057E+008  5.67355E+008  9.20657E+008  1.50434E+009  2.47520E+009
  4.10124E+009  6.84297E+009  1.15000E+010  1.94692E+010  3.32050E+010  5.70794E+010
  9.88362E+010  1.72495E+011  3.03396E+011  5.37914E+011  9.61712E+011  1.72585E+012
  3.13818E+012  5.90366E+012  9.99000E+002  9.99000E+002  9.99000E+002  9.99000E+002
  9.99000E+002  9.99000E+002  9.99000E+002  9.99000E+002  9.99000E+002  9.99000E+002
  9.99000E+002  9.99000E+002  9.99000E+002  9.99000E+002
  2.53299E+004  2.10015E+004  1.75239E+004  1.46945E+004  1.23614E+004  1.04118E+004
  8.76452E+003  7.36311E+003  6.16920E+003  5.15547E+003  4.30029E+003  3.58460E+003
  2.99065E+003  2.50157E+003  2.10147E+003  1.77565E+003  1.51101E+003  1.29620E+003
  1.12172E+003  9.79787E+002  8.64101E+002  7.69645E+002  6.92438E+002  6.29341E+002
  5.77882E+002  5.36121E+002  5.02545E+002  4.75978E+002  4.55517E+002  4.40487E+002
  4.30401E+002  4.24938E+002  4.23920E+002  4.27309E+002  4.35202E+002  4.47834E+002
  4.65595E+002  4.89040E+002  5.18929E+002  5.56258E+002  6.02318E+002  6.58769E+002
  7.27732E+002  8.11922E+002  9.14818E+002  1.04089E+003  1.19591E+003  1.38737E+003
  1.62500E+003  1.92159E+003  2.29399E+003  2.76451E+003  3.36296E+003  4.12932E+003
  5.11764E+003  6.40141E+003  8.08121E+003  1.02957E+004  1.32371E+004  1.71740E+004
  2.24842E+004  2.97024E+004  3.95911E+004  5.32445E+004  7.22450E+004  9.88952E+004
  1.36570E+005  1.90252E+005  2.67344E+005  3.78925E+005  5.41685E+005  7.80947E+005
  1.13538E+006  1.66446E+006  2.46021E+006  3.66603E+006  5.50680E+006  8.33744E+006
  1.27217E+007  1.95608E+007  3.03042E+007  4.72980E+007  7.43631E+007  1.17760E+008
  1.87813E+008  3.01648E+008  4.87859E+008  7.94483E+008  1.30275E+009  2.15088E+009
  3.57571E+009  5.98569E+009  1.00889E+010  1.71248E+010  2.92806E+010  5.04311E+010
  8.75613E+010  1.53072E+011  2.69703E+011  4.78786E+011  8.56626E+011  1.53827E+012
  2.80069E+012  5.31274E+012  9.99000E+002  9.99000E+002  9.99000E+002  9.99000E+002
  9.99000E+002  9.99000E+002  9.99000E+002  9.99000E+002  9.99000E+002  9.99000E+002
  9.99000E+002  9.99000E+002  9.99000E+002  9.99000E+002
  2.06015E+004  1.70816E+004  1.42552E+004  1.19571E+004  1.00631E+004  8.48106E+003
  7.14424E+003  6.00640E+003  5.03611E+003  4.21128E+003  3.51455E+003  2.93069E+003
  2.44552E+003  2.04556E+003  1.71805E+003  1.45118E+003  1.23432E+003  1.05829E+003
  9.15312E+002  7.99024E+002  7.04269E+002  6.26928E+002  5.63734E+002  5.12107E+002
  4.70017E+002  4.35871E+002  4.08426E+002  3.86716E+002  3.70000E+002  3.57724E+002
  3.49489E+002  3.45030E+002  3.44202E+002  3.46974E+002  3.53425E+002  3.63748E+002
  3.78261E+002  3.97422E+002  4.21852E+002  4.52370E+002  4.90035E+002  5.36209E+002
  5.92634E+002  6.61539E+002  7.45784E+002  8.49043E+002  9.76062E+002  1.13300E+003
  1.32787E+003  1.57119E+003  1.87685E+003  2.26323E+003  2.75490E+003  3.38485E+003
  4.19767E+003  5.25404E+003  6.63706E+003  8.46135E+003  1.08860E+004  1.41333E+004
  1.85161E+004  2.44780E+004  3.26514E+004  4.39456E+004  5.96760E+004  8.17594E+004
  1.13009E+005  1.57582E+005  2.21664E+005  3.14530E+005  4.50175E+005  6.49868E+005
  9.46161E+005  1.38922E+006  2.05685E+006  3.07063E+006  4.62169E+006  7.01259E+006
  1.07254E+007  1.65329E+007  2.56827E+007  4.02004E+007  6.33964E+007  1.00714E+008
  1.61159E+008  2.59724E+008  4.21519E+008  6.88865E+008  1.13354E+009  1.87801E+009
  3.13263E+009  5.26104E+009  8.89472E+009  1.51436E+010  2.59528E+010  4.48027E+010
  7.78936E+010  1.36565E+011  2.40876E+011  4.28207E+011  7.66239E+011  1.38155E+012
  2.51720E+012  4.82540E+012  9.99000E+002  9.99000E+002  9.99000E+002  9.99000E+002
  9.99000E+002  9.99000E+002  9.99000E+002  9.99000E+002  9.99000E+002  9.99000E+002
  9.99000E+002  9.99000E+002  9.99000E+002  9.99000E+002
  1.69138E+004  1.40243E+004  1.17053E+004  9.82105E+003  8.26904E+003  6.97312E+003
  5.87811E+003  4.94562E+003  4.14971E+003  3.47231E+003  2.89937E+003  2.41862E+003
  2.01860E+003  1.68845E+003  1.41785E+003  1.19719E+003  1.01782E+003  8.72190E+002
  7.53916E+002  6.57737E+002  5.79389E+002  5.15461E+002  4.63245E+002  4.20603E+002
  3.85851E+002  3.57668E+002  3.35023E+002  3.17115E+002  3.03331E+002  2.93211E+002
  2.86424E+002  2.82751E+002  2.82073E+002  2.84362E+002  2.89685E+002  2.98201E+002
  3.10175E+002  3.25984E+002  3.46144E+002  3.71331E+002  4.02425E+002  4.40554E+002
  4.87161E+002  5.44096E+002  6.13730E+002  6.99113E+002  8.04183E+002  9.34051E+002
  1.09538E+003  1.29692E+003  1.55020E+003  1.87053E+003  2.27834E+003  2.80110E+003
  3.47597E+003  4.35351E+003  5.50304E+003  7.02017E+003  9.03773E+003  1.17415E+004
  1.53930E+004  2.03633E+004  2.71821E+004  3.66112E+004  4.97540E+004  6.82200E+004
  9.43734E+004  1.31712E+005  1.85449E+005  2.63408E+005  3.77414E+005  5.45468E+005
  7.95167E+005  1.16912E+006  1.73357E+006  2.59222E+006  3.90854E+006  5.94192E+006
  9.10680E+006  1.40697E+007  2.19093E+007  3.43833E+007  5.43731E+007  8.66323E+007
  1.39052E+008  2.24811E+008  3.66056E+008  6.00223E+008  9.90984E+008  1.64729E+009
  2.75669E+009  4.64396E+009  7.87404E+009  1.34409E+010  2.30946E+010  3.99181E+010
  6.94962E+010  1.21787E+011  2.15282E+011  3.82119E+011  6.82555E+011  1.22810E+012
  2.22023E+012  4.19340E+012  9.99000E+002  9.99000E+002  9.99000E+002  9.99000E+002
  9.99000E+002  9.99000E+002  9.99000E+002  9.99000E+002  9.99000E+002  9.99000E+002
  9.99000E+002  9.99000E+002  9.99000E+002  9.99000E+002
  1.40176E+004  1.16230E+004  9.70236E+003  8.14268E+003  6.85883E+003  5.78728E+003
  4.88190E+003  4.11054E+003  3.45157E+003  2.89003E+003  2.41448E+003  2.01490E+003
  1.68200E+003  1.40692E+003  1.18122E+003  9.97047E+002  8.47272E+002  7.25647E+002
  6.26873E+002  5.46565E+002  4.81165E+002  4.27820E+002  3.84264E+002  3.48708E+002
  3.19741E+002  2.96259E+002  2.77397E+002  2.62486E+002  2.51012E+002  2.42590E+002
  2.36945E+002  2.33892E+002  2.33332E+002  2.35242E+002  2.39677E+002  2.46772E+002
  2.56745E+002  2.69915E+002  2.86711E+002  3.07700E+002  3.33617E+002  3.65406E+002
  4.04276E+002  4.51775E+002  5.09889E+002  5.81173E+002  6.68929E+002  7.77442E+002
  9.12304E+002  1.08085E+003  1.29277E+003  1.56090E+003  1.90244E+003  2.34047E+003
  2.90623E+003  3.64229E+003  4.60700E+003  5.88092E+003  7.57601E+003  9.84895E+003
  1.29205E+004  1.71040E+004  2.28472E+004  3.07943E+004  4.18796E+004  5.74665E+004
  7.95602E+004  1.11130E+005  1.56607E+005  2.22648E+005  3.19328E+005  4.62007E+005
  6.74269E+005  9.92587E+005  1.47377E+006  2.20692E+006  3.33278E+006  5.07524E+006
  7.79281E+006  1.20636E+007  1.88257E+007  2.96120E+007  4.69428E+007  7.49880E+007
  1.20690E+008  1.95679E+008  3.19548E+008  5.25508E+008  8.70168E+008  1.45056E+009
  2.43396E+009  4.11022E+009  6.98418E+009  1.19385E+010  2.05318E+010  3.55148E+010
  6.17077E+010  1.07908E+011  1.89602E+011  3.35557E+011  5.91999E+011  1.03535E+012
  1.75583E+012  2.91019E+012  4.60299E+012  9.99000E+002  9.99000E+002  9.99000E+002
  9.99000E+002  9.99000E+002  9.99000E+002  9.99000E+002  9.99000E+002  9.99000E+002
  9.99000E+002  9.99000E+002  9.99000E+002  9.99000E+002
  1.17278E+004  9.72435E+003  8.11839E+003  6.81509E+003  5.74295E+003  4.84852E+003
  4.09286E+003  3.44880E+003  2.89807E+003  2.42822E+003  2.02977E+003  1.69455E+003
  1.41489E+003  1.18352E+003  9.93495E+002  8.38314E+002  7.12056E+002  6.09508E+002
  5.26228E+002  4.58529E+002  4.03412E+002  3.58470E+002  3.21790E+002  2.91858E+002
  2.67483E+002  2.47730E+002  2.31870E+002  2.19336E+002  2.09695E+002  2.02621E+002
  1.97881E+002  1.95321E+002  1.94855E+002  1.96465E+002  2.00197E+002  2.06165E+002
  2.14554E+002  2.25632E+002  2.39762E+002  2.57424E+002  2.79237E+002  3.06000E+002
  3.38734E+002  3.78748E+002  4.27723E+002  4.87820E+002  5.61834E+002  6.53394E+002
  7.67236E+002  9.09577E+002  1.08863E+003  1.31529E+003  1.60414E+003  1.97479E+003
  2.45377E+003  3.07725E+003  3.89486E+003  4.97512E+003  6.41334E+003  8.34296E+003
  1.09522E+004  1.45081E+004  1.93929E+004  2.61568E+004  3.55982E+004  4.88833E+004
  6.77289E+004  9.46796E+004  1.33536E+005  1.90013E+005  2.72774E+005  3.95038E+005
  5.77134E+005  8.50542E+005  1.26437E+006  1.89578E+006  2.86687E+006  4.37221E+006
  6.72404E+006  1.04269E+007  1.63013E+007  2.56911E+007  4.08108E+007  6.53325E+007
  1.05383E+008  1.71245E+008  2.80271E+008  4.61905E+008  7.66352E+008  1.27963E+009
  2.14974E+009  3.63240E+009  6.17086E+009  1.05333E+010  1.80661E+010  3.11152E+010
  5.37742E+010  9.30934E+010  1.61609E+011  2.79946E+011  4.81905E+011  8.01208E+011
  1.26536E+012  1.91462E+012  2.76885E+012  3.87170E+012  4.73901E+012  5.85437E+012
  9.99000E+002  9.99000E+002  9.99000E+002  9.99000E+002  9.99000E+002  9.99000E+002
  9.99000E+002  9.99000E+002  9.99000E+002  9.99000E+002
  9.90559E+003  8.21341E+003  6.85770E+003  5.75821E+003  4.85432E+003  4.10062E+003
  3.46395E+003  2.92110E+003  2.45651E+003  2.05965E+003  1.72267E+003  1.43877E+003
  1.20162E+003  1.00517E+003  8.43657E+002  7.11655E+002  6.04201E+002  5.16905E+002
  4.46011E+002  3.88390E+002  3.41490E+002  3.03263E+002  2.72074E+002  2.46634E+002
  2.25925E+002  2.09151E+002  1.95687E+002  1.85050E+002  1.76872E+002  1.70874E+002
  1.66857E+002  1.64690E+002  1.64300E+002  1.65672E+002  1.68845E+002  1.73916E+002
  1.81042E+002  1.90453E+002  2.02458E+002  2.17466E+002  2.36007E+002  2.58761E+002
  2.86601E+002  3.20645E+002  3.62328E+002  4.13498E+002  4.76543E+002  5.54567E+002
  6.51624E+002  7.73035E+002  9.25831E+002  1.11935E+003  1.36610E+003  1.68287E+003
  2.09245E+003  2.62589E+003  3.32579E+003  4.25106E+003  5.48364E+003  7.13834E+003
  9.37715E+003  1.24302E+004  1.66269E+004  2.24418E+004  3.05641E+004  4.20012E+004
  5.82374E+004  8.14744E+004  1.15003E+005  1.63780E+005  2.35319E+005  3.41107E+005
  4.98820E+005  7.35868E+005  1.09506E+006  1.64376E+006  2.48870E+006  3.80020E+006
  5.85200E+006  9.08702E+006  1.42268E+007  2.24541E+007  3.57209E+007  5.72661E+007
  9.24962E+007  1.50482E+008  2.46513E+008  4.06470E+008  6.74309E+008  1.12489E+009
  1.88596E+009  3.17562E+009  5.36690E+009  9.09604E+009  1.54539E+010  2.62963E+010
  4.47947E+010  7.62974E+010  1.29639E+011  2.18088E+011  3.57828E+011  5.64902E+011
  8.42185E+011  1.17242E+012  1.54944E+012  1.95303E+012  2.48386E+012  3.06875E+012
  3.82651E+012  4.81559E+012  6.11645E+012  9.99000E+002  9.99000E+002  9.99000E+002
  9.99000E+002  9.99000E+002  9.99000E+002  9.99000E+002
  8.44674E+003  7.00368E+003  5.84821E+003  4.91173E+003  4.14236E+003  3.50118E+003
  2.95966E+003  2.49779E+003  2.10215E+003  1.76379E+003  1.47608E+003  1.23337E+003
  1.03035E+003  8.61967E+002  7.23375E+002  6.10011E+002  5.17679E+002  4.42649E+002
  3.81713E+002  3.32193E+002  2.91899E+002  2.59066E+002  2.32290E+002  2.10458E+002
  1.92694E+002  1.78310E+002  1.66770E+002  1.57658E+002  1.50654E+002  1.45520E+002
  1.42085E+002  1.40234E+002  1.39907E+002  1.41088E+002  1.43813E+002  1.48165E+002
  1.54280E+002  1.62355E+002  1.72657E+002  1.85539E+002  2.01456E+002  2.20997E+002
  2.44913E+002  2.74169E+002  3.10004E+002  3.54012E+002  4.08257E+002  4.75421E+002
  5.59007E+002  6.63617E+002  7.95334E+002  9.62245E+002  1.17517E+003  1.44867E+003
  1.80250E+003  2.26357E+003  2.86887E+003  3.66955E+003  4.73678E+003  6.17036E+003
  8.11119E+003  1.07596E+004  1.44023E+004  1.94531E+004  2.65128E+004  3.64606E+004
  5.05927E+004  7.08333E+004  1.00061E+005  1.42613E+005  2.05075E+005  2.97514E+005
  4.35445E+005  6.42940E+005  9.57633E+005  1.43878E+006  2.18034E+006  3.33239E+006
  5.13618E+006  7.98225E+006  1.25067E+007  1.97520E+007  3.14360E+007  5.04041E+007
  8.13901E+007  1.32297E+008  2.16357E+008  3.55756E+008  5.87716E+008  9.74655E+008
  1.62114E+009  2.70218E+009  4.51024E+009  7.53558E+009  1.25955E+010  2.10648E+010
  3.52050E+010  5.86714E+010  9.69822E+010  1.57029E+011  2.45290E+011  3.64225E+011
  5.06348E+011  6.63390E+011  8.37985E+011  1.03950E+012  1.27889E+012  1.62306E+012
  2.02405E+012  2.54750E+012  3.23601E+012  4.14867E+012  5.36795E+012  9.99000E+002
  9.99000E+002  9.99000E+002  9.99000E+002  9.99000E+002
  7.27213E+003  6.02962E+003  5.03528E+003  4.22992E+003  3.56874E+003  3.01803E+003
  2.55304E+003  2.15633E+003  1.81622E+003  1.52499E+003  1.27702E+003  1.06754E+003
  8.92089E+002  7.46379E+002  6.26315E+002  5.28019E+002  4.47912E+002  3.82797E+002
  3.29910E+002  2.86937E+002  2.51978E+002  2.23504E+002  2.00291E+002  1.81372E+002
  1.65986E+002  1.53533E+002  1.43547E+002  1.35665E+002  1.29610E+002  1.25174E+002
  1.22208E+002  1.20614E+002  1.20338E+002  1.21367E+002  1.23732E+002  1.27506E+002
  1.32807E+002  1.39806E+002  1.48737E+002  1.59907E+002  1.73712E+002  1.90664E+002
  2.11420E+002  2.36820E+002  2.67943E+002  3.06182E+002  3.53336E+002  4.11748E+002
  4.84476E+002  5.75544E+002  6.90268E+002  8.35722E+002  1.02138E+003  1.25998E+003
  1.56883E+003  1.97153E+003  2.50052E+003  3.20066E+003  4.13445E+003  5.38957E+003
  7.08985E+003  9.41147E+003  1.26068E+004  1.70402E+004  2.32410E+004  3.19845E+004
  4.44140E+004  6.22282E+004  8.79695E+004  1.25471E+005  1.80555E+005  2.62129E+005
  3.83920E+005  5.67238E+005  8.45401E+005  1.27086E+006  1.92677E+006  2.94583E+006
  4.54112E+006  7.05690E+006  1.10523E+007  1.74401E+007  2.77161E+007  4.43390E+007
  7.13590E+007  1.15452E+008  1.87614E+008  3.05938E+008  5.00128E+008  8.18889E+008
  1.34205E+009  2.20060E+009  3.60971E+009  5.92229E+009  9.71650E+009  1.59329E+010
  2.60623E+010  4.22764E+010  6.75423E+010  1.04717E+011  1.54693E+011  2.16311E+011
  2.87675E+011  3.64408E+011  4.51181E+011  5.57347E+011  6.88567E+011  8.52868E+011
  1.06888E+012  1.35979E+012  1.72750E+012  2.21496E+012  2.86626E+012  3.74339E+012
  4.93416E+012  6.56382E+012  9.99000E+002  9.99000E+002
  6.32150E+003  5.24125E+003  4.37725E+003  3.67793E+003  3.10420E+003  2.62663E+003
  2.22352E+003  1.87952E+003  1.58437E+003  1.33132E+003  1.11556E+003  9.33032E+002
  7.79948E+002  6.52649E+002  5.47633E+002  4.61577E+002  3.91401E+002  3.34338E+002
  2.87987E+002  2.50328E+002  2.19701E+002  1.94762E+002  1.74441E+002  1.57886E+002
  1.44428E+002  1.33542E+002  1.24816E+002  1.17933E+002  1.12648E+002  1.08779E+002
  1.06195E+002  1.04810E+002  1.04576E+002  1.05484E+002  1.07559E+002  1.10866E+002
  1.15509E+002  1.21640E+002  1.29463E+002  1.39249E+002  1.51347E+002  1.66207E+002
  1.84408E+002  2.06691E+002  2.34005E+002  2.67580E+002  3.09001E+002  3.60336E+002
  4.24286E+002  5.04402E+002  6.05385E+002  7.33487E+002  8.97084E+002  1.10746E+003
  1.37994E+003  1.73543E+003  2.20267E+003  2.82147E+003  3.64729E+003  4.75798E+003
  6.26354E+003  8.32058E+003  1.11536E+004  1.50866E+004  2.05910E+004  2.83571E+004
  3.94035E+004  5.52440E+004  7.81450E+004  1.11523E+005  1.60569E+005  2.33221E+005
  3.41706E+005  5.04993E+005  7.52699E+005  1.13137E+006  1.71463E+006  2.61953E+006
  4.03325E+006  6.25633E+006  9.77315E+006  1.53663E+007  2.43019E+007  3.86283E+007
  6.16555E+007  9.87224E+007  1.58423E+008  2.54570E+008  4.09371E+008  6.58537E+008
  1.05954E+009  1.70483E+009  2.74296E+009  4.41230E+009  7.09215E+009  1.13830E+010
  1.81898E+010  2.87293E+010  4.43478E+010  6.57411E+010  9.30570E+010  1.24765E+011
  1.59807E+011  1.99118E+011  2.45228E+011  3.01196E+011  3.71569E+011  4.61391E+011
  5.76436E+011  7.27693E+011  9.30512E+011  1.19322E+012  1.54427E+012  2.01709E+012
  2.65904E+012  3.53771E+012  4.75024E+012  6.43725E+012
  5.54865E+003  4.60029E+003  3.84220E+003  3.22901E+003  2.72631E+003  2.30815E+003
  1.95530E+003  1.65415E+003  1.39556E+003  1.17359E+003  9.84053E+002  8.23488E+002
  6.88635E+002  5.76349E+002  4.83607E+002  4.07534E+002  3.45456E+002  2.94958E+002
  2.53935E+002  2.20607E+002  1.93508E+002  1.71451E+002  1.53484E+002  1.38855E+002
  1.26969E+002  1.17358E+002  1.09660E+002  1.03590E+002  9.89324E+001  9.55261E+001
  9.32545E+001  9.20409E+001  9.18434E+001  9.26535E+001  9.44948E+001  9.74244E+001
  1.01536E+002  1.06963E+002  1.13889E+002  1.22553E+002  1.33268E+002  1.46434E+002
  1.62566E+002  1.82322E+002  2.06552E+002  2.36347E+002  2.73125E+002  3.18727E+002
  3.75565E+002  4.46810E+002  5.36660E+002  6.50705E+002  7.96434E+002  9.83948E+002
  1.22696E+003  1.54419E+003  1.96140E+003  2.51429E+003  3.25259E+003  4.24617E+003
  5.59378E+003  7.43607E+003  9.97470E+003  1.35009E+004  1.84382E+004  2.54072E+004
  3.53233E+004  4.95464E+004  7.01118E+004  1.00085E+005  1.44119E+005  2.09315E+005
  3.06595E+005  4.52844E+005  6.74337E+005  1.01217E+006  1.53091E+006  2.33246E+006
  3.57806E+006  5.52344E+006  8.57442E+006  1.33748E+007  2.09443E+007  3.28957E+007
  5.17743E+007  8.15938E+007  1.28681E+008  2.03011E+008  3.20300E+008  5.05305E+008
  7.97056E+008  1.25724E+009  1.98363E+009  3.13115E+009  4.94292E+009  7.78849E+009
  1.21953E+010  1.87860E+010  2.80464E+010  4.01023E+010  5.45969E+010  7.08951E+010
  8.88254E+010  1.09367E+011  1.33821E+011  1.64150E+011  2.02242E+011  2.50996E+011
  3.13975E+011  3.95781E+011  5.03747E+011  6.48596E+011  8.39515E+011  1.09669E+012
  1.44591E+012  1.92395E+012  2.58370E+012  3.50174E+012
  4.91799E+003  4.07723E+003  3.40552E+003  2.86256E+003  2.41777E+003  2.04803E+003
  1.73619E+003  1.47001E+003  1.24128E+003  1.04470E+003  8.76609E+002  7.34001E+002
  6.14062E+002  5.14060E+002  4.31361E+002  3.63457E+002  3.08003E+002  2.62874E+002
  2.26205E+002  1.96417E+002  1.72202E+002  1.52498E+002  1.36456E+002  1.23400E+002
  1.12797E+002  1.04229E+002  9.73695E+001  9.19649E+001  8.78214E+001  8.47941E+001
  8.27789E+001  8.17069E+001  8.15411E+001  8.22738E+001  8.39268E+001  8.65513E+001
  9.02318E+001  9.50891E+001  1.01288E+002  1.09043E+002  1.18637E+002  1.30430E+002
  1.44884E+002  1.62593E+002  1.84322E+002  2.11055E+002  2.44070E+002  2.85027E+002
  3.36102E+002  4.00160E+002  4.80991E+002  5.83647E+002  7.14901E+002  8.83889E+002
  1.10302E+003  1.38924E+003  1.76590E+003  2.26532E+003  2.93259E+003  3.83103E+003
  5.05020E+003  6.71758E+003  9.01601E+003  1.22094E+004  1.66815E+004  2.29939E+004
  3.19744E+004  4.48510E+004  6.34578E+004  9.05512E+004  1.30299E+005  1.89043E+005
  2.76477E+005  4.07502E+005  6.05114E+005  9.04926E+005  1.36223E+006  2.06302E+006
  3.14104E+006  4.80428E+006  7.37569E+006  1.13560E+007  1.75206E+007  2.70689E+007
  4.18556E+007  6.47464E+007  1.00166E+008  1.54950E+008  2.39682E+008  3.70835E+008
  5.74204E+008  8.90377E+008  1.38331E+009  2.15319E+009  3.35358E+009  5.20778E+009
  8.00078E+009  1.20127E+010  1.73757E+010  2.40099E+010  3.16565E+010  4.01081E+010
  4.94739E+010  6.03871E+010  7.36601E+010  9.01482E+010  1.11016E+011  1.37749E+011
  1.72275E+011  2.17294E+011  2.76390E+011  3.54861E+011  4.60505E+011  6.01654E+011
  7.93339E+011  1.05577E+012  1.41800E+012  1.92210E+012
  4.40194E+003  3.64920E+003  3.04814E+003  2.56261E+003  2.16517E+003  1.83503E+003
  1.55673E+003  1.31918E+003  1.11492E+003  9.39160E+002  7.88644E+002  6.60760E+002
  5.53053E+002  4.63126E+002  3.88664E+002  3.27458E+002  2.77433E+002  2.36702E+002
  2.03600E+002  1.76709E+002  1.54853E+002  1.37076E+002  1.22608E+002  1.10838E+002
  1.01286E+002  9.35719E+001  8.73999E+001  8.25406E+001  7.88186E+001  7.61028E+001
  7.42988E+001  7.33447E+001  7.32071E+001  7.38793E+001  7.53812E+001  7.77601E+001
  8.10927E+001  8.54893E+001  9.10995E+001  9.81203E+001  1.06807E+002  1.17488E+002
  1.30585E+002  1.46639E+002  1.66345E+002  1.90602E+002  2.20573E+002  2.57774E+002
  3.04190E+002  3.62435E+002  4.35973E+002  5.29420E+002  6.48963E+002  8.02958E+002
  1.00275E+003  1.26385E+003  1.60761E+003  2.06360E+003  2.67307E+003  3.49392E+003
  4.60800E+003  6.13178E+003  8.23206E+003  1.11494E+004  1.52328E+004  2.09921E+004
  2.91766E+004  4.08939E+004  5.77911E+004  8.23303E+004  1.18210E+005  1.71012E+005
  2.49188E+005  3.65577E+005  5.39728E+005  8.01432E+005  1.19612E+006  1.79301E+006
  2.69754E+006  4.07003E+006  6.15410E+006  9.31957E+006  1.41273E+007  2.14274E+007
  3.25076E+007  4.93216E+007  7.48456E+007  1.13641E+008  1.72754E+008  2.63139E+008
  4.01922E+008  6.15927E+008  9.47003E+008  1.45947E+009  2.24840E+009  3.44227E+009
  5.18355E+009  7.57163E+009  1.06158E+010  1.42221E+010  1.82367E+010  2.26490E+010
  2.76651E+010  3.35977E+010  4.08682E+010  4.99623E+010  6.14857E+010  7.62485E+010
  9.53483E+010  1.20281E+011  1.53003E+011  1.96443E+011  2.54488E+011  3.33050E+011
  4.39218E+011  5.84587E+011  7.85262E+011  1.06457E+012
  3.97905E+003  3.29841E+003  2.75522E+003  2.31672E+003  1.95805E+003  1.66036E+003
  1.40955E+003  1.19549E+003  1.01132E+003  8.52660E+002  7.16586E+002  6.00797E+002
  5.03135E+002  4.21481E+002  3.53781E+002  2.98070E+002  2.52497E+002  2.15369E+002
  1.85187E+002  1.60667E+002  1.40743E+002  1.24541E+002  1.11360E+002  1.00644E+002
  9.19519E+001  8.49365E+001  7.93278E+001  7.49157E+001  7.15399E+001  6.90805E+001
  6.74514E+001  6.65960E+001  6.64841E+001  6.71100E+001  6.84924E+001  7.06748E+001
  7.37283E+001  7.77547E+001  8.28917E+001  8.93210E+001  9.72777E+001  1.07064E+002
  1.19069E+002  1.33790E+002  1.51869E+002  1.74133E+002  2.01655E+002  2.35832E+002
  2.78497E+002  3.32062E+002  3.99724E+002  4.85743E+002  5.95835E+002  7.37712E+002
  9.21848E+002  1.16256E+003  1.47954E+003  1.90004E+003  2.46206E+003  3.21885E+003
  4.24556E+003  5.64892E+003  7.58140E+003  1.02621E+004  1.40079E+004  1.92792E+004
  2.67489E+004  3.74050E+004  5.27048E+004  7.48061E+004  1.06914E+005  1.53805E+005
  2.22602E+005  3.23954E+005  4.73775E+005  6.95852E+005  1.02572E+006  1.51641E+006
  2.24701E+006  3.33535E+006  4.95682E+006  7.37235E+006  1.09703E+007  1.63305E+007
  2.43222E+007  3.62581E+007  5.41362E+007  8.10209E+007  1.21644E+008  1.83349E+008
  2.77564E+008  4.22030E+008  6.43999E+008  9.84161E+008  1.49946E+009  2.25896E+009
  3.32427E+009  4.72016E+009  6.42076E+009  8.36007E+009  1.04843E+010  1.28399E+010
  1.55616E+010  1.88349E+010  2.28675E+010  2.79254E+010  3.43550E+010  4.25956E+010
  5.32557E+010  6.71667E+010  8.54741E+010  1.09723E+011  1.42152E+011  1.85843E+011
  2.45360E+011  3.26613E+011  4.38794E+011  5.94954E+011
  3.63249E+003  3.01091E+003  2.51511E+003  2.11514E+003  1.78824E+003  1.51713E+003
  1.28887E+003  1.09410E+003  9.26443E+002  7.81842E+002  6.57641E+002  5.51789E+002
  4.62375E+002  3.87512E+002  3.25358E+002  2.74150E+002  2.32221E+002  1.98039E+002
  1.70243E+002  1.47660E+002  1.29311E+002  1.14395E+002  1.02265E+002  9.24088E+001
  8.44183E+001  7.79739E+001  7.28256E+001  6.87797E+001  6.56879E+001  6.34396E+001
  6.19554E+001  6.11833E+001  6.10956E+001  6.16876E+001  6.29769E+001  6.50045E+001
  6.78369E+001  7.15690E+001  7.63295E+001  8.22875E+001  8.96623E+001  9.87357E+001
  1.09870E+002  1.23528E+002  1.40308E+002  1.60981E+002  1.86547E+002  2.18308E+002
  2.57971E+002  3.07785E+002  3.70728E+002  4.50769E+002  5.53228E+002  6.85280E+002
  8.56659E+002  1.08065E+003  1.37551E+003  1.76645E+003  2.28851E+003  2.99067E+003
  3.94182E+003  5.23934E+003  7.02163E+003  9.48641E+003  1.29175E+004  1.77240E+004
  2.44981E+004  3.41002E+004  4.77837E+004  6.73795E+004  9.55670E+004  1.36272E+005
  1.95252E+005  2.80950E+005  4.05745E+005  5.87771E+005  8.53580E+005  1.24200E+006
  1.80982E+006  2.64004E+006  3.85428E+006  5.63125E+006  8.23500E+006  1.20583E+007
  1.76903E+007  2.60210E+007  3.84057E+007  5.69217E+007  8.47689E+007  1.26892E+008
  1.90925E+008  2.88569E+008  4.37382E+008  6.62485E+008  9.96303E+008  1.47247E+009
  2.11249E+009  2.91499E+009  3.85431E+009  4.89416E+009  6.03162E+009  7.31347E+009
  8.81871E+009  1.06450E+010  1.29063E+010  1.57480E+010  1.93636E+010  2.40078E+010
  3.00140E+010  3.78490E+010  4.81612E+010  6.18411E+010  8.01174E+010  1.04752E+011
  1.38216E+011  1.84130E+011  2.47408E+011  3.35506E+011
  3.34898E+003  2.77570E+003  2.31865E+003  1.95018E+003  1.64927E+003  1.39993E+003
  1.19015E+003  1.01120E+003  8.57107E+002  7.24061E+002  6.09611E+002  5.11913E+002
  4.29260E+002  3.59957E+002  3.02339E+002  2.54807E+002  2.15848E+002  1.84064E+002
  1.58207E+002  1.37196E+002  1.20126E+002  1.06252E+002  9.49750E+001  8.58157E+001
  7.83948E+001  7.24141E+001  6.76403E+001  6.38925E+001  6.10327E+001  5.89576E+001
  5.75934E+001  5.68918E+001  5.68275E+001  5.73963E+001  5.86154E+001  6.05238E+001
  6.31843E+001  6.66867E+001  7.11524E+001  7.67409E+001  8.36589E+001  9.21718E+001
  1.02620E+002  1.15441E+002  1.31197E+002  1.50613E+002  1.74629E+002  2.04470E+002
  2.41740E+002  2.88550E+002  3.47691E+002  4.22883E+002  5.19100E+002  6.43036E+002
  8.03755E+002  1.01359E+003  1.28941E+003  1.65446E+003  2.14083E+003  2.79317E+003
  3.67386E+003  4.87040E+003  6.50614E+003  8.75563E+003  1.18668E+004  1.61931E+004
  2.22395E+004  3.07300E+004  4.27039E+004  5.96558E+004  8.37370E+004  1.18044E+005
  1.67034E+005  2.37119E+005  3.37517E+005  4.81477E+005  6.88041E+005  9.84618E+005
  1.41075E+006  2.02371E+006  2.90690E+006  4.18258E+006  6.03130E+006  8.72182E+006
  1.26573E+007  1.84469E+007  2.70170E+007  3.97841E+007  5.89216E+007  8.77656E+007
  1.31410E+008  1.97513E+008  2.97182E+008  4.45355E+008  6.59198E+008  9.52918E+008
  1.33119E+009  1.78649E+009  2.30117E+009  2.86268E+009  3.48189E+009  4.19132E+009
  5.03494E+009  6.06512E+009  7.34619E+009  8.95948E+009  1.10128E+010  1.36482E+010
  1.70624E+010  2.15220E+010  2.73874E+010  3.51671E+010  4.55667E+010  5.95762E+010
  7.86179E+010  1.04700E+011  1.40758E+011  1.90909E+011
  3.11787E+003  2.58395E+003  2.15849E+003  1.81569E+003  1.53598E+003  1.30441E+003
  1.10974E+003  9.43751E+002  8.00785E+002  6.77219E+002  5.70762E+002  4.79734E+002
  4.02601E+002  3.37828E+002  2.83897E+002  2.39347E+002  2.02790E+002  1.72941E+002
  1.48645E+002  1.28898E+002  1.12853E+002  9.98162E+001  8.92226E+001  8.06224E+001
  7.36585E+001  6.80501E+001  6.35773E+001  6.00698E+001  5.73974E+001  5.54632E+001
  5.41977E+001  5.35559E+001  5.35141E+001  5.40690E+001  5.52375E+001  5.70570E+001
  5.95877E+001  6.29153E+001  6.71556E+001  7.24604E+001  7.90265E+001  8.71064E+001
  9.70235E+001  1.09193E+002  1.24147E+002  1.42574E+002  1.65363E+002  1.93672E+002
  2.29012E+002  2.73370E+002  3.29369E+002  4.00487E+002  4.91365E+002  6.08220E+002
  7.59430E+002  9.56332E+002  1.21435E+003  1.55454E+003  2.00582E+003  2.60804E+003
  3.41635E+003  4.50737E+003  5.98793E+003  8.00749E+003  1.07758E+004  1.45880E+004
  1.98602E+004  2.71796E+004  3.73763E+004  5.16236E+004  7.15798E+004  9.95881E+004
  1.38960E+005  1.94375E+005  2.72458E+005  3.82601E+005  5.38163E+005  7.58223E+005
  1.07017E+006  1.51357E+006  2.14597E+006  3.05174E+006  4.35550E+006  6.24273E+006
  8.99156E+006  1.30217E+007  1.89703E+007  2.78078E+007  4.10147E+007  6.08416E+007
  9.06697E+007  1.35443E+008  2.01990E+008  2.98722E+008  4.33851E+008  6.12174E+008
  8.32691E+008  1.08839E+009  1.37020E+009  1.67705E+009  2.02016E+009  2.41905E+009
  2.89777E+009  3.48518E+009  4.21772E+009  5.14159E+009  6.31830E+009  7.83017E+009
  9.78855E+009  1.23447E+010  1.57117E+010  2.01766E+010  2.61471E+010  3.41944E+010
  4.51325E+010  6.01153E+010  8.07849E+010  1.09613E+011
  2.93042E+003  2.42843E+003  2.02859E+003  1.70665E+003  1.44415E+003  1.22704E+003
  1.04469E+003  8.89291E+002  7.55431E+002  6.39627E+002  5.39703E+002  4.54110E+002
  3.81458E+002  3.20349E+002  2.69390E+002  2.27232E+002  1.92595E+002  1.64285E+002
  1.41226E+002  1.22476E+002  1.07241E+002  9.48619E+001  8.48058E+001  7.66450E+001
  7.00404E+001  6.47247E+001  6.04889E+001  5.71710E+001  5.46471E+001  5.28252E+001
  5.16396E+001  5.10475E+001  5.10270E+001  5.15754E+001  5.27093E+001  5.44651E+001
  5.69007E+001  6.00988E+001  6.41704E+001  6.92615E+001  7.55603E+001  8.33082E+001
  9.28144E+001  1.04474E+002  1.18794E+002  1.36427E+002  1.58214E+002  1.85246E+002
  2.18946E+002  2.61170E+002  3.14361E+002  3.81741E+002  4.67581E+002  5.77565E+002
  7.19295E+002  9.02978E+002  1.14237E+003  1.45612E+003  1.86955E+003  2.41724E+003
  3.14656E+003  4.12261E+003  5.43515E+003  7.20824E+003  9.61364E+003  1.28895E+004
  1.73664E+004  2.35029E+004  3.19364E+004  4.35520E+004  5.95805E+004  8.17355E+004
  1.12407E+005  1.54936E+005  2.14012E+005  2.96240E+005  4.10967E+005  5.71503E+005
  7.96917E+005  1.11474E+006  1.56499E+006  2.20637E+006  3.12556E+006  4.45155E+006
  6.37755E+006  9.19461E+006  1.33431E+007  1.94903E+007  2.86458E+007  4.23226E+007
  6.27419E+007  9.30255E+007  1.37201E+008  1.99662E+008  2.83820E+008  3.90579E+008
  5.17694E+008  6.60513E+008  8.15831E+008  9.86155E+008  1.17941E+009  1.40669E+009
  1.68142E+009  2.01992E+009  2.44277E+009  2.97676E+009  3.65719E+009  4.53191E+009
  5.66535E+009  7.14567E+009  9.09435E+009  1.16792E+010  1.51382E+010  1.98002E+010
  2.61361E+010  3.48188E+010  4.68121E+010  6.35171E+010
  2.77900E+003  2.30287E+003  1.92377E+003  1.61870E+003  1.37016E+003  1.16480E+003
  9.92480E+002  8.45733E+002  7.19329E+002  6.09882E+002  5.15292E+002  4.34114E+002
  3.65079E+002  3.06908E+002  2.58315E+002  2.18049E+002  1.84916E+002  1.57804E+002
  1.35699E+002  1.17716E+002  1.03100E+002  9.12224E+001  8.15747E+001  7.37474E+001
  6.74151E+001  6.23212E+001  5.82649E+001  5.50907E+001  5.26797E+001  5.09435E+001
  4.98194E+001  4.92665E+001  4.92641E+001  4.98099E+001  5.09203E+001  5.26306E+001
  5.49969E+001  5.80988E+001  6.20433E+001  6.69704E+001  7.30605E+001  8.05445E+001
  8.97167E+001  1.00952E+002  1.14731E+002  1.31666E+002  1.52547E+002  1.78390E+002
  2.10510E+002  2.50618E+002  3.00942E+002  3.64402E+002  4.44835E+002  5.47309E+002
  6.78541E+002  8.47472E+002  1.06606E+003  1.35034E+003  1.72193E+003  2.21003E+003
  2.85421E+003  3.70818E+003  4.84500E+003  6.36416E+003  8.40127E+003  1.11414E+004
  1.48373E+004  1.98348E+004  2.66077E+004  3.58062E+004  4.83250E+004  6.53985E+004
  8.87354E+004  1.20710E+005  1.64638E+005  2.25169E+005  3.08870E+005  4.25073E+005
  5.87143E+005  8.14368E+005  1.13481E+006  1.58962E+006  2.23957E+006  3.17498E+006
  4.53099E+006  6.51055E+006  9.41929E+006  1.37170E+007  2.00905E+007  2.95493E+007
  4.35273E+007  6.39328E+007  9.30096E+007  1.32836E+008  1.84537E+008  2.47706E+008
  3.20392E+008  4.00231E+008  4.86843E+008  5.82916E+008  6.93370E+008  8.24485E+008
  9.83828E+008  1.18075E+009  1.42715E+009  1.73860E+009  2.13577E+009  2.64646E+009
  3.30830E+009  4.17298E+009  5.31148E+009  6.82234E+009  8.84279E+009  1.15684E+010
  1.52725E+010  2.03487E+010  2.73627E+010  3.71331E+010
  2.65640E+003  2.20133E+003  1.83912E+003  1.54780E+003  1.31064E+003  1.11488E+003
  9.50797E+002  8.11178E+002  6.90935E+002  5.86738E+002  4.96534E+002  4.18954E+002
  3.52835E+002  2.97005E+002  2.50274E+002  2.11474E+002  1.79492E+002  1.53280E+002
  1.31884E+002  1.14463E+002  1.00295E+002  8.87785E+001  7.94227E+001  7.18324E+001
  6.56925E+001  6.07546E+001  5.68239E+001  5.37496E+001  5.14167E+001  4.97393E+001
  4.86567E+001  4.81295E+001  4.81374E+001  4.86785E+001  4.97681E+001  5.14404E+001
  5.37490E+001  5.67701E+001  6.06058E+001  6.53894E+001  7.12920E+001  7.85317E+001
  8.73852E+001  9.82037E+001  1.11433E+002  1.27640E+002  1.47548E+002  1.72083E+002
  2.02435E+002  2.40134E+002  2.87165E+002  3.46104E+002  4.20312E+002  5.14193E+002
  6.33543E+002  7.86013E+002  9.81742E+002  1.23419E+003  1.56130E+003  1.98696E+003
  2.54314E+003  3.27256E+003  4.23255E+003  5.50011E+003  7.17885E+003  9.40856E+003
  1.23782E+004  1.63436E+004  2.16522E+004  2.87773E+004  3.83650E+004  5.13016E+004
  6.88072E+004  9.25698E+004  1.24937E+005  1.69195E+005  2.29979E+005  3.13875E+005
  4.30317E+005  5.92935E+005  8.21561E+005  1.14527E+006  1.60699E+006  2.27044E+006
  3.23066E+006  4.62987E+006  6.68074E+006  9.69974E+006  1.41516E+007  2.07003E+007
  3.02481E+007  4.39109E+007  6.28502E+007  8.79239E+007  1.19309E+008  1.56340E+008
  1.97759E+008  2.42694E+008  2.91686E+008  3.46713E+008  4.10685E+008  4.87184E+008
  5.80550E+008  6.96206E+008  8.41123E+008  1.02444E+009  1.25834E+009  1.55920E+009
  1.94924E+009  2.45884E+009  3.12999E+009  4.02081E+009  5.21263E+009  6.81993E+009
  9.00493E+009  1.19998E+010  1.61384E+010  2.19046E+010
  2.55495E+003  2.11756E+003  1.76952E+003  1.48971E+003  1.26209E+003  1.07440E+003
  9.17269E+002  7.83696E+002  6.68695E+002  5.68964E+002  4.82467E+002  4.07887E+002
  3.44156E+002  2.90204E+002  2.44931E+002  2.07251E+002  1.76119E+002  1.50553E+002
  1.29651E+002  1.12608E+002  9.87347E+001  8.74498E+001  7.82775E+001  7.08331E+001
  6.48093E+001  5.99633E+001  5.61046E+001  5.30855E+001  5.07933E+001  4.91439E+001
  4.80776E+001  4.75554E+001  4.75569E+001  4.80793E+001  4.91365E+001  5.07598E+001
  5.29996E+001  5.59267E+001  5.96367E+001  6.42534E+001  6.99358E+001  7.68852E+001
  8.53559E+001  9.56689E+001  1.08229E+002  1.23547E+002  1.42272E+002  1.65227E+002
  1.93461E+002  2.28320E+002  2.71528E+002  3.25312E+002  3.92554E+002  4.76996E+002
  5.83509E+002  7.18453E+002  8.90144E+002  1.10949E+003  1.39082E+003  1.75302E+003
  2.22105E+003  2.82798E+003  3.61775E+003  4.64888E+003  5.99945E+003  7.77387E+003
  1.01121E+004  1.32022E+004  1.72978E+004  2.27417E+004  3.00001E+004  3.97084E+004
  5.27380E+004  7.02905E+004  9.40346E+004  1.26305E+005  1.70395E+005  2.30992E+005
  3.14814E+005  4.31572E+005  5.95402E+005  8.27016E+005  1.15694E+006  1.63042E+006
  2.31466E+006  3.30960E+006  4.76327E+006  6.89255E+006  1.00083E+007  1.45384E+007
  2.10306E+007  3.01018E+007  4.22996E+007  5.79023E+007  7.67678E+007  9.83454E+007
  1.21994E+008  1.47560E+008  1.75686E+008  2.07651E+008  2.45156E+008  2.90268E+008
  3.45516E+008  4.14088E+008  5.00106E+008  6.08995E+008  7.47990E+008  9.26834E+008
  1.15875E+009  1.46186E+009  1.86108E+009  2.39103E+009  3.10021E+009  4.05678E+009
  5.35746E+009  7.14067E+009  9.60453E+009  1.30385E+010
  2.46575E+003  2.04434E+003  1.70903E+003  1.43955E+003  1.22050E+003  1.04006E+003
  8.89187E+002  7.61088E+002  6.50851E+002  5.55181E+002  4.72029E+002  4.00112E+002
  3.38447E+002  2.86068E+002  2.41971E+002  2.05150E+002  1.74634E+002  1.49503E+002
  1.28906E+002  1.12079E+002  9.83594E+001  8.71845E+001  7.80912E+001  7.07030E+001
  6.47182E+001  5.98975E+001  5.60531E+001  5.30388E+001  5.07428E+001  4.90815E+001
  4.79950E+001  4.74436E+001  4.74055E+001  4.78754E+001  4.88643E+001  5.03990E+001
  5.25243E+001  5.53039E+001  5.88238E+001  6.31965E+001  6.85657E+001  7.51136E+001
  8.30696E+001  9.27222E+001  1.04433E+002  1.18657E+002  1.35964E+002  1.57075E+002
  1.82899E+002  2.14586E+002  2.53599E+002  3.01802E+002  3.61578E+002  4.35985E+002
  5.28960E+002  6.45590E+002  7.92474E+002  9.78199E+002  1.21398E+003  1.51451E+003
  1.89908E+003  2.39306E+003  3.02990E+003  3.85378E+003  4.92312E+003  6.31539E+003
  8.13367E+003  1.05155E+004  1.36454E+004  1.77714E+004  2.32290E+004  3.04741E+004
  4.01302E+004  5.30561E+004  7.04452E+004  9.39696E+004  1.25992E+005  1.69877E+005
  2.30454E+005  3.14702E+005  4.32776E+005  5.99538E+005  8.36855E+005  1.17701E+006
  1.66771E+006  2.37925E+006  3.41435E+006  4.92030E+006  7.10148E+006  1.02257E+007
  1.46110E+007  2.05757E+007  2.83465E+007  3.79589E+007  4.92152E+007  6.17663E+007
  7.53591E+007  9.00953E+007  1.06474E+008  1.25285E+008  1.47525E+008  1.74402E+008
  2.07411E+008  2.48448E+008  2.99975E+008  3.65243E+008  4.48590E+008  5.55866E+008
  6.95011E+008  8.76901E+008  1.11652E+009  1.43469E+009  1.86050E+009  2.43490E+009
  3.21612E+009  4.28723E+009  5.76797E+009  7.83124E+009
  2.37854E+003  1.97324E+003  1.65074E+003  1.39162E+003  1.18112E+003  1.00792E+003
  8.63311E+002  7.40704E+002  6.35268E+002  5.43698E+002  4.63914E+002  3.94647E+002
  3.34986E+002  2.84080E+002  2.41030E+002  2.04923E+002  1.74869E+002  1.50016E+002
  1.29574E+002  1.12821E+002  9.91252E+001  8.79436E+001  7.88250E+001  7.14000E+001
  6.53711E+001  6.05010E+001  5.66028E+001  5.35304E+001  5.11717E+001  4.94419E+001
  4.82795E+001  4.76423E+001  4.75055E+001  4.78599E+001  4.87115E+001  5.00814E+001
  5.20073E+001  5.45449E+001  5.77711E+001  6.17870E+001  6.67227E+001  7.27431E+001
  8.00546E+001  8.89140E+001  9.96392E+001  1.12623E+002  1.28353E+002  1.47432E+002
  1.70611E+002  1.98830E+002  2.33272E+002  2.75432E+002  3.27211E+002  3.91040E+002
  4.70043E+002  5.68245E+002  6.90855E+002  8.44623E+002  1.03832E+003  1.28335E+003
  1.59456E+003  1.99131E+003  2.49885E+003  3.15023E+003  3.98884E+003  5.07179E+003
  6.47466E+003  8.29781E+003  1.06751E+004  1.37858E+004  1.78716E+004  2.32603E+004
  3.04003E+004  3.99106E+004  5.26527E+004  6.98360E+004  9.31720E+004  1.25100E+005
  1.69119E+005  2.30288E+005  3.15958E+005  4.36868E+005  6.08768E+005  8.54795E+005
  1.20886E+006  1.72033E+006  2.45993E+006  3.52624E+006  5.05041E+006  7.19403E+006
  1.01323E+007  1.40162E+007  1.89186E+007  2.47930E+007  3.14815E+007  3.88023E+007
  4.66933E+007  5.53023E+007  6.49701E+007  7.61746E+007  8.95052E+007  1.05679E+008
  1.25589E+008  1.50375E+008  1.81524E+008  2.21001E+008  2.71433E+008  3.36362E+008
  4.20600E+008  5.30737E+008  6.75860E+008  8.68586E+008  1.12656E+009  1.47465E+009
  1.94809E+009  2.59736E+009  3.49501E+009  4.74642E+009
  2.28281E+003  1.89559E+003  1.58740E+003  1.33983E+003  1.13885E+003  9.73674E+002
  8.36009E+002  7.19499E+002  6.19419E+002  5.32459E+002  4.56488E+002  3.90225E+002
  3.32823E+002  2.83545E+002  2.41618E+002  2.06235E+002  1.76599E+002  1.51947E+002
  1.31557E+002  1.14766E+002  1.00977E+002  8.96750E+001  8.04226E+001  7.28587E+001
  6.66894E+001  6.16789E+001  5.76403E+001  5.44262E+001  5.19227E+001  5.00426E+001
  4.87212E+001  4.79128E+001  4.75883E+001  4.77341E+001  4.83512E+001  4.94562E+001
  5.10817E+001  5.32782E+001  5.61164E+001  5.96889E+001  6.41129E+001  6.95337E+001
  7.61279E+001  8.41097E+001  9.37386E+001  1.05331E+002  1.19275E+002  1.36051E+002
  1.56256E+002  1.80639E+002  2.10144E+002  2.45971E+002  2.89642E+002  3.43108E+002
  4.08866E+002  4.90124E+002  5.91004E+002  7.16809E+002  8.74358E+002  1.07243E+003
  1.32232E+003  1.63863E+003  2.04022E+003  2.55162E+003  3.20486E+003  4.04191E+003
  5.11807E+003  6.50644E+003  8.30408E+003  1.06407E+004  1.36911E+004  1.76927E+004
  2.29712E+004  2.99773E+004  3.93397E+004  5.19425E+004  6.90366E+004  9.24057E+004
  1.24608E+005  1.69337E+005  2.31952E+005  3.20261E+005  4.45660E+005  6.24768E+005
  8.81667E+005  1.25080E+006  1.78027E+006  2.53471E+006  3.59572E+006  5.05680E+006
  7.00876E+006  9.51466E+006  1.25821E+007  1.61523E+007  2.01253E+007  2.44232E+007
  2.90575E+007  3.41542E+007  3.99332E+007  4.66835E+007  5.47574E+007  6.45857E+007
  7.67081E+007  9.18177E+007  1.10820E+008  1.34914E+008  1.65706E+008  2.05359E+008
  2.56817E+008  3.24110E+008  4.12795E+008  5.30593E+008  6.88302E+008  9.01136E+008
  1.19069E+009  1.58782E+009  2.13695E+009  2.90260E+009
  2.17075E+003  1.80471E+003  1.51330E+003  1.27924E+003  1.08936E+003  9.33543E+002
  8.03950E+002  6.94539E+002  6.00738E+002  5.19251E+002  4.47887E+002  3.85320E+002
  3.30741E+002  2.83525E+002  2.43031E+002  2.08576E+002  1.79470E+002  1.55048E+002
  1.34681E+002  1.17778E+002  1.03799E+002  9.22659E+001  8.27629E+001  7.49417E+001
  6.85149E+001  6.32491E+001  5.89571E+001  5.54906E+001  5.27331E+001  5.05949E+001
  4.90081E+001  4.79241E+001  4.73113E+001  4.71537E+001  4.74507E+001  4.82171E+001
  4.94831E+001  5.12943E+001  5.37118E+001  5.68116E+001  6.06860E+001  6.54458E+001
  7.12239E+001  7.81829E+001  8.65229E+001  9.64931E+001  1.08405E+002  1.22647E+002
  1.39710E+002  1.60207E+002  1.84913E+002  2.14803E+002  2.51118E+002  2.95429E+002
  3.49734E+002  4.16577E+002  4.99190E+002  6.01685E+002  7.29286E+002  8.88645E+002
  1.08825E+003  1.33896E+003  1.65480E+003  2.05390E+003  2.55985E+003  3.20349E+003
  4.02523E+003  5.07829E+003  6.43322E+003  8.18446E+003  1.04596E+004  1.34325E+004
  1.73427E+004  2.25221E+004  2.94343E+004  3.87311E+004  5.13356E+004  6.85624E+004
  9.22966E+004  1.25255E+005  1.71369E+005  2.36343E+005  3.28448E+005  4.59614E+005
  6.46859E+005  9.13958E+005  1.29304E+006  1.82537E+006  2.55998E+006  3.54853E+006
  4.83458E+006  6.43855E+006  8.34588E+006  1.05104E+007  1.28783E+007  1.54241E+007
  1.81791E+007  2.12351E+007  2.47311E+007  2.88425E+007  3.37823E+007  3.98123E+007
  4.72624E+007  5.65578E+007  6.82557E+007  8.30950E+007  1.02065E+008  1.26501E+008
  1.58219E+008  1.99705E+008  2.54391E+008  3.27043E+008  4.24327E+008  5.55640E+008
  7.34318E+008  9.79428E+008  1.31843E+009  1.79115E+009
  2.03993E+003  1.69831E+003  1.42624E+003  1.20774E+003  1.03063E+003  8.85537E+002
  7.65179E+002  6.63897E+002  5.77334E+002  5.02253E+002  4.36408E+002  3.78396E+002
  3.27399E+002  2.82880E+002  2.44335E+002  2.11205E+002  1.82908E+002  1.58884E+002
  1.38605E+002  1.21578E+002  1.07341E+002  9.54698E+001  8.55892E+001  7.73736E+001
  7.05487E+001  6.48882E+001  6.02083E+001  5.63615E+001  5.32313E+001  5.07275E+001
  4.87818E+001  4.73451E+001  4.63855E+001  4.58862E+001  4.58440E+001  4.62679E+001
  4.71773E+001  4.86010E+001  5.05764E+001  5.31514E+001  5.63866E+001  6.03603E+001
  6.51736E+001  7.09572E+001  7.78779E+001  8.61468E+001  9.60287E+001  1.07854E+002
  1.22033E+002  1.39079E+002  1.59628E+002  1.84480E+002  2.14634E+002  2.51347E+002
  2.96196E+002  3.51162E+002  4.18735E+002  5.02040E+002  6.05008E+002  7.32604E+002
  8.91136E+002  1.08867E+003  1.33559E+003  1.64532E+003  2.03527E+003  2.52805E+003
  3.15323E+003  3.94969E+003  4.96920E+003  6.28127E+003  7.98027E+003  1.01953E+004
  1.31043E+004  1.69543E+004  2.20901E+004  2.89969E+004  3.83609E+004  5.11593E+004
  6.87912E+004  9.32680E+004  1.27490E+005  1.75638E+005  2.43714E+005  3.40252E+005
  4.77164E+005  6.70600E+005  9.41522E+005  1.31549E+006  1.82093E+006  2.48491E+006
  3.32594E+006  4.34597E+006  5.52751E+006  6.84098E+006  8.26089E+006  9.78438E+006
  1.14423E+007  1.32972E+007  1.54363E+007  1.79670E+007  2.10194E+007  2.47544E+007
  2.93755E+007  3.51465E+007  4.24133E+007  5.16353E+007  6.34281E+007  7.86227E+007
  9.83496E+007  1.24158E+008  1.58184E+008  2.03396E+008  2.63950E+008  3.45700E+008
  4.56959E+008  6.09611E+008  8.20779E+008  1.11531E+009
  1.89345E+003  1.57865E+003  1.32785E+003  1.12646E+003  9.63362E+002  8.29988E+002
  7.19682E+002  6.27235E+002  5.48578E+002  4.80593E+002  4.21012E+002  3.68331E+002
  3.21667E+002  2.80518E+002  2.44501E+002  2.13189E+002  1.86103E+002  1.62766E+002
  1.42746E+002  1.25653E+002  1.11126E+002  9.88281E+001  8.84440E+001  7.96920E+001
  7.23259E+001  6.61366E+001  6.09509E+001  5.66272E+001  5.30525E+001  5.01372E+001
  4.78123E+001  4.60256E+001  4.47392E+001  4.39266E+001  4.35710E+001  4.36634E+001
  4.42025E+001  4.51953E+001  4.66590E+001  4.86237E+001  5.11357E+001  5.42610E+001
  5.80885E+001  6.27341E+001  6.83446E+001  7.51035E+001  8.32380E+001  9.30278E+001
  1.04817E+002  1.19029E+002  1.36186E+002  1.56931E+002  1.82061E+002  2.12561E+002
  2.49649E+002  2.94835E+002  3.49990E+002  4.17438E+002  5.00093E+002  6.01631E+002
  7.26734E+002  8.81409E+002  1.07338E+003  1.31261E+003  1.61193E+003  1.98797E+003
  2.46249E+003  3.06424E+003  3.83170E+003  4.81682E+003  6.09030E+003  7.74902E+003
  9.92655E+003  1.28082E+004  1.66530E+004  2.18247E+004  2.88379E+004  3.84244E+004
  5.16295E+004  6.99510E+004  9.55359E+004  1.31451E+005  1.82041E+005  2.53357E+005
  3.53619E+005  4.93566E+005  6.86518E+005  9.47843E+005  1.29339E+006  1.73637E+006
  2.28292E+006  2.92870E+006  3.65997E+006  4.45993E+006  5.31817E+006  6.23981E+006
  7.24947E+006  8.38873E+006  9.71215E+006  1.12860E+007  1.31906E+007  1.55258E+007
  1.84188E+007  2.20344E+007  2.65896E+007  3.23726E+007  3.97699E+007  4.93035E+007
  6.16835E+007  7.78833E+007  9.92457E+007  1.27637E+008  1.65670E+008  2.17025E+008
  2.86931E+008  3.82864E+008  5.15597E+008  7.00763E+008
  1.73793E+003  1.45100E+003  1.22234E+003  1.03877E+003  8.90220E+002  7.68968E+002
  6.69003E+002  5.85607E+002  5.15056E+002  4.54425E+002  4.01484E+002  3.54643E+002
  3.12893E+002  2.75681E+002  2.42692E+002  2.13636E+002  1.88148E+002  1.65820E+002
  1.46287E+002  1.29248E+002  1.14455E+002  1.01681E+002  9.07086E+001  8.13260E+001
  7.33353E+001  6.65572E+001  6.08346E+001  5.60324E+001  5.20365E+001  4.87511E+001
  4.60968E+001  4.40076E+001  4.24294E+001  4.13189E+001  4.06426E+001  4.03769E+001
  4.05088E+001  4.10372E+001  4.19738E+001  4.33447E+001  4.51918E+001  4.75746E+001
  5.05718E+001  5.42842E+001  5.88378E+001  6.43889E+001  7.11289E+001  7.92922E+001
  8.91640E+001  1.01092E+002  1.15497E+002  1.32892E+002  1.53899E+002  1.79271E+002
  2.09923E+002  2.46972E+002  2.91788E+002  3.46074E+002  4.11971E+002  4.92211E+002
  5.90301E+002  7.10747E+002  8.59321E+002  1.04341E+003  1.27252E+003  1.55899E+003
  1.91905E+003  2.37430E+003  2.95379E+003  3.69683E+003  4.65695E+003  5.90753E+003
  7.54971E+003  9.72381E+003  1.26258E+004  1.65307E+004  2.18276E+004  2.90681E+004
  3.90380E+004  5.28572E+004  7.21173E+004  9.90631E+004  1.36815E+005  1.89611E+005
  2.63011E+005  3.63987E+005  5.00786E+005  6.82380E+005  9.17212E+005  1.21104E+006
  1.56454E+006  1.97254E+006  2.42593E+006  2.91592E+006  3.43933E+006  4.00306E+006
  4.62521E+006  5.33295E+006  6.16052E+006  7.14916E+006  8.34905E+006  9.82283E+006
  1.16506E+007  1.39365E+007  1.68179E+007  2.04772E+007  2.51592E+007  3.11949E+007
  3.90345E+007  4.92950E+007  6.28283E+007  8.08181E+007  1.04922E+008  1.37475E+008
  1.81797E+008  2.42632E+008  3.26820E+008  4.44289E+008
  1.58184E+003  1.32223E+003  1.11532E+003  9.49242E+002  8.14970E+002  7.05566E+002
  6.15646E+002  5.40983E+002  4.78226E+002  4.24702E+002  3.78294E+002  3.37388E+002
  3.00845E+002  2.67969E+002  2.38398E+002  2.11921E+002  1.88301E+002  1.67229E+002
  1.48394E+002  1.31562E+002  1.16591E+002  1.03382E+002  9.18391E+001  8.18443E+001
  7.32610E+001  6.59433E+001  5.97464E+001  5.45337E+001  5.01815E+001  4.65804E+001
  4.36358E+001  4.12674E+001  3.94088E+001  3.80069E+001  3.70209E+001  3.64225E+001
  3.61956E+001  3.63362E+001  3.68528E+001  3.77666E+001  3.91123E+001  4.09392E+001
  4.33131E+001  4.63182E+001  5.00602E+001  5.46698E+001  6.03076E+001  6.71683E+001
  7.54877E+001  8.55482E+001  9.76867E+001  1.12303E+002  1.29869E+002  1.50945E+002
  1.76192E+002  2.06412E+002  2.42587E+002  2.85955E+002  3.38105E+002  4.01096E+002
  4.77587E+002  5.70980E+002  6.85601E+002  8.26965E+002  1.00218E+003  1.22056E+003
  1.49441E+003  1.84021E+003  2.28016E+003  2.84430E+003  3.57353E+003  4.52389E+003
  5.77263E+003  7.42685E+003  9.63605E+003  1.26100E+004  1.66447E+004  2.21587E+004
  2.97454E+004  4.02435E+004  5.48312E+004  7.51411E+004  1.03388E+005  1.42485E+005
  1.96111E+005  2.68687E+005  3.65201E+005  4.90732E+005  6.49489E+005  8.43482E+005
  1.07150E+006  1.32936E+006  1.61155E+006  1.91379E+006  2.23604E+006  2.58470E+006
  2.97250E+006  3.41708E+006  3.94004E+006  4.56727E+006  5.33041E+006  6.26919E+006
  7.43457E+006  8.89298E+006  1.07321E+007  1.30685E+007  1.60588E+007  1.99145E+007
  2.49237E+007  3.14812E+007  4.01322E+007  5.16343E+007  6.70486E+007  8.78710E+007
  1.16226E+008  1.55155E+008  2.09038E+008  2.84237E+008
  1.43357E+003  1.19929E+003  1.01257E+003  8.62759E+002  7.41741E+002  6.43295E+002
  5.62603E+002  4.95892E+002  4.40171E+002  3.93040E+002  3.52558E+002  3.17169E+002
  2.85671E+002  2.57216E+002  2.31293E+002  2.07639E+002  1.86089E+002  1.66448E+002
  1.48488E+002  1.32040E+002  1.17048E+002  1.03538E+002  9.15369E+001  8.10295E+001
  7.19446E+001  6.41705E+001  5.75743E+001  5.20185E+001  4.73710E+001  4.35121E+001
  4.03364E+001  3.77541E+001  3.56909E+001  3.40868E+001  3.28958E+001  3.20846E+001
  3.16320E+001  3.15288E+001  3.17772E+001  3.23908E+001  3.33958E+001  3.48309E+001
  3.67496E+001  3.92214E+001  4.23343E+001  4.61980E+001  5.09464E+001  5.67416E+001
  6.37768E+001  7.22795E+001  8.25141E+001  9.47848E+001  1.09439E+002  1.26873E+002
  1.47549E+002  1.72023E+002  2.00995E+002  2.35375E+002  2.76370E+002  3.25562E+002
  3.84988E+002  4.57230E+002  5.45553E+002  6.54124E+002  7.88360E+002  9.55393E+002
  1.16471E+003  1.42903E+003  1.76546E+003  2.19716E+003  2.75565E+003  3.48410E+003
  4.44198E+003  5.71174E+003  7.40837E+003  9.69301E+003  1.27923E+004  1.70254E+004
  2.28414E+004  3.08679E+004  4.19721E+004  5.73284E+004  7.84823E+004  1.07394E+005
  1.46443E+005  1.98382E+005  2.66161E+005  3.52536E+005  4.59408E+005  5.87107E+005
  7.34100E+005  8.97468E+005  1.07403E+006  1.26190E+006  1.46226E+006  1.68031E+006
  1.92480E+006  2.20713E+006  2.54101E+006  2.94285E+006  3.43281E+006  4.03635E+006
  4.78619E+006  5.72510E+006  6.90957E+006  8.41484E+006  1.03419E+007  1.28273E+007
  1.60569E+007  2.02858E+007  2.58658E+007  3.32865E+007  4.32333E+007  5.66728E+007
  7.49781E+007  1.00114E+008  1.34914E+008  1.83491E+008
  1.29924E+003  1.08743E+003  9.18646E+002  7.83281E+002  6.74017E+002  5.85251E+002
  5.12654E+002  4.52847E+002  4.03157E+002  3.61440E+002  3.25949E+002  2.95243E+002
  2.68143E+002  2.43720E+002  2.21315E+002  2.00536E+002  1.81184E+002  1.63128E+002
  1.46219E+002  1.30340E+002  1.15501E+002  1.01832E+002  8.94902E+001  7.85753E+001
  6.90955E+001  6.09812E+001  5.41138E+001  4.83531E+001  4.35564E+001  3.95902E+001
  3.63360E+001  3.36923E+001  3.15750E+001  2.99160E+001  2.86626E+001  2.77757E+001
  2.72288E+001  2.70071E+001  2.71072E+001  2.75365E+001  2.83140E+001  2.94702E+001
  3.10485E+001  3.31067E+001  3.57185E+001  3.89757E+001  4.29902E+001  4.78957E+001
  5.38494E+001  6.10316E+001  6.96451E+001  7.99134E+001  9.20802E+001  1.06414E+002
  1.23221E+002  1.42884E+002  1.65906E+002  1.92980E+002  2.25047E+002  2.63344E+002
  3.09445E+002  3.65322E+002  4.33470E+002  5.17095E+002  6.20389E+002  7.48900E+002
  9.10018E+002  1.11364E+003  1.37306E+003  1.70630E+003  2.13783E+003  2.70119E+003
  3.44256E+003  4.42595E+003  5.74046E+003  7.51068E+003  9.91106E+003  1.31857E+004
  1.76741E+004  2.38440E+004  3.23269E+004  4.39541E+004  5.97817E+004  8.11012E+004
  1.09427E+005  1.46444E+005  1.93851E+005  2.53059E+005  3.24793E+005  4.08762E+005
  5.03653E+005  6.07559E+005  7.18704E+005  8.36446E+005  9.62292E+005  1.10019E+006
  1.25606E+006  1.43728E+006  1.65260E+006  1.91253E+006  2.23007E+006  2.62165E+006
  3.10853E+006  3.71848E+006  4.48826E+006  5.46681E+006  6.71989E+006  8.33643E+006
  1.04376E+007  1.31893E+007  1.68212E+007  2.16521E+007  2.81289E+007  3.68819E+007
  4.88065E+007  6.51847E+007  8.78642E+007  1.19529E+008
  1.18193E+003  9.89417E+002  8.36055E+002  7.13105E+002  6.13924E+002  5.33433E+002
  4.67712E+002  4.13707E+002  3.69014E+002  3.31705E+002  3.00210E+002  2.73217E+002
  2.49615E+002  2.28473E+002  2.09055E+002  1.90857E+002  1.73608E+002  1.57170E+002
  1.41410E+002  1.26219E+002  1.11644E+002  9.79312E+001  8.53927E+001  7.42576E+001
  6.46093E+001  5.64040E+001  4.95196E+001  4.37988E+001  3.90794E+001  3.52100E+001
  3.20578E+001  2.95111E+001  2.74779E+001  2.58850E+001  2.46756E+001  2.38074E+001
  2.32509E+001  2.29886E+001  2.30135E+001  2.33291E+001  2.39494E+001  2.48988E+001
  2.62133E+001  2.79411E+001  3.01439E+001  3.28986E+001  3.62980E+001  4.04517E+001
  4.54853E+001  5.15389E+001  5.87629E+001  6.73143E+001  7.73539E+001  8.90518E+001
  1.02606E+002  1.18280E+002  1.36453E+002  1.57674E+002  1.82696E+002  2.12497E+002
  2.48299E+002  2.91629E+002  3.44419E+002  4.09175E+002  4.89189E+002  5.88820E+002
  7.13872E+002  8.72106E+002  1.07396E+003  1.33353E+003  1.67001E+003  2.10969E+003
  2.68871E+003  3.45714E+003  4.48453E+003  5.86769E+003  7.74137E+003  1.02921E+004
  1.37759E+004  1.85375E+004  2.50302E+004  3.38302E+004  4.56449E+004  6.13113E+004
  8.17824E+004  1.08071E+005  1.41118E+005  1.81596E+005  2.29685E+005  2.84938E+005
  3.46371E+005  4.12775E+005  4.83204E+005  5.57634E+005  6.37501E+005  7.25692E+005
  8.26169E+005  9.43712E+005  1.08396E+006  1.25371E+006  1.46142E+006  1.71782E+006
  2.03684E+006  2.43668E+006  2.94148E+006  3.58337E+006  4.40557E+006  5.46651E+006
  6.84580E+006  8.65265E+006  1.10379E+007  1.42113E+007  1.84669E+007  2.42194E+007
  3.20580E+007  4.28265E+007  5.77415E+007  7.85705E+007
  1.08215E+003  9.05861E+002  7.65463E+002  6.52945E+002  5.62227E+002  4.88658E+002
  4.28656E+002  3.79435E+002  3.38805E+002  3.05017E+002  2.76643E+002  2.52487E+002
  2.31517E+002  2.12837E+002  1.95698E+002  1.79547E+002  1.64065E+002  1.49077E+002
  1.34404E+002  1.19893E+002  1.05637E+002  9.20264E+001  7.95326E+001  6.84824E+001
  5.89905E+001  5.10042E+001  4.43773E+001  3.89283E+001  3.44760E+001  3.08561E+001
  2.79282E+001  2.55759E+001  2.37057E+001  2.22433E+001  2.11320E+001  2.03293E+001
  1.98055E+001  1.95421E+001  1.95308E+001  1.97729E+001  2.02790E+001  2.10690E+001
  2.21729E+001  2.36311E+001  2.54953E+001  2.78294E+001  3.07099E+001  3.42250E+001
  3.84734E+001  4.35605E+001  4.95930E+001  5.66740E+001  6.49013E+001  7.43749E+001
  8.52212E+001  9.76321E+001  1.11912E+002  1.28512E+002  1.48044E+002  1.71285E+002
  1.99192E+002  2.32958E+002  2.74107E+002  3.24621E+002  3.87110E+002  4.65028E+002
  5.62969E+002  6.87071E+002  8.45585E+002  1.04966E+003  1.31447E+003  1.66078E+003
  2.11712E+003  2.72292E+003  3.53277E+003  4.62219E+003  6.09527E+003  8.09419E+003
  1.08100E+004  1.44933E+004  1.94629E+004  2.61103E+004  3.49015E+004  4.63747E+004
  6.11223E+004  7.97377E+004  1.02721E+005  1.30361E+005  1.62611E+005  1.99048E+005
  2.38971E+005  2.81635E+005  3.26577E+005  3.74054E+005  4.25284E+005  4.82321E+005
  5.47800E+005  6.24831E+005  7.17080E+005  8.28993E+005  9.66120E+005  1.13555E+006
  1.34647E+006  1.61096E+006  1.94498E+006  2.36985E+006  2.91421E+006  3.61680E+006
  4.53044E+006  5.72757E+006  7.30829E+006  9.41185E+006  1.22334E+007  1.60482E+007
  2.12477E+007  2.83924E+007  3.82904E+007  5.21162E+007
  9.98895E+002  8.36038E+002  7.06368E+002  6.02480E+002  5.18750E+002  4.50884E+002
  3.95574E+002  3.50250E+002  3.12893E+002  2.81894E+002  2.55940E+002  2.33926E+002
  2.14892E+002  1.97987E+002  1.82484E+002  1.67834E+002  1.53708E+002  1.39890E+002
  1.26119E+002  1.12194E+002  9.82908E+001  8.49533E+001  7.27664E+001  6.20915E+001
  5.30262E+001  4.54849E+001  3.92925E+001  3.42482E+001  3.01599E+001  2.68592E+001
  2.42051E+001  2.20833E+001  2.04024E+001  1.90912E+001  1.80951E+001  1.73737E+001
  1.68984E+001  1.66512E+001  1.66233E+001  1.68149E+001  1.72341E+001  1.78975E+001
  1.88300E+001  2.00657E+001  2.16476E+001  2.36285E+001  2.60702E+001  2.90428E+001
  3.26215E+001  3.68823E+001  4.18961E+001  4.77242E+001  5.44185E+001  6.20340E+001
  7.06554E+001  8.04364E+001  9.16352E+001  1.04632E+002  1.19926E+002  1.38135E+002
  1.60016E+002  1.86514E+002  2.18842E+002  2.58586E+002  3.07832E+002  3.69338E+002
  4.46771E+002  5.45027E+002  6.70685E+002  8.32641E+002  1.04299E+003  1.31826E+003
  1.68116E+003  2.16291E+003  2.80651E+003  3.67094E+003  4.83637E+003  6.41024E+003
  8.53317E+003  1.13838E+004  1.51817E+004  2.01885E+004  2.67092E+004  3.50876E+004
  4.56853E+004  5.88400E+004  7.48077E+004  9.36881E+004  1.15355E+005  1.39458E+005
  1.65517E+005  1.93081E+005  2.21972E+005  2.52546E+005  2.85769E+005  3.23071E+005
  3.66202E+005  4.17198E+005  4.78467E+005  5.52943E+005  6.44310E+005  7.57289E+005
  8.98016E+005  1.07455E+006  1.29758E+006  1.58134E+006  1.94500E+006  2.41450E+006
  3.02517E+006  3.82552E+006  4.88257E+006  6.28958E+006  8.17728E+006  1.07301E+007
  1.42105E+007  1.89939E+007  2.56223E+007  3.48832E+007
  9.30527E+002  7.78636E+002  6.57724E+002  5.60875E+002  4.82842E+002  4.19615E+002
  3.68107E+002  3.25923E+002  2.91182E+002  2.62382E+002  2.38299E+002  2.17900E+002
  2.00283E+002  1.84643E+002  1.70290E+002  1.56710E+002  1.43585E+002  1.30653E+002
  1.17564E+002  1.04106E+002  9.05719E+001  7.76395E+001  6.59429E+001  5.58210E+001
  4.73256E+001  4.03321E+001  3.46414E+001  3.00418E+001  2.63387E+001  2.33661E+001
  2.09876E+001  1.90937E+001  1.75983E+001  1.64346E+001  1.55514E+001  1.49109E+001
  1.44865E+001  1.42611E+001  1.42262E+001  1.43808E+001  1.47316E+001  1.52924E+001
  1.60840E+001  1.71349E+001  1.84807E+001  2.01643E+001  2.22353E+001  2.47475E+001
  2.77561E+001  3.13124E+001  3.54591E+001  4.02261E+001  4.56354E+001  5.17162E+001
  5.85344E+001  6.62251E+001  7.50158E+001  8.52283E+001  9.72697E+001  1.11633E+002
  1.28919E+002  1.49886E+002  1.75512E+002  2.07074E+002  2.46254E+002  2.95272E+002
  3.57080E+002  4.35618E+002  5.36179E+002  6.65920E+002  8.34563E+002  1.05537E+003
  1.34651E+003  1.73281E+003  2.24820E+003  2.93859E+003  3.86529E+003  5.10837E+003
  6.76935E+003  8.97286E+003  1.18675E+004  1.56273E+004  2.04513E+004  2.65563E+004
  3.41581E+004  4.34459E+004  5.45449E+004  6.74644E+004  8.20609E+004  9.80631E+004
  1.15150E+005  1.33064E+005  1.51784E+005  1.71671E+005  1.93457E+005  2.18125E+005
  2.46837E+005  2.80937E+005  3.22020E+005  3.72046E+005  4.33484E+005  5.09508E+005
  6.04253E+005  7.23152E+005  8.73410E+005  1.06465E+006  1.30979E+006  1.62636E+006
  2.03823E+006  2.57816E+006  3.29144E+006  4.24110E+006  5.51551E+006  7.23940E+006
  9.59017E+006  1.28219E+007  1.73012E+007  2.35609E+007
  8.75286E+002  7.32212E+002  6.18341E+002  5.27149E+002  4.53688E+002  3.94178E+002
  3.45709E+002  3.06023E+002  2.73347E+002  2.46265E+002  2.23620E+002  2.04434E+002
  1.87850E+002  1.73107E+002  1.59559E+002  1.46738E+002  1.34342E+002  1.22053E+002
  1.09439E+002  9.63329E+001  8.31668E+001  7.07110E+001  5.95921E+001  5.00916E+001
  4.22055E+001  3.57736E+001  3.05803E+001  2.64101E+001  2.30713E+001  2.04039E+001
  1.82785E+001  1.65922E+001  1.52647E+001  1.42339E+001  1.34525E+001  1.28857E+001
  1.25086E+001  1.23053E+001  1.22674E+001  1.23936E+001  1.26893E+001  1.31657E+001
  1.38405E+001  1.47371E+001  1.58849E+001  1.73182E+001  1.90756E+001  2.11971E+001
  2.37208E+001  2.66781E+001  3.00894E+001  3.39637E+001  3.83054E+001  4.31338E+001
  4.85097E+001  5.45599E+001  6.14868E+001  6.95609E+001  7.91119E+001  9.05337E+001
  1.04310E+002  1.21054E+002  1.41560E+002  1.66868E+002  1.98343E+002  2.37790E+002
  2.87604E+002  3.50985E+002  4.32230E+002  5.37143E+002  6.73598E+002  8.52307E+002
  1.08785E+003  1.40004E+003  1.81556E+003  2.36992E+003  3.10936E+003  4.09241E+003
  5.39081E+003  7.08995E+003  9.28991E+003  1.21064E+004  1.56684E+004  2.01098E+004
  2.55584E+004  3.21201E+004  3.98496E+004  4.87134E+004  5.85779E+004  6.92437E+004
  8.05014E+004  9.22162E+004  1.04449E+005  1.17522E+005  1.31969E+005  1.48462E+005
  1.67775E+005  1.90802E+005  2.18613E+005  2.52528E+005  2.94220E+005  3.45844E+005
  4.10209E+005  4.91014E+005  5.93164E+005  7.23208E+005  8.89960E+005  1.10535E+006
  1.38565E+006  1.75320E+006  2.23888E+006  2.88568E+006  3.75387E+006  4.92857E+006
  6.53084E+006  8.73411E+006  1.17887E+007  1.60585E+007
  8.31555E+002  6.95426E+002  5.87097E+002  5.00356E+002  4.30488E+002  3.73895E+002
  3.27805E+002  2.90066E+002  2.58988E+002  2.33221E+002  2.11659E+002  1.93366E+002
  1.77521E+002  1.63402E+002  1.50410E+002  1.38124E+002  1.26249E+002  1.14393E+002
  1.02081E+002  8.92331E+001  7.64247E+001  6.44715E+001  5.39508E+001  4.50708E+001
  3.77730E+001  3.18690E+001  2.71334E+001  2.33514E+001  2.03378E+001  1.79400E+001
  1.60362E+001  1.45306E+001  1.33486E+001  1.24328E+001  1.17395E+001  1.12364E+001
  1.09006E+001  1.07171E+001  1.06780E+001  1.07814E+001  1.10316E+001  1.14380E+001
  1.20152E+001  1.27824E+001  1.37634E+001  1.49852E+001  1.64767E+001  1.82659E+001
  2.03768E+001  2.28247E+001  2.56143E+001  2.87417E+001  3.22049E+001  3.60235E+001
  4.02607E+001  4.50377E+001  5.05323E+001  5.69684E+001  6.46114E+001  7.37781E+001
  8.48609E+001  9.83617E+001  1.14932E+002  1.35425E+002  1.60960E+002  1.93015E+002
  2.33553E+002  2.85195E+002  3.51458E+002  4.37087E+002  5.48500E+002  6.94385E+002
  8.86480E+002  1.14054E+003  1.47743E+003  1.92425E+003  2.51523E+003  3.29221E+003
  4.30490E+003  5.61150E+003  7.27964E+003  9.38598E+003  1.20125E+004  1.52413E+004
  1.91493E+004  2.37950E+004  2.91933E+004  3.52931E+004  4.19825E+004  4.91199E+004
  5.65733E+004  6.42859E+004  7.23541E+004  8.10411E+004  9.07302E+004  1.01877E+005
  1.15002E+005  1.30704E+005  1.49708E+005  1.72914E+005  2.01465E+005  2.36838E+005
  2.80962E+005  3.36375E+005  4.06448E+005  4.95682E+005  6.10135E+005  7.58013E+005
  9.50506E+005  1.20298E+006  1.53669E+006  1.98122E+006  2.57806E+006  3.38582E+006
  4.48787E+006  6.00369E+006  8.10572E+006  1.10448E+007
  7.97969E+002  6.67131E+002  5.63025E+002  4.79672E+002  4.12537E+002  3.58157E+002
  3.13866E+002  2.77591E+002  2.47706E+002  2.22906E+002  2.02125E+002  1.84456E+002
  1.69111E+002  1.55399E+002  1.42770E+002  1.30846E+002  1.19319E+002  1.07723E+002
  9.55745E+001  8.29246E+001  7.04672E+001  5.90176E+001  4.90784E+001  4.07824E+001
  3.40239E+001  2.85935E+001  2.42619E+001  2.08185E+001  1.80855E+001  1.59185E+001
  1.42035E+001  1.28510E+001  1.17918E+001  1.09728E+001  1.03536E+001  9.90411E+000
  9.60301E+000  9.43622E+000  9.39605E+000  9.48048E+000  9.69259E+000  1.00401E+001
  1.05350E+001  1.11929E+001  1.20325E+001  1.30744E+001  1.43389E+001  1.58440E+001
  1.76018E+001  1.96158E+001  2.18806E+001  2.43872E+001  2.71351E+001  3.01504E+001
  3.35008E+001  3.72995E+001  4.16986E+001  4.68801E+001  5.30570E+001  6.04861E+001
  6.94900E+001  8.04837E+001  9.40070E+001  1.10765E+002  1.31685E+002  1.57989E+002
  1.91299E+002  2.33780E+002  2.88334E+002  3.58865E+002  4.50628E+002  5.70687E+002
  7.28475E+002  9.36442E+002  1.21070E+003  1.57155E+003  2.04374E+003  2.65660E+003
  3.44435E+003  4.44688E+003  5.70993E+003  7.28337E+003  9.21865E+003  1.15673E+004
  1.43768E+004  1.76767E+004  2.14593E+004  2.56702E+004  3.02221E+004  3.50176E+004
  3.99777E+004  4.50933E+004  5.04673E+004  5.63051E+004  6.28766E+004  7.04916E+004
  7.95002E+004  9.03110E+004  1.03419E+005  1.19444E+005  1.39174E+005  1.63633E+005
  1.94155E+005  2.32500E+005  2.81004E+005  3.42789E+005  4.22059E+005  5.24506E+005
  6.57898E+005  8.32903E+005  1.06428E+006  1.37257E+006  1.78661E+006  2.34711E+006
  3.11203E+006  4.16440E+006  5.62416E+006  7.66572E+006
  7.73428E+002  6.46402E+002  5.45335E+002  4.64418E+002  3.99244E+002  3.46447E+002
  3.03435E+002  2.68192E+002  2.39134E+002  2.14991E+002  1.94721E+002  1.77440E+002
  1.62381E+002  1.48892E+002  1.36466E+002  1.24758E+002  1.13430E+002  1.01951E+002
  8.98754E+001  7.73985E+001  6.52944E+001  5.43386E+001  4.49472E+001  3.71835E+001
  3.09045E+001  2.58876E+001  2.19037E+001  1.87486E+001  1.62525E+001  1.42792E+001
  1.27215E+001  1.14963E+001  1.05389E+001  9.79990E+000  9.24165E+000  8.83614E+000
  8.56333E+000  8.40990E+000  8.36833E+000  8.43627E+000  8.61586E+000  8.91324E+000
  9.33801E+000  9.90251E+000  1.06209E+001  1.15079E+001  1.25766E+001  1.38362E+001
  1.52899E+001  1.69331E+001  1.87561E+001  2.07510E+001  2.29247E+001  2.53119E+001
  2.79820E+001  3.10362E+001  3.45996E+001  3.88179E+001  4.38625E+001  4.99445E+001
  5.73325E+001  6.63738E+001  7.75197E+001  9.13598E+001  1.08667E+002  1.30463E+002
  1.58098E+002  1.93376E+002  2.38707E+002  2.97317E+002  3.73522E+002  4.73055E+002
  6.03452E+002  7.74432E+002  9.98204E+002  1.28962E+003  1.66620E+003  2.14835E+003
  2.75982E+003  3.52811E+003  4.48358E+003  5.65805E+003  7.08459E+003  8.79704E+003
  1.08242E+004  1.31771E+004  1.58361E+004  1.87521E+004  2.18602E+004  2.50953E+004
  2.84147E+004  3.18356E+004  3.54529E+004  3.94209E+004  4.39278E+004  4.91846E+004
  5.54299E+004  6.29441E+004  7.20697E+004  8.32371E+004  9.69967E+004  1.14062E+005
  1.35367E+005  1.62141E+005  1.96019E+005  2.39188E+005  2.94587E+005  3.66205E+005
  4.59482E+005  5.81892E+005  7.43773E+005  9.59531E+005  1.24937E+006  1.64186E+006
  2.17762E+006  2.91492E+006  3.93792E+006  5.36902E+006
  7.57086E+002  6.32516E+002  5.33405E+002  4.54053E+002  3.90133E+002  3.38339E+002
  2.96127E+002  2.61516E+002  2.32948E+002  2.09171E+002  1.89159E+002  1.72041E+002
  1.57074E+002  1.43636E+002  1.31269E+002  1.19648E+002  1.08390E+002  9.69227E+001
  8.48783E+001  7.25849E+001  6.08481E+001  5.03737E+001  4.14908E+001  3.42041E+001
  2.83440E+001  2.36818E+001  1.99920E+001  1.70781E+001  1.47787E+001  1.29651E+001
  1.15368E+001  1.04155E+001  9.54100E+000  8.86687E+000  8.35784E+000  7.98757E+000
  7.73710E+000  7.59368E+000  7.54991E+000  7.60302E+000  7.75423E+000  8.00814E+000
  8.37211E+000  8.85538E+000  9.46797E+000  1.02192E+001  1.11160E+001  1.21606E+001
  1.33499E+001  1.46756E+001  1.61289E+001  1.77089E+001  1.94321E+001  2.13396E+001
  2.34972E+001  2.59895E+001  2.89155E+001  3.23906E+001  3.65548E+001  4.15847E+001
  4.77071E+001  5.52161E+001  6.44930E+001  7.60353E+001  9.04945E+001  1.08729E+002
  1.31876E+002  1.61446E+002  1.99450E+002  2.48562E+002  3.12321E+002  3.95354E+002
  5.03608E+002  6.44529E+002  8.27149E+002  1.06209E+003  1.36167E+003  1.74021E+003
  2.21439E+003  2.80280E+003  3.52505E+003  4.40180E+003  5.45556E+003  6.70907E+003
  8.17833E+003  9.86226E+003  1.17371E+004  1.37624E+004  1.58918E+004  1.80834E+004
  2.03187E+004  2.26273E+004  2.50891E+004  2.78172E+004  3.09422E+004  3.46088E+004
  3.89809E+004  4.42533E+004  5.06653E+004  5.85191E+004  6.82021E+004  8.02172E+004
  9.52228E+004  1.14088E+005  1.37965E+005  1.68400E+005  2.07469E+005  2.57990E+005
  3.23809E+005  4.10209E+005  5.24503E+005  6.76877E+005  8.81630E+005  1.15897E+006
  1.53766E+006  2.05895E+006  2.78242E+006  3.79480E+006
  7.48319E+002  6.24933E+002  5.26763E+002  4.48155E+002  3.84821E+002  3.33484E+002
  2.91618E+002  2.57257E+002  2.28852E+002  2.05158E+002  1.85153E+002  1.67978E+002
  1.52907E+002  1.39358E+002  1.26914E+002  1.15260E+002  1.03967E+002  9.24527E+001
  8.04498E+001  6.83834E+001  5.70407E+001  4.70393E+001  3.86276E+001  3.17659E+001
  2.62687E+001  2.19074E+001  1.84635E+001  1.57489E+001  1.36104E+001  1.19266E+001
  1.06026E+001  9.56490E+000  8.75661E+000  8.13403E+000  7.66380E+000  7.32095E+000
  7.08738E+000  6.95077E+000  6.90369E+000  6.94287E+000  7.06854E+000  7.28373E+000
  7.59355E+000  8.00421E+000  8.52180E+000  9.15093E+000  9.89317E+000  1.07461E+001
  1.17037E+001  1.27589E+001  1.39091E+001  1.51629E+001  1.65455E+001  1.80987E+001
  1.98779E+001  2.19483E+001  2.43860E+001  2.72833E+001  3.07573E+001  3.49585E+001
  4.00817E+001  4.63785E+001  5.41747E+001  6.38938E+001  7.60897E+001  9.14909E+001
  1.11059E+002  1.36067E+002  1.68197E+002  2.09663E+002  2.63350E+002  3.32946E+002
  4.23057E+002  5.39252E+002  6.88059E+002  8.77014E+002  1.11487E+003  1.41186E+003
  1.77947E+003  2.22982E+003  2.77561E+003  3.43121E+003  4.21272E+003  5.13497E+003
  6.20471E+003  7.41396E+003  8.73950E+003  1.01502E+004  1.16140E+004  1.31054E+004
  1.46214E+004  1.61948E+004  1.78894E+004  1.97866E+004  2.19770E+004  2.45604E+004
  2.76509E+004  3.13851E+004  3.59322E+004  4.15061E+004  4.83824E+004  5.69187E+004
  6.75836E+004  8.09960E+004  9.79780E+004  1.19630E+005  1.47433E+005  1.83396E+005
  2.30263E+005  2.91802E+005  3.73233E+005  4.81827E+005  6.27792E+005  8.25558E+005
  1.09567E+006  1.46761E+006  1.98395E+006  2.70668E+006
  7.46692E+002  6.23265E+002  5.25052E+002  4.46396E+002  3.83002E+002  3.31586E+002
  2.89619E+002  2.55128E+002  2.26557E+002  2.02656E+002  1.82401E+002  1.64939E+002
  1.49569E+002  1.35748E+002  1.23101E+002  1.11310E+002  9.99091E+001  8.83394E+001
  7.64373E+001  6.46719E+001  5.37658E+001  4.42383E+001  3.62694E+001  2.97893E+001
  2.46073E+001  2.05009E+001  1.72611E+001  1.47094E+001  1.27010E+001  1.11211E+001
  9.87994E+000  8.90802E+000  8.15146E+000  7.56876E+000  7.12816E+000  6.80577E+000
  6.58415E+000  6.45122E+000  6.39937E+000  6.42470E+000  6.52629E+000  6.70546E+000
  6.96493E+000  7.30785E+000  7.73658E+000  8.25168E+000  8.85116E+000  9.53087E+000
  1.02865E+001  1.11173E+001  1.20302E+001  1.30428E+001  1.41827E+001  1.54845E+001
  1.69882E+001  1.87407E+001  2.08004E+001  2.32438E+001  2.61714E+001  2.97144E+001
  3.40421E+001  3.93724E+001  4.59862E+001  5.42476E+001  6.46314E+001  7.77596E+001
  9.44501E+001  1.15778E+002  1.43148E+002  1.78384E+002  2.23807E+002  2.82304E+002
  3.57355E+002  4.53026E+002  5.73995E+002  7.25688E+002  9.14465E+002  1.14751E+003
  1.43236E+003  1.77679E+003  2.18967E+003  2.68173E+003  3.26455E+003  3.94679E+003
  4.72891E+003  5.59977E+003  6.53925E+003  7.52458E+003  8.53425E+003  9.55433E+003
  1.05908E+004  1.16746E+004  1.28547E+004  1.41891E+004  1.57407E+004  1.75792E+004
  1.97848E+004  2.24544E+004  2.57086E+004  2.97007E+004  3.46283E+004  4.07481E+004
  4.83969E+004  5.80194E+004  7.02068E+004  8.57503E+004  1.05716E+005  1.31550E+005
  1.65225E+005  2.09458E+005  2.68005E+005  3.46105E+005  4.51112E+005  5.93429E+005
  7.87866E+005  1.05568E+006  1.42757E+006  1.94826E+006
  7.51920E+002  6.27235E+002  5.28005E+002  4.48509E+002  3.84405E+002  3.32372E+002
  2.89848E+002  2.54834E+002  2.25754E+002  2.01340E+002  1.80562E+002  1.62574E+002
  1.46705E+002  1.32460E+002  1.19499E+002  1.07490E+002  9.59473E+001  8.43679E+001
  7.26702E+001  6.13077E+001  5.08992E+001  4.18628E+001  3.43230E+001  2.81945E+001
  2.32914E+001  1.94034E+001  1.63338E+001  1.39152E+001  1.20110E+001  1.05130E+001
  9.33632E+000  8.41496E+000  7.69765E+000  7.14470E+000  6.72567E+000  6.41752E+000
  6.20324E+000  6.07082E+000  6.01224E+000  6.02274E+000  6.10000E+000  6.24333E+000
  6.45285E+000  6.72855E+000  7.06956E+000  7.47384E+000  7.93882E+000  8.46328E+000
  9.05004E+000  9.70824E+000  1.04535E+001  1.13055E+001  1.22849E+001  1.34129E+001
  1.47142E+001  1.62222E+001  1.79844E+001  2.00670E+001  2.25586E+001  2.55750E+001
  2.92651E+001  3.38193E+001  3.94820E+001  4.65688E+001  5.54896E+001  6.67785E+001
  8.11326E+001  9.94582E+001  1.22923E+002  1.53009E+002  1.91549E+002  2.40747E+002
  3.03169E+002  3.81761E+002  4.79937E+002  6.01713E+002  7.51647E+002  9.34473E+002
  1.15494E+003  1.41841E+003  1.73172E+003  2.10315E+003  2.54054E+003  3.04789E+003
  3.62172E+003  4.25035E+003  4.91772E+003  5.60780E+003  6.30669E+003  7.00853E+003
  7.72362E+003  8.47862E+003  9.31013E+003  1.02592E+004  1.13698E+004  1.26911E+004
  1.42801E+004  1.62064E+004  1.85568E+004  2.14421E+004  2.50054E+004  2.94327E+004
  3.49682E+004  4.19345E+004  5.07606E+004  6.20208E+004  7.64890E+004  9.52153E+004
  1.19634E+005  1.51717E+005  1.94196E+005  2.50879E+005  3.27114E+005  4.30467E+005
  5.71712E+005  7.66315E+005  1.03663E+006  1.41521E+006
  7.63827E+002  6.36643E+002  5.35397E+002  4.54250E+002  3.88766E+002  3.35553E+002
  2.91992E+002  2.56038E+002  2.26078E+002  2.00823E+002  1.79232E+002  1.60477E+002
  1.43924E+002  1.29127E+002  1.15766E+002  1.03492E+002  9.18200E+001  8.03224E+001
  6.89649E+001  5.81285E+001  4.82987E+001  3.97913E+001  3.26874E+001  2.68985E+001
  2.22531E+001  1.85586E+001  1.56347E+001  1.33261E+001  1.15058E+001  1.00720E+001
  8.94471E+000  8.06120E+000  7.37253E+000  6.84065E+000  6.43616E+000  6.13663E+000
  5.92529E+000  5.78988E+000  5.72174E+000  5.71487E+000  5.76511E+000  5.86937E+000
  6.02491E+000  6.22892E+000  6.47877E+000  6.77315E+000  7.11418E+000  7.50949E+000
  7.97253E+000  8.51991E+000  9.16692E+000  9.92445E+000  1.08000E+001  1.18024E+001
  1.29470E+001  1.42608E+001  1.57854E+001  1.75797E+001  1.97227E+001  2.23171E+001
  2.54944E+001  2.94223E+001  3.43152E+001  4.04488E+001  4.81784E+001  5.79641E+001
  7.03992E+001  8.62434E+001  1.06454E+002  1.32213E+002  1.64931E+002  2.06251E+002
  2.58053E+002  3.22519E+002  4.02230E+002  5.00126E+002  6.19222E+002  7.62420E+002
  9.32900E+002  1.13489E+003  1.37396E+003  1.65627E+003  1.98662E+003  2.36564E+003
  2.78782E+003  3.24248E+003  3.71756E+003  4.20212E+003  4.68783E+003  5.17409E+003
  5.67245E+003  6.20457E+003  6.79731E+003  7.47971E+003  8.28291E+003  9.24178E+003
  1.03974E+004  1.18002E+004  1.35134E+004  1.56178E+004  1.82180E+004  2.14500E+004
  2.54926E+004  3.05819E+004  3.70319E+004  4.52635E+004  5.58437E+004  6.95421E+004
  8.74101E+004  1.10894E+005  1.41997E+005  1.83513E+005  2.39368E+005  3.15113E+005
  4.18661E+005  5.61369E+005  7.59658E+005  1.03745E+006
  7.82292E+002  6.51312E+002  5.47003E+002  4.63347E+002  3.95772E+002  3.40779E+002
  2.95663E+002  2.58317E+002  2.27081E+002  2.00638E+002  1.77947E+002  1.58204E+002
  1.40822E+002  1.25395E+002  1.11597E+002  9.90546E+001  8.73096E+001  7.60140E+001
  6.51427E+001  5.49625E+001  4.58065E+001  3.78875E+001  3.12499E+001  2.58107E+001
  2.14200E+001  1.79091E+001  1.51172E+001  1.29043E+001  1.11537E+001  9.77114E+000
  8.68168E+000  7.82596E+000  7.15735E+000  6.63927E+000  6.24321E+000  5.94716E+000
  5.73425E+000  5.59169E+000  5.50965E+000  5.48037E+000  5.49731E+000  5.55456E+000
  5.64683E+000  5.77033E+000  5.92480E+000  6.11615E+000  6.35785E+000  6.66874E+000
  7.06697E+000  7.56373E+000  8.16164E+000  8.85856E+000  9.65353E+000  1.05516E+001
  1.15669E+001  1.27239E+001  1.40601E+001  1.56274E+001  1.74953E+001  1.97545E+001
  2.25213E+001  2.59441E+001  3.02121E+001  3.55671E+001  4.23185E+001  5.08617E+001
  6.16986E+001  7.54580E+001  9.29098E+001  1.14971E+002  1.42705E+002  1.77329E+002
  2.20260E+002  2.73189E+002  3.38046E+002  4.16785E+002  5.11187E+002  6.23099E+002
  7.55049E+002  9.10661E+002  1.09441E+003  1.31059E+003  1.56156E+003  1.84576E+003
  2.15702E+003  2.48639E+003  2.82525E+003  3.16643E+003  3.50562E+003  3.84527E+003
  4.19639E+003  4.57592E+003  5.00334E+003  5.49932E+003  6.08604E+003  6.78864E+003
  7.63700E+003  8.66800E+003  9.92818E+003  1.14771E+004  1.33918E+004  1.57728E+004
  1.87520E+004  2.25039E+004  2.72606E+004  3.33331E+004  4.11408E+004  5.12530E+004
  6.44474E+004  8.17944E+004  1.04777E+005  1.35464E+005  1.76762E+005  2.32785E+005
  3.09395E+005  4.15011E+005  5.61805E+005  7.67516E+005
  8.07183E+002  6.71019E+002  5.62526E+002  4.75441E+002  4.05008E+002  3.47583E+002
  3.00355E+002  2.61136E+002  2.28213E+002  2.00249E+002  1.76212E+002  1.55333E+002
  1.37064E+002  1.21004E+002  1.06793E+002  9.40288E+001  8.22999E+001  7.13283E+001
  6.10683E+001  5.16547E+001  4.32638E+001  3.60049E+001  2.98852E+001  2.48286E+001
  2.07106E+001  1.73904E+001  1.47307E+001  1.26093E+001  1.09222E+001  9.58381E+000
  8.52496E+000  7.69021E+000  7.03539E+000  6.52544E+000  6.13266E+000  5.83518E+000
  5.61572E+000  5.46039E+000  5.35758E+000  5.29702E+000  5.26929E+000  5.26610E+000
  5.28205E+000  5.31791E+000  5.38409E+000  5.50089E+000  5.69244E+000  5.97631E+000
  6.35702E+000  6.82863E+000  7.38288E+000  8.01562E+000  8.72928E+000  9.53269E+000
  1.04409E+001  1.14762E+001  1.26701E+001  1.40666E+001  1.57254E+001  1.77254E+001
  2.01693E+001  2.31885E+001  2.69503E+001  3.16671E+001  3.76080E+001  4.51108E+001
  5.45949E+001  6.65700E+001  8.16395E+001  1.00500E+002  1.23951E+002  1.52928E+002
  1.88558E+002  2.32140E+002  2.84961E+002  3.48120E+002  4.22663E+002  5.10054E+002
  6.12579E+002  7.33338E+002  8.75732E+002  1.04245E+003  1.23408E+003  1.44781E+003
  1.67765E+003  1.91660E+003  2.15876E+003  2.39974E+003  2.63800E+003  2.87747E+003
  3.12773E+003  3.40168E+003  3.71342E+003  4.07772E+003  4.51058E+003  5.03032E+003
  5.65893E+003  6.42370E+003  7.35917E+003  8.50964E+003  9.93247E+003  1.17025E+004
  1.39181E+004  1.67093E+004  2.02493E+004  2.47700E+004  3.05846E+004  3.81177E+004
  4.79504E+004  6.08819E+004  7.80201E+004  1.00911E+005  1.31727E+005  1.73545E+005
  2.30747E+005  3.09633E+005  4.19309E+005  5.73050E+005
  8.38263E+002  6.95416E+002  5.81523E+002  4.90014E+002  4.15894E+002  3.55343E+002
  3.05419E+002  2.63846E+002  2.28862E+002  1.99117E+002  1.73599E+002  1.51563E+002
  1.32463E+002  1.15855E+002  1.01317E+002  8.84266E+001  7.68221E+001  6.62740E+001
  5.66998E+001  4.81113E+001  4.05434E+001  3.40054E+001  2.84622E+001  2.38379E+001
  2.00304E+001  1.69266E+001  1.44151E+001  1.23938E+001  1.07738E+001  9.48002E+000
  8.45027E+000  7.63384E+000  6.98954E+000  6.48405E+000  6.09039E+000  5.78662E+000
  5.55450E+000  5.37833E+000  5.24388E+000  5.13789E+000  5.04875E+000  4.96924E+000
  4.90143E+000  4.86111E+000  4.87601E+000  4.97377E+000  5.16699E+000  5.44951E+000
  5.80679E+000  6.22830E+000  6.71246E+000  7.26521E+000  7.89666E+000  8.61888E+000
  9.44576E+000  1.03949E+001  1.14907E+001  1.27684E+001  1.42777E+001  1.60865E+001
  1.82844E+001  2.09874E+001  2.43429E+001  2.85367E+001  3.38008E+001  4.04201E+001
  4.87378E+001  5.91571E+001  7.21407E+001  8.82194E+001  1.08021E+002  1.32315E+002
  1.61991E+002  1.97920E+002  2.40787E+002  2.91157E+002  3.49841E+002  4.18246E+002
  4.98455E+002  5.92987E+002  7.04248E+002  8.33663E+002  9.80595E+002  1.14169E+003
  1.31162E+003  1.48519E+003  1.65860E+003  1.82948E+003  1.99804E+003  2.16864E+003
  2.34918E+003  2.54929E+003  2.77920E+003  3.04956E+003  3.37205E+003  3.76018E+003
  4.23031E+003  4.80283E+003  5.50364E+003  6.36597E+003  7.43294E+003  8.76083E+003
  1.04236E+004  1.25191E+004  1.51777E+004  1.85741E+004  2.29440E+004  2.86075E+004
  3.60022E+004  4.57308E+004  5.86286E+004  7.58614E+004  9.90684E+004  1.30570E+005
  1.73676E+005  2.33140E+005  3.15841E+005  4.31805E+005
  8.75084E+002  7.23923E+002  6.03320E+002  5.06320E+002  4.27644E+002  3.63262E+002
  3.10086E+002  2.65750E+002  2.28448E+002  1.96822E+002  1.69858E+002  1.46796E+002
  1.27030E+002  1.10028E+002  9.52990E+001  8.24154E+001  7.10515E+001  6.09957E+001
  5.21216E+001  4.43456E+001  3.75957E+001  3.17973E+001  2.68697E+001  2.27262E+001
  1.92763E+001  1.64292E+001  1.40970E+001  1.21984E+001  1.06610E+001  9.42164E+000
  8.42693E+000  7.63185E+000  6.99891E+000  6.49685E+000  6.09942E+000  5.78419E+000
  5.53133E+000  5.32251E+000  5.14050E+000  4.97030E+000  4.80299E+000  4.64248E+000
  4.51070E+000  4.44237E+000  4.46523E+000  4.58172E+000  4.77268E+000  5.01710E+000
  5.30593E+000  5.64312E+000  6.04039E+000  6.51198E+000  7.07148E+000  7.73077E+000
  8.50078E+000  9.39394E+000  1.04278E+001  1.16294E+001  1.30391E+001  1.47144E+001
  1.67327E+001  1.91948E+001  2.22290E+001  2.59954E+001  3.06902E+001  3.65481E+001
  4.38424E+001  5.28851E+001  6.40335E+001  7.77155E+001  9.44649E+001  1.14912E+002
  1.39663E+002  1.69149E+002  2.03655E+002  2.43595E+002  2.89808E+002  3.43670E+002
  4.06978E+002  4.81659E+002  5.69275E+002  6.70304E+002  7.83359E+002  9.04988E+002
  1.03076E+003  1.15701E+003  1.28151E+003  1.40329E+003  1.52356E+003  1.64648E+003
  1.77832E+003  1.92623E+003  2.09765E+003  2.30035E+003  2.54295E+003  2.83554E+003
  3.19042E+003  3.62297E+003  4.15280E+003  4.80509E+003  5.61254E+003  6.61785E+003
  7.87717E+003  9.46483E+003  1.14798E+004  1.40550E+004  1.73693E+004  2.16663E+004
  2.72789E+004  3.46653E+004  4.44613E+004  5.75544E+004  7.51924E+004  9.91427E+004
  1.31926E+005  1.77166E+005  2.40103E+005  3.28383E+005
  9.16854E+002  7.55635E+002  6.26942E+002  5.23361E+002  4.39279E+002  3.70431E+002
  3.13571E+002  2.66238E+002  2.26573E+002  1.93177E+002  1.64983E+002  1.41140E+002
  1.20928E+002  1.03717E+002  8.89657E+001  7.62451E+001  6.52392E+001  5.57220E+001
  4.75208E+001  4.04874E+001  3.44835E+001  2.93795E+001  2.50576E+001  2.14137E+001
  1.83570E+001  1.58074E+001  1.36933E+001  1.19507E+001  1.05224E+001  9.35795E+000
  8.41314E+000  7.64968E+000  7.03437E+000  6.53830E+000  6.13580E+000  5.80345E+000
  5.51915E+000  5.26192E+000  5.01364E+000  4.76423E+000  4.52010E+000  4.30962E+000
  4.17264E+000  4.13268E+000  4.17886E+000  4.28071E+000  4.41502E+000  4.57671E+000
  4.77467E+000  5.02430E+000  5.34251E+000  5.74522E+000  6.24605E+000  6.85596E+000
  7.58373E+000  8.43811E+000  9.43140E+000  1.05840E+001  1.19285E+001  1.35130E+001
  1.54037E+001  1.76864E+001  2.04697E+001  2.38872E+001  2.80990E+001  3.32910E+001
  3.96748E+001  4.74927E+001  5.70395E+001  6.86943E+001  8.29169E+001  1.00149E+002
  1.20675E+002  1.44614E+002  1.72142E+002  2.03737E+002  2.40293E+002  2.83070E+002
  3.33524E+002  3.93043E+002  4.62526E+002  5.41788E+002  6.29041E+002  7.21022E+002
  8.14214E+002  9.06214E+002  9.95897E+002  1.08323E+003  1.16991E+003  1.25954E+003
  1.35701E+003  1.46761E+003  1.59679E+003  1.75029E+003  1.93456E+003  2.15721E+003
  2.42757E+003  2.75740E+003  3.16164E+003  3.65959E+003  4.27625E+003  5.04433E+003
  6.00686E+003  7.22080E+003  8.76207E+003  1.07325E+004  1.32694E+004  1.65598E+004
  2.08589E+004  2.65189E+004  3.40279E+004  4.40677E+004  5.75972E+004  7.59749E+004
  1.01139E+005  1.35875E+005  1.84216E+005  2.52044E+005
  9.62335E+002  7.89261E+002  6.51108E+002  5.39929E+002  4.49729E+002  3.75975E+002
  3.15242E+002  2.64944E+002  2.23119E+002  1.88255E+002  1.59149E+002  1.34804E+002
  1.14374E+002  9.71485E+001  8.25576E+001  7.01600E+001  5.96201E+001  5.06755E+001
  4.31086E+001  3.67285E+001  3.13629E+001  2.68567E+001  2.30735E+001  1.98972E+001
  1.72314E+001  1.49973E+001  1.31303E+001  1.15760E+001  1.02880E+001  9.22581E+000
  8.35363E+000  7.63946E+000  7.05425E+000  6.57109E+000  6.16437E+000  5.80913E+000
  5.48139E+000  5.16063E+000  4.83646E+000  4.51856E+000  4.24115E+000  4.04631E+000
  3.94972E+000  3.92764E+000  3.94354E+000  3.97686E+000  4.02747E+000  4.10668E+000
  4.22951E+000  4.41150E+000  4.66803E+000  5.01412E+000  5.46355E+000  6.02780E+000
  6.71555E+000  7.53399E+000  8.49218E+000  9.60575E+000  1.09014E+001  1.24199E+001
  1.42170E+001  1.63645E+001  1.89505E+001  2.20802E+001  2.58760E+001  3.04771E+001
  3.60442E+001  4.27782E+001  5.09512E+001  6.09116E+001  7.30037E+001  8.74311E+001
  1.04228E+002  1.23424E+002  1.45265E+002  1.70322E+002  1.99467E+002  2.33772E+002
  2.74360E+002  3.22177E+002  3.77627E+002  4.40095E+002  5.07630E+002  5.77316E+002
  6.46479E+002  7.13682E+002  7.78583E+002  8.41717E+002  9.04862E+002  9.71045E+002
  1.04399E+003  1.12764E+003  1.22601E+003  1.34341E+003  1.48471E+003  1.65573E+003
  1.86362E+003  2.11744E+003  2.42871E+003  2.81233E+003  3.28762E+003  3.87986E+003
  4.62232E+003  5.55907E+003  6.74884E+003  8.27046E+003  1.02303E+004  1.27731E+004
  1.60967E+004  2.04739E+004  2.62831E+004  3.40530E+004  4.45273E+004  5.87598E+004
  7.82547E+004  1.05174E+005  1.42649E+005  1.95248E+005
  1.00981E+003  8.23168E+002  6.74346E+002  5.54779E+002  4.58031E+002  3.79252E+002
  3.14777E+002  2.61820E+002  2.18224E+002  1.82279E+002  1.52591E+002  1.28007E+002
  1.07577E+002  9.05375E+001  7.62855E+001  6.43509E+001  5.43602E+001  4.60085E+001
  3.90402E+001  3.32361E+001  2.84078E+001  2.43925E+001  2.10515E+001  1.82678E+001
  1.59447E+001  1.40037E+001  1.23816E+001  1.10276E+001  9.89991E+000  8.96339E+000
  8.18724E+000  7.54336E+000  7.00495E+000  6.54553E+000  6.13834E+000  5.75712E+000
  5.37969E+000  4.99603E+000  4.61934E+000  4.28842E+000  4.04463E+000  3.89428E+000
  3.80441E+000  3.73863E+000  3.68313E+000  3.64314E+000  3.63048E+000  3.65680E+000
  3.73268E+000  3.86901E+000  4.07829E+000  4.37491E+000  4.77404E+000  5.28943E+000
  5.93152E+000  6.70767E+000  7.62527E+000  8.69685E+000  9.94501E+000  1.14050E+001
  1.31246E+001  1.51623E+001  1.75854E+001  2.04695E+001  2.38978E+001  2.79660E+001
  3.27997E+001  3.85872E+001  4.55977E+001  5.41212E+001  6.43334E+001  7.62330E+001
  8.97654E+001  1.05023E+002  1.22355E+002  1.42359E+002  1.65814E+002  1.93588E+002
  2.26517E+002  2.65207E+002  3.09713E+002  3.59161E+002  4.11602E+002  4.64524E+002
  5.15978E+002  5.65241E+002  6.12493E+002  6.58559E+002  7.05111E+002  7.54597E+002
  8.09853E+002  8.73817E+002  9.49507E+002  1.04018E+003  1.14957E+003  1.28216E+003
  1.44351E+003  1.64064E+003  1.88254E+003  2.18081E+003  2.55052E+003  3.01138E+003
  3.58938E+003  4.31891E+003  5.24585E+003  6.43177E+003  7.95982E+003  9.94308E+003
  1.25363E+004  1.59529E+004  2.04889E+004  2.65579E+004  3.47423E+004  4.58672E+004
  6.11105E+004  8.21664E+004  1.11488E+005  1.52657E+005
  1.05722E+003  8.55569E+002  6.95216E+002  5.66866E+002  4.63545E+002  3.79989E+002
  3.12192E+002  2.57059E+002  2.12150E+002  1.75506E+002  1.45540E+002  1.20965E+002
  1.00751E+002  8.40845E+001  7.03215E+001  5.89498E+001  4.95546E+001  4.17955E+001
  3.53896E+001  3.01014E+001  2.57347E+001  2.21264E+001  1.91419E+001  1.66700E+001
  1.46198E+001  1.29173E+001  1.15027E+001  1.03277E+001  9.35292E+000  8.54506E+000
  7.87486E+000  7.31471E+000  6.83687E+000  6.41253E+000  6.01261E+000  5.61219E+000
  5.20024E+000  4.79157E+000  4.42715E+000  4.14563E+000  3.94551E+000  3.78967E+000
  3.64682E+000  3.51247E+000  3.39809E+000  3.31588E+000  3.27336E+000  3.27521E+000
  3.32627E+000  3.43331E+000  3.60619E+000  3.85864E+000  4.20752E+000  4.66983E+000
  5.25908E+000  5.98403E+000  6.85144E+000  7.87182E+000  9.06507E+000  1.04629E+001
  1.21066E+001  1.40432E+001  1.63200E+001  1.89818E+001  2.20731E+001  2.56531E+001
  2.98311E+001  3.48034E+001  4.08254E+001  4.80811E+001  5.65770E+001  6.62168E+001
  7.69884E+001  8.90849E+001  1.02909E+002  1.19021E+002  1.38074E+002  1.60752E+002
  1.87665E+002  2.19168E+002  2.55084E+002  2.94408E+002  3.35286E+002  3.75612E+002
  4.14027E+002  4.50317E+002  4.84981E+002  5.18950E+002  5.53698E+002  5.91169E+002
  6.33522E+002  6.82969E+002  7.41801E+002  8.12516E+002  8.98006E+002  1.00177E+003
  1.12816E+003  1.28269E+003  1.47242E+003  1.70647E+003  1.99671E+003  2.35867E+003
  2.81280E+003  3.38622E+003  4.11509E+003  5.04796E+003  6.25041E+003  7.81166E+003
  9.85388E+003  1.25455E+004  1.61202E+004  2.09049E+004  2.73596E+004  3.61364E+004
  4.81666E+004  6.47897E+004  8.79464E+004  1.20469E+005
  1.10242E+003  8.84830E+002  7.12604E+002  5.75564E+002  4.66058E+002  3.78275E+002
  3.07742E+002  2.50969E+002  2.05190E+002  1.68200E+002  1.38238E+002  1.13909E+002
  9.41098E+001  7.79701E+001  6.47984E+001  5.40407E+001  4.52489E+001  3.80586E+001
  3.21721E+001  2.73466E+001  2.33845E+001  2.01254E+001  1.74393E+001  1.52214E+001
  1.33875E+001  1.18700E+001  1.06147E+001  9.57790E+000  8.72377E+000  8.02165E+000
  7.44343E+000  6.96095E+000  6.54402E+000  6.16033E+000  5.77972E+000  5.38493E+000
  4.98552E+000  4.61851E+000  4.31821E+000  4.07895E+000  3.86452E+000  3.65126E+000
  3.44486E+000  3.26459E+000  3.12494E+000  3.03027E+000  2.97961E+000  2.97265E+000
  3.01180E+000  3.10158E+000  3.24894E+000  3.46534E+000  3.76791E+000  4.17671E+000
  4.70909E+000  5.37620E+000  6.18493E+000  7.14449E+000  8.27305E+000  9.59992E+000
  1.11618E+001  1.29952E+001  1.51281E+001  1.75755E+001  2.03460E+001  2.34734E+001
  2.70701E+001  3.13453E+001  3.65057E+001  4.26043E+001  4.95418E+001  5.72361E+001
  6.57644E+001  7.53870E+001  8.65020E+001  9.95964E+001  1.15204E+002  1.33857E+002
  1.55994E+002  1.81794E+002  2.10935E+002  2.42368E+002  2.74387E+002  3.05256E+002
  3.34077E+002  3.60983E+002  3.86641E+002  4.11979E+002  4.38247E+002  4.66976E+002
  4.99815E+002  5.38450E+002  5.84639E+002  6.40324E+002  7.07770E+002  7.89736E+002
  8.89664E+002  1.01192E+003  1.16212E+003  1.34749E+003  1.57746E+003  1.86438E+003
  2.22451E+003  2.67942E+003  3.25788E+003  3.99852E+003  4.95356E+003  6.19406E+003
  7.81733E+003  9.95756E+003  1.28011E+004  1.66085E+004  2.17465E+004  2.87356E+004
  3.83186E+004  5.15649E+004  7.00236E+004  9.59570E+004
  1.14359E+003  9.09790E+002  7.25926E+002  5.80746E+002  4.65749E+002  3.74442E+002
  3.01802E+002  2.43905E+002  1.97664E+002  1.60651E+002  1.30956E+002  1.07081E+002
  8.78511E+001  7.23378E+001  5.98059E+001  4.96686E+001  4.14564E+001  3.47923E+001
  2.93739E+001  2.49584E+001  2.13510E+001  1.83959E+001  1.59683E+001  1.39689E+001
  1.23184E+001  1.09545E+001  9.82741E+000  8.89801E+000  8.13439E+000  7.50930E+000
  6.99713E+000  6.57089E+000  6.20020E+000  5.85282E+000  5.50340E+000  5.14829E+000
  4.81115E+000  4.51775E+000  4.26003E+000  4.00462E+000  3.73448E+000  3.46407E+000
  3.22158E+000  3.02770E+000  2.88727E+000  2.79437E+000  2.74272E+000  2.73181E+000
  2.76538E+000  2.84732E+000  2.98098E+000  3.17326E+000  3.43896E+000  3.79969E+000
  4.27661E+000  4.88388E+000  5.62925E+000  6.52134E+000  7.57731E+000  8.82498E+000
  1.02971E+001  1.20203E+001  1.40041E+001  1.62350E+001  1.86924E+001  2.14002E+001
  2.44887E+001  2.81658E+001  3.25540E+001  3.75943E+001  4.31657E+001  4.92559E+001
  5.60159E+001  6.37247E+001  7.27417E+001  8.34743E+001  9.63533E+001  1.11792E+002
  1.30104E+002  1.51351E+002  1.75129E+002  2.00400E+002  2.25628E+002  2.49399E+002
  2.71159E+002  2.91261E+002  3.10445E+002  3.29575E+002  3.49688E+002  3.71984E+002
  3.97734E+002  4.28238E+002  4.64863E+002  5.09136E+002  5.62853E+002  6.28211E+002
  7.07958E+002  8.05590E+002  9.25596E+002  1.07378E+003  1.25770E+003  1.48726E+003
  1.77551E+003  2.13977E+003  2.60314E+003  3.19666E+003  3.96229E+003  4.95715E+003
  6.25949E+003  7.97723E+003  1.02603E+004  1.33183E+004  1.74467E+004  2.30642E+004
  3.07695E+004  4.14237E+004  5.62755E+004  7.71481E+004
  1.17956E+003  9.29954E+002  7.35180E+002  5.82715E+002  4.63067E+002  3.68972E+002
  2.94823E+002  2.36271E+002  1.89933E+002  1.53180E+002  1.23966E+002  1.00697E+002
  8.21281E+001  6.72826E+001  5.53911E+001  4.58464E+001  3.81683E+001  3.19767E+001
  2.69707E+001  2.29119E+001  1.96112E+001  1.69187E+001  1.47153E+001  1.29065E+001
  1.14179E+001  1.01905E+001  9.17824E+000  8.34471E+000  7.66060E+000  7.10083E+000
  6.64144E+000  6.25665E+000  5.91759E+000  5.59637E+000  5.27824E+000  4.97242E+000
  4.69698E+000  4.44269E+000  4.17394E+000  3.87187E+000  3.55381E+000  3.25533E+000
  3.00652E+000  2.81940E+000  2.68811E+000  2.59969E+000  2.54692E+000  2.53250E+000
  2.56342E+000  2.64379E+000  2.77348E+000  2.95370E+000  3.19476E+000  3.51754E+000
  3.94572E+000  4.49623E+000  5.17819E+000  6.00037E+000  6.97979E+000  8.14327E+000
  9.51963E+000  1.11259E+001  1.29528E+001  1.49618E+001  1.71125E+001  1.94368E+001
  2.20892E+001  2.52476E+001  2.89344E+001  3.30301E+001  3.74534E+001  4.22656E+001
  4.76547E+001  5.38852E+001  6.12650E+001  7.01294E+001  8.08258E+001  9.36780E+001
  1.08909E+002  1.26504E+002  1.46021E+002  1.66472E+002  1.86486E+002  2.04921E+002
  2.21473E+002  2.36625E+002  2.51125E+002  2.65747E+002  2.81342E+002  2.98853E+002
  3.19267E+002  3.43600E+002  3.72929E+002  4.08469E+002  4.51659E+002  5.04265E+002
  5.68504E+002  6.47202E+002  7.43985E+002  8.63550E+002  1.01202E+003  1.19740E+003
  1.43028E+003  1.72468E+003  2.09934E+003  2.57943E+003  3.19898E+003  4.00433E+003
  5.05899E+003  6.45058E+003  8.30084E+003  1.07801E+004  1.41283E+004  1.86859E+004
  2.49395E+004  3.35894E+004  4.56512E+004  6.26085E+004
  1.21004E+003  9.45518E+002  7.40861E+002  5.82094E+002  4.58643E+002  3.62441E+002
  2.87310E+002  2.28503E+002  1.82367E+002  1.46089E+002  1.17498E+002  9.49152E+001
  7.70376E+001  6.28511E+001  5.15653E+001  4.25628E+001  3.53612E+001  2.95833E+001
  2.49334E+001  2.11798E+001  1.81400E+001  1.56705E+001  1.36577E+001  1.20123E+001
  1.06636E+001  9.55636E+000  8.64734E+000  7.90255E+000  7.29449E+000  6.79916E+000
  6.39272E+000  6.04853E+000  5.73691E+000  5.43254E+000  5.12975E+000  4.84629E+000
  4.58974E+000  4.32843E+000  4.02710E+000  3.69001E+000  3.35259E+000  3.05307E+000
  2.81502E+000  2.64187E+000  2.52094E+000  2.43643E+000  2.38257E+000  2.36569E+000
  2.39558E+000  2.47682E+000  2.60696E+000  2.78268E+000  3.00954E+000  3.30587E+000
  3.69541E+000  4.19640E+000  4.81907E+000  5.57315E+000  6.47637E+000  7.55487E+000
  8.83320E+000  1.03178E+001  1.19814E+001  1.37640E+001  1.56195E+001  1.76040E+001
  1.98885E+001  2.25897E+001  2.56425E+001  2.89238E+001  3.24160E+001  3.62316E+001
  4.05642E+001  4.56477E+001  5.17391E+001  5.91134E+001  6.80524E+001  7.88120E+001
  9.15516E+001  1.06207E+002  1.22331E+002  1.38997E+002  1.54998E+002  1.69408E+002
  1.82104E+002  1.93634E+002  2.04717E+002  2.16032E+002  2.28273E+002  2.42185E+002
  2.58545E+002  2.78153E+002  3.01871E+002  3.30676E+002  3.65732E+002  4.08475E+002
  4.60711E+002  5.24743E+002  6.03532E+002  7.00913E+002  8.21886E+002  9.73005E+002
  1.16292E+003  1.40310E+003  1.70889E+003  2.10087E+003  2.60693E+003  3.26500E+003
  4.12713E+003  5.26512E+003  6.77876E+003  8.80770E+003  1.15487E+004  1.52812E+004
  2.04044E+004  2.74932E+004  3.73814E+004  5.12874E+004
  1.23551E+003  9.57264E+002  7.43838E+002  5.79719E+002  4.53217E+002  3.55481E+002
  2.79790E+002  2.21030E+002  1.75300E+002  1.39623E+002  1.11718E+002  8.98343E+001
  7.26253E+001  5.90525E+001  4.83142E+001  3.97908E+001  3.30031E+001  2.75795E+001
  2.32317E+001  1.97349E+001  1.69135E+001  1.46300E+001  1.27760E+001  1.12662E+001
  1.00339E+001  9.02683E+000  8.20452E+000  7.53531E+000  6.99351E+000  6.55619E+000
  6.19937E+000  5.89454E+000  5.60874E+000  5.31433E+000  5.00866E+000  4.71610E+000
  4.44476E+000  4.16102E+000  3.83799E+000  3.49122E+000  3.15854E+000  2.87286E+000
  2.65076E+000  2.49076E+000  2.37827E+000  2.29793E+000  2.24560E+000  2.22914E+000
  2.25928E+000  2.34084E+000  2.47073E+000  2.64388E+000  2.86291E+000  3.14285E+000
  3.50485E+000  3.96588E+000  4.53646E+000  5.22775E+000  6.05892E+000  7.05549E+000
  8.23695E+000  9.59824E+000  1.10943E+001  1.26505E+001  1.42305E+001  1.59262E+001
  1.79025E+001  2.01941E+001  2.26837E+001  2.52856E+001  2.80417E+001  3.10888E+001
  3.46069E+001  3.87948E+001  4.38652E+001  5.00443E+001  5.75625E+001  6.66247E+001
  7.73441E+001  8.96287E+001  1.03039E+002  1.16724E+002  1.29620E+002  1.40980E+002
  1.50802E+002  1.59661E+002  1.68228E+002  1.77091E+002  1.86814E+002  1.97993E+002
  2.11242E+002  2.27203E+002  2.46572E+002  2.70143E+002  2.98869E+002  3.33929E+002
  3.76807E+002  4.29399E+002  4.94146E+002  5.74208E+002  6.73711E+002  7.98062E+002
  9.54401E+002  1.15220E+003  1.40413E+003  1.72721E+003  2.14446E+003  2.68728E+003
  3.39868E+003  4.33808E+003  5.58803E+003  7.26414E+003  9.52933E+003  1.26149E+004
  1.68517E+004  2.27159E+004  3.08987E+004  4.24100E+004
  1.25718E+003  9.66395E+002  7.45208E+002  5.76527E+002  4.47564E+002  3.48714E+002
  2.72750E+002  2.14217E+002  1.68993E+002  1.33954E+002  1.06726E+002  8.55004E+001
  6.89001E+001  5.58716E+001  4.56093E+001  3.74961E+001  3.10583E+001  2.59316E+001
  2.18350E+001  1.85506E+001  1.59092E+001  1.37781E+001  1.20533E+001  1.06534E+001
  9.51424E+000  8.58647E+000  7.83186E+000  7.22088E+000  6.72972E+000  6.33674E+000
  6.01830E+000  5.74464E+000  5.47941E+000  5.19047E+000  4.87367E+000  4.55912E+000
  4.26491E+000  3.96563E+000  3.63959E+000  3.30273E+000  2.98792E+000  2.72098E+000
  2.51325E+000  2.36190E+000  2.25448E+000  2.17844E+000  2.13050E+000  2.11748E+000
  2.14885E+000  2.22916E+000  2.35628E+000  2.52621E+000  2.74106E+000  3.01258E+000
  3.35711E+000  3.78801E+000  4.31514E+000  4.95133E+000  5.71744E+000  6.63792E+000
  7.72613E+000  8.96433E+000  1.02912E+001  1.16267E+001  1.29615E+001  1.44223E+001
  1.61366E+001  1.80568E+001  2.00575E+001  2.21084E+001  2.42924E+001  2.67494E+001
  2.96374E+001  3.31221E+001  3.73795E+001  4.25967E+001  4.89642E+001  5.66477E+001
  6.57273E+001  7.60948E+001  8.73301E+001  9.86540E+001  1.09132E+002  1.18161E+002
  1.25825E+002  1.32697E+002  1.39394E+002  1.46417E+002  1.54231E+002  1.63312E+002
  1.74154E+002  1.87277E+002  2.03249E+002  2.22724E+002  2.46489E+002  2.75521E+002
  3.11053E+002  3.54660E+002  4.08373E+002  4.74822E+002  5.57441E+002  6.60737E+002
  7.90658E+002  9.55103E+002  1.16463E+003  1.43344E+003  1.78074E+003  2.23273E+003
  2.82533E+003  3.60814E+003  4.65013E+003  6.04788E+003  7.93756E+003  1.05125E+004
  1.40494E+004  1.89465E+004  2.57821E+004  3.54012E+004
  1.27669E+003  9.74345E+002  7.46155E+002  5.73464E+002  4.42418E+002  3.42697E+002
  2.66596E+002  2.08351E+002  1.63633E+002  1.29191E+002  1.02572E+002  8.19251E+001
  6.58484E+001  5.32808E+001  4.34164E+001  3.56425E+001  2.94919E+001  2.46075E+001
  2.07149E+001  1.76025E+001  1.51060E+001  1.30972E+001  1.14755E+001  1.01620E+001
  9.09512E+000  8.22746E+000  7.52275E+000  6.95331E+000  6.49703E+000  6.13371E+000
  5.84060E+000  5.58767E+000  5.33652E+000  5.05098E+000  4.72371E+000  4.38888E+000
  4.07705E+000  3.77332E+000  3.45739E+000  3.14030E+000  2.84788E+000  2.59941E+000
  2.40246E+000  2.25474E+000  2.14799E+000  2.07397E+000  2.03029E+000  2.02144E+000
  2.05422E+000  2.13254E+000  2.25603E+000  2.42337E+000  2.63734E+000  2.90634E+000
  3.24086E+000  3.64977E+000  4.14196E+000  4.73186E+000  5.44155E+000  6.29338E+000
  7.29305E+000  8.40924E+000  9.56743E+000  1.06951E+001  1.18242E+001  1.31000E+001
  1.45828E+001  1.61661E+001  1.77534E+001  1.93673E+001  2.11116E+001  2.31160E+001
  2.55146E+001  2.84447E+001  3.20525E+001  3.64945E+001  4.19296E+001  4.84930E+001
  5.62403E+001  6.50547E+001  7.45388E+001  8.39820E+001  9.25631E+001  9.97947E+001
  1.05822E+002  1.11202E+002  1.16492E+002  1.22123E+002  1.28473E+002  1.35929E+002
  1.44893E+002  1.55790E+002  1.69090E+002  1.85336E+002  2.05187E+002  2.29458E+002
  2.59184E+002  2.95688E+002  3.40672E+002  3.96349E+002  4.65605E+002  5.52229E+002
  6.61226E+002  7.99242E+002  9.75166E+002  1.20095E+003  1.49279E+003  1.87273E+003
  2.37106E+003  3.02959E+003  3.90648E+003  5.08318E+003  6.67458E+003  8.84385E+003
  1.18245E+004  1.59528E+004  2.17170E+004  2.98312E+004
  1.29593E+003  9.82604E+002  7.47831E+002  5.71402E+002  4.38426E+002  3.37894E+002
  2.61651E+002  2.03637E+002  1.59342E+002  1.25395E+002  9.92773E+001  7.91008E+001
  6.34470E+001  5.12488E+001  4.17013E+001  3.41963E+001  2.82725E+001  2.35786E+001
  1.98463E+001  1.68686E+001  1.44855E+001  1.25718E+001  1.10297E+001  9.78219E+000
  8.76948E+000  7.94565E+000  7.27600E+000  6.73443E+000  6.30038E+000  5.95505E+000
  5.67683E+000  5.43624E+000  5.19410E+000  4.91150E+000  4.57771E+000  4.22895E+000
  3.90677E+000  3.60596E+000  3.30563E+000  3.01056E+000  2.73995E+000  2.50786E+000
  2.31904E+000  2.17205E+000  2.06264E+000  1.98697E+000  1.94430E+000  1.93751E+000
  1.97093E+000  2.04774E+000  2.16919E+000  2.33626E+000  2.55191E+000  2.82115E+000
  3.14933E+000  3.54167E+000  4.00637E+000  4.55895E+000  5.22151E+000  6.01255E+000
  6.92822E+000  7.92322E+000  8.91578E+000  9.85685E+000  1.08256E+001  1.19546E+001
  1.32234E+001  1.45049E+001  1.57520E+001  1.70259E+001  1.84345E+001  2.00915E+001
  2.21086E+001  2.46000E+001  2.76881E+001  3.15049E+001  3.61846E+001  4.18380E+001
  4.85022E+001  5.60560E+001  6.41243E+001  7.20593E+001  7.91378E+001  8.49696E+001
  8.97428E+001  9.39906E+001  9.82129E+001  1.02776E+002  1.07994E+002  1.14181E+002
  1.21667E+002  1.30807E+002  1.41990E+002  1.55675E+002  1.72416E+002  1.92904E+002
  2.18012E+002  2.48862E+002  2.86899E+002  3.33998E+002  3.92609E+002  4.65949E+002
  5.58268E+002  6.75213E+002  8.24337E+002  1.01580E+003  1.26337E+003  1.58581E+003
  2.00887E+003  2.56814E+003  3.31313E+003  4.31319E+003  5.66616E+003  7.51106E+003
  1.00468E+004  1.35601E+004  1.84672E+004  2.53769E+004
  1.31676E+003  9.92594E+002  7.51292E+002  5.71109E+002  4.36131E+002  3.34679E+002
  2.58157E+002  2.00226E+002  1.56199E+002  1.22598E+002  9.68434E+001  7.70125E+001
  6.16711E+001  4.97466E+001  4.04343E+001  3.31290E+001  2.73737E+001  2.28216E+001
  1.92084E+001  1.63309E+001  1.40321E+001  1.21890E+001  1.07055E+001  9.50608E+000
  8.53202E+000  7.73858E+000  7.09227E+000  6.56827E+000  6.14732E+000  5.81193E+000
  5.54163E+000  5.30782E+000  5.07137E+000  4.79166E+000  4.45498E+000  4.09802E+000
  3.77067E+000  3.47553E+000  3.19060E+000  2.91496E+000  2.66266E+000  2.44408E+000
  2.26209E+000  2.11573E+000  2.00343E+000  1.92461E+000  1.88030E+000  1.87304E+000
  1.90598E+000  1.98183E+000  2.10264E+000  2.27036E+000  2.48730E+000  2.75585E+000
  3.07805E+000  3.45702E+000  3.90067E+000  4.42463E+000  5.04913E+000  5.78651E+000
  6.62132E+000  7.49508E+000  8.32876E+000  9.11351E+000  9.96668E+000  1.09709E+001
  1.20364E+001  1.30543E+001  1.40287E+001  1.50422E+001  1.61957E+001  1.75857E+001
  1.93048E+001  2.14483E+001  2.41202E+001  2.74332E+001  3.15010E+001  3.64155E+001
  4.21988E+001  4.87269E+001  5.56457E+001  6.23621E+001  6.82387E+001  7.29679E+001
  7.67698E+001  8.01497E+001  8.35532E+001  8.72920E+001  9.16249E+001  9.68122E+001
  1.03129E+002  1.10870E+002  1.20366E+002  1.32007E+002  1.46263E+002  1.63724E+002
  1.85137E+002  2.11462E+002  2.43935E+002  2.84162E+002  3.34243E+002  3.96935E+002
  4.75881E+002  5.75926E+002  7.03549E+002  8.67470E+002  1.07951E+003  1.35577E+003
  1.71838E+003  2.19791E+003  2.83689E+003  3.69496E+003  4.85622E+003  6.44024E+003
  8.61811E+003  1.16365E+004  1.58537E+004  2.17938E+004
  1.34101E+003  1.00563E+003  7.57483E+002  5.73253E+002  4.35995E+002  3.33357E+002
  2.56308E+002  1.98230E+002  1.54262E+002  1.20823E+002  9.52697E+001  7.56462E+001
  6.05003E+001  4.87514E+001  3.95924E+001  3.24188E+001  2.67755E+001  2.23183E+001
  1.87853E+001  1.59757E+001  1.37340E+001  1.19388E+001  1.04950E+001  9.32767E+000
  8.37901E+000  7.60493E+000  6.97281E+000  6.45881E+000  6.04468E+000  5.71397E+000
  5.44723E+000  5.21675E+000  4.98375E+000  4.70663E+000  4.36921E+000  4.00784E+000
  3.67800E+000  3.38803E+000  3.11479E+000  2.85312E+000  2.61380E+000  2.40507E+000
  2.22868E+000  2.08386E+000  1.97046E+000  1.88968E+000  1.84373E+000  1.83527E+000
  1.86706E+000  1.94161E+000  2.06122E+000  2.22793E+000  2.44345E+000  2.70870E+000
  3.02424E+000  3.39243E+000  3.82093E+000  4.32425E+000  4.91862E+000  5.60756E+000
  6.36213E+000  7.11402E+000  7.80159E+000  8.46833E+000  9.24185E+000  1.01278E+001
  1.10005E+001  1.17955E+001  1.25569E+001  1.33733E+001  1.43338E+001  1.55184E+001
  1.70042E+001  1.88719E+001  2.12106E+001  2.41177E+001  2.76907E+001  3.20055E+001
  3.70719E+001  4.27637E+001  4.87443E+001  5.44682E+001  5.93732E+001  6.32238E+001
  6.62655E+001  6.89739E+001  7.17439E+001  7.48397E+001  7.84762E+001  8.28705E+001
  8.82535E+001  9.48757E+001  1.03020E+002  1.13018E+002  1.25276E+002  1.40303E+002
  1.58743E+002  1.81425E+002  2.09417E+002  2.44109E+002  2.87316E+002  3.41425E+002
  4.09590E+002  4.96006E+002  6.06283E+002  7.47980E+002  9.31334E+002  1.17032E+003
  1.48410E+003  1.89921E+003  2.45255E+003  3.19585E+003  4.20213E+003  5.57518E+003
  7.46360E+003  1.00816E+004  1.37406E+004  1.88958E+004
  1.37036E+003  1.02293E+003  7.67264E+002  5.78430E+002  4.38421E+002  3.34193E+002
  2.56268E+002  1.97744E+002  1.53582E+002  1.20090E+002  9.45599E+001  7.49954E+001
  5.99227E+001  4.82488E+001  3.91608E+001  3.20513E+001  2.64646E+001  2.20567E+001
  1.85664E+001  1.57935E+001  1.35832E+001  1.18146E+001  1.03927E+001  9.24326E+000
  8.30838E+000  7.54442E+000  6.91923E+000  6.40956E+000  5.99785E+000  5.66837E+000
  5.40244E+000  5.17305E+000  4.94180E+000  4.66650E+000  4.32919E+000  3.96552E+000
  3.63422E+000  3.34700E+000  3.07985E+000  2.82524E+000  2.59254E+000  2.38919E+000
  2.21639E+000  2.07328E+000  1.96016E+000  1.87892E+000  1.83224E+000  1.82285E+000
  1.85330E+000  1.92601E+000  2.04327E+000  2.20713E+000  2.41900E+000  2.67937E+000
  2.98854E+000  3.34888E+000  3.76766E+000  4.25706E+000  4.82702E+000  5.46955E+000
  6.14132E+000  6.77170E+000  7.33477E+000  7.92521E+000  8.63898E+000  9.40301E+000
  1.00980E+001  1.07109E+001  1.13098E+001  1.19791E+001  1.27939E+001  1.38205E+001
  1.51237E+001  1.67727E+001  1.88452E+001  2.14260E+001  2.45995E+001  2.84280E+001
  3.29108E+001  3.79188E+001  4.31295E+001  4.80380E+001  5.21487E+001  5.52912E+001
  5.77322E+001  5.99170E+001  6.21933E+001  6.47837E+001  6.78679E+001  7.16289E+001
  7.62628E+001  8.19845E+001  8.90375E+001  9.77098E+001  1.08354E+002  1.21413E+002
  1.37448E+002  1.57182E+002  1.81548E+002  2.11758E+002  2.49399E+002  2.96555E+002
  3.55984E+002  4.31353E+002  5.27569E+002  6.51242E+002  8.11332E+002  1.02006E+003
  1.29423E+003  1.65704E+003  2.14083E+003  2.79092E+003  3.67129E+003  4.87291E+003
  6.52606E+003  8.81861E+003  1.20236E+004  1.65404E+004
  1.40646E+003  1.04566E+003  7.81453E+002  5.87205E+002  4.43791E+002  3.37438E+002
  2.58198E+002  1.98868E+002  1.54216E+002  1.20431E+002  9.47283E+001  7.50646E+001
  5.99369E+001  4.82345E+001  3.91337E+001  3.20205E+001  2.64351E+001  2.20314E+001
  1.85467E+001  1.57800E+001  1.35759E+001  1.18132E+001  1.03966E+001  9.25146E+000
  8.31979E+000  7.55782E+000  6.93346E+000  6.42362E+000  6.01104E+000  5.68035E+000
  5.41331E+000  5.18338E+000  4.95243E+000  4.67792E+000  4.34081E+000  3.97605E+000
  3.64344E+000  3.35568E+000  3.08823E+000  2.83324E+000  2.60046E+000  2.39762E+000
  2.22570E+000  2.08344E+000  1.97086E+000  1.88978E+000  1.84285E+000  1.83276E+000
  1.86194E+000  1.93270E+000  2.04732E+000  2.20783E+000  2.41562E+000  2.67135E+000
  2.97574E+000  3.33154E+000  3.74532E+000  4.22558E+000  4.77372E+000  5.36768E+000
  5.95125E+000  6.46481E+000  6.93530E+000  7.48570E+000  8.14095E+000  8.77743E+000
  9.31523E+000  9.78467E+000  1.02624E+001  1.08228E+001  1.15283E+001  1.24337E+001
  1.35943E+001  1.50706E+001  1.69310E+001  1.92505E+001  2.21023E+001  2.55374E+001
  2.95450E+001  3.39923E+001  3.85669E+001  4.27989E+001  4.62529E+001  4.88186E+001
  5.07809E+001  5.25550E+001  5.44440E+001  5.66347E+001  5.92782E+001  6.25302E+001
  6.65598E+001  7.15529E+001  7.77218E+001  8.53186E+001  9.46527E+001  1.06113E+002
  1.20194E+002  1.37533E+002  1.58950E+002  1.85516E+002  2.18629E+002  2.60129E+002
  3.12449E+002  3.78826E+002  4.63592E+002  5.72587E+002  7.13725E+002  8.97808E+002
  1.13968E+003  1.45986E+003  1.88694E+003  2.46100E+003  3.23864E+003  4.30037E+003
  5.76149E+003  7.78831E+003  1.06226E+004  1.46181E+004
  1.45098E+003  1.07500E+003  8.00877E+002  6.00150E+002  4.52495E+002  3.43354E+002
  2.62272E+002  2.01715E+002  1.56239E+002  1.21894E+002  9.58053E+001  7.58727E+001
  6.05548E+001  4.87160E+001  3.95157E+001  3.23290E+001  2.66887E+001  2.22434E+001
  1.87268E+001  1.59356E+001  1.37126E+001  1.19353E+001  1.05074E+001  9.35340E+000
  8.41475E+000  7.64710E+000  7.01795E+000  6.50394E+000  6.08765E+000  5.75373E+000
  5.48404E+000  5.25223E+000  5.02030E+000  4.74562E+000  4.40870E+000  4.04388E+000
  3.70991E+000  3.41809E+000  3.14384E+000  2.88105E+000  2.64157E+000  2.43424E+000
  2.26008E+000  2.11717E+000  2.00470E+000  1.92383E+000  1.87686E+000  1.86629E+000
  1.89448E+000  1.96371E+000  2.07622E+000  2.23404E+000  2.43872E+000  2.69137E+000
  2.99342E+000  3.34805E+000  3.76051E+000  4.23414E+000  4.75923E+000  5.29805E+000
  5.78729E+000  6.19766E+000  6.61482E+000  7.14554E+000  7.72921E+000  8.23727E+000
  8.64254E+000  9.00262E+000  9.39179E+000  9.87279E+000  1.04966E+001  1.13096E+001
  1.23597E+001  1.37004E+001  1.53932E+001  1.75047E+001  2.00988E+001  2.32165E+001
  2.68374E+001  3.08232E+001  3.48684E+001  3.85328E+001  4.14372E+001  4.35287E+001
  4.51075E+001  4.65580E+001  4.81419E+001  5.00147E+001  5.23044E+001  5.51455E+001
  5.86851E+001  6.30862E+001  6.85357E+001  7.52564E+001  8.35229E+001  9.36801E+001
  1.06168E+002  1.21552E+002  1.40564E+002  1.64156E+002  1.93574E+002  2.30456E+002
  2.76970E+002  3.36002E+002  4.11415E+002  5.08414E+002  6.34059E+002  7.97989E+002
  1.01345E+003  1.29875E+003  1.67942E+003  2.19126E+003  2.88482E+003  3.83201E+003
  5.13587E+003  6.94504E+003  9.47559E+003  1.30439E+004
  1.50571E+003  1.11221E+003  8.26421E+002  6.17885E+002  4.64963E+002  3.52240E+002
  2.68697E+002  2.06430E+002  1.59750E+002  1.24548E+002  9.78410E+001  7.74562E+001
  6.18033E+001  4.97133E+001  4.03224E+001  3.29894E+001  2.72353E+001  2.27008E+001
  1.91137E+001  1.62664E+001  1.39986E+001  1.21855E+001  1.07292E+001  9.55292E+000
  8.59682E+000  7.81562E+000  7.17593E+000  6.65365E+000  6.23079E+000  5.89161E+000
  5.61778E+000  5.38287E+000  5.14894E+000  4.87350E+000  4.53726E+000  4.17382E+000
  3.83869E+000  3.53955E+000  3.25229E+000  2.97459E+000  2.72186E+000  2.50488E+000
  2.32497E+000  2.17941E+000  2.06618E+000  1.98535E+000  1.93851E+000  1.92784E+000
  1.95563E+000  2.02412E+000  2.13555E+000  2.29200E+000  2.49532E+000  2.74720E+000
  3.04989E+000  3.40668E+000  3.82051E+000  4.28749E+000  4.78420E+000  5.25765E+000
  5.65003E+000  5.98343E+000  6.38430E+000  6.89358E+000  7.38787E+000  7.77435E+000
  8.07288E+000  8.35217E+000  8.67804E+000  9.10190E+000  9.66573E+000  1.04091E+001
  1.13744E+001  1.26102E+001  1.41718E+001  1.61195E+001  1.85090E+001  2.13721E+001
  2.46785E+001  2.82829E+001  3.18831E+001  3.50652E+001  3.75043E+001  3.92027E+001
  4.04735E+001  4.16690E+001  4.30116E+001  4.46305E+001  4.66351E+001  4.91430E+001
  5.22839E+001  5.62023E+001  6.10645E+001  6.70697E+001  7.44636E+001  8.35555E+001
  9.47405E+001  1.08526E+002  1.25571E+002  1.46730E+002  1.73124E+002  2.06227E+002
  2.47989E+002  3.01007E+002  3.68758E+002  4.55931E+002  5.68884E+002  7.16297E+002
  9.10103E+002  1.16681E+003  1.50943E+003  1.97023E+003  2.59480E+003  3.44800E+003
  4.62277E+003  6.25326E+003  8.53445E+003  1.17519E+004
  1.57261E+003  1.15869E+003  8.59080E+002  6.41113E+002  4.81696E+002  3.64452E+002
  2.77727E+002  2.13195E+002  1.64884E+002  1.28493E+002  1.00910E+002  7.98720E+001
  6.37267E+001  5.12616E+001  4.15819E+001  3.40243E+001  2.80940E+001  2.34198E+001
  1.97211E+001  1.67842E+001  1.44441E+001  1.25729E+001  1.10702E+001  9.85697E+000
  8.87205E+000  8.06861E+000  7.41191E+000  6.87664E+000  6.44382E+000  6.09698E+000
  5.81727E+000  5.57806E+000  5.34141E+000  5.06533E+000  4.73120E+000  4.37146E+000
  4.03603E+000  3.72697E+000  3.42118E+000  3.12183E+000  2.84927E+000  2.61703E+000
  2.42716E+000  2.27621E+000  2.16074E+000  2.07941E+000  2.03280E+000  2.02255E+000
  2.05073E+000  2.11954E+000  2.23126E+000  2.38814E+000  2.59244E+000  2.84657E+000
  3.15344E+000  3.51578E+000  3.93262E+000  4.39015E+000  4.84895E+000  5.24568E+000
  5.54825E+000  5.84182E+000  6.24745E+000  6.71469E+000  7.10657E+000  7.38520E+000
  7.60123E+000  7.82256E+000  8.10428E+000  8.48799E+000  9.00866E+000  9.70082E+000
  1.06028E+001  1.17589E+001  1.32202E+001  1.50410E+001  1.72703E+001  1.99306E+001
  2.29815E+001  2.62687E+001  2.94903E+001  3.22569E+001  3.42975E+001  3.56686E+001
  3.66923E+001  3.76872E+001  3.88388E+001  4.02541E+001  4.20281E+001  4.42651E+001
  4.70809E+001  5.06049E+001  5.49869E+001  6.04066E+001  6.70862E+001  7.53061E+001
  8.54243E+001  9.79018E+001  1.13335E+002  1.32502E+002  1.56419E+002  1.86425E+002
  2.24293E+002  2.72382E+002  3.33854E+002  4.12970E+002  5.15512E+002  6.49377E+002
  8.25419E+002  1.05866E+003  1.37004E+003  1.78894E+003  2.35685E+003  3.13286E+003
  4.20160E+003  5.68528E+003  7.76156E+003  1.06907E+004
  1.65397E+003  1.21607E+003  9.00018E+002  6.70669E+002  5.03292E+002  3.80424E+002
  2.89681E+002  2.22247E+002  1.71818E+002  1.33865E+002  1.05117E+002  8.32015E+001
  6.63894E+001  5.34124E+001  4.33362E+001  3.54686E+001  2.92937E+001  2.44249E+001
  2.05702E+001  1.75074E+001  1.50654E+001  1.31117E+001  1.15425E+001  1.02763E+001
  9.24969E+000  8.41388E+000  7.73237E+000  7.17823E+000  6.73109E+000  6.37339E+000
  6.08558E+000  5.84065E+000  5.60089E+000  5.32515E+000  4.99583E+000  4.64330E+000
  4.30948E+000  3.98907E+000  3.66033E+000  3.33315E+000  3.03407E+000  2.78028E+000
  2.57518E+000  2.41495E+000  2.29477E+000  2.21170E+000  2.16503E+000  2.15557E+000
  2.18500E+000  2.25543E+000  2.36921E+000  2.52890E+000  2.73733E+000  2.99765E+000
  3.31300E+000  3.68437E+000  4.10446E+000  4.54633E+000  4.95413E+000  5.26626E+000
  5.50072E+000  5.79190E+000  6.19768E+000  6.59505E+000  6.88131E+000  7.06966E+000
  7.22414E+000  7.40507E+000  7.65699E+000  8.01357E+000  8.50449E+000  9.16057E+000
  1.00170E+001  1.11150E+001  1.25020E+001  1.42275E+001  1.63338E+001  1.88347E+001
  2.16784E+001  2.46992E+001  2.75937E+001  2.99964E+001  3.16924E+001  3.27910E+001
  3.36179E+001  3.44556E+001  3.54560E+001  3.67078E+001  3.82948E+001  4.03113E+001
  4.28618E+001  4.60637E+001  5.00530E+001  5.49937E+001  6.10889E+001  6.85952E+001
  7.78405E+001  8.92471E+001  1.03362E+002  1.20898E+002  1.42788E+002  1.70260E+002
  2.04939E+002  2.48993E+002  3.05321E+002  3.77837E+002  4.71849E+002  5.94610E+002
  7.56092E+002  9.70096E+002  1.25586E+003  1.64039E+003  2.16183E+003  2.87450E+003
  3.85623E+003  5.21942E+003  7.12751E+003  9.81995E+003
  1.75249E+003  1.28628E+003  9.50625E+002  7.07558E+002  5.30488E+002  4.00698E+002
  3.04963E+002  2.33891E+002  1.80785E+002  1.40841E+002  1.10600E+002  8.75550E+001
  6.98796E+001  5.62374E+001  4.56441E+001  3.73710E+001  3.08755E+001  2.57510E+001
  2.16910E+001  1.84620E+001  1.58852E+001  1.38219E+001  1.21639E+001  1.08264E+001
  9.74305E+000  8.86276E+000  8.14681E+000  7.56624E+000  7.09894E+000  6.72598E+000
  6.42690E+000  6.17441E+000  5.93126E+000  5.65767E+000  5.33713E+000  4.99663E+000
  4.66779E+000  4.33646E+000  3.98201E+000  3.62176E+000  3.28951E+000  3.00721E+000
  2.78046E+000  2.60564E+000  2.47689E+000  2.38971E+000  2.34189E+000  2.33318E+000
  2.36467E+000  2.43827E+000  2.55647E+000  2.72226E+000  2.93913E+000  3.21077E+000
  3.53973E+000  3.92328E+000  4.34457E+000  4.76039E+000  5.10248E+000  5.33209E+000
  5.53355E+000  5.84306E+000  6.22154E+000  6.52655E+000  6.71353E+000  6.82973E+000
  6.93957E+000  7.09321E+000  7.32605E+000  7.66561E+000  8.13770E+000  8.77039E+000
  9.59659E+000  1.06552E+001  1.19904E+001  1.36475E+001  1.56627E+001  1.80402E+001
  2.07156E+001  2.35097E+001  2.61158E+001  2.81949E+001  2.95910E+001  3.04639E+001
  3.11360E+001  3.18516E+001  3.27323E+001  3.38525E+001  3.52882E+001  3.71255E+001
  3.94600E+001  4.23992E+001  4.60683E+001  5.06181E+001  5.62365E+001  6.31605E+001
  7.16937E+001  8.22268E+001  9.52663E+001  1.11472E+002  1.31708E+002  1.57112E+002
  1.89191E+002  2.29950E+002  2.82081E+002  3.49209E+002  4.36258E+002  5.49952E+002
  6.99540E+002  8.97827E+002  1.16266E+003  1.51910E+003  2.00256E+003  2.66346E+003
  3.57405E+003  4.83872E+003  6.60926E+003  9.10809E+003
  1.87140E+003  1.37166E+003  1.01259E+003  7.53017E+002  5.64194E+002  4.25954E+002
  3.24083E+002  2.48515E+002  1.92082E+002  1.49655E+002  1.17544E+002  9.30781E+001
  7.43146E+001  5.98318E+001  4.85838E+001  3.97966E+001  3.28941E+001  2.74448E+001
  2.31235E+001  1.96830E+001  1.69341E+001  1.47306E+001  1.29583E+001  1.15283E+001
  1.03706E+001  9.43132E+000  8.66895E+000  8.05223E+000  7.55698E+000  7.16264E+000
  6.84779E+000  6.58496E+000  6.33785E+000  6.06860E+000  5.76164E+000  5.43915E+000
  5.12054E+000  4.78132E+000  4.40094E+000  4.00400E+000  3.63251E+000  3.31443E+000
  3.05867E+000  2.86265E+000  2.72002E+000  2.62499E+000  2.57388E+000  2.56526E+000
  2.59948E+000  2.67816E+000  2.80396E+000  2.98036E+000  3.21137E+000  3.50066E+000
  3.84870E+000  4.24621E+000  4.66280E+000  5.03769E+000  5.30195E+000  5.46668E+000
  5.67166E+000  5.99122E+000  6.30614E+000  6.50836E+000  6.60840E+000  6.66879E+000
  6.74694E+000  6.88291E+000  7.10470E+000  7.43529E+000  7.89765E+000  8.51793E+000
  9.32733E+000  1.03629E+001  1.16661E+001  1.32786E+001  1.52297E+001  1.75138E+001
  2.00515E+001  2.26483E+001  2.49942E+001  2.67811E+001  2.79158E+001  2.86046E+001
  2.91574E+001  2.97791E+001  3.05652E+001  3.15799E+001  3.28934E+001  3.45858E+001
  3.67455E+001  3.94720E+001  4.28815E+001  4.71146E+001  5.23463E+001  5.87984E+001
  6.67544E+001  7.65797E+001  8.87479E+001  1.03876E+002  1.22772E+002  1.46501E+002
  1.76473E+002  2.14564E+002  2.63293E+002  3.26054E+002  4.07458E+002  5.13800E+002
  6.53745E+002  8.39285E+002  1.08714E+003  1.42080E+003  1.87344E+003  2.49231E+003
  3.34517E+003  4.52987E+003  6.18875E+003  8.53041E+003
  2.01465E+003  1.47506E+003  1.08800E+003  8.08577E+002  6.05547E+002  4.57043E+002
  3.47688E+002  2.66613E+002  2.06093E+002  1.60606E+002  1.26184E+002  9.99598E+001
  7.98466E+001  6.43197E+001  5.22576E+001  4.28305E+001  3.54211E+001  2.95671E+001
  2.49202E+001  2.12160E+001  1.82523E+001  1.58732E+001  1.39573E+001  1.24101E+001
  1.11574E+001  1.01416E+001  9.31814E+000  8.65297E+000  8.11956E+000  7.69556E+000
  7.35852E+000  7.08105E+000  6.82836E+000  6.56505E+000  6.27631E+000  5.97834E+000
  5.67716E+000  5.33658E+000  4.93376E+000  4.49923E+000  4.08390E+000  3.72325E+000
  3.43084E+000  3.20622E+000  3.04332E+000  2.93555E+000  2.87806E+000  2.86829E+000
  2.90580E+000  2.99194E+000  3.12947E+000  3.32220E+000  3.57429E+000  3.88821E+000
  4.26000E+000  4.67000E+000  5.07038E+000  5.38604E+000  5.56955E+000  5.70131E+000
  5.92827E+000  6.22380E+000  6.44526E+000  6.54601E+000  6.57348E+000  6.59142E+000
  6.64739E+000  6.77264E+000  6.98955E+000  7.31777E+000  7.77829E+000  8.39588E+000
  9.20053E+000  1.02277E+001  1.15168E+001  1.31051E+001  1.50153E+001  1.72300E+001
  1.96531E+001  2.20727E+001  2.41779E+001  2.56977E+001  2.66066E+001  2.71487E+001
  2.76125E+001  2.81629E+001  2.88745E+001  2.98050E+001  3.10210E+001  3.25975E+001
  3.46175E+001  3.71738E+001  4.03755E+001  4.43549E+001  4.92771E+001  5.53512E+001
  6.28450E+001  7.21036E+001  8.35745E+001  9.78404E+001  1.15665E+002  1.38054E+002
  1.66339E+002  2.02295E+002  2.48302E+002  3.07569E+002  3.84454E+002  4.84912E+002
  6.17135E+002  7.92468E+002  1.02673E+003  1.34213E+003  1.77008E+003  2.35529E+003
  3.16189E+003  4.28251E+003  5.85191E+003  8.06761E+003
  2.18712E+003  1.60002E+003  1.17944E+003  8.76151E+002  6.55975E+002  4.95041E+002
  3.76596E+002  2.88815E+002  2.23306E+002  1.74077E+002  1.36825E+002  1.08443E+002
  8.66717E+001  6.98612E+001  5.67974E+001  4.65827E+001  3.85491E+001  3.21967E+001
  2.71487E+001  2.31197E+001  1.98912E+001  1.72953E+001  1.52015E+001  1.35084E+001
  1.21362E+001  1.10230E+001  1.01206E+001  9.39178E+000  8.80724E+000  8.34266E+000
  7.97453E+000  7.67582E+000  7.41376E+000  7.15598E+000  6.88833E+000  6.62052E+000
  6.34544E+000  6.01409E+000  5.59743E+000  5.12888E+000  4.66812E+000  4.25975E+000
  3.92380E+000  3.66328E+000  3.47341E+000  3.34755E+000  3.28010E+000  3.26768E+000
  3.30920E+000  3.40570E+000  3.55994E+000  3.77572E+000  4.05638E+000  4.40133E+000
  4.79880E+000  5.21404E+000  5.57968E+000  5.81835E+000  5.93333E+000  6.06544E+000
  6.30134E+000  6.52929E+000  6.64139E+000  6.64952E+000  6.61786E+000  6.60349E+000
  6.64403E+000  6.76367E+000  6.98058E+000  7.31208E+000  7.77778E+000  8.40155E+000
  9.21248E+000  1.02448E+001  1.15354E+001  1.31175E+001  1.50058E+001  1.71694E+001
  1.94932E+001  2.17470E+001  2.36234E+001  2.48984E+001  2.56160E+001  2.60465E+001
  2.64466E+001  2.69440E+001  2.75978E+001  2.84623E+001  2.96018E+001  3.10878E+001
  3.29986E+001  3.54218E+001  3.84607E+001  4.22411E+001  4.69204E+001  5.26979E+001
  5.98292E+001  6.86435E+001  7.95676E+001  9.31578E+001  1.10143E+002  1.31482E+002
  1.58446E+002  1.92730E+002  2.36605E+002  2.93134E+002  3.66479E+002  4.62326E+002
  5.88498E+002  7.55830E+002  9.79434E+002  1.28053E+003  1.68912E+003  2.24793E+003
  3.01826E+003  4.08862E+003  5.58784E+003  7.70476E+003
  2.39487E+003  1.75094E+003  1.29014E+003  9.58136E+002  7.17273E+002  5.41306E+002
  4.11843E+002  3.15919E+002  2.44343E+002  1.90556E+002  1.49853E+002  1.18837E+002
  9.50409E+001  7.66611E+001  6.23721E+001  5.11936E+001  4.23962E+001  3.54338E+001
  2.98952E+001  2.54687E+001  2.19162E+001  1.90547E+001  1.67426E+001  1.48694E+001
  1.33488E+001  1.21135E+001  1.11108E+001  1.02996E+001  9.64781E+000  9.12865E+000
  8.71746E+000  8.38773E+000  8.10911E+000  7.85266E+000  7.60498E+000  7.36991E+000
  7.12928E+000  6.82141E+000  6.40607E+000  5.91384E+000  5.41142E+000  4.95384E+000
  4.56972E+000  4.26739E+000  4.04467E+000  3.89579E+000  3.81513E+000  3.79890E+000
  3.84559E+000  3.95599E+000  4.13258E+000  4.37845E+000  4.69461E+000  5.07452E+000
  5.49402E+000  5.89855E+000  6.20445E+000  6.35592E+000  6.42901E+000  6.57572E+000
  6.78007E+000  6.90440E+000  6.90462E+000  6.83184E+000  6.75208E+000  6.71263E+000
  6.74242E+000  6.86021E+000  7.08116E+000  7.42095E+000  7.89830E+000  8.53646E+000
  9.36383E+000  1.04133E+001  1.17194E+001  1.33102E+001  1.51910E+001  1.73153E+001
  1.95465E+001  2.16375E+001  2.32924E+001  2.43452E+001  2.49069E+001  2.52585E+001
  2.56167E+001  2.60761E+001  2.66864E+001  2.75010E+001  2.85831E+001  3.00014E+001
  3.18302E+001  3.41533E+001  3.70695E+001  4.06996E+001  4.51950E+001  5.07481E+001
  5.76048E+001  6.60828E+001  7.65933E+001  8.96724E+001  1.06022E+002  1.26568E+002
  1.52535E+002  1.85556E+002  2.27820E+002  2.82281E+002  3.52952E+002  4.45314E+002
  5.66913E+002  7.28198E+002  9.43745E+002  1.23402E+003  1.62798E+003  2.16683E+003
  2.90973E+003  3.94210E+003  5.38827E+003  7.43054E+003
  2.64546E+003  1.93335E+003  1.42418E+003  1.05756E+003  7.91711E+002  5.97557E+002
  4.54744E+002  3.48941E+002  2.69995E+002  2.10665E+002  1.65763E+002  1.31539E+002
  1.05275E+002  8.49813E+001  6.91976E+001  5.68430E+001  4.71132E+001  3.94065E+001
  3.32692E+001  2.83578E+001  2.44100E+001  2.12244E+001  1.86452E+001  1.65511E+001
  1.48476E+001  1.34604E+001  1.23316E+001  1.14156E+001  1.06766E+001  1.00852E+001
  9.61525E+000  9.24065E+000  8.93361E+000  8.66876E+000  8.43368E+000  8.22788E+000
  8.02628E+000  7.75739E+000  7.36525E+000  6.86916E+000  6.33772E+000  5.83626E+000
  5.40414E+000  5.05736E+000  4.79819E+000  4.62307E+000  4.52724E+000  4.50709E+000
  4.56103E+000  4.68956E+000  4.89445E+000  5.17687E+000  5.53312E+000  5.94658E+000
  6.37512E+000  6.74202E+000  6.96097E+000  7.03005E+000  7.08965E+000  7.23262E+000
  7.35572E+000  7.35604E+000  7.25048E+000  7.10812E+000  6.98843E+000  6.92870E+000
  6.95087E+000  7.06966E+000  7.29808E+000  7.65071E+000  8.14569E+000  8.80581E+000
  9.65876E+000  1.07360E+001  1.20689E+001  1.36793E+001  1.55612E+001  1.76498E+001
  1.97858E+001  2.17094E+001  2.31486E+001  2.40052E+001  2.44493E+001  2.47529E+001
  2.50878E+001  2.55227E+001  2.61029E+001  2.68829E+001  2.79255E+001  2.92973E+001
  3.10695E+001  3.33229E+001  3.61529E+001  3.96769E+001  4.40422E+001  4.94359E+001
  5.60978E+001  6.43369E+001  7.45538E+001  8.72706E+001  1.03171E+002  1.23155E+002
  1.48415E+002  1.80542E+002  2.21667E+002  2.74665E+002  3.43444E+002  4.33341E+002
  5.51703E+002  7.08709E+002  9.18553E+002  1.20117E+003  1.58477E+003  2.10950E+003
  2.83298E+003  3.83846E+003  5.24711E+003  7.23656E+003
  2.94845E+003  2.15423E+003  1.58670E+003  1.17825E+003  8.82171E+002  6.65979E+002
  5.06973E+002  3.89174E+002  3.01270E+002  2.35200E+002  1.85185E+002  1.47055E+002
  1.17783E+002  9.51562E+001  7.75494E+001  6.37598E+001  5.28924E+001  4.42773E+001
  3.74095E+001  3.19065E+001  2.74764E+001  2.38952E+001  2.09896E+001  1.86250E+001
  1.66964E+001  1.51213E+001  1.38350E+001  1.27866E+001  1.19358E+001  1.12499E+001
  1.07009E+001  1.02627E+001  9.90977E+000  9.62002E+000  9.38217E+000  9.19317E+000
  9.02644E+000  8.80749E+000  8.46419E+000  7.99476E+000  7.45994E+000  6.93158E+000
  6.46067E+000  6.07341E+000  5.77900E+000  5.57793E+000  5.46760E+000  5.44542E+000
  5.51008E+000  5.66167E+000  5.90043E+000  6.22365E+000  6.61933E+000  7.05522E+000
  7.46611E+000  7.75801E+000  7.86996E+000  7.87773E+000  7.93374E+000  8.02746E+000
  8.02875E+000  7.89973E+000  7.69820E+000  7.49555E+000  7.34139E+000  7.26430E+000
  7.28082E+000  7.40273E+000  7.64152E+000  8.01103E+000  8.52894E+000  9.21757E+000
  1.01037E+001  1.12167E+001  1.25838E+001  1.42188E+001  1.61019E+001  1.81480E+001
  2.01760E+001  2.19223E+001  2.31544E+001  2.38486E+001  2.42163E+001  2.45012E+001
  2.48304E+001  2.52546E+001  2.58188E+001  2.65801E+001  2.76011E+001  2.89469E+001
  3.06869E+001  3.28993E+001  3.56778E+001  3.91372E+001  4.34223E+001  4.87173E+001
  5.52581E+001  6.33488E+001  7.33834E+001  8.58754E+001  1.01497E+002  1.21133E+002
  1.45958E+002  1.77532E+002  2.17954E+002  2.70050E+002  3.37661E+002  4.26037E+002
  5.42402E+002  6.96766E+002  9.03090E+002  1.18098E+003  1.55818E+003  2.07419E+003
  2.78570E+003  3.77460E+003  5.16012E+003  7.11704E+003
  3.31595E+003  2.42244E+003  1.78426E+003  1.32510E+003  9.92323E+002  7.49361E+002
  5.70665E+002  4.38270E+002  3.39459E+002  2.65176E+002  2.08928E+002  1.66032E+002
  1.33089E+002  1.07613E+002  8.77793E+001  7.22361E+001  5.99782E+001  5.02524E+001
  4.24914E+001  3.62650E+001  3.12451E+001  2.71797E+001  2.38743E+001  2.11777E+001
  1.89718E+001  1.71639E+001  1.56811E+001  1.44658E+001  1.34724E+001  1.26640E+001
  1.20100E+001  1.14837E+001  1.10612E+001  1.07231E+001  1.04588E+001  1.02637E+001
  1.01143E+001  9.94294E+000  9.66874E+000  9.26319E+000  8.76564E+000  8.24445E+000
  7.75924E+000  7.34763E+000  7.02834E+000  6.80838E+000  6.68915E+000  6.67023E+000
  6.75106E+000  6.93095E+000  7.20714E+000  7.56998E+000  7.99405E+000  8.42543E+000
  8.77535E+000  8.95180E+000  8.95598E+000  8.92890E+000  8.96039E+000  8.95259E+000
  8.81001E+000  8.55676E+000  8.26955E+000  8.01343E+000  7.82805E+000  7.73500E+000
  7.74684E+000  7.87323E+000  8.12456E+000  8.51407E+000  9.05894E+000  9.78069E+000
  1.07046E+001  1.18570E+001  1.32591E+001  1.49146E+001  1.67872E+001  1.87708E+001
  2.06681E+001  2.22260E+001  2.32690E+001  2.38448E+001  2.41805E+001  2.44760E+001
  2.48182E+001  2.52477E+001  2.58125E+001  2.65725E+001  2.75910E+001  2.89322E+001
  3.06642E+001  3.28643E+001  3.56248E+001  3.90597E+001  4.33129E+001  4.85673E+001
  5.50575E+001  6.30859E+001  7.30440E+001  8.54420E+001  1.00948E+002  1.20440E+002
  1.45085E+002  1.76433E+002  2.16567E+002  2.68293E+002  3.35426E+002  4.23179E+002
  5.38727E+002  6.92009E+002  8.96890E+002  1.17285E+003  1.54743E+003  2.05987E+003
  2.76648E+003  3.74862E+003  5.12473E+003  7.06847E+003
  3.76341E+003  2.74931E+003  2.02521E+003  1.50434E+003  1.12687E+003  8.51272E+002
  6.48560E+002  4.98347E+002  3.86215E+002  3.01894E+002  2.38025E+002  1.89300E+002
  1.51863E+002  1.22899E+002  1.00336E+002  8.26440E+001  6.86810E+001  5.75929E+001
  4.87358E+001  4.16212E+001  3.58767E+001  3.12161E+001  2.74184E+001  2.43120E+001
  2.17627E+001  1.96651E+001  1.79361E+001  1.65099E+001  1.53345E+001  1.43678E+001
  1.35760E+001  1.29311E+001  1.24098E+001  1.19943E+001  1.16736E+001  1.14409E+001
  1.12770E+001  1.11297E+001  1.09245E+001  1.06121E+001  1.02004E+001  9.73854E+000
  9.28447E+000  8.88395E+000  8.56598E+000  8.34630E+000  8.23247E+000  8.22765E+000
  8.33251E+000  8.54479E+000  8.85625E+000  9.24588E+000  9.66902E+000  1.00474E+001
  1.02811E+001  1.03168E+001  1.02386E+001  1.01899E+001  1.01539E+001  1.00069E+001
  9.71759E+000  9.35135E+000  8.98793E+000  8.68302E+000  8.46791E+000  8.35900E+000
  8.36603E+000  8.49714E+000  8.76183E+000  9.17264E+000  9.74588E+000  1.05016E+001
  1.14625E+001  1.26500E+001  1.40773E+001  1.57351E+001  1.75696E+001  1.94563E+001
  2.11935E+001  2.25592E+001  2.34468E+001  2.39595E+001  2.43106E+001  2.46474E+001
  2.50253E+001  2.54811E+001  2.60673E+001  2.68469E+001  2.78844E+001  2.92439E+001
  3.09937E+001  3.32106E+001  3.59872E+001  3.94378E+001  4.37069E+001  4.89781E+001
  5.54872E+001  6.35379E+001  7.35234E+001  8.59557E+001  1.01505E+002  1.21054E+002
  1.45770E+002  1.77210E+002  2.17462E+002  2.69341E+002  3.36672E+002  4.24682E+002
  5.40567E+002  6.94295E+002  8.99769E+002  1.17652E+003  1.55218E+003  2.06611E+003
  2.77477E+003  3.75977E+003  5.13992E+003  7.08944E+003
  4.31067E+003  3.14937E+003  2.32032E+003  1.72400E+003  1.29185E+003  9.76307E+002
  7.44178E+002  5.72130E+002  4.43664E+002  3.47030E+002  2.73807E+002  2.17922E+002
  1.74965E+002  1.41712E+002  1.15794E+002  9.54565E+001  7.93938E+001  6.66270E+001
  5.64182E+001  4.82074E+001  4.15675E+001  3.61703E+001  3.17623E+001  2.81463E+001
  2.51684E+001  2.27075E+001  2.06680E+001  1.89743E+001  1.75663E+001  1.63964E+001
  1.54265E+001  1.46267E+001  1.39733E+001  1.34485E+001  1.30392E+001  1.27343E+001
  1.25164E+001  1.23502E+001  1.21814E+001  1.19599E+001  1.16666E+001  1.13195E+001
  1.09586E+001  1.06265E+001  1.03574E+001  1.01750E+001  1.00939E+001  1.01217E+001
  1.02601E+001  1.05038E+001  1.08355E+001  1.12182E+001  1.15857E+001  1.18449E+001
  1.19182E+001  1.18289E+001  1.17123E+001  1.16332E+001  1.14905E+001  1.11940E+001
  1.07715E+001  1.03074E+001  9.87665E+000  9.52631E+000  9.28163E+000  9.15563E+000
  9.15617E+000  9.29025E+000  9.56646E+000  9.99621E+000  1.05942E+001  1.13777E+001
  1.23651E+001  1.35706E+001  1.49969E+001  1.66201E+001  1.83705E+001  2.01146E+001
  2.16655E+001  2.28530E+001  2.36391E+001  2.41531E+001  2.45687E+001  2.49810E+001
  2.54242E+001  2.59348E+001  2.65697E+001  2.73948E+001  2.84767E+001  2.98808E+001
  3.16764E+001  3.39416E+001  3.67701E+001  4.02781E+001  4.46122E+001  4.99589E+001
  5.65575E+001  6.47163E+001  7.48342E+001  8.74305E+001  1.03184E+002  1.22990E+002
  1.48031E+002  1.79885E+002  2.20665E+002  2.73224E+002  3.41434E+002  4.30590E+002
  5.47978E+002  7.03691E+002  9.11812E+002  1.19212E+003  1.57259E+003  2.09309E+003
  2.81080E+003  3.80838E+003  5.20614E+003  7.18057E+003
  4.98330E+003  3.64138E+003  2.68346E+003  1.99444E+003  1.49508E+003  1.13040E+003
  8.62070E+002  6.63139E+002  5.14552E+002  4.02742E+002  3.17986E+002  2.53268E+002
  2.03496E+002  1.64946E+002  1.34881E+002  1.11272E+002  9.26103E+001  7.77636E+001
  6.58781E+001  5.63058E+001  4.85519E+001  4.22364E+001  3.70654E+001  3.28106E+001
  2.92934E+001  2.63735E+001  2.39404E+001  2.19064E+001  2.02026E+001  1.87744E+001
  1.75793E+001  1.65844E+001  1.57642E+001  1.50986E+001  1.45704E+001  1.41624E+001
  1.38548E+001  1.36224E+001  1.34340E+001  1.32567E+001  1.30662E+001  1.28558E+001
  1.26375E+001  1.24352E+001  1.22757E+001  1.21826E+001  1.21733E+001  1.22576E+001
  1.24362E+001  1.26975E+001  1.30126E+001  1.33286E+001  1.35687E+001  1.36574E+001
  1.35822E+001  1.34372E+001  1.33242E+001  1.31991E+001  1.29405E+001  1.25148E+001
  1.19864E+001  1.14439E+001  1.09555E+001  1.05628E+001  1.02877E+001  1.01416E+001
  1.01313E+001  1.02630E+001  1.05439E+001  1.09834E+001  1.15934E+001  1.23866E+001
  1.33746E+001  1.45624E+001  1.59403E+001  1.74717E+001  1.90786E+001  2.06357E+001
  2.19932E+001  2.30440E+001  2.38002E+001  2.43821E+001  2.49103E+001  2.54375E+001
  2.59842E+001  2.65874E+001  2.73065E+001  2.82103E+001  2.93680E+001  3.08479E+001
  3.27216E+001  3.50700E+001  3.79896E+001  4.15999E+001  4.60513E+001  5.15355E+001
  5.82978E+001  6.66545E+001  7.70145E+001  8.99097E+001  1.06036E+002  1.26308E+002
  1.51938E+002  1.84540E+002  2.26274E+002  2.80060E+002  3.49857E+002  4.41081E+002
  5.61182E+002  7.20482E+002  9.33382E+002  1.22011E+003  1.60927E+003  2.14162E+003
  2.87566E+003  3.89589E+003  5.32537E+003  7.34457E+003
  5.81450E+003  4.24969E+003  3.13265E+003  2.32913E+003  1.74668E+003  1.32125E+003
  1.00814E+003  7.75930E+002  6.02429E+002  4.71818E+002  3.72765E+002  2.97094E+002
  2.38865E+002  1.93738E+002  1.58518E+002  1.30841E+002  1.08943E+002  9.15035E+001
  7.75247E+001  6.62494E+001  5.70995E+001  4.96304E+001  4.34986E+001  3.84372E+001
  3.42375E+001  3.07359E+001  2.78037E+001  2.53395E+001  2.32638E+001  2.15141E+001
  2.00422E+001  1.88106E+001  1.77895E+001  1.69539E+001  1.62801E+001  1.57442E+001
  1.53220E+001  1.49913E+001  1.47338E+001  1.45348E+001  1.43820E+001  1.42656E+001
  1.41801E+001  1.41266E+001  1.41122E+001  1.41469E+001  1.42396E+001  1.43938E+001
  1.46033E+001  1.48481E+001  1.50902E+001  1.52755E+001  1.53493E+001  1.52942E+001
  1.51664E+001  1.50573E+001  1.49726E+001  1.48050E+001  1.44630E+001  1.39563E+001
  1.33626E+001  1.27672E+001  1.22341E+001  1.18028E+001  1.14954E+001  1.13234E+001
  1.12935E+001  1.14108E+001  1.16807E+001  1.21095E+001  1.27043E+001  1.34714E+001
  1.44138E+001  1.55265E+001  1.67898E+001  1.81617E+001  1.95711E+001  2.09210E+001
  2.21131E+001  2.30950E+001  2.38969E+001  2.46049E+001  2.52892E+001  2.59738E+001
  2.66706E+001  2.74140E+001  2.82629E+001  2.92879E+001  3.05610E+001  3.21549E+001
  3.41454E+001  3.66177E+001  3.96729E+001  4.34355E+001  4.80620E+001  5.37512E+001
  6.07576E+001  6.94090E+001  8.01289E+001  9.34679E+001  1.10146E+002  1.31109E+002
  1.57610E+002  1.91316E+002  2.34461E+002  2.90058E+002  3.62199E+002  4.56475E+002
  5.80582E+002  7.45178E+002  9.65133E+002  1.26133E+003  1.66332E+003  2.21317E+003
  2.97129E+003  4.02494E+003  5.50118E+003  7.58635E+003
  6.84759E+003  5.00606E+003  3.69140E+003  2.74559E+003  2.05987E+003  1.55888E+003
  1.19004E+003  9.16420E+002  7.11891E+002  5.57855E+002  4.40981E+002  3.51647E+002
  2.82864E+002  2.29521E+002  1.87858E+002  1.55088E+002  1.29136E+002  1.08443E+002
  9.18335E+001  7.84145E+001  6.75037E+001  5.85771E+001  5.12297E+001  4.51469E+001
  4.00837E+001  3.58480E+001  3.22894E+001  2.92899E+001  2.67569E+001  2.46180E+001
  2.28162E+001  2.13059E+001  2.00498E+001  1.90146E+001  1.81695E+001  1.74846E+001
  1.69325E+001  1.64902E+001  1.61423E+001  1.58805E+001  1.57014E+001  1.56018E+001
  1.55757E+001  1.56145E+001  1.57082E+001  1.58475E+001  1.60227E+001  1.62211E+001
  1.64247E+001  1.66075E+001  1.67380E+001  1.67891E+001  1.67572E+001  1.66786E+001
  1.66147E+001  1.65886E+001  1.65384E+001  1.63608E+001  1.60004E+001  1.54811E+001
  1.48750E+001  1.42603E+001  1.36999E+001  1.32355E+001  1.28923E+001  1.26841E+001
  1.26183E+001  1.26989E+001  1.29289E+001  1.33102E+001  1.38440E+001  1.45296E+001
  1.53621E+001  1.63300E+001  1.74119E+001  1.85735E+001  1.97668E+001  2.09340E+001
  2.20231E+001  2.30110E+001  2.39180E+001  2.47911E+001  2.56651E+001  2.65485E+001
  2.74461E+001  2.83855E+001  2.94203E+001  3.06196E+001  3.20585E+001  3.38144E+001
  3.59692E+001  3.86145E+001  4.18576E+001  4.58304E+001  5.06975E+001  5.66677E+001
  6.40080E+001  7.30616E+001  8.42717E+001  9.82143E+001  1.15642E+002  1.37543E+002
  1.65224E+002  2.00427E+002  2.45481E+002  3.03531E+002  3.78845E+002  4.77253E+002
  6.06781E+002  7.78545E+002  1.00805E+003  1.31707E+003  1.73640E+003  2.30994E+003
  3.10063E+003  4.19947E+003  5.73892E+003  7.91327E+003
  8.13934E+003  5.95214E+003  4.39050E+003  3.26679E+003  2.45190E+003  1.85636E+003
  1.41777E+003  1.09228E+003  8.48882E+002  6.65484E+002  5.26260E+002  4.19780E+002
  3.37743E+002  2.74075E+002  2.24307E+002  1.85126E+002  1.54063E+002  1.29263E+002
  1.09329E+002  9.31982E+001  8.00585E+001  6.92871E+001  6.04031E+001  5.30334E+001
  4.68878E+001  4.17394E+001  3.74105E+001  3.37613E+001  3.06817E+001  2.80839E+001
  2.58973E+001  2.40640E+001  2.25350E+001  2.12678E+001  2.02242E+001  1.93702E+001
  1.86765E+001  1.81190E+001  1.76803E+001  1.73498E+001  1.71219E+001  1.69929E+001
  1.69575E+001  1.70054E+001  1.71206E+001  1.72820E+001  1.74651E+001  1.76444E+001
  1.77954E+001  1.78985E+001  1.79451E+001  1.79437E+001  1.79209E+001  1.79109E+001
  1.79315E+001  1.79608E+001  1.79375E+001  1.77911E+001  1.74825E+001  1.70227E+001
  1.64628E+001  1.58693E+001  1.53037E+001  1.48127E+001  1.44272E+001  1.41655E+001
  1.40368E+001  1.40451E+001  1.41906E+001  1.44716E+001  1.48845E+001  1.54242E+001
  1.60835E+001  1.68531E+001  1.77210E+001  1.86712E+001  1.96828E+001  2.07299E+001
  2.17859E+001  2.28335E+001  2.38750E+001  2.49292E+001  2.60127E+001  2.71282E+001
  2.82750E+001  2.94695E+001  3.07543E+001  3.21927E+001  3.38603E+001  3.58392E+001
  3.82182E+001  4.10970E+001  4.45916E+001  4.88435E+001  5.40281E+001  6.03674E+001
  6.81445E+001  7.77227E+001  8.95708E+001  1.04298E+002  1.22697E+002  1.45813E+002
  1.75023E+002  2.12162E+002  2.59688E+002  3.20910E+002  4.00326E+002  5.04077E+002
  6.40614E+002  8.21641E+002  1.06348E+003  1.38907E+003  1.83083E+003  2.43496E+003
  3.26774E+003  4.42494E+003  6.04603E+003  8.33551E+003
  9.76456E+003  7.14271E+003  5.27040E+003  3.92284E+003  2.94536E+003  2.23077E+003
  1.70432E+003  1.31346E+003  1.02105E+003  8.00620E+002  6.33190E+002  5.05062E+002
  4.06279E+002  3.29559E+002  2.69536E+002  2.22237E+002  1.84698E+002  1.54695E+002
  1.30548E+002  1.10983E+002  9.50264E+001  8.19324E+001  7.11245E+001  6.21563E+001
  5.46799E+001  4.84231E+001  4.31713E+001  3.87542E+001  3.50358E+001  3.19061E+001
  2.92754E+001  2.70695E+001  2.52261E+001  2.36927E+001  2.24247E+001  2.13842E+001
  2.05395E+001  1.98645E+001  1.93386E+001  1.89457E+001  1.86733E+001  1.85104E+001
  1.84456E+001  1.84638E+001  1.85452E+001  1.86648E+001  1.87953E+001  1.89113E+001
  1.89952E+001  1.90420E+001  1.90603E+001  1.90675E+001  1.90808E+001  1.91081E+001
  1.91443E+001  1.91713E+001  1.91576E+001  1.90621E+001  1.88469E+001  1.84973E+001
  1.80324E+001  1.74975E+001  1.69481E+001  1.64345E+001  1.59949E+001  1.56539E+001
  1.54255E+001  1.53154E+001  1.53242E+001  1.54499E+001  1.56892E+001  1.60393E+001
  1.64986E+001  1.70672E+001  1.77463E+001  1.85357E+001  1.94311E+001  2.04212E+001
  2.14884E+001  2.26151E+001  2.37929E+001  2.50267E+001  2.63263E+001  2.76947E+001
  2.91288E+001  3.06335E+001  3.22360E+001  3.39881E+001  3.59609E+001  3.82390E+001
  4.09181E+001  4.41067E+001  4.79320E+001  5.25472E+001  5.81420E+001  6.49551E+001
  7.32900E+001  8.35356E+001  9.61932E+001  1.11913E+002  1.31541E+002  1.56190E+002
  1.87329E+002  2.26910E+002  2.77548E+002  3.42767E+002  4.27349E+002  5.37827E+002
  6.83187E+002  8.75875E+002  1.13325E+003  1.47969E+003  1.94966E+003  2.59228E+003
  3.47799E+003  4.70861E+003  6.43235E+003  8.86659E+003
  1.18221E+004  8.65008E+003  6.38440E+003  4.75330E+003  3.56980E+003  2.70433E+003
  2.06648E+003  1.59273E+003  1.23814E+003  9.70711E+002  7.67473E+002  6.11851E+002
  4.91794E+002  3.98485E+002  3.25430E+002  2.67817E+002  2.22056E+002  1.85455E+002
  1.55982E+002  1.32093E+002  1.12612E+002  9.66348E+001  8.34621E+001  7.25517E+001
  6.34790E+001  5.59093E+001  4.95769E+001  4.42691E+001  3.98147E+001  3.60749E+001
  3.29365E+001  3.03067E+001  2.81091E+001  2.62804E+001  2.47685E+001  2.35299E+001
  2.25284E+001  2.17340E+001  2.11211E+001  2.06677E+001  2.03542E+001  2.01613E+001
  2.00687E+001  2.00541E+001  2.00924E+001  2.01570E+001  2.02235E+001  2.02738E+001
  2.03004E+001  2.03063E+001  2.03010E+001  2.02937E+001  2.02886E+001  2.02852E+001
  2.02810E+001  2.02729E+001  2.02522E+001  2.01966E+001  2.00700E+001  1.98368E+001
  1.94824E+001  1.90228E+001  1.84982E+001  1.79576E+001  1.74455E+001  1.69957E+001
  1.66304E+001  1.63623E+001  1.61979E+001  1.61409E+001  1.61944E+001  1.63625E+001
  1.66510E+001  1.70672E+001  1.76183E+001  1.83093E+001  1.91407E+001  2.01071E+001
  2.11973E+001  2.23979E+001  2.36998E+001  2.51037E+001  2.66175E+001  2.82475E+001
  2.99926E+001  3.18512E+001  3.38352E+001  3.59802E+001  3.83470E+001  4.10177E+001
  4.40920E+001  4.76874E+001  5.19431E+001  5.70271E+001  6.31464E+001  7.05607E+001
  7.95991E+001  9.06825E+001  1.04352E+002  1.21310E+002  1.42468E+002  1.69025E+002
  2.02559E+002  2.45171E+002  2.99672E+002  3.69847E+002  4.60834E+002  5.79649E+002
  7.35943E+002  9.43080E+002  1.21970E+003  1.59196E+003  2.09687E+003  2.78715E+003
  3.73841E+003  5.05992E+003  6.91073E+003  9.52414E+003
  1.44430E+004  1.05698E+004  7.80261E+003  5.80999E+003  4.36375E+003  3.30580E+003
  2.52582E+003  1.94629E+003  1.51235E+003  1.18493E+003  9.35989E+002  7.45279E+002
  5.98082E+002  4.83627E+002  3.93982E+002  3.23266E+002  2.67096E+002  2.22182E+002
  1.86039E+002  1.56781E+002  1.32965E+002  1.13481E+002  9.74675E+001  8.42524E+001
  7.33068E+001  6.42120E+001  5.66344E+001  5.03073E+001  4.50158E+001  4.05870E+001
  3.68804E+001  3.37822E+001  3.11993E+001  2.90556E+001  2.72884E+001  2.58458E+001
  2.46847E+001  2.37687E+001  2.30660E+001  2.25483E+001  2.21887E+001  2.19603E+001
  2.18349E+001  2.17829E+001  2.17744E+001  2.17818E+001  2.17839E+001  2.17688E+001
  2.17338E+001  2.16829E+001  2.16225E+001  2.15580E+001  2.14933E+001  2.14323E+001
  2.13786E+001  2.13354E+001  2.13005E+001  2.12600E+001  2.11830E+001  2.10261E+001
  2.07516E+001  2.03470E+001  1.98315E+001  1.92469E+001  1.86426E+001  1.80636E+001
  1.75448E+001  1.71108E+001  1.67787E+001  1.65605E+001  1.64655E+001  1.65019E+001
  1.66771E+001  1.69981E+001  1.74711E+001  1.81011E+001  1.88913E+001  1.98421E+001
  2.09508E+001  2.22125E+001  2.36237E+001  2.51863E+001  2.69087E+001  2.88008E+001
  3.08677E+001  3.31087E+001  3.55265E+001  3.81411E+001  4.09981E+001  4.41703E+001
  4.77567E+001  5.18811E+001  5.66942E+001  6.23806E+001  6.91680E+001  7.73417E+001
  8.72624E+001  9.93906E+001  1.14318E+002  1.32808E+002  1.55856E+002  1.84763E+002
  2.21247E+002  2.67589E+002  3.26839E+002  4.03106E+002  5.01962E+002  6.31018E+002
  8.00738E+002  1.02561E+003  1.32585E+003  1.72981E+003  2.27760E+003  3.02636E+003
  4.05803E+003  5.49101E+003  7.49767E+003  1.03308E+004
  1.78007E+004  1.30277E+004  9.61699E+003  7.16038E+003  5.37692E+003  4.07192E+003
  3.10953E+003  2.39425E+003  1.85852E+003  1.45418E+003  1.14668E+003  9.11070E+002
  7.29210E+002  5.87821E+002  4.77123E+002  3.89868E+002  3.20645E+002  2.65392E+002
  2.21037E+002  1.85240E+002  1.56207E+002  1.32553E+002  1.13198E+002  9.72995E+001
  8.41929E+001  7.33526E+001  6.43615E+001  5.68867E+001  5.06622E+001  4.54739E+001
  4.11494E+001  3.75491E+001  3.45593E+001  3.20875E+001  3.00576E+001  2.84068E+001
  2.70828E+001  2.60411E+001  2.52429E+001  2.46527E+001  2.42363E+001  2.39592E+001
  2.37862E+001  2.36812E+001  2.36109E+001  2.35472E+001  2.34715E+001  2.33753E+001
  2.32580E+001  2.31239E+001  2.29802E+001  2.28356E+001  2.27002E+001  2.25830E+001
  2.24899E+001  2.24219E+001  2.23727E+001  2.23265E+001  2.22538E+001  2.21120E+001
  2.18553E+001  2.14538E+001  2.09099E+001  2.02579E+001  1.95509E+001  1.88454E+001
  1.81896E+001  1.76202E+001  1.71625E+001  1.68329E+001  1.66418E+001  1.65958E+001
  1.66997E+001  1.69581E+001  1.73762E+001  1.79600E+001  1.87166E+001  1.96529E+001
  2.07748E+001  2.20872E+001  2.35948E+001  2.53046E+001  2.72277E+001  2.93785E+001
  3.17696E+001  3.44078E+001  3.72967E+001  4.04471E+001  4.38897E+001  4.76835E+001
  5.19200E+001  5.67237E+001  6.22547E+001  6.87138E+001  7.63519E+001  8.54845E+001
  9.65110E+001  1.09940E+002  1.26424E+002  1.46806E+002  1.72179E+002  2.03974E+002
  2.44076E+002  2.94986E+002  3.60049E+002  4.43768E+002  5.52247E+002  6.93821E+002
  8.79951E+002  1.12650E+003  1.45559E+003  1.89826E+003  2.49842E+003  3.31857E+003
  4.44840E+003  6.01744E+003  8.21429E+003  1.13155E+004
  2.21240E+004  1.61889E+004  1.19471E+004  8.89127E+003  6.67244E+003  5.04862E+003
  3.85095E+003  2.96073E+003  2.29396E+003  1.79076E+003  1.40818E+003  1.11519E+003
  8.89215E+002  7.13738E+002  5.76584E+002  4.68718E+002  3.83390E+002  3.15520E+002
  2.61256E+002  2.17660E+002  1.82473E+002  1.53949E+002  1.30730E+002  1.11756E+002
  9.61936E+001  8.33886E+001  7.28220E+001  6.40819E+001  5.68398E+001  5.08326E+001
  4.58488E+001  4.17179E+001  3.83017E+001  3.54880E+001  3.31851E+001  3.13176E+001
  2.98227E+001  2.86469E+001  2.77432E+001  2.70683E+001  2.65801E+001  2.62367E+001
  2.59955E+001  2.58154E+001  2.56602E+001  2.55024E+001  2.53258E+001  2.51244E+001
  2.48997E+001  2.46590E+001  2.44139E+001  2.41798E+001  2.39721E+001  2.38030E+001
  2.36770E+001  2.35891E+001  2.35241E+001  2.34571E+001  2.33545E+001  2.31743E+001
  2.28728E+001  2.24180E+001  2.18064E+001  2.10693E+001  2.02634E+001  1.94526E+001
  1.86938E+001  1.80295E+001  1.74877E+001  1.70847E+001  1.68290E+001  1.67250E+001
  1.67758E+001  1.69853E+001  1.73594E+001  1.79061E+001  1.86361E+001  1.95617E+001
  2.06962E+001  2.20533E+001  2.36470E+001  2.54922E+001  2.76063E+001  3.00097E+001
  3.27235E+001  3.57656E+001  3.91492E+001  4.28869E+001  4.70017E+001  5.15397E+001
  5.65803E+001  6.22424E+001  6.86898E+001  7.61370E+001  8.48589E+001  9.52051E+001
  1.07620E+002  1.22672E+002  1.41088E+002  1.63804E+002  1.92037E+002  2.27375E+002
  2.71908E+002  3.28408E+002  4.00576E+002  4.93397E+002  6.13623E+002  7.70473E+002
  9.76620E+002  1.24960E+003  1.61387E+003  2.10373E+003  2.76770E+003  3.67487E+003
  4.92428E+003  6.65908E+003  9.08757E+003  1.25152E+004
  2.77124E+004  2.02671E+004  1.49456E+004  1.11120E+004  8.32836E+003  6.29143E+003
  4.78935E+003  3.67325E+003  2.83774E+003  2.20771E+003  1.72925E+003  1.36340E+003
  1.08182E+003  8.63755E+002  6.93870E+002  5.60780E+002  4.55963E+002  3.72995E+002
  3.07004E+002  2.54271E+002  2.11944E+002  1.77822E+002  1.50202E+002  1.27757E+002
  1.09452E+002  9.44724E+001  8.21786E+001  7.20632E+001  6.37232E+001  5.68375E+001
  5.11495E+001  4.64532E+001  4.25828E+001  3.94043E+001  3.68090E+001  3.47076E+001
  3.30258E+001  3.17003E+001  3.06749E+001  2.98978E+001  2.93183E+001  2.88862E+001
  2.85521E+001  2.82702E+001  2.80026E+001  2.77231E+001  2.74180E+001  2.70845E+001
  2.67279E+001  2.63607E+001  2.60010E+001  2.56702E+001  2.53876E+001  2.51653E+001
  2.50045E+001  2.48926E+001  2.48037E+001  2.47015E+001  2.45441E+001  2.42894E+001
  2.39003E+001  2.33529E+001  2.26481E+001  2.18183E+001  2.09214E+001  2.00238E+001
  1.91846E+001  1.84477E+001  1.78410E+001  1.73796E+001  1.70710E+001  1.69188E+001
  1.69259E+001  1.70964E+001  1.74369E+001  1.79572E+001  1.86704E+001  1.95927E+001
  2.07433E+001  2.21434E+001  2.38161E+001  2.57862E+001  2.80804E+001  3.07284E+001
  3.37614E+001  3.72107E+001  4.11043E+001  4.54673E+001  5.03274E+001  5.57258E+001
  6.17317E+001  6.84548E+001  7.60564E+001  8.47598E+001  9.48614E+001  1.06747E+002
  1.20913E+002  1.37997E+002  1.58815E+002  1.84421E+002  2.16181E+002  2.55874E+002
  3.05841E+002  3.69184E+002  4.50043E+002  5.53987E+002  6.88560E+002  8.64060E+002
  1.09463E+003  1.39986E+003  1.80703E+003  2.35444E+003  3.09621E+003  4.10942E+003
  5.50457E+003  7.44133E+003  1.01520E+004  1.39773E+004
  3.49513E+004  2.55333E+004  1.88030E+004  1.39557E+004  1.04375E+004  7.86446E+003
  5.96857E+003  4.56139E+003  3.50954E+003  2.71789E+003  2.11818E+003  1.66100E+003
  1.31042E+003  1.04005E+003  8.30417E+002  6.67034E+002  5.39062E+002  4.38340E+002
  3.58692E+002  2.95419E+002  2.44931E+002  2.04471E+002  1.71911E+002  1.45605E+002
  1.24270E+002  1.06905E+002  9.27246E+001  8.11115E+001  7.15776E+001  6.37364E+001
  5.72808E+001  5.19661E+001  4.75966E+001  4.40150E+001  4.10939E+001  3.87292E+001
  3.68342E+001  3.53344E+001  3.41635E+001  3.32597E+001  3.25629E+001  3.20139E+001
  3.15566E+001  3.11410E+001  3.07286E+001  3.02952E+001  2.98307E+001  2.93363E+001
  2.88231E+001  2.83104E+001  2.78231E+001  2.73872E+001  2.70234E+001  2.67418E+001
  2.65379E+001  2.63907E+001  2.62633E+001  2.61077E+001  2.58739E+001  2.55198E+001
  2.50179E+001  2.43565E+001  2.35443E+001  2.26155E+001  2.16273E+001  2.06458E+001
  1.97304E+001  1.89253E+001  1.82580E+001  1.77433E+001  1.73880E+001  1.71954E+001
  1.71681E+001  1.73103E+001  1.76288E+001  1.81345E+001  1.88420E+001  1.97706E+001
  2.09438E+001  2.23891E+001  2.41381E+001  2.62258E+001  2.86907E+001  3.15745E+001
  3.49222E+001  3.87805E+001  4.31965E+001  4.82151E+001  5.38808E+001  6.02442E+001
  6.73744E+001  7.53755E+001  8.44042E+001  9.46870E+001  1.06538E+002  1.20377E+002
  1.36759E+002  1.56399E+002  1.80222E+002  2.09422E+002  2.45546E+002  2.90610E+002
  3.47263E+002  4.19008E+002  5.10522E+002  6.28090E+002  7.80224E+002  9.78536E+002
  1.23898E+003  1.58362E+003  2.04322E+003  2.66092E+003  3.49771E+003  4.64041E+003
  6.21350E+003  8.39676E+003  1.14519E+004  1.57623E+004
  4.43247E+004  3.23208E+004  2.37476E+004  1.75779E+004  1.31046E+004  9.83752E+003
  7.43452E+003  5.65498E+003  4.32850E+003  3.33352E+003  2.58276E+003  2.01303E+003
  1.57832E+003  1.24489E+003  9.87842E+002  7.88689E+002  6.33640E+002  5.12351E+002
  4.17025E+002  3.41757E+002  2.82057E+002  2.34492E+002  1.96430E+002  1.65840E+002
  1.41154E+002  1.21153E+002  1.04887E+002  9.16138E+001  8.07520E+001  7.18431E+001
  6.45253E+001  5.85120E+001  5.35751E+001  4.95318E+001  4.62347E+001  4.35630E+001
  4.14159E+001  3.97065E+001  3.83566E+001  3.72927E+001  3.64440E+001  3.57419E+001
  3.51231E+001  3.45346E+001  3.39384E+001  3.33132E+001  3.26533E+001  3.19660E+001
  3.12696E+001  3.05911E+001  2.99613E+001  2.94092E+001  2.89546E+001  2.86034E+001
  2.83440E+001  2.81459E+001  2.79608E+001  2.77298E+001  2.73967E+001  2.69222E+001
  2.62896E+001  2.54992E+001  2.45662E+001  2.35260E+001  2.24358E+001  2.13622E+001
  2.03657E+001  1.94905E+001  1.87639E+001  1.81998E+001  1.78040E+001  1.75790E+001
  1.75266E+001  1.76507E+001  1.79584E+001  1.84607E+001  1.91739E+001  2.01191E+001
  2.13235E+001  2.28201E+001  2.46477E+001  2.68512E+001  2.94815E+001  3.25948E+001
  3.62530E+001  4.05223E+001  4.54723E+001  5.11739E+001  5.76988E+001  6.51214E+001
  7.35272E+001  8.30280E+001  9.37821E+001  1.06020E+002  1.20068E+002  1.36382E+002
  1.55571E+002  1.78442E+002  2.06044E+002  2.39739E+002  2.81296E+002  3.33018E+002
  3.97931E+002  4.80034E+002  5.84661E+002  7.18975E+002  8.92675E+002  1.11898E+003
  1.41606E+003  1.80904E+003  2.33290E+003  3.03674E+003  3.98995E+003  5.29126E+003
  7.08223E+003  9.56733E+003  1.30440E+004  1.79484E+004
  5.64179E+004  4.10218E+004  3.00401E+004  2.21500E+004  1.64411E+004  1.22824E+004
  9.23299E+003  6.98308E+003  5.31313E+003  4.06654E+003  3.13088E+003  2.42485E+003
  1.88935E+003  1.48112E+003  1.16837E+003  9.27576E+002  7.41281E+002  5.96447E+002
  4.83300E+002  3.94480E+002  3.24418E+002  2.68887E+002  2.24660E+002  1.89269E+002
  1.60819E+002  1.37847E+002  1.19219E+002  1.04058E+002  9.16771E+001  8.15397E+001
  7.32242E+001  6.63978E+001  6.07964E+001  5.62091E+001  5.24655E+001  4.94261E+001
  4.69735E+001  4.50060E+001  4.34312E+001  4.21624E+001  4.11161E+001  4.02135E+001
  3.93848E+001  3.85746E+001  3.77464E+001  3.68833E+001  3.59857E+001  3.50686E+001
  3.41588E+001  3.32910E+001  3.25009E+001  3.18183E+001  3.12599E+001  3.08255E+001
  3.04949E+001  3.02268E+001  2.99612E+001  2.96296E+001  2.91722E+001  2.85556E+001
  2.77741E+001  2.68376E+001  2.57654E+001  2.45950E+001  2.33861E+001  2.22085E+001
  2.11237E+001  2.01759E+001  1.93907E+001  1.87805E+001  1.83493E+001  1.80984E+001
  1.80286E+001  1.81434E+001  1.84497E+001  1.89590E+001  1.96886E+001  2.06616E+001
  2.19080E+001  2.34653E+001  2.53790E+001  2.77031E+001  3.05003E+001  3.38427E+001
  3.78111E+001  4.24951E+001  4.79917E+001  5.44040E+001  6.18395E+001  7.04103E+001
  8.02367E+001  9.14581E+001  1.04252E+002  1.18864E+002  1.35638E+002  1.55062E+002
  1.77806E+002  2.04770E+002  2.37148E+002  2.76500E+002  3.24861E+002  3.84885E+002
  4.60062E+002  5.55001E+002  6.75845E+002  8.30839E+002  1.03114E+003  1.29196E+003
  1.63417E+003  2.08665E+003  2.68961E+003  3.49945E+003  4.59585E+003  6.09222E+003
  8.15110E+003  1.10072E+004  1.50021E+004  2.06362E+004
  7.19057E+004  5.20741E+004  3.79618E+004  2.78512E+004  2.05606E+004  1.52706E+004
  1.14094E+004  8.57495E+003  6.48269E+003  4.93004E+003  3.77179E+003  2.90331E+003
  2.24880E+003  1.75303E+003  1.37561E+003  1.08684E+003  8.64754E+002  6.93083E+002
  5.59691E+002  4.55498E+002  3.73683E+002  3.09099E+002  2.57847E+002  2.16964E+002
  1.84187E+002  1.57781E+002  1.36411E+002  1.19044E+002  1.04879E+002  9.32915E+001
  8.37928E+001  7.59974E+001  6.96004E+001  6.43581E+001  6.00737E+001  5.65851E+001
  5.37555E+001  5.14651E+001  4.96044E+001  4.80707E+001  4.67665E+001  4.56020E+001
  4.45011E+001  4.34073E+001  4.22873E+001  4.11301E+001  3.99441E+001  3.87536E+001
  3.75949E+001  3.65100E+001  3.55377E+001  3.47062E+001  3.40273E+001  3.34928E+001
  3.30720E+001  3.27114E+001  3.23391E+001  3.18781E+001  3.12686E+001  3.04850E+001
  2.95324E+001  2.84269E+001  2.71912E+001  2.58674E+001  2.45212E+001  2.32264E+001
  2.20455E+001  2.10211E+001  2.01765E+001  1.95212E+001  1.90575E+001  1.87848E+001
  1.87032E+001  1.88155E+001  1.91284E+001  1.96542E+001  2.04108E+001  2.14233E+001
  2.27244E+001  2.43555E+001  2.63680E+001  2.88241E+001  3.17982E+001  3.53777E+001
  3.96639E+001  4.47721E+001  5.08316E+001  5.79842E+001  6.63830E+001  7.61907E+001
  8.75811E+001  1.00745E+002  1.15905E+002  1.33346E+002  1.53446E+002  1.76738E+002
  2.03956E+002  2.36106E+002  2.74541E+002  3.21051E+002  3.77988E+002  4.48435E+002
  5.36449E+002  6.47392E+002  7.88406E+002  9.69078E+002  1.20237E+003  1.50594E+003
  1.90403E+003  2.43014E+003  3.13093E+003  4.07182E+003  5.34522E+003  7.08263E+003
  9.47247E+003  1.27869E+004  1.74216E+004  2.39567E+004
  9.15274E+004  6.59436E+004  4.78048E+004  3.48648E+004  2.55786E+004  1.88764E+004
  1.40124E+004  1.04634E+004  7.86024E+003  5.94089E+003  4.51839E+003  3.45867E+003
  2.66510E+003  2.06772E+003  1.61563E+003  1.27166E+003  1.00849E+003  8.06035E+002
  6.49394E+002  5.27508E+002  4.32118E+002  3.57035E+002  2.97597E+002  2.50281E+002
  2.12410E+002  1.81942E+002  1.57310E+002  1.37310E+002  1.21006E+002  1.07674E+002
  9.67459E+001  8.77757E+001  8.04104E+001  7.43674E+001  6.94182E+001  6.53735E+001
  6.20723E+001  5.93729E+001  5.71451E+001  5.52671E+001  5.36254E+001  5.21188E+001
  5.06657E+001  4.92101E+001  4.77237E+001  4.62033E+001  4.46675E+001  4.31518E+001
  4.17022E+001  4.03666E+001  3.91848E+001  3.81812E+001  3.73606E+001  3.67046E+001
  3.61703E+001  3.56905E+001  3.51809E+001  3.45579E+001  3.37643E+001  3.27843E+001
  3.16320E+001  3.03279E+001  2.88989E+001  2.73953E+001  2.58912E+001  2.44644E+001
  2.31776E+001  2.20703E+001  2.11624E+001  2.04605E+001  1.99644E+001  1.96718E+001
  1.95818E+001  1.96967E+001  2.00234E+001  2.05745E+001  2.13691E+001  2.24339E+001
  2.38043E+001  2.55256E+001  2.76545E+001  3.02612E+001  3.34309E+001  3.72661E+001
  4.18886E+001  4.74411E+001  5.40884E+001  6.20174E+001  7.14361E+001  8.25723E+001
  9.56726E+001  1.11005E+002  1.28872E+002  1.49627E+002  1.73722E+002  2.01758E+002
  2.34557E+002  2.73250E+002  3.19370E+002  3.74972E+002  4.42784E+002  5.26405E+002
  6.30586E+002  7.61619E+002  9.27887E+002  1.14064E+003  1.41509E+003  1.77193E+003
  2.23959E+003  2.85733E+003  3.67979E+003  4.78360E+003  6.27697E+003  8.31384E+003
  1.11148E+004  1.49983E+004  2.04274E+004  2.80809E+004
  1.16064E+005  8.31162E+004  5.98739E+004  4.33846E+004  3.16215E+004  2.31845E+004
  1.71010E+004  1.26913E+004  9.47804E+003  7.12426E+003  5.39086E+003  4.10742E+003
  3.15189E+003  2.43649E+003  1.89779E+003  1.48977E+003  1.17888E+003  9.40545E+002
  7.56717E+002  6.14052E+002  5.02646E+002  4.15116E+002  3.45929E+002  2.90917E+002
  2.46927E+002  2.11560E+002  1.82982E+002  1.59783E+002  1.40875E+002  1.25412E+002
  1.12733E+002  1.02320E+002  9.37621E+001  8.67289E+001  8.09531E+001  7.62120E+001
  7.23149E+001  6.90925E+001  6.63895E+001  6.40618E+001  6.19778E+001  6.00247E+001
  5.81168E+001  5.62005E+001  5.42544E+001  5.22860E+001  5.03263E+001  4.84232E+001
  4.66321E+001  4.50046E+001  4.35793E+001  4.23746E+001  4.13855E+001  4.05814E+001
  3.99048E+001  3.92732E+001  3.85898E+001  3.77663E+001  3.67507E+001  3.55380E+001
  3.41495E+001  3.26094E+001  3.09519E+001  2.92387E+001  2.75533E+001  2.59772E+001
  2.45714E+001  2.33716E+001  2.23935E+001  2.16404E+001  2.11094E+001  2.07966E+001
  2.07002E+001  2.08219E+001  2.11688E+001  2.17542E+001  2.25982E+001  2.37296E+001
  2.51864E+001  2.70177E+001  2.92859E+001  3.20686E+001  3.54618E+001  3.95828E+001
  4.45738E+001  5.06055E+001  5.78803E+001  6.66346E+001  7.71401E+001  8.97035E+001
  1.04666E+002  1.22402E+002  1.43328E+002  1.67919E+002  1.96741E+002  2.30518E+002
  2.70202E+002  3.17088E+002  3.72929E+002  4.40094E+002  5.21755E+002  6.22128E+002
  7.46813E+002  9.03248E+002  1.10136E+003  1.35448E+003  1.68061E+003  2.10427E+003
  2.65909E+003  3.39153E+003  4.36623E+003  5.67381E+003  7.44219E+003  9.85334E+003
  1.31680E+004  1.77623E+004  2.41836E+004  3.32335E+004
  1.46349E+005  1.04119E+005  7.45099E+004  5.36381E+004  3.88462E+004  2.83073E+004
  2.07584E+004  1.53221E+004  1.13857E+004  8.51960E+003  6.42084E+003  4.87503E+003
  3.72968E+003  2.87584E+003  2.23534E+003  1.75182E+003  1.38445E+003  1.10350E+003
  8.87227E+002  7.19658E+002  5.88977E+002  4.86408E+002  4.05396E+002  3.41019E+002
  2.89559E+002  2.48196E+002  2.14774E+002  1.87643E+002  1.65524E+002  1.47430E+002
  1.32585E+002  1.20383E+002  1.10340E+002  1.02071E+002  9.52571E+001  8.96356E+001
  8.49781E+001  8.10813E+001  7.77595E+001  7.48421E+001  7.21778E+001  6.96427E+001
  6.71485E+001  6.46463E+001  6.21247E+001  5.96044E+001  5.71312E+001  5.47659E+001
  5.25717E+001  5.06022E+001  4.88912E+001  4.74486E+001  4.62572E+001  4.52712E+001
  4.44161E+001  4.35924E+001  4.26908E+001  4.16202E+001  4.03365E+001  3.88455E+001
  3.71745E+001  3.53526E+001  3.34250E+001  3.14677E+001  2.95737E+001  2.78268E+001
  2.62848E+001  2.49790E+001  2.39205E+001  2.31087E+001  2.25382E+001  2.22034E+001
  2.21013E+001  2.22333E+001  2.26069E+001  2.32358E+001  2.41419E+001  2.53559E+001
  2.69189E+001  2.88841E+001  3.13197E+001  3.43113E+001  3.79655E+001  4.24147E+001
  4.78218E+001  5.43858E+001  6.23480E+001  7.19976E+001  8.36765E+001  9.77827E+001
  1.14772E+002  1.35158E+002  1.59516E+002  1.88494E+002  2.22844E+002  2.63478E+002
  3.11555E+002  3.68602E+002  4.36668E+002  5.18511E+002  6.17839E+002  7.39614E+002
  8.90469E+002  1.07925E+003  1.31782E+003  1.62208E+003  2.01358E+003  2.52162E+003
  3.18639E+003  4.06339E+003  5.22983E+003  6.79390E+003  8.90832E+003  1.17902E+004
  1.57507E+004  2.12387E+004  2.89069E+004  3.97114E+004
  1.83336E+005  1.29581E+005  9.21429E+004  6.59286E+004  4.74736E+004  3.44099E+004
  2.51107E+004  1.84533E+004  1.36594E+004  1.01865E+004  7.65503E+003  5.79810E+003
  4.42714E+003  3.40827E+003  2.64598E+003  2.07178E+003  1.63630E+003  1.30374E+003
  1.04805E+003  8.50112E+002  6.95847E+002  5.74823E+002  4.79262E+002  4.03334E+002
  3.42643E+002  2.93854E+002  2.54426E+002  2.22408E+002  1.96295E+002  1.74921E+002
  1.57371E+002  1.42930E+002  1.31025E+002  1.21197E+002  1.13069E+002  1.06324E+002
  1.00688E+002  9.59152E+001  9.17827E+001  8.80899E+001  8.46645E+001  8.13721E+001
  7.81239E+001  7.48787E+001  7.16382E+001  6.84395E+001  6.53447E+001  6.24269E+001
  5.97554E+001  5.73818E+001  5.53328E+001  5.36061E+001  5.21693E+001  5.09584E+001
  4.98790E+001  4.88126E+001  4.76376E+001  4.62625E+001  4.46533E+001  4.28262E+001
  4.08143E+001  3.86547E+001  3.64078E+001  3.41655E+001  3.20299E+001  3.00852E+001
  2.83855E+001  2.69561E+001  2.58034E+001  2.49227E+001  2.43059E+001  2.39456E+001
  2.38376E+001  2.39833E+001  2.43901E+001  2.50730E+001  2.60554E+001  2.73705E+001
  2.90628E+001  3.11904E+001  3.38277E+001  3.70688E+001  4.10320E+001  4.58653E+001
  5.17530E+001  5.89235E+001  6.76584E+001  7.83022E+001  9.12720E+001  1.07067E+002
  1.26276E+002  1.49582E+002  1.77767E+002  2.11719E+002  2.52460E+002  3.01188E+002
  3.59374E+002  4.28895E+002  5.12210E+002  6.12595E+002  7.34436E+002  8.83618E+002
  1.06804E+003  1.29829E+003  1.58862E+003  1.95820E+003  2.43299E+003  3.04838E+003
  3.85283E+003  4.91331E+003  6.32290E+003  8.21205E+003  1.07648E+004  1.42429E+004
  1.90210E+004  2.56399E+004  3.48857E+004  4.79096E+004
  2.28245E+005  1.60351E+005  1.13379E+005  8.07002E+004  5.78346E+004  4.17418E+004
  3.03474E+004  2.22297E+004  1.64095E+004  1.22094E+004  9.15815E+003  6.92634E+003
  5.28259E+003  4.06344E+003  3.15281E+003  2.46777E+003  1.94875E+003  1.55271E+003
  1.24838E+003  1.01287E+003  8.29367E+002  6.85416E+002  5.71749E+002  4.81423E+002
  4.09207E+002  3.51137E+002  3.04191E+002  2.66050E+002  2.34926E+002  2.09429E+002
  1.88476E+002  1.71208E+002  1.56946E+002  1.45138E+002  1.35330E+002  1.27139E+002
  1.20233E+002  1.14314E+002  1.09115E+002  1.04402E+002  9.99792E+001  9.57042E+001
  9.14901E+001  8.73065E+001  8.31715E+001  7.91413E+001  7.52949E+001  7.17163E+001
  6.84771E+001  6.56237E+001  6.31714E+001  6.11026E+001  5.93657E+001  5.78751E+001
  5.65127E+001  5.51392E+001  5.36213E+001  5.18698E+001  4.98624E+001  4.76259E+001
  4.52002E+001  4.26347E+001  4.00092E+001  3.74328E+001  3.50152E+001  3.28395E+001
  3.09545E+001  2.93793E+001  2.81148E+001  2.71522E+001  2.64802E+001  2.60895E+001
  2.59750E+001  2.61374E+001  2.65849E+001  2.73335E+001  2.84087E+001  2.98466E+001
  3.16958E+001  3.40197E+001  3.69001E+001  4.04406E+001  4.47725E+001  5.00608E+001
  5.65128E+001  6.43880E+001  7.40107E+001  8.57836E+001  1.00204E+002  1.17881E+002
  1.39551E+002  1.66093E+002  1.98542E+002  2.38100E+002  2.86156E+002  3.44331E+002
  4.14556E+002  4.99222E+002  6.01380E+002  7.25022E+002  8.75441E+002  1.05970E+003
  1.28730E+003  1.57098E+003  1.92798E+003  2.38157E+003  2.96334E+003  3.71633E+003
  4.69959E+003  5.99465E+003  7.71485E+003  1.00190E+004  1.31310E+004  1.73693E+004
  2.31898E+004  3.12500E+004  4.25056E+004  5.83564E+004
  2.82799E+005  1.97666E+005  1.39119E+005  9.86149E+004  7.04195E+004  5.06677E+004
  3.67405E+004  2.68543E+004  1.97885E+004  1.47030E+004  1.10167E+004  8.32546E+003
  6.34627E+003  4.88007E+003  3.78590E+003  2.96334E+003  2.34042E+003  1.86525E+003
  1.50016E+003  1.21765E+003  9.97510E+002  8.24789E+002  6.88372E+002  5.79936E+002
  4.93210E+002  4.23442E+002  3.67010E+002  3.21136E+002  2.83674E+002  2.52957E+002
  2.27683E+002  2.06821E+002  1.89550E+002  1.75203E+002  1.63229E+002  1.53161E+002
  1.44594E+002  1.37167E+002  1.30562E+002  1.24506E+002  1.18782E+002  1.13238E+002
  1.07794E+002  1.02432E+002  9.71903E+001  9.21455E+001  8.73929E+001  8.30238E+001
  7.91078E+001  7.56818E+001  7.27455E+001  7.02616E+001  6.81553E+001  6.63145E+001
  6.45935E+001  6.28306E+001  6.08816E+001  5.86624E+001  5.61643E+001  5.34252E+001
  5.04947E+001  4.74400E+001  4.43642E+001  4.13938E+001  3.86443E+001  3.61964E+001
  3.40919E+001  3.23432E+001  3.09450E+001  2.98840E+001  2.91457E+001  2.87183E+001
  2.85957E+001  2.87785E+001  2.92751E+001  3.01033E+001  3.12908E+001  3.28772E+001
  3.49161E+001  3.74773E+001  4.06509E+001  4.45519E+001  4.93259E+001  5.51575E+001
  6.22793E+001  7.09853E+001  8.16457E+001  9.47261E+001  1.10810E+002  1.30624E+002
  1.55066E+002  1.85237E+002  2.22466E+002  2.68338E+002  3.24722E+002  3.93814E+002
  4.78212E+002  5.81057E+002  7.06261E+002  8.58828E+002  1.04530E+003  1.27432E+003
  1.55743E+003  1.91017E+003  2.35351E+003  2.91591E+003  3.63605E+003  4.56681E+003
  5.78074E+003  7.37803E+003  9.49804E+003  1.23359E+004  1.61667E+004  2.13817E+004
  2.85406E+004  3.84510E+004  5.22861E+004  7.17637E+004
  3.49536E+005  2.43346E+005  1.70679E+005  1.20629E+005  8.59253E+004  6.16973E+004
  4.46638E+004  3.26027E+004  2.40002E+004  1.78193E+004  1.33450E+004  1.00819E+004
  7.68416E+003  5.90893E+003  4.58467E+003  3.58939E+003  2.83575E+003  2.26087E+003
  1.81913E+003  1.47724E+003  1.21076E+003  1.00162E+003  8.36381E+002  7.04981E+002
  5.99840E+002  5.15214E+002  4.46723E+002  3.91006E+002  3.45467E+002  3.08088E+002
  2.77287E+002  2.51814E+002  2.30668E+002  2.13036E+002  1.98244E+002  1.85720E+002
  1.74967E+002  1.65551E+002  1.57092E+002  1.49277E+002  1.41864E+002  1.34696E+002
  1.27697E+002  1.20869E+002  1.14268E+002  1.07994E+002  1.02153E+002  9.68394E+001
  9.21162E+001  8.80048E+001  8.44850E+001  8.14949E+001  7.89310E+001  7.66493E+001
  7.44725E+001  7.22141E+001  6.97210E+001  6.69176E+001  6.38106E+001  6.04505E+001
  5.69016E+001  5.32554E+001  4.96415E+001  4.62034E+001  4.30606E+001  4.02889E+001
  3.79226E+001  3.59660E+001  3.44072E+001  3.32275E+001  3.24088E+001  3.19369E+001
  3.18044E+001  3.20114E+001  3.25673E+001  3.34915E+001  3.48147E+001  3.65808E+001
  3.88490E+001  4.16970E+001  4.52249E+001  4.95607E+001  5.48673E+001  6.13514E+001
  6.92750E+001  7.89705E+001  9.08598E+001  1.05478E+002  1.23502E+002  1.45787E+002
  1.73411E+002  2.07715E+002  2.50363E+002  3.03388E+002  3.69247E+002  4.50884E+002
  5.51809E+002  6.76233E+002  8.29311E+002  1.01750E+003  1.24908E+003  1.53488E+003
  1.88921E+003  2.33122E+003  2.88673E+003  3.59078E+003  4.49117E+003  5.65330E+003
  7.16710E+003  9.15687E+003  1.17955E+004  1.53250E+004  2.00869E+004  2.65661E+004
  3.54569E+004  4.77602E+004  6.49304E+004  8.90959E+004
  4.32133E+005  3.00003E+005  2.09920E+005  1.48074E+005  1.05309E+005  7.55219E+004
  5.46201E+004  3.98429E+004  2.93162E+004  2.17599E+004  1.62942E+004  1.23100E+004
  9.38344E+003  7.21713E+003  5.60127E+003  4.38679E+003  3.46708E+003  2.76538E+003
  2.22605E+003  1.80851E+003  1.48296E+003  1.22736E+003  1.02532E+003  8.64580E+002
  7.35894E+002  6.32256E+002  5.48320E+002  4.79982E+002  4.24070E+002  3.78118E+002
  3.40190E+002  3.08751E+002  2.82574E+002  2.60658E+002  2.42172E+002  2.26413E+002
  2.12775E+002  2.00734E+002  1.89842E+002  1.79738E+002  1.70155E+002  1.60929E+002
  1.51991E+002  1.43357E+002  1.35107E+002  1.27355E+002  1.20216E+002  1.13780E+002
  1.08095E+002  1.03163E+002  9.89377E+001  9.53278E+001  9.21945E+001  8.93556E+001
  8.65972E+001  8.37064E+001  8.05241E+001  7.69867E+001  7.31192E+001  6.89878E+001
  6.46787E+001  6.03144E+001  5.60541E+001  5.20570E+001  4.84443E+001  4.52851E+001
  4.26044E+001  4.03973E+001  3.86443E+001  3.73209E+001  3.64047E+001  3.58786E+001
  3.57336E+001  3.59696E+001  3.65970E+001  3.76373E+001  3.91247E+001  4.11083E+001
  4.36543E+001  4.68495E+001  5.08064E+001  5.56685E+001  6.16189E+001  6.88906E+001
  7.77797E+001  8.86633E+001  1.02022E+002  1.18470E+002  1.38790E+002  1.63981E+002
  1.95315E+002  2.34405E+002  2.83288E+002  3.44507E+002  4.21213E+002  5.17269E+002
  6.37362E+002  7.87168E+002  9.73593E+002  1.20517E+003  1.49267E+003  1.84996E+003
  2.29515E+003  2.85229E+003  3.55360E+003  4.44270E+003  5.57910E+003  7.04441E+003
  8.95100E+003  1.14544E+004  1.47711E+004  1.92042E+004  2.51813E+004  3.33099E+004
  4.44588E+004  5.98812E+004  8.13967E+004  1.11668E+005
  5.35765E+005  3.71263E+005  2.59398E+005  1.82762E+005  1.29863E+005  9.30701E+004
  6.72816E+004  4.90656E+004  3.60977E+004  2.67934E+004  2.00653E+004  1.51619E+004
  1.15602E+004  8.89405E+003  6.90512E+003  5.40996E+003  4.27742E+003  3.41309E+003
  2.74855E+003  2.23388E+003  1.83243E+003  1.51710E+003  1.26773E+003  1.06924E+003
  9.10230E+002  7.82087E+002  6.78222E+002  5.93579E+002  5.24246E+002  4.67178E+002
  4.19984E+002  3.80768E+002  3.48007E+002  3.20463E+002  2.97110E+002  2.77081E+002
  2.59638E+002  2.44150E+002  2.30092E+002  2.17046E+002  2.04716E+002  1.92922E+002
  1.81601E+002  1.70781E+002  1.60558E+002  1.51053E+002  1.42380E+002  1.34617E+002
  1.27792E+002  1.21879E+002  1.16802E+002  1.12432E+002  1.08589E+002  1.05043E+002
  1.01541E+002  9.78408E+001  9.37818E+001  8.93176E+001  8.44946E+001  7.94011E+001
  7.41538E+001  6.89143E+001  6.38730E+001  5.92031E+001  5.50248E+001  5.13986E+001
  4.83379E+001  4.58275E+001  4.38388E+001  4.23407E+001  4.13056E+001  4.07133E+001
  4.05527E+001  4.08236E+001  4.15375E+001  4.27184E+001  4.44051E+001  4.66528E+001
  4.95361E+001  5.31533E+001  5.76313E+001  6.31325E+001  6.98643E+001  7.80909E+001
  8.81492E+001  1.00469E+002  1.15600E+002  1.34246E+002  1.57313E+002  1.85963E+002
  2.21689E+002  2.66409E+002  3.22577E+002  3.93315E+002  4.82575E+002  5.95303E+002
  7.37644E+002  9.17162E+002  1.14314E+003  1.42704E+003  1.78314E+003  2.22960E+003
  2.78987E+003  3.49474E+003  4.38513E+003  5.51612E+003  6.96261E+003  8.82731E+003
  1.12518E+004  1.44324E+004  1.86426E+004  2.42655E+004  3.18417E+004  4.21389E+004
  5.62558E+004  7.57757E+004  1.02998E+005  1.41285E+005
  6.67553E+005  4.62079E+005  3.22580E+005  2.27138E+005  1.61327E+005  1.15589E+005
  8.35508E+004  6.09292E+004  4.48294E+004  3.32798E+004  2.49283E+004  1.88414E+004
  1.43699E+004  1.10593E+004  8.58908E+003  6.73159E+003  5.32416E+003  4.24967E+003
  3.42324E+003  2.78295E+003  2.28330E+003  1.89066E+003  1.58000E+003  1.33257E+003
  1.13424E+003  9.74296E+002  8.44540E+002  7.38685E+002  6.51863E+002  5.80283E+002
  5.20963E+002  4.71541E+002  4.30122E+002  3.95162E+002  3.65390E+002  3.39741E+002
  3.17315E+002  2.97353E+002  2.79233E+002  2.62470E+002  2.46722E+002  2.31788E+002
  2.17597E+002  2.04183E+002  1.91642E+002  1.80091E+002  1.69631E+002  1.60317E+002
  1.52150E+002  1.45074E+002  1.38971E+002  1.33670E+002  1.28940E+002  1.24497E+002
  1.20040E+002  1.15302E+002  1.10125E+002  1.04484E+002  9.84550E+001  9.21563E+001
  8.57474E+001  7.94358E+001  7.34448E+001  6.79595E+001  6.30960E+001  5.89029E+001
  5.53804E+001  5.25006E+001  5.02246E+001  4.85132E+001  4.73328E+001  4.66591E+001
  4.64791E+001  4.67922E+001  4.76111E+001  4.89633E+001  5.08928E+001  5.34623E+001
  5.67571E+001  6.08889E+001  6.60023E+001  7.22828E+001  7.99672E+001  8.93574E+001
  1.00839E+002  1.14904E+002  1.32186E+002  1.53496E+002  1.79881E+002  2.12694E+002
  2.53683E+002  3.05115E+002  3.69920E+002  4.51882E+002  5.55863E+002  6.88077E+002
  8.56400E+002  1.07074E+003  1.34345E+003  1.68992E+003  2.12935E+003  2.68595E+003
  3.39068E+003  4.28376E+003  5.41817E+003  6.86464E+003  8.71881E+003  1.11114E+004
  1.42224E+004  1.83018E+004  2.36980E+004  3.08997E+004  4.05967E+004  5.37687E+004
  7.18177E+004  9.67637E+004  1.31540E+005  1.80434E+005
  8.37205E+005  5.79176E+005  4.04163E+005  2.84511E+005  2.02051E+005  1.44765E+005
  1.04646E+005  7.63223E+004  5.61652E+004  4.17042E+004  3.12464E+004  2.36231E+004
  1.80217E+004  1.38736E+004  1.07775E+004  8.44878E+003  6.68370E+003  5.33570E+003
  4.29854E+003  3.49466E+003  2.86709E+003  2.37371E+003  1.98316E+003  1.67192E+003
  1.42229E+003  1.22081E+003  1.05721E+003  9.23601E+002  8.13868E+002  7.23248E+002
  6.48001E+002  5.85159E+002  5.32348E+002  4.87642E+002  4.49459E+002  4.16485E+002
  3.87619E+002  3.61944E+002  3.38713E+002  3.17348E+002  2.97443E+002  2.78757E+002
  2.61195E+002  2.44773E+002  2.29570E+002  2.15681E+002  2.03176E+002  1.92079E+002
  1.82356E+002  1.73911E+002  1.66583E+002  1.60146E+002  1.54310E+002  1.48729E+002
  1.43047E+002  1.36976E+002  1.30365E+002  1.23225E+002  1.15667E+002  1.07854E+002
  1.00001E+002  9.23694E+001  8.52163E+001  7.87357E+001  7.30360E+001  6.81507E+001
  6.40633E+001  6.07312E+001  5.81032E+001  5.61301E+001  5.47712E+001  5.39975E+001
  5.37934E+001  5.41577E+001  5.51050E+001  5.66668E+001  5.88934E+001  6.18573E+001
  6.56560E+001  7.04182E+001  7.63103E+001  8.35457E+001  9.23968E+001  1.03212E+002
  1.16435E+002  1.32635E+002  1.52544E+002  1.77103E+002  2.07527E+002  2.45396E+002
  2.92758E+002  3.52288E+002  4.27467E+002  5.22843E+002  6.44330E+002  7.99609E+002
  9.98591E+002  1.25399E+003  1.58198E+003  2.00303E+003  2.54295E+003  3.23432E+003
  4.11866E+003  5.24944E+003  6.69656E+003  8.55252E+003  1.09415E+004  1.40321E+004
  1.80560E+004  2.33343E+004  3.03151E+004  3.96272E+004  5.21587E+004  6.91718E+004
  9.24723E+004  1.24662E+005  1.69519E+005  2.32564E+005
  1.05796E+006  7.31712E+005  5.10539E+005  3.59381E+005  2.55231E+005  1.82884E+005
  1.32220E+005  9.64499E+004  7.09909E+004  5.27235E+004  3.95106E+004  2.98769E+004
  2.27968E+004  1.75521E+004  1.36366E+004  1.06907E+004  8.45715E+003  6.75088E+003
  5.43764E+003  4.41943E+003  3.62427E+003  2.99888E+003  2.50361E+003  2.10873E+003
  1.79182E+003  1.53587E+003  1.32787E+003  1.15784E+003  1.01804E+003  9.02431E+002
  8.06293E+002  7.25876E+002  6.58186E+002  6.00803E+002  5.51749E+002  5.09387E+002
  4.72359E+002  4.39539E+002  4.10015E+002  3.83082E+002  3.58242E+002  3.35186E+002
  3.13766E+002  2.93950E+002  2.75771E+002  2.59275E+002  2.44486E+002  2.31384E+002
  2.19890E+002  2.09862E+002  2.01087E+002  1.93277E+002  1.86069E+002  1.79044E+002
  1.71793E+002  1.64006E+002  1.55556E+002  1.46499E+002  1.36995E+002  1.27272E+002
  1.17616E+002  1.08350E+002  9.97663E+001  9.20625E+001  8.53352E+001  7.95987E+001
  7.48164E+001  7.09274E+001  6.78656E+001  6.55699E+001  6.39908E+001  6.30936E+001
  6.28594E+001  6.32865E+001  6.43917E+001  6.62113E+001  6.88038E+001  7.22531E+001
  7.66725E+001  8.22113E+001  8.90624E+001  9.74736E+001  1.07761E+002  1.20330E+002
  1.35697E+002  1.54523E+002  1.77661E+002  2.06208E+002  2.41586E+002  2.85644E+002
  3.40793E+002  4.10189E+002  4.97970E+002  6.09575E+002  7.52154E+002  9.35097E+002
  1.17070E+003  1.47501E+003  1.86882E+003  2.37892E+003  3.03966E+003  3.89487E+003
  5.00056E+003  6.42881E+003  8.27324E+003  1.06570E+004  1.37440E+004  1.77555E+004
  2.29937E+004  2.98760E+004  3.89842E+004  5.11348E+004  6.74819E+004  8.96664E+004
  1.20036E+005  1.61975E+005  2.20394E+005  3.02470E+005
  1.34795E+006  9.32221E+005  6.50448E+005  4.57894E+005  3.25227E+005  2.33068E+005
  1.68524E+005  1.22950E+005  9.05082E+004  6.72264E+004  5.03834E+004  3.81004E+004
  2.90714E+004  2.23818E+004  1.73864E+004  1.36272E+004  1.07765E+004  8.59826E+003
  6.92144E+003  5.62105E+003  4.60529E+003  3.80620E+003  3.17320E+003  2.66836E+003
  2.26306E+003  1.93560E+003  1.66938E+003  1.45165E+003  1.27253E+003  1.12434E+003
  1.00106E+003  8.97899E+002  8.11063E+002  7.37478E+002  6.74642E+002  6.20496E+002
  5.73339E+002  5.31772E+002  4.94667E+002  4.61153E+002  4.30598E+002  4.02585E+002
  3.76871E+002  3.53334E+002  3.31923E+002  3.12608E+002  2.95343E+002  2.80049E+002
  2.66593E+002  2.54777E+002  2.44326E+002  2.34876E+002  2.25980E+002  2.17135E+002
  2.07875E+002  1.97882E+002  1.87068E+002  1.75550E+002  1.63564E+002  1.51423E+002
  1.39506E+002  1.28207E+002  1.17849E+002  1.08631E+002  1.00633E+002  9.38429E+001
  8.82001E+001  8.36214E+001  8.00219E+001  7.73263E+001  7.54742E+001  7.44237E+001
  7.41518E+001  7.46565E+001  7.59570E+001  7.80958E+001  8.11415E+001  8.51920E+001
  9.03802E+001  9.68808E+001  1.04920E+002  1.14787E+002  1.26854E+002  1.41595E+002
  1.59614E+002  1.81689E+002  2.08820E+002  2.42296E+002  2.83790E+002  3.35483E+002
  4.00221E+002  4.81746E+002  5.84982E+002  7.16438E+002  8.84728E+002  1.10127E+003
  1.38117E+003  1.74442E+003  2.21736E+003  2.83449E+003  3.64081E+003  4.69469E+003
  6.07156E+003  7.86899E+003  1.02138E+004  1.32720E+004  1.72637E+004  2.24840E+004
  2.93332E+004  3.83615E+004  5.03330E+004  6.63191E+004  8.78333E+004  1.17028E+005
  1.56986E+005  2.12148E+005  2.88958E+005  3.96837E+005
  1.73211E+006  1.19793E+006  8.35887E+005  5.88478E+005  4.18007E+005  2.99578E+005
  2.16627E+005  1.58049E+005  1.16344E+005  8.64107E+004  6.47530E+004  4.89570E+004
  3.73442E+004  2.87394E+004  2.23135E+004  1.74774E+004  1.38098E+004  1.10075E+004
  8.85015E+003  7.17719E+003  5.87046E+003  4.84256E+003  4.02839E+003  3.37916E+003
  2.85806E+003  2.43714E+003  2.09506E+003  1.81540E+003  1.58548E+003  1.39540E+003
  1.23740E+003  1.10535E+003  9.94356E+002  9.00479E+002  8.20524E+002  7.51879E+002
  6.92401E+002  6.40345E+002  5.94307E+002  5.53192E+002  5.16181E+002  4.82690E+002
  4.52324E+002  4.24823E+002  4.00011E+002  3.77747E+002  3.57894E+002  3.40294E+002
  3.24743E+002  3.10973E+002  2.98632E+002  2.87264E+002  2.76317E+002  2.65195E+002
  2.53375E+002  2.40548E+002  2.26690E+002  2.12010E+002  1.96847E+002  1.81635E+002
  1.66870E+002  1.53024E+002  1.40452E+002  1.29348E+002  1.19767E+002  1.11665E+002
  1.04950E+002  9.95112E+001  9.52415E+001  9.20472E+001  8.98547E+001  8.86127E+001
  8.82939E+001  8.88950E+001  9.04388E+001  9.29754E+001  9.65857E+001  1.01386E+002
  1.07532E+002  1.15231E+002  1.24750E+002  1.36432E+002  1.50715E+002  1.68160E+002
  1.89483E+002  2.15603E+002  2.47702E+002  2.87309E+002  3.36406E+002  3.97581E+002
  4.74218E+002  5.70774E+002  6.93134E+002  8.49102E+002  1.04906E+003  1.30686E+003
  1.64099E+003  2.07615E+003  2.64529E+003  3.39225E+003  4.37511E+003  5.67050E+003
  7.37896E+003  9.63207E+003  1.26020E+004  1.65147E+004  2.16691E+004  2.84644E+004
  3.74393E+004  4.93300E+004  6.51539E+004  8.63329E+004  1.14873E+005  1.53625E+005
  2.06672E+005  2.79898E+005  3.81842E+005  5.24981E+005
  2.24486E+006  1.55256E+006  1.08335E+006  7.62687E+005  5.41730E+005  3.88220E+005
  2.80689E+005  2.04749E+005  1.50681E+005  1.11874E+005  8.37954E+004  6.33170E+004
  4.82630E+004  3.71094E+004  2.87813E+004  2.25150E+004  1.77640E+004  1.41350E+004
  1.13423E+004  9.17775E+003  7.48799E+003  6.15969E+003  5.10844E+003  4.27095E+003
  3.59947E+003  3.05779E+003  2.61819E+003  2.25940E+003  1.96494E+003  1.72198E+003
  1.52044E+003  1.35239E+003  1.21148E+003  1.09266E+003  9.91825E+002  9.05670E+002
  8.31499E+002  7.67126E+002  7.10793E+002  6.61101E+002  6.16967E+002  5.77566E+002
  5.42289E+002  5.10684E+002  4.82405E+002  4.57174E+002  4.34734E+002  4.14824E+002
  3.97147E+002  3.81342E+002  3.66951E+002  3.53399E+002  3.40005E+002  3.26065E+002
  3.11005E+002  2.94549E+002  2.76774E+002  2.58021E+002  2.38782E+002  2.19657E+002
  2.01286E+002  1.84232E+002  1.68880E+002  1.55410E+002  1.43843E+002  1.34095E+002
  1.26035E+002  1.19518E+002  1.14408E+002  1.10588E+002  1.07968E+002  1.06486E+002
  1.06108E+002  1.06830E+002  1.08679E+002  1.11715E+002  1.16033E+002  1.21773E+002
  1.29120E+002  1.38322E+002  1.49698E+002  1.63655E+002  1.80717E+002  2.01551E+002
  2.27014E+002  2.58201E+002  2.96523E+002  3.43805E+002  4.02418E+002  4.75452E+002
  5.66961E+002  6.82287E+002  8.28500E+002  1.01500E+003  1.25434E+003  1.56333E+003
  1.96456E+003  2.48843E+003  3.17589E+003  4.08206E+003  5.28099E+003  6.87183E+003
  8.98679E+003  1.18015E+004  1.55485E+004  2.05356E+004  2.71713E+004  3.60011E+004
  4.77592E+004  6.34450E+004  8.44328E+004  1.12635E+005  1.50741E+005  2.02566E+005
  2.73573E+005  3.71629E+005  5.08156E+005  6.99832E+005
  2.93371E+006  2.02878E+006  1.41545E+006  9.96300E+005  7.07486E+005  5.06838E+005
  3.66298E+005  2.67055E+005  1.96406E+005  1.45707E+005  1.09033E+005  8.22932E+004
  6.26438E+004  4.80922E+004  3.72327E+004  2.90670E+004  2.28808E+004  1.81596E+004
  1.45304E+004  1.17208E+004  9.53055E+003  7.81156E+003  6.45354E+003  5.37381E+003
  4.51003E+003  3.81485E+003  3.25211E+003  2.79402E+003  2.41908E+003  2.11057E+003
  1.85539E+003  1.64323E+003  1.46592E+003  1.31696E+003  1.19115E+003  1.08427E+003
  9.92940E+002  9.14413E+002  8.46456E+002  7.87273E+002  7.35423E+002  6.89768E+002
  6.49415E+002  6.13670E+002  5.81982E+002  5.53899E+002  5.29017E+002  5.06946E+002
  4.87265E+002  4.69481E+002  4.52988E+002  4.37046E+002  4.20807E+002  4.03434E+002
  3.84310E+002  3.63227E+002  3.40417E+002  3.16415E+002  2.91938E+002  2.67808E+002
  2.44850E+002  2.23730E+002  2.04860E+002  1.88402E+002  1.74327E+002  1.62502E+002
  1.52745E+002  1.44866E+002  1.38694E+002  1.34084E+002  1.30925E+002  1.29140E+002
  1.28687E+002  1.29562E+002  1.31796E+002  1.35462E+002  1.40674E+002  1.47600E+002
  1.56465E+002  1.67564E+002  1.81282E+002  1.98110E+002  2.18678E+002  2.43790E+002
  2.74475E+002  3.12051E+002  3.58219E+002  4.15176E+002  4.85777E+002  5.73747E+002
  6.83977E+002  8.22916E+002  9.99111E+002  1.22395E+003  1.51267E+003  1.88575E+003
  2.37083E+003  3.00531E+003  3.83989E+003  4.94347E+003  6.40958E+003  8.36505E+003
  1.09815E+004  1.44902E+004  1.92021E+004  2.55337E+004  3.40427E+004  4.54774E+004
  6.08470E+004  8.15228E+004  1.09386E+005  1.47042E+005  1.98145E+005  2.67860E+005
  3.63569E+005  4.95900E+005  6.80268E+005  9.39183E+005
  3.86397E+006  2.67125E+006  1.86296E+006  1.31065E+006  9.30157E+005  6.65877E+005
  4.80820E+005  3.50188E+005  2.57235E+005  1.90564E+005  1.42367E+005  1.07252E+005
  8.14707E+004  6.23970E+004  4.81795E+004  3.75030E+004  2.94272E+004  2.32746E+004
  1.85544E+004  1.49081E+004  1.20726E+004  9.85294E+003  8.10436E+003  6.71828E+003
  5.61286E+003  4.72605E+003  4.01052E+003  3.42995E+003  2.95632E+003  2.56789E+003
  2.24770E+003  1.98246E+003  1.76167E+003  1.57703E+003  1.42191E+003  1.29100E+003
  1.18001E+003  1.08547E+003  1.00456E+003  9.34959E+002  8.74804E+002  8.22570E+002
  7.77030E+002  7.37198E+002  7.02277E+002  6.71607E+002  6.44608E+002  6.20724E+002
  5.99369E+002  5.79868E+002  5.61402E+002  5.42993E+002  5.23559E+002  5.02090E+002
  4.77929E+002  4.50986E+002  4.21722E+002  3.90958E+002  3.59731E+002  3.29177E+002
  3.00352E+002  2.74048E+002  2.50702E+002  2.30442E+002  2.13180E+002  1.98714E+002
  1.86798E+002  1.77189E+002  1.69667E+002  1.64053E+002  1.60209E+002  1.58038E+002
  1.57491E+002  1.58561E+002  1.61285E+002  1.65752E+002  1.72101E+002  1.80535E+002
  1.91328E+002  2.04839E+002  2.21533E+002  2.42010E+002  2.67032E+002  2.97577E+002
  3.34893E+002  3.80583E+002  4.36711E+002  5.05945E+002  5.91755E+002  6.98669E+002
  8.32631E+002  1.00149E+003  1.21565E+003  1.48900E+003  1.84016E+003  2.29418E+003
  2.88499E+003  3.65867E+003  4.67803E+003  6.02894E+003  7.82890E+003  1.02389E+004
  1.34792E+004  1.78509E+004  2.37641E+004  3.17764E+004  4.26434E+004  5.73889E+004
  7.74020E+004  1.04576E+005  1.41508E+005  1.91791E+005  2.60446E+005  3.54553E+005
  4.84204E+005  6.63899E+005  9.14651E+005  1.26712E+006
  5.12454E+006  3.54035E+006  2.46711E+006  1.73406E+006  1.22928E+006  8.78879E+005
  6.33678E+005  4.60726E+005  3.37771E+005  2.49676E+005  1.86068E+005  1.39791E+005
  1.05868E+005  8.08161E+004  6.21809E+004  4.82188E+004  3.76841E+004  2.96804E+004
  2.35582E+004  1.88440E+004  1.51903E+004  1.23402E+004  1.01030E+004  8.33614E+003
  6.93222E+003  5.81010E+003  4.90805E+003  4.17886E+003  3.58619E+003  3.10200E+003
  2.70444E+003  2.37648E+003  2.10471E+003  1.87857E+003  1.68964E+003  1.53121E+003
  1.39788E+003  1.28529E+003  1.18989E+003  1.10877E+003  1.03957E+003  9.80322E+002
  9.29434E+002  8.85590E+002  8.47707E+002  8.14874E+002  7.86290E+002  7.61191E+002
  7.38771E+002  7.18100E+002  6.98060E+002  6.77325E+002  6.54472E+002  6.28248E+002
  5.97946E+002  5.63649E+002  5.26144E+002  4.86674E+002  4.46740E+002  4.07907E+002
  3.71542E+002  3.38586E+002  3.09504E+002  2.84375E+002  2.63032E+002  2.45185E+002
  2.30507E+002  2.18683E+002  2.09434E+002  2.02536E+002  1.97814E+002  1.95151E+002
  1.94484E+002  1.95803E+002  1.99155E+002  2.04647E+002  2.12452E+002  2.22817E+002
  2.36078E+002  2.52675E+002  2.73180E+002  2.98324E+002  3.29044E+002  3.66538E+002
  4.12334E+002  4.68398E+002  5.37258E+002  6.22183E+002  7.27425E+002  8.58534E+002
  1.02280E+003  1.22984E+003  1.49244E+003  1.82765E+003  2.25834E+003  2.81538E+003
  3.54062E+003  4.49105E+003  5.74464E+003  7.40841E+003  9.62973E+003  1.26119E+004
  1.66357E+004  2.20890E+004  2.95066E+004  3.96254E+004  5.34575E+004  7.23912E+004
  9.83290E+004  1.33883E+005  1.82651E+005  2.49620E+005  3.41755E+005  4.68863E+005
  6.44891E+005  8.89838E+005  1.23264E+006  1.71545E+006
  4.70922E+005  3.90929E+005  3.26461E+005  2.73862E+005  2.30388E+005  1.94016E+005
  1.63286E+005  1.37176E+005  1.14974E+005  9.61620E+004  8.03272E+004  6.71052E+004
  5.61554E+004  4.71525E+004  3.97909E+004  3.37918E+004  2.89103E+004  2.49374E+004
  2.16999E+004  1.90565E+004  1.68938E+004  1.51211E+004  1.36667E+004  1.24737E+004
  1.14974E+004  1.07026E+004  1.00614E+004  9.55256E+003  9.15933E+003  8.86928E+003
  8.67338E+003  8.56559E+003  8.54254E+003  8.60336E+003  8.74965E+003  8.98550E+003
  9.31772E+003  9.75612E+003  1.03140E+004  1.10089E+004  1.18632E+004  1.29056E+004
  1.41727E+004  1.57105E+004  1.75779E+004  1.98493E+004  2.26198E+004  2.60113E+004
  3.01801E+004  3.53282E+004  4.17174E+004  4.96888E+004  5.96889E+004  7.23051E+004
  8.83141E+004  1.08748E+005  1.34987E+005  1.68882E+005  2.12936E+005  2.70544E+005
  3.46342E+005  4.46698E+005  5.80400E+005  7.59658E+005  1.00153E+006  1.32999E+006
  1.77897E+006  2.39675E+006  3.25253E+006  4.44613E+006  6.12255E+006  8.49384E+006
  1.18723E+007  1.67214E+007  2.37332E+007  3.39500E+007  4.89518E+007  7.11525E+007
  1.04268E+008  1.54060E+008  2.29537E+008  3.44883E+008  5.22614E+008  7.98750E+008
  1.23136E+009  1.91483E+009  3.00373E+009  4.75325E+009  7.58855E+009  1.22230E+010
  1.98612E+010  3.25622E+010  5.38628E+010  8.98925E+010  1.51374E+011  2.57196E+011
  4.40925E+011  7.62708E+011  1.33121E+012  2.34943E+012  4.17385E+012  7.48219E+012
  9.99000E+002  9.99000E+002  9.99000E+002  9.99000E+002  9.99000E+002  9.99000E+002
  9.99000E+002  9.99000E+002  9.99000E+002  9.99000E+002  9.99000E+002  9.99000E+002
  9.99000E+002  9.99000E+002  9.99000E+002  9.99000E+002
  3.42710E+005  2.84522E+005  2.37652E+005  1.99432E+005  1.67859E+005  1.41451E+005
  1.19137E+005  1.00167E+005  8.40221E+004  7.03257E+004  5.87806E+004  4.91268E+004
  4.11212E+004  3.45314E+004  2.91382E+004  2.47406E+004  2.11608E+004  1.82470E+004
  1.58725E+004  1.39340E+004  1.23482E+004  1.10488E+004  9.98288E+003  9.10884E+003
  8.39375E+003  7.81169E+003  7.34237E+003  6.96997E+003  6.68233E+003  6.47029E+003
  6.32725E+003  6.24877E+003  6.23240E+003  6.27755E+003  6.38540E+003  6.55901E+003
  6.80344E+003  7.12598E+003  7.53652E+003  8.04803E+003  8.67723E+003  9.44549E+003
  1.03800E+004  1.15152E+004  1.28950E+004  1.45753E+004  1.66275E+004  1.91431E+004
  2.22403E+004  2.60716E+004  3.08356E+004  3.67916E+004  4.42802E+004  5.37505E+004
  6.57988E+004  8.12196E+004  1.01078E+005  1.26809E+005  1.60358E+005  2.04372E+005
  2.62480E+005  3.39675E+005  4.42878E+005  5.81725E+005  7.69720E+005  1.02589E+006
  1.37723E+006  1.86224E+006  2.53620E+006  3.47901E+006  4.80689E+006  6.69007E+006
  9.37961E+006  1.32483E+007  1.88539E+007  2.70363E+007  3.90707E+007  5.69060E+007
  8.35446E+007  1.23645E+008  1.84494E+008  2.77571E+008  4.21107E+008  6.44277E+008
  9.94139E+008  1.54720E+009  2.42880E+009  3.84581E+009  6.14327E+009  9.89965E+009
  1.60936E+010  2.63957E+010  4.36777E+010  7.29194E+010  1.22821E+011  2.08735E+011
  3.57928E+011  6.19269E+011  1.08106E+012  1.90931E+012  3.39226E+012  6.08161E+012
  9.99000E+002  9.99000E+002  9.99000E+002  9.99000E+002  9.99000E+002  9.99000E+002
  9.99000E+002  9.99000E+002  9.99000E+002  9.99000E+002  9.99000E+002  9.99000E+002
  9.99000E+002  9.99000E+002  9.99000E+002  9.99000E+002
  2.51685E+005  2.08968E+005  1.74578E+005  1.46551E+005  1.23410E+005  1.04060E+005
  8.77097E+004  7.38029E+004  6.19560E+004  5.18939E+004  4.34007E+004  3.62888E+004
  3.03831E+004  2.55162E+004  2.15294E+004  1.82765E+004  1.56276E+004  1.34711E+004
  1.17138E+004  1.02793E+004  9.10601E+003  8.14481E+003  7.35657E+003  6.71039E+003
  6.18186E+003  5.75177E+003  5.40509E+003  5.13008E+003  4.91774E+003  4.76129E+003
  4.65583E+003  4.59811E+003  4.58630E+003  4.61998E+003  4.70006E+003  4.82882E+003
  5.01004E+003  5.24917E+003  5.55359E+003  5.93302E+003  6.39995E+003  6.97039E+003
  7.66471E+003  8.50880E+003  9.53565E+003  1.07873E+004  1.23177E+004  1.41959E+004
  1.65114E+004  1.93801E+004  2.29529E+004  2.74276E+004  3.30647E+004  4.02089E+004
  4.93185E+004  6.10067E+004  7.60981E+004  9.57070E+004  1.21348E+005  1.55092E+005
  1.99784E+005  2.59352E+005  3.39259E+005  4.47135E+005  5.93706E+005  7.94132E+005
  1.06997E+006  1.45206E+006  1.98479E+006  2.73244E+006  3.78875E+006  5.29121E+006
  7.44296E+006  1.05461E+007  1.50530E+007  2.16462E+007  3.13622E+007  4.57874E+007
  6.73671E+007  9.98991E+007  1.49326E+008  2.25018E+008  3.41862E+008  5.23696E+008
  8.08982E+008  1.26028E+009  1.98012E+009  3.13790E+009  5.01566E+009  8.08740E+009
  1.31553E+010  2.15853E+010  3.57326E+010  5.96773E+010  1.00554E+011  1.70930E+011
  2.93181E+011  5.07369E+011  8.85909E+011  1.56076E+012  2.78260E+012  4.98903E+012
  9.99000E+002  9.99000E+002  9.99000E+002  9.99000E+002  9.99000E+002  9.99000E+002
  9.99000E+002  9.99000E+002  9.99000E+002  9.99000E+002  9.99000E+002  9.99000E+002
  9.99000E+002  9.99000E+002  9.99000E+002  9.99000E+002
  1.86530E+005  1.54881E+005  1.29415E+005  1.08673E+005  9.15561E+004  7.72480E+004
  6.51573E+004  5.48691E+004  4.60973E+004  3.86384E+004  3.23340E+004  2.70475E+004
  2.26517E+004  1.90247E+004  1.60509E+004  1.36229E+004  1.16450E+004  1.00345E+004
  8.72208E+003  7.65088E+003  6.77494E+003  6.05748E+003  5.46928E+003  4.98721E+003
  4.59302E+003  4.27235E+003  4.01392E+003  3.80898E+003  3.65079E+003  3.53429E+003
  3.45581E+003  3.41292E+003  3.40428E+003  3.42957E+003  3.48947E+003  3.58571E+003
  3.72114E+003  3.89985E+003  4.12741E+003  4.41110E+003  4.76037E+003  5.18726E+003
  5.70715E+003  6.33959E+003  7.10953E+003  8.04882E+003  9.19830E+003  1.06106E+004
  1.23536E+004  1.45158E+004  1.72124E+004  2.05950E+004  2.48635E+004  3.02830E+004
  3.72074E+004  4.61110E+004  5.76339E+004  7.26436E+004  9.23232E+004  1.18295E+005
  1.52794E+005  1.98921E+005  2.60998E+005  3.45083E+005  4.59719E+005  6.17020E+005
  8.34267E+005  1.13625E+006  1.55877E+006  2.15378E+006  2.99724E+006  4.20083E+006
  5.92988E+006  8.43072E+006  1.20729E+007  1.74144E+007  2.53045E+007  3.70438E+007
  5.46394E+007  8.12117E+007  1.21647E+008  1.83656E+008  2.79498E+008  4.28812E+008
  6.63309E+008  1.03458E+009  1.62725E+009  2.58117E+009  4.12910E+009  6.66276E+009
  1.08445E+010  1.78045E+010  2.94887E+010  4.92711E+010  8.30527E+010  1.41223E+011
  2.42302E+011  4.19436E+011  7.32555E+011  1.29088E+012  2.30369E+012  4.13069E+012
  7.47370E+012  9.99000E+002  9.99000E+002  9.99000E+002  9.99000E+002  9.99000E+002
  9.99000E+002  9.99000E+002  9.99000E+002  9.99000E+002  9.99000E+002  9.99000E+002
  9.99000E+002  9.99000E+002  9.99000E+002  9.99000E+002
  1.39511E+005  1.15845E+005  9.68132E+004  8.13206E+004  6.85426E+004  5.78652E+004
  4.88428E+004  4.11623E+004  3.46083E+004  2.90289E+004  2.43070E+004  2.03418E+004
  1.70403E+004  1.43130E+004  1.20746E+004  1.02459E+004  8.75557E+003  7.54184E+003
  6.55276E+003  5.74556E+003  5.08563E+003  4.54522E+003  4.10230E+003  3.73940E+003
  3.44273E+003  3.20146E+003  3.00707E+003  2.85295E+003  2.73402E+003  2.64647E+003
  2.58752E+003  2.55535E+003  2.54893E+003  2.56805E+003  2.61322E+003  2.68574E+003
  2.78779E+003  2.92245E+003  3.09395E+003  3.30783E+003  3.57122E+003  3.89329E+003
  4.28572E+003  4.76338E+003  5.34525E+003  6.05562E+003  6.92566E+003  7.99553E+003
  9.31728E+003  1.09586E+004  1.30082E+004  1.55825E+004  1.88356E+004  2.29725E+004
  2.82672E+004  3.50882E+004  4.39337E+004  5.54812E+004  7.06575E+004  9.07367E+004
  1.17481E+005  1.53342E+005  2.01748E+005  2.67522E+005  3.57486E+005  4.81349E+005
  6.53002E+005  8.92443E+005  1.22863E+006  1.70373E+006  2.37957E+006  3.34728E+006
  4.74209E+006  6.76598E+006  9.72253E+006  1.40712E+007  2.05119E+007  3.01187E+007
  4.45511E+007  6.63920E+007  9.96906E+007  1.50842E+008  2.30023E+008  3.53549E+008
  5.47780E+008  8.55635E+008  1.34753E+009  2.13992E+009  3.42692E+009  5.53427E+009
  9.01482E+009  1.48119E+010  2.45454E+010  4.10335E+010  6.92001E+010  1.17730E+011
  2.02032E+011  3.49844E+011  6.11191E+011  1.07730E+012  1.92489E+012  3.45175E+012
  6.24575E+012  9.99000E+002  9.99000E+002  9.99000E+002  9.99000E+002  9.99000E+002
  9.99000E+002  9.99000E+002  9.99000E+002  9.99000E+002  9.99000E+002  9.99000E+002
  9.99000E+002  9.99000E+002  9.99000E+002  9.99000E+002
  1.05304E+005  8.74434E+004  7.30881E+004  6.14093E+004  5.17821E+004  4.37408E+004
  3.69463E+004  3.11600E+004  2.62185E+004  2.20071E+004  1.84382E+004  1.54373E+004
  1.29352E+004  1.08658E+004  9.16569E+003  7.77578E+003  6.64256E+003  5.71951E+003
  4.96729E+003  4.35346E+003  3.85172E+003  3.44097E+003  3.10440E+003  2.82871E+003
  2.60340E+003  2.42021E+003  2.27266E+003  2.15571E+003  2.06549E+003  1.99908E+003
  1.95439E+003  1.93002E+003  1.92520E+003  1.93976E+003  1.97410E+003  2.02921E+003
  2.10675E+003  2.20909E+003  2.33944E+003  2.50204E+003  2.70235E+003  2.94738E+003
  3.24607E+003  3.60981E+003  4.05317E+003  4.59477E+003  5.25856E+003  6.07545E+003
  7.08552E+003  8.34099E+003  9.91031E+003  1.18836E+004  1.43804E+004  1.75598E+004
  2.16349E+004  2.68933E+004  3.37244E+004  4.26594E+004  5.44264E+004  7.00298E+004
  9.08627E+004  1.18869E+005  1.56776E+005  2.08433E+005  2.79303E+005  3.77187E+005
  5.13284E+005  7.03771E+005  9.72148E+005  1.35276E+006  1.89608E+006  2.67679E+006
  3.80599E+006  5.45006E+006  7.85972E+006  1.14152E+007  1.66972E+007  2.45981E+007
  3.64993E+007  5.45537E+007  8.21414E+007  1.24607E+008  1.90463E+008  2.93372E+008
  4.55425E+008  7.12618E+008  1.12405E+009  1.78750E+009  2.86607E+009  4.63353E+009
  7.55488E+009  1.24230E+010  2.06031E+010  3.44655E+010  5.81569E+010  9.89924E+010
  1.69982E+011  2.94379E+011  5.14474E+011  9.07110E+011  1.61364E+012  2.91117E+012
  5.26797E+012  9.99000E+002  9.99000E+002  9.99000E+002  9.99000E+002  9.99000E+002
  9.99000E+002  9.99000E+002  9.99000E+002  9.99000E+002  9.99000E+002  9.99000E+002
  9.99000E+002  9.99000E+002  9.99000E+002  9.99000E+002
  8.02171E+004  6.66124E+004  5.56840E+004  4.67984E+004  3.94781E+004  3.33661E+004
  2.82022E+004  2.38031E+004  2.00433E+004  1.68354E+004  1.41136E+004  1.18217E+004
  9.90826E+003  8.32376E+003  7.02077E+003  5.95472E+003  5.08517E+003  4.37674E+003
  3.79941E+003  3.32835E+003  2.94339E+003  2.62832E+003  2.37022E+003  2.15888E+003
  1.98620E+003  1.84585E+003  1.73283E+003  1.64327E+003  1.57419E+003  1.52336E+003
  1.48917E+003  1.47053E+003  1.46687E+003  1.47805E+003  1.50437E+003  1.54662E+003
  1.60605E+003  1.68449E+003  1.78442E+003  1.90911E+003  2.06276E+003  2.25078E+003
  2.48006E+003  2.75941E+003  3.10007E+003  3.51645E+003  4.02709E+003  4.65594E+003
  5.43407E+003  6.40204E+003  7.61306E+003  9.13733E+003  1.10680E+004  1.35293E+004
  1.66881E+004  2.07697E+004  2.60802E+004  3.30375E+004  4.22164E+004  5.44117E+004
  7.07286E+004  9.27136E+004  1.22543E+005  1.63299E+005  2.19368E+005  2.97036E+005
  4.05356E+005  5.57451E+005  7.72448E+005  1.07839E+006  1.51665E+006  2.14861E+006
  3.06589E+006  4.40611E+006  6.37726E+006  9.29562E+006  1.36453E+007  2.01721E+007
  3.00329E+007  4.50338E+007  6.80153E+007  1.03475E+008  1.58588E+008  2.44881E+008
  3.81012E+008  5.97410E+008  9.44078E+008  1.50381E+009  2.41480E+009  3.90942E+009
  6.38112E+009  1.05039E+010  1.74376E+010  2.91911E+010  4.92913E+010  8.39531E+010
  1.44235E+011  2.49974E+011  4.36872E+011  7.70575E+011  1.37122E+012  2.47804E+012
  4.48451E+012  9.99000E+002  9.99000E+002  9.99000E+002  9.99000E+002  9.99000E+002
  9.99000E+002  9.99000E+002  9.99000E+002  9.99000E+002  9.99000E+002  9.99000E+002
  9.99000E+002  9.99000E+002  9.99000E+002  9.99000E+002
  6.16711E+004  5.12120E+004  4.28150E+004  3.59917E+004  3.03737E+004  2.56852E+004
  2.17244E+004  1.83492E+004  1.54623E+004  1.29965E+004  1.09017E+004  9.13547E+003
  7.65885E+003  6.43458E+003  5.42679E+003  4.60166E+003  3.92831E+003  3.37960E+003
  2.93242E+003  2.56760E+003  2.26952E+003  2.02562E+003  1.82589E+003  1.66238E+003
  1.52884E+003  1.42032E+003  1.33295E+003  1.26374E+003  1.21037E+003  1.17111E+003
  1.14470E+003  1.13032E+003  1.12751E+003  1.13616E+003  1.15652E+003  1.18918E+003
  1.23513E+003  1.29578E+003  1.37307E+003  1.46952E+003  1.58842E+003  1.73395E+003
  1.91149E+003  2.12789E+003  2.39191E+003  2.71477E+003  3.11095E+003  3.59913E+003
  4.20360E+003  4.95609E+003  5.89825E+003  7.08513E+003  8.58982E+003  1.05100E+004
  1.29771E+004  1.61686E+004  2.03264E+004  2.57813E+004  3.29892E+004  4.25817E+004
  5.54395E+004  7.27981E+004  9.64008E+004  1.28723E+005  1.73300E+005  2.35211E+005
  3.21798E+005  4.43737E+005  6.16639E+005  8.63478E+005  1.21825E+006  1.73157E+006
  2.47926E+006  3.57556E+006  5.19366E+006  7.59773E+006  1.11933E+007  1.66067E+007
  2.48119E+007  3.73332E+007  5.65721E+007  8.63389E+007  1.32721E+008  2.05514E+008
  3.20593E+008  5.03880E+008  7.98014E+008  1.27367E+009  2.04887E+009  3.32228E+009
  5.43039E+009  8.95000E+009  1.48737E+010  2.49250E+010  4.21243E+010  7.17994E+010
  1.23436E+011  2.14049E+011  3.74186E+011  6.60313E+011  1.17549E+012  2.11108E+012
  3.85300E+012  7.03629E+012  9.99000E+002  9.99000E+002  9.99000E+002  9.99000E+002
  9.99000E+002  9.99000E+002  9.99000E+002  9.99000E+002  9.99000E+002  9.99000E+002
  9.99000E+002  9.99000E+002  9.99000E+002  9.99000E+002
  4.78521E+004  3.97362E+004  3.32241E+004  2.79356E+004  2.35840E+004  1.99540E+004
  1.68880E+004  1.42745E+004  1.20374E+004  1.01248E+004  8.49779E+003  7.12416E+003
  5.97425E+003  5.01967E+003  4.23307E+003  3.58854E+003  3.06231E+003  2.63339E+003
  2.28383E+003  1.99869E+003  1.76575E+003  1.57521E+003  1.41921E+003  1.29156E+003
  1.18732E+003  1.10264E+003  1.03449E+003  9.80513E+002  9.38901E+002  9.08296E+002
  8.87718E+002  8.76516E+002  8.74333E+002  8.81087E+002  8.96968E+002  9.22445E+002
  9.58288E+002  1.00561E+003  1.06592E+003  1.14119E+003  1.23401E+003  1.34766E+003
  1.48635E+003  1.65547E+003  1.86189E+003  2.11443E+003  2.42448E+003  2.80675E+003
  3.28036E+003  3.87032E+003  4.60952E+003  5.54140E+003  6.72377E+003  8.23398E+003
  1.01761E+004  1.26912E+004  1.59713E+004  2.02800E+004  2.59808E+004  3.35786E+004
  4.37787E+004  5.75726E+004  7.63630E+004  1.02147E+005  1.37783E+005  1.87393E+005
  2.56949E+005  3.55165E+005  4.94826E+005  6.94803E+005  9.83122E+005  1.40166E+006
  2.01333E+006  2.91328E+006  4.24624E+006  6.23369E+006  9.21665E+006  1.37235E+007
  2.05781E+007  3.10733E+007  4.72511E+007  7.23582E+007  1.11593E+008  1.73333E+008
  2.71182E+008  4.27380E+008  6.78562E+008  1.08551E+009  1.74986E+009  2.84281E+009
  4.65493E+009  7.68277E+009  1.27847E+010  2.14523E+010  3.62893E+010  6.19124E+010
  1.06521E+011  1.84848E+011  3.23538E+011  5.70687E+011  1.01644E+012  1.82625E+012
  3.34116E+012  6.10195E+012  9.99000E+002  9.99000E+002  9.99000E+002  9.99000E+002
  9.99000E+002  9.99000E+002  9.99000E+002  9.99000E+002  9.99000E+002  9.99000E+002
  9.99000E+002  9.99000E+002  9.99000E+002  9.99000E+002
  3.74743E+004  3.11179E+004  2.60203E+004  2.18832E+004  1.84810E+004  1.56444E+004
  1.32490E+004  1.12066E+004  9.45725E+003  7.95995E+003  6.68472E+003  5.60665E+003
  4.70296E+003  3.95183E+003  3.33223E+003  2.82414E+003  2.40909E+003  2.07071E+003
  1.79493E+003  1.56999E+003  1.38627E+003  1.23603E+003  1.11308E+003  1.01248E+003
  9.30376E+002  8.63694E+002  8.10042E+002  7.67559E+002  7.34816E+002  7.10739E+002
  6.94554E+002  6.85747E+002  6.84036E+002  6.89356E+002  7.01857E+002  7.21909E+002
  7.50121E+002  7.87372E+002  8.34854E+002  8.94136E+002  9.67249E+002  1.05680E+003
  1.16612E+003  1.29947E+003  1.46230E+003  1.66161E+003  1.90641E+003  2.20839E+003
  2.58274E+003  3.04933E+003  3.63431E+003  4.37228E+003  5.30929E+003  6.50704E+003
  8.04865E+003  1.00468E+004  1.26553E+004  1.60854E+004  2.06290E+004  2.66918E+004
  3.48422E+004  4.58803E+004  6.09407E+004  8.16418E+004  1.10307E+005  1.50294E+005
  2.06481E+005  2.86008E+005  3.99379E+005  5.62153E+005  7.97509E+005  1.14019E+006
  1.64260E+006  2.38422E+006  3.48638E+006  5.13542E+006  7.61919E+006  1.13852E+007
  1.71332E+007  2.59648E+007  3.96247E+007  6.08944E+007  9.42375E+007  1.46865E+008
  2.30506E+008  3.64375E+008  5.80168E+008  9.30555E+008  1.50370E+009  2.44830E+009
  4.01700E+009  6.64163E+009  1.10699E+010  1.85995E+010  3.15074E+010  5.38125E+010
  9.26809E+010  1.60961E+011  2.81939E+011  4.98087E+011  8.86399E+011  1.59346E+012
  2.92423E+012  5.34081E+012  9.99000E+002  9.99000E+002  9.99000E+002  9.99000E+002
  9.99000E+002  9.99000E+002  9.99000E+002  9.99000E+002  9.99000E+002  9.99000E+002
  9.99000E+002  9.99000E+002  9.99000E+002  9.99000E+002
  2.96204E+004  2.45954E+004  2.05677E+004  1.73009E+004  1.46162E+004  1.23790E+004
  1.04901E+004  8.87928E+003  7.49860E+003  6.31565E+003  5.30692E+003  4.45303E+003
  3.73630E+003  3.13984E+003  2.64728E+003  2.24304E+003  1.91265E+003  1.64322E+003
  1.42361E+003  1.24451E+003  1.09827E+003  9.78712E+002  8.80894E+002  8.00897E+002
  7.35620E+002  6.82623E+002  6.39995E+002  6.06250E+002  5.80248E+002  5.61132E+002
  5.48285E+002  5.41297E+002  5.39943E+002  5.44172E+002  5.54101E+002  5.70028E+002
  5.92437E+002  6.22029E+002  6.59754E+002  7.06865E+002  7.64983E+002  8.36188E+002
  9.23141E+002  1.02924E+003  1.15886E+003  1.31757E+003  1.51261E+003  1.75331E+003
  2.05185E+003  2.42416E+003  2.89122E+003  3.48078E+003  4.22987E+003  5.18805E+003
  6.42224E+003  8.02323E+003  1.01150E+004  1.28682E+004  1.65187E+004  2.13950E+004
  2.79580E+004  3.68574E+004  4.90164E+004  6.57544E+004  8.89694E+004  1.21410E+005
  1.67081E+005  2.31857E+005  3.24408E+005  4.57607E+005  6.50699E+005  9.32616E+005
  1.34714E+006  1.96091E+006  2.87599E+006  4.24966E+006  6.32576E+006  9.48460E+006
  1.43230E+007  2.17834E+007  3.33633E+007  5.14568E+007  7.99168E+007  1.24984E+008
  1.96832E+008  3.12164E+008  4.98587E+008  8.02054E+008  1.29961E+009  2.12135E+009
  3.48864E+009  5.78089E+009  9.65209E+009  1.62448E+010  2.75584E+010  4.71361E+010
  8.12734E+010  1.41309E+011  2.47737E+011  4.37989E+011  7.79407E+011  1.40207E+012
  2.54399E+012  4.71803E+012  9.99000E+002  9.99000E+002  9.99000E+002  9.99000E+002
  9.99000E+002  9.99000E+002  9.99000E+002  9.99000E+002  9.99000E+002  9.99000E+002
  9.99000E+002  9.99000E+002  9.99000E+002  9.99000E+002
  2.36312E+004  1.96214E+004  1.64091E+004  1.38054E+004  1.16670E+004  9.88591E+003
  8.38261E+003  7.10037E+003  6.00060E+003  5.05736E+003  4.25206E+003  3.56949E+003
  2.99581E+003  2.51778E+003  2.12260E+003  1.79799E+003  1.53255E+003  1.31601E+003
  1.13951E+003  9.95582E+002  8.78083E+002  7.82049E+002  7.03505E+002  6.39293E+002
  5.86914E+002  5.44402E+002  5.10219E+002  4.83167E+002  4.62327E+002  4.47010E+002
  4.36718E+002  4.31123E+002  4.30041E+002  4.33433E+002  4.41394E+002  4.54161E+002
  4.72124E+002  4.95849E+002  5.26099E+002  5.63884E+002  6.10507E+002  6.67646E+002
  7.37445E+002  8.22647E+002  9.26766E+002  1.05432E+003  1.21113E+003  1.40474E+003
  1.64500E+003  1.94479E+003  2.32107E+003  2.79632E+003  3.40053E+003  4.17390E+003
  5.17071E+003  6.46471E+003  8.15670E+003  1.03855E+004  1.33432E+004  1.72979E+004
  2.26258E+004  2.98583E+004  3.97516E+004  5.33880E+004  7.23276E+004  9.88340E+004
  1.36213E+005  1.89322E+005  2.65352E+005  3.75007E+005  5.34330E+005  7.67516E+005
  1.11129E+006  1.62172E+006  2.38499E+006  3.53434E+006  5.27705E+006  7.93754E+006
  1.20267E+007  1.83540E+007  2.82099E+007  4.36645E+007  6.80590E+007  1.06821E+008
  1.68825E+008  2.68674E+008  4.30561E+008  6.94840E+008  1.12929E+009  1.84857E+009
  3.04804E+009  5.06297E+009  8.47208E+009  1.42862E+010  2.42790E+010  4.15864E+010
  7.18202E+010  1.25012E+011  2.19427E+011  3.88301E+011  6.92992E+011  1.24376E+012
  2.25840E+012  4.20659E+012  9.99000E+002  9.99000E+002  9.99000E+002  9.99000E+002
  9.99000E+002  9.99000E+002  9.99000E+002  9.99000E+002  9.99000E+002  9.99000E+002
  9.99000E+002  9.99000E+002  9.99000E+002  9.99000E+002
  1.90297E+004  1.57998E+004  1.32137E+004  1.11189E+004  9.39956E+003  7.96840E+003
  6.76078E+003  5.73060E+003  4.84645E+003  4.08738E+003  3.43852E+003  2.88784E+003
  2.42441E+003  2.03775E+003  1.71775E+003  1.45467E+003  1.23940E+003  1.06375E+003
  9.20563E+002  8.03809E+002  7.08517E+002  6.30657E+002  5.66998E+002  5.14973E+002
  4.72551E+002  4.38132E+002  4.10465E+002  3.88576E+002  3.71718E+002  3.59331E+002
  3.51011E+002  3.46489E+002  3.45618E+002  3.48364E+002  3.54806E+002  3.65136E+002
  3.79670E+002  3.98868E+002  4.23351E+002  4.53938E+002  4.91689E+002  5.37968E+002
  5.94519E+002  6.63574E+002  7.47992E+002  8.51452E+002  9.78698E+002  1.13588E+003
  1.33103E+003  1.57465E+003  1.88058E+003  2.26721E+003  2.75902E+003  3.38891E+003
  4.20130E+003  5.25658E+003  6.63740E+003  8.45761E+003  1.08751E+004  1.41101E+004
  1.84722E+004  2.43995E+004  3.25157E+004  4.37151E+004  5.92889E+004  8.11134E+004
  1.11934E+005  1.55793E+005  2.18687E+005  3.09563E+005  4.41866E+005  6.35926E+005
  9.22684E+005  1.34954E+006  1.98954E+006  2.95603E+006  4.42589E+006  6.67693E+006
  1.01482E+007  1.55376E+007  2.39619E+007  3.72183E+007  5.82174E+007  9.17025E+007
  1.45452E+008  2.32302E+008  3.73574E+008  6.04921E+008  9.86355E+008  1.61959E+009
  2.67822E+009  4.46067E+009  7.48260E+009  1.26467E+010  2.15337E+010  3.69504E+010
  6.39000E+010  1.11427E+011  1.95780E+011  3.46885E+011  6.19513E+011  1.11663E+012
  2.02107E+012  3.78544E+012  6.97725E+012  9.99000E+002  9.99000E+002  9.99000E+002
  9.99000E+002  9.99000E+002  9.99000E+002  9.99000E+002  9.99000E+002  9.99000E+002
  9.99000E+002  9.99000E+002  9.99000E+002  9.99000E+002
  1.54682E+004  1.28419E+004  1.07404E+004  9.03906E+003  7.64364E+003  6.48280E+003
  5.50362E+003  4.66822E+003  3.95081E+003  3.33426E+003  2.80659E+003  2.35819E+003
  1.98032E+003  1.66467E+003  1.40313E+003  1.18791E+003  1.01171E+003  8.67880E+002
  7.50623E+002  6.55021E+002  5.77009E+002  5.13288E+002  4.61207E+002  4.18660E+002
  3.83979E+002  3.55851E+002  3.33248E+002  3.15372E+002  3.01608E+002  2.91497E+002
  2.84708E+002  2.81020E+002  2.80313E+002  2.82559E+002  2.87821E+002  2.96257E+002
  3.08129E+002  3.23810E+002  3.43811E+002  3.68804E+002  3.99660E+002  4.37496E+002
  4.83745E+002  5.40240E+002  6.09330E+002  6.94038E+002  7.98266E+002  9.27076E+002
  1.08707E+003  1.28690E+003  1.53797E+003  1.85544E+003  2.25949E+003  2.77728E+003
  3.44549E+003  4.31402E+003  5.45123E+003  6.95132E+003  8.94503E+003  1.16150E+004
  1.52182E+004  2.01184E+004  2.68343E+004  3.61107E+004  4.90240E+004  6.71409E+004
  9.27572E+004  1.29261E+005  1.81683E+005  2.57551E+005  3.68197E+005  5.30799E+005
  7.71568E+005  1.13076E+006  1.67062E+006  2.48798E+006  3.73446E+006  5.64899E+006
  8.61040E+006  1.32231E+007  2.04572E+007  3.18799E+007  5.00375E+007  7.90939E+007
  1.25899E+008  2.01792E+008  3.25664E+008  5.29184E+008  8.65797E+008  1.42628E+009
  2.36587E+009  3.95190E+009  6.64792E+009  1.12618E+010  1.92200E+010  3.30368E+010
  5.72281E+010  9.98913E+010  1.75853E+011  3.11758E+011  5.57362E+011  1.00395E+012
  1.82271E+012  3.34409E+012  6.33733E+012  9.99000E+002  9.99000E+002  9.99000E+002
  9.99000E+002  9.99000E+002  9.99000E+002  9.99000E+002  9.99000E+002  9.99000E+002
  9.99000E+002  9.99000E+002  9.99000E+002  9.99000E+002
  1.26918E+004  1.05362E+004  8.81213E+003  7.41733E+003  6.27408E+003  5.32362E+003
  4.52220E+003  3.83841E+003  3.25086E+003  2.74541E+003  2.31229E+003  1.94375E+003
  1.63279E+003  1.37269E+003  1.15693E+003  9.79217E+002  8.33626E+002  7.14741E+002
  6.17809E+002  5.38784E+002  4.74314E+002  4.21669E+002  3.78658E+002  3.43532E+002
  3.14912E+002  2.91709E+002  2.73069E+002  2.58333E+002  2.46990E+002  2.38660E+002
  2.33069E+002  2.30034E+002  2.29455E+002  2.31309E+002  2.35649E+002  2.42606E+002
  2.52394E+002  2.65325E+002  2.81821E+002  3.02438E+002  3.27897E+002  3.59125E+002
  3.97309E+002  4.43969E+002  5.01053E+002  5.71069E+002  6.57256E+002  7.63818E+002
  8.96237E+002  1.06171E+003  1.26972E+003  1.53287E+003  1.86797E+003  2.29764E+003
  2.85244E+003  3.57400E+003  4.51935E+003  5.76716E+003  7.42670E+003  9.65071E+003
  1.26543E+004  1.67422E+004  2.23495E+004  3.01014E+004  4.09028E+004  5.60724E+004
  7.75449E+004  1.08180E+005  1.52232E+005  2.16075E+005  3.09326E+005  4.46594E+005
  6.50220E+005  9.54600E+005  1.41305E+006  2.10875E+006  3.17233E+006  4.81027E+006
  7.35098E+006  1.13202E+007  1.75646E+007  2.74565E+007  4.32335E+007  6.85668E+007
  1.09516E+008  1.76144E+008  2.85266E+008  4.65153E+008  7.63630E+008  1.26214E+009
  2.10022E+009  3.51857E+009  5.93512E+009  1.00790E+010  1.72385E+010  2.96924E+010
  5.14863E+010  8.99648E+010  1.58343E+011  2.81113E+011  5.01701E+011  9.01019E+011
  1.63874E+012  3.04182E+012  5.80959E+012  9.99000E+002  9.99000E+002  9.99000E+002
  9.99000E+002  9.99000E+002  9.99000E+002  9.99000E+002  9.99000E+002  9.99000E+002
  9.99000E+002  9.99000E+002  9.99000E+002  9.99000E+002
  1.05124E+004  8.72617E+003  7.29839E+003  6.14399E+003  5.19845E+003  4.41287E+003
  3.75074E+003  3.18581E+003  2.70011E+003  2.28185E+003  1.92301E+003  1.61727E+003
  1.35897E+003  1.14263E+003  9.62967E+002  8.14844E+002  6.93408E+002  5.94209E+002
  5.13316E+002  4.47371E+002  3.93584E+002  3.49676E+002  3.13815E+002  2.84542E+002
  2.60699E+002  2.41376E+002  2.25860E+002  2.13597E+002  2.04161E+002  1.97235E+002
  1.92588E+002  1.90067E+002  1.89590E+002  1.91136E+002  1.94751E+002  2.00542E+002
  2.08691E+002  2.19457E+002  2.33192E+002  2.50363E+002  2.71572E+002  2.97594E+002
  3.29424E+002  3.68332E+002  4.15951E+002  4.74382E+002  5.46339E+002  6.35346E+002
  7.46003E+002  8.84346E+002  1.05834E+003  1.27857E+003  1.55917E+003  1.91915E+003
  2.38422E+003  2.98943E+003  3.78282E+003  4.83070E+003  6.22522E+003  8.09533E+003
  1.06227E+004  1.40650E+004  1.87904E+004  2.53284E+004  3.44464E+004  4.72634E+004
  6.54240E+004  9.13615E+004  1.28701E+005  1.82885E+005  2.62134E+005  3.78962E+005
  5.52543E+005  8.12462E+005  1.20468E+006  1.80109E+006  2.71489E+006  4.12548E+006
  6.31909E+006  9.75525E+006  1.51765E+007  2.37900E+007  3.75707E+007  5.97692E+007
  9.57678E+007  1.54533E+008  2.51088E+008  4.10763E+008  6.76510E+008  1.12160E+009
  1.87183E+009  3.14437E+009  5.31656E+009  9.04634E+009  1.54961E+010  2.67177E+010
  4.63265E+010  8.09128E+010  1.42191E+011  2.51887E+011  4.46384E+011  7.87854E+011
  1.35834E+012  2.22374E+012  3.55743E+012  6.28080E+012  9.99000E+002  9.99000E+002
  9.99000E+002  9.99000E+002  9.99000E+002  9.99000E+002  9.99000E+002  9.99000E+002
  9.99000E+002  9.99000E+002  9.99000E+002  9.99000E+002
  8.78995E+003  7.29576E+003  6.10202E+003  5.13747E+003  4.34799E+003  3.69251E+003
  3.14030E+003  2.66915E+003  2.26387E+003  1.91453E+003  1.61443E+003  1.35841E+003
  1.14183E+003  9.60200E+002  8.09179E+002  6.84547E+002  5.82295E+002  4.98732E+002
  4.30578E+002  3.75021E+002  3.29716E+002  2.92744E+002  2.62559E+002  2.37928E+002
  2.17876E+002  2.01631E+002  1.88592E+002  1.78291E+002  1.70368E+002  1.64555E+002
  1.60656E+002  1.58544E+002  1.58148E+002  1.59451E+002  1.62491E+002  1.67360E+002
  1.74210E+002  1.83260E+002  1.94809E+002  2.09249E+002  2.27089E+002  2.48985E+002
  2.75777E+002  3.08538E+002  3.48650E+002  3.97889E+002  4.58554E+002  5.33626E+002
  6.27003E+002  7.43799E+002  8.90769E+002  1.07689E+003  1.31415E+003  1.61869E+003
  2.01237E+003  2.52497E+003  3.19734E+003  4.08592E+003  5.26919E+003  6.85702E+003
  9.00434E+003  1.19311E+004  1.59516E+004  2.15188E+004  2.92890E+004  4.02210E+004
  5.57247E+004  7.78892E+004  1.09831E+005  1.56233E+005  2.24183E+005  3.24484E+005
  4.73721E+005  6.97528E+005  1.03581E+006  1.55113E+006  2.34219E+006  3.56584E+006
  5.47295E+006  8.46737E+006  1.32034E+007  2.07480E+007  3.28513E+007  5.24019E+007
  8.41957E+007  1.36242E+008  2.21991E+008  3.64159E+008  6.01321E+008  9.99335E+008
  1.67121E+009  2.81195E+009  4.75961E+009  8.10306E+009  1.38695E+010  2.38737E+010
  4.13070E+010  7.17085E+010  1.25074E+011  2.18174E+011  3.78933E+011  6.36624E+011
  1.01060E+012  1.53962E+012  2.27437E+012  3.26204E+012  3.99287E+012  4.93275E+012
  6.15033E+012  9.99000E+002  9.99000E+002  9.99000E+002  9.99000E+002  9.99000E+002
  9.99000E+002  9.99000E+002  9.99000E+002  9.99000E+002
  7.41992E+003  6.15802E+003  5.15039E+003  4.33674E+003  3.67125E+003  3.11909E+003
  2.65417E+003  2.25752E+003  1.91617E+003  1.62163E+003  1.36830E+003  1.15189E+003
  9.68570E+002  8.14640E+002  6.86493E+002  5.80629E+002  4.93709E+002  4.22641E+002
  3.64668E+002  3.17412E+002  2.78883E+002  2.47450E+002  2.21798E+002  2.00875E+002
  1.83848E+002  1.70061E+002  1.58999E+002  1.50264E+002  1.43548E+002  1.38623E+002
  1.35322E+002  1.33536E+002  1.33205E+002  1.34315E+002  1.36898E+002  1.41032E+002
  1.46848E+002  1.54531E+002  1.64337E+002  1.76600E+002  1.91755E+002  2.10361E+002
  2.33135E+002  2.60994E+002  2.95117E+002  3.37023E+002  3.88675E+002  4.52624E+002
  5.32204E+002  6.31791E+002  7.57170E+002  9.16028E+002  1.11865E+003  1.37887E+003
  1.71544E+003  2.15394E+003  2.72945E+003  3.49048E+003  4.50452E+003  5.86615E+003
  7.70877E+003  1.02219E+004  1.36768E+004  1.84642E+004  2.51513E+004  3.45671E+004
  4.79320E+004  6.70559E+004  9.46423E+004  1.34758E+005  1.93567E+005  2.80475E+005
  4.09945E+005  6.04367E+005  8.98653E+005  1.34762E+006  2.03796E+006  3.10766E+006
  4.77786E+006  7.40533E+006  1.15693E+007  1.82162E+007  2.89015E+007  4.61970E+007
  7.43787E+007  1.20595E+008  1.96853E+008  3.23428E+008  5.34693E+008  8.89170E+008
  1.48686E+009  2.49920E+009  4.22077E+009  7.15938E+009  1.21890E+010  2.08229E+010
  3.56679E+010  6.11571E+010  1.04543E+011  1.77268E+011  2.92156E+011  4.61895E+011
  6.94916E+011  9.81567E+011  1.30178E+012  1.65059E+012  2.09262E+012  2.58545E+012
  3.22396E+012  4.05740E+012  5.15359E+012  6.60654E+012  9.99000E+002  9.99000E+002
  9.99000E+002  9.99000E+002  9.99000E+002  9.99000E+002
  6.32351E+003  5.24751E+003  4.38879E+003  3.69582E+003  3.12944E+003  2.65987E+003
  2.26469E+003  1.92760E+003  1.63737E+003  1.38671E+003  1.17083E+003  9.86162E+002
  8.29526E+002  6.97831E+002  5.88059E+002  4.97277E+002  4.22680E+002  3.61657E+002
  3.11867E+002  2.71281E+002  2.38197E+002  2.11215E+002  1.89203E+002  1.71258E+002
  1.56661E+002  1.44846E+002  1.35372E+002  1.27894E+002  1.22148E+002  1.17936E+002
  1.15115E+002  1.13592E+002  1.13315E+002  1.14270E+002  1.16487E+002  1.20033E+002
  1.25020E+002  1.31608E+002  1.40017E+002  1.50536E+002  1.63539E+002  1.79509E+002
  1.99062E+002  2.22991E+002  2.52312E+002  2.88337E+002  3.32760E+002  3.87785E+002
  4.56292E+002  5.42067E+002  6.50113E+002  7.87082E+002  9.61880E+002  1.18650E+003
  1.47718E+003  1.85611E+003  2.35375E+003  3.01220E+003  3.89012E+003  5.06971E+003
  6.66706E+003  8.84716E+003  1.18463E+004  1.60052E+004  2.18187E+004  3.00107E+004
  4.16482E+004  5.83143E+004  8.23763E+004  1.17399E+005  1.68792E+005  2.44817E+005
  3.58193E+005  5.28636E+005  7.86924E+005  1.18145E+006  1.78882E+006  2.73115E+006
  4.20436E+006  6.52487E+006  1.02069E+007  1.60909E+007  2.55588E+007  4.08942E+007
  6.58893E+007  1.06869E+008  1.74418E+008  2.86311E+008  4.72460E+008  7.83281E+008
  1.30385E+009  2.17782E+009  3.64783E+009  6.12350E+009  1.02964E+010  1.73322E+010
  2.91695E+010  4.89587E+010  8.13914E+010  1.32277E+011  2.06495E+011  3.07295E+011
  4.30193E+011  5.62410E+011  7.05500E+011  8.77587E+011  1.07931E+012  1.34455E+012
  1.70519E+012  2.14624E+012  2.72639E+012  3.49542E+012  4.52286E+012  5.90643E+012
  9.99000E+002  9.99000E+002  9.99000E+002  9.99000E+002
  5.44105E+003  4.51471E+003  3.77580E+003  3.17990E+003  2.69321E+003  2.29002E+003
  1.95090E+003  1.66169E+003  1.41259E+003  1.19724E+003  1.01153E+003  8.52456E+002
  7.17346E+002  6.03599E+002  5.08668E+002  4.30073E+002  3.65434E+002  3.12529E+002
  2.69350E+002  2.34154E+002  2.05468E+002  1.82080E+002  1.63008E+002  1.47467E+002
  1.34831E+002  1.24610E+002  1.16418E+002  1.09954E+002  1.04991E+002  1.01355E+002
  9.89233E+001  9.76128E+001  9.73790E+001  9.82115E+001  1.00134E+002  1.03207E+002
  1.07526E+002  1.13233E+002  1.20518E+002  1.29633E+002  1.40904E+002  1.54750E+002
  1.71710E+002  1.92474E+002  2.17928E+002  2.49215E+002  2.87813E+002  3.35648E+002
  3.95233E+002  4.69876E+002  5.63948E+002  6.83270E+002  8.35632E+002  1.03153E+003
  1.28520E+003  1.61608E+003  2.05087E+003  2.62654E+003  3.39456E+003  4.42718E+003
  5.82641E+003  7.73742E+003  1.03682E+004  1.40188E+004  1.91256E+004  2.63271E+004
  3.65649E+004  5.12380E+004  7.24391E+004  1.03322E+005  1.48676E+005  2.15822E+005
  3.16037E+005  4.66811E+005  6.95467E+005  1.04498E+006  1.58339E+006  2.41918E+006
  3.72632E+006  5.78556E+006  9.05248E+006  1.42702E+007  2.26563E+007  3.62135E+007
  5.82464E+007  9.42186E+007  1.53175E+008  2.50094E+008  4.09770E+008  6.73230E+008
  1.10834E+009  1.82741E+009  3.01654E+009  4.98420E+009  8.23880E+009  1.36174E+010
  2.24490E+010  3.66640E+010  5.87755E+010  9.09126E+010  1.33960E+011  1.86215E+011
  2.45009E+011  3.09030E+011  3.81942E+011  4.70212E+011  5.80506E+011  7.19150E+011
  9.01019E+011  1.14552E+012  1.45533E+012  1.86605E+012  2.41483E+012  3.15392E+012
  4.15731E+012  5.53059E+012  9.99000E+002  9.99000E+002
  4.72712E+003  3.92186E+003  3.27986E+003  2.76244E+003  2.34017E+003  1.99060E+003
  1.69679E+003  1.44628E+003  1.23044E+003  1.04367E+003  8.82403E+002  7.44067E+002
  6.26409E+002  5.27223E+002  4.44339E+002  3.75639E+002  3.19088E+002  2.72773E+002
  2.34963E+002  2.04141E+002  1.79024E+002  1.58553E+002  1.41866E+002  1.28275E+002
  1.17231E+002  1.08302E+002  1.01149E+002  9.55096E+001  9.11817E+001  8.80140E+001
  8.58978E+001  8.47608E+001  8.45636E+001  8.52975E+001  8.69836E+001  8.96741E+001
  9.34549E+001  9.84496E+001  1.04826E+002  1.12806E+002  1.22677E+002  1.34807E+002
  1.49672E+002  1.67877E+002  1.90206E+002  2.17663E+002  2.51555E+002  2.93576E+002
  3.45948E+002  4.11589E+002  4.94363E+002  5.99413E+002  7.33629E+002  9.06299E+002
  1.13003E+003  1.42203E+003  1.80598E+003  2.31465E+003  2.99374E+003  3.90736E+003
  5.14618E+003  6.83922E+003  9.17149E+003  1.24101E+004  1.69434E+004  2.33404E+004
  3.24406E+004  4.54913E+004  6.43596E+004  9.18603E+004  1.32267E+005  1.92116E+005
  2.81472E+005  4.15940E+005  6.19880E+005  9.31567E+005  1.41152E+006  2.15596E+006
  3.31881E+006  5.14734E+006  8.04066E+006  1.26450E+007  2.00094E+007  3.18394E+007
  5.09085E+007  8.17253E+007  1.31611E+008  2.12443E+008  3.43481E+008  5.55980E+008
  9.00720E+008  1.46028E+009  2.36886E+009  3.84378E+009  6.23363E+009  1.00822E+010
  1.62036E+010  2.56516E+010  3.94110E+010  5.79069E+010  8.10183E+010  1.07276E+011
  1.36045E+011  1.68585E+011  2.07043E+011  2.54057E+011  3.13185E+011  3.88808E+011
  4.85821E+011  6.13209E+011  7.83844E+011  1.00518E+012  1.30095E+012  1.69932E+012
  2.24023E+012  2.98061E+012  4.00233E+012  5.42393E+012
  4.14689E+003  3.44004E+003  2.87678E+003  2.42311E+003  2.05314E+003  1.74711E+003
  1.49008E+003  1.27100E+003  1.08220E+003  9.18678E+002  7.77293E+002  6.55840E+002
  5.52397E+002  4.65077E+002  3.92013E+002  3.31382E+002  2.81425E+002  2.40484E+002
  2.07049E+002  1.79791E+002  1.57583E+002  1.39487E+002  1.24744E+002  1.12741E+002
  1.02993E+002  9.51167E+001  8.88114E+001  8.38435E+001  8.00339E+001  7.72483E+001
  7.53902E+001  7.43956E+001  7.42296E+001  7.48846E+001  7.63796E+001  7.87613E+001
  8.21061E+001  8.65241E+001  9.21650E+001  9.92259E+001  1.07962E+002  1.18703E+002
  1.31870E+002  1.48004E+002  1.67800E+002  1.92156E+002  2.22234E+002  2.59548E+002
  3.06076E+002  3.64426E+002  4.38047E+002  5.31537E+002  6.51053E+002  8.04906E+002
  1.00438E+003  1.26488E+003  1.60763E+003  2.06200E+003  2.66898E+003  3.48612E+003
  4.59479E+003  6.11090E+003  8.20066E+003  1.11041E+004  1.51706E+004  2.09116E+004
  2.90820E+004  4.08034E+004  5.77542E+004  8.24633E+004  1.18768E+005  1.72528E+005
  2.52754E+005  3.73388E+005  5.56129E+005  8.34947E+005  1.26329E+006  1.92564E+006
  2.95605E+006  4.56786E+006  7.10124E+006  1.10992E+007  1.74282E+007  2.74704E+007
  4.34268E+007  6.88005E+007  1.09164E+008  1.73387E+008  2.75590E+008  4.38273E+008
  6.97268E+008  1.10963E+009  1.76609E+009  2.81018E+009  4.46541E+009  7.06530E+009
  1.10611E+010  1.69466E+010  2.50306E+010  3.52800E+010  4.73196E+010  6.06502E+010
  7.53799E+010  9.23819E+010  1.12906E+011  1.38291E+011  1.70432E+011  2.11481E+011
  2.64523E+011  3.33469E+011  4.24407E+011  5.46336E+011  7.07180E+011  9.23851E+011
  1.21807E+012  1.62085E+012  2.17674E+012  2.95030E+012
  3.67355E+003  3.04697E+003  2.54794E+003  2.14624E+003  1.81890E+003  1.54836E+003
  1.32131E+003  1.12786E+003  9.61122E+002  8.16584E+002  6.91448E+002  5.83795E+002
  4.91974E+002  4.14359E+002  3.49330E+002  2.95299E+002  2.50737E+002  2.14191E+002
  1.84333E+002  1.59989E+002  1.40157E+002  1.24002E+002  1.10846E+002  1.00141E+002
  9.14521E+001  8.44364E+001  7.88239E+001  7.44052E+001  7.10198E+001  6.85473E+001
  6.69013E+001  6.60244E+001  6.58855E+001  6.64779E+001  6.78190E+001  6.99510E+001
  7.29427E+001  7.68936E+001  8.19382E+001  8.82541E+001  9.60712E+001  1.05686E+002
  1.17477E+002  1.31932E+002  1.49676E+002  1.71520E+002  1.98509E+002  2.32007E+002
  2.73802E+002  3.26245E+002  3.92452E+002  4.76576E+002  5.84183E+002  7.22790E+002
  9.02603E+002  1.13758E+003  1.44693E+003  1.85726E+003  2.40573E+003  3.14450E+003
  4.14736E+003  5.51941E+003  7.41138E+003  1.00409E+004  1.37246E+004  1.89259E+004
  2.63279E+004  3.69449E+004  5.22918E+004  7.46470E+004  1.07458E+005  1.55974E+005
  2.28229E+005  3.36593E+005  5.00192E+005  7.48725E+005  1.12847E+006  1.71171E+006
  2.61156E+006  4.00508E+006  6.16947E+006  9.53829E+006  1.47891E+007  2.29798E+007
  3.57617E+007  5.57121E+007  8.68534E+007  1.35464E+008  2.11352E+008  3.29867E+008
  5.15102E+008  8.04950E+008  1.25890E+009  1.96935E+009  3.07548E+009  4.77222E+009
  7.29169E+009  1.08241E+010  1.54260E+010  2.09828E+010  2.72472E+010  3.41240E+010
  4.18836E+010  5.09855E+010  6.21161E+010  7.59772E+010  9.35419E+010  1.16010E+011
  1.45124E+011  1.83041E+011  2.32832E+011  2.98929E+011  3.87882E+011  5.06790E+011
  6.68277E+011  8.89373E+011  1.19456E+012  1.61929E+012
  3.28633E+003  2.72542E+003  2.27890E+003  1.91969E+003  1.62720E+003  1.38568E+003
  1.18313E+003  1.01066E+003  8.61977E+002  7.32996E+002  6.21181E+002  5.24842E+002
  4.42551E+002  3.72895E+002  3.14456E+002  2.65840E+002  2.25699E+002  1.92755E+002
  1.65827E+002  1.43869E+002  1.25981E+002  1.11416E+002  9.95581E+001  8.99153E+001
  8.20938E+001  7.57825E+001  7.07375E+001  6.67691E+001  6.37319E+001  6.15168E+001
  6.00456E+001  5.92666E+001  5.91518E+001  5.96952E+001  6.09130E+001  6.28438E+001
  6.55505E+001  6.91236E+001  7.36859E+001  7.93991E+001  8.64726E+001  9.51757E+001
  1.05854E+002  1.18951E+002  1.35037E+002  1.54849E+002  1.79340E+002  2.09754E+002
  2.47722E+002  2.95390E+002  3.55602E+002  4.32152E+002  5.30127E+002  6.56398E+002
  8.20299E+002  1.03459E+003  1.31686E+003  1.69145E+003  2.19233E+003  2.86724E+003
  3.78364E+003  5.03758E+003  6.76670E+003  9.16954E+003  1.25344E+004  1.72826E+004
  2.40337E+004  3.37047E+004  4.76603E+004  6.79433E+004  9.76278E+004  1.41362E+005
  2.06203E+005  3.02911E+005  4.47930E+005  6.66459E+005  9.97158E+005  1.49938E+006
  2.26425E+006  3.43159E+006  5.21580E+006  7.94543E+006  1.21237E+007  1.85209E+007
  2.83163E+007  4.33155E+007  6.62891E+007  1.01503E+008  1.55559E+008  2.38726E+008
  3.67032E+008  5.65489E+008  8.72824E+008  1.34765E+009  2.07407E+009  3.15918E+009
  4.70863E+009  6.77815E+009  9.34963E+009  1.23255E+010  1.56007E+010  1.92214E+010
  2.33827E+010  2.83445E+010  3.44460E+010  4.20992E+010  5.17979E+010  6.42329E+010
  8.03121E+010  1.01310E+011  1.28875E+011  1.65463E+011  2.14355E+011  2.80514E+011
  3.69949E+011  4.92412E+011  6.61473E+011  8.96789E+011
  2.96907E+003  2.46195E+003  2.05844E+003  1.73403E+003  1.47007E+003  1.25230E+003
  1.06983E+003  9.14548E+002  7.80691E+002  6.64486E+002  5.63617E+002  4.76574E+002
  4.02112E+002  3.38994E+002  2.85966E+002  2.41795E+002  2.05283E+002  1.75292E+002
  1.50765E+002  1.30760E+002  1.14465E+002  1.01199E+002  9.04044E+001  8.16309E+001
  7.45190E+001  6.87847E+001  6.42046E+001  6.06054E+001  5.78541E+001  5.58509E+001
  5.45243E+001  5.38273E+001  5.37342E+001  5.42402E+001  5.53603E+001  5.71303E+001
  5.96083E+001  6.28779E+001  6.70524E+001  7.22807E+001  7.87558E+001  8.67257E+001
  9.65088E+001  1.08513E+002  1.23265E+002  1.41442E+002  1.63923E+002  1.91857E+002
  2.26744E+002  2.70567E+002  3.25951E+002  3.96396E+002  4.86601E+002  6.02907E+002
  7.53934E+002  9.51462E+002  1.21171E+003  1.55713E+003  2.01904E+003  2.64135E+003
  3.48609E+003  4.64137E+003  6.23318E+003  8.44276E+003  1.15324E+004  1.58837E+004
  2.20552E+004  3.08684E+004  4.35376E+004  6.18651E+004  8.85371E+004  1.27570E+005
  1.84986E+005  2.69831E+005  3.95720E+005  5.83149E+005  8.62987E+005  1.28172E+006
  1.90929E+006  2.85093E+006  4.26480E+006  6.38854E+006  9.57932E+006  1.43746E+007
  2.15853E+007  3.24411E+007  4.88172E+007  7.35920E+007  1.11209E+008  1.68554E+008
  2.56308E+008  3.90937E+008  5.97408E+008  9.12089E+008  1.38354E+009  2.06567E+009
  2.99875E+009  4.18960E+009  5.60537E+009  7.19144E+009  8.92668E+009  1.08706E+010
  1.31405E+010  1.58818E+010  1.92704E+010  2.35263E+010  2.89407E+010  3.58754E+010
  4.48514E+010  5.65666E+010  7.19761E+010  9.24087E+010  1.19722E+011  1.56523E+011
  2.06647E+011  2.75092E+011  3.69592E+011  5.01146E+011
  2.70912E+003  2.24606E+003  1.87777E+003  1.58186E+003  1.34127E+003  1.14295E+003
  9.76939E+002  8.35756E+002  7.14074E+002  6.08374E+002  5.16507E+002  4.37109E+002
  3.69081E+002  3.11333E+002  2.62749E+002  2.22225E+002  1.88688E+002  1.61114E+002
  1.38550E+002  1.20142E+002  1.05147E+002  9.29424E+001  8.30153E+001  7.49512E+001
  6.84187E+001  6.31554E+001  5.89554E+001  5.56582E+001  5.31411E+001  5.13121E+001
  5.01052E+001  4.94770E+001  4.94043E+001  4.98828E+001  5.09268E+001  5.25700E+001
  5.48669E+001  5.78954E+001  6.17613E+001  6.66035E+001  7.26018E+001  7.99875E+001
  8.90570E+001  1.00191E+002  1.13878E+002  1.30751E+002  1.51628E+002  1.77579E+002
  2.10004E+002  2.50748E+002  3.02258E+002  3.67795E+002  4.51733E+002  5.59975E+002
  7.00533E+002  8.84353E+002  1.12647E+003  1.44769E+003  1.87692E+003  2.45464E+003
  3.23780E+003  4.30700E+003  5.77696E+003  7.81181E+003  1.06475E+004  1.46250E+004
  2.02389E+004  2.82100E+004  3.95918E+004  5.59299E+004  7.94970E+004  1.13642E+005
  1.63309E+005  2.35801E+005  3.41912E+005  4.97597E+005  7.26427E+005  1.06321E+006
  1.55933E+006  2.29062E+006  3.36916E+006  4.96084E+006  7.31221E+006  1.07914E+007
  1.59518E+007  2.36305E+007  3.51028E+007  5.23224E+007  7.82952E+007  1.17652E+008
  1.77497E+008  2.68598E+008  4.06780E+008  6.13845E+008  9.16056E+008  1.33741E+009
  1.88913E+009  2.56386E+009  3.33700E+009  4.18494E+009  5.11843E+009  6.18173E+009
  7.43989E+009  8.97174E+009  1.08735E+010  1.32644E+010  1.63077E+010  2.02141E+010
  2.52758E+010  3.18770E+010  4.05630E+010  5.20719E+010  6.74689E+010  8.82166E+010
  1.16402E+011  1.55071E+011  2.08372E+011  2.82582E+011
  2.49651E+003  2.06947E+003  1.72997E+003  1.45735E+003  1.23587E+003  1.05347E+003
  9.00924E+002  7.71301E+002  6.59614E+002  5.62549E+002  4.78085E+002  4.04969E+002
  3.42223E+002  2.88879E+002  2.43936E+002  2.06396E+002  1.75289E+002  1.49686E+002
  1.28721E+002  1.11611E+002  9.76716E+001  8.63281E+001  7.71046E+001  6.96158E+001
  6.35532E+001  5.86722E+001  5.47806E+001  5.17289E+001  4.94026E+001  4.77159E+001
  4.66076E+001  4.60374E+001  4.59838E+001  4.64435E+001  4.74301E+001  4.89757E+001
  5.11318E+001  5.39723E+001  5.75968E+001  6.21364E+001  6.77608E+001  7.46876E+001
  8.31960E+001  9.36443E+001  1.06493E+002  1.22336E+002  1.41945E+002  1.66323E+002
  1.96788E+002  2.35071E+002  2.83468E+002  3.45035E+002  4.23866E+002  5.25475E+002
  6.57331E+002  8.29607E+002  1.05624E+003  1.35642E+003  1.75674E+003  2.29418E+003
  3.02052E+003  4.00851E+003  5.36092E+003  7.22351E+003  9.80391E+003  1.33989E+004
  1.84344E+004  2.55233E+004  3.55499E+004  4.97933E+004  7.01064E+004  9.91760E+004
  1.40901E+005  2.00939E+005  2.87497E+005  4.12484E+005  5.93173E+005  8.54646E+005
  1.23338E+006  1.78256E+006  2.58007E+006  3.74051E+006  5.43358E+006  7.91226E+006
  1.15563E+007  1.69399E+007  2.49356E+007  3.68763E+007  5.48009E+007  8.18218E+007
  1.22644E+008  1.84214E+008  2.76303E+008  4.11349E+008  6.02333E+008  8.58175E+008
  1.17944E+009  1.55735E+009  1.97808E+009  2.43699E+009  2.94794E+009  3.53894E+009
  4.24533E+009  5.11049E+009  6.18776E+009  7.54524E+009  9.27343E+009  1.14920E+010
  1.43666E+010  1.81217E+010  2.30608E+010  2.96123E+010  3.83708E+010  5.01803E+010
  6.62035E+010  8.81702E+010  1.18539E+011  1.60781E+011
  2.32328E+003  1.92556E+003  1.60952E+003  1.35587E+003  1.14995E+003  9.80525E+002
  8.38980E+002  7.18812E+002  6.15315E+002  5.25337E+002  4.46952E+002  3.78988E+002
  3.20566E+002  2.70821E+002  2.28847E+002  1.93735E+002  1.64601E+002  1.40595E+002
  1.20920E+002  1.04854E+002  9.17639E+001  8.11115E+001  7.24523E+001  6.54245E+001
  5.97382E+001  5.51633E+001  5.15188E+001  4.86639E+001  4.64909E+001  4.49192E+001
  4.38913E+001  4.33694E+001  4.33340E+001  4.37819E+001  4.47269E+001  4.61996E+001
  4.82495E+001  5.09469E+001  5.43870E+001  5.86946E+001  6.40312E+001  7.06040E+001
  7.86782E+001  8.85939E+001  1.00788E+002  1.15824E+002  1.34430E+002  1.57558E+002
  1.86448E+002  2.22734E+002  2.68571E+002  3.26827E+002  4.01324E+002  4.97197E+002
  6.21365E+002  7.83211E+002  9.95510E+002  1.27575E+003  1.64796E+003  2.14535E+003
  2.81395E+003  3.71789E+003  4.94685E+003  6.62669E+003  8.93473E+003  1.21215E+004
  1.65419E+004  2.26999E+004  3.13126E+004  4.34005E+004  6.04180E+004  8.44379E+004
  1.18415E+005  1.66565E+005  2.34903E+005  3.32032E+005  4.70278E+005  6.67357E+005
  9.48840E+005  1.35182E+006  1.93039E+006  2.76403E+006  3.97023E+006  5.72403E+006
  8.28789E+006  1.20578E+007  1.76340E+007  2.59285E+007  3.83254E+007  5.69097E+007
  8.47656E+007  1.26286E+008  1.87275E+008  2.74364E+008  3.93237E+008  5.46228E+008
  7.31009E+008  9.41198E+008  1.17121E+009  1.42315E+009  1.70768E+009  2.04080E+009
  2.44225E+009  2.93593E+009  3.55183E+009  4.32926E+009  5.31964E+009  6.59229E+009
  8.24100E+009  1.03931E+010  1.32267E+010  1.69878E+010  2.20155E+010  2.87926E+010
  3.80031E+010  5.06235E+010  6.80541E+010  9.23061E+010
  2.18289E+003  1.80895E+003  1.51190E+003  1.27363E+003  1.08033E+003  9.21432E+002
  7.88831E+002  6.76369E+002  5.79567E+002  4.95394E+002  4.21988E+002  3.58237E+002
  3.03341E+002  2.56520E+002  2.16951E+002  1.83799E+002  1.56250E+002  1.33520E+002
  1.14872E+002  9.96346E+001  8.72146E+001  7.71066E+001  6.88908E+001  6.22246E+001
  5.68331E+001  5.24977E+001  4.90464E+001  4.63454E+001  4.42924E+001  4.28111E+001
  4.18469E+001  4.13644E+001  4.13452E+001  4.17869E+001  4.27029E+001  4.41231E+001
  4.60950E+001  4.86864E+001  5.19888E+001  5.61218E+001  6.12403E+001  6.75425E+001
  7.52819E+001  8.47829E+001  9.64612E+001  1.10852E+002  1.28646E+002  1.50741E+002
  1.78304E+002  2.12868E+002  2.56446E+002  3.11699E+002  3.82159E+002  4.72537E+002
  5.89141E+002  7.40455E+002  9.37945E+002  1.19716E+003  1.53931E+003  1.99339E+003
  2.59924E+003  3.41182E+003  4.50717E+003  5.99085E+003  8.00979E+003  1.07688E+004
  1.45542E+004  1.97659E+004  2.69641E+004  3.69334E+004  5.07742E+004  7.00311E+004
  9.68767E+004  1.34372E+005  1.86842E+005  2.60419E+005  3.63826E+005  5.09539E+005
  7.15492E+005  1.00763E+006  1.42372E+006  2.01921E+006  2.87599E+006  4.11596E+006
  5.92161E+006  8.56753E+006  1.24681E+007  1.82483E+007  2.68460E+007  3.96473E+007
  5.86418E+007  8.65238E+007  1.26567E+008  1.82010E+008  2.54931E+008  3.45263E+008
  4.50577E+008  5.67379E+008  6.94443E+008  8.34986E+008  9.95828E+008  1.18602E+009
  1.41660E+009  1.70109E+009  2.05674E+009  2.50604E+009  3.07868E+009  3.81494E+009
  4.76905E+009  6.01528E+009  7.65593E+009  9.83222E+009  1.27448E+010  1.66706E+010
  2.20062E+010  2.93176E+010  3.94194E+010  5.34894E+010
  2.06976E+003  1.71499E+003  1.43327E+003  1.20740E+003  1.02428E+003  8.73906E+002
  7.48553E+002  6.42360E+002  5.51023E+002  4.71601E+002  4.02271E+002  3.41960E+002
  2.89927E+002  2.45468E+002  2.07830E+002  1.76241E+002  1.49947E+002  1.28219E+002
  1.10371E+002  9.57729E+001  8.38672E+001  7.41744E+001  6.62951E+001  5.99022E+001
  5.47325E+001  5.05766E+001  4.72696E+001  4.46832E+001  4.27194E+001  4.13051E+001
  4.03883E+001  3.99353E+001  3.99288E+001  4.03667E+001  4.12623E+001  4.26444E+001
  4.45591E+001  4.70717E+001  5.02702E+001  5.42698E+001  5.92188E+001  6.53069E+001
  7.27762E+001  8.19349E+001  9.31773E+001  1.07008E+002  1.24077E+002  1.45221E+002
  1.71528E+002  2.04410E+002  2.45713E+002  2.97861E+002  3.64043E+002  4.48481E+002
  5.56779E+002  6.96417E+002  8.77415E+002  1.11326E+003  1.42216E+003  1.82882E+003
  2.36684E+003  3.08203E+003  4.03704E+003  5.31767E+003  7.04161E+003  9.37063E+003
  1.25274E+004  1.68188E+004  2.26688E+004  3.06640E+004  4.16180E+004  5.66614E+004
  7.73700E+004  1.05947E+005  1.45486E+005  2.00345E+005  2.76701E+005  3.83356E+005
  5.32931E+005  7.43663E+005  1.04209E+006  1.46715E+006  2.07630E+006  2.95499E+006
  4.23081E+006  6.09501E+006  8.83430E+006  1.28768E+007  1.88540E+007  2.76760E+007
  4.05950E+007  5.91976E+007  8.52116E+007  1.20045E+008  1.64213E+008  2.17013E+008
  2.76757E+008  3.42005E+008  4.13156E+008  4.92778E+008  5.84952E+008  6.94815E+008
  8.28614E+008  9.94146E+008  1.20139E+009  1.46343E+009  1.79766E+009  2.22747E+009
  2.78454E+009  3.51242E+009  4.47084E+009  5.74283E+009  7.44441E+009  9.73886E+009
  1.28579E+010  1.71325E+010  2.30389E+010  3.12680E+010
  1.97865E+003  1.63940E+003  1.37007E+003  1.15421E+003  9.79340E+002  8.35863E+002
  7.16404E+002  6.15330E+002  5.28479E+002  4.52970E+002  3.86998E+002  3.29508E+002
  2.79804E+002  2.37246E+002  2.01146E+002  1.70789E+002  1.45470E+002  1.24508E+002
  1.07262E+002  9.31382E+001  8.16080E+001  7.22145E+001  6.45748E+001  5.83743E+001
  5.33590E+001  4.93265E+001  4.61175E+001  4.36079E+001  4.17028E+001  4.03317E+001
  3.94445E+001  3.90085E+001  3.90072E+001  3.94385E+001  4.03152E+001  4.16648E+001
  4.35316E+001  4.59780E+001  4.90880E+001  5.29715E+001  5.77694E+001  6.36615E+001
  7.08761E+001  7.97026E+001  9.05090E+001  1.03764E+002  1.20065E+002  1.40181E+002
  1.65096E+002  1.96086E+002  2.34801E+002  2.83391E+002  3.44666E+002  4.22316E+002
  5.21206E+002  6.47780E+002  8.10598E+002  1.02108E+003  1.29447E+003  1.65124E+003
  2.11883E+003  2.73421E+003  3.54723E+003  4.62529E+003  6.05978E+003  7.97490E+003
  1.05398E+004  1.39854E+004  1.86276E+004  2.48998E+004  3.33979E+004  4.49440E+004
  6.06762E+004  8.21763E+004  1.11654E+005  1.52209E+005  2.08225E+005  2.85933E+005
  3.94266E+005  5.46127E+005  7.60296E+005  1.06430E+006  1.49877E+006  2.12393E+006
  3.02946E+006  4.34894E+006  6.28080E+006  9.11696E+006  1.32785E+007  1.93507E+007
  2.80966E+007  4.04029E+007  5.71095E+007  7.87298E+007  1.05203E+008  1.35856E+008
  1.69770E+008  2.06576E+008  2.47001E+008  2.92760E+008  3.46245E+008  4.10396E+008
  4.88820E+008  5.86050E+008  7.07935E+008  8.62162E+008  1.05898E+009  1.31216E+009
  1.64044E+009  2.06941E+009  2.63430E+009  3.38420E+009  4.38755E+009  5.74075E+009
  7.58058E+009  1.01022E+010  1.35872E+010  1.84431E+010
  1.90408E+003  1.57769E+003  1.31860E+003  1.11103E+003  9.42959E+002  8.05191E+002
  6.90626E+002  5.93827E+002  5.10743E+002  4.38535E+002  3.75395E+002  3.20270E+002
  2.72493E+002  2.31483E+002  1.96613E+002  1.67220E+002  1.42643E+002  1.22249E+002
  1.05433E+002  9.16371E+001  8.03573E+001  7.11567E+001  6.36663E+001  5.75816E+001
  5.26558E+001  4.86920E+001  4.55347E+001  4.30629E+001  4.11840E+001  3.98292E+001
  3.89492E+001  3.85122E+001  3.85014E+001  3.89141E+001  3.97617E+001  4.10700E+001
  4.28798E+001  4.52498E+001  4.82585E+001  5.20083E+001  5.66306E+001  6.22921E+001
  6.92037E+001  7.76313E+001  8.79108E+001  1.00467E+002  1.15840E+002  1.34715E+002
  1.57968E+002  1.86723E+002  2.22424E+002  2.66941E+002  3.22697E+002  3.92850E+002
  4.81522E+002  5.94119E+002  7.37739E+002  9.21733E+002  1.15845E+003  1.46425E+003
  1.86087E+003  2.37730E+003  3.05231E+003  3.93791E+003  5.10402E+003  6.64488E+003
  8.68779E+003  1.14050E+004  1.50303E+004  1.98818E+004  2.63940E+004  3.51627E+004
  4.70080E+004  6.30646E+004  8.49118E+004  1.14761E+005  1.55735E+005  2.12274E+005
  2.90744E+005  4.00349E+005  5.54479E+005  7.72753E+005  1.08406E+006  1.53111E+006
  2.17713E+006  3.11553E+006  4.48322E+006  6.47757E+006  9.37465E+006  1.35410E+007
  1.94222E+007  2.74845E+007  3.80945E+007  5.13739E+007  6.71158E+007  8.48637E+007
  1.04222E+008  1.25239E+008  1.48536E+008  1.75184E+008  2.06580E+008  2.44431E+008
  2.90846E+008  3.48494E+008  4.20838E+008  5.12439E+008  6.29385E+008  7.79876E+008
  9.75047E+008  1.23014E+009  1.56616E+009  2.01227E+009  2.60919E+009  3.41446E+009
  4.50950E+009  6.01069E+009  8.08543E+009  1.09770E+010
  1.83975E+003  1.52473E+003  1.27467E+003  1.07436E+003  9.12260E+002  7.79499E+002
  6.69238E+002  5.76218E+002  4.96484E+002  4.27225E+002  3.66618E+002  3.13591E+002
  2.67496E+002  2.27804E+002  1.93951E+002  1.65326E+002  1.41316E+002  1.21329E+002
  1.04800E+002  9.12022E+001  8.00593E+001  7.09521E+001  6.35243E+001  5.74800E+001
  5.25783E+001  4.86261E+001  4.54709E+001  4.29936E+001  4.11027E+001  3.97302E+001
  3.88269E+001  3.83603E+001  3.83126E+001  3.86794E+001  3.94694E+001  4.07047E+001
  4.24216E+001  4.46728E+001  4.75293E+001  5.10842E+001  5.54567E+001  6.07983E+001
  6.73003E+001  7.52028E+001  8.48080E+001  9.64956E+001  1.10744E+002  1.28156E+002
  1.49497E+002  1.75734E+002  2.08104E+002  2.48183E+002  2.97997E+002  3.60152E+002
  4.38015E+002  5.35957E+002  6.59671E+002  8.16600E+002  1.01652E+003  1.27230E+003
  1.60098E+003  2.02510E+003  2.57462E+003  3.28943E+003  4.22267E+003  5.44535E+003
  7.05253E+003  9.17184E+003  1.19753E+004  1.56954E+004  2.06480E+004  2.72639E+004
  3.61339E+004  4.80729E+004  6.42133E+004  8.61413E+004  1.16097E+005  1.57272E+005
  2.14243E+005  2.93628E+005  4.05050E+005  5.62584E+005  7.86896E+005  1.10839E+006
  1.57172E+006  2.24207E+006  3.21326E+006  4.61688E+006  6.62979E+006  9.47373E+006
  1.33968E+007  1.86264E+007  2.52973E+007  3.33853E+007  4.27019E+007  5.29961E+007
  6.41454E+007  7.63044E+007  8.99125E+007  1.05622E+008  1.24255E+008  1.46815E+008
  1.74549E+008  2.09048E+008  2.52381E+008  3.07282E+008  3.77401E+008  4.67659E+008
  5.84744E+008  7.37806E+008  9.39467E+008  1.20725E+009  1.56565E+009  2.04915E+009
  2.70679E+009  3.60852E+009  4.85508E+009  6.59276E+009
  1.77825E+003  1.47448E+003  1.23329E+003  1.04011E+003  8.83832E+002  7.55949E+002
  6.49881E+002  5.60549E+002  4.84100E+002  4.17747E+002  3.59640E+002  3.08676E+002
  2.64210E+002  2.25764E+002  1.92838E+002  1.64881E+002  1.41329E+002  1.21637E+002
  1.05283E+002  9.17761E+001  8.06680E+001  7.15599E+001  6.41087E+001  5.80271E+001
  5.30794E+001  4.90759E+001  4.58655E+001  4.33301E+001  4.13787E+001  3.99422E+001
  3.89706E+001  3.84296E+001  3.82986E+001  3.85699E+001  3.92480E+001  4.03498E+001
  4.19060E+001  4.39620E+001  4.65808E+001  4.98462E+001  5.38663E+001  5.87785E+001
  6.47557E+001  7.20137E+001  8.08204E+001  9.15081E+001  1.04489E+002  1.20276E+002
  1.39509E+002  1.62987E+002  1.91720E+002  2.26988E+002  2.70418E+002  3.24101E+002
  3.90729E+002  4.73788E+002  5.77812E+002  7.08716E+002  8.74233E+002  1.08450E+003
  1.35281E+003  1.69666E+003  2.13904E+003  2.71027E+003  3.45038E+003  4.41243E+003
  5.66690E+003  7.30786E+003  9.46134E+003  1.22969E+004  1.60438E+004  2.10135E+004
  2.76322E+004  3.64880E+004  4.83986E+004  6.45114E+004  8.64495E+004  1.16526E+005
  1.58062E+005  2.15852E+005  2.96862E+005  4.11252E+005  5.73869E+005  8.06404E+005
  1.14037E+006  1.62099E+006  2.31178E+006  3.29875E+006  4.69197E+006  6.62038E+006
  9.21477E+006  1.25758E+007  1.67348E+007  2.16319E+007  2.71402E+007  3.31443E+007
  3.96358E+007  4.67624E+007  5.48128E+007  6.41817E+007  7.53568E+007  8.89355E+007
  1.05665E+008  1.26502E+008  1.52696E+008  1.85899E+008  2.28322E+008  2.82944E+008
  3.53819E+008  4.46491E+008  5.68609E+008  7.30797E+008  9.47911E+008  1.24089E+009
  1.63942E+009  2.18594E+009  2.94163E+009  3.99514E+009
  1.71172E+003  1.42044E+003  1.18909E+003  1.00377E+003  8.53892E+002  7.31353E+002
  6.29866E+002  5.44559E+002  4.71699E+002  4.08536E+002  3.53192E+002  3.04518E+002
  2.61859E+002  2.24776E+002  1.92843E+002  1.65575E+002  1.42469E+002  1.23028E+002
  1.06782E+002  9.32848E+001  8.21236E+001  7.29250E+001  6.53629E+001  5.91602E+001
  5.40874E+001  4.99578E+001  4.66218E+001  4.39613E+001  4.18842E+001  4.03198E+001
  3.92154E+001  3.85335E+001  3.82498E+001  3.83522E+001  3.88404E+001  3.97266E+001
  4.10364E+001  4.28103E+001  4.51061E+001  4.80006E+001  5.15927E+001  5.60057E+001
  6.13909E+001  6.79323E+001  7.58535E+001  8.54268E+001  9.69862E+001  1.10944E+002
  1.27813E+002  1.48236E+002  1.73024E+002  2.03204E+002  2.40091E+002  2.85367E+002
  3.41204E+002  4.10406E+002  4.96603E+002  6.04503E+002  7.40218E+002  9.11679E+002
  1.12919E+003  1.40616E+003  1.76004E+003  2.21363E+003  2.79684E+003  3.54904E+003
  4.52228E+003  5.78568E+003  7.43143E+003  9.58300E+003  1.24068E+004  1.61289E+004
  2.10589E+004  2.76246E+004  3.64225E+004  4.82911E+004  6.44174E+004  8.64938E+004
  1.16948E+005  1.59281E+005  2.18567E+005  3.02173E+005  4.20798E+005  5.89910E+005
  8.31642E+005  1.17705E+006  1.66840E+006  2.36049E+006  3.31960E+006  4.61761E+006
  6.31918E+006  8.46192E+006  1.10382E+007  1.39948E+007  1.72599E+007  2.07903E+007
  2.46142E+007  2.88442E+007  3.36643E+007  3.93137E+007  4.60849E+007  5.43374E+007
  6.45234E+007  7.72247E+007  9.32025E+007  1.13466E+008  1.39364E+008  1.72720E+008
  2.16009E+008  2.72624E+008  3.47243E+008  4.46364E+008  5.79078E+008  7.58195E+008
  1.00189E+009  1.33616E+009  1.79840E+009  2.44296E+009
  1.63377E+003  1.35723E+003  1.13747E+003  9.61398E+002  8.19051E+002  7.02774E+002
  6.06634E+002  5.26013E+002  4.57333E+002  3.97907E+002  3.45837E+002  2.99920E+002
  2.59467E+002  2.24069E+002  1.93369E+002  1.66962E+002  1.44406E+002  1.25264E+002
  1.09124E+002  9.55953E+001  8.43133E+001  7.49409E+001  6.71766E+001  6.07592E+001
  5.54682E+001  5.11216E+001  4.75717E+001  4.47001E+001  4.24131E+001  4.06378E+001
  3.93182E+001  3.84134E+001  3.78957E+001  3.77499E+001  3.79730E+001  3.85754E+001
  3.95805E+001  4.10263E+001  4.29651E+001  4.54636E+001  4.86037E+001  5.24835E+001
  5.72204E+001  6.29560E+001  6.98639E+001  7.81586E+001  8.81076E+001  1.00046E+002
  1.14392E+002  1.31676E+002  1.52563E+002  1.77899E+002  2.08757E+002  2.46510E+002
  2.92916E+002  3.50229E+002  4.21344E+002  5.09977E+002  6.20900E+002  7.60237E+002
  9.35861E+002  1.15791E+003  1.43948E+003  1.79761E+003  2.25451E+003  2.83933E+003
  3.59045E+003  4.55859E+003  5.81113E+003  7.43815E+003  9.56114E+003  1.23455E+004
  1.60183E+004  2.08946E+004  2.74141E+004  3.61955E+004  4.81148E+004  6.44202E+004
  8.68998E+004  1.18127E+005  1.61815E+005  2.23326E+005  3.10370E+005  4.33941E+005
  6.09443E+005  8.57876E+005  1.20673E+006  1.68993E+006  2.34605E+006  3.21339E+006
  4.32113E+006  5.67828E+006  7.26778E+006  9.05339E+006  1.09993E+007  1.30952E+007
  1.53743E+007  1.79158E+007  2.08352E+007  2.42782E+007  2.84222E+007  3.34858E+007
  3.97456E+007  4.75589E+007  5.73939E+007  6.98721E+007  8.58258E+007  1.06378E+008
  1.33058E+008  1.67957E+008  2.13964E+008  2.75090E+008  3.56947E+008  4.67445E+008
  6.17812E+008  8.24102E+008  1.10944E+009  1.50737E+009
  1.54172E+003  1.28241E+003  1.07622E+003  9.10989E+002  7.77446E+002  6.68475E+002
  5.78552E+002  5.03360E+002  4.39527E+002  3.84463E+002  3.36274E+002  2.93696E+002
  2.55988E+002  2.22741E+002  1.93659E+002  1.68419E+002  1.46645E+002  1.27957E+002
  1.12001E+002  9.84531E+001  8.70118E+001  7.73922E+001  6.93319E+001  6.25954E+001
  5.69785E+001  5.23082E+001  4.84411E+001  4.52602E+001  4.26714E+001  4.06001E+001
  3.89887E+001  3.77945E+001  3.69886E+001  3.65550E+001  3.64901E+001  3.68017E+001
  3.75085E+001  3.86383E+001  4.02276E+001  4.23213E+001  4.49742E+001  4.82549E+001
  5.22498E+001  5.70700E+001  6.28573E+001  6.97919E+001  7.81007E+001  8.80683E+001
  1.00050E+002  1.14490E+002  1.31944E+002  1.53110E+002  1.78868E+002  2.10333E+002
  2.48916E+002  2.96408E+002  3.55084E+002  4.27830E+002  5.18307E+002  6.31164E+002
  7.72328E+002  9.49390E+002  1.17213E+003  1.45323E+003  1.80920E+003  2.26161E+003
  2.83873E+003  3.57779E+003  4.52820E+003  5.75619E+003  7.35139E+003  9.43628E+003
  1.21796E+004  1.58157E+004  2.06719E+004  2.72089E+004  3.60784E+004  4.82078E+004
  6.49232E+004  8.81259E+004  1.20545E+005  1.66084E+005  2.30287E+005  3.20904E+005
  4.48508E+005  6.27010E+005  8.73834E+005  1.20940E+006  1.65539E+006  2.23110E+006
  2.94777E+006  3.80345E+006  4.78292E+006  5.86470E+006  7.03287E+006  8.28991E+006
  9.66433E+006  1.12093E+007  1.29973E+007  1.51175E+007  1.76786E+007  2.08150E+007
  2.46978E+007  2.95482E+007  3.56570E+007  4.34108E+007  5.33271E+007  6.61053E+007
  8.26966E+007  1.04404E+008  1.33026E+008  1.71062E+008  2.22007E+008  2.90791E+008
  3.84411E+008  5.12874E+008  6.90595E+008  9.38495E+008
  1.43713E+003  1.19706E+003  1.00606E+003  8.52964E+002  7.29269E+002  6.28445E+002
  5.45426E+002  4.76239E+002  4.17758E+002  3.67538E+002  3.23723E+002  2.85004E+002
  2.50562E+002  2.19951E+002  1.92915E+002  1.69208E+002  1.48525E+002  1.30529E+002
  1.14914E+002  1.01420E+002  8.98177E+001  7.98962E+001  7.14516E+001  6.42918E+001
  5.82411E+001  5.31445E+001  4.88684E+001  4.53010E+001  4.23501E+001  3.99414E+001
  3.80166E+001  3.65315E+001  3.54546E+001  3.47653E+001  3.44522E+001  3.45119E+001
  3.49472E+001  3.57668E+001  3.69869E+001  3.86327E+001  4.07417E+001  4.33679E+001
  4.65850E+001  5.04902E+001  5.52089E+001  6.08992E+001  6.77579E+001  7.60293E+001
  8.60151E+001  9.80884E+001  1.12711E+002  1.30458E+002  1.52043E+002  1.78359E+002
  2.10523E+002  2.49932E+002  2.98335E+002  3.57927E+002  4.31460E+002  5.22413E+002
  6.35208E+002  7.75514E+002  9.50643E+002  1.17006E+003  1.44605E+003  1.79456E+003
  2.23645E+003  2.79921E+003  3.51944E+003  4.44647E+003  5.64732E+003  7.21383E+003
  9.27273E+003  1.20000E+004  1.56415E+004  2.05430E+004  2.71931E+004  3.62857E+004
  4.88096E+004  6.61756E+004  9.03915E+004  1.24296E+005  1.71845E+005  2.38434E+005
  3.31185E+005  4.59097E+005  6.32941E+005  8.64679E+005  1.16606E+006  1.54601E+006
  2.00751E+006  2.54581E+006  3.15021E+006  3.80897E+006  4.51609E+006  5.27803E+006
  6.11647E+006  7.06644E+006  8.17336E+006  9.49236E+006  1.10906E+007  1.30516E+007
  1.54821E+007  1.85207E+007  2.23496E+007  2.72112E+007  3.34307E+007  4.14470E+007
  5.18578E+007  6.54819E+007  8.34495E+007  1.07331E+008  1.39325E+008  1.82530E+008
  2.41347E+008  3.22069E+008  4.33767E+008  5.89603E+008
  1.32439E+003  1.10466E+003  9.29756E+002  7.89528E+002  6.76266E+002  5.84049E+002
  5.08283E+002  4.45368E+002  3.92454E+002  3.47282E+002  3.08082E+002  2.73530E+002
  2.42727E+002  2.15146E+002  1.90519E+002  1.68661E+002  1.49347E+002  1.32288E+002
  1.17203E+002  1.03876E+002  9.21518E+001  8.19074E+001  7.30224E+001  6.53707E+001
  5.88228E+001  5.32525E+001  4.85423E+001  4.45874E+001  4.12968E+001  3.85930E+001
  3.64116E+001  3.46998E+001  3.34145E+001  3.25219E+001  3.19954E+001  3.18159E+001
  3.19718E+001  3.24602E+001  3.32885E+001  3.44761E+001  3.60562E+001  3.80780E+001
  4.06080E+001  4.37329E+001  4.75625E+001  5.22333E+001  5.79142E+001  6.48127E+001
  7.31835E+001  8.33383E+001  9.56593E+001  1.10614E+002  1.28776E+002  1.50849E+002
  1.77697E+002  2.10381E+002  2.50214E+002  2.98822E+002  3.58244E+002  4.31062E+002
  5.20580E+002  6.31057E+002  7.67987E+002  9.38458E+002  1.15161E+003  1.41928E+003
  1.75699E+003  2.18529E+003  2.73170E+003  3.43348E+003  4.34136E+003  5.52496E+003
  7.08031E+003  9.14074E+003  1.18924E+004  1.55968E+004  2.06228E+004  2.74927E+004
  3.69472E+004  5.00351E+004  6.82320E+004  9.35883E+004  1.28896E+005  1.77846E+005
  2.45128E+005  3.36433E+005  4.58275E+005  6.17479E+005  8.20093E+005  1.06974E+006
  1.36611E+006  1.70480E+006  2.07904E+006  2.48278E+006  2.91465E+006  3.38145E+006
  3.89878E+006  4.48946E+006  5.18201E+006  6.01078E+006  7.01772E+006  8.25530E+006
  9.79076E+006  1.17116E+007  1.41332E+007  1.72091E+007  2.11451E+007  2.62195E+007
  3.28112E+007  4.14392E+007  5.28203E+007  6.79505E+007  8.82245E+007  1.15608E+008
  1.52895E+008  2.04079E+008  2.74918E+008  3.73770E+008
  1.20950E+003  1.01005E+003  8.51216E+002  7.23870E+002  6.21052E+002  5.37429E+002
  4.68872E+002  4.12146E+002  3.64689E+002  3.24453E+002  2.89797E+002  2.59432E+002
  2.32405E+002  2.08084E+002  1.86121E+002  1.66339E+002  1.48579E+002  1.32622E+002
  1.18220E+002  1.05180E+002  9.34108E+001  8.28823E+001  7.35768E+001  6.54540E+001
  5.84435E+001  5.24534E+001  4.73810E+001  4.31228E+001  3.95810E+001  3.66668E+001
  3.43022E+001  3.24199E+001  3.09637E+001  2.98873E+001  2.91547E+001  2.87399E+001
  2.86271E+001  2.88109E+001  2.92970E+001  3.01027E+001  3.12576E+001  3.28043E+001
  3.48002E+001  3.73195E+001  4.04552E+001  4.43237E+001  4.90680E+001  5.48637E+001
  6.19251E+001  7.05119E+001  8.09380E+001  9.35807E+001  1.08892E+002  1.27414E+002
  1.49796E+002  1.76819E+002  2.09438E+002  2.48837E+002  2.96513E+002  3.54395E+002
  4.24978E+002  5.11493E+002  6.18093E+002  7.50095E+002  9.14337E+002  1.11971E+003
  1.37791E+003  1.70455E+003  2.12065E+003  2.65466E+003  3.34540E+003  4.24609E+003
  5.43014E+003  6.99936E+003  9.09582E+003  1.19187E+004  1.57481E+004  2.09793E+004
  2.81683E+004  3.80943E+004  5.18361E+004  7.08593E+004  9.71018E+004  1.33034E+005
  1.81681E+005  2.46571E+005  3.31571E+005  4.40451E+005  5.76113E+005  7.39672E+005
  9.29877E+005  1.14344E+006  1.37628E+006  1.62551E+006  1.89174E+006  2.18082E+006
  2.50364E+006  2.87496E+006  3.31276E+006  3.83865E+006  4.47909E+006  5.26737E+006
  6.24627E+006  7.47160E+006  9.01702E+006  1.09806E+007  1.34940E+007  1.67352E+007
  2.09465E+007  2.64599E+007  3.37341E+007  4.34067E+007  5.63703E+007  7.38839E+007
  9.77358E+007  1.30485E+008  1.75819E+008  2.39093E+008
  1.09878E+003  9.18401E+002  7.74742E+002  6.59571E+002  5.66628E+002  4.91117E+002
  4.29332E+002  3.78377E+002  3.35963E+002  3.00253E+002  2.69762E+002  2.43282E+002
  2.19856E+002  1.98774E+002  1.79574E+002  1.62003E+002  1.45917E+002  1.31163E+002
  1.17547E+002  1.04913E+002  9.32165E+001  8.25169E+001  7.29011E+001  6.44195E+001
  5.70623E+001  5.07678E+001  4.54423E+001  4.09781E+001  3.72666E+001  3.42070E+001
  3.17094E+001  2.96967E+001  2.81051E+001  2.68829E+001  2.59906E+001  2.53997E+001
  2.50923E+001  2.50611E+001  2.53086E+001  2.58475E+001  2.67015E+001  2.79052E+001
  2.95061E+001  3.15661E+001  3.41636E+001  3.73968E+001  4.13871E+001  4.62829E+001
  5.22638E+001  5.95453E+001  6.83832E+001  7.90772E+001  9.19764E+001  1.07485E+002
  1.26072E+002  1.48294E+002  1.74825E+002  2.06520E+002  2.44490E+002  2.90198E+002
  3.45562E+002  4.13054E+002  4.95827E+002  5.97898E+002  7.24446E+002  8.82244E+002
  1.08028E+003  1.33057E+003  1.64933E+003  2.05854E+003  2.58813E+003  3.27913E+003
  4.18809E+003  5.39340E+003  7.00425E+003  9.17333E+003  1.21146E+004  1.61278E+004
  2.16304E+004  2.91986E+004  3.96134E+004  5.39061E+004  7.33943E+004  9.96981E+004
  1.34733E+005  1.80659E+005  2.39721E+005  3.13914E+005  4.04502E+005  5.11552E+005
  6.33776E+005  7.68918E+005  9.14612E+005  1.06964E+006  1.23534E+006  1.41633E+006
  1.62003E+006  1.85597E+006  2.13557E+006  2.47252E+006  2.88371E+006  3.39044E+006
  4.02021E+006  4.80896E+006  5.80415E+006  7.06903E+006  8.68852E+006  1.07775E+007
  1.34922E+007  1.70472E+007  2.17386E+007  2.79781E+007  3.63424E+007  4.76448E+007
  6.30410E+007  8.41848E+007  1.13460E+008  1.54330E+008
  9.97304E+002  8.34022E+002  7.03993E+002  5.99774E+002  5.15713E+002  4.47486E+002
  3.91754E+002  3.45917E+002  3.07925E+002  2.76136E+002  2.49217E+002  2.26067E+002
  2.05772E+002  1.87598E+002  1.70992E+002  1.55602E+002  1.41231E+002  1.27752E+002
  1.15023E+002  1.02920E+002  9.14389E+001  8.07117E+001  7.09241E+001  6.22161E+001
  5.46379E+001  4.81570E+001  4.26870E+001  3.81156E+001  3.43254E+001  3.12054E+001
  2.86570E+001  2.65962E+001  2.49535E+001  2.36733E+001  2.27128E+001  2.20404E+001
  2.16354E+001  2.14871E+001  2.15939E+001  2.19640E+001  2.26149E+001  2.35744E+001
  2.48814E+001  2.65877E+001  2.87593E+001  3.14794E+001  3.48508E+001  3.89986E+001
  4.40730E+001  5.02512E+001  5.77388E+001  6.67694E+001  7.76042E+001  9.05330E+001
  1.05881E+002  1.24027E+002  1.45442E+002  1.70749E+002  2.00792E+002  2.36711E+002
  2.80000E+002  3.32565E+002  3.96816E+002  4.75827E+002  5.73584E+002  6.95336E+002
  8.48071E+002  1.04116E+003  1.28722E+003  1.60335E+003  2.01285E+003  2.54759E+003
  3.25150E+003  4.18537E+003  5.43369E+003  7.11417E+003  9.39072E+003  1.24907E+004
  1.67265E+004  2.25202E+004  3.04289E+004  4.11639E+004  5.56025E+004  7.47898E+004
  9.99264E+004  1.32315E+005  1.73223E+005  2.23656E+005  2.84080E+005  3.54197E+005
  4.32948E+005  5.18849E+005  6.10572E+005  7.07782E+005  8.11951E+005  9.26522E+005
  1.05649E+006  1.20800E+006  1.38836E+006  1.60633E+006  1.87280E+006  2.20154E+006
  2.61040E+006  3.12272E+006  3.76938E+006  4.59153E+006  5.64445E+006  7.00293E+006
  8.76880E+006  1.10818E+007  1.41348E+007  1.81961E+007  2.36418E+007  3.10020E+007
  4.10303E+007  5.48053E+007  7.38824E+007  1.00521E+008
  9.07920E+002  7.59438E+002  6.41217E+002  5.46492E+002  4.70128E+002  4.08198E+002
  3.57677E+002  3.16212E+002  2.81954E+002  2.53426E+002  2.29428E+002  2.08962E+002
  1.91183E+002  1.75371E+002  1.60940E+002  1.47464E+002  1.34688E+002  1.22470E+002
  1.10681E+002  9.92008E+001  8.80377E+001  7.73928E+001  6.75565E+001  5.87623E+001
  5.11167E+001  4.46084E+001  3.91507E+001  3.46217E+001  3.08920E+001  2.78400E+001
  2.53588E+001  2.33580E+001  2.17640E+001  2.05179E+001  1.95742E+001  1.88996E+001
  1.84711E+001  1.82753E+001  1.83082E+001  1.85742E+001  1.90865E+001  1.98676E+001
  2.09498E+001  2.23765E+001  2.42038E+001  2.65021E+001  2.93582E+001  3.28773E+001
  3.71836E+001  4.24213E+001  4.87525E+001  5.63542E+001  6.54144E+001  7.61305E+001
  8.87158E+001  1.03421E+002  1.20577E+002  1.40654E+002  1.64318E+002  1.92474E+002
  2.26299E+002  2.67273E+002  3.17260E+002  3.78647E+002  4.54551E+002  5.49092E+002
  6.67766E+002  8.17934E+002  1.00951E+003  1.25590E+003  1.57537E+003  1.99290E+003
  2.54287E+003  3.27274E+003  4.24828E+003  5.56054E+003  7.33519E+003  9.74418E+003
  1.30192E+004  1.74652E+004  2.34717E+004  3.15192E+004  4.21823E+004  5.61294E+004
  7.41065E+004  9.68842E+004  1.25157E+005  1.59406E+005  1.99733E+005  2.45755E+005
  2.96678E+005  3.51551E+005  4.09671E+005  4.71149E+005  5.37312E+005  6.10647E+005
  6.94480E+005  7.92794E+005  9.10287E+005  1.05264E+006  1.22693E+006  1.44216E+006
  1.71001E+006  2.04580E+006  2.46978E+006  3.00900E+006  3.69975E+006  4.59117E+006
  5.75020E+006  7.26868E+006  9.27345E+006  1.19410E+007  1.55186E+007  2.03551E+007
  2.69463E+007  3.60022E+007  4.85466E+007  6.60671E+007
  8.31456E+002  6.95474E+002  5.87231E+002  5.00528E+002  4.30662E+002  3.74039E+002
  3.27891E+002  2.90070E+002  2.58891E+002  2.33011E+002  2.11338E+002  1.92964E+002
  1.77108E+002  1.63087E+002  1.50316E+002  1.38346E+002  1.26890E+002  1.15789E+002
  1.04884E+002  9.40126E+001  8.31910E+001  7.27053E+001  6.29585E+001  5.42624E+001
  4.67537E+001  4.04194E+001  3.51584E+001  3.08329E+001  2.73010E+001  2.44323E+001
  2.21147E+001  2.02550E+001  1.87781E+001  1.76248E+001  1.67493E+001  1.61180E+001
  1.57075E+001  1.55035E+001  1.55005E+001  1.57008E+001  1.61147E+001  1.67606E+001
  1.76659E+001  1.88672E+001  2.04120E+001  2.23600E+001  2.47843E+001  2.77722E+001
  3.14256E+001  3.58595E+001  4.11988E+001  4.75725E+001  5.51090E+001  6.39338E+001
  7.41787E+001  8.60086E+001  9.96660E+001  1.15524E+002  1.34125E+002  1.56202E+002
  1.82684E+002  2.14731E+002  2.53804E+002  3.01783E+002  3.61138E+002  4.35137E+002
  5.28136E+002  6.45967E+002  7.96475E+002  9.90271E+002  1.24179E+003  1.57076E+003
  2.00427E+003  2.57961E+003  3.34816E+003  4.38045E+003  5.77257E+003  7.65355E+003
  1.01929E+004  1.36067E+004  1.81616E+004  2.41767E+004  3.20258E+004  4.21340E+004
  5.49589E+004  7.09471E+004  9.04717E+004  1.13744E+005  1.40708E+005  1.71007E+005
  2.04070E+005  2.39306E+005  2.76388E+005  3.15620E+005  3.58092E+005  4.05558E+005
  4.60220E+005  5.24669E+005  6.01960E+005  6.95806E+005  8.10856E+005  9.53057E+005
  1.13013E+006  1.35220E+006  1.63271E+006  1.98955E+006  2.44679E+006  3.03703E+006
  3.80464E+006  4.81055E+006  6.13893E+006  7.90688E+006  1.02785E+007  1.34855E+007
  1.78570E+007  2.38646E+007  3.21884E+007  4.38169E+007
  7.67430E+002  6.41821E+002  5.41860E+002  4.61814E+002  3.97336E+002  3.45104E+002
  3.02563E+002  2.67732E+002  2.39055E+002  2.15297E+002  1.95454E+002  1.78687E+002
  1.64269E+002  1.51557E+002  1.39988E+002  1.29122E+002  1.18677E+002  1.08475E+002
  9.83007E+001  8.79361E+001  7.74279E+001  6.71705E+001  5.76620E+001  4.92510E+001
  4.20663E+001  3.60717E+001  3.11435E+001  2.71287E+001  2.38769E+001  2.12542E+001
  1.91479E+001  1.74661E+001  1.61355E+001  1.50988E+001  1.43120E+001  1.37427E+001
  1.33682E+001  1.31744E+001  1.31553E+001  1.33120E+001  1.36527E+001  1.41931E+001
  1.49561E+001  1.59731E+001  1.72844E+001  1.89403E+001  2.10017E+001  2.35407E+001
  2.66393E+001  3.03873E+001  3.48775E+001  4.01992E+001  4.64336E+001  5.36530E+001
  6.19348E+001  7.13916E+001  8.22154E+001  9.47180E+001  1.09352E+002  1.26712E+002
  1.47537E+002  1.72743E+002  2.03490E+002  2.41278E+002  2.88083E+002  3.46519E+002
  4.20068E+002  5.13388E+002  6.32738E+002  7.86584E+002  9.86425E+002  1.24795E+003
  1.59266E+003  2.04995E+003  2.66003E+003  3.47742E+003  4.57505E+003  6.04848E+003
  8.01937E+003  1.06376E+004  1.40825E+004  1.85645E+004  2.43264E+004  3.16362E+004
  4.07701E+004  5.19849E+004  6.54781E+004  8.13222E+004  9.94014E+004  1.19418E+005
  1.40978E+005  1.63728E+005  1.87562E+005  2.12838E+005  2.40402E+005  2.71467E+005
  3.07490E+005  3.50167E+005  4.01502E+005  4.63950E+005  5.40598E+005  6.35406E+005
  7.53525E+005  9.01726E+005  1.08898E+006  1.32726E+006  1.63268E+006  2.02702E+006
  2.54000E+006  3.21240E+006  4.10056E+006  5.28292E+006  6.86940E+006  9.01518E+006
  1.19409E+007  1.59625E+007  2.15361E+007  2.93242E+007
  7.14739E+002  5.97614E+002  5.04425E+002  4.29820E+002  3.69742E+002  3.21091E+002
  2.81484E+002  2.49072E+002  2.22407E+002  2.00335E+002  1.81922E+002  1.66382E+002
  1.53032E+002  1.41265E+002  1.30548E+002  1.20470E+002  1.10770E+002  1.01250E+002
  9.16221E+001  8.16297E+001  7.13939E+001  6.14228E+001  5.22698E+001  4.42734E+001
  3.75259E+001  3.19576E+001  2.74232E+001  2.37595E+001  2.08128E+001  1.84507E+001
  1.65636E+001  1.50638E+001  1.38815E+001  1.29629E+001  1.22667E+001  1.17624E+001
  1.14286E+001  1.12520E+001  1.12265E+001  1.13524E+001  1.16367E+001  1.20925E+001
  1.27396E+001  1.36048E+001  1.47221E+001  1.61337E+001  1.78903E+001  2.00503E+001
  2.26784E+001  2.58424E+001  2.96080E+001  3.40325E+001  3.91609E+001  4.50295E+001
  5.16832E+001  5.92077E+001  6.77683E+001  7.76354E+001  8.91889E+001  1.02911E+002
  1.19393E+002  1.39365E+002  1.63757E+002  1.93779E+002  2.31026E+002  2.77607E+002
  3.36327E+002  4.10936E+002  5.06473E+002  6.29744E+002  7.89981E+002  9.99745E+002
  1.27615E+003  1.64245E+003  2.13003E+003  2.78076E+003  3.64930E+003  4.80511E+003
  6.33359E+003  8.33674E+003  1.09343E+004  1.42654E+004  1.84866E+004  2.37649E+004
  3.02660E+004  3.81393E+004  4.74844E+004  5.83016E+004  7.04615E+004  8.37342E+004
  9.78565E+004  1.12630E+005  1.28071E+005  1.44520E+005  1.62609E+005  1.83166E+005
  2.07155E+005  2.35696E+005  2.70119E+005  3.12062E+005  3.63594E+005  4.27380E+005
  5.06888E+005  6.06684E+005  7.32818E+005  8.93372E+005  1.09921E+006  1.36506E+006
  1.71098E+006  2.16451E+006  2.76373E+006  3.56164E+006  4.63253E+006  6.08132E+006
  8.05720E+006  1.07739E+007  1.45399E+007  1.98035E+007
  6.72114E+002  5.61817E+002  4.74077E+002  4.03850E+002  3.47309E+002  3.01532E+002
  2.64274E+002  2.33792E+002  2.08721E+002  1.87974E+002  1.70666E+002  1.56056E+002
  1.43494E+002  1.32404E+002  1.22286E+002  1.12766E+002  1.03610E+002  9.45836E+001
  8.53236E+001  7.55783E+001  6.55806E+001  5.59350E+001  4.72040E+001  3.96816E+001
  3.34108E+001  2.82879E+001  2.41513E+001  2.08324E+001  1.81793E+001  1.60637E+001
  1.43816E+001  1.30502E+001  1.20045E+001  1.11945E+001  1.05817E+001  1.01379E+001
  9.84322E+000  9.68505E+000  9.65743E+000  9.76039E+000  9.99971E+000  1.03867E+001
  1.09385E+001  1.16777E+001  1.26334E+001  1.38407E+001  1.53411E+001  1.71811E+001
  1.94103E+001  2.20778E+001  2.52266E+001  2.88888E+001  3.30840E+001  3.78262E+001
  4.31452E+001  4.91170E+001  5.58926E+001  6.37095E+001  7.28853E+001  8.38104E+001
  9.69582E+001  1.12918E+002  1.32443E+002  1.56520E+002  1.86445E+002  2.23934E+002
  2.71266E+002  3.31487E+002  4.08685E+002  5.08375E+002  6.38014E+002  8.07705E+002
  1.03111E+003  1.32658E+003  1.71849E+003  2.23857E+003  2.92705E+003  3.83327E+003
  5.01602E+003  6.54418E+003  8.49801E+003  1.09692E+004  1.40577E+004  1.78666E+004
  2.24979E+004  2.80385E+004  3.45310E+004  4.19394E+004  5.01449E+004  5.89793E+004
  6.82718E+004  7.79251E+004  8.80159E+004  9.88351E+004  1.10840E+005  1.24592E+005
  1.40733E+005  1.60008E+005  1.83309E+005  2.11741E+005  2.46705E+005  2.90009E+005
  3.44013E+005  4.11821E+005  4.97553E+005  6.06711E+005  7.46700E+005  9.27546E+005
  1.16292E+006  1.47160E+006  1.87955E+006  2.42290E+006  3.15233E+006  4.13943E+006
  5.48599E+006  7.33789E+006  9.90571E+006  1.34957E+007
  6.38350E+002  5.33433E+002  4.49987E+002  3.83206E+002  3.29448E+002  2.85930E+002
  2.50513E+002  2.21538E+002  1.97704E+002  1.77975E+002  1.61506E+002  1.47585E+002
  1.35592E+002  1.24975E+002  1.15270E+002  1.06143E+002  9.73747E+001  8.86807E+001
  7.96351E+001  7.00408E+001  6.02606E+001  5.09615E+001  4.26762E+001  3.56357E+001
  2.98320E+001  2.51330E+001  2.13663E+001  1.83624E+001  1.59735E+001  1.40775E+001
  1.25764E+001  1.13928E+001  1.04667E+001  9.75142E+000  9.21156E+000  8.82088E+000
  8.56086E+000  8.41974E+000  8.39179E+000  8.47674E+000  8.67947E+000  9.00981E+000
  9.48239E+000  1.01167E+001  1.09372E+001  1.19730E+001  1.32575E+001  1.48267E+001
  1.67173E+001  1.89622E+001  2.15862E+001  2.46027E+001  2.80147E+001  3.18263E+001
  3.60644E+001  4.08044E+001  4.61876E+001  5.24209E+001  5.97665E+001  6.85397E+001
  7.91223E+001  9.19939E+001  1.07773E+002  1.27269E+002  1.51546E+002  1.82012E+002
  2.20534E+002  2.69606E+002  3.32572E+002  4.13928E+002  5.19728E+002  6.58119E+002
  8.39991E+002  1.07975E+003  1.39608E+003  1.81262E+003  2.35827E+003  3.06738E+003
  3.98005E+003  5.14303E+003  6.61028E+003  8.44145E+003  1.06996E+004  1.34504E+004
  1.67579E+004  2.06709E+004  2.51973E+004  3.02872E+004  3.58426E+004  4.17451E+004
  4.78889E+004  5.42398E+004  6.08963E+004  6.80911E+004  7.61481E+004  8.54471E+004
  9.64185E+004  1.09563E+005  1.25484E+005  1.44934E+005  1.68873E+005  1.98540E+005
  2.35552E+005  2.82043E+005  3.40841E+005  4.15728E+005  5.11793E+005  6.35929E+005
  7.97540E+005  1.00954E+006  1.28979E+006  1.66316E+006  2.16453E+006  2.84318E+006
  3.76922E+006  5.04313E+006  6.80997E+006  9.28075E+006
  6.12414E+002  5.11599E+002  4.31425E+002  3.67271E+002  3.15630E+002  2.73827E+002
  2.39805E+002  2.11966E+002  1.89059E+002  1.70082E+002  1.54222E+002  1.40788E+002
  1.29182E+002  1.18876E+002  1.09441E+002  1.00579E+002  9.20711E+001  8.35695E+001
  7.46165E+001  6.51127E+001  5.55438E+001  4.65993E+001  3.87549E+001  3.21735E+001
  2.68014E+001  2.24853E+001  1.90465E+001  1.63183E+001  1.41584E+001  1.24510E+001
  1.11045E+001  1.00468E+001  9.22198E+000  8.58691E+000  8.10869E+000  7.76292E+000
  7.53232E+000  7.40585E+000  7.37800E+000  7.44826E+000  7.62073E+000  7.90388E+000
  8.31035E+000  8.85677E+000  9.56358E+000  1.04546E+001  1.15560E+001  1.28948E+001
  1.44963E+001  1.63800E+001  1.85568E+001  2.10269E+001  2.37858E+001  2.68365E+001
  3.02108E+001  3.39865E+001  3.82940E+001  4.33096E+001  4.92469E+001  5.63599E+001
  6.49599E+001  7.54421E+001  8.83190E+001  1.04261E+002  1.24150E+002  1.49150E+002
  1.80804E+002  2.21172E+002  2.73004E+002  3.39985E+002  4.27045E+002  5.40744E+002
  6.89719E+002  8.85139E+002  1.14108E+003  1.47473E+003  1.90641E+003  2.45977E+003
  3.16237E+003  4.04617E+003  5.14694E+003  6.50294E+003  8.15493E+003  1.01464E+004
  1.25179E+004  1.52926E+004  1.84591E+004  2.19667E+004  2.57402E+004  2.96989E+004
  3.37818E+004  3.79921E+004  4.24275E+004  4.72663E+004  5.27345E+004  5.90895E+004
  6.66216E+004  7.56708E+004  8.66508E+004  1.00080E+005  1.16620E+005  1.37128E+005
  1.62725E+005  1.94888E+005  2.35579E+005  2.87419E+005  3.53939E+005  4.39921E+005
  5.51891E+005  6.98813E+005  8.93086E+005  1.15198E+006  1.49974E+006  1.97058E+006
  2.61323E+006  3.49754E+006  4.72435E+006  6.44041E+006
  5.93465E+002  4.95607E+002  4.17791E+002  3.55527E+002  3.05408E+002  2.64835E+002
  2.31807E+002  2.04773E+002  1.82512E+002  1.64052E+002  1.48595E+002  1.35470E+002
  1.24093E+002  1.13959E+002  1.04673E+002  9.59685E+001  8.76093E+001  7.91825E+001
  7.02375E+001  6.07985E+001  5.14466E+001  4.28563E+001  3.54314E+001  2.92705E+001
  2.42833E+001  2.03016E+001  1.71453E+001  1.46518E+001  1.26852E+001  1.11362E+001
  9.91877E+000  8.96576E+000  8.22502E+000  7.65630E+000  7.22894E+000  6.92011E+000
  6.71364E+000  6.59911E+000  6.57118E+000  6.62907E+000  6.77617E+000  7.01973E+000
  7.37054E+000  7.84266E+000  8.45299E+000  9.22051E+000  1.01652E+001  1.13059E+001
  1.26582E+001  1.42310E+001  1.60250E+001  1.80340E+001  2.02526E+001  2.26899E+001
  2.53851E+001  2.84169E+001  3.19008E+001  3.59823E+001  4.08332E+001  4.66595E+001
  5.37182E+001  6.23392E+001  7.29515E+001  8.61162E+001  1.02570E+002  1.23284E+002
  1.49544E+002  1.83060E+002  2.26109E+002  2.81718E+002  3.53898E+002  4.47904E+002
  5.70506E+002  7.30211E+002  9.37370E+002  1.20419E+003  1.54480E+003  1.97563E+003
  2.51582E+003  3.18697E+003  4.01227E+003  5.01659E+003  6.22780E+003  7.67554E+003
  9.38402E+003  1.13596E+004  1.35816E+004  1.60057E+004  1.85771E+004  2.12425E+004
  2.39713E+004  2.67863E+004  2.97736E+004  3.30652E+004  3.68177E+004  4.12060E+004
  4.64281E+004  5.27174E+004  6.03603E+004  6.97169E+004  8.12488E+004  9.55545E+004
  1.13417E+005  1.35870E+005  1.64284E+005  2.00496E+005  2.46975E+005  3.07070E+005
  3.85351E+005  4.88098E+005  6.23997E+005  8.05153E+005  1.04855E+006  1.37820E+006
  1.82826E+006  2.44772E+006  3.30736E+006  4.51014E+006
  5.80856E+002  4.84907E+002  4.08612E+002  3.47564E+002  2.98422E+002  2.58632E+002
  2.26231E+002  1.99695E+002  1.77824E+002  1.59659E+002  1.44416E+002  1.31432E+002
  1.20136E+002  1.10049E+002  1.00805E+002  9.21626E+001  8.38519E+001  7.54080E+001
  6.64266E+001  5.70573E+001  4.79370E+001  3.96952E+001  3.26602E+001  2.68755E+001
  2.22234E+001  1.85275E+001  1.56093E+001  1.33117E+001  1.15052E+001  1.00866E+001
  8.97503E+000  8.10751E+000  7.43515E+000  6.92019E+000  6.53383E+000  6.25461E+000
  6.06729E+000  5.96198E+000  5.93346E+000  5.98065E+000  6.10621E+000  6.31619E+000
  6.61962E+000  7.02817E+000  7.55542E+000  8.21597E+000  9.02403E+000  9.99151E+000
  1.11259E+001  1.24283E+001  1.38940E+001  1.55162E+001  1.72947E+001  1.92480E+001
  2.14215E+001  2.38888E+001  2.67469E+001  3.01116E+001  3.41206E+001  3.89433E+001
  4.47954E+001  5.19560E+001  6.07882E+001  7.17658E+001  8.55098E+001  1.02837E+002
  1.24826E+002  1.52904E+002  1.88961E+002  2.35482E+002  2.95713E+002  3.73816E+002
  4.75002E+002  6.05595E+002  7.73022E+002  9.85849E+002  1.25400E+003  1.58907E+003
  2.00423E+003  2.51360E+003  3.13225E+003  3.87741E+003  4.76913E+003  5.82724E+003
  7.06408E+003  8.47576E+003  1.00392E+004  1.17191E+004  1.34769E+004  1.52791E+004
  1.71147E+004  1.90145E+004  2.10491E+004  2.33139E+004  2.59172E+004  2.89787E+004
  3.26345E+004  3.70470E+004  4.24161E+004  4.89950E+004  5.71083E+004  6.71778E+004
  7.97560E+004  9.55718E+004  1.15594E+005  1.41118E+005  1.73888E+005  2.16272E+005
  2.71498E+005  3.44005E+005  4.39936E+005  5.67851E+005  7.39765E+005  9.72663E+005
  1.29073E+006  1.72864E+006  2.33650E+006  3.18724E+006
  5.74110E+002  4.79087E+002  4.03528E+002  3.43065E+002  2.94385E+002  2.54958E+002
  2.22836E+002  1.96507E+002  1.74778E+002  1.56697E+002  1.41481E+002  1.28474E+002
  1.17118E+002  1.06955E+002  9.76543E+001  8.89841E+001  8.06358E+001  7.21153E+001
  6.30932E+001  5.38242E+001  4.49575E+001  3.70572E+001  3.03808E+001  2.49281E+001
  2.05635E+001  1.71081E+001  1.43873E+001  1.22504E+001  1.05742E+001  9.26109E+000
  8.23472E+000  7.43566E+000  6.81775E+000  6.34534E+000  5.99117E+000  5.73496E+000
  5.56225E+000  5.46357E+000  5.43376E+000  5.47136E+000  5.57824E+000  5.75920E+000
  6.02151E+000  6.37443E+000  6.82835E+000  7.39372E+000  8.07954E+000  8.89179E+000
  9.83206E+000  1.08974E+001  1.20828E+001  1.33863E+001  1.48172E+001  1.64021E+001
  1.81867E+001  2.02334E+001  2.26176E+001  2.54299E+001  2.87817E+001  3.28156E+001
  3.77158E+001  4.37217E+001  5.11436E+001  6.03857E+001  7.19755E+001  8.66048E+001
  1.05183E+002  1.28905E+002  1.59337E+002  1.98511E+002  2.49021E+002  3.14106E+002
  3.97678E+002  5.04321E+002  6.39300E+002  8.08693E+002  1.01962E+003  1.28022E+003
  1.59916E+003  1.98553E+003  2.44978E+003  3.00477E+003  3.66502E+003  4.44285E+003
  5.34227E+003  6.35403E+003  7.45678E+003  8.62402E+003  9.82947E+003  1.10536E+004
  1.22976E+004  1.35930E+004  1.49947E+004  1.65708E+004  1.83963E+004  2.05536E+004
  2.31377E+004  2.62623E+004  3.00690E+004  3.47370E+004  4.04970E+004  4.76491E+004
  5.65865E+004  6.78283E+004  8.20644E+004  1.00218E+005  1.23534E+005  1.53698E+005
  1.93013E+005  2.44647E+005  3.12981E+005  4.04126E+005  5.26659E+005  6.92708E+005
  9.19544E+005  1.23194E+006  1.66571E+006  2.27297E+006
  5.72900E+002  4.77854E+002  4.02274E+002  3.41784E+002  2.93070E+002  2.53597E+002
  2.21414E+002  1.95005E+002  1.73172E+002  1.54959E+002  1.39582E+002  1.26385E+002
  1.14824E+002  1.04466E+002  9.50135E+001  8.62341E+001  7.77813E+001  6.91618E+001
  6.01331E+001  5.10172E+001  4.24344E+001  3.48723E+001  2.85266E+001  2.33664E+001
  1.92472E+001  1.59922E+001  1.34332E+001  1.14262E+001  9.85422E+000  8.62481E+000
  7.66553E+000  6.92000E+000  6.34433E+000  5.90461E+000  5.57487E+000  5.33581E+000
  5.17361E+000  5.07912E+000  5.04709E+000  5.07562E+000  5.16566E+000  5.32061E+000
  5.54584E+000  5.84808E+000  6.23448E+000  6.71150E+000  7.28369E+000  7.95277E+000
  8.71762E+000  9.57600E+000  1.05281E+001  1.15811E+001  1.27528E+001  1.40721E+001
  1.55771E+001  1.73135E+001  1.93372E+001  2.17194E+001  2.45534E+001  2.79620E+001
  3.21053E+001  3.71910E+001  4.34871E+001  5.13409E+001  6.12039E+001  7.36651E+001
  8.94929E+001  1.09688E+002  1.35541E+002  1.68692E+002  2.11180E+002  2.65459E+002
  3.34395E+002  4.21269E+002  5.29863E+002  6.64617E+002  8.30621E+002  1.03327E+003
  1.27806E+003  1.57121E+003  1.92071E+003  2.33646E+003  2.82854E+003  3.40351E+003
  4.06005E+003  4.78694E+003  5.56643E+003  6.37954E+003  7.20892E+003  8.04484E+003
  8.89516E+003  9.78802E+003  1.07650E+004  1.18743E+004  1.31679E+004  1.47032E+004
  1.65472E+004  1.87805E+004  2.15042E+004  2.48465E+004  2.89730E+004  3.40991E+004
  4.05072E+004  4.85702E+004  5.87844E+004  7.18137E+004  8.85527E+004  1.10215E+005
  1.38459E+005  1.75564E+005  2.24685E+005  2.90223E+005  3.78358E+005  4.97829E+005
  6.61086E+005  8.85991E+005  1.19837E+006  1.63581E+006
  5.77016E+002  4.81010E+002  4.04656E+002  3.43533E+002  2.94288E+002  2.54358E+002
  2.21770E+002  1.94987E+002  1.72796E+002  1.54228E+002  1.38489E+002  1.24928E+002
  1.13014E+002  1.02346E+002  9.26520E+001  8.36932E+001  7.50952E+001  6.63938E+001
  5.74272E+001  4.85373E+001  4.02798E+001  3.30616E+001  2.70281E+001  2.21297E+001
  1.82216E+001  1.51338E+001  1.27065E+001  1.08032E+001  9.31327E+000  8.14880E+000
  7.24099E+000  6.53604E+000  5.99202E+000  5.57641E+000  5.26435E+000  5.03728E+000
  4.88189E+000  4.78917E+000  4.75369E+000  4.77288E+000  4.84659E+000  4.97656E+000
  5.16598E+000  5.41875E+000  5.73874E+000  6.12890E+000  6.59081E+000  7.12507E+000
  7.73280E+000  8.41815E+000  9.19050E+000  1.00650E+001  1.10612E+001  1.22007E+001
  1.35077E+001  1.50123E+001  1.67564E+001  1.87988E+001  2.12206E+001  2.41299E+001
  2.76676E+001  3.20151E+001  3.74057E+001  4.41402E+001  5.26068E+001  6.33083E+001
  7.68939E+001  9.41958E+001  1.16266E+002  1.44404E+002  1.80170E+002  2.25380E+002
  2.82106E+002  3.52738E+002  4.40092E+002  5.47408E+002  6.78089E+002  8.35475E+002
  1.02322E+003  1.24615E+003  1.51071E+003  1.82437E+003  2.19355E+003  2.62066E+003
  3.10133E+003  3.62458E+003  4.17669E+003  4.74452E+003  5.31724E+003  5.89168E+003
  6.47844E+003  7.10096E+003  7.78996E+003  8.57933E+003  9.50545E+003  1.06089E+004
  1.19371E+004  1.35482E+004  1.55149E+004  1.79299E+004  2.09130E+004  2.46203E+004
  2.92566E+004  3.50923E+004  4.24874E+004  5.19238E+004  6.40508E+004  7.97500E+004
  1.00225E+005  1.27132E+005  1.62765E+005  2.10322E+005  2.74296E+005  3.61042E+005
  4.79618E+005  6.43020E+005  8.70040E+005  1.18805E+006
  5.86342E+002  4.88420E+002  4.10525E+002  3.48146E+002  2.97860E+002  2.57049E+002
  2.23697E+002  1.96230E+002  1.73410E+002  1.54246E+002  1.37935E+002  1.23829E+002
  1.11416E+002  1.00331E+002  9.03195E+001  8.11302E+001  7.23773E+001  6.36483E+001
  5.48404E+001  4.62671E+001  3.83908E+001  3.15368E+001  2.58110E+001  2.11563E+001
  1.74355E+001  1.44901E+001  1.21710E+001  1.03505E+001  8.92426E+000  7.80910E+000
  6.93955E+000  6.26418E+000  5.74272E+000  5.34387E+000  5.04363E+000  4.82403E+000
  4.67202E+000  4.57858E+000  4.53780E+000  4.54621E+000  4.60217E+000  4.70536E+000
  4.85631E+000  5.05590E+000  5.30504E+000  5.60484E+000  5.95755E+000  6.36826E+000
  6.84645E+000  7.40588E+000  8.06214E+000  8.82904E+000  9.71689E+000  1.07345E+001
  1.18941E+001  1.32169E+001  1.47377E+001  1.65084E+001  1.86009E+001  2.11111E+001
  2.41632E+001  2.79165E+001  3.25751E+001  3.84003E+001  4.57271E+001  5.49843E+001
  6.67169E+001  8.16093E+001  1.00502E+002  1.24399E+002  1.54464E+002  1.92026E+002
  2.38620E+002  2.96063E+002  3.66457E+002  4.51986E+002  5.54695E+002  6.76699E+002
  8.20833E+002  9.91180E+002  1.19293E+003  1.43136E+003  1.71005E+003  2.02861E+003
  2.38131E+003  2.75858E+003  3.15036E+003  3.54791E+003  3.94510E+003  4.34282E+003
  4.75195E+003  5.19113E+003  5.68268E+003  6.25052E+003  6.92034E+003  7.72104E+003
  8.68684E+003  9.85979E+003  1.12928E+004  1.30537E+004  1.52299E+004  1.79355E+004
  2.13204E+004  2.55824E+004  3.09853E+004  3.78817E+004  4.67476E+004  5.82288E+004
  7.32077E+004  9.28985E+004  1.18983E+005  1.53808E+005  2.00670E+005  2.64234E+005
  3.51148E+005  4.70957E+005  6.37463E+005  8.70777E+005
  6.00815E+002  4.99978E+002  4.19741E+002  3.55453E+002  3.03588E+002  2.61445E+002
  2.26943E+002  1.98461E+002  1.74720E+002  1.54705E+002  1.37603E+002  1.22774E+002
  1.09735E+002  9.81481E+001  8.77687E+001  7.83248E+001  6.94400E+001  6.07649E+001
  5.22277E+001  4.40728E+001  3.66482E+001  3.01969E+001  2.47928E+001  2.03802E+001
  1.68363E+001  1.40190E+001  1.17926E+001  1.00398E+001  8.66335E+000  7.58523E+000
  6.74331E+000  6.08848E+000  5.58206E+000  5.19379E+000  4.90037E+000  4.68417E+000
  4.53221E+000  4.43509E+000  4.38610E+000  4.38036E+000  4.41415E+000  4.48449E+000
  4.58886E+000  4.72554E+000  4.89473E+000  5.10045E+000  5.35266E+000  5.66745E+000
  6.06379E+000  6.55756E+000  7.15709E+000  7.86352E+000  8.67550E+000  9.59485E+000
  1.06309E+001  1.18032E+001  1.31436E+001  1.46986E+001  1.65315E+001  1.87262E+001
  2.13919E+001  2.46683E+001  2.87340E+001  3.38164E+001  4.02040E+001  4.82603E+001
  5.84374E+001  7.12870E+001  8.74637E+001  1.07724E+002  1.32930E+002  1.64083E+002
  2.02380E+002  2.49214E+002  3.06013E+002  3.74042E+002  4.54501E+002  5.49009E+002
  6.60082E+002  7.91194E+002  9.46316E+002  1.12891E+003  1.34042E+003  1.57876E+003
  1.83799E+003  2.11038E+003  2.38890E+003  2.66801E+003  2.94492E+003  3.22268E+003
  3.51119E+003  3.82475E+003  4.17945E+003  4.59230E+003  5.08160E+003  5.66821E+003
  6.37704E+003  7.23888E+003  8.29267E+003  9.58829E+003  1.11903E+004  1.31828E+004
  1.56765E+004  1.88177E+004  2.28009E+004  2.78871E+004  3.44280E+004  4.29013E+004
  5.39597E+004  6.85015E+004  8.77718E+004  1.13508E+005  1.48150E+005  1.95155E+005
  2.59448E+005  3.48102E+005  4.71349E+005  6.44102E+005
  6.20381E+002  5.15565E+002  4.32129E+002  3.65235E+002  3.11212E+002  2.67252E+002
  2.31187E+002  2.01332E+002  1.76363E+002  1.55238E+002  1.37139E+002  1.21440E+002
  1.07687E+002  9.55586E+001  8.47973E+001  7.51092E+001  6.61431E+001  5.76139E+001
  4.94550E+001  4.18165E+001  3.49213E+001  2.89275E+001  2.38792E+001  1.97263E+001
  1.63654E+001  1.36746E+001  1.15353E+001  9.84239E+000  8.50743E+000  7.45813E+000
  6.63625E+000  5.99521E+000  5.49799E+000  5.11533E+000  4.82448E+000  4.60793E+000
  4.45241E+000  4.34769E+000  4.28561E+000  4.25912E+000  4.26164E+000  4.28701E+000
  4.33037E+000  4.39066E+000  4.47408E+000  4.59677E+000  4.78257E+000  5.05467E+000
  5.42598E+000  5.89645E+000  6.45885E+000  7.10673E+000  7.83919E+000  8.66210E+000
  9.58803E+000  1.06367E+001  1.18364E+001  1.32269E+001  1.48624E+001  1.68151E+001
  1.91797E+001  2.20781E+001  2.56658E+001  3.01397E+001  3.57464E+001  4.27899E+001
  5.16381E+001  6.27241E+001  7.65458E+001  9.36707E+001  1.14762E+002  1.40624E+002
  1.72201E+002  2.10451E+002  2.56165E+002  3.10003E+002  3.72853E+002  4.46226E+002
  5.32395E+002  6.34192E+002  7.54474E+002  8.95246E+002  1.05649E+003  1.23523E+003
  1.42601E+003  1.62291E+003  1.82129E+003  2.01793E+003  2.21223E+003  2.40814E+003
  2.61400E+003  2.84055E+003  3.09941E+003  3.40271E+003  3.76368E+003  4.19753E+003
  4.72260E+003  5.36169E+003  6.14369E+003  7.10568E+003  8.29572E+003  9.77649E+003
  1.16304E+004  1.39666E+004  1.69301E+004  2.07155E+004  2.55853E+004  3.18959E+004
  4.01347E+004  5.09726E+004  6.53394E+004  8.45330E+004  1.10378E+005  1.45458E+005
  1.93455E+005  2.59661E+005  3.51730E+005  4.80822E+005
  6.44933E+002  5.34989E+002  4.47428E+002  3.77173E+002  3.20371E+002  2.74072E+002
  2.36005E+002  2.04409E+002  1.77911E+002  1.55444E+002  1.36191E+002  1.19543E+002
  1.05059E+002  9.24097E+001  8.13001E+001  7.14148E+001  6.24375E+001  5.41372E+001
  4.64353E+001  3.93842E+001  3.30843E+001  2.76073E+001  2.29639E+001  1.91069E+001
  1.59528E+001  1.34024E+001  1.13567E+001  9.72542E+000  8.43065E+000  7.40726E+000
  6.60177E+000  5.97070E+000  5.47894E+000  5.09834E+000  4.80656E+000  4.58596E+000
  4.42242E+000  4.30420E+000  4.22077E+000  4.16190E+000  4.11761E+000  4.07974E+000
  4.04594E+000  4.02535E+000  4.04179E+000  4.12725E+000  4.30587E+000  4.58168E+000
  4.94269E+000  5.37489E+000  5.87200E+000  6.43687E+000  7.07850E+000  7.80905E+000
  8.64274E+000  9.59684E+000  1.06943E+001  1.19674E+001  1.34608E+001  1.52358E+001
  1.73732E+001  1.99782E+001  2.31847E+001  2.71605E+001  3.21125E+001  3.82895E+001
  4.59824E+001  5.55234E+001  6.72905E+001  8.17301E+001  9.93935E+001  1.20939E+002
  1.47028E+002  1.78165E+002  2.14696E+002  2.57070E+002  3.06171E+002  3.63460E+002
  4.30898E+002  5.10664E+002  6.04674E+002  7.13845E+002  8.37217E+002  9.71525E+002
  1.11207E+003  1.25458E+003  1.39619E+003  1.53534E+003  1.67275E+003  1.81244E+003
  1.96112E+003  2.12677E+003  2.31777E+003  2.54288E+003  2.81178E+003  3.13569E+003
  3.52826E+003  4.00652E+003  4.59214E+003  5.31295E+003  6.20504E+003  7.31554E+003
  8.70645E+003  1.04598E+004  1.26847E+004  1.55278E+004  1.91867E+004  2.39298E+004
  3.01244E+004  3.82760E+004  4.90856E+004  6.35320E+004  8.29913E+004  1.09412E+005
  1.45575E+005  1.95473E+005  2.64888E+005  3.62246E+005
  6.74234E+002  5.57915E+002  4.65231E+002  3.90806E+002  3.30563E+002  2.81386E+002
  2.40879E+002  2.07198E+002  1.78919E+002  1.54956E+002  1.34489E+002  1.16912E+002
  1.01766E+002  8.86775E+001  7.72987E+001  6.72979E+001  5.83906E+001  5.03806E+001
  4.31694E+001  3.67269E+001  3.10502E+001  2.61310E+001  2.19401E+001  1.84250E+001
  1.55162E+001  1.31352E+001  1.12033E+001  9.64670E+000  8.39993E+000  7.40662E+000
  6.61928E+000  5.99836E+000  5.51120E+000  5.13094E+000  4.83558E+000  4.60687E+000
  4.42919E+000  4.28822E+000  4.16996E+000  4.06062E+000  3.94879E+000  3.83127E+000
  3.72119E+000  3.65114E+000  3.66012E+000  3.76798E+000  3.96422E+000  4.22413E+000
  4.53031E+000  4.88050E+000  5.28393E+000  5.75522E+000  6.30978E+000  6.96172E+000
  7.72382E+000  8.60945E+000  9.63586E+000  1.08281E+001  1.22229E+001  1.38714E+001
  1.58422E+001  1.82242E+001  2.11299E+001  2.46982E+001  2.90971E+001  3.45223E+001
  4.11970E+001  4.93751E+001  5.93603E+001  7.15384E+001  8.63826E+001  1.04369E+002
  1.25833E+002  1.50939E+002  1.79880E+002  2.13146E+002  2.51665E+002  2.96772E+002
  3.50061E+002  4.13121E+002  4.87126E+002  5.72225E+002  6.66919E+002  7.68002E+002
  8.71652E+002  9.74957E+002  1.07634E+003  1.17538E+003  1.27346E+003  1.37423E+003
  1.48295E+003  1.60548E+003  1.74793E+003  1.91671E+003  2.11896E+003  2.36306E+003
  2.65928E+003  3.02049E+003  3.46307E+003  4.00811E+003  4.68296E+003  5.52340E+003
  6.57647E+003  7.90443E+003  9.59025E+003  1.17452E+004  1.45195E+004  1.81173E+004
  2.28177E+004  2.90053E+004  3.72135E+004  4.81871E+004  6.29738E+004  8.30576E+004
  1.10556E+005  1.48511E+005  2.01329E+005  2.75434E+005
  7.07830E+002  5.83796E+002  4.84929E+002  4.05493E+002  3.41143E+002  2.88567E+002
  2.45233E+002  2.09205E+002  1.79006E+002  1.53521E+002  1.31909E+002  1.13528E+002
  9.78590E+001  8.44573E+001  7.29232E+001  6.29143E+001  5.41642E+001  4.64873E+001
  3.97599E+001  3.38930E+001  2.88120E+001  2.44468E+001  2.07291E+001  1.75919E+001
  1.49687E+001  1.27949E+001  1.10083E+001  9.55094E+000  8.37029E+000  7.41996E+000
  6.65959E+000  6.05452E+000  5.57511E+000  5.19604E+000  4.89542E+000  4.65383E+000
  4.45310E+000  4.27538E+000  4.10314E+000  3.92217E+000  3.72919E+000  3.54226E+000
  3.40278E+000  3.35356E+000  3.40499E+000  3.53050E+000  3.69634E+000  3.88575E+000
  4.10097E+000  4.35560E+000  4.66758E+000  5.05531E+000  5.53544E+000  6.12186E+000
  6.82582E+000  7.65757E+000  8.62987E+000  9.76220E+000  1.10846E+001  1.26404E+001
  1.44874E+001  1.66993E+001  1.93669E+001  2.25996E+001  2.65252E+001  3.12895E+001
  3.70596E+001  4.40403E+001  5.25039E+001  6.28028E+001  7.53014E+001  9.02412E+001
  1.07691E+002  1.27692E+002  1.50489E+002  1.76657E+002  2.07100E+002  2.42958E+002
  2.85463E+002  3.35721E+002  3.94351E+002  4.60993E+002  5.33891E+002  6.10105E+002
  6.86659E+002  7.61705E+002  8.34585E+002  9.05585E+002  9.76329E+002  1.04993E+003
  1.13040E+003  1.22209E+003  1.32946E+003  1.45726E+003  1.61084E+003  1.79652E+003
  2.02212E+003  2.29743E+003  2.63498E+003  3.05088E+003  3.56609E+003  4.20797E+003
  5.01257E+003  6.02760E+003  7.31667E+003  8.96509E+003  1.10881E+004  1.38422E+004
  1.74417E+004  2.21819E+004  2.84723E+004  3.68850E+004  4.82251E+004  6.36329E+004
  8.47363E+004  1.13875E+005  1.54438E+005  2.11367E+005
  7.44969E+002  6.11821E+002  5.05694E+002  4.20426E+002  3.51358E+002  2.94957E+002
  2.48533E+002  2.10047E+002  1.77951E+002  1.51070E+002  1.28494E+002  1.09499E+002
  9.34781E+001  7.99091E+001  6.83525E+001  5.84557E+001  4.99514E+001  4.26415E+001
  3.63729E+001  3.10173E+001  2.64591E+001  2.25922E+001  1.93211E+001  1.65626E+001
  1.42456E+001  1.23091E+001  1.07002E+001  9.37229E+000  8.28371E+000  7.39746E+000
  6.68055E+000  6.10359E+000  5.64024E+000  5.26658E+000  4.96039E+000  4.70015E+000
  4.46442E+000  4.23236E+000  3.98763E+000  3.72784E+000  3.47651E+000  3.28201E+000
  3.18648E+000  3.18801E+000  3.24790E+000  3.33013E+000  3.42150E+000  3.52708E+000
  3.66043E+000  3.83796E+000  4.07707E+000  4.39545E+000  4.81012E+000  5.33586E+000
  5.98411E+000  6.76386E+000  7.68487E+000  8.76243E+000  1.00217E+001  1.15000E+001
  1.32465E+001  1.53210E+001  1.77933E+001  2.07418E+001  2.42539E+001  2.84291E+001
  3.33944E+001  3.93353E+001  4.65181E+001  5.52424E+001  6.57114E+001  7.79536E+001
  9.19258E+001  1.07714E+002  1.25660E+002  1.46370E+002  1.70651E+002  1.99425E+002
  2.33616E+002  2.73957E+002  3.20675E+002  3.73095E+002  4.29394E+002  4.86994E+002
  5.43661E+002  5.98354E+002  6.51036E+002  7.02383E+002  7.54001E+002  8.08428E+002
  8.68721E+002  9.38100E+002  1.01988E+003  1.11760E+003  1.23533E+003  1.37790E+003
  1.55130E+003  1.76308E+003  2.02289E+003  2.34318E+003  2.74011E+003  3.23486E+003
  3.85528E+003  4.63827E+003  5.63303E+003  6.90560E+003  8.54515E+003  1.06729E+004
  1.34549E+004  1.71199E+004  2.19852E+004  2.84945E+004  3.72719E+004  4.92022E+004
  6.55483E+004  8.81262E+004  1.19566E+005  1.63707E+005
  7.84563E+002  6.40920E+002  5.26521E+002  4.34707E+002  3.60458E+002  2.99980E+002
  2.50399E+002  2.09537E+002  1.75730E+002  1.47690E+002  1.24390E+002  1.04991E+002
  8.87896E+001  7.52028E+001  6.37599E+001  5.40919E+001  4.59130E+001  3.89989E+001
  3.31663E+001  2.82590E+001  2.41400E+001  2.06877E+001  1.77957E+001  1.53730E+001
  1.33439E+001  1.16463E+001  1.02298E+001  9.05270E+000  8.07991E+000  7.28083E+000
  6.62810E+000  6.09654E+000  5.66228E+000  5.30187E+000  4.99161E+000  4.70717E+000
  4.42498E+000  4.12735E+000  3.81359E+000  3.51221E+000  3.27536E+000  3.13987E+000
  3.09212E+000  3.08854E+000  3.09770E+000  3.11192E+000  3.13722E+000  3.18417E+000
  3.26440E+000  3.39012E+000  3.57496E+000  3.83493E+000  4.18805E+000  4.65178E+000
  5.23996E+000  5.96207E+000  6.82609E+000  7.84412E+000  9.03759E+000  1.04393E+001
  1.20918E+001  1.40432E+001  1.63427E+001  1.90382E+001  2.21771E+001  2.58194E+001
  3.00709E+001  3.51210E+001  4.12250E+001  4.85853E+001  5.72358E+001  6.70938E+001
  7.81418E+001  9.05609E+001  1.04749E+002  1.21275E+002  1.40817E+002  1.64101E+002
  1.91805E+002  2.24389E+002  2.61816E+002  3.03239E+002  3.46888E+002  3.90566E+002
  4.32658E+002  4.72701E+002  5.11054E+002  5.48565E+002  5.86691E+002  6.27453E+002
  6.73169E+002  7.26243E+002  7.89162E+002  8.64623E+002  9.55729E+002  1.06622E+003
  1.20074E+003  1.36515E+003  1.56697E+003  1.81589E+003  2.12453E+003  2.50939E+003
  2.99220E+003  3.60177E+003  4.37652E+003  5.36802E+003  6.64595E+003  8.30508E+003
  1.04752E+004  1.33351E+004  1.71331E+004  2.22164E+004  2.90735E+004  3.83970E+004
  5.11759E+004  6.88330E+004  9.34294E+004  1.27973E+005
  8.25236E+002  6.69852E+002  5.46352E+002  4.47494E+002  3.67835E+002  3.03267E+002
  2.50680E+002  2.07696E+002  1.72474E+002  1.43560E+002  1.19780E+002  1.00174E+002
  8.39561E+001  7.04957E+001  5.92913E+001  4.99483E+001  4.21534E+001  3.56534E+001
  3.02386E+001  2.57332E+001  2.19876E+001  1.88750E+001  1.62877E+001  1.41357E+001
  1.23442E+001  1.08524E+001  9.61112E+000  8.58089E+000  7.72920E+000  7.02851E+000
  6.45420E+000  5.98288E+000  5.59085E+000  5.25305E+000  4.94279E+000  4.63378E+000
  4.30671E+000  3.96183E+000  3.63066E+000  3.36520E+000  3.19433E+000  3.09595E+000
  3.02866E+000  2.97091E+000  2.92205E+000  2.88802E+000  2.87503E+000  2.89010E+000
  2.94120E+000  3.03639E+000  3.18449E+000  3.39799E+000  3.69478E+000  4.09577E+000
  4.61919E+000  5.27689E+000  6.07625E+000  7.02675E+000  8.14668E+000  9.46552E+000
  1.10206E+001  1.28497E+001  1.49834E+001  1.74395E+001  2.02291E+001  2.33835E+001
  2.70066E+001  3.12997E+001  3.64779E+001  4.26179E+001  4.96387E+001  5.74566E+001
  6.61361E+001  7.59267E+001  8.72247E+001  1.00525E+002  1.16379E+002  1.35354E+002
  1.57940E+002  1.84407E+002  2.14551E+002  2.47451E+002  2.81459E+002  3.14735E+002
  3.46153E+002  3.75653E+002  4.03815E+002  4.31529E+002  4.60046E+002  4.90959E+002
  5.26028E+002  5.67067E+002  6.15966E+002  6.74798E+002  7.45971E+002  8.32401E+002
  9.37725E+002  1.06655E+003  1.22477E+003  1.42002E+003  1.66222E+003  1.96436E+003
  2.34356E+003  2.82252E+003  3.43151E+003  4.21119E+003  5.21651E+003  6.52223E+003
  8.23072E+003  1.04832E+004  1.34757E+004  1.74823E+004  2.28891E+004  3.02433E+004
  4.03268E+004  5.42643E+004  7.36862E+004  1.00972E+005
  8.65477E+002  6.97385E+002  5.64251E+002  4.58154E+002  3.73140E+002  3.04712E+002
  2.49445E+002  2.04696E+002  1.68392E+002  1.38885E+002  1.14849E+002  9.52177E+001
  7.91371E+001  6.59307E+001  5.50635E+001  4.61104E+001  3.87302E+001  3.26452E+001
  2.76273E+001  2.34880E+001  2.00712E+001  1.72480E+001  1.49124E+001  1.29775E+001
  1.13728E+001  1.00416E+001  8.93821E+000  8.02620E+000  7.27578E+000  6.66164E+000
  6.16064E+000  5.74960E+000  5.40327E+000  5.09331E+000  4.79016E+000  4.47035E+000
  4.13052E+000  3.79938E+000  3.52430E+000  3.32654E+000  3.18024E+000  3.05033E+000
  2.92764E+000  2.82108E+000  2.73758E+000  2.67748E+000  2.64191E+000  2.63755E+000
  2.67333E+000  2.75527E+000  2.88616E+000  3.07110E+000  3.32409E+000  3.66807E+000
  4.12691E+000  4.71693E+000  5.44639E+000  6.32287E+000  7.36200E+000  8.59053E+000
  1.00414E+001  1.17432E+001  1.37086E+001  1.59281E+001  1.83821E+001  2.10883E+001
  2.41647E+001  2.78152E+001  3.21796E+001  3.72213E+001  4.28246E+001  4.89660E+001
  5.57832E+001  6.35475E+001  7.26172E+001  8.34054E+001  9.63564E+001  1.11909E+002
  1.30423E+002  1.52034E+002  1.76445E+002  2.02729E+002  2.29385E+002  2.54894E+002
  2.78498E+002  3.00398E+002  3.21283E+002  3.42004E+002  3.63609E+002  3.87343E+002
  4.14551E+002  4.46619E+002  4.85002E+002  5.31312E+002  5.87438E+002  6.55681E+002
  7.38914E+002  8.40787E+002  9.65983E+002  1.12055E+003  1.31238E+003  1.55179E+003
  1.85239E+003  2.23221E+003  2.71536E+003  3.33418E+003  4.13241E+003  5.16957E+003
  6.52720E+003  8.31781E+003  1.06976E+004  1.38851E+004  1.81882E+004  2.40432E+004
  3.20742E+004  4.31786E+004  5.86579E+004  8.04125E+004
  9.03880E+002  7.22508E+002  5.79584E+002  4.66377E+002  3.76324E+002  3.04444E+002
  2.46922E+002  2.00792E+002  1.63728E+002  1.33883E+002  1.09794E+002  9.02998E+001
  7.44862E+001  6.16315E+001  5.11652E+001  4.26330E+001  3.56709E+001  2.99842E+001
  2.53342E+001  2.15265E+001  1.84029E+001  1.58349E+001  1.37186E+001  1.19701E+001
  1.05226E+001  9.32290E+000  8.32912E+000  7.50822E+000  6.83363E+000  6.28290E+000
  5.83506E+000  5.46796E+000  5.15593E+000  4.86953E+000  4.58099E+000  4.27768E+000
  3.97627E+000  3.71327E+000  3.50375E+000  3.32182E+000  3.13819E+000  2.95404E+000
  2.78999E+000  2.65954E+000  2.55935E+000  2.48068E+000  2.42451E+000  2.40318E+000
  2.43031E+000  2.51155E+000  2.64339E+000  2.82075E+000  3.04899E+000  3.34947E+000
  3.75104E+000  4.27593E+000  4.93488E+000  5.73471E+000  6.68909E+000  7.82251E+000
  9.16381E+000  1.07327E+001  1.25248E+001  1.45060E+001  1.66357E+001  1.89347E+001
  2.15439E+001  2.46457E+001  2.82855E+001  3.23577E+001  3.67747E+001  4.15836E+001
  4.69611E+001  5.31660E+001  6.05052E+001  6.93171E+001  7.99584E+001  9.27734E+001
  1.08025E+002  1.25764E+002  1.45647E+002  1.66781E+002  1.87826E+002  2.07529E+002
  2.25403E+002  2.41808E+002  2.57465E+002  2.73151E+002  2.89727E+002  3.08169E+002
  3.29514E+002  3.54831E+002  3.85257E+002  4.22061E+002  4.66740E+002  5.21128E+002
  5.87519E+002  6.68833E+002  7.68818E+002  8.92326E+002  1.04567E+003  1.23714E+003
  1.47765E+003  1.78167E+003  2.16856E+003  2.66430E+003  3.30402E+003  4.13556E+003
  5.22448E+003  6.66124E+003  8.57151E+003  1.11311E+004  1.45878E+004  1.92930E+004
  2.57491E+004  3.46793E+004  4.71320E+004  6.46391E+004
  9.39397E+002  7.44617E+002  5.92110E+002  4.72202E+002  3.77602E+002  3.02765E+002
  2.43429E+002  1.96284E+002  1.58745E+002  1.28785E+002  1.04814E+002  8.55897E+001
  7.01379E+001  5.76944E+001  4.76564E+001  3.95464E+001  3.29840E+001  2.76655E+001
  2.33472E+001  1.98339E+001  1.69686E+001  1.46253E+001  1.27029E+001  1.11207E+001
  9.81454E+000  8.73416E+000  7.84021E+000  7.10199E+000  6.49508E+000  5.99885E+000
  5.59378E+000  5.25861E+000  4.96834E+000  4.69584E+000  4.42115E+000  4.14651E+000
  3.89655E+000  3.68461E+000  3.48619E+000  3.27021E+000  3.03839E+000  2.81948E+000
  2.63956E+000  2.50217E+000  2.39177E+000  2.29534E+000  2.21893E+000  2.18258E+000
  2.20446E+000  2.29043E+000  2.43266E+000  2.61699E+000  2.83818E+000  3.11202E+000
  3.46934E+000  3.93753E+000  4.53052E+000  5.25555E+000  6.12541E+000  7.16292E+000
  8.39291E+000  9.82582E+000  1.14408E+001  1.31833E+001  1.50035E+001  1.69424E+001
  1.91602E+001  2.17884E+001  2.47838E+001  2.80256E+001  3.14831E+001  3.52551E+001
  3.95268E+001  4.45271E+001  5.05113E+001  5.77553E+001  6.65469E+001  7.71591E+001
  8.97858E+001  1.04426E+002  1.20721E+002  1.37838E+002  1.54588E+002  1.69939E+002
  1.83595E+002  1.96006E+002  2.07878E+002  2.19899E+002  2.32776E+002  2.47274E+002
  2.64201E+002  2.84393E+002  3.08748E+002  3.38278E+002  3.74183E+002  4.17937E+002
  4.71390E+002  5.36902E+002  6.17500E+002  7.17110E+002  8.40843E+002  9.95402E+002
  1.18963E+003  1.43526E+003  1.74798E+003  2.14883E+003  2.66633E+003  3.33927E+003
  4.22085E+003  5.38452E+003  6.93229E+003  9.00700E+003  1.18099E+004  1.56266E+004
  2.08654E+004  2.81145E+004  3.82265E+004  5.24477E+004
  9.71515E+002  7.63598E+002  6.01999E+002  4.75964E+002  3.77383E+002  3.00087E+002
  2.39342E+002  1.91495E+002  1.53719E+002  1.23820E+002  1.00098E+002  8.12316E+001
  6.61939E+001  5.41827E+001  4.45695E+001  3.68601E+001  3.06649E+001  2.56760E+001
  2.16495E+001  1.83919E+001  1.57495E+001  1.35997E+001  1.18449E+001  1.04075E+001
  9.22647E+000  8.25387E+000  7.45270E+000  6.79420E+000  6.25548E+000  5.81682E+000
  5.45870E+000  5.15880E+000  4.89042E+000  4.62650E+000  4.35327E+000  4.08470E+000
  3.84707E+000  3.63468E+000  3.41092E+000  3.15942E+000  2.90186E+000  2.67303E+000
  2.49298E+000  2.35532E+000  2.23788E+000  2.12823E+000  2.03805E+000  1.99243E+000
  2.01140E+000  2.10100E+000  2.25205E+000  2.44553E+000  2.66817E+000  2.92896E+000
  3.25681E+000  3.68077E+000  4.21671E+000  4.87285E+000  5.66233E+000  6.60703E+000
  7.72765E+000  9.02484E+000  1.04618E+001  1.19691E+001  1.35024E+001  1.51349E+001
  1.70291E+001  1.92424E+001  2.16717E+001  2.42232E+001  2.69234E+001  2.98981E+001
  3.33205E+001  3.73849E+001  4.23012E+001  4.82944E+001  5.55992E+001  6.44343E+001
  7.49448E+001  8.70982E+001  1.00542E+002  1.14511E+002  1.27958E+002  1.40029E+002
  1.50564E+002  1.60049E+002  1.69154E+002  1.78482E+002  1.88606E+002  2.00133E+002
  2.13699E+002  2.29966E+002  2.49652E+002  2.73573E+002  3.02700E+002  3.38232E+002
  3.81675E+002  4.34951E+002  5.00533E+002  5.81624E+002  6.82400E+002  8.08339E+002
  9.66671E+002  1.16699E+003  1.42213E+003  1.74931E+003  2.17187E+003  2.72159E+003
  3.44205E+003  4.39340E+003  5.65928E+003  7.35678E+003  9.65093E+003  1.27761E+004
  1.70672E+004  2.30070E+004  3.12957E+004  4.29565E+004
  1.00034E+003  7.79824E+002  6.09766E+002  4.78223E+002  3.76200E+002  2.96877E+002
  2.35054E+002  1.86749E+002  1.48911E+002  1.19195E+002  9.57987E+001  7.73315E+001
  6.27194E+001  5.11295E+001  4.19141E+001  3.45687E+001  2.86993E+001  2.39975E+001
  2.02218E+001  1.71820E+001  1.47279E+001  1.27407E+001  1.11261E+001  9.80966E+000
  8.73283E+000  7.85025E+000  7.12710E+000  6.53670E+000  6.05783E+000  5.67188E+000
  5.35934E+000  5.09626E+000  4.85238E+000  4.59633E+000  4.31356E+000  4.02461E+000
  3.76384E+000  3.52743E+000  3.28161E+000  3.01688E+000  2.75724E+000  2.53289E+000
  2.35747E+000  2.22083E+000  2.10090E+000  1.98757E+000  1.89460E+000  1.84747E+000
  1.86555E+000  1.95481E+000  2.10675E+000  2.30211E+000  2.52512E+000  2.78024E+000
  3.09162E+000  3.48504E+000  3.97532E+000  4.57143E+000  5.28774E+000  6.14577E+000
  7.16177E+000  8.32600E+000  9.58697E+000  1.08679E+001  1.21457E+001  1.35287E+001
  1.51540E+001  1.69985E+001  1.89395E+001  2.09318E+001  2.30446E+001  2.54090E+001
  2.81774E+001  3.15109E+001  3.55816E+001  4.05743E+001  4.66818E+001  5.40816E+001
  6.28838E+001  7.30375E+001  8.42076E+001  9.56979E+001  1.06588E+002  1.16169E+002
  1.24373E+002  1.31697E+002  1.38761E+002  1.46084E+002  1.54137E+002  1.63404E+002
  1.74389E+002  1.87626E+002  2.03694E+002  2.23257E+002  2.47111E+002  2.76239E+002
  3.11881E+002  3.55617E+002  4.09484E+002  4.76122E+002  5.58976E+002  6.62564E+002
  7.92852E+002  9.57764E+002  1.16789E+003  1.43747E+003  1.78577E+003  2.23908E+003
  2.83341E+003  3.61854E+003  4.66366E+003  6.06565E+003  7.96115E+003  1.05442E+004
  1.40923E+004  1.90053E+004  2.58635E+004  3.55152E+004
  1.02655E+003  7.94062E+002  6.16171E+002  4.79665E+002  3.74635E+002  2.93613E+002
  2.30945E+002  1.82342E+002  1.44547E+002  1.15074E+002  9.20277E+001  7.39574E+001
  5.97488E+001  4.85446E+001  3.96840E+001  3.26565E+001  2.70670E+001  2.26091E+001
  1.90441E+001  1.61858E+001  1.38875E+001  1.20338E+001  1.05332E+001  9.31361E+000
  8.31888E+000  7.50567E+000  6.84125E+000  6.30094E+000  5.86542E+000  5.51756E+000
  5.23862E+000  5.00406E+000  4.78091E+000  4.53278E+000  4.24026E+000  3.92574E+000
  3.63574E+000  3.38004E+000  3.12967E+000  2.87203E+000  2.62407E+000  2.40884E+000
  2.23650E+000  2.09930E+000  1.98055E+000  1.87263E+000  1.78696E+000  1.74507E+000
  1.76395E+000  1.84916E+000  1.99374E+000  2.18182E+000  2.40068E+000  2.65364E+000
  2.95847E+000  3.33349E+000  3.78960E+000  4.33584E+000  4.98811E+000  5.76755E+000
  6.68528E+000  7.72060E+000  8.80974E+000  9.87923E+000  1.09412E+001  1.21288E+001
  1.35236E+001  1.50379E+001  1.65668E+001  1.81160E+001  1.97780E+001  2.16762E+001
  2.39392E+001  2.66997E+001  3.00989E+001  3.42900E+001  3.94329E+001  4.56733E+001
  5.30954E+001  6.16382E+001  7.09878E+001  8.05153E+001  8.94108E+001  9.70834E+001
  1.03531E+002  1.09242E+002  1.14782E+002  1.20598E+002  1.27077E+002  1.34606E+002
  1.43594E+002  1.54471E+002  1.67713E+002  1.83867E+002  2.03590E+002  2.27696E+002
  2.57215E+002  2.93460E+002  3.38125E+002  3.93407E+002  4.62172E+002  5.48185E+002
  6.56414E+002  7.93464E+002  9.68162E+002  1.19238E+003  1.48221E+003  1.85956E+003
  2.35450E+003  3.00860E+003  3.87963E+003  5.04854E+003  6.62950E+003  8.78471E+003
  1.17462E+004  1.58484E+004  2.15767E+004  2.96410E+004
  1.05126E+003  8.07335E+002  6.22095E+002  4.81014E+002  3.73263E+002  2.90737E+002
  2.27351E+002  1.78524E+002  1.40803E+002  1.11575E+002  8.88579E+001  7.11467E+001
  5.72938E+001  4.64229E+001  3.78639E+001  3.11031E+001  2.57461E+001  2.14889E+001
  1.80964E+001  1.53856E+001  1.32132E+001  1.14663E+001  1.00557E+001  8.91125E+000
  7.97829E+000  7.21534E+000  6.59150E+000  6.08400E+000  5.67541E+000  5.35028E+000
  5.09122E+000  4.87424E+000  4.66549E+000  4.42531E+000  4.12905E+000  3.79748E+000
  3.48738E+000  3.22420E+000  2.98300E+000  2.74342E+000  2.51247E+000  2.30634E+000
  2.13401E+000  1.99308E+000  1.87493E+000  1.77536E+000  1.70163E+000  1.66864E+000
  1.68931E+000  1.76832E+000  1.90107E+000  2.07746E+000  2.29079E+000  2.54447E+000
  2.84911E+000  3.21414E+000  3.64550E+000  4.15178E+000  4.74991E+000  5.45969E+000
  6.28588E+000  7.19652E+000  8.12004E+000  8.99966E+000  9.89101E+000  1.09270E+001
  1.21153E+001  1.33357E+001  1.45252E+001  1.57297E+001  1.70485E+001  1.85902E+001
  2.04615E+001  2.27711E+001  2.56361E+001  2.91847E+001  3.35506E+001  3.88545E+001
  4.51609E+001  5.24037E+001  6.02904E+001  6.82533E+001  7.55788E+001  8.17733E+001
  8.68828E+001  9.13766E+001  9.57664E+001  1.00438E+002  1.05707E+002  1.11890E+002
  1.19317E+002  1.28344E+002  1.39364E+002  1.52831E+002  1.69295E+002  1.89436E+002
  2.14118E+002  2.44443E+002  2.81831E+002  3.28130E+002  3.85747E+002  4.57848E+002
  5.48611E+002  6.63593E+002  8.10222E+002  9.98496E+002  1.24196E+003  1.55907E+003
  1.97517E+003  2.52529E+003  3.25814E+003  4.24199E+003  5.57315E+003  7.38848E+003
  9.88382E+003  1.33415E+004  1.81715E+004  2.49734E+004
  1.07584E+003  8.20773E+002  6.28435E+002  4.82961E+002  3.72606E+002  2.88639E+002
  2.24556E+002  1.75495E+002  1.37815E+002  1.08782E+002  8.63340E+001  6.89167E+001
  5.53533E+001  4.47519E+001  3.64351E+001  2.98873E+001  2.47150E+001  2.06167E+001
  1.73602E+001  1.47654E+001  1.26914E+001  1.10273E+001  9.68543E+000  8.59696E+000
  7.70860E+000  6.98026E+000  6.38266E+000  5.89480E+000  5.50101E+000  5.18755E+000
  4.93847E+000  4.73097E+000  4.53161E+000  4.29924E+000  4.00498E+000  3.66621E+000
  3.34607E+000  3.08375E+000  2.85783E+000  2.63941E+000  2.42592E+000  2.22801E+000
  2.05441E+000  1.90781E+000  1.78714E+000  1.69234E+000  1.62812E+000  1.60310E+000
  1.62535E+000  1.69836E+000  1.82036E+000  1.98729E+000  2.19750E+000  2.45371E+000
  2.76009E+000  3.11886E+000  3.53191E+000  4.00703E+000  4.56073E+000  5.20958E+000
  5.95021E+000  6.73980E+000  7.50645E+000  8.22504E+000  8.99157E+000  9.90501E+000
  1.09012E+001  1.18651E+001  1.27821E+001  1.37226E+001  1.47814E+001  1.60503E+001
  1.76169E+001  1.95709E+001  2.20105E+001  2.50438E+001  2.87839E+001  3.33314E+001
  3.87355E+001  4.49268E+001  5.16333E+001  5.83404E+001  6.44180E+001  6.94545E+001
  7.35321E+001  7.70978E+001  8.06118E+001  8.44039E+001  8.87356E+001  9.38650E+001
  1.00065E+002  1.07631E+002  1.16891E+002  1.28227E+002  1.42102E+002  1.59093E+002
  1.79929E+002  2.05544E+002  2.37143E+002  2.76290E+002  3.25030E+002  3.86048E+002
  4.62894E+002  5.60286E+002  6.84535E+002  8.44140E+002  1.05061E+003  1.31965E+003
  1.67282E+003  2.13990E+003  2.76238E+003  3.59837E+003  4.72989E+003  6.27352E+003
  8.39612E+003  1.13383E+004  1.54496E+004  2.12413E+004
  1.10175E+003  8.35506E+002  6.36042E+002  4.86139E+002  3.73127E+002  2.87653E+002
  2.22794E+002  1.73413E+002  1.35684E+002  1.06753E+002  8.44834E+001  6.72740E+001
  5.39209E+001  4.35176E+001  3.53799E+001  2.89901E+001  2.39551E+001  1.99751E+001
  1.68198E+001  1.43113E+001  1.23103E+001  1.07072E+001  9.41531E+000  8.36666E+000
  7.50890E+000  6.80308E+000  6.22131E+000  5.74416E+000  5.35749E+000  5.04903E+000
  4.80421E+000  4.60146E+000  4.40824E+000  4.18295E+000  3.89363E+000  3.55382E+000
  3.22995E+000  2.97192E+000  2.76142E+000  2.56218E+000  2.36386E+000  2.17329E+000
  1.99937E+000  1.84837E+000  1.72426E+000  1.63027E+000  1.57040E+000  1.54957E+000
  1.57226E+000  1.64094E+000  1.75605E+000  1.91743E+000  2.12599E+000  2.38327E+000
  2.68935E+000  3.04218E+000  3.44110E+000  3.89250E+000  4.41049E+000  5.00581E+000
  5.66502E+000  6.33637E+000  6.95902E+000  7.55242E+000  8.23392E+000  9.03831E+000
  9.85410E+000  1.06005E+001  1.13042E+001  1.20452E+001  1.29076E+001  1.39673E+001
  1.52963E+001  1.69695E+001  1.90699E+001  2.16899E+001  2.49260E+001  2.88627E+001
  3.35364E+001  3.88757E+001  4.46256E+001  5.03177E+001  5.53933E+001  5.95117E+001
  6.27847E+001  6.56356E+001  6.84758E+001  7.15870E+001  7.51857E+001  7.94850E+001
  8.47125E+001  9.11159E+001  9.89727E+001  1.08608E+002  1.20416E+002  1.34888E+002
  1.52647E+002  1.74493E+002  2.01456E+002  2.34876E+002  2.76504E+002  3.28642E+002
  3.94332E+002  4.77620E+002  5.83920E+002  7.20522E+002  8.97308E+002  1.12776E+003
  1.43038E+003  1.83078E+003  2.36458E+003  3.08173E+003  4.05276E+003  5.37789E+003
  7.20068E+003  9.72815E+003  1.32610E+004  1.82395E+004
  1.13045E+003  8.52607E+002  6.45703E+002  4.91118E+002  3.75235E+002  2.88066E+002
  2.22264E+002  1.72408E+002  1.34489E+002  1.05532E+002  8.33255E+001  6.62220E+001
  5.29901E+001  4.27081E+001  3.46840E+001  2.83965E+001  2.34518E+001  1.95504E+001
  1.64630E+001  1.40126E+001  1.20609E+001  1.04988E+001  9.24026E+000  8.21759E+000
  7.37907E+000  6.68659E+000  6.11336E+000  5.64114E+000  5.25705E+000  4.94995E+000
  4.70634E+000  4.50570E+000  4.31636E+000  4.09669E+000  3.81254E+000  3.47406E+000
  3.14913E+000  2.89532E+000  2.69676E+000  2.51172E+000  2.32454E+000  2.13988E+000
  1.96698E+000  1.81428E+000  1.68850E+000  1.59469E+000  1.53661E+000  1.51737E+000
  1.53952E+000  1.60499E+000  1.71533E+000  1.87230E+000  2.07785E+000  2.33287E+000
  2.63555E+000  2.98190E+000  3.36971E+000  3.80334E+000  4.29238E+000  4.83896E+000
  5.41806E+000  5.97392E+000  6.47183E+000  6.98036E+000  7.60390E+000  8.30100E+000
  8.95045E+000  9.51846E+000  1.00593E+001  1.06512E+001  1.13656E+001  1.22647E+001
  1.34080E+001  1.48590E+001  1.66890E+001  1.89777E+001  2.18082E+001  2.52515E+001
  2.93338E+001  3.39809E+001  3.89520E+001  4.38172E+001  4.80800E+001  5.14621E+001
  5.41009E+001  5.63964E+001  5.87143E+001  6.12939E+001  6.43149E+001  6.79552E+001
  7.24068E+001  7.78799E+001  8.46117E+001  9.28809E+001  1.03027E+002  1.15473E+002
  1.30758E+002  1.49570E+002  1.72801E+002  2.01609E+002  2.37509E+002  2.82491E+002
  3.39189E+002  4.11105E+002  5.02929E+002  6.20975E+002  7.73805E+002  9.73104E+002
  1.23492E+003  1.58145E+003  2.04361E+003  2.66474E+003  3.50603E+003  4.65451E+003
  6.23483E+003  8.42681E+003  1.14917E+004  1.58121E+004
  1.16335E+003  8.73096E+002  6.58154E+002  4.98426E+002  3.79306E+002  2.90142E+002
  2.23143E+002  1.72597E+002  1.34302E+002  1.05159E+002  8.28800E+001  6.57670E+001
  5.25592E+001  4.23171E+001  3.43386E+001  2.80970E+001  2.31956E+001  1.93336E+001
  1.62815E+001  1.38621E+001  1.19371E+001  1.03975E+001  9.15714E+000  8.14837E+000
  7.31971E+000  6.63348E+000  6.06356E+000  5.59252E+000  5.20830E+000  4.90054E+000
  4.65647E+000  4.45631E+000  4.26899E+000  4.05288E+000  3.77234E+000  3.43505E+000
  3.10946E+000  2.85783E+000  2.66584E+000  2.48851E+000  2.30748E+000  2.12651E+000
  1.95504E+000  1.80242E+000  1.67660E+000  1.58335E+000  1.52630E+000  1.50760E+000
  1.52880E+000  1.59152E+000  1.69787E+000  1.85047E+000  2.05177E+000  2.30243E+000
  2.60002E+000  2.93997E+000  3.31911E+000  3.73908E+000  4.20297E+000  4.70175E+000
  5.19892E+000  5.64404E+000  6.04496E+000  6.50738E+000  7.08329E+000  7.66991E+000
  8.17146E+000  8.59830E+000  9.01737E+000  9.49904E+000  1.01022E+001  1.08779E+001
  1.18762E+001  1.31516E+001  1.47661E+001  1.67895E+001  1.92939E+001  2.23390E+001
  2.59419E+001  3.00255E+001  3.43592E+001  3.85453E+001  4.21415E+001  4.49264E+001
  4.70607E+001  4.89216E+001  5.08321E+001  5.29938E+001  5.55566E+001  5.86705E+001
  6.24992E+001  6.72233E+001  7.30477E+001  8.02142E+001  8.90175E+001  9.98264E+001
  1.13109E+002  1.29468E+002  1.49679E+002  1.74754E+002  2.06016E+002  2.45203E+002
  2.94617E+002  3.57319E+002  4.37409E+002  5.40411E+002  6.73814E+002  8.47844E+002
  1.07655E+003  1.37936E+003  1.78336E+003  2.32650E+003  3.06241E+003  4.06737E+003
  5.45064E+003  7.36990E+003  1.00543E+004  1.38395E+004
  1.20183E+003  8.97972E+002  6.74114E+002  5.08580E+002  3.85707E+002  2.94136E+002
  2.25606E+002  1.74094E+002  1.35195E+002  1.05680E+002  8.31726E+001  6.59222E+001
  5.26335E+001  4.23453E+001  3.43420E+001  2.80884E+001  2.31827E+001  1.93210E+001
  1.62718E+001  1.38566E+001  1.19364E+001  1.04014E+001  9.16496E+000  8.15911E+000
  7.33213E+000  6.64632E+000  6.07573E+000  5.60321E+000  5.21710E+000  4.90741E+000
  4.66179E+000  4.46084E+000  4.27379E+000  4.05890E+000  3.77956E+000  3.44214E+000
  3.11523E+000  2.86290E+000  2.67126E+000  2.49463E+000  2.31447E+000  2.13454E+000
  1.96404E+000  1.81213E+000  1.68679E+000  1.59396E+000  1.53716E+000  1.51823E+000
  1.53832E+000  1.59893E+000  1.70234E+000  1.85147E+000  2.04885E+000  2.29504E+000
  2.58756E+000  2.92187E+000  3.29405E+000  3.70222E+000  4.14106E+000  4.58853E+000
  4.99978E+000  5.34470E+000  5.68455E+000  6.12917E+000  6.65226E+000  7.12673E+000
  7.50251E+000  7.82139E+000  8.15141E+000  8.55242E+000  9.07242E+000  9.75364E+000
  1.06388E+001  1.17757E+001  1.32191E+001  1.50306E+001  1.72735E+001  1.99978E+001
  2.32121E+001  2.68355E+001  3.06446E+001  3.42677E+001  3.73113E+001  3.96068E+001
  4.13370E+001  4.28563E+001  4.44476E+001  4.62793E+001  4.84764E+001  5.11672E+001
  5.44931E+001  5.86110E+001  6.37001E+001  6.99718E+001  7.76851E+001  8.71641E+001
  9.88211E+001  1.13186E+002  1.30943E+002  1.52983E+002  1.80473E+002  2.14947E+002
  2.58435E+002  3.13639E+002  3.84178E+002  4.74930E+002  5.92511E+002  7.45955E+002
  9.47677E+002  1.21486E+003  1.57143E+003  2.05098E+003  2.70093E+003  3.58879E+003
  4.81125E+003  6.50790E+003  8.88167E+003  1.22297E+004
  1.24732E+003  9.28270E+002  6.94329E+002  5.22115E+002  3.94817E+002  3.00313E+002
  2.29836E+002  1.77025E+002  1.37254E+002  1.07149E+002  8.42398E+001  6.67116E+001
  5.32286E+001  4.28027E+001  3.47004E+001  2.83747E+001  2.34158E+001  1.95143E+001
  1.64351E+001  1.39971E+001  1.20596E+001  1.05115E+001  9.26501E+000  8.25150E+000
  7.41849E+000  6.72779E+000  6.15302E+000  5.67682E+000  5.28741E+000  4.97480E+000
  4.72673E+000  4.52388E+000  4.33544E+000  4.11939E+000  3.83874E+000  3.49967E+000
  3.17061E+000  2.91446E+000  2.71679E+000  2.53382E+000  2.34923E+000  2.16748E+000
  1.99704E+000  1.84590E+000  1.72120E+000  1.62854E+000  1.57146E+000  1.55185E+000
  1.57092E+000  1.63020E+000  1.73198E+000  1.87907E+000  2.07377E+000  2.31646E+000
  2.60479E+000  2.93441E+000  3.30040E+000  3.69624E+000  4.10617E+000  4.49468E+000
  4.81694E+000  5.08227E+000  5.39977E+000  5.83632E+000  6.29236E+000  6.65857E+000
  6.93220E+000  7.17117E+000  7.43750E+000  7.78031E+000  8.23863E+000  8.84799E+000
  9.64564E+000  1.06740E+001  1.19824E+001  1.36258E+001  1.56599E+001  1.81266E+001
  2.10261E+001  2.42728E+001  2.76469E+001  3.07985E+001  3.33785E+001  3.52693E+001
  3.66744E+001  3.79252E+001  3.92660E+001  4.08356E+001  4.27396E+001  4.50887E+001
  4.80068E+001  5.16319E+001  5.61223E+001  6.16651E+001  6.84899E+001  7.68847E+001
  8.72157E+001  9.99540E+001  1.15709E+002  1.35273E+002  1.59686E+002  1.90313E+002
  2.28962E+002  2.78043E+002  3.40781E+002  4.21524E+002  5.26175E+002  6.62790E+002
  8.42449E+002  1.08048E+003  1.39826E+003  1.82577E+003  2.40537E+003  3.19736E+003
  4.28815E+003  5.80249E+003  7.92178E+003  1.09117E+004
  1.30137E+003  9.65111E+002  7.19611E+002  5.39614E+002  4.07054E+002  3.08972E+002
  2.36042E+002  1.81537E+002  1.40583E+002  1.09642E+002  8.61339E+001  6.81726E+001
  5.43718E+001  4.37097E+001  3.54295E+001  2.89681E+001  2.39045E+001  1.99213E+001
  1.67779E+001  1.42892E+001  1.23116E+001  1.07320E+001  9.46117E+000  8.42904E+000
  7.58207E+000  6.88097E+000  6.29842E+000  5.81626E+000  5.42209E+000  5.10557E+000
  4.85418E+000  4.64837E+000  4.45702E+000  4.23776E+000  3.95377E+000  3.61209E+000
  3.28038E+000  3.01743E+000  2.80753E+000  2.61129E+000  2.41686E+000  2.23003E+000
  2.05826E+000  1.90765E+000  1.78377E+000  1.69145E+000  1.63413E+000  1.61397E+000
  1.63247E+000  1.69129E+000  1.79266E+000  1.93908E+000  2.13243E+000  2.37284E+000
  2.65811E+000  2.98390E+000  3.34354E+000  3.72407E+000  4.09737E+000  4.41688E+000
  4.65327E+000  4.87160E+000  5.19691E+000  5.61469E+000  5.98934E+000  6.25733E+000
  6.45153E+000  6.63325E+000  6.85517E+000  7.15682E+000  7.57019E+000  8.12573E+000
  8.85657E+000  9.80115E+000  1.10043E+001  1.25157E+001  1.43846E+001  1.66454E+001
  1.92904E+001  2.22273E+001  2.52376E+001  2.79896E+001  3.01763E+001  3.17303E+001
  3.28739E+001  3.39142E+001  3.50582E+001  3.64194E+001  3.80873E+001  4.01594E+001
  4.27454E+001  4.59685E+001  4.99698E+001  5.49169E+001  6.10154E+001  6.85235E+001
  7.77703E+001  8.91786E+001  1.03296E+002  1.20835E+002  1.42730E+002  1.70209E+002
  2.04899E+002  2.48967E+002  3.05317E+002  3.77865E+002  4.71923E+002  5.94750E+002
  7.56327E+002  9.70471E+002  1.25644E+003  1.64127E+003  2.16316E+003  2.87649E+003
  3.85922E+003  5.22391E+003  7.13428E+003  9.83020E+003
  1.36574E+003  1.00977E+003  7.50879E+002  5.61742E+002  4.22896E+002  3.20454E+002
  2.44473E+002  1.87809E+002  1.45311E+002  1.13253E+002  8.89269E+001  7.03598E+001
  5.61052E+001  4.50991E+001  3.65553E+001  2.98897E+001  2.46662E+001  2.05568E+001
  1.73128E+001  1.47437E+001  1.27017E+001  1.10711E+001  9.76029E+000  8.69756E+000
  7.82771E+000  7.10986E+000  6.51521E+000  6.02423E+000  5.62346E+000  5.30177E+000
  5.04605E+000  4.83627E+000  4.64075E+000  4.41686E+000  4.12850E+000  3.78439E+000
  3.45027E+000  3.17798E+000  2.95008E+000  2.73383E+000  2.52372E+000  2.32771E+000
  2.15232E+000  2.00143E+000  1.87847E+000  1.78698E+000  1.73005E+000  1.71001E+000
  1.72872E+000  1.78801E+000  1.89003E+000  2.03689E+000  2.23004E+000  2.46942E+000
  2.75290E+000  3.07567E+000  3.42782E+000  3.78756E+000  4.11318E+000  4.35504E+000
  4.52104E+000  4.73167E+000  5.07387E+000  5.44890E+000  5.73455E+000  5.91874E+000
  6.05360E+000  6.19564E+000  6.38760E+000  6.66105E+000  7.04261E+000  7.55896E+000
  8.24012E+000  9.12145E+000  1.02442E+001  1.16538E+001  1.33938E+001  1.54917E+001
  1.79313E+001  2.06125E+001  2.33152E+001  2.57236E+001  2.75729E+001  2.88455E+001
  2.97800E+001  3.06565E+001  3.16463E+001  3.28413E+001  3.43186E+001  3.61653E+001
  3.84804E+001  4.13749E+001  4.49759E+001  4.94351E+001  5.49387E+001  6.17207E+001
  7.00795E+001  8.03987E+001  9.31751E+001  1.09056E+002  1.28888E+002  1.53789E+002
  1.85235E+002  2.25196E+002  2.76311E+002  3.42139E+002  4.27512E+002  5.39031E+002
  6.85775E+002  8.80317E+002  1.14018E+003  1.48998E+003  1.96449E+003  2.61323E+003
  3.50721E+003  4.74896E+003  6.48768E+003  8.94197E+003
  1.44247E+003  1.06371E+003  7.89207E+002  5.89276E+002  4.42908E+002  3.35175E+002
  2.55432E+002  1.96066E+002  1.51607E+002  1.18109E+002  9.27158E+001  7.33485E+001
  5.84879E+001  4.70182E+001  3.81162E+001  3.11711E+001  2.57274E+001  2.14429E+001
  1.80587E+001  1.53769E+001  1.32442E+001  1.15410E+001  1.01729E+001  9.06584E+000
  8.16254E+000  7.42009E+000  6.80767E+000  6.30394E+000  5.89388E+000  5.56516E+000
  5.30377E+000  5.08893E+000  4.88834E+000  4.65926E+000  4.36704E+000  4.02228E+000
  3.68711E+000  3.40374E+000  3.15293E+000  2.91022E+000  2.67800E+000  2.46743E+000
  2.28468E+000  2.13150E+000  2.00888E+000  1.91860E+000  1.86290E+000  1.84399E+000
  1.86392E+000  1.92467E+000  2.02828E+000  2.17660E+000  2.37079E+000  2.61073E+000
  2.89418E+000  3.21482E+000  3.55718E+000  3.88780E+000  4.15295E+000  4.31576E+000
  4.44223E+000  4.67684E+000  5.01962E+000  5.32689E+000  5.52491E+000  5.64136E+000
  5.73343E+000  5.84894E+000  6.02163E+000  6.27680E+000  6.63706E+000  7.12628E+000
  7.77215E+000  8.60766E+000  9.67125E+000  1.10047E+001  1.26465E+001  1.46171E+001
  1.68916E+001  1.93601E+001  2.17987E+001  2.39071E+001  2.54642E+001  2.65023E+001
  2.72716E+001  2.80221E+001  2.88916E+001  2.99537E+001  3.12767E+001  3.29401E+001
  3.50340E+001  3.76596E+001  4.09330E+001  4.49927E+001  5.00091E+001  5.61966E+001
  6.38285E+001  7.32561E+001  8.49350E+001  9.94584E+001  1.17603E+002  1.40393E+002
  1.69185E+002  2.05783E+002  2.52611E+002  3.12937E+002  3.91195E+002  4.93448E+002
  6.28037E+002  8.06510E+002  1.04497E+003  1.36604E+003  1.80169E+003  2.39745E+003
  3.21861E+003  4.35949E+003  5.95734E+003  8.21330E+003
  1.53398E+003  1.12872E+003  8.35872E+002  6.23149E+002  4.67774E+002  3.53635E+002
  2.69293E+002  2.06590E+002  1.59684E+002  1.24375E+002  9.76281E+001  7.72390E+001
  6.15999E+001  4.95315E+001  4.01649E+001  3.28560E+001  2.71246E+001  2.26109E+001
  1.90426E+001  1.62121E+001  1.39592E+001  1.21592E+001  1.07140E+001  9.54659E+000
  8.59701E+000  7.81994E+000  7.18214E+000  6.66001E+000  6.23657E+000  5.89789E+000
  5.62874E+000  5.40745E+000  5.20113E+000  4.96742E+000  4.67368E+000  4.33207E+000
  3.99868E+000  3.70391E+000  3.42669E+000  3.15180E+000  2.89063E+000  2.65876E+000
  2.46303E+000  2.30369E+000  2.17938E+000  2.08975E+000  2.03569E+000  2.01882E+000
  2.04104E+000  2.10435E+000  2.21074E+000  2.36196E+000  2.55918E+000  2.80228E+000
  3.08831E+000  3.40762E+000  3.73604E+000  4.02622E+000  4.21963E+000  4.31605E+000
  4.44304E+000  4.70899E+000  5.01944E+000  5.24283E+000  5.36178E+000  5.42575E+000
  5.48788E+000  5.58644E+000  5.74772E+000  5.99228E+000  6.33975E+000  6.81194E+000
  7.43485E+000  8.23962E+000  9.26241E+000  1.05418E+001  1.21115E+001  1.39848E+001
  1.61268E+001  1.84163E+001  2.06239E+001  2.24659E+001  2.37683E+001  2.46127E+001
  2.52544E+001  2.59096E+001  2.66853E+001  2.76412E+001  2.88395E+001  3.03539E+001
  3.22676E+001  3.46739E+001  3.76798E+001  4.14132E+001  4.60318E+001  5.17338E+001
  5.87721E+001  6.74722E+001  7.82556E+001  9.16716E+001  1.08440E+002  1.29508E+002
  1.56133E+002  1.89989E+002  2.33319E+002  2.89153E+002  3.61604E+002  4.56293E+002
  5.80955E+002  7.46305E+002  9.67286E+002  1.26488E+003  1.66878E+003  2.22123E+003
  2.98287E+003  4.04129E+003  5.52395E+003  7.61774E+003
  1.64321E+003  1.20690E+003  8.92423E+002  6.64495E+002  4.98329E+002  3.76459E+002
  2.86523E+002  2.19733E+002  1.69814E+002  1.32261E+002  1.03829E+002  8.21624E+001
  6.55463E+001  5.27245E+001  4.27716E+001  3.50025E+001  2.89069E+001  2.41024E+001
  2.03001E+001  1.72804E+001  1.48740E+001  1.29497E+001  1.14044E+001  1.01576E+001
  9.14606E+000  8.32163E+000  7.64828E+000  7.09977E+000  6.65680E+000  6.30352E+000
  6.02325E+000  5.79334E+000  5.58066E+000  5.34382E+000  5.05273E+000  4.72010E+000
  4.39325E+000  4.08894E+000  3.78408E+000  3.47277E+000  3.17608E+000  2.91524E+000
  2.69916E+000  2.52764E+000  2.39751E+000  2.30628E+000  2.25311E+000  2.23855E+000
  2.26399E+000  2.33123E+000  2.44227E+000  2.59900E+000  2.80273E+000  3.05307E+000
  3.34509E+000  3.66299E+000  3.97022E+000  4.20623E+000  4.32391E+000  4.38357E+000
  4.54268E+000  4.81745E+000  5.06210E+000  5.19739E+000  5.24946E+000  5.27394E+000
  5.31559E+000  5.40402E+000  5.55969E+000  5.79964E+000  6.14138E+000  6.60525E+000
  7.21596E+000  8.00328E+000  9.00141E+000  1.02460E+001  1.17660E+001  1.35671E+001
  1.56028E+001  1.77386E+001  1.97393E+001  2.13408E+001  2.24211E+001  2.31086E+001
  2.36550E+001  2.42394E+001  2.49421E+001  2.58132E+001  2.69111E+001  2.83051E+001
  3.00731E+001  3.23017E+001  3.50907E+001  3.85594E+001  4.28551E+001  4.81632E+001
  5.47201E+001  6.28303E+001  7.28878E+001  8.54065E+001  1.01059E+002  1.20733E+002
  1.45603E+002  1.77236E+002  2.17733E+002  2.69928E+002  3.37672E+002  4.26230E+002
  5.42845E+002  6.97554E+002  9.04357E+002  1.18292E+003  1.56105E+003  2.07837E+003
  2.79171E+003  3.78321E+003  5.17240E+003  7.13456E+003
  1.77373E+003  1.30085E+003  9.60753E+002  7.14706E+002  5.35608E+002  4.04420E+002
  3.07708E+002  2.35944E+002  1.82341E+002  1.42037E+002  1.11531E+002  8.82877E+001
  7.04634E+001  5.67078E+001  4.60273E+001  3.76865E+001  3.11379E+001  2.59716E+001
  2.18781E+001  1.86224E+001  1.60241E+001  1.39436E+001  1.22716E+001  1.09229E+001
  9.83049E+000  8.94278E+000  8.22063E+000  7.63486E+000  7.16354E+000  6.78862E+000
  6.49185E+000  6.24972E+000  6.02936E+000  5.79123E+000  5.50814E+000  5.19186E+000
  4.87836E+000  4.56948E+000  4.23924E+000  3.88997E+000  3.55257E+000  3.25524E+000
  3.01049E+000  2.81906E+000  2.67692E+000  2.57985E+000  2.52525E+000  2.51231E+000
  2.54161E+000  2.61461E+000  2.73330E+000  2.89975E+000  3.11523E+000  3.37818E+000
  3.67938E+000  3.99311E+000  4.26752E+000  4.43583E+000  4.48765E+000  4.54948E+000
  4.74442E+000  4.98718E+000  5.14392E+000  5.19626E+000  5.19402E+000  5.18911E+000
  5.21698E+000  5.30006E+000  5.45444E+000  5.69466E+000  6.03671E+000  6.49991E+000
  7.10807E+000  7.88984E+000  8.87777E+000  1.01046E+001  1.15941E+001  1.33435E+001
  1.52929E+001  1.72928E+001  1.91028E+001  2.04845E+001  2.13730E+001  2.19378E+001
  2.24160E+001  2.29490E+001  2.35950E+001  2.43987E+001  2.54165E+001  2.67147E+001
  2.83664E+001  3.04531E+001  3.30684E+001  3.63250E+001  4.03619E+001  4.53542E+001
  5.15253E+001  5.91628E+001  6.86391E+001  8.04394E+001  9.51997E+001  1.13758E+002
  1.37224E+002  1.67079E+002  2.05308E+002  2.54591E+002  3.18570E+002  4.02220E+002
  5.12395E+002  6.58586E+002  8.54038E+002  1.11735E+003  1.47486E+003  1.96404E+003
  2.63870E+003  3.57659E+003  4.89090E+003  6.74762E+003
  1.92994E+003  1.41377E+003  1.04320E+003  7.75512E+002  5.80899E+002  4.38488E+002
  3.33584E+002  2.55788E+002  1.97706E+002  1.54046E+002  1.21005E+002  9.58316E+001
  7.65258E+001  6.16239E+001  5.00493E+001  4.10055E+001  3.38998E+001  2.82883E+001
  2.38365E+001  2.02903E+001  1.74553E+001  1.51813E+001  1.33514E+001  1.18743E+001
  1.06783E+001  9.70781E+000  8.92015E+000  8.28287E+000  7.77113E+000  7.36451E+000
  7.04309E+000  6.78278E+000  6.55168E+000  6.31308E+000  6.04289E+000  5.75052E+000
  5.45889E+000  5.15432E+000  4.80589E+000  4.42153E+000  4.04138E+000  3.70176E+000
  3.42057E+000  3.20104E+000  3.03953E+000  2.93094E+000  2.87126E+000  2.85841E+000
  2.89203E+000  2.97317E+000  3.10368E+000  3.28555E+000  3.51924E+000  3.80015E+000
  4.11138E+000  4.41297E+000  4.63813E+000  4.73075E+000  4.74311E+000  4.83565E+000
  5.03738E+000  5.20804E+000  5.26902E+000  5.24835E+000  5.20269E+000  5.17569E+000
  5.19430E+000  5.27539E+000  5.43184E+000  5.67644E+000  6.02415E+000  6.49364E+000
  7.10805E+000  7.89513E+000  8.88582E+000  1.01098E+001  1.15851E+001  1.32987E+001
  1.51757E+001  1.70500E+001  1.86793E+001  1.98592E+001  2.05857E+001  2.10595E+001
  2.14924E+001  2.19886E+001  2.25908E+001  2.33418E+001  2.42973E+001  2.55210E+001
  2.70825E+001  2.90586E+001  3.15384E+001  3.46288E+001  3.84626E+001  4.32070E+001
  4.90751E+001  5.63416E+001  6.53618E+001  7.65987E+001  9.06593E+001  1.08343E+002
  1.30710E+002  1.59172E+002  1.95625E+002  2.42628E+002  3.03657E+002  3.83464E+002
  4.88593E+002  6.28110E+002  8.14667E+002  1.06604E+003  1.40737E+003  1.87450E+003
  2.51884E+003  3.41472E+003  4.67034E+003  6.44442E+003
  2.11728E+003  1.54962E+003  1.14269E+003  8.49074E+002  6.35817E+002  4.79882E+002
  3.65080E+002  2.79981E+002  2.16462E+002  1.68723E+002  1.32596E+002  1.05070E+002
  8.39568E+001  6.76549E+001  5.49876E+001  4.50844E+001  3.72973E+001  3.11415E+001
  2.62515E+001  2.23501E+001  1.92253E+001  1.67140E+001  1.46893E+001  1.30524E+001
  1.17258E+001  1.06491E+001  9.77542E+000  9.06867E+000  8.50080E+000  8.04882E+000
  7.69112E+000  7.40332E+000  7.15524E+000  6.91392E+000  6.65860E+000  6.39544E+000
  6.13439E+000  5.84678E+000  5.49370E+000  5.08387E+000  4.66449E+000  4.28082E+000
  3.95796E+000  3.70355E+000  3.51582E+000  3.38990E+000  3.32118E+000  3.30665E+000
  3.34523E+000  3.43745E+000  3.58479E+000  3.78843E+000  4.04647E+000  4.34830E+000
  4.66487E+000  4.93871E+000  5.09552E+000  5.11697E+000  5.12448E+000  5.24612E+000
  5.40726E+000  5.47932E+000  5.44736E+000  5.36447E+000  5.28375E+000  5.23959E+000
  5.25188E+000  5.33334E+000  5.49459E+000  5.74721E+000  6.10551E+000  6.58771E+000
  7.21652E+000  8.01884E+000  9.02385E+000  1.02576E+001  1.17315E+001  1.34205E+001
  1.52321E+001  1.69840E+001  1.84379E+001  1.94337E+001  2.00294E+001  2.04420E+001
  2.08480E+001  2.13187E+001  2.18879E+001  2.25992E+001  2.35084E+001  2.46773E+001
  2.61721E+001  2.80660E+001  3.04441E+001  3.34096E+001  3.70900E+001  4.16466E+001
  4.72852E+001  5.42704E+001  6.29451E+001  7.37556E+001  8.72868E+001  1.04310E+002
  1.25845E+002  1.53255E+002  1.88368E+002  2.33649E+002  2.92450E+002  3.69355E+002
  4.70672E+002  6.05148E+002  7.84986E+002  1.02733E+003  1.35645E+003  1.80692E+003
  2.42835E+003  3.29249E+003  4.50378E+003  6.21545E+003
  2.34257E+003  1.71339E+003  1.26287E+003  9.38106E+002  7.02399E+002  5.30142E+002
  4.03374E+002  3.09428E+002  2.39315E+002  1.86623E+002  1.46745E+002  1.16357E+002
  9.30412E+001  7.50330E+001  6.10334E+001  5.00819E+001  4.14639E+001  3.46442E+001
  2.92199E+001  2.48853E+001  2.14071E+001  1.86058E+001  1.63423E+001  1.45082E+001
  1.30188E+001  1.18077E+001  1.08232E+001  1.00249E+001  9.38112E+000  8.86607E+000
  8.45632E+000  8.12742E+000  7.85148E+000  7.59997E+000  7.35556E+000  7.12126E+000
  6.89635E+000  6.63999E+000  6.30241E+000  5.88586E+000  5.43970E+000  5.01747E+000
  4.65315E+000  4.36089E+000  4.14270E+000  3.99540E+000  3.91478E+000  3.89764E+000
  3.94246E+000  4.04925E+000  4.21858E+000  4.44956E+000  4.73541E+000  5.05537E+000
  5.36343E+000  5.58530E+000  5.65812E+000  5.62892E+000  5.65483E+000  5.77082E+000
  5.84647E+000  5.80934E+000  5.69267E+000  5.55692E+000  5.44693E+000  5.38859E+000
  5.39635E+000  5.47990E+000  5.64827E+000  5.91222E+000  6.28569E+000  6.78662E+000
  7.43727E+000  8.26362E+000  9.29271E+000  1.05462E+001  1.20271E+001  1.36962E+001
  1.54420E+001  1.70680E+001  1.83497E+001  1.91823E+001  1.96804E+001  2.00590E+001
  2.04528E+001  2.09072E+001  2.14534E+001  2.21375E+001  2.30159E+001  2.41485E+001
  2.55986E+001  2.74367E+001  2.97448E+001  3.26229E+001  3.61953E+001  4.06190E+001
  4.60945E+001  5.28798E+001  6.13089E+001  7.18165E+001  8.49721E+001  1.01526E+002
  1.22473E+002  1.49139E+002  1.83303E+002  2.27367E+002  2.84593E+002  3.59445E+002
  4.58069E+002  5.88981E+002  7.64068E+002  1.00003E+003  1.32052E+003  1.75920E+003
  2.36445E+003  3.20616E+003  4.38614E+003  6.05374E+003
  2.61438E+003  1.91132E+003  1.40835E+003  1.04604E+003  7.83222E+002  5.91221E+002
  4.49959E+002  3.45284E+002  2.67166E+002  2.08453E+002  1.64013E+002  1.30139E+002
  1.04142E+002  8.40544E+001  6.84304E+001  5.62005E+001  4.65688E+001  3.89394E+001
  3.28635E+001  2.80008E+001  2.40915E+001  2.09361E+001  1.83802E+001  1.63037E+001
  1.46126E+001  1.32332E+001  1.21078E+001  1.11911E+001  1.04471E+001  9.84669E+000
  9.36448E+000  8.97594E+000  8.65566E+000  8.37972E+000  8.13407E+000  7.91918E+000
  7.72778E+000  7.51295E+000  7.21434E+000  6.81971E+000  6.37171E+000  5.92814E+000
  5.53212E+000  5.20639E+000  4.95896E+000  4.79021E+000  4.69774E+000  4.67907E+000
  4.73268E+000  4.85790E+000  5.05355E+000  5.31460E+000  5.62575E+000  5.95101E+000
  6.22438E+000  6.36461E+000  6.35058E+000  6.30025E+000  6.33817E+000  6.39712E+000
  6.35804E+000  6.21294E+000  6.02106E+000  5.83950E+000  5.70379E+000  5.63283E+000
  5.63701E+000  5.72386E+000  5.90131E+000  6.17961E+000  6.57241E+000  7.09738E+000
  7.77627E+000  8.63370E+000  9.69388E+000  1.09728E+001  1.24629E+001  1.41087E+001
  1.57796E+001  1.72707E+001  1.83850E+001  1.90814E+001  1.95177E+001  1.98868E+001
  2.02807E+001  2.07280E+001  2.12618E+001  2.19319E+001  2.27951E+001  2.39096E+001
  2.53366E+001  2.71442E+001  2.94124E+001  3.22390E+001  3.57459E+001  4.00879E+001
  4.54624E+001  5.21233E+001  6.03993E+001  7.07184E+001  8.36407E+001  9.99044E+001
  1.20487E+002  1.46694E+002  1.80272E+002  2.23585E+002  2.79841E+002  3.53430E+002
  4.50394E+002  5.79111E+002  7.51273E+002  9.83310E+002  1.29848E+003  1.72992E+003
  2.32520E+003  3.15312E+003  4.31387E+003  5.95443E+003
  2.94356E+003  2.15135E+003  1.58501E+003  1.17725E+003  8.81565E+002  6.65609E+002
  5.06740E+002  3.89020E+002  3.01161E+002  2.35117E+002  1.85116E+002  1.46993E+002
  1.17723E+002  9.50968E+001  7.74889E+001  6.36971E+001  5.28267E+001  4.42077E+001
  3.73354E+001  3.18271E+001  2.73907E+001  2.38020E+001  2.08877E+001  1.85130E+001
  1.65724E+001  1.49831E+001  1.36801E+001  1.26118E+001  1.17376E+001  1.10243E+001
  1.04442E+001  9.97240E+000  9.58587E+000  9.26473E+000  8.99739E+000  8.78191E+000
  8.60839E+000  8.43252E+000  8.19015E+000  7.85078E+000  7.43893E+000  7.00720E+000
  6.60425E+000  6.26184E+000  5.99608E+000  5.81312E+000  5.71415E+000  5.69855E+000
  5.76530E+000  5.91274E+000  6.13638E+000  6.42404E+000  6.74717E+000  7.05005E+000
  7.25031E+000  7.28398E+000  7.20033E+000  7.14962E+000  7.16298E+000  7.11907E+000
  6.95417E+000  6.70892E+000  6.45047E+000  6.22783E+000  6.06816E+000  5.98502E+000
  5.98587E+000  6.07672E+000  6.26475E+000  6.55981E+000  6.97525E+000  7.52833E+000
  8.23982E+000  9.13233E+000  1.02260E+001  1.15292E+001  1.30218E+001  1.46306E+001
  1.62084E+001  1.75532E+001  1.85116E+001  1.91076E+001  1.95195E+001  1.99016E+001
  2.03079E+001  2.07593E+001  2.12937E+001  2.19645E+001  2.28291E+001  2.39445E+001
  2.53702E+001  2.71727E+001  2.94306E+001  3.22404E+001  3.57234E+001  4.00331E+001
  4.53659E+001  5.19745E+001  6.01858E+001  7.04252E+001  8.32495E+001  9.93922E+001
  1.19825E+002  1.45842E+002  1.79181E+002  2.22188E+002  2.78049E+002  3.51124E+002
  4.47414E+002  5.75240E+002  7.46214E+002  9.76658E+002  1.28967E+003  1.71818E+003
  2.30944E+003  3.13182E+003  4.28485E+003  5.91461E+003
  3.34393E+003  2.44362E+003  1.80030E+003  1.33729E+003  1.00162E+003  7.56488E+002
  5.76155E+002  4.42522E+002  3.42771E+002  2.67770E+002  2.10971E+002  1.67651E+002
  1.34376E+002  1.08642E+002  8.86038E+001  7.28978E+001  6.05088E+001  5.06761E+001
  4.28268E+001  3.65260E+001  3.14423E+001  2.73210E+001  2.39653E+001  2.12221E+001
  1.89718E+001  1.71204E+001  1.55937E+001  1.43328E+001  1.32912E+001  1.24314E+001
  1.17228E+001  1.11401E+001  1.06616E+001  1.02705E+001  9.95571E+000  9.71184E+000
  9.52757E+000  9.36815E+000  9.17831E+000  8.91638E+000  8.58208E+000  8.20952E+000
  7.84278E+000  7.51845E+000  7.26058E+000  7.08263E+000  6.99114E+000  6.98866E+000
  7.07506E+000  7.24686E+000  7.49395E+000  7.79301E+000  8.09779E+000  8.33360E+000
  8.41939E+000  8.34396E+000  8.22477E+000  8.17016E+000  8.11163E+000  7.93939E+000
  7.65251E+000  7.31792E+000  7.00010E+000  6.73931E+000  6.55611E+000  6.46030E+000
  6.45732E+000  6.55214E+000  6.75133E+000  7.06431E+000  7.50394E+000  8.08655E+000
  8.83118E+000  9.75719E+000  1.08788E+001  1.21948E+001  1.36707E+001  1.52164E+001
  1.66758E+001  1.78670E+001  1.86935E+001  1.92340E+001  1.96600E+001  2.00772E+001
  2.05113E+001  2.09822E+001  2.15338E+001  2.22231E+001  2.31079E+001  2.42446E+001
  2.56919E+001  2.75154E+001  2.97932E+001  3.26216E+001  3.61220E+001  4.04486E+001
  4.57985E+001  5.24259E+001  6.06592E+001  7.09258E+001  8.37848E+001  9.99722E+001
  1.20463E+002  1.46556E+002  1.79995E+002  2.23131E+002  2.79161E+002  3.52457E+002
  4.49039E+002  5.77251E+002  7.48741E+002  9.79879E+002  1.29384E+003  1.72364E+003
  2.31671E+003  3.14161E+003  4.29823E+003  5.93313E+003
  3.83323E+003  2.80109E+003  2.06384E+003  1.53334E+003  1.14878E+003  8.67950E+002
  6.61340E+002  5.08211E+002  3.93882E+002  3.07896E+002  2.42756E+002  1.93053E+002
  1.54859E+002  1.25304E+002  1.02277E+002  8.42151E+001  6.99560E+001  5.86278E+001
  4.95736E+001  4.22949E+001  3.64115E+001  3.16311E+001  2.77280E+001  2.45267E+001
  2.18899E+001  1.97097E+001  1.79008E+001  1.63959E+001  1.51415E+001  1.40951E+001
  1.32232E+001  1.24992E+001  1.19024E+001  1.14163E+001  1.10283E+001  1.07272E+001
  1.04983E+001  1.03169E+001  1.01465E+001  9.95123E+000  9.71413E+000  9.44374E+000
  9.16597E+000  8.91112E+000  8.70528E+000  8.56725E+000  8.50893E+000  8.53635E+000
  8.64997E+000  8.84291E+000  9.09652E+000  9.37304E+000  9.60937E+000  9.72641E+000
  9.67931E+000  9.53118E+000  9.41158E+000  9.32914E+000  9.16647E+000  8.86555E+000
  8.47161E+000  8.06028E+000  7.68948E+000  7.39238E+000  7.18515E+000  7.07524E+000
  7.06685E+000  7.16419E+000  7.37326E+000  7.70278E+000  8.16453E+000  8.77307E+000
  9.54442E+000  1.04929E+001  1.16248E+001  1.29272E+001  1.43516E+001  1.57968E+001
  1.71125E+001  1.81556E+001  1.88913E+001  1.94288E+001  1.99069E+001  2.03836E+001
  2.08667E+001  2.13790E+001  2.19702E+001  2.26999E+001  2.36269E+001  2.48081E+001
  2.63021E+001  2.81746E+001  3.05041E+001  3.33878E+001  3.69485E+001  4.13423E+001
  4.67695E+001  5.34880E+001  6.18313E+001  7.22331E+001  8.52607E+001  1.01661E+002
  1.22421E+002  1.48858E+002  1.82737E+002  2.26442E+002  2.83210E+002  3.57469E+002
  4.55316E+002  5.85203E+002  7.58927E+002  9.93070E+002  1.31110E+003  1.74648E+003
  2.34722E+003  3.18281E+003  4.35441E+003  6.01053E+003
  4.43430E+003  3.24053E+003  2.38801E+003  1.77463E+003  1.33000E+003  1.00527E+003
  7.66336E+002  5.89209E+002  4.56926E+002  3.57404E+002  2.81980E+002  2.24404E+002
  1.80137E+002  1.45863E+002  1.19142E+002  9.81665E+001  8.15924E+001  6.84111E+001
  5.78623E+001  4.93690E+001  4.24907E+001  3.68889E+001  3.23022E+001  2.85273E+001
  2.54051E+001  2.28109E+001  2.06464E+001  1.88339E+001  1.73123E+001  1.60337E+001
  1.49611E+001  1.40659E+001  1.33259E+001  1.27227E+001  1.22390E+001  1.18564E+001
  1.15550E+001  1.13146E+001  1.11156E+001  1.09397E+001  1.07726E+001  1.06079E+001
  1.04495E+001  1.03098E+001  1.02049E+001  1.01504E+001  1.01584E+001  1.02352E+001
  1.03795E+001  1.05784E+001  1.08032E+001  1.10049E+001  1.11188E+001  1.10948E+001
  1.09551E+001  1.08047E+001  1.07051E+001  1.05745E+001  1.03083E+001  9.90234E+000
  9.42554E+000  8.95271E+000  8.53590E+000  8.20419E+000  7.97175E+000  7.84508E+000
  7.82785E+000  7.92366E+000  8.13771E+000  8.47742E+000  8.95259E+000  9.57461E+000
  1.03547E+001  1.13001E+001  1.24075E+001  1.36528E+001  1.49776E+001  1.62821E+001
  1.74413E+001  1.83644E+001  1.90663E+001  1.96547E+001  2.02215E+001  2.07864E+001
  2.13477E+001  2.19318E+001  2.25917E+001  2.33896E+001  2.43858E+001  2.56385E+001
  2.72076E+001  2.91602E+001  3.15762E+001  3.45548E+001  3.82214E+001  4.27360E+001
  4.83038E+001  5.51894E+001  6.37347E+001  7.43846E+001  8.77205E+001  1.04507E+002
  1.25756E+002  1.52815E+002  1.87490E+002  2.32220E+002  2.90317E+002  3.66309E+002
  4.66434E+002  5.99335E+002  7.77080E+002  1.01663E+003  1.34198E+003  1.78736E+003
  2.40189E+003  3.25663E+003  4.45507E+003  6.14912E+003
  5.17677E+003  3.78364E+003  2.78886E+003  2.07314E+003  1.55428E+003  1.17530E+003
  8.96374E+002  6.89551E+002  5.35040E+002  4.18749E+002  3.30579E+002  2.63240E+002
  2.11438E+002  1.71305E+002  1.39992E+002  1.15393E+002  9.59366E+001  8.04453E+001
  6.80308E+001  5.80188E+001  4.98945E+001  4.32623E+001  3.78165E+001  3.33197E+001
  2.95866E+001  2.64720E+001  2.38618E+001  2.16667E+001  1.98165E+001  1.82570E+001
  1.69459E+001  1.58505E+001  1.49441E+001  1.42028E+001  1.36029E+001  1.31194E+001
  1.27278E+001  1.24080E+001  1.21471E+001  1.19395E+001  1.17825E+001  1.16729E+001
  1.16062E+001  1.15785E+001  1.15890E+001  1.16392E+001  1.17308E+001  1.18621E+001
  1.20244E+001  1.21975E+001  1.23481E+001  1.24329E+001  1.24171E+001  1.23086E+001
  1.21759E+001  1.20885E+001  1.20142E+001  1.18424E+001  1.15092E+001  1.10426E+001
  1.05168E+001  1.00026E+001  9.54925E+000  9.18549E+000  8.92607E+000  8.77806E+000
  8.74522E+000  8.83066E+000  9.03826E+000  9.37329E+000  9.84218E+000  1.04516E+001
  1.12062E+001  1.21051E+001  1.31362E+001  1.42685E+001  1.54451E+001  1.65844E+001
  1.76020E+001  1.84574E+001  1.91878E+001  1.98738E+001  2.05621E+001  2.12480E+001
  2.19251E+001  2.26201E+001  2.33866E+001  2.42879E+001  2.53865E+001  2.67435E+001
  2.84213E+001  3.04896E+001  3.30314E+001  3.61490E+001  3.99720E+001  4.46659E+001
  5.04431E+001  5.75778E+001  6.64243E+001  7.74435E+001  9.12374E+001  1.08597E+002
  1.30570E+002  1.58548E+002  1.94399E+002  2.40643E+002  3.00700E+002  3.79249E+002
  4.82733E+002  6.20079E+002  8.03751E+002  1.05127E+003  1.38741E+003  1.84753E+003
  2.48237E+003  3.36530E+003  4.60323E+003  6.35306E+003
  6.09927E+003  4.45874E+003  3.28732E+003  2.44446E+003  1.83336E+003  1.38690E+003
  1.05824E+003  8.14455E+002  6.32266E+002  4.95087E+002  3.91029E+002  3.11514E+002
  2.50309E+002  2.02857E+002  1.65806E+002  1.36673E+002  1.13606E+002  9.52175E+001
  8.04602E+001  6.85387E+001  5.88461E+001  5.09160E+001  4.43885E+001  3.89842E+001
  3.44858E+001  3.07232E+001  2.75634E+001  2.49025E+001  2.26588E+001  2.07684E+001
  1.91809E+001  1.78552E+001  1.67565E+001  1.58532E+001  1.51148E+001  1.45122E+001
  1.40188E+001  1.36136E+001  1.32833E+001  1.30234E+001  1.28350E+001  1.27199E+001
  1.26766E+001  1.26984E+001  1.27741E+001  1.28905E+001  1.30334E+001  1.31866E+001
  1.33312E+001  1.34444E+001  1.35035E+001  1.34950E+001  1.34296E+001  1.33497E+001
  1.33042E+001  1.32927E+001  1.32428E+001  1.30655E+001  1.27265E+001  1.22583E+001
  1.17272E+001  1.11988E+001  1.07229E+001  1.03314E+001  1.00423E+001  9.86508E+000
  9.80430E+000  9.86260E+000  1.00421E+001  1.03448E+001  1.07728E+001  1.13270E+001
  1.20056E+001  1.28016E+001  1.36992E+001  1.46707E+001  1.56745E+001  1.66597E+001
  1.75828E+001  1.84327E+001  1.92415E+001  2.00554E+001  2.08908E+001  2.17315E+001
  2.25675E+001  2.34204E+001  2.43400E+001  2.53887E+001  2.66315E+001  2.81331E+001
  2.99603E+001  3.21869E+001  3.49002E+001  3.82075E+001  4.22441E+001  4.71832E+001
  5.32468E+001  6.07219E+001  6.99795E+001  8.15018E+001  9.59188E+001  1.14058E+002
  1.37012E+002  1.66236E+002  2.03680E+002  2.51972E+002  3.14682E+002  3.96692E+002
  5.04719E+002  6.48079E+002  8.39768E+002  1.09805E+003  1.44880E+003  1.92885E+003
  2.59112E+003  3.51215E+003  4.80342E+003  6.62857E+003
  7.25237E+003  5.30286E+003  3.91074E+003  2.90896E+003  2.18250E+003  1.65163E+003
  1.26072E+003  9.70663E+002  7.53805E+002  5.90448E+002  4.66470E+002  3.71679E+002
  2.98668E+002  2.42024E+002  1.97758E+002  1.62919E+002  1.35305E+002  1.13265E+002
  9.55537E+001  8.12244E+001  6.95557E+001  5.99936E+001  5.21108E+001  4.55763E+001
  4.01327E+001  3.55788E+001  3.17569E+001  2.85431E+001  2.58390E+001  2.35661E+001
  2.16605E+001  2.00691E+001  1.87465E+001  1.76528E+001  1.67521E+001  1.60129E+001
  1.54080E+001  1.49155E+001  1.45199E+001  1.42120E+001  1.39876E+001  1.38452E+001
  1.37822E+001  1.37915E+001  1.38600E+001  1.39688E+001  1.40949E+001  1.42144E+001
  1.43064E+001  1.43573E+001  1.43653E+001  1.43440E+001  1.43187E+001  1.43147E+001
  1.43379E+001  1.43615E+001  1.43305E+001  1.41875E+001  1.39045E+001  1.34962E+001
  1.30093E+001  1.25007E+001  1.20210E+001  1.16076E+001  1.12844E+001  1.10648E+001
  1.09555E+001  1.09592E+001  1.10761E+001  1.13051E+001  1.16444E+001  1.20907E+001
  1.26395E+001  1.32837E+001  1.40131E+001  1.48131E+001  1.56640E+001  1.65429E+001
  1.74303E+001  1.83217E+001  1.92327E+001  2.01849E+001  2.11820E+001  2.22064E+001
  2.32438E+001  2.43057E+001  2.54324E+001  2.66823E+001  2.81213E+001  2.98181E+001
  3.18450E+001  3.42817E+001  3.72215E+001  4.07783E+001  4.50956E+001  5.03559E+001
  5.67944E+001  6.47140E+001  7.45074E+001  8.66845E+001  1.01911E+002  1.21060E+002
  1.45286E+002  1.76125E+002  2.15629E+002  2.66571E+002  3.32712E+002  4.19194E+002
  5.33095E+002  6.84224E+002  8.86272E+002  1.15848E+003  1.52807E+003  2.03386E+003
  2.73157E+003  3.70179E+003  5.06192E+003  6.98425E+003
  8.70258E+003  6.36464E+003  4.69497E+003  3.49327E+003  2.62163E+003  1.98451E+003
  1.51520E+003  1.16684E+003  9.06290E+002  7.09928E+002  5.60824E+002  4.46756E+002
  3.58841E+002  2.90585E+002  2.37203E+002  1.95152E+002  1.61791E+002  1.35139E+002
  1.13701E+002  9.63423E+001  8.21973E+001  7.06021E+001  6.10448E+001  5.31282E+001
  4.65427E+001  4.10455E+001  3.64449E+001  3.25883E+001  2.93533E+001  2.66407E+001
  2.43691E+001  2.24711E+001  2.08900E+001  1.95781E+001  1.84945E+001  1.76051E+001
  1.68811E+001  1.62991E+001  1.58404E+001  1.54904E+001  1.52380E+001  1.50736E+001
  1.49876E+001  1.49683E+001  1.49997E+001  1.50619E+001  1.51331E+001  1.51940E+001
  1.52325E+001  1.52475E+001  1.52478E+001  1.52468E+001  1.52543E+001  1.52716E+001
  1.52920E+001  1.53017E+001  1.52770E+001  1.51843E+001  1.49917E+001  1.46867E+001
  1.42866E+001  1.38311E+001  1.33674E+001  1.29372E+001  1.25716E+001  1.22901E+001
  1.21034E+001  1.20156E+001  1.20273E+001  1.21368E+001  1.23417E+001  1.26400E+001
  1.30303E+001  1.35124E+001  1.40863E+001  1.47508E+001  1.55010E+001  1.63278E+001
  1.72197E+001  1.81697E+001  1.91819E+001  2.02671E+001  2.14290E+001  2.26550E+001
  2.39282E+001  2.52478E+001  2.66397E+001  2.81531E+001  2.98516E+001  3.18067E+001
  3.40964E+001  3.68077E+001  4.00416E+001  4.39208E+001  4.85988E+001  5.42708E+001
  6.11878E+001  6.96737E+001  8.01478E+001  9.31548E+001  1.09405E+002  1.29832E+002
  1.55664E+002  1.88537E+002  2.30640E+002  2.84920E+002  3.55382E+002  4.47495E+002
  5.68790E+002  7.29699E+002  9.44783E+002  1.23450E+003  1.62781E+003  2.16598E+003
  2.90826E+003  3.94033E+003  5.38703E+003  7.43155E+003
  1.05376E+004  7.70810E+003  5.68708E+003  4.23221E+003  3.17669E+003  2.40494E+003
  1.83628E+003  1.41403E+003  1.09807E+003  8.59854E+002  6.78880E+002  5.40357E+002
  4.33536E+002  3.50553E+002  2.85615E+002  2.34435E+002  1.93813E+002  1.61351E+002
  1.35239E+002  1.14104E+002  9.68978E+001  8.28141E+001  7.12303E+001  6.16618E+001
  5.37286E+001  4.71307E+001  4.16297E+001  3.70348E+001  3.31924E+001  2.99779E+001
  2.72899E+001  2.50454E+001  2.31758E+001  2.16246E+001  2.03450E+001  1.92978E+001
  1.84508E+001  1.77769E+001  1.72533E+001  1.68603E+001  1.65803E+001  1.63965E+001
  1.62916E+001  1.62470E+001  1.62429E+001  1.62590E+001  1.62778E+001  1.62876E+001
  1.62850E+001  1.62732E+001  1.62583E+001  1.62438E+001  1.62290E+001  1.62112E+001
  1.61895E+001  1.61645E+001  1.61328E+001  1.60776E+001  1.59676E+001  1.57705E+001
  1.54726E+001  1.50878E+001  1.46507E+001  1.42030E+001  1.37819E+001  1.34152E+001
  1.31203E+001  1.29074E+001  1.27813E+001  1.27448E+001  1.28002E+001  1.29507E+001
  1.32009E+001  1.35566E+001  1.40232E+001  1.46042E+001  1.52995E+001  1.61046E+001
  1.70117E+001  1.80149E+001  1.91153E+001  2.03222E+001  2.16438E+001  2.30765E+001
  2.46061E+001  2.62225E+001  2.79354E+001  2.97797E+001  3.18116E+001  3.41020E+001
  3.67336E+001  3.98004E+001  4.34130E+001  4.77047E+001  5.28416E+001  5.90349E+001
  6.65553E+001  7.57524E+001  8.70788E+001  1.01123E+002  1.18650E+002  1.40666E+002
  1.68494E+002  2.03895E+002  2.49222E+002  3.07644E+002  3.83463E+002  4.82558E+002
  6.13016E+002  7.86044E+002  1.01728E+003  1.32869E+003  1.75137E+003  2.32964E+003
  3.12710E+003  4.23575E+003  5.78960E+003  7.98532E+003
  1.28732E+004  9.41742E+003  6.94865E+003  5.17111E+003  3.88120E+003  2.93782E+003
  2.24249E+003  1.72601E+003  1.33943E+003  1.04786E+003  8.26275E+002  6.56614E+002
  5.25745E+002  4.24060E+002  3.44485E+002  2.81781E+002  2.32039E+002  1.92327E+002
  1.60431E+002  1.34668E+002  1.13751E+002  9.66858E+001  8.27034E+001  7.12013E+001
  6.17059E+001  5.38426E+001  4.73134E+001  4.18804E+001  3.73527E+001  3.35765E+001
  3.04276E+001  2.78049E+001  2.56258E+001  2.38228E+001  2.23402E+001  2.11320E+001
  2.01599E+001  1.93915E+001  1.87988E+001  1.83569E+001  1.80422E+001  1.78316E+001
  1.77012E+001  1.76268E+001  1.75850E+001  1.75555E+001  1.75243E+001  1.74845E+001
  1.74357E+001  1.73802E+001  1.73203E+001  1.72571E+001  1.71913E+001  1.71251E+001
  1.70624E+001  1.70083E+001  1.69645E+001  1.69227E+001  1.68579E+001  1.67322E+001
  1.65114E+001  1.61830E+001  1.57629E+001  1.52864E+001  1.47951E+001  1.43260E+001
  1.39079E+001  1.35607E+001  1.32981E+001  1.31299E+001  1.30636E+001  1.31061E+001
  1.32632E+001  1.35405E+001  1.39424E+001  1.44725E+001  1.51323E+001  1.59218E+001
  1.68393E+001  1.78841E+001  1.90602E+001  2.03782E+001  2.18515E+001  2.34867E+001
  2.52785E+001  2.72155E+001  2.92953E+001  3.15367E+001  3.39831E+001  3.66996E+001
  3.97698E+001  4.32939E+001  4.73918E+001  5.22093E+001  5.79278E+001  6.47776E+001
  7.30541E+001  8.31385E+001  9.55245E+001  1.10853E+002  1.29959E+002  1.53936E+002
  1.84225E+002  2.22738E+002  2.72031E+002  3.35545E+002  4.17949E+002  5.25621E+002
  6.67334E+002  8.55242E+002  1.10630E+003  1.44434E+003  1.90307E+003  2.53054E+003
  3.39570E+003  4.59828E+003  6.28355E+003  8.66469E+003
  1.58620E+004  1.16029E+004  8.55985E+003  6.36846E+003  4.77794E+003  3.61448E+003
  2.75678E+003  2.11959E+003  1.64257E+003  1.28276E+003  1.00931E+003  7.99967E+002
  6.38539E+002  5.13186E+002  4.15187E+002  3.38074E+002  2.77023E+002  2.28408E+002
  1.89486E+002  1.58166E+002  1.32843E+002  1.12278E+002  9.55074E+001  8.17777E+001
  7.04974E+001  6.11994E+001  5.35140E+001  4.71470E+001  4.18636E+001  3.74754E+001
  3.38306E+001  3.08065E+001  2.83033E+001  2.62396E+001  2.45488E+001  2.31760E+001
  2.20752E+001  2.12077E+001  2.05395E+001  2.00400E+001  1.96796E+001  1.94292E+001
  1.92591E+001  1.91406E+001  1.90478E+001  1.89610E+001  1.88682E+001  1.87650E+001
  1.86515E+001  1.85296E+001  1.84025E+001  1.82749E+001  1.81533E+001  1.80442E+001
  1.79530E+001  1.78815E+001  1.78272E+001  1.77805E+001  1.77199E+001  1.76104E+001
  1.74118E+001  1.70960E+001  1.66625E+001  1.61387E+001  1.55689E+001  1.49997E+001
  1.44714E+001  1.40146E+001  1.36503E+001  1.33922E+001  1.32487E+001  1.32251E+001
  1.33248E+001  1.35510E+001  1.39069E+001  1.43968E+001  1.50258E+001  1.57989E+001
  1.67217E+001  1.78002E+001  1.90433E+001  2.04650E+001  2.20827E+001  2.39126E+001
  2.59620E+001  2.82277E+001  3.07049E+001  3.34004E+001  3.63428E+001  3.95863E+001
  4.32100E+001  4.73166E+001  5.20339E+001  5.75206E+001  6.39756E+001  7.16520E+001
  8.08749E+001  9.20642E+001  1.05764E+002  1.22679E+002  1.43730E+002  1.70118E+002
  2.03426E+002  2.45754E+002  2.99905E+002  3.69651E+002  4.60110E+002  5.78269E+002
  7.33739E+002  9.39832E+002  1.21512E+003  1.58569E+003  2.08844E+003  2.77598E+003
  3.72380E+003  5.04105E+003  6.88672E+003  9.49413E+003
  1.97035E+004  1.44077E+004  1.06237E+004  7.89847E+003  5.92038E+003  4.47339E+003
  3.40670E+003  2.61434E+003  2.02131E+003  1.57417E+003  1.23457E+003  9.74842E+002
  7.74834E+002  6.19811E+002  4.98907E+002  4.04057E+002  3.29233E+002  2.69896E+002
  2.22606E+002  1.84739E+002  1.54279E+002  1.29670E+002  1.09707E+002  9.34491E+001
  8.01608E+001  6.92642E+001  6.03031E+001  5.29160E+001  4.68154E+001  4.17716E+001
  3.76001E+001  3.41527E+001  3.13095E+001  2.89733E+001  2.70647E+001  2.55188E+001
  2.42812E+001  2.33059E+001  2.25525E+001  2.19837E+001  2.15639E+001  2.12576E+001
  2.10300E+001  2.08484E+001  2.06855E+001  2.05222E+001  2.03485E+001  2.01614E+001
  1.99621E+001  1.97547E+001  1.95464E+001  1.93479E+001  1.91704E+001  1.90230E+001
  1.89093E+001  1.88257E+001  1.87612E+001  1.86984E+001  1.86128E+001  1.84723E+001
  1.82401E+001  1.78866E+001  1.74053E+001  1.68194E+001  1.61747E+001  1.55243E+001
  1.49160E+001  1.43853E+001  1.39557E+001  1.36406E+001  1.34465E+001  1.33764E+001
  1.34323E+001  1.36166E+001  1.39333E+001  1.43888E+001  1.49913E+001  1.57509E+001
  1.66788E+001  1.77879E+001  1.90929E+001  2.06124E+001  2.23688E+001  2.43863E+001
  2.66852E+001  2.92770E+001  3.21658E+001  3.53568E+001  3.88686E+001  4.27428E+001
  4.70492E+001  5.18875E+001  5.73901E+001  6.37269E+001  7.11151E+001  7.98340E+001
  9.02437E+001  1.02811E+002  1.18140E+002  1.37017E+002  1.60462E+002  1.89812E+002
  2.26822E+002  2.73820E+002  3.33911E+002  4.11274E+002  5.11570E+002  6.42531E+002
  8.14788E+002  1.04306E+003  1.34789E+003  1.75812E+003  2.31455E+003  3.07532E+003
  4.12386E+003  5.58082E+003  7.62190E+003  1.05049E+004
  2.46564E+004  1.80150E+004  1.32698E+004  9.85285E+003  7.37317E+003  5.55983E+003
  4.22372E+003  3.23190E+003  2.49029E+003  1.93185E+003  1.50846E+003  1.18536E+003
  9.37243E+002  7.45583E+002  5.96694E+002  4.80412E+002  3.89128E+002  3.17115E+002
  2.60032E+002  2.14576E+002  1.78215E+002  1.49005E+002  1.25441E+002  1.06357E+002
  9.08455E+001  7.81933E+001  6.78421E+001  5.93506E+001  5.23697E+001  4.66219E+001
  4.18860E+001  3.79850E+001  3.47768E+001  3.21470E+001  3.00024E+001  2.82671E+001
  2.68777E+001  2.57801E+001  2.49265E+001  2.42727E+001  2.37761E+001  2.33948E+001
  2.30887E+001  2.28218E+001  2.25660E+001  2.23036E+001  2.20262E+001  2.17328E+001
  2.14271E+001  2.11178E+001  2.08176E+001  2.05425E+001  2.03068E+001  2.01199E+001
  1.99819E+001  1.98828E+001  1.98024E+001  1.97129E+001  1.95832E+001  1.93815E+001
  1.90784E+001  1.86526E+001  1.81008E+001  1.74461E+001  1.67344E+001  1.60198E+001
  1.53517E+001  1.47665E+001  1.42873E+001  1.39263E+001  1.36893E+001  1.35786E+001
  1.35962E+001  1.37450E+001  1.40301E+001  1.44594E+001  1.50437E+001  1.57964E+001
  1.67335E+001  1.78735E+001  1.92377E+001  2.08507E+001  2.27411E+001  2.49409E+001
  2.74828E+001  3.03949E+001  3.36987E+001  3.74103E+001  4.15496E+001  4.61514E+001
  5.12757E+001  5.70153E+001  6.35020E+001  7.09134E+001  7.94839E+001  8.95206E+001
  1.01424E+002  1.15715E+002  1.33074E+002  1.54380E+002  1.80781E+002  2.13774E+002
  2.55329E+002  3.08050E+002  3.75412E+002  4.62086E+002  5.74402E+002  7.20997E+002
  9.13747E+002  1.16909E+003  1.50997E+003  1.96857E+003  2.59045E+003  3.44049E+003
  4.61181E+003  6.23904E+003  8.51823E+003  1.17370E+004
  3.10484E+004  2.26527E+004  1.66564E+004  1.23407E+004  9.21100E+003  6.92445E+003
  5.24174E+003  3.99464E+003  3.06406E+003  2.36513E+003  1.83689E+003  1.43526E+003
  1.12817E+003  8.92071E+002  7.09613E+002  5.67891E+002  4.57267E+002  3.70503E+002
  3.02130E+002  2.48003E+002  2.04961E+002  1.70583E+002  1.43008E+002  1.20799E+002
  1.02841E+002  8.82662E+001  7.63959E+001  6.66984E+001  5.87555E+001  5.22367E+001
  4.68803E+001  4.24785E+001  3.88651E+001  3.59070E+001  3.34965E+001  3.15455E+001
  2.99805E+001  2.87387E+001  2.77638E+001  2.70036E+001  2.64077E+001  2.59274E+001
  2.55172E+001  2.51386E+001  2.47633E+001  2.43752E+001  2.39683E+001  2.35446E+001
  2.31120E+001  2.26850E+001  2.22822E+001  2.19233E+001  2.16241E+001  2.13918E+001
  2.12224E+001  2.10984E+001  2.09904E+001  2.08604E+001  2.06701E+001  2.03881E+001
  1.99941E+001  1.94782E+001  1.88441E+001  1.81157E+001  1.73367E+001  1.65600E+001
  1.58345E+001  1.51965E+001  1.46690E+001  1.42640E+001  1.39872E+001  1.38408E+001
  1.38269E+001  1.39488E+001  1.42121E+001  1.46256E+001  1.52017E+001  1.59562E+001
  1.69088E+001  1.80831E+001  1.95066E+001  2.12107E+001  2.32318E+001  2.56108E+001
  2.83923E+001  3.16214E+001  3.53405E+001  3.95868E+001  4.43956E+001  4.98075E+001
  5.58807E+001  6.27025E+001  7.04011E+001  7.91577E+001  8.92208E+001  1.00925E+002
  1.14714E+002  1.31174E+002  1.51070E+002  1.75401E+002  2.05464E+002  2.42958E+002
  2.90108E+002  3.49861E+002  4.26144E+002  5.24230E+002  6.51264E+002  8.16992E+002
  1.03481E+003  1.32326E+003  1.70819E+003  2.22590E+003  2.92774E+003  3.88683E+003
  5.20810E+003  7.04323E+003  9.61309E+003  1.32417E+004
  3.92820E+004  2.85942E+004  2.09677E+004  1.54852E+004  1.15153E+004  8.62044E+003
  6.49506E+003  4.92443E+003  3.75649E+003  2.88280E+003  2.22549E+003  1.72825E+003
  1.35010E+003  1.06104E+003  8.38970E+002  6.67517E+002  5.34498E+002  4.30802E+002
  3.49578E+002  2.85657E+002  2.35118E+002  1.94974E+002  1.62941E+002  1.37266E+002
  1.16597E+002  9.98885E+001  8.63285E+001  7.52848E+001  6.62629E+001  5.88749E+001
  5.28152E+001  4.78422E+001  4.37637E+001  4.04263E+001  3.77059E+001  3.55010E+001
  3.37269E+001  3.23100E+001  3.11847E+001  3.02892E+001  2.95644E+001  2.89542E+001
  2.84081E+001  2.78853E+001  2.73583E+001  2.68130E+001  2.62468E+001  2.56659E+001
  2.50844E+001  2.45229E+001  2.40052E+001  2.35533E+001  2.31823E+001  2.28960E+001
  2.26845E+001  2.25226E+001  2.23713E+001  2.21834E+001  2.19149E+001  2.15370E+001
  2.10389E+001  2.04217E+001  1.96947E+001  1.88817E+001  1.80249E+001  1.71772E+001
  1.63875E+001  1.56929E+001  1.51161E+001  1.46690E+001  1.43566E+001  1.41809E+001
  1.41435E+001  1.42476E+001  1.44990E+001  1.49070E+001  1.54850E+001  1.62508E+001
  1.72271E+001  1.84416E+001  1.99276E+001  2.17238E+001  2.38751E+001  2.64327E+001
  2.94541E+001  3.30016E+001  3.71397E+001  4.19326E+001  4.74424E+001  5.37320E+001
  6.08728E+001  6.89574E+001  7.81152E+001  8.85301E+001  1.00462E+002  1.14271E+002
  1.30446E+002  1.49645E+002  1.72734E+002  2.00850E+002  2.35476E+002  2.78553E+002
  3.32625E+002  4.01056E+002  4.88325E+002  6.00448E+002  7.45567E+002  9.34786E+002
  1.18336E+003  1.51242E+003  1.95137E+003  2.54155E+003  3.34139E+003  4.43408E+003
  5.93904E+003  8.02880E+003  1.09546E+004  1.50850E+004
  4.98317E+004  3.61520E+004  2.64077E+004  1.94180E+004  1.43702E+004  1.07010E+004
  8.01722E+003  6.04249E+003  4.58114E+003  3.49375E+003  2.68027E+003  2.06854E+003
  1.60617E+003  1.25492E+003  9.86749E+002  7.80985E+002  6.22320E+002  4.99365E+002
  4.03605E+002  3.28652E+002  2.69689E+002  2.23071E+002  1.86030E+002  1.56451E+002
  1.32718E+002  1.13588E+002  9.81000E+001  8.55120E+001  7.52457E+001  6.68495E+001
  5.99696E+001  5.43267E+001  4.96999E+001  4.59125E+001  4.28219E+001  4.03112E+001
  3.82819E+001  3.66486E+001  3.53336E+001  3.42643E+001  3.33718E+001  3.25918E+001
  3.18691E+001  3.11615E+001  3.04428E+001  2.97022E+001  2.89415E+001  2.81729E+001
  2.74176E+001  2.67024E+001  2.60551E+001  2.54984E+001  2.50448E+001  2.46933E+001
  2.44268E+001  2.42114E+001  2.39983E+001  2.37320E+001  2.33658E+001  2.28752E+001
  2.22597E+001  2.15282E+001  2.06929E+001  1.97782E+001  1.88277E+001  1.78963E+001
  1.70345E+001  1.62795E+001  1.56532E+001  1.51663E+001  1.48227E+001  1.46236E+001
  1.45697E+001  1.46640E+001  1.49121E+001  1.53239E+001  1.59136E+001  1.67006E+001
  1.77101E+001  1.89735E+001  2.05291E+001  2.24227E+001  2.47081E+001  2.74479E+001
  3.07137E+001  3.45859E+001  3.91530E+001  4.45087E+001  5.07500E+001  5.79761E+001
  6.62908E+001  7.58112E+001  8.66831E+001  9.91022E+001  1.13343E+002  1.29789E+002
  1.48980E+002  1.71645E+002  1.98770E+002  2.31654E+002  2.72002E+002  3.22050E+002
  3.84731E+002  4.63924E+002  5.64790E+002  6.94258E+002  8.61699E+002  1.07989E+003
  1.36638E+003  1.74544E+003  2.25092E+003  2.93030E+003  3.85072E+003  5.10780E+003
  6.83868E+003  9.24157E+003  1.26050E+004  1.73522E+004
  6.32275E+004  4.56640E+004  3.31900E+004  2.42733E+004  1.78597E+004  1.32191E+004
  9.84201E+003  7.37088E+003  5.55290E+003  4.20839E+003  3.20889E+003  2.46203E+003
  1.90109E+003  1.47764E+003  1.15632E+003  9.11229E+002  7.23302E+002  5.78436E+002
  4.66161E+002  3.78670E+002  3.10117E+002  2.56107E+002  2.13323E+002  1.79248E+002
  1.51968E+002  1.30019E+002  1.12276E+002  9.78717E+001  8.61347E+001  7.65417E+001
  6.86835E+001  6.22386E+001  5.69521E+001  5.26207E+001  4.90799E+001  4.61942E+001
  4.38490E+001  4.19438E+001  4.03870E+001  3.90931E+001  3.79816E+001  3.69801E+001
  3.60288E+001  3.50851E+001  3.41253E+001  3.31429E+001  3.21458E+001  3.11539E+001
  3.01958E+001  2.93043E+001  2.85096E+001  2.78332E+001  2.72835E+001  2.68529E+001
  2.65159E+001  2.62287E+001  2.59324E+001  2.55648E+001  2.50786E+001  2.44562E+001
  2.37059E+001  2.28417E+001  2.18773E+001  2.08398E+001  1.97778E+001  1.87500E+001
  1.78083E+001  1.69889E+001  1.63121E+001  1.57866E+001  1.54146E+001  1.51960E+001
  1.51308E+001  1.52215E+001  1.54739E+001  1.58979E+001  1.65088E+001  1.73273E+001
  1.83810E+001  1.97045E+001  2.13408E+001  2.33423E+001  2.57717E+001  2.87031E+001
  3.22236E+001  3.64332E+001  4.14460E+001  4.73884E+001  5.43980E+001  6.26207E+001
  7.22106E+001  8.33328E+001  9.61746E+001  1.10965E+002  1.28009E+002  1.47725E+002
  1.70701E+002  1.97754E+002  2.29995E+002  2.68914E+002  3.16482E+002  3.75290E+002
  4.48750E+002  5.41375E+002  6.59169E+002  8.10188E+002  1.00533E+003  1.25943E+003
  1.59287E+003  2.03385E+003  2.62164E+003  3.41135E+003  4.48089E+003  5.94118E+003
  7.95129E+003  1.07411E+004  1.46451E+004  2.01542E+004
  8.00343E+004  5.74817E+004  4.15331E+004  3.01878E+004  2.20707E+004  1.62312E+004
  1.20074E+004  8.93602E+003  6.69095E+003  5.04128E+003  3.82278E+003  2.91801E+003
  2.24261E+003  1.73572E+003  1.35320E+003  1.06291E+003  8.41370E+002  6.71306E+002
  5.39993E+002  4.37999E+002  3.58307E+002  2.95671E+002  2.46151E+002  2.06777E+002
  1.75296E+002  1.49993E+002  1.29554E+002  1.12971E+002  9.94632E+001  8.84239E+001
  7.93800E+001  7.19595E+001  6.58678E+001  6.08696E+001  5.67739E+001  5.34227E+001
  5.06815E+001  4.84312E+001  4.65635E+001  4.49774E+001  4.35798E+001  4.22896E+001
  4.10433E+001  3.97988E+001  3.85363E+001  3.72553E+001  3.59718E+001  3.47143E+001
  3.35195E+001  3.24246E+001  3.14606E+001  3.06458E+001  2.99828E+001  2.94560E+001
  2.90298E+001  2.86492E+001  2.82453E+001  2.77500E+001  2.71181E+001  2.63406E+001
  2.54329E+001  2.44113E+001  2.32920E+001  2.21083E+001  2.09162E+001  1.97786E+001
  1.87481E+001  1.78589E+001  1.71285E+001  1.65633E+001  1.61633E+001  1.59272E+001
  1.58541E+001  1.59461E+001  1.62090E+001  1.66531E+001  1.72947E+001  1.81559E+001
  1.92663E+001  2.06639E+001  2.23961E+001  2.45214E+001  2.71112E+001  3.02515E+001
  3.40450E+001  3.86130E+001  4.40971E+001  5.06597E+001  5.84840E+001  6.77722E+001
  7.87437E+001  9.16352E+001  1.06706E+002  1.24252E+002  1.44639E+002  1.68346E+002
  1.96031E+002  2.28608E+002  2.67337E+002  3.13923E+002  3.70650E+002  4.40540E+002
  5.27589E+002  6.37090E+002  7.76095E+002  9.54061E+002  1.18377E+003  1.48265E+003
  1.87459E+003  2.39265E+003  3.08286E+003  4.00980E+003  5.26474E+003  6.97760E+003
  9.33469E+003  1.26052E+004  1.71807E+004  2.36358E+004
  1.00842E+005  7.19720E+004  5.16689E+004  3.73114E+004  2.71032E+004  1.98063E+004
  1.45628E+004  1.07749E+004  8.02382E+003  6.01505E+003  4.54025E+003  3.45143E+003
  2.64298E+003  2.03921E+003  1.58560E+003  1.24274E+003  9.81975E+002  7.82410E+002
  6.28714E+002  5.09592E+002  4.16683E+002  3.43765E+002  2.86182E+002  2.40438E+002
  2.03888E+002  1.74523E+002  1.50811E+002  1.31574E+002  1.15903E+002  1.03093E+002
  9.25934E+001  8.39723E+001  7.68867E+001  7.10622E+001  6.62753E+001  6.23401E+001
  5.90973E+001  5.64053E+001  5.41350E+001  5.21674E+001  5.03956E+001  4.87297E+001
  4.71034E+001  4.54767E+001  4.38352E+001  4.21866E+001  4.05566E+001  3.89836E+001
  3.75113E+001  3.61802E+001  3.50197E+001  3.40432E+001  3.32457E+001  3.26013E+001
  3.20629E+001  3.15629E+001  3.10219E+001  3.03679E+001  2.95601E+001  2.85984E+001
  2.75035E+001  2.62935E+001  2.49890E+001  2.36331E+001  2.22905E+001  2.10281E+001
  1.98977E+001  1.89306E+001  1.81410E+001  1.75323E+001  1.71027E+001  1.68492E+001
  1.67702E+001  1.68673E+001  1.71464E+001  1.76185E+001  1.83007E+001  1.92167E+001
  2.03985E+001  2.18870E+001  2.37343E+001  2.60049E+001  2.87789E+001  3.21541E+001
  3.62493E+001  4.12079E+001  4.72007E+001  5.44294E+001  6.31280E+001  7.35639E+001
  8.60363E+001  1.00876E+002  1.18445E+002  1.39151E+002  1.63464E+002  1.91971E+002
  2.25440E+002  2.64917E+002  3.11839E+002  3.68172E+002  4.36563E+002  5.20554E+002
  6.24850E+002  7.55709E+002  9.21480E+002  1.13337E+003  1.40653E+003  1.76160E+003
  2.22687E+003  2.84147E+003  3.65990E+003  4.75855E+003  6.24539E+003  8.27408E+003
  1.10649E+004  1.49361E+004  2.03506E+004  2.79874E+004
  1.26291E+005  8.95460E+004  6.38692E+004  4.58302E+004  3.30890E+004  2.40414E+004
  1.75817E+004  1.29441E+004  9.59608E+003  7.16504E+003  5.38943E+003  4.08470E+003
  3.12004E+003  2.40228E+003  1.86480E+003  1.45967E+003  1.15227E+003  9.17483E+002
  7.36946E+002  5.97201E+002  4.88315E+002  4.02922E+002  3.35525E+002  2.82003E+002
  2.39246E+002  2.04898E+002  1.77160E+002  1.54651E+002  1.36310E+002  1.21309E+002
  1.09006E+002  9.88934E+001  9.05694E+001  8.37113E+001  7.80552E+001  7.33804E+001
  6.94966E+001  6.62344E+001  6.34397E+001  6.09728E+001  5.87114E+001  5.65576E+001
  5.44433E+001  5.23323E+001  5.02178E+001  4.81179E+001  4.60695E+001  4.41213E+001
  4.23228E+001  4.07155E+001  3.93251E+001  3.81579E+001  3.71989E+001  3.64102E+001
  3.57308E+001  3.50791E+001  3.43654E+001  3.35153E+001  3.24946E+001  3.13119E+001
  2.99919E+001  2.85550E+001  2.70301E+001  2.54725E+001  2.39561E+001  2.25507E+001
  2.13061E+001  2.02499E+001  1.93926E+001  1.87346E+001  1.82716E+001  1.79993E+001
  1.79152E+001  1.80206E+001  1.83216E+001  1.88298E+001  1.95634E+001  2.05479E+001
  2.18178E+001  2.34174E+001  2.54033E+001  2.78469E+001  3.08367E+001  3.44827E+001
  3.89204E+001  4.43158E+001  5.08706E+001  5.88284E+001  6.84791E+001  8.01634E+001
  9.42749E+001  1.11260E+002  1.31621E+002  1.55918E+002  1.84789E+002  2.18992E+002
  2.59473E+002  3.07476E+002  3.64680E+002  4.33367E+002  5.16632E+002  6.18638E+002
  7.44956E+002  9.03030E+002  1.10283E+003  1.35774E+003  1.68589E+003  2.11195E+003
  2.66978E+003  3.40613E+003  4.38611E+003  5.70102E+003  7.47980E+003  9.90593E+003
  1.32424E+004  1.78691E+004  2.43386E+004  3.34607E+004
  1.57148E+005  1.10723E+005  7.84969E+004  5.60059E+004  4.02221E+004  2.90827E+004
  2.11759E+004  1.55303E+004  1.14747E+004  8.54322E+003  6.41065E+003  4.84913E+003
  3.69810E+003  2.84390E+003  2.20561E+003  1.72536E+003  1.36149E+003  1.08388E+003
  8.70597E+002  7.05614E+002  5.77121E+002  4.76378E+002  3.96877E+002  3.33742E+002
  2.83302E+002  2.42773E+002  2.10033E+002  1.83455E+002  1.61787E+002  1.44053E+002
  1.29495E+002  1.17513E+002  1.07632E+002  9.94699E+001  9.27109E+001  8.70908E+001
  8.23809E+001  7.83773E+001  7.48965E+001  7.17747E+001  6.88739E+001  6.60882E+001
  6.33495E+001  6.06275E+001  5.79252E+001  5.52731E+001  5.27208E+001  5.03262E+001
  4.81430E+001  4.62108E+001  4.45493E+001  4.31550E+001  4.20006E+001  4.10337E+001
  4.01769E+001  3.93332E+001  3.84025E+001  3.73101E+001  3.60302E+001  3.45798E+001
  3.29869E+001  3.12764E+001  2.94895E+001  2.76957E+001  2.59778E+001  2.44070E+001
  2.30301E+001  2.18703E+001  2.09340E+001  2.02182E+001  1.97165E+001  1.94226E+001
  1.93335E+001  1.94501E+001  1.97787E+001  2.03318E+001  2.11289E+001  2.21976E+001
  2.35751E+001  2.53096E+001  2.74630E+001  3.01135E+001  3.33593E+001  3.73231E+001
  4.21577E+001  4.80529E+001  5.52431E+001  6.40160E+001  7.47220E+001  8.77828E+001
  1.03699E+002  1.23058E+002  1.46532E+002  1.74889E+002  2.09004E+002  2.49893E+002
  2.98777E+002  3.57200E+002  4.27187E+002  5.11449E+002  6.13645E+002  7.38708E+002
  8.93271E+002  1.08624E+003  1.32960E+003  1.63948E+003  2.03775E+003  2.55419E+003
  3.22966E+003  4.12062E+003  5.30560E+003  6.89474E+003  9.04355E+003  1.19732E+004
  1.60009E+004  2.15841E+004  2.93889E+004  4.03908E+004
  1.94446E+005  1.36233E+005  9.60823E+004  6.82297E+004  4.87942E+004  3.51498E+004
  2.55112E+004  1.86586E+004  1.37546E+004  1.02216E+004  7.65866E+003  5.78650E+003
  4.40923E+003  3.38878E+003  2.62726E+003  2.05486E+003  1.62151E+003  1.29106E+003
  1.03728E+003  8.41013E+002  6.88163E+002  5.68319E+002  4.73731E+002  3.98599E+002
  3.38556E+002  2.90292E+002  2.51286E+002  2.19605E+002  1.93757E+002  1.72585E+002
  1.55185E+002  1.40842E+002  1.28989E+002  1.19165E+002  1.10994E+002  1.04155E+002
  9.83722E+001  9.33992E+001  8.90176E+001  8.50374E+001  8.13036E+001  7.77035E+001
  7.41705E+001  7.06821E+001  6.72534E+001  6.39292E+001  6.07717E+001  5.78465E+001
  5.52084E+001  5.28924E+001  5.09090E+001  4.92422E+001  4.78497E+001  4.66614E+001
  4.55808E+001  4.44938E+001  4.32907E+001  4.18982E+001  4.03006E+001  3.85229E+001
  3.65969E+001  3.45561E+001  3.24576E+001  3.03867E+001  2.84337E+001  2.66698E+001
  2.51380E+001  2.38562E+001  2.28264E+001  2.20420E+001  2.14940E+001  2.11748E+001
  2.10801E+001  2.12107E+001  2.15733E+001  2.21812E+001  2.30557E+001  2.42268E+001
  2.57349E+001  2.76328E+001  2.99883E+001  3.28875E+001  3.64392E+001  4.07799E+001
  4.60816E+001  5.25594E+001  6.04823E+001  7.01854E+001  8.20837E+001  9.66875E+001
  1.14617E+002  1.36618E+002  1.63572E+002  1.96509E+002  2.36619E+002  2.85281E+002
  3.44127E+002  4.15148E+002  5.00876E+002  6.04624E+002  7.30807E+002  8.85348E+002
  1.07622E+003  1.31415E+003  1.61363E+003  1.99425E+003  2.48260E+003  3.11497E+003
  3.94113E+003  5.02987E+003  6.47688E+003  8.41629E+003  1.10374E+004  1.46097E+004
  1.95188E+004  2.63218E+004  3.58287E+004  4.92260E+004
  2.39686E+005  1.67160E+005  1.17414E+005  8.30795E+004  5.92311E+004  4.25570E+004
  3.08202E+004  2.25017E+004  1.65645E+004  1.22964E+004  9.20589E+003  6.95169E+003
  5.29531E+003  4.06916E+003  3.15475E+003  2.46775E+003  1.94778E+003  1.55136E+003
  1.24692E+003  1.01145E+003  8.28041E+002  6.84203E+002  5.70643E+002  4.80408E+002
  4.08265E+002  3.50245E+002  3.03328E+002  2.65196E+002  2.34059E+002  2.08528E+002
  1.87517E+002  1.70166E+002  1.55790E+002  1.43834E+002  1.33838E+002  1.25415E+002
  1.18229E+002  1.11983E+002  1.06418E+002  1.01316E+002  9.65031E+001  9.18610E+001
  8.73255E+001  8.28836E+001  7.85646E+001  7.44279E+001  7.05471E+001  6.69922E+001
  6.38159E+001  6.10451E+001  5.86775E+001  5.66821E+001  5.49975E+001  5.35327E+001
  5.21690E+001  5.07733E+001  4.92271E+001  4.74614E+001  4.54715E+001  4.32907E+001
  4.09567E+001  3.85164E+001  3.60467E+001  3.36488E+001  3.14194E+001  2.94283E+001
  2.77132E+001  2.62865E+001  2.51451E+001  2.42785E+001  2.36751E+001  2.33254E+001
  2.32240E+001  2.33716E+001  2.37753E+001  2.44497E+001  2.54179E+001  2.67129E+001
  2.83791E+001  3.04746E+001  3.30741E+001  3.62728E+001  4.01916E+001  4.49831E+001
  5.08401E+001  5.80059E+001  6.67875E+001  7.75712E+001  9.08422E+001  1.07207E+002
  1.27416E+002  1.52396E+002  1.83268E+002  2.21377E+002  2.68315E+002  3.25952E+002
  3.96493E+002  4.82583E+002  5.87496E+002  7.15408E+002  8.71782E+002  1.06387E+003
  1.30138E+003  1.59738E+003  1.96952E+003  2.44176E+003  3.04670E+003  3.82890E+003
  4.84956E+003  6.19327E+003  7.97774E+003  1.03679E+004  1.35965E+004  1.79947E+004
  2.40364E+004  3.24061E+004  4.40985E+004  6.05705E+004
  2.95076E+005  2.05084E+005  1.43628E+005  1.01376E+005  7.21267E+004  5.17358E+004
  3.74181E+004  2.72910E+004  2.00750E+004  1.48947E+004  1.11476E+004  8.41669E+003
  6.41121E+003  4.92725E+003  3.82083E+003  2.98967E+003  2.36060E+003  1.88094E+003
  1.51252E+003  1.22749E+003  1.00541E+003  8.31183E+002  6.93574E+002  5.84180E+002
  4.96673E+002  4.26256E+002  3.69276E+002  3.22928E+002  2.85045E+002  2.53945E+002
  2.28309E+002  2.07093E+002  1.89465E+002  1.74746E+002  1.62375E+002  1.51879E+002
  1.42849E+002  1.34930E+002  1.27817E+002  1.21257E+002  1.15059E+002  1.09098E+002
  1.03311E+002  9.76970E+001  9.22986E+001  8.71889E+001  8.24493E+001  7.81504E+001
  7.43384E+001  7.10280E+001  6.82012E+001  6.58075E+001  6.37632E+001  6.19516E+001
  6.02283E+001  5.84401E+001  5.64607E+001  5.42283E+001  5.17508E+001  4.90704E+001
  4.62350E+001  4.33105E+001  4.03968E+001  3.76109E+001  3.50542E+001  3.27935E+001
  3.08601E+001  2.92600E+001  2.79846E+001  2.70191E+001  2.63487E+001  2.59619E+001
  2.58524E+001  2.60204E+001  2.64736E+001  2.72283E+001  2.83098E+001  2.97546E+001
  3.16120E+001  3.39462E+001  3.68405E+001  4.04009E+001  4.47622E+001  5.00955E+001
  5.66178E+001  6.46044E+001  7.44046E+001  8.64619E+001  1.01339E+002  1.19747E+002
  1.42583E+002  1.70969E+002  2.06301E+002  2.50292E+002  3.05018E+002  3.72975E+002
  4.57140E+002  5.61079E+002  6.89131E+002  8.46716E+002  1.04078E+003  1.28041E+003
  1.57766E+003  1.94865E+003  2.41512E+003  3.00662E+003  3.76343E+003  4.74070E+003
  6.01434E+003  7.68932E+003  9.91178E+003  1.28865E+004  1.69023E+004  2.23702E+004
  2.98783E+004  4.02754E+004  5.47951E+004  7.52433E+004
  3.63777E+005  2.52237E+005  1.76306E+005  1.24245E+005  8.82871E+004  6.32668E+004
  4.57256E+004  3.33339E+004  2.45127E+004  1.81845E+004  1.36097E+004  1.02766E+004
  7.82944E+003  6.01880E+003  4.66879E+003  3.65453E+003  2.88673E+003  2.30116E+003
  1.85124E+003  1.50305E+003  1.23166E+003  1.01864E+003  8.50324E+002  7.16445E+002
  6.09289E+002  5.23005E+002  4.53130E+002  3.96240E+002  3.49689E+002  3.11418E+002
  2.79811E+002  2.53592E+002  2.31736E+002  2.13411E+002  1.97928E+002  1.84710E+002
  1.73258E+002  1.63149E+002  1.54023E+002  1.45590E+002  1.37638E+002  1.30030E+002
  1.22706E+002  1.15672E+002  1.08984E+002  1.02724E+002  9.69748E+001  9.18032E+001
  8.72436E+001  8.32946E+001  7.99187E+001  7.70418E+001  7.45530E+001  7.23052E+001
  7.01244E+001  6.78358E+001  6.53077E+001  6.24886E+001  5.94011E+001  5.60988E+001
  5.26453E+001  4.91321E+001  4.56847E+001  4.24354E+001  3.94881E+001  3.69050E+001
  3.47098E+001  3.29012E+001  3.14641E+001  3.03789E+001  2.96274E+001  2.91955E+001
  2.90757E+001  2.92681E+001  2.97812E+001  3.06327E+001  3.18512E+001  3.34774E+001
  3.55662E+001  3.81897E+001  4.14410E+001  4.54390E+001  5.03355E+001  5.63232E+001
  6.36474E+001  7.26205E+001  8.36407E+001  9.72164E+001  1.13997E+002  1.34813E+002
  1.60721E+002  1.93066E+002  2.33548E+002  2.84300E+002  3.47969E+002  4.27810E+002
  5.27787E+002  6.52700E+002  8.08385E+002  1.00204E+003  1.24271E+003  1.54208E+003
  1.91540E+003  2.38296E+003  2.97193E+003  3.71911E+003  4.67473E+003  5.90762E+003
  7.51271E+003  9.62142E+003  1.24168E+004  1.61555E+004  2.11996E+004  2.80638E+004
  3.74851E+004  5.05262E+004  6.87315E+004  9.43612E+004
  4.50179E+005  3.11681E+005  2.17599E+005  1.53206E+005  1.08794E+005  7.79262E+004
  5.63042E+004  4.10397E+004  3.01786E+004  2.23895E+004  1.67594E+004  1.26579E+004
  9.64638E+003  7.41793E+003  5.75611E+003  4.50730E+003  3.56169E+003  2.84025E+003
  2.28576E+003  1.85647E+003  1.52171E+003  1.25885E+003  1.05103E+003  8.85646E+002
  7.53186E+002  6.46449E+002  5.59936E+002  4.89427E+002  4.31656E+002  3.84084E+002
  3.44717E+002  3.11974E+002  2.84591E+002  2.61539E+002  2.41973E+002  2.25182E+002
  2.10566E+002  1.97615E+002  1.85907E+002  1.75107E+002  1.64970E+002  1.55346E+002
  1.46169E+002  1.37450E+002  1.29250E+002  1.21651E+002  1.14732E+002  1.08548E+002
  1.03117E+002  9.84170E+001  9.43867E+001  9.09243E+001  8.78860E+001  8.50887E+001
  8.23246E+001  7.93968E+001  7.61715E+001  7.26116E+001  6.87569E+001  6.46771E+001
  6.04595E+001  5.62277E+001  5.21354E+001  4.83285E+001  4.49117E+001  4.19404E+001
  3.94293E+001  3.73683E+001  3.57352E+001  3.45048E+001  3.36544E+001  3.31675E+001
  3.30350E+001  3.32567E+001  3.38420E+001  3.48109E+001  3.61956E+001  3.80419E+001
  4.04117E+001  4.33865E+001  4.70713E+001  5.16010E+001  5.71472E+001  6.39288E+001
  7.22248E+001  8.23912E+001  9.48836E+001  1.10286E+002  1.29348E+002  1.53035E+002
[truncated: 24,899,822 more chars]
