# Supplementary material for: Avibactam–Cyclodextrin Inclusion Complexes: Computational and Thermodynamic Insights for Drug Delivery, Detection, and Environmental Scavenging
Source: Molecules. 2025 Aug 18;30(16):3401. doi: 10.3390/molecules30163401 (PMC12388632; doi:10.3390/molecules30163401)
Supplement: Supplementary file 1 [file molecules-30-03401-s001.zip › DFT inputs - optimized structure - NCI/NCI/yCD/mol.pdb]

REMARK   Generated by Multiwfn, Totally       195 atoms
HETATM    1  C   MOL A   1       2.654  15.755  15.288  1.00  0.00           C
HETATM    2  H   MOL A   1       3.361  16.278  15.931  1.00  0.00           H
HETATM    3  C   MOL A   1       1.337  15.553  16.033  1.00  0.00           C
HETATM    4  H   MOL A   1       1.032  16.531  16.409  1.00  0.00           H
HETATM    5  C   MOL A   1       0.251  15.068  15.087  1.00  0.00           C
HETATM    6  H   MOL A   1       0.502  14.059  14.739  1.00  0.00           H
HETATM    7  C   MOL A   1       0.179  15.980  13.869  1.00  0.00           C
HETATM    8  H   MOL A   1      -0.147  16.973  14.189  1.00  0.00           H
HETATM    9  C   MOL A   1       1.542  16.103  13.197  1.00  0.00           C
HETATM   10  H   MOL A   1       1.857  15.121  12.832  1.00  0.00           H
HETATM   11  C   MOL A   1       1.541  17.091  12.051  1.00  0.00           C
HETATM   12  H   MOL A   1       1.317  18.082  12.447  1.00  0.00           H
HETATM   13  H   MOL A   1       0.745  16.818  11.363  1.00  0.00           H
HETATM   14  O   MOL A   1       1.505  14.718  17.166  1.00  0.00           O
HETATM   15  O   MOL A   1      -0.981  15.056  15.791  1.00  0.00           O
HETATM   16  O   MOL A   1      -0.791  15.416  12.979  1.00  0.00           O
HETATM   17  O   MOL A   1       2.487  16.586  14.167  1.00  0.00           O
HETATM   18  O   MOL A   1       2.789  17.182  11.379  1.00  0.00           O
HETATM   19  C   MOL A   1       6.930  12.615  14.992  1.00  0.00           C
HETATM   20  H   MOL A   1       7.998  12.615  15.203  1.00  0.00           H
HETATM   21  C   MOL A   1       6.143  12.698  16.295  1.00  0.00           C
HETATM   22  H   MOL A   1       6.545  13.534  16.869  1.00  0.00           H
HETATM   23  C   MOL A   1       4.674  12.980  16.026  1.00  0.00           C
HETATM   24  H   MOL A   1       4.236  12.146  15.469  1.00  0.00           H
HETATM   25  C   MOL A   1       4.551  14.240  15.199  1.00  0.00           C
HETATM   26  H   MOL A   1       4.975  15.077  15.755  1.00  0.00           H
HETATM   27  C   MOL A   1       5.323  14.068  13.894  1.00  0.00           C
HETATM   28  H   MOL A   1       4.882  13.250  13.320  1.00  0.00           H
HETATM   29  C   MOL A   1       5.348  15.300  13.021  1.00  0.00           C
HETATM   30  H   MOL A   1       4.332  15.563  12.750  1.00  0.00           H
HETATM   31  H   MOL A   1       5.889  15.067  12.100  1.00  0.00           H
HETATM   32  O   MOL A   1       6.322  11.546  17.096  1.00  0.00           O
HETATM   33  O   MOL A   1       3.966  13.172  17.248  1.00  0.00           O
HETATM   34  O   MOL A   1       3.169  14.482  14.941  1.00  0.00           O
HETATM   35  O   MOL A   1       6.709  13.762  14.191  1.00  0.00           O
HETATM   36  O   MOL A   1       5.908  16.440  13.665  1.00  0.00           O
HETATM   37  C   MOL A   1       2.214   6.045   5.532  1.00  0.00           C
HETATM   38  H   MOL A   1       1.707   5.835   4.591  1.00  0.00           H
HETATM   39  C   MOL A   1       2.461   4.751   6.298  1.00  0.00           C
HETATM   40  H   MOL A   1       2.984   4.068   5.627  1.00  0.00           H
HETATM   41  C   MOL A   1       3.355   5.008   7.500  1.00  0.00           C
HETATM   42  H   MOL A   1       2.831   5.652   8.210  1.00  0.00           H
HETATM   43  C   MOL A   1       4.626   5.704   7.064  1.00  0.00           C
HETATM   44  H   MOL A   1       5.197   5.036   6.416  1.00  0.00           H
HETATM   45  C   MOL A   1       4.282   6.978   6.296  1.00  0.00           C
HETATM   46  H   MOL A   1       3.759   7.667   6.964  1.00  0.00           H
HETATM   47  C   MOL A   1       5.474   7.707   5.725  1.00  0.00           C
HETATM   48  H   MOL A   1       6.113   8.036   6.539  1.00  0.00           H
HETATM   49  H   MOL A   1       5.109   8.594   5.199  1.00  0.00           H
HETATM   50  O   MOL A   1       1.254   4.107   6.666  1.00  0.00           O
HETATM   51  O   MOL A   1       3.713   3.781   8.139  1.00  0.00           O
HETATM   52  O   MOL A   1       5.377   6.002   8.238  1.00  0.00           O
HETATM   53  O   MOL A   1       3.435   6.650   5.179  1.00  0.00           O
HETATM   54  O   MOL A   1       6.280   6.902   4.869  1.00  0.00           O
HETATM   55  C   MOL A   1      -2.024   9.231   5.817  1.00  0.00           C
HETATM   56  H   MOL A   1      -2.903   9.533   5.248  1.00  0.00           H
HETATM   57  C   MOL A   1      -2.190   7.787   6.281  1.00  0.00           C
HETATM   58  H   MOL A   1      -2.500   7.206   5.412  1.00  0.00           H
HETATM   59  C   MOL A   1      -0.887   7.204   6.798  1.00  0.00           C
HETATM   60  H   MOL A   1      -0.605   7.709   7.725  1.00  0.00           H
HETATM   61  C   MOL A   1       0.218   7.416   5.779  1.00  0.00           C
HETATM   62  H   MOL A   1      -0.027   6.876   4.862  1.00  0.00           H
HETATM   63  C   MOL A   1       0.311   8.909   5.466  1.00  0.00           C
HETATM   64  H   MOL A   1       0.496   9.456   6.393  1.00  0.00           H
HETATM   65  C   MOL A   1       1.397   9.259   4.475  1.00  0.00           C
HETATM   66  H   MOL A   1       1.196   8.768   3.522  1.00  0.00           H
HETATM   67  H   MOL A   1       2.339   8.865   4.860  1.00  0.00           H
HETATM   68  O   MOL A   1      -3.200   7.711   7.295  1.00  0.00           O
HETATM   69  O   MOL A   1      -1.024   5.802   7.034  1.00  0.00           O
HETATM   70  O   MOL A   1       1.423   6.899   6.337  1.00  0.00           O
HETATM   71  O   MOL A   1      -0.947   9.330   4.913  1.00  0.00           O
HETATM   72  O   MOL A   1       1.494  10.653   4.214  1.00  0.00           O
HETATM   73  C   MOL A   1       8.513   8.172  12.595  1.00  0.00           C
HETATM   74  H   MOL A   1       9.355   7.504  12.414  1.00  0.00           H
HETATM   75  C   MOL A   1       8.025   8.033  14.030  1.00  0.00           C
HETATM   76  H   MOL A   1       8.887   8.190  14.682  1.00  0.00           H
HETATM   77  C   MOL A   1       7.003   9.114  14.345  1.00  0.00           C
HETATM   78  H   MOL A   1       6.116   8.968  13.726  1.00  0.00           H
HETATM   79  C   MOL A   1       7.583  10.477  14.035  1.00  0.00           C
HETATM   80  H   MOL A   1       8.438  10.658  14.690  1.00  0.00           H
HETATM   81  C   MOL A   1       8.051  10.522  12.582  1.00  0.00           C
HETATM   82  H   MOL A   1       7.190  10.377  11.926  1.00  0.00           H
HETATM   83  C   MOL A   1       8.762  11.808  12.168  1.00  0.00           C
HETATM   84  H   MOL A   1       9.381  11.566  11.306  1.00  0.00           H
HETATM   85  H   MOL A   1       9.428  12.143  12.969  1.00  0.00           H
HETATM   86  O   MOL A   1       7.517   6.740  14.312  1.00  0.00           O
HETATM   87  O   MOL A   1       6.642   9.078  15.725  1.00  0.00           O
HETATM   88  O   MOL A   1       6.564  11.448  14.291  1.00  0.00           O
HETATM   89  O   MOL A   1       9.012   9.472  12.368  1.00  0.00           O
HETATM   90  O   MOL A   1       7.880  12.842  11.763  1.00  0.00           O
HETATM   91  C   MOL A   1       6.753   5.687   8.257  1.00  0.00           C
HETATM   92  H   MOL A   1       7.024   5.105   7.377  1.00  0.00           H
HETATM   93  C   MOL A   1       7.026   4.876   9.525  1.00  0.00           C
HETATM   94  H   MOL A   1       8.065   4.541   9.477  1.00  0.00           H
HETATM   95  C   MOL A   1       6.870   5.760  10.757  1.00  0.00           C
HETATM   96  H   MOL A   1       5.826   6.053  10.864  1.00  0.00           H
HETATM   97  C   MOL A   1       7.707   7.025  10.608  1.00  0.00           C
HETATM   98  H   MOL A   1       8.768   6.761  10.582  1.00  0.00           H
HETATM   99  C   MOL A   1       7.339   7.742   9.313  1.00  0.00           C
HETATM  100  H   MOL A   1       6.284   8.018   9.356  1.00  0.00           H
HETATM  101  C   MOL A   1       8.149   8.989   9.042  1.00  0.00           C
HETATM  102  H   MOL A   1       9.148   8.702   8.711  1.00  0.00           H
HETATM  103  H   MOL A   1       8.255   9.550   9.968  1.00  0.00           H
HETATM  104  O   MOL A   1       6.231   3.708   9.568  1.00  0.00           O
HETATM  105  O   MOL A   1       7.181   5.070  11.967  1.00  0.00           O
HETATM  106  O   MOL A   1       7.440   7.855  11.738  1.00  0.00           O
HETATM  107  O   MOL A   1       7.552   6.844   8.212  1.00  0.00           O
HETATM  108  O   MOL A   1       7.581   9.797   8.019  1.00  0.00           O
HETATM  109  C   MOL A   1      -3.457  13.696   8.224  1.00  0.00           C
HETATM  110  H   MOL A   1      -4.012  14.623   8.092  1.00  0.00           H
HETATM  111  C   MOL A   1      -4.402  12.504   8.119  1.00  0.00           C
HETATM  112  H   MOL A   1      -4.971  12.625   7.193  1.00  0.00           H
HETATM  113  C   MOL A   1      -3.638  11.202   8.039  1.00  0.00           C
HETATM  114  H   MOL A   1      -3.121  11.029   8.989  1.00  0.00           H
HETATM  115  C   MOL A   1      -2.591  11.288   6.940  1.00  0.00           C
HETATM  116  H   MOL A   1      -3.087  11.425   5.977  1.00  0.00           H
HETATM  117  C   MOL A   1      -1.682  12.487   7.178  1.00  0.00           C
HETATM  118  H   MOL A   1      -1.188  12.391   8.147  1.00  0.00           H
HETATM  119  C   MOL A   1      -0.608  12.699   6.116  1.00  0.00           C
HETATM  120  H   MOL A   1      -0.496  13.774   5.960  1.00  0.00           H
HETATM  121  H   MOL A   1      -0.906  12.251   5.171  1.00  0.00           H
HETATM  122  O   MOL A   1      -5.292  12.542   9.234  1.00  0.00           O
HETATM  123  O   MOL A   1      -4.585  10.171   7.800  1.00  0.00           O
HETATM  124  O   MOL A   1      -1.855  10.065   6.937  1.00  0.00           O
HETATM  125  O   MOL A   1      -2.514  13.665   7.178  1.00  0.00           O
HETATM  126  O   MOL A   1       0.637  12.111   6.475  1.00  0.00           O
HETATM  127  C   MOL A   1      -1.893  16.210  12.613  1.00  0.00           C
HETATM  128  H   MOL A   1      -1.957  17.091  13.250  1.00  0.00           H
HETATM  129  C   MOL A   1      -3.171  15.389  12.732  1.00  0.00           C
HETATM  130  H   MOL A   1      -4.005  16.062  12.515  1.00  0.00           H
HETATM  131  C   MOL A   1      -3.186  14.267  11.718  1.00  0.00           C
HETATM  132  H   MOL A   1      -2.375  13.568  11.949  1.00  0.00           H
HETATM  133  C   MOL A   1      -2.946  14.819  10.325  1.00  0.00           C
HETATM  134  H   MOL A   1      -3.815  15.412  10.028  1.00  0.00           H
HETATM  135  C   MOL A   1      -1.697  15.692  10.281  1.00  0.00           C
HETATM  136  H   MOL A   1      -0.817  15.070  10.459  1.00  0.00           H
HETATM  137  C   MOL A   1      -1.545  16.419   8.964  1.00  0.00           C
HETATM  138  H   MOL A   1      -2.426  17.046   8.798  1.00  0.00           H
HETATM  139  H   MOL A   1      -1.492  15.688   8.162  1.00  0.00           H
HETATM  140  O   MOL A   1      -3.278  14.913  14.070  1.00  0.00           O
HETATM  141  O   MOL A   1      -4.444  13.612  11.814  1.00  0.00           O
HETATM  142  O   MOL A   1      -2.816  13.677   9.478  1.00  0.00           O
HETATM  143  O   MOL A   1      -1.782  16.709  11.296  1.00  0.00           O
HETATM  144  O   MOL A   1      -0.352  17.191   8.890  1.00  0.00           O
HETATM  145  H   MOL A   1       2.205  14.068  16.973  1.00  0.00           H
HETATM  146  H   MOL A   1      -1.689  14.849  15.154  1.00  0.00           H
HETATM  147  H   MOL A   1       2.838  16.479  10.710  1.00  0.00           H
HETATM  148  H   MOL A   1       6.225  10.752  16.534  1.00  0.00           H
HETATM  149  H   MOL A   1       4.111  12.381  17.785  1.00  0.00           H
HETATM  150  H   MOL A   1       6.825  16.227  13.879  1.00  0.00           H
HETATM  151  H   MOL A   1       0.616   4.789   6.957  1.00  0.00           H
HETATM  152  H   MOL A   1       2.893   3.369   8.440  1.00  0.00           H
HETATM  153  H   MOL A   1       5.723   6.625   4.130  1.00  0.00           H
HETATM  154  H   MOL A   1      -3.838   7.036   7.036  1.00  0.00           H
HETATM  155  H   MOL A   1      -1.570   5.690   7.822  1.00  0.00           H
HETATM  156  H   MOL A   1       1.371  11.139   5.052  1.00  0.00           H
HETATM  157  H   MOL A   1       7.224   6.331  13.474  1.00  0.00           H
HETATM  158  H   MOL A   1       6.218   8.225  15.890  1.00  0.00           H
HETATM  159  H   MOL A   1       7.484  13.232  12.562  1.00  0.00           H
HETATM  160  H   MOL A   1       5.335   3.930   9.249  1.00  0.00           H
HETATM  161  H   MOL A   1       8.085   4.731  11.901  1.00  0.00           H
HETATM  162  H   MOL A   1       6.783  10.209   8.399  1.00  0.00           H
HETATM  163  H   MOL A   1      -5.826  11.737   9.198  1.00  0.00           H
HETATM  164  H   MOL A   1      -4.097   9.328   7.722  1.00  0.00           H
HETATM  165  H   MOL A   1       1.054  12.684   7.147  1.00  0.00           H
HETATM  166  H   MOL A   1      -4.034  14.313  14.111  1.00  0.00           H
HETATM  167  H   MOL A   1      -4.578  13.095  10.997  1.00  0.00           H
HETATM  168  H   MOL A   1      -0.424  17.890   9.553  1.00  0.00           H
HETATM  169  S   MOL A   2       3.021  14.194   8.556  1.00  0.00           S
HETATM  170  O   MOL A   2       3.551  13.169   9.898  1.00  0.00           O
HETATM  171  O   MOL A   2       5.411  11.158   9.301  1.00  0.00           O
HETATM  172  O   MOL A   2       2.859   7.136  10.505  1.00  0.00           O
HETATM  173  O   MOL A   2       3.807  13.741   7.389  1.00  0.00           O
HETATM  174  O   MOL A   2       3.398  15.510   9.127  1.00  0.00           O
HETATM  175  O   MOL A   2       1.554  13.940   8.454  1.00  0.00           O
HETATM  176  N   MOL A   2       3.635   9.640   9.693  1.00  0.00           N
HETATM  177  N   MOL A   2       3.230  11.853   9.655  1.00  0.00           N
HETATM  178  N   MOL A   2       3.561   7.397  12.631  1.00  0.00           N
HETATM  179  C   MOL A   2       2.042  11.233  10.274  1.00  0.00           C
HETATM  180  C   MOL A   2       2.174   9.901   9.573  1.00  0.00           C
HETATM  181  C   MOL A   2       2.223  11.035  11.774  1.00  0.00           C
HETATM  182  C   MOL A   2       3.953   9.232  11.089  1.00  0.00           C
HETATM  183  C   MOL A   2       3.551  10.339  12.092  1.00  0.00           C
HETATM  184  C   MOL A   2       4.227  10.930   9.504  1.00  0.00           C
HETATM  185  C   MOL A   2       3.397   7.831  11.367  1.00  0.00           C
HETATM  186  H   MOL A   2       1.151  11.793  10.014  1.00  0.00           H
HETATM  187  H   MOL A   2       1.604   9.107  10.033  1.00  0.00           H
HETATM  188  H   MOL A   2       1.914   9.967   8.520  1.00  0.00           H
HETATM  189  H   MOL A   2       1.377  10.446  12.128  1.00  0.00           H
HETATM  190  H   MOL A   2       2.189  11.990  12.297  1.00  0.00           H
HETATM  191  H   MOL A   2       5.035   9.116  11.146  1.00  0.00           H
HETATM  192  H   MOL A   2       4.346  11.083  12.072  1.00  0.00           H
HETATM  193  H   MOL A   2       3.537   9.961  13.111  1.00  0.00           H
HETATM  194  H   MOL A   2       4.129   7.885  13.299  1.00  0.00           H
HETATM  195  H   MOL A   2       3.354   6.433  12.832  1.00  0.00           H
END
