# Supplementary material for: Avibactam–Cyclodextrin Inclusion Complexes: Computational and Thermodynamic Insights for Drug Delivery, Detection, and Environmental Scavenging
Source: Molecules. 2025 Aug 18;30(16):3401. doi: 10.3390/molecules30163401 (PMC12388632; doi:10.3390/molecules30163401)
Supplement: Supplementary file 1 [file molecules-30-03401-s001.zip › DFT inputs - optimized structure - NCI/NCI/yCD/paths.pdb]

HETATM    1  C   PTH A   1       3.057   3.455   8.378  1.00  0.00          C 
HETATM    2  C   PTH A   1       3.043   3.448   8.383  1.00  0.00          C 
HETATM    3  C   PTH A   1       3.030   3.441   8.388  1.00  0.00          C 
HETATM    4  C   PTH A   1       3.017   3.434   8.393  1.00  0.00          C 
HETATM    5  C   PTH A   1       3.003   3.427   8.398  1.00  0.00          C 
HETATM    6  C   PTH A   1       2.990   3.420   8.404  1.00  0.00          C 
HETATM    7  C   PTH A   1       2.977   3.413   8.409  1.00  0.00          C 
HETATM    8  C   PTH A   1       2.963   3.406   8.414  1.00  0.00          C 
HETATM    9  C   PTH A   1       2.950   3.399   8.419  1.00  0.00          C 
HETATM   10  C   PTH A   1       2.937   3.392   8.424  1.00  0.00          C 
HETATM   11  C   PTH A   1       2.923   3.385   8.429  1.00  0.00          C 
HETATM   12  C   PTH A   1       2.911   3.378   8.433  1.00  0.00          C 
TER
HETATM   13  C   PTH A   2       3.057   3.455   8.378  1.00  0.00          C 
HETATM   14  C   PTH A   2       3.070   3.461   8.373  1.00  0.00          C 
HETATM   15  C   PTH A   2       3.083   3.468   8.368  1.00  0.00          C 
HETATM   16  C   PTH A   2       3.097   3.475   8.363  1.00  0.00          C 
HETATM   17  C   PTH A   2       3.110   3.482   8.359  1.00  0.00          C 
HETATM   18  C   PTH A   2       3.124   3.489   8.354  1.00  0.00          C 
HETATM   19  C   PTH A   2       3.137   3.496   8.349  1.00  0.00          C 
HETATM   20  C   PTH A   2       3.150   3.503   8.344  1.00  0.00          C 
HETATM   21  C   PTH A   2       3.164   3.510   8.339  1.00  0.00          C 
HETATM   22  C   PTH A   2       3.177   3.516   8.334  1.00  0.00          C 
HETATM   23  C   PTH A   2       3.191   3.523   8.329  1.00  0.00          C 
HETATM   24  C   PTH A   2       3.204   3.530   8.324  1.00  0.00          C 
HETATM   25  C   PTH A   2       3.218   3.537   8.319  1.00  0.00          C 
HETATM   26  C   PTH A   2       3.231   3.544   8.314  1.00  0.00          C 
HETATM   27  C   PTH A   2       3.245   3.551   8.309  1.00  0.00          C 
HETATM   28  C   PTH A   2       3.258   3.557   8.304  1.00  0.00          C 
HETATM   29  C   PTH A   2       3.272   3.564   8.299  1.00  0.00          C 
HETATM   30  C   PTH A   2       3.285   3.571   8.294  1.00  0.00          C 
HETATM   31  C   PTH A   2       3.298   3.578   8.289  1.00  0.00          C 
HETATM   32  C   PTH A   2       3.312   3.585   8.284  1.00  0.00          C 
HETATM   33  C   PTH A   2       3.325   3.591   8.279  1.00  0.00          C 
HETATM   34  C   PTH A   2       3.339   3.598   8.274  1.00  0.00          C 
HETATM   35  C   PTH A   2       3.352   3.605   8.270  1.00  0.00          C 
HETATM   36  C   PTH A   2       3.366   3.612   8.265  1.00  0.00          C 
HETATM   37  C   PTH A   2       3.379   3.619   8.260  1.00  0.00          C 
HETATM   38  C   PTH A   2       3.393   3.625   8.255  1.00  0.00          C 
HETATM   39  C   PTH A   2       3.406   3.632   8.250  1.00  0.00          C 
HETATM   40  C   PTH A   2       3.420   3.639   8.245  1.00  0.00          C 
HETATM   41  C   PTH A   2       3.433   3.646   8.240  1.00  0.00          C 
HETATM   42  C   PTH A   2       3.447   3.653   8.235  1.00  0.00          C 
HETATM   43  C   PTH A   2       3.460   3.660   8.230  1.00  0.00          C 
HETATM   44  C   PTH A   2       3.473   3.667   8.225  1.00  0.00          C 
HETATM   45  C   PTH A   2       3.487   3.674   8.220  1.00  0.00          C 
HETATM   46  C   PTH A   2       3.500   3.681   8.215  1.00  0.00          C 
HETATM   47  C   PTH A   2       3.514   3.687   8.210  1.00  0.00          C 
HETATM   48  C   PTH A   2       3.527   3.694   8.205  1.00  0.00          C 
HETATM   49  C   PTH A   2       3.541   3.701   8.200  1.00  0.00          C 
HETATM   50  C   PTH A   2       3.554   3.707   8.195  1.00  0.00          C 
HETATM   51  C   PTH A   2       3.568   3.714   8.190  1.00  0.00          C 
HETATM   52  C   PTH A   2       3.581   3.720   8.185  1.00  0.00          C 
HETATM   53  C   PTH A   2       3.595   3.727   8.181  1.00  0.00          C 
HETATM   54  C   PTH A   2       3.609   3.733   8.176  1.00  0.00          C 
HETATM   55  C   PTH A   2       3.622   3.740   8.171  1.00  0.00          C 
HETATM   56  C   PTH A   2       3.636   3.746   8.166  1.00  0.00          C 
HETATM   57  C   PTH A   2       3.650   3.752   8.161  1.00  0.00          C 
HETATM   58  C   PTH A   2       3.664   3.759   8.156  1.00  0.00          C 
HETATM   59  C   PTH A   2       3.677   3.765   8.151  1.00  0.00          C 
HETATM   60  C   PTH A   2       3.691   3.771   8.146  1.00  0.00          C 
HETATM   61  C   PTH A   2       3.713   3.781   8.139  1.00  0.00          C 
TER
HETATM   62  C   PTH A   3       5.515   3.890   9.312  1.00  0.00          C 
HETATM   63  C   PTH A   3       5.529   3.887   9.317  1.00  0.00          C 
HETATM   64  C   PTH A   3       5.544   3.884   9.323  1.00  0.00          C 
HETATM   65  C   PTH A   3       5.558   3.880   9.328  1.00  0.00          C 
HETATM   66  C   PTH A   3       5.573   3.877   9.333  1.00  0.00          C 
HETATM   67  C   PTH A   3       5.588   3.873   9.338  1.00  0.00          C 
HETATM   68  C   PTH A   3       5.602   3.870   9.343  1.00  0.00          C 
HETATM   69  C   PTH A   3       5.617   3.866   9.349  1.00  0.00          C 
HETATM   70  C   PTH A   3       5.631   3.863   9.354  1.00  0.00          C 
HETATM   71  C   PTH A   3       5.646   3.859   9.359  1.00  0.00          C 
HETATM   72  C   PTH A   3       5.661   3.856   9.364  1.00  0.00          C 
HETATM   73  C   PTH A   3       5.675   3.852   9.369  1.00  0.00          C 
HETATM   74  C   PTH A   3       5.690   3.849   9.374  1.00  0.00          C 
HETATM   75  C   PTH A   3       5.704   3.845   9.380  1.00  0.00          C 
HETATM   76  C   PTH A   3       5.719   3.842   9.385  1.00  0.00          C 
HETATM   77  C   PTH A   3       5.733   3.838   9.390  1.00  0.00          C 
HETATM   78  C   PTH A   3       5.748   3.834   9.395  1.00  0.00          C 
HETATM   79  C   PTH A   3       5.763   3.831   9.400  1.00  0.00          C 
HETATM   80  C   PTH A   3       5.777   3.827   9.406  1.00  0.00          C 
HETATM   81  C   PTH A   3       5.792   3.824   9.411  1.00  0.00          C 
HETATM   82  C   PTH A   3       5.806   3.820   9.416  1.00  0.00          C 
HETATM   83  C   PTH A   3       5.821   3.816   9.421  1.00  0.00          C 
HETATM   84  C   PTH A   3       5.835   3.813   9.426  1.00  0.00          C 
HETATM   85  C   PTH A   3       5.850   3.809   9.431  1.00  0.00          C 
HETATM   86  C   PTH A   3       5.865   3.806   9.436  1.00  0.00          C 
HETATM   87  C   PTH A   3       5.879   3.802   9.442  1.00  0.00          C 
HETATM   88  C   PTH A   3       5.894   3.798   9.447  1.00  0.00          C 
HETATM   89  C   PTH A   3       5.908   3.795   9.452  1.00  0.00          C 
HETATM   90  C   PTH A   3       5.923   3.791   9.457  1.00  0.00          C 
HETATM   91  C   PTH A   3       5.938   3.788   9.462  1.00  0.00          C 
HETATM   92  C   PTH A   3       5.952   3.785   9.467  1.00  0.00          C 
HETATM   93  C   PTH A   3       5.967   3.781   9.472  1.00  0.00          C 
HETATM   94  C   PTH A   3       5.982   3.778   9.477  1.00  0.00          C 
HETATM   95  C   PTH A   3       5.996   3.774   9.483  1.00  0.00          C 
HETATM   96  C   PTH A   3       6.011   3.771   9.488  1.00  0.00          C 
HETATM   97  C   PTH A   3       6.025   3.767   9.493  1.00  0.00          C 
HETATM   98  C   PTH A   3       6.040   3.763   9.498  1.00  0.00          C 
HETATM   99  C   PTH A   3       6.054   3.759   9.503  1.00  0.00          C 
HETATM  100  C   PTH A   3       6.069   3.755   9.509  1.00  0.00          C 
HETATM  101  C   PTH A   3       6.083   3.751   9.514  1.00  0.00          C 
HETATM  102  C   PTH A   3       6.098   3.747   9.519  1.00  0.00          C 
HETATM  103  C   PTH A   3       6.112   3.743   9.524  1.00  0.00          C 
HETATM  104  C   PTH A   3       6.126   3.739   9.530  1.00  0.00          C 
HETATM  105  C   PTH A   3       6.141   3.735   9.535  1.00  0.00          C 
HETATM  106  C   PTH A   3       6.155   3.730   9.540  1.00  0.00          C 
HETATM  107  C   PTH A   3       6.169   3.726   9.545  1.00  0.00          C 
HETATM  108  C   PTH A   3       6.184   3.722   9.551  1.00  0.00          C 
HETATM  109  C   PTH A   3       6.198   3.717   9.556  1.00  0.00          C 
HETATM  110  C   PTH A   3       6.212   3.713   9.561  1.00  0.00          C 
HETATM  111  C   PTH A   3       6.231   3.708   9.568  1.00  0.00          C 
TER
HETATM  112  C   PTH A   4       5.515   3.890   9.312  1.00  0.00          C 
HETATM  113  C   PTH A   4       5.500   3.894   9.307  1.00  0.00          C 
HETATM  114  C   PTH A   4       5.485   3.897   9.302  1.00  0.00          C 
HETATM  115  C   PTH A   4       5.471   3.900   9.297  1.00  0.00          C 
HETATM  116  C   PTH A   4       5.456   3.904   9.292  1.00  0.00          C 
HETATM  117  C   PTH A   4       5.441   3.907   9.286  1.00  0.00          C 
HETATM  118  C   PTH A   4       5.427   3.910   9.281  1.00  0.00          C 
HETATM  119  C   PTH A   4       5.412   3.913   9.276  1.00  0.00          C 
HETATM  120  C   PTH A   4       5.397   3.917   9.271  1.00  0.00          C 
HETATM  121  C   PTH A   4       5.383   3.920   9.266  1.00  0.00          C 
HETATM  122  C   PTH A   4       5.368   3.923   9.261  1.00  0.00          C 
HETATM  123  C   PTH A   4       5.355   3.926   9.256  1.00  0.00          C 
TER
HETATM  124  C   PTH A   5       4.755   3.885   8.857  1.00  0.00          C 
HETATM  125  C   PTH A   5       4.741   3.884   8.849  1.00  0.00          C 
HETATM  126  C   PTH A   5       4.728   3.883   8.840  1.00  0.00          C 
HETATM  127  C   PTH A   5       4.715   3.882   8.832  1.00  0.00          C 
HETATM  128  C   PTH A   5       4.701   3.881   8.823  1.00  0.00          C 
HETATM  129  C   PTH A   5       4.688   3.880   8.815  1.00  0.00          C 
HETATM  130  C   PTH A   5       4.675   3.879   8.806  1.00  0.00          C 
HETATM  131  C   PTH A   5       4.661   3.878   8.798  1.00  0.00          C 
HETATM  132  C   PTH A   5       4.648   3.877   8.789  1.00  0.00          C 
HETATM  133  C   PTH A   5       4.635   3.876   8.780  1.00  0.00          C 
HETATM  134  C   PTH A   5       4.621   3.875   8.772  1.00  0.00          C 
HETATM  135  C   PTH A   5       4.608   3.874   8.763  1.00  0.00          C 
HETATM  136  C   PTH A   5       4.595   3.873   8.755  1.00  0.00          C 
HETATM  137  C   PTH A   5       4.581   3.872   8.746  1.00  0.00          C 
HETATM  138  C   PTH A   5       4.568   3.871   8.737  1.00  0.00          C 
HETATM  139  C   PTH A   5       4.555   3.869   8.729  1.00  0.00          C 
HETATM  140  C   PTH A   5       4.542   3.868   8.720  1.00  0.00          C 
HETATM  141  C   PTH A   5       4.528   3.867   8.712  1.00  0.00          C 
HETATM  142  C   PTH A   5       4.515   3.866   8.703  1.00  0.00          C 
HETATM  143  C   PTH A   5       4.502   3.865   8.694  1.00  0.00          C 
HETATM  144  C   PTH A   5       4.489   3.864   8.686  1.00  0.00          C 
HETATM  145  C   PTH A   5       4.475   3.862   8.677  1.00  0.00          C 
HETATM  146  C   PTH A   5       4.462   3.861   8.668  1.00  0.00          C 
HETATM  147  C   PTH A   5       4.449   3.860   8.659  1.00  0.00          C 
HETATM  148  C   PTH A   5       4.436   3.859   8.651  1.00  0.00          C 
HETATM  149  C   PTH A   5       4.423   3.858   8.642  1.00  0.00          C 
HETATM  150  C   PTH A   5       4.409   3.856   8.633  1.00  0.00          C 
HETATM  151  C   PTH A   5       4.396   3.855   8.624  1.00  0.00          C 
HETATM  152  C   PTH A   5       4.383   3.854   8.616  1.00  0.00          C 
HETATM  153  C   PTH A   5       4.370   3.853   8.607  1.00  0.00          C 
HETATM  154  C   PTH A   5       4.357   3.852   8.598  1.00  0.00          C 
HETATM  155  C   PTH A   5       4.343   3.850   8.589  1.00  0.00          C 
HETATM  156  C   PTH A   5       4.330   3.849   8.581  1.00  0.00          C 
HETATM  157  C   PTH A   5       4.317   3.848   8.572  1.00  0.00          C 
HETATM  158  C   PTH A   5       4.304   3.846   8.563  1.00  0.00          C 
HETATM  159  C   PTH A   5       4.291   3.845   8.554  1.00  0.00          C 
HETATM  160  C   PTH A   5       4.278   3.844   8.545  1.00  0.00          C 
HETATM  161  C   PTH A   5       4.265   3.843   8.536  1.00  0.00          C 
HETATM  162  C   PTH A   5       4.252   3.841   8.527  1.00  0.00          C 
HETATM  163  C   PTH A   5       4.239   3.840   8.518  1.00  0.00          C 
HETATM  164  C   PTH A   5       4.226   3.839   8.510  1.00  0.00          C 
HETATM  165  C   PTH A   5       4.212   3.838   8.501  1.00  0.00          C 
HETATM  166  C   PTH A   5       4.199   3.836   8.492  1.00  0.00          C 
HETATM  167  C   PTH A   5       4.186   3.835   8.483  1.00  0.00          C 
HETATM  168  C   PTH A   5       4.173   3.834   8.474  1.00  0.00          C 
HETATM  169  C   PTH A   5       4.160   3.832   8.465  1.00  0.00          C 
HETATM  170  C   PTH A   5       4.147   3.831   8.456  1.00  0.00          C 
HETATM  171  C   PTH A   5       4.134   3.830   8.447  1.00  0.00          C 
HETATM  172  C   PTH A   5       4.121   3.828   8.438  1.00  0.00          C 
HETATM  173  C   PTH A   5       4.108   3.827   8.429  1.00  0.00          C 
HETATM  174  C   PTH A   5       4.095   3.826   8.420  1.00  0.00          C 
HETATM  175  C   PTH A   5       4.082   3.824   8.411  1.00  0.00          C 
HETATM  176  C   PTH A   5       4.069   3.823   8.402  1.00  0.00          C 
HETATM  177  C   PTH A   5       4.056   3.822   8.393  1.00  0.00          C 
HETATM  178  C   PTH A   5       4.043   3.821   8.384  1.00  0.00          C 
HETATM  179  C   PTH A   5       4.030   3.819   8.375  1.00  0.00          C 
HETATM  180  C   PTH A   5       4.017   3.818   8.366  1.00  0.00          C 
HETATM  181  C   PTH A   5       4.004   3.817   8.357  1.00  0.00          C 
HETATM  182  C   PTH A   5       3.991   3.815   8.348  1.00  0.00          C 
HETATM  183  C   PTH A   5       3.978   3.814   8.340  1.00  0.00          C 
HETATM  184  C   PTH A   5       3.964   3.813   8.331  1.00  0.00          C 
HETATM  185  C   PTH A   5       3.951   3.812   8.322  1.00  0.00          C 
HETATM  186  C   PTH A   5       3.938   3.811   8.313  1.00  0.00          C 
HETATM  187  C   PTH A   5       3.925   3.810   8.304  1.00  0.00          C 
HETATM  188  C   PTH A   5       3.912   3.808   8.295  1.00  0.00          C 
HETATM  189  C   PTH A   5       3.899   3.807   8.286  1.00  0.00          C 
HETATM  190  C   PTH A   5       3.886   3.806   8.277  1.00  0.00          C 
HETATM  191  C   PTH A   5       3.874   3.804   8.267  1.00  0.00          C 
HETATM  192  C   PTH A   5       3.861   3.803   8.258  1.00  0.00          C 
HETATM  193  C   PTH A   5       3.849   3.801   8.248  1.00  0.00          C 
HETATM  194  C   PTH A   5       3.836   3.799   8.238  1.00  0.00          C 
HETATM  195  C   PTH A   5       3.824   3.798   8.228  1.00  0.00          C 
HETATM  196  C   PTH A   5       3.812   3.796   8.218  1.00  0.00          C 
HETATM  197  C   PTH A   5       3.799   3.794   8.209  1.00  0.00          C 
HETATM  198  C   PTH A   5       3.787   3.792   8.199  1.00  0.00          C 
HETATM  199  C   PTH A   5       3.775   3.791   8.189  1.00  0.00          C 
HETATM  200  C   PTH A   5       3.763   3.789   8.179  1.00  0.00          C 
HETATM  201  C   PTH A   5       3.750   3.787   8.169  1.00  0.00          C 
HETATM  202  C   PTH A   5       3.738   3.785   8.159  1.00  0.00          C 
HETATM  203  C   PTH A   5       3.726   3.783   8.149  1.00  0.00          C 
HETATM  204  C   PTH A   5       3.713   3.781   8.139  1.00  0.00          C 
TER
HETATM  205  C   PTH A   6       4.755   3.885   8.857  1.00  0.00          C 
HETATM  206  C   PTH A   6       4.768   3.886   8.866  1.00  0.00          C 
HETATM  207  C   PTH A   6       4.781   3.887   8.874  1.00  0.00          C 
HETATM  208  C   PTH A   6       4.795   3.888   8.883  1.00  0.00          C 
HETATM  209  C   PTH A   6       4.808   3.889   8.891  1.00  0.00          C 
HETATM  210  C   PTH A   6       4.822   3.889   8.900  1.00  0.00          C 
HETATM  211  C   PTH A   6       4.835   3.890   8.909  1.00  0.00          C 
HETATM  212  C   PTH A   6       4.848   3.891   8.917  1.00  0.00          C 
HETATM  213  C   PTH A   6       4.862   3.892   8.926  1.00  0.00          C 
HETATM  214  C   PTH A   6       4.875   3.893   8.934  1.00  0.00          C 
HETATM  215  C   PTH A   6       4.888   3.893   8.943  1.00  0.00          C 
HETATM  216  C   PTH A   6       4.902   3.894   8.951  1.00  0.00          C 
HETATM  217  C   PTH A   6       4.915   3.895   8.960  1.00  0.00          C 
HETATM  218  C   PTH A   6       4.929   3.896   8.968  1.00  0.00          C 
HETATM  219  C   PTH A   6       4.942   3.896   8.977  1.00  0.00          C 
HETATM  220  C   PTH A   6       4.955   3.897   8.985  1.00  0.00          C 
HETATM  221  C   PTH A   6       4.969   3.898   8.994  1.00  0.00          C 
HETATM  222  C   PTH A   6       4.982   3.899   9.002  1.00  0.00          C 
HETATM  223  C   PTH A   6       4.995   3.899   9.011  1.00  0.00          C 
HETATM  224  C   PTH A   6       5.009   3.900   9.019  1.00  0.00          C 
HETATM  225  C   PTH A   6       5.022   3.901   9.028  1.00  0.00          C 
HETATM  226  C   PTH A   6       5.035   3.901   9.036  1.00  0.00          C 
HETATM  227  C   PTH A   6       5.049   3.902   9.045  1.00  0.00          C 
HETATM  228  C   PTH A   6       5.062   3.903   9.054  1.00  0.00          C 
HETATM  229  C   PTH A   6       5.075   3.903   9.062  1.00  0.00          C 
HETATM  230  C   PTH A   6       5.089   3.904   9.071  1.00  0.00          C 
HETATM  231  C   PTH A   6       5.102   3.905   9.080  1.00  0.00          C 
HETATM  232  C   PTH A   6       5.115   3.905   9.088  1.00  0.00          C 
HETATM  233  C   PTH A   6       5.129   3.906   9.097  1.00  0.00          C 
HETATM  234  C   PTH A   6       5.142   3.907   9.106  1.00  0.00          C 
HETATM  235  C   PTH A   6       5.155   3.908   9.114  1.00  0.00          C 
HETATM  236  C   PTH A   6       5.168   3.908   9.123  1.00  0.00          C 
HETATM  237  C   PTH A   6       5.182   3.909   9.132  1.00  0.00          C 
HETATM  238  C   PTH A   6       5.195   3.910   9.141  1.00  0.00          C 
HETATM  239  C   PTH A   6       5.208   3.911   9.149  1.00  0.00          C 
HETATM  240  C   PTH A   6       5.221   3.912   9.158  1.00  0.00          C 
HETATM  241  C   PTH A   6       5.234   3.913   9.167  1.00  0.00          C 
HETATM  242  C   PTH A   6       5.247   3.914   9.176  1.00  0.00          C 
HETATM  243  C   PTH A   6       5.260   3.915   9.185  1.00  0.00          C 
HETATM  244  C   PTH A   6       5.273   3.916   9.195  1.00  0.00          C 
HETATM  245  C   PTH A   6       5.286   3.918   9.204  1.00  0.00          C 
HETATM  246  C   PTH A   6       5.298   3.919   9.214  1.00  0.00          C 
HETATM  247  C   PTH A   6       5.311   3.921   9.223  1.00  0.00          C 
HETATM  248  C   PTH A   6       5.323   3.923   9.233  1.00  0.00          C 
HETATM  249  C   PTH A   6       5.336   3.924   9.242  1.00  0.00          C 
HETATM  250  C   PTH A   6       5.355   3.926   9.256  1.00  0.00          C 
TER
HETATM  251  C   PTH A   7       7.902   4.802  11.910  1.00  0.00          C 
HETATM  252  C   PTH A   7       7.917   4.796  11.910  1.00  0.00          C 
HETATM  253  C   PTH A   7       7.931   4.791  11.909  1.00  0.00          C 
HETATM  254  C   PTH A   7       7.946   4.785  11.908  1.00  0.00          C 
HETATM  255  C   PTH A   7       7.961   4.779  11.907  1.00  0.00          C 
HETATM  256  C   PTH A   7       7.976   4.774  11.906  1.00  0.00          C 
HETATM  257  C   PTH A   7       7.991   4.768  11.905  1.00  0.00          C 
HETATM  258  C   PTH A   7       8.005   4.762  11.905  1.00  0.00          C 
HETATM  259  C   PTH A   7       8.020   4.756  11.904  1.00  0.00          C 
HETATM  260  C   PTH A   7       8.035   4.751  11.903  1.00  0.00          C 
HETATM  261  C   PTH A   7       8.050   4.745  11.902  1.00  0.00          C 
HETATM  262  C   PTH A   7       8.066   4.739  11.901  1.00  0.00          C 
TER
HETATM  263  C   PTH A   8       7.902   4.802  11.910  1.00  0.00          C 
HETATM  264  C   PTH A   8       7.887   4.808  11.911  1.00  0.00          C 
HETATM  265  C   PTH A   8       7.872   4.813  11.912  1.00  0.00          C 
HETATM  266  C   PTH A   8       7.857   4.819  11.913  1.00  0.00          C 
HETATM  267  C   PTH A   8       7.843   4.825  11.914  1.00  0.00          C 
HETATM  268  C   PTH A   8       7.828   4.830  11.915  1.00  0.00          C 
HETATM  269  C   PTH A   8       7.813   4.836  11.916  1.00  0.00          C 
HETATM  270  C   PTH A   8       7.798   4.841  11.917  1.00  0.00          C 
HETATM  271  C   PTH A   8       7.783   4.847  11.918  1.00  0.00          C 
HETATM  272  C   PTH A   8       7.768   4.853  11.919  1.00  0.00          C 
HETATM  273  C   PTH A   8       7.754   4.858  11.920  1.00  0.00          C 
HETATM  274  C   PTH A   8       7.739   4.864  11.921  1.00  0.00          C 
HETATM  275  C   PTH A   8       7.724   4.869  11.922  1.00  0.00          C 
HETATM  276  C   PTH A   8       7.709   4.875  11.923  1.00  0.00          C 
HETATM  277  C   PTH A   8       7.694   4.880  11.924  1.00  0.00          C 
HETATM  278  C   PTH A   8       7.680   4.886  11.925  1.00  0.00          C 
HETATM  279  C   PTH A   8       7.665   4.892  11.926  1.00  0.00          C 
HETATM  280  C   PTH A   8       7.650   4.897  11.928  1.00  0.00          C 
HETATM  281  C   PTH A   8       7.635   4.903  11.929  1.00  0.00          C 
HETATM  282  C   PTH A   8       7.620   4.908  11.930  1.00  0.00          C 
HETATM  283  C   PTH A   8       7.605   4.914  11.931  1.00  0.00          C 
HETATM  284  C   PTH A   8       7.591   4.919  11.932  1.00  0.00          C 
HETATM  285  C   PTH A   8       7.576   4.925  11.933  1.00  0.00          C 
HETATM  286  C   PTH A   8       7.561   4.930  11.934  1.00  0.00          C 
HETATM  287  C   PTH A   8       7.546   4.936  11.935  1.00  0.00          C 
HETATM  288  C   PTH A   8       7.531   4.942  11.936  1.00  0.00          C 
HETATM  289  C   PTH A   8       7.516   4.947  11.937  1.00  0.00          C 
HETATM  290  C   PTH A   8       7.502   4.953  11.938  1.00  0.00          C 
HETATM  291  C   PTH A   8       7.487   4.958  11.939  1.00  0.00          C 
HETATM  292  C   PTH A   8       7.472   4.964  11.940  1.00  0.00          C 
HETATM  293  C   PTH A   8       7.457   4.970  11.941  1.00  0.00          C 
HETATM  294  C   PTH A   8       7.442   4.975  11.942  1.00  0.00          C 
HETATM  295  C   PTH A   8       7.428   4.981  11.943  1.00  0.00          C 
HETATM  296  C   PTH A   8       7.413   4.987  11.944  1.00  0.00          C 
HETATM  297  C   PTH A   8       7.398   4.992  11.945  1.00  0.00          C 
HETATM  298  C   PTH A   8       7.383   4.998  11.946  1.00  0.00          C 
HETATM  299  C   PTH A   8       7.368   5.003  11.948  1.00  0.00          C 
HETATM  300  C   PTH A   8       7.353   5.009  11.949  1.00  0.00          C 
HETATM  301  C   PTH A   8       7.338   5.014  11.950  1.00  0.00          C 
HETATM  302  C   PTH A   8       7.324   5.019  11.952  1.00  0.00          C 
HETATM  303  C   PTH A   8       7.309   5.025  11.953  1.00  0.00          C 
HETATM  304  C   PTH A   8       7.294   5.030  11.955  1.00  0.00          C 
HETATM  305  C   PTH A   8       7.279   5.035  11.956  1.00  0.00          C 
HETATM  306  C   PTH A   8       7.264   5.041  11.958  1.00  0.00          C 
HETATM  307  C   PTH A   8       7.249   5.046  11.960  1.00  0.00          C 
HETATM  308  C   PTH A   8       7.234   5.051  11.961  1.00  0.00          C 
HETATM  309  C   PTH A   8       7.219   5.056  11.963  1.00  0.00          C 
HETATM  310  C   PTH A   8       7.205   5.062  11.965  1.00  0.00          C 
HETATM  311  C   PTH A   8       7.181   5.070  11.967  1.00  0.00          C 
TER
HETATM  312  C   PTH A   9       6.722   4.461   9.537  1.00  0.00          C 
HETATM  313  C   PTH A   9       6.713   4.447   9.537  1.00  0.00          C 
HETATM  314  C   PTH A   9       6.705   4.434   9.538  1.00  0.00          C 
HETATM  315  C   PTH A   9       6.696   4.421   9.538  1.00  0.00          C 
HETATM  316  C   PTH A   9       6.687   4.408   9.539  1.00  0.00          C 
HETATM  317  C   PTH A   9       6.678   4.395   9.539  1.00  0.00          C 
HETATM  318  C   PTH A   9       6.669   4.382   9.540  1.00  0.00          C 
HETATM  319  C   PTH A   9       6.660   4.368   9.540  1.00  0.00          C 
HETATM  320  C   PTH A   9       6.651   4.355   9.541  1.00  0.00          C 
HETATM  321  C   PTH A   9       6.643   4.342   9.541  1.00  0.00          C 
HETATM  322  C   PTH A   9       6.634   4.329   9.542  1.00  0.00          C 
HETATM  323  C   PTH A   9       6.625   4.316   9.542  1.00  0.00          C 
HETATM  324  C   PTH A   9       6.616   4.302   9.543  1.00  0.00          C 
HETATM  325  C   PTH A   9       6.608   4.289   9.543  1.00  0.00          C 
HETATM  326  C   PTH A   9       6.599   4.276   9.544  1.00  0.00          C 
HETATM  327  C   PTH A   9       6.590   4.263   9.544  1.00  0.00          C 
HETATM  328  C   PTH A   9       6.581   4.250   9.545  1.00  0.00          C 
HETATM  329  C   PTH A   9       6.573   4.236   9.545  1.00  0.00          C 
HETATM  330  C   PTH A   9       6.564   4.223   9.546  1.00  0.00          C 
HETATM  331  C   PTH A   9       6.555   4.210   9.547  1.00  0.00          C 
HETATM  332  C   PTH A   9       6.546   4.197   9.547  1.00  0.00          C 
HETATM  333  C   PTH A   9       6.538   4.183   9.548  1.00  0.00          C 
HETATM  334  C   PTH A   9       6.529   4.170   9.548  1.00  0.00          C 
HETATM  335  C   PTH A   9       6.520   4.157   9.549  1.00  0.00          C 
HETATM  336  C   PTH A   9       6.512   4.143   9.549  1.00  0.00          C 
HETATM  337  C   PTH A   9       6.503   4.130   9.550  1.00  0.00          C 
HETATM  338  C   PTH A   9       6.494   4.117   9.550  1.00  0.00          C 
HETATM  339  C   PTH A   9       6.486   4.104   9.551  1.00  0.00          C 
HETATM  340  C   PTH A   9       6.477   4.090   9.552  1.00  0.00          C 
HETATM  341  C   PTH A   9       6.468   4.077   9.552  1.00  0.00          C 
HETATM  342  C   PTH A   9       6.460   4.064   9.553  1.00  0.00          C 
HETATM  343  C   PTH A   9       6.451   4.050   9.553  1.00  0.00          C 
HETATM  344  C   PTH A   9       6.442   4.037   9.554  1.00  0.00          C 
HETATM  345  C   PTH A   9       6.434   4.024   9.554  1.00  0.00          C 
HETATM  346  C   PTH A   9       6.425   4.010   9.555  1.00  0.00          C 
HETATM  347  C   PTH A   9       6.416   3.997   9.555  1.00  0.00          C 
HETATM  348  C   PTH A   9       6.408   3.984   9.556  1.00  0.00          C 
HETATM  349  C   PTH A   9       6.399   3.971   9.556  1.00  0.00          C 
HETATM  350  C   PTH A   9       6.390   3.957   9.557  1.00  0.00          C 
HETATM  351  C   PTH A   9       6.381   3.944   9.557  1.00  0.00          C 
HETATM  352  C   PTH A   9       6.373   3.931   9.558  1.00  0.00          C 
HETATM  353  C   PTH A   9       6.364   3.918   9.558  1.00  0.00          C 
HETATM  354  C   PTH A   9       6.355   3.905   9.559  1.00  0.00          C 
HETATM  355  C   PTH A   9       6.346   3.891   9.559  1.00  0.00          C 
HETATM  356  C   PTH A   9       6.338   3.878   9.560  1.00  0.00          C 
HETATM  357  C   PTH A   9       6.329   3.865   9.560  1.00  0.00          C 
HETATM  358  C   PTH A   9       6.321   3.851   9.561  1.00  0.00          C 
HETATM  359  C   PTH A   9       6.312   3.838   9.562  1.00  0.00          C 
HETATM  360  C   PTH A   9       6.304   3.824   9.562  1.00  0.00          C 
HETATM  361  C   PTH A   9       6.295   3.811   9.563  1.00  0.00          C 
HETATM  362  C   PTH A   9       6.287   3.798   9.563  1.00  0.00          C 
HETATM  363  C   PTH A   9       6.278   3.784   9.564  1.00  0.00          C 
HETATM  364  C   PTH A   9       6.270   3.771   9.565  1.00  0.00          C 
HETATM  365  C   PTH A   9       6.261   3.757   9.565  1.00  0.00          C 
HETATM  366  C   PTH A   9       6.253   3.744   9.566  1.00  0.00          C 
HETATM  367  C   PTH A   9       6.245   3.730   9.567  1.00  0.00          C 
HETATM  368  C   PTH A   9       6.236   3.717   9.568  1.00  0.00          C 
HETATM  369  C   PTH A   9       6.231   3.708   9.568  1.00  0.00          C 
TER
HETATM  370  C   PTH A  10       6.722   4.461   9.537  1.00  0.00          C 
HETATM  371  C   PTH A  10       6.731   4.474   9.536  1.00  0.00          C 
HETATM  372  C   PTH A  10       6.740   4.487   9.536  1.00  0.00          C 
HETATM  373  C   PTH A  10       6.749   4.500   9.535  1.00  0.00          C 
HETATM  374  C   PTH A  10       6.758   4.513   9.535  1.00  0.00          C 
HETATM  375  C   PTH A  10       6.767   4.526   9.534  1.00  0.00          C 
HETATM  376  C   PTH A  10       6.776   4.539   9.534  1.00  0.00          C 
HETATM  377  C   PTH A  10       6.785   4.552   9.533  1.00  0.00          C 
HETATM  378  C   PTH A  10       6.794   4.565   9.533  1.00  0.00          C 
HETATM  379  C   PTH A  10       6.804   4.578   9.532  1.00  0.00          C 
HETATM  380  C   PTH A  10       6.813   4.591   9.532  1.00  0.00          C 
HETATM  381  C   PTH A  10       6.822   4.604   9.532  1.00  0.00          C 
HETATM  382  C   PTH A  10       6.832   4.616   9.531  1.00  0.00          C 
HETATM  383  C   PTH A  10       6.841   4.629   9.531  1.00  0.00          C 
HETATM  384  C   PTH A  10       6.851   4.642   9.530  1.00  0.00          C 
HETATM  385  C   PTH A  10       6.860   4.655   9.530  1.00  0.00          C 
HETATM  386  C   PTH A  10       6.870   4.667   9.530  1.00  0.00          C 
HETATM  387  C   PTH A  10       6.879   4.680   9.530  1.00  0.00          C 
HETATM  388  C   PTH A  10       6.889   4.693   9.529  1.00  0.00          C 
HETATM  389  C   PTH A  10       6.898   4.705   9.529  1.00  0.00          C 
HETATM  390  C   PTH A  10       6.908   4.718   9.529  1.00  0.00          C 
HETATM  391  C   PTH A  10       6.917   4.731   9.528  1.00  0.00          C 
HETATM  392  C   PTH A  10       6.927   4.744   9.528  1.00  0.00          C 
HETATM  393  C   PTH A  10       6.936   4.756   9.528  1.00  0.00          C 
HETATM  394  C   PTH A  10       6.946   4.769   9.527  1.00  0.00          C 
HETATM  395  C   PTH A  10       6.955   4.782   9.527  1.00  0.00          C 
HETATM  396  C   PTH A  10       6.965   4.794   9.527  1.00  0.00          C 
HETATM  397  C   PTH A  10       6.974   4.807   9.526  1.00  0.00          C 
HETATM  398  C   PTH A  10       6.984   4.820   9.526  1.00  0.00          C 
HETATM  399  C   PTH A  10       6.993   4.832   9.526  1.00  0.00          C 
HETATM  400  C   PTH A  10       7.003   4.845   9.526  1.00  0.00          C 
HETATM  401  C   PTH A  10       7.012   4.858   9.525  1.00  0.00          C 
HETATM  402  C   PTH A  10       7.026   4.876   9.525  1.00  0.00          C 
TER
HETATM  403  C   PTH A  11       3.474   4.560   7.731  1.00  0.00          C 
HETATM  404  C   PTH A  11       3.478   4.547   7.739  1.00  0.00          C 
HETATM  405  C   PTH A  11       3.482   4.533   7.746  1.00  0.00          C 
HETATM  406  C   PTH A  11       3.486   4.519   7.753  1.00  0.00          C 
HETATM  407  C   PTH A  11       3.490   4.506   7.760  1.00  0.00          C 
HETATM  408  C   PTH A  11       3.494   4.492   7.767  1.00  0.00          C 
HETATM  409  C   PTH A  11       3.498   4.479   7.774  1.00  0.00          C 
HETATM  410  C   PTH A  11       3.502   4.465   7.781  1.00  0.00          C 
HETATM  411  C   PTH A  11       3.506   4.451   7.789  1.00  0.00          C 
HETATM  412  C   PTH A  11       3.510   4.438   7.796  1.00  0.00          C 
HETATM  413  C   PTH A  11       3.514   4.424   7.803  1.00  0.00          C 
HETATM  414  C   PTH A  11       3.518   4.411   7.810  1.00  0.00          C 
HETATM  415  C   PTH A  11       3.522   4.397   7.817  1.00  0.00          C 
HETATM  416  C   PTH A  11       3.526   4.383   7.824  1.00  0.00          C 
HETATM  417  C   PTH A  11       3.530   4.370   7.831  1.00  0.00          C 
HETATM  418  C   PTH A  11       3.534   4.356   7.838  1.00  0.00          C 
HETATM  419  C   PTH A  11       3.538   4.343   7.846  1.00  0.00          C 
HETATM  420  C   PTH A  11       3.542   4.329   7.853  1.00  0.00          C 
HETATM  421  C   PTH A  11       3.546   4.315   7.860  1.00  0.00          C 
HETATM  422  C   PTH A  11       3.550   4.302   7.867  1.00  0.00          C 
HETATM  423  C   PTH A  11       3.555   4.288   7.874  1.00  0.00          C 
HETATM  424  C   PTH A  11       3.559   4.275   7.881  1.00  0.00          C 
HETATM  425  C   PTH A  11       3.563   4.261   7.888  1.00  0.00          C 
HETATM  426  C   PTH A  11       3.567   4.248   7.895  1.00  0.00          C 
HETATM  427  C   PTH A  11       3.571   4.234   7.902  1.00  0.00          C 
HETATM  428  C   PTH A  11       3.576   4.220   7.909  1.00  0.00          C 
HETATM  429  C   PTH A  11       3.580   4.207   7.916  1.00  0.00          C 
HETATM  430  C   PTH A  11       3.584   4.193   7.924  1.00  0.00          C 
HETATM  431  C   PTH A  11       3.588   4.180   7.931  1.00  0.00          C 
HETATM  432  C   PTH A  11       3.592   4.166   7.938  1.00  0.00          C 
HETATM  433  C   PTH A  11       3.597   4.153   7.945  1.00  0.00          C 
HETATM  434  C   PTH A  11       3.601   4.139   7.952  1.00  0.00          C 
HETATM  435  C   PTH A  11       3.605   4.125   7.959  1.00  0.00          C 
HETATM  436  C   PTH A  11       3.609   4.112   7.966  1.00  0.00          C 
HETATM  437  C   PTH A  11       3.614   4.098   7.973  1.00  0.00          C 
HETATM  438  C   PTH A  11       3.618   4.085   7.980  1.00  0.00          C 
HETATM  439  C   PTH A  11       3.622   4.071   7.987  1.00  0.00          C 
HETATM  440  C   PTH A  11       3.626   4.058   7.994  1.00  0.00          C 
HETATM  441  C   PTH A  11       3.630   4.044   8.001  1.00  0.00          C 
HETATM  442  C   PTH A  11       3.635   4.030   8.008  1.00  0.00          C 
HETATM  443  C   PTH A  11       3.639   4.017   8.015  1.00  0.00          C 
HETATM  444  C   PTH A  11       3.643   4.003   8.023  1.00  0.00          C 
HETATM  445  C   PTH A  11       3.647   3.990   8.030  1.00  0.00          C 
HETATM  446  C   PTH A  11       3.651   3.976   8.037  1.00  0.00          C 
HETATM  447  C   PTH A  11       3.655   3.962   8.044  1.00  0.00          C 
HETATM  448  C   PTH A  11       3.659   3.949   8.051  1.00  0.00          C 
HETATM  449  C   PTH A  11       3.663   3.935   8.058  1.00  0.00          C 
HETATM  450  C   PTH A  11       3.668   3.922   8.065  1.00  0.00          C 
HETATM  451  C   PTH A  11       3.672   3.908   8.072  1.00  0.00          C 
HETATM  452  C   PTH A  11       3.676   3.895   8.079  1.00  0.00          C 
HETATM  453  C   PTH A  11       3.681   3.881   8.086  1.00  0.00          C 
HETATM  454  C   PTH A  11       3.685   3.868   8.094  1.00  0.00          C 
HETATM  455  C   PTH A  11       3.689   3.854   8.101  1.00  0.00          C 
HETATM  456  C   PTH A  11       3.694   3.841   8.108  1.00  0.00          C 
HETATM  457  C   PTH A  11       3.698   3.827   8.115  1.00  0.00          C 
HETATM  458  C   PTH A  11       3.703   3.814   8.122  1.00  0.00          C 
HETATM  459  C   PTH A  11       3.707   3.800   8.129  1.00  0.00          C 
HETATM  460  C   PTH A  11       3.713   3.781   8.139  1.00  0.00          C 
TER
HETATM  461  C   PTH A  12       3.474   4.560   7.731  1.00  0.00          C 
HETATM  462  C   PTH A  12       3.470   4.574   7.724  1.00  0.00          C 
HETATM  463  C   PTH A  12       3.466   4.588   7.717  1.00  0.00          C 
HETATM  464  C   PTH A  12       3.462   4.601   7.710  1.00  0.00          C 
HETATM  465  C   PTH A  12       3.459   4.615   7.703  1.00  0.00          C 
HETATM  466  C   PTH A  12       3.455   4.628   7.696  1.00  0.00          C 
HETATM  467  C   PTH A  12       3.451   4.642   7.688  1.00  0.00          C 
HETATM  468  C   PTH A  12       3.447   4.656   7.681  1.00  0.00          C 
HETATM  469  C   PTH A  12       3.444   4.669   7.674  1.00  0.00          C 
HETATM  470  C   PTH A  12       3.440   4.683   7.667  1.00  0.00          C 
HETATM  471  C   PTH A  12       3.436   4.697   7.660  1.00  0.00          C 
HETATM  472  C   PTH A  12       3.433   4.711   7.653  1.00  0.00          C 
HETATM  473  C   PTH A  12       3.429   4.724   7.646  1.00  0.00          C 
HETATM  474  C   PTH A  12       3.425   4.738   7.639  1.00  0.00          C 
HETATM  475  C   PTH A  12       3.422   4.752   7.632  1.00  0.00          C 
HETATM  476  C   PTH A  12       3.418   4.766   7.625  1.00  0.00          C 
HETATM  477  C   PTH A  12       3.415   4.779   7.617  1.00  0.00          C 
HETATM  478  C   PTH A  12       3.411   4.793   7.610  1.00  0.00          C 
HETATM  479  C   PTH A  12       3.407   4.807   7.603  1.00  0.00          C 
HETATM  480  C   PTH A  12       3.404   4.821   7.596  1.00  0.00          C 
HETATM  481  C   PTH A  12       3.400   4.834   7.589  1.00  0.00          C 
HETATM  482  C   PTH A  12       3.397   4.848   7.582  1.00  0.00          C 
HETATM  483  C   PTH A  12       3.393   4.862   7.575  1.00  0.00          C 
HETATM  484  C   PTH A  12       3.389   4.876   7.568  1.00  0.00          C 
HETATM  485  C   PTH A  12       3.386   4.889   7.561  1.00  0.00          C 
HETATM  486  C   PTH A  12       3.382   4.903   7.554  1.00  0.00          C 
HETATM  487  C   PTH A  12       3.379   4.917   7.547  1.00  0.00          C 
HETATM  488  C   PTH A  12       3.375   4.931   7.540  1.00  0.00          C 
HETATM  489  C   PTH A  12       3.371   4.945   7.533  1.00  0.00          C 
HETATM  490  C   PTH A  12       3.368   4.958   7.526  1.00  0.00          C 
HETATM  491  C   PTH A  12       3.364   4.972   7.519  1.00  0.00          C 
HETATM  492  C   PTH A  12       3.360   4.986   7.512  1.00  0.00          C 
HETATM  493  C   PTH A  12       3.355   5.008   7.500  1.00  0.00          C 
TER
HETATM  494  C   PTH A  13       0.746   4.657   6.899  1.00  0.00          C 
HETATM  495  C   PTH A  13       0.756   4.646   6.895  1.00  0.00          C 
HETATM  496  C   PTH A  13       0.767   4.635   6.890  1.00  0.00          C 
HETATM  497  C   PTH A  13       0.777   4.624   6.885  1.00  0.00          C 
HETATM  498  C   PTH A  13       0.788   4.613   6.880  1.00  0.00          C 
HETATM  499  C   PTH A  13       0.798   4.602   6.876  1.00  0.00          C 
HETATM  500  C   PTH A  13       0.809   4.591   6.871  1.00  0.00          C 
HETATM  501  C   PTH A  13       0.819   4.580   6.866  1.00  0.00          C 
HETATM  502  C   PTH A  13       0.830   4.569   6.861  1.00  0.00          C 
HETATM  503  C   PTH A  13       0.840   4.558   6.857  1.00  0.00          C 
HETATM  504  C   PTH A  13       0.851   4.547   6.852  1.00  0.00          C 
HETATM  505  C   PTH A  13       0.861   4.536   6.847  1.00  0.00          C 
HETATM  506  C   PTH A  13       0.871   4.525   6.842  1.00  0.00          C 
HETATM  507  C   PTH A  13       0.882   4.514   6.838  1.00  0.00          C 
HETATM  508  C   PTH A  13       0.892   4.503   6.833  1.00  0.00          C 
HETATM  509  C   PTH A  13       0.903   4.492   6.828  1.00  0.00          C 
HETATM  510  C   PTH A  13       0.913   4.481   6.823  1.00  0.00          C 
HETATM  511  C   PTH A  13       0.923   4.470   6.818  1.00  0.00          C 
HETATM  512  C   PTH A  13       0.934   4.459   6.814  1.00  0.00          C 
HETATM  513  C   PTH A  13       0.944   4.448   6.809  1.00  0.00          C 
HETATM  514  C   PTH A  13       0.954   4.437   6.804  1.00  0.00          C 
HETATM  515  C   PTH A  13       0.965   4.426   6.799  1.00  0.00          C 
HETATM  516  C   PTH A  13       0.975   4.415   6.795  1.00  0.00          C 
HETATM  517  C   PTH A  13       0.986   4.404   6.790  1.00  0.00          C 
HETATM  518  C   PTH A  13       0.996   4.393   6.785  1.00  0.00          C 
HETATM  519  C   PTH A  13       1.006   4.382   6.780  1.00  0.00          C 
HETATM  520  C   PTH A  13       1.017   4.371   6.776  1.00  0.00          C 
HETATM  521  C   PTH A  13       1.027   4.360   6.771  1.00  0.00          C 
HETATM  522  C   PTH A  13       1.037   4.349   6.766  1.00  0.00          C 
HETATM  523  C   PTH A  13       1.048   4.338   6.761  1.00  0.00          C 
HETATM  524  C   PTH A  13       1.058   4.327   6.756  1.00  0.00          C 
HETATM  525  C   PTH A  13       1.069   4.316   6.751  1.00  0.00          C 
HETATM  526  C   PTH A  13       1.079   4.305   6.747  1.00  0.00          C 
HETATM  527  C   PTH A  13       1.090   4.294   6.742  1.00  0.00          C 
HETATM  528  C   PTH A  13       1.100   4.283   6.737  1.00  0.00          C 
HETATM  529  C   PTH A  13       1.110   4.272   6.732  1.00  0.00          C 
HETATM  530  C   PTH A  13       1.121   4.261   6.728  1.00  0.00          C 
HETATM  531  C   PTH A  13       1.131   4.249   6.723  1.00  0.00          C 
HETATM  532  C   PTH A  13       1.141   4.238   6.718  1.00  0.00          C 
HETATM  533  C   PTH A  13       1.151   4.227   6.714  1.00  0.00          C 
HETATM  534  C   PTH A  13       1.161   4.215   6.709  1.00  0.00          C 
HETATM  535  C   PTH A  13       1.171   4.204   6.704  1.00  0.00          C 
HETATM  536  C   PTH A  13       1.181   4.193   6.700  1.00  0.00          C 
HETATM  537  C   PTH A  13       1.191   4.181   6.695  1.00  0.00          C 
HETATM  538  C   PTH A  13       1.201   4.170   6.690  1.00  0.00          C 
HETATM  539  C   PTH A  13       1.211   4.158   6.686  1.00  0.00          C 
HETATM  540  C   PTH A  13       1.221   4.146   6.681  1.00  0.00          C 
HETATM  541  C   PTH A  13       1.230   4.135   6.676  1.00  0.00          C 
HETATM  542  C   PTH A  13       1.240   4.123   6.672  1.00  0.00          C 
HETATM  543  C   PTH A  13       1.254   4.107   6.666  1.00  0.00          C 
TER
HETATM  544  C   PTH A  14       0.746   4.657   6.899  1.00  0.00          C 
HETATM  545  C   PTH A  14       0.735   4.667   6.904  1.00  0.00          C 
HETATM  546  C   PTH A  14       0.725   4.678   6.909  1.00  0.00          C 
HETATM  547  C   PTH A  14       0.714   4.689   6.914  1.00  0.00          C 
HETATM  548  C   PTH A  14       0.704   4.700   6.918  1.00  0.00          C 
HETATM  549  C   PTH A  14       0.693   4.711   6.923  1.00  0.00          C 
HETATM  550  C   PTH A  14       0.682   4.722   6.928  1.00  0.00          C 
HETATM  551  C   PTH A  14       0.672   4.732   6.933  1.00  0.00          C 
HETATM  552  C   PTH A  14       0.661   4.743   6.937  1.00  0.00          C 
HETATM  553  C   PTH A  14       0.651   4.754   6.942  1.00  0.00          C 
HETATM  554  C   PTH A  14       0.640   4.765   6.947  1.00  0.00          C 
HETATM  555  C   PTH A  14       0.630   4.775   6.951  1.00  0.00          C 
TER
HETATM  556  C   PTH A  15       7.700   4.659   9.494  1.00  0.00          C 
HETATM  557  C   PTH A  15       7.715   4.654   9.493  1.00  0.00          C 
HETATM  558  C   PTH A  15       7.730   4.650   9.493  1.00  0.00          C 
HETATM  559  C   PTH A  15       7.746   4.645   9.492  1.00  0.00          C 
HETATM  560  C   PTH A  15       7.761   4.640   9.491  1.00  0.00          C 
HETATM  561  C   PTH A  15       7.776   4.635   9.491  1.00  0.00          C 
HETATM  562  C   PTH A  15       7.791   4.630   9.490  1.00  0.00          C 
HETATM  563  C   PTH A  15       7.806   4.625   9.489  1.00  0.00          C 
HETATM  564  C   PTH A  15       7.821   4.620   9.488  1.00  0.00          C 
HETATM  565  C   PTH A  15       7.836   4.615   9.488  1.00  0.00          C 
HETATM  566  C   PTH A  15       7.851   4.611   9.487  1.00  0.00          C 
HETATM  567  C   PTH A  15       7.866   4.606   9.486  1.00  0.00          C 
HETATM  568  C   PTH A  15       7.881   4.601   9.486  1.00  0.00          C 
HETATM  569  C   PTH A  15       7.897   4.596   9.485  1.00  0.00          C 
HETATM  570  C   PTH A  15       7.912   4.591   9.484  1.00  0.00          C 
HETATM  571  C   PTH A  15       7.927   4.586   9.483  1.00  0.00          C 
HETATM  572  C   PTH A  15       7.942   4.581   9.483  1.00  0.00          C 
HETATM  573  C   PTH A  15       7.957   4.576   9.482  1.00  0.00          C 
HETATM  574  C   PTH A  15       7.972   4.572   9.481  1.00  0.00          C 
HETATM  575  C   PTH A  15       7.987   4.567   9.480  1.00  0.00          C 
HETATM  576  C   PTH A  15       8.002   4.562   9.480  1.00  0.00          C 
HETATM  577  C   PTH A  15       8.017   4.557   9.479  1.00  0.00          C 
HETATM  578  C   PTH A  15       8.032   4.552   9.478  1.00  0.00          C 
HETATM  579  C   PTH A  15       8.053   4.545   9.477  1.00  0.00          C 
TER
HETATM  580  C   PTH A  16       7.700   4.659   9.494  1.00  0.00          C 
HETATM  581  C   PTH A  16       7.685   4.664   9.495  1.00  0.00          C 
HETATM  582  C   PTH A  16       7.670   4.669   9.496  1.00  0.00          C 
HETATM  583  C   PTH A  16       7.655   4.674   9.496  1.00  0.00          C 
HETATM  584  C   PTH A  16       7.640   4.679   9.497  1.00  0.00          C 
HETATM  585  C   PTH A  16       7.625   4.683   9.498  1.00  0.00          C 
HETATM  586  C   PTH A  16       7.610   4.688   9.498  1.00  0.00          C 
HETATM  587  C   PTH A  16       7.595   4.693   9.499  1.00  0.00          C 
HETATM  588  C   PTH A  16       7.579   4.698   9.500  1.00  0.00          C 
HETATM  589  C   PTH A  16       7.564   4.703   9.501  1.00  0.00          C 
HETATM  590  C   PTH A  16       7.549   4.708   9.501  1.00  0.00          C 
HETATM  591  C   PTH A  16       7.534   4.712   9.502  1.00  0.00          C 
HETATM  592  C   PTH A  16       7.519   4.717   9.503  1.00  0.00          C 
HETATM  593  C   PTH A  16       7.504   4.722   9.503  1.00  0.00          C 
HETATM  594  C   PTH A  16       7.489   4.727   9.504  1.00  0.00          C 
HETATM  595  C   PTH A  16       7.474   4.731   9.505  1.00  0.00          C 
HETATM  596  C   PTH A  16       7.458   4.736   9.506  1.00  0.00          C 
HETATM  597  C   PTH A  16       7.443   4.741   9.506  1.00  0.00          C 
HETATM  598  C   PTH A  16       7.428   4.745   9.507  1.00  0.00          C 
HETATM  599  C   PTH A  16       7.413   4.750   9.508  1.00  0.00          C 
HETATM  600  C   PTH A  16       7.398   4.755   9.508  1.00  0.00          C 
HETATM  601  C   PTH A  16       7.383   4.759   9.509  1.00  0.00          C 
HETATM  602  C   PTH A  16       7.367   4.764   9.510  1.00  0.00          C 
HETATM  603  C   PTH A  16       7.352   4.769   9.510  1.00  0.00          C 
HETATM  604  C   PTH A  16       7.337   4.773   9.511  1.00  0.00          C 
HETATM  605  C   PTH A  16       7.322   4.778   9.512  1.00  0.00          C 
HETATM  606  C   PTH A  16       7.307   4.783   9.513  1.00  0.00          C 
HETATM  607  C   PTH A  16       7.292   4.788   9.513  1.00  0.00          C 
HETATM  608  C   PTH A  16       7.277   4.793   9.514  1.00  0.00          C 
HETATM  609  C   PTH A  16       7.262   4.798   9.515  1.00  0.00          C 
HETATM  610  C   PTH A  16       7.247   4.803   9.515  1.00  0.00          C 
HETATM  611  C   PTH A  16       7.232   4.808   9.516  1.00  0.00          C 
HETATM  612  C   PTH A  16       7.216   4.813   9.517  1.00  0.00          C 
HETATM  613  C   PTH A  16       7.201   4.818   9.517  1.00  0.00          C 
HETATM  614  C   PTH A  16       7.186   4.823   9.518  1.00  0.00          C 
HETATM  615  C   PTH A  16       7.171   4.828   9.519  1.00  0.00          C 
HETATM  616  C   PTH A  16       7.156   4.833   9.519  1.00  0.00          C 
HETATM  617  C   PTH A  16       7.141   4.838   9.520  1.00  0.00          C 
HETATM  618  C   PTH A  16       7.126   4.843   9.520  1.00  0.00          C 
HETATM  619  C   PTH A  16       7.111   4.848   9.521  1.00  0.00          C 
HETATM  620  C   PTH A  16       7.096   4.853   9.522  1.00  0.00          C 
HETATM  621  C   PTH A  16       7.081   4.858   9.522  1.00  0.00          C 
HETATM  622  C   PTH A  16       7.066   4.863   9.523  1.00  0.00          C 
HETATM  623  C   PTH A  16       7.051   4.868   9.524  1.00  0.00          C 
HETATM  624  C   PTH A  16       7.026   4.876   9.525  1.00  0.00          C 
TER
HETATM  625  C   PTH A  17       2.015   4.533   6.437  1.00  0.00          C 
HETATM  626  C   PTH A  17       2.002   4.525   6.441  1.00  0.00          C 
HETATM  627  C   PTH A  17       1.988   4.518   6.445  1.00  0.00          C 
HETATM  628  C   PTH A  17       1.975   4.511   6.449  1.00  0.00          C 
HETATM  629  C   PTH A  17       1.961   4.503   6.453  1.00  0.00          C 
HETATM  630  C   PTH A  17       1.948   4.496   6.457  1.00  0.00          C 
HETATM  631  C   PTH A  17       1.934   4.489   6.462  1.00  0.00          C 
HETATM  632  C   PTH A  17       1.921   4.481   6.466  1.00  0.00          C 
HETATM  633  C   PTH A  17       1.907   4.474   6.470  1.00  0.00          C 
HETATM  634  C   PTH A  17       1.894   4.467   6.474  1.00  0.00          C 
HETATM  635  C   PTH A  17       1.880   4.459   6.478  1.00  0.00          C 
HETATM  636  C   PTH A  17       1.867   4.452   6.482  1.00  0.00          C 
HETATM  637  C   PTH A  17       1.854   4.445   6.486  1.00  0.00          C 
HETATM  638  C   PTH A  17       1.840   4.437   6.490  1.00  0.00          C 
HETATM  639  C   PTH A  17       1.827   4.430   6.494  1.00  0.00          C 
HETATM  640  C   PTH A  17       1.813   4.423   6.498  1.00  0.00          C 
HETATM  641  C   PTH A  17       1.800   4.415   6.502  1.00  0.00          C 
HETATM  642  C   PTH A  17       1.786   4.408   6.506  1.00  0.00          C 
HETATM  643  C   PTH A  17       1.773   4.400   6.510  1.00  0.00          C 
HETATM  644  C   PTH A  17       1.759   4.393   6.514  1.00  0.00          C 
HETATM  645  C   PTH A  17       1.746   4.385   6.519  1.00  0.00          C 
HETATM  646  C   PTH A  17       1.733   4.378   6.523  1.00  0.00          C 
HETATM  647  C   PTH A  17       1.719   4.371   6.527  1.00  0.00          C 
HETATM  648  C   PTH A  17       1.706   4.363   6.531  1.00  0.00          C 
HETATM  649  C   PTH A  17       1.692   4.356   6.535  1.00  0.00          C 
HETATM  650  C   PTH A  17       1.679   4.348   6.539  1.00  0.00          C 
HETATM  651  C   PTH A  17       1.666   4.341   6.543  1.00  0.00          C 
HETATM  652  C   PTH A  17       1.652   4.333   6.547  1.00  0.00          C 
HETATM  653  C   PTH A  17       1.639   4.326   6.551  1.00  0.00          C 
HETATM  654  C   PTH A  17       1.625   4.318   6.555  1.00  0.00          C 
HETATM  655  C   PTH A  17       1.612   4.311   6.559  1.00  0.00          C 
HETATM  656  C   PTH A  17       1.599   4.303   6.563  1.00  0.00          C 
HETATM  657  C   PTH A  17       1.585   4.295   6.567  1.00  0.00          C 
HETATM  658  C   PTH A  17       1.572   4.288   6.571  1.00  0.00          C 
HETATM  659  C   PTH A  17       1.558   4.281   6.575  1.00  0.00          C 
HETATM  660  C   PTH A  17       1.545   4.273   6.579  1.00  0.00          C 
HETATM  661  C   PTH A  17       1.532   4.266   6.583  1.00  0.00          C 
HETATM  662  C   PTH A  17       1.518   4.258   6.587  1.00  0.00          C 
HETATM  663  C   PTH A  17       1.505   4.251   6.591  1.00  0.00          C 
HETATM  664  C   PTH A  17       1.491   4.243   6.595  1.00  0.00          C 
HETATM  665  C   PTH A  17       1.478   4.236   6.599  1.00  0.00          C 
HETATM  666  C   PTH A  17       1.464   4.229   6.603  1.00  0.00          C 
HETATM  667  C   PTH A  17       1.451   4.221   6.607  1.00  0.00          C 
HETATM  668  C   PTH A  17       1.437   4.214   6.611  1.00  0.00          C 
HETATM  669  C   PTH A  17       1.424   4.206   6.615  1.00  0.00          C 
HETATM  670  C   PTH A  17       1.411   4.199   6.619  1.00  0.00          C 
HETATM  671  C   PTH A  17       1.397   4.191   6.623  1.00  0.00          C 
HETATM  672  C   PTH A  17       1.384   4.184   6.627  1.00  0.00          C 
HETATM  673  C   PTH A  17       1.371   4.176   6.631  1.00  0.00          C 
HETATM  674  C   PTH A  17       1.357   4.168   6.635  1.00  0.00          C 
HETATM  675  C   PTH A  17       1.344   4.161   6.639  1.00  0.00          C 
HETATM  676  C   PTH A  17       1.331   4.153   6.643  1.00  0.00          C 
HETATM  677  C   PTH A  17       1.317   4.145   6.647  1.00  0.00          C 
HETATM  678  C   PTH A  17       1.304   4.137   6.651  1.00  0.00          C 
HETATM  679  C   PTH A  17       1.291   4.129   6.655  1.00  0.00          C 
HETATM  680  C   PTH A  17       1.278   4.122   6.659  1.00  0.00          C 
HETATM  681  C   PTH A  17       1.264   4.114   6.662  1.00  0.00          C 
HETATM  682  C   PTH A  17       1.254   4.107   6.666  1.00  0.00          C 
TER
HETATM  683  C   PTH A  18       2.015   4.533   6.437  1.00  0.00          C 
HETATM  684  C   PTH A  18       2.029   4.540   6.433  1.00  0.00          C 
HETATM  685  C   PTH A  18       2.042   4.547   6.429  1.00  0.00          C 
HETATM  686  C   PTH A  18       2.056   4.554   6.425  1.00  0.00          C 
HETATM  687  C   PTH A  18       2.069   4.561   6.420  1.00  0.00          C 
HETATM  688  C   PTH A  18       2.083   4.569   6.416  1.00  0.00          C 
HETATM  689  C   PTH A  18       2.097   4.576   6.412  1.00  0.00          C 
HETATM  690  C   PTH A  18       2.110   4.583   6.408  1.00  0.00          C 
HETATM  691  C   PTH A  18       2.124   4.589   6.403  1.00  0.00          C 
HETATM  692  C   PTH A  18       2.137   4.596   6.399  1.00  0.00          C 
HETATM  693  C   PTH A  18       2.151   4.603   6.395  1.00  0.00          C 
HETATM  694  C   PTH A  18       2.165   4.610   6.391  1.00  0.00          C 
HETATM  695  C   PTH A  18       2.179   4.617   6.386  1.00  0.00          C 
HETATM  696  C   PTH A  18       2.192   4.623   6.382  1.00  0.00          C 
HETATM  697  C   PTH A  18       2.206   4.630   6.378  1.00  0.00          C 
HETATM  698  C   PTH A  18       2.220   4.636   6.373  1.00  0.00          C 
HETATM  699  C   PTH A  18       2.234   4.643   6.369  1.00  0.00          C 
HETATM  700  C   PTH A  18       2.247   4.650   6.365  1.00  0.00          C 
HETATM  701  C   PTH A  18       2.261   4.656   6.360  1.00  0.00          C 
HETATM  702  C   PTH A  18       2.275   4.663   6.356  1.00  0.00          C 
HETATM  703  C   PTH A  18       2.289   4.669   6.352  1.00  0.00          C 
HETATM  704  C   PTH A  18       2.303   4.676   6.348  1.00  0.00          C 
HETATM  705  C   PTH A  18       2.316   4.682   6.343  1.00  0.00          C 
HETATM  706  C   PTH A  18       2.330   4.689   6.339  1.00  0.00          C 
HETATM  707  C   PTH A  18       2.344   4.696   6.335  1.00  0.00          C 
HETATM  708  C   PTH A  18       2.358   4.702   6.330  1.00  0.00          C 
HETATM  709  C   PTH A  18       2.372   4.709   6.326  1.00  0.00          C 
HETATM  710  C   PTH A  18       2.385   4.715   6.322  1.00  0.00          C 
HETATM  711  C   PTH A  18       2.399   4.722   6.317  1.00  0.00          C 
HETATM  712  C   PTH A  18       2.413   4.728   6.313  1.00  0.00          C 
HETATM  713  C   PTH A  18       2.427   4.735   6.308  1.00  0.00          C 
HETATM  714  C   PTH A  18       2.441   4.741   6.304  1.00  0.00          C 
HETATM  715  C   PTH A  18       2.461   4.751   6.298  1.00  0.00          C 
TER
HETATM  716  C   PTH A  19       2.801   4.308   5.862  1.00  0.00          C 
HETATM  717  C   PTH A  19       2.809   4.298   5.852  1.00  0.00          C 
HETATM  718  C   PTH A  19       2.816   4.288   5.842  1.00  0.00          C 
HETATM  719  C   PTH A  19       2.824   4.278   5.832  1.00  0.00          C 
HETATM  720  C   PTH A  19       2.832   4.268   5.823  1.00  0.00          C 
HETATM  721  C   PTH A  19       2.839   4.258   5.813  1.00  0.00          C 
HETATM  722  C   PTH A  19       2.847   4.248   5.803  1.00  0.00          C 
HETATM  723  C   PTH A  19       2.854   4.238   5.793  1.00  0.00          C 
HETATM  724  C   PTH A  19       2.862   4.228   5.784  1.00  0.00          C 
HETATM  725  C   PTH A  19       2.870   4.218   5.774  1.00  0.00          C 
HETATM  726  C   PTH A  19       2.877   4.208   5.764  1.00  0.00          C 
HETATM  727  C   PTH A  19       2.885   4.198   5.754  1.00  0.00          C 
HETATM  728  C   PTH A  19       2.892   4.188   5.745  1.00  0.00          C 
HETATM  729  C   PTH A  19       2.900   4.178   5.735  1.00  0.00          C 
HETATM  730  C   PTH A  19       2.908   4.168   5.725  1.00  0.00          C 
HETATM  731  C   PTH A  19       2.915   4.158   5.715  1.00  0.00          C 
HETATM  732  C   PTH A  19       2.923   4.149   5.705  1.00  0.00          C 
HETATM  733  C   PTH A  19       2.930   4.139   5.696  1.00  0.00          C 
HETATM  734  C   PTH A  19       2.938   4.129   5.686  1.00  0.00          C 
HETATM  735  C   PTH A  19       2.946   4.119   5.676  1.00  0.00          C 
HETATM  736  C   PTH A  19       2.953   4.109   5.666  1.00  0.00          C 
HETATM  737  C   PTH A  19       2.961   4.099   5.657  1.00  0.00          C 
HETATM  738  C   PTH A  19       2.968   4.089   5.647  1.00  0.00          C 
HETATM  739  C   PTH A  19       2.978   4.076   5.635  1.00  0.00          C 
TER
HETATM  740  C   PTH A  20       2.801   4.308   5.862  1.00  0.00          C 
HETATM  741  C   PTH A  20       2.793   4.318   5.871  1.00  0.00          C 
HETATM  742  C   PTH A  20       2.786   4.327   5.881  1.00  0.00          C 
HETATM  743  C   PTH A  20       2.778   4.337   5.891  1.00  0.00          C 
HETATM  744  C   PTH A  20       2.771   4.347   5.901  1.00  0.00          C 
HETATM  745  C   PTH A  20       2.763   4.357   5.910  1.00  0.00          C 
HETATM  746  C   PTH A  20       2.755   4.367   5.920  1.00  0.00          C 
HETATM  747  C   PTH A  20       2.748   4.377   5.930  1.00  0.00          C 
HETATM  748  C   PTH A  20       2.740   4.387   5.940  1.00  0.00          C 
HETATM  749  C   PTH A  20       2.732   4.397   5.950  1.00  0.00          C 
HETATM  750  C   PTH A  20       2.725   4.407   5.959  1.00  0.00          C 
HETATM  751  C   PTH A  20       2.717   4.417   5.969  1.00  0.00          C 
HETATM  752  C   PTH A  20       2.709   4.426   5.979  1.00  0.00          C 
HETATM  753  C   PTH A  20       2.702   4.436   5.989  1.00  0.00          C 
HETATM  754  C   PTH A  20       2.694   4.446   5.999  1.00  0.00          C 
HETATM  755  C   PTH A  20       2.686   4.456   6.008  1.00  0.00          C 
HETATM  756  C   PTH A  20       2.679   4.466   6.018  1.00  0.00          C 
HETATM  757  C   PTH A  20       2.671   4.476   6.028  1.00  0.00          C 
HETATM  758  C   PTH A  20       2.663   4.485   6.038  1.00  0.00          C 
HETATM  759  C   PTH A  20       2.655   4.495   6.048  1.00  0.00          C 
HETATM  760  C   PTH A  20       2.648   4.505   6.057  1.00  0.00          C 
HETATM  761  C   PTH A  20       2.640   4.515   6.067  1.00  0.00          C 
HETATM  762  C   PTH A  20       2.632   4.525   6.077  1.00  0.00          C 
HETATM  763  C   PTH A  20       2.624   4.534   6.087  1.00  0.00          C 
HETATM  764  C   PTH A  20       2.617   4.544   6.097  1.00  0.00          C 
HETATM  765  C   PTH A  20       2.609   4.554   6.106  1.00  0.00          C 
HETATM  766  C   PTH A  20       2.601   4.564   6.116  1.00  0.00          C 
HETATM  767  C   PTH A  20       2.594   4.574   6.126  1.00  0.00          C 
HETATM  768  C   PTH A  20       2.586   4.584   6.136  1.00  0.00          C 
HETATM  769  C   PTH A  20       2.579   4.594   6.145  1.00  0.00          C 
HETATM  770  C   PTH A  20       2.571   4.604   6.155  1.00  0.00          C 
HETATM  771  C   PTH A  20       2.564   4.614   6.165  1.00  0.00          C 
HETATM  772  C   PTH A  20       2.556   4.624   6.175  1.00  0.00          C 
HETATM  773  C   PTH A  20       2.548   4.634   6.184  1.00  0.00          C 
HETATM  774  C   PTH A  20       2.541   4.644   6.194  1.00  0.00          C 
HETATM  775  C   PTH A  20       2.533   4.654   6.204  1.00  0.00          C 
HETATM  776  C   PTH A  20       2.526   4.664   6.214  1.00  0.00          C 
HETATM  777  C   PTH A  20       2.518   4.674   6.223  1.00  0.00          C 
HETATM  778  C   PTH A  20       2.511   4.684   6.233  1.00  0.00          C 
HETATM  779  C   PTH A  20       2.503   4.694   6.243  1.00  0.00          C 
HETATM  780  C   PTH A  20       2.496   4.704   6.253  1.00  0.00          C 
HETATM  781  C   PTH A  20       2.488   4.714   6.262  1.00  0.00          C 
HETATM  782  C   PTH A  20       2.481   4.724   6.272  1.00  0.00          C 
HETATM  783  C   PTH A  20       2.474   4.734   6.282  1.00  0.00          C 
HETATM  784  C   PTH A  20       2.461   4.751   6.298  1.00  0.00          C 
TER
HETATM  785  C   PTH A  21       7.233   5.899  12.933  1.00  0.00          C 
HETATM  786  C   PTH A  21       7.233   5.889  12.921  1.00  0.00          C 
HETATM  787  C   PTH A  21       7.232   5.879  12.909  1.00  0.00          C 
HETATM  788  C   PTH A  21       7.232   5.869  12.896  1.00  0.00          C 
HETATM  789  C   PTH A  21       7.231   5.859  12.884  1.00  0.00          C 
HETATM  790  C   PTH A  21       7.231   5.849  12.872  1.00  0.00          C 
HETATM  791  C   PTH A  21       7.231   5.839  12.859  1.00  0.00          C 
HETATM  792  C   PTH A  21       7.230   5.829  12.847  1.00  0.00          C 
HETATM  793  C   PTH A  21       7.230   5.819  12.835  1.00  0.00          C 
HETATM  794  C   PTH A  21       7.229   5.809  12.822  1.00  0.00          C 
HETATM  795  C   PTH A  21       7.229   5.799  12.810  1.00  0.00          C 
HETATM  796  C   PTH A  21       7.228   5.789  12.798  1.00  0.00          C 
HETATM  797  C   PTH A  21       7.228   5.778  12.786  1.00  0.00          C 
HETATM  798  C   PTH A  21       7.227   5.768  12.773  1.00  0.00          C 
HETATM  799  C   PTH A  21       7.227   5.758  12.761  1.00  0.00          C 
HETATM  800  C   PTH A  21       7.226   5.748  12.749  1.00  0.00          C 
HETATM  801  C   PTH A  21       7.226   5.738  12.737  1.00  0.00          C 
HETATM  802  C   PTH A  21       7.225   5.728  12.724  1.00  0.00          C 
HETATM  803  C   PTH A  21       7.225   5.718  12.712  1.00  0.00          C 
HETATM  804  C   PTH A  21       7.224   5.708  12.700  1.00  0.00          C 
HETATM  805  C   PTH A  21       7.224   5.698  12.688  1.00  0.00          C 
HETATM  806  C   PTH A  21       7.223   5.687  12.676  1.00  0.00          C 
HETATM  807  C   PTH A  21       7.223   5.677  12.663  1.00  0.00          C 
HETATM  808  C   PTH A  21       7.222   5.667  12.651  1.00  0.00          C 
HETATM  809  C   PTH A  21       7.222   5.657  12.639  1.00  0.00          C 
HETATM  810  C   PTH A  21       7.221   5.647  12.627  1.00  0.00          C 
HETATM  811  C   PTH A  21       7.221   5.636  12.615  1.00  0.00          C 
HETATM  812  C   PTH A  21       7.220   5.626  12.603  1.00  0.00          C 
HETATM  813  C   PTH A  21       7.220   5.616  12.590  1.00  0.00          C 
HETATM  814  C   PTH A  21       7.219   5.606  12.578  1.00  0.00          C 
HETATM  815  C   PTH A  21       7.219   5.596  12.566  1.00  0.00          C 
HETATM  816  C   PTH A  21       7.218   5.585  12.554  1.00  0.00          C 
HETATM  817  C   PTH A  21       7.217   5.575  12.542  1.00  0.00          C 
HETATM  818  C   PTH A  21       7.217   5.565  12.530  1.00  0.00          C 
HETATM  819  C   PTH A  21       7.216   5.555  12.518  1.00  0.00          C 
HETATM  820  C   PTH A  21       7.216   5.544  12.506  1.00  0.00          C 
HETATM  821  C   PTH A  21       7.215   5.534  12.494  1.00  0.00          C 
HETATM  822  C   PTH A  21       7.214   5.524  12.482  1.00  0.00          C 
HETATM  823  C   PTH A  21       7.214   5.514  12.469  1.00  0.00          C 
HETATM  824  C   PTH A  21       7.213   5.503  12.457  1.00  0.00          C 
HETATM  825  C   PTH A  21       7.212   5.493  12.445  1.00  0.00          C 
HETATM  826  C   PTH A  21       7.212   5.483  12.433  1.00  0.00          C 
HETATM  827  C   PTH A  21       7.211   5.472  12.421  1.00  0.00          C 
HETATM  828  C   PTH A  21       7.210   5.462  12.409  1.00  0.00          C 
HETATM  829  C   PTH A  21       7.210   5.452  12.397  1.00  0.00          C 
HETATM  830  C   PTH A  21       7.209   5.441  12.385  1.00  0.00          C 
HETATM  831  C   PTH A  21       7.208   5.431  12.373  1.00  0.00          C 
HETATM  832  C   PTH A  21       7.207   5.421  12.361  1.00  0.00          C 
HETATM  833  C   PTH A  21       7.207   5.410  12.349  1.00  0.00          C 
HETATM  834  C   PTH A  21       7.206   5.400  12.337  1.00  0.00          C 
HETATM  835  C   PTH A  21       7.205   5.390  12.325  1.00  0.00          C 
HETATM  836  C   PTH A  21       7.204   5.379  12.313  1.00  0.00          C 
HETATM  837  C   PTH A  21       7.203   5.369  12.301  1.00  0.00          C 
HETATM  838  C   PTH A  21       7.203   5.359  12.289  1.00  0.00          C 
HETATM  839  C   PTH A  21       7.202   5.348  12.277  1.00  0.00          C 
HETATM  840  C   PTH A  21       7.201   5.338  12.265  1.00  0.00          C 
HETATM  841  C   PTH A  21       7.200   5.328  12.253  1.00  0.00          C 
HETATM  842  C   PTH A  21       7.199   5.317  12.241  1.00  0.00          C 
HETATM  843  C   PTH A  21       7.199   5.307  12.229  1.00  0.00          C 
HETATM  844  C   PTH A  21       7.198   5.297  12.217  1.00  0.00          C 
HETATM  845  C   PTH A  21       7.197   5.286  12.205  1.00  0.00          C 
HETATM  846  C   PTH A  21       7.196   5.276  12.193  1.00  0.00          C 
HETATM  847  C   PTH A  21       7.195   5.266  12.181  1.00  0.00          C 
HETATM  848  C   PTH A  21       7.195   5.256  12.168  1.00  0.00          C 
HETATM  849  C   PTH A  21       7.194   5.245  12.156  1.00  0.00          C 
HETATM  850  C   PTH A  21       7.193   5.235  12.144  1.00  0.00          C 
HETATM  851  C   PTH A  21       7.192   5.224  12.133  1.00  0.00          C 
HETATM  852  C   PTH A  21       7.192   5.214  12.121  1.00  0.00          C 
HETATM  853  C   PTH A  21       7.191   5.203  12.109  1.00  0.00          C 
HETATM  854  C   PTH A  21       7.190   5.192  12.097  1.00  0.00          C 
HETATM  855  C   PTH A  21       7.190   5.182  12.086  1.00  0.00          C 
HETATM  856  C   PTH A  21       7.189   5.171  12.074  1.00  0.00          C 
HETATM  857  C   PTH A  21       7.188   5.160  12.062  1.00  0.00          C 
HETATM  858  C   PTH A  21       7.187   5.149  12.051  1.00  0.00          C 
HETATM  859  C   PTH A  21       7.187   5.138  12.039  1.00  0.00          C 
HETATM  860  C   PTH A  21       7.186   5.127  12.028  1.00  0.00          C 
HETATM  861  C   PTH A  21       7.185   5.116  12.016  1.00  0.00          C 
HETATM  862  C   PTH A  21       7.184   5.106  12.005  1.00  0.00          C 
HETATM  863  C   PTH A  21       7.183   5.095  11.993  1.00  0.00          C 
HETATM  864  C   PTH A  21       7.182   5.084  11.982  1.00  0.00          C 
HETATM  865  C   PTH A  21       7.181   5.070  11.967  1.00  0.00          C 
TER
HETATM  866  C   PTH A  22       7.233   5.899  12.933  1.00  0.00          C 
HETATM  867  C   PTH A  22       7.233   5.908  12.946  1.00  0.00          C 
HETATM  868  C   PTH A  22       7.234   5.918  12.958  1.00  0.00          C 
HETATM  869  C   PTH A  22       7.234   5.928  12.971  1.00  0.00          C 
HETATM  870  C   PTH A  22       7.235   5.938  12.983  1.00  0.00          C 
HETATM  871  C   PTH A  22       7.235   5.948  12.995  1.00  0.00          C 
HETATM  872  C   PTH A  22       7.235   5.958  13.008  1.00  0.00          C 
HETATM  873  C   PTH A  22       7.236   5.968  13.020  1.00  0.00          C 
HETATM  874  C   PTH A  22       7.236   5.978  13.033  1.00  0.00          C 
HETATM  875  C   PTH A  22       7.236   5.987  13.045  1.00  0.00          C 
HETATM  876  C   PTH A  22       7.237   5.997  13.058  1.00  0.00          C 
HETATM  877  C   PTH A  22       7.237   6.007  13.070  1.00  0.00          C 
HETATM  878  C   PTH A  22       7.238   6.017  13.083  1.00  0.00          C 
HETATM  879  C   PTH A  22       7.238   6.027  13.095  1.00  0.00          C 
HETATM  880  C   PTH A  22       7.238   6.036  13.108  1.00  0.00          C 
HETATM  881  C   PTH A  22       7.239   6.046  13.120  1.00  0.00          C 
HETATM  882  C   PTH A  22       7.239   6.056  13.133  1.00  0.00          C 
HETATM  883  C   PTH A  22       7.239   6.066  13.145  1.00  0.00          C 
HETATM  884  C   PTH A  22       7.239   6.075  13.158  1.00  0.00          C 
HETATM  885  C   PTH A  22       7.240   6.085  13.170  1.00  0.00          C 
HETATM  886  C   PTH A  22       7.240   6.095  13.183  1.00  0.00          C 
HETATM  887  C   PTH A  22       7.240   6.105  13.195  1.00  0.00          C 
HETATM  888  C   PTH A  22       7.240   6.114  13.208  1.00  0.00          C 
HETATM  889  C   PTH A  22       7.241   6.124  13.220  1.00  0.00          C 
HETATM  890  C   PTH A  22       7.241   6.134  13.233  1.00  0.00          C 
HETATM  891  C   PTH A  22       7.241   6.143  13.246  1.00  0.00          C 
HETATM  892  C   PTH A  22       7.241   6.153  13.258  1.00  0.00          C 
HETATM  893  C   PTH A  22       7.241   6.163  13.271  1.00  0.00          C 
HETATM  894  C   PTH A  22       7.241   6.173  13.283  1.00  0.00          C 
HETATM  895  C   PTH A  22       7.241   6.182  13.296  1.00  0.00          C 
HETATM  896  C   PTH A  22       7.241   6.192  13.308  1.00  0.00          C 
HETATM  897  C   PTH A  22       7.241   6.202  13.321  1.00  0.00          C 
HETATM  898  C   PTH A  22       7.241   6.212  13.333  1.00  0.00          C 
HETATM  899  C   PTH A  22       7.241   6.221  13.346  1.00  0.00          C 
HETATM  900  C   PTH A  22       7.241   6.231  13.358  1.00  0.00          C 
HETATM  901  C   PTH A  22       7.240   6.241  13.371  1.00  0.00          C 
HETATM  902  C   PTH A  22       7.240   6.251  13.383  1.00  0.00          C 
HETATM  903  C   PTH A  22       7.239   6.261  13.396  1.00  0.00          C 
HETATM  904  C   PTH A  22       7.238   6.271  13.408  1.00  0.00          C 
HETATM  905  C   PTH A  22       7.237   6.281  13.420  1.00  0.00          C 
HETATM  906  C   PTH A  22       7.236   6.291  13.432  1.00  0.00          C 
HETATM  907  C   PTH A  22       7.235   6.301  13.445  1.00  0.00          C 
HETATM  908  C   PTH A  22       7.233   6.311  13.457  1.00  0.00          C 
HETATM  909  C   PTH A  22       7.232   6.321  13.469  1.00  0.00          C 
HETATM  910  C   PTH A  22       7.230   6.331  13.481  1.00  0.00          C 
HETATM  911  C   PTH A  22       7.230   6.340  13.492  1.00  0.00          C 
TER
HETATM  912  C   PTH A  23       0.044   5.156   6.988  1.00  0.00          C 
HETATM  913  C   PTH A  23       0.057   5.147   6.987  1.00  0.00          C 
HETATM  914  C   PTH A  23       0.070   5.139   6.986  1.00  0.00          C 
HETATM  915  C   PTH A  23       0.084   5.130   6.985  1.00  0.00          C 
HETATM  916  C   PTH A  23       0.097   5.122   6.984  1.00  0.00          C 
HETATM  917  C   PTH A  23       0.110   5.113   6.983  1.00  0.00          C 
HETATM  918  C   PTH A  23       0.123   5.104   6.982  1.00  0.00          C 
HETATM  919  C   PTH A  23       0.137   5.096   6.981  1.00  0.00          C 
HETATM  920  C   PTH A  23       0.150   5.087   6.980  1.00  0.00          C 
HETATM  921  C   PTH A  23       0.163   5.078   6.978  1.00  0.00          C 
HETATM  922  C   PTH A  23       0.176   5.070   6.977  1.00  0.00          C 
HETATM  923  C   PTH A  23       0.190   5.061   6.976  1.00  0.00          C 
HETATM  924  C   PTH A  23       0.203   5.052   6.975  1.00  0.00          C 
HETATM  925  C   PTH A  23       0.216   5.043   6.974  1.00  0.00          C 
HETATM  926  C   PTH A  23       0.229   5.035   6.973  1.00  0.00          C 
HETATM  927  C   PTH A  23       0.242   5.026   6.972  1.00  0.00          C 
HETATM  928  C   PTH A  23       0.256   5.017   6.970  1.00  0.00          C 
HETATM  929  C   PTH A  23       0.269   5.008   6.969  1.00  0.00          C 
HETATM  930  C   PTH A  23       0.282   5.000   6.968  1.00  0.00          C 
HETATM  931  C   PTH A  23       0.295   4.991   6.967  1.00  0.00          C 
HETATM  932  C   PTH A  23       0.308   4.982   6.966  1.00  0.00          C 
HETATM  933  C   PTH A  23       0.322   4.973   6.965  1.00  0.00          C 
HETATM  934  C   PTH A  23       0.335   4.965   6.964  1.00  0.00          C 
HETATM  935  C   PTH A  23       0.348   4.956   6.963  1.00  0.00          C 
HETATM  936  C   PTH A  23       0.361   4.947   6.962  1.00  0.00          C 
HETATM  937  C   PTH A  23       0.374   4.938   6.961  1.00  0.00          C 
HETATM  938  C   PTH A  23       0.387   4.930   6.960  1.00  0.00          C 
HETATM  939  C   PTH A  23       0.401   4.921   6.959  1.00  0.00          C 
HETATM  940  C   PTH A  23       0.414   4.912   6.958  1.00  0.00          C 
HETATM  941  C   PTH A  23       0.427   4.903   6.957  1.00  0.00          C 
HETATM  942  C   PTH A  23       0.440   4.895   6.956  1.00  0.00          C 
HETATM  943  C   PTH A  23       0.454   4.886   6.955  1.00  0.00          C 
HETATM  944  C   PTH A  23       0.467   4.877   6.954  1.00  0.00          C 
HETATM  945  C   PTH A  23       0.480   4.868   6.954  1.00  0.00          C 
HETATM  946  C   PTH A  23       0.493   4.860   6.953  1.00  0.00          C 
HETATM  947  C   PTH A  23       0.507   4.851   6.952  1.00  0.00          C 
HETATM  948  C   PTH A  23       0.520   4.843   6.952  1.00  0.00          C 
HETATM  949  C   PTH A  23       0.533   4.834   6.951  1.00  0.00          C 
HETATM  950  C   PTH A  23       0.547   4.826   6.951  1.00  0.00          C 
HETATM  951  C   PTH A  23       0.560   4.817   6.951  1.00  0.00          C 
HETATM  952  C   PTH A  23       0.574   4.809   6.951  1.00  0.00          C 
HETATM  953  C   PTH A  23       0.588   4.801   6.951  1.00  0.00          C 
HETATM  954  C   PTH A  23       0.601   4.793   6.952  1.00  0.00          C 
HETATM  955  C   PTH A  23       0.615   4.785   6.952  1.00  0.00          C 
HETATM  956  C   PTH A  23       0.630   4.775   6.951  1.00  0.00          C 
TER
HETATM  957  C   PTH A  24       0.044   5.156   6.988  1.00  0.00          C 
HETATM  958  C   PTH A  24       0.030   5.165   6.990  1.00  0.00          C 
HETATM  959  C   PTH A  24       0.017   5.173   6.991  1.00  0.00          C 
HETATM  960  C   PTH A  24       0.004   5.182   6.992  1.00  0.00          C 
HETATM  961  C   PTH A  24      -0.010   5.190   6.993  1.00  0.00          C 
HETATM  962  C   PTH A  24      -0.023   5.199   6.994  1.00  0.00          C 
HETATM  963  C   PTH A  24      -0.036   5.207   6.995  1.00  0.00          C 
HETATM  964  C   PTH A  24      -0.050   5.216   6.996  1.00  0.00          C 
HETATM  965  C   PTH A  24      -0.063   5.224   6.997  1.00  0.00          C 
HETATM  966  C   PTH A  24      -0.077   5.233   6.998  1.00  0.00          C 
HETATM  967  C   PTH A  24      -0.090   5.241   6.999  1.00  0.00          C 
HETATM  968  C   PTH A  24      -0.103   5.250   7.000  1.00  0.00          C 
HETATM  969  C   PTH A  24      -0.117   5.258   7.001  1.00  0.00          C 
HETATM  970  C   PTH A  24      -0.130   5.267   7.002  1.00  0.00          C 
HETATM  971  C   PTH A  24      -0.144   5.275   7.003  1.00  0.00          C 
HETATM  972  C   PTH A  24      -0.157   5.283   7.004  1.00  0.00          C 
HETATM  973  C   PTH A  24      -0.170   5.292   7.005  1.00  0.00          C 
HETATM  974  C   PTH A  24      -0.184   5.300   7.006  1.00  0.00          C 
HETATM  975  C   PTH A  24      -0.197   5.309   7.007  1.00  0.00          C 
HETATM  976  C   PTH A  24      -0.211   5.317   7.008  1.00  0.00          C 
HETATM  977  C   PTH A  24      -0.224   5.325   7.009  1.00  0.00          C 
HETATM  978  C   PTH A  24      -0.238   5.334   7.009  1.00  0.00          C 
HETATM  979  C   PTH A  24      -0.251   5.342   7.010  1.00  0.00          C 
HETATM  980  C   PTH A  24      -0.265   5.350   7.011  1.00  0.00          C 
HETATM  981  C   PTH A  24      -0.278   5.359   7.012  1.00  0.00          C 
HETATM  982  C   PTH A  24      -0.292   5.367   7.013  1.00  0.00          C 
HETATM  983  C   PTH A  24      -0.305   5.375   7.014  1.00  0.00          C 
HETATM  984  C   PTH A  24      -0.319   5.384   7.014  1.00  0.00          C 
HETATM  985  C   PTH A  24      -0.332   5.392   7.015  1.00  0.00          C 
HETATM  986  C   PTH A  24      -0.346   5.400   7.016  1.00  0.00          C 
HETATM  987  C   PTH A  24      -0.359   5.409   7.017  1.00  0.00          C 
HETATM  988  C   PTH A  24      -0.373   5.417   7.017  1.00  0.00          C 
HETATM  989  C   PTH A  24      -0.386   5.425   7.018  1.00  0.00          C 
HETATM  990  C   PTH A  24      -0.400   5.434   7.019  1.00  0.00          C 
HETATM  991  C   PTH A  24      -0.413   5.442   7.020  1.00  0.00          C 
HETATM  992  C   PTH A  24      -0.427   5.450   7.020  1.00  0.00          C 
HETATM  993  C   PTH A  24      -0.440   5.458   7.021  1.00  0.00          C 
HETATM  994  C   PTH A  24      -0.454   5.467   7.022  1.00  0.00          C 
HETATM  995  C   PTH A  24      -0.467   5.475   7.022  1.00  0.00          C 
HETATM  996  C   PTH A  24      -0.481   5.483   7.023  1.00  0.00          C 
HETATM  997  C   PTH A  24      -0.494   5.491   7.024  1.00  0.00          C 
HETATM  998  C   PTH A  24      -0.508   5.500   7.024  1.00  0.00          C 
HETATM  999  C   PTH A  24      -0.522   5.508   7.025  1.00  0.00          C 
HETATM 1000  C   PTH A  24      -0.535   5.516   7.025  1.00  0.00          C 
HETATM 1001  C   PTH A  24      -0.549   5.524   7.026  1.00  0.00          C 
HETATM 1002  C   PTH A  24      -0.562   5.533   7.027  1.00  0.00          C 
HETATM 1003  C   PTH A  24      -0.576   5.541   7.027  1.00  0.00          C 
HETATM 1004  C   PTH A  24      -0.589   5.549   7.028  1.00  0.00          C 
HETATM 1005  C   PTH A  24      -0.603   5.557   7.028  1.00  0.00          C 
HETATM 1006  C   PTH A  24      -0.616   5.566   7.029  1.00  0.00          C 
HETATM 1007  C   PTH A  24      -0.630   5.574   7.029  1.00  0.00          C 
HETATM 1008  C   PTH A  24      -0.644   5.582   7.030  1.00  0.00          C 
HETATM 1009  C   PTH A  24      -0.657   5.590   7.030  1.00  0.00          C 
HETATM 1010  C   PTH A  24      -0.671   5.599   7.031  1.00  0.00          C 
HETATM 1011  C   PTH A  24      -0.684   5.607   7.032  1.00  0.00          C 
HETATM 1012  C   PTH A  24      -0.698   5.615   7.032  1.00  0.00          C 
HETATM 1013  C   PTH A  24      -0.711   5.623   7.033  1.00  0.00          C 
HETATM 1014  C   PTH A  24      -0.725   5.632   7.033  1.00  0.00          C 
HETATM 1015  C   PTH A  24      -0.738   5.640   7.034  1.00  0.00          C 
HETATM 1016  C   PTH A  24      -0.752   5.648   7.035  1.00  0.00          C 
HETATM 1017  C   PTH A  24      -0.765   5.657   7.035  1.00  0.00          C 
HETATM 1018  C   PTH A  24      -0.779   5.665   7.036  1.00  0.00          C 
HETATM 1019  C   PTH A  24      -0.792   5.673   7.037  1.00  0.00          C 
HETATM 1020  C   PTH A  24      -0.806   5.682   7.037  1.00  0.00          C 
HETATM 1021  C   PTH A  24      -0.819   5.690   7.037  1.00  0.00          C 
HETATM 1022  C   PTH A  24      -0.833   5.698   7.038  1.00  0.00          C 
HETATM 1023  C   PTH A  24      -0.847   5.706   7.038  1.00  0.00          C 
HETATM 1024  C   PTH A  24      -0.861   5.713   7.038  1.00  0.00          C 
HETATM 1025  C   PTH A  24      -0.875   5.721   7.038  1.00  0.00          C 
HETATM 1026  C   PTH A  24      -0.889   5.729   7.037  1.00  0.00          C 
HETATM 1027  C   PTH A  24      -0.902   5.736   7.037  1.00  0.00          C 
HETATM 1028  C   PTH A  24      -0.916   5.744   7.037  1.00  0.00          C 
HETATM 1029  C   PTH A  24      -0.930   5.752   7.037  1.00  0.00          C 
HETATM 1030  C   PTH A  24      -0.944   5.759   7.036  1.00  0.00          C 
HETATM 1031  C   PTH A  24      -0.958   5.767   7.036  1.00  0.00          C 
HETATM 1032  C   PTH A  24      -0.972   5.774   7.035  1.00  0.00          C 
HETATM 1033  C   PTH A  24      -0.986   5.782   7.035  1.00  0.00          C 
HETATM 1034  C   PTH A  24      -1.000   5.789   7.035  1.00  0.00          C 
HETATM 1035  C   PTH A  24      -1.014   5.797   7.034  1.00  0.00          C 
HETATM 1036  C   PTH A  24      -1.024   5.802   7.034  1.00  0.00          C 
TER
HETATM 1037  C   PTH A  25       7.000   5.508  11.189  1.00  0.00          C 
HETATM 1038  C   PTH A  25       7.003   5.500  11.202  1.00  0.00          C 
HETATM 1039  C   PTH A  25       7.007   5.492  11.216  1.00  0.00          C 
HETATM 1040  C   PTH A  25       7.010   5.484  11.229  1.00  0.00          C 
HETATM 1041  C   PTH A  25       7.014   5.477  11.243  1.00  0.00          C 
HETATM 1042  C   PTH A  25       7.017   5.469  11.256  1.00  0.00          C 
HETATM 1043  C   PTH A  25       7.021   5.461  11.270  1.00  0.00          C 
HETATM 1044  C   PTH A  25       7.024   5.454  11.283  1.00  0.00          C 
HETATM 1045  C   PTH A  25       7.027   5.446  11.297  1.00  0.00          C 
HETATM 1046  C   PTH A  25       7.031   5.438  11.310  1.00  0.00          C 
HETATM 1047  C   PTH A  25       7.034   5.431  11.324  1.00  0.00          C 
HETATM 1048  C   PTH A  25       7.037   5.423  11.337  1.00  0.00          C 
HETATM 1049  C   PTH A  25       7.041   5.415  11.351  1.00  0.00          C 
HETATM 1050  C   PTH A  25       7.044   5.408  11.364  1.00  0.00          C 
HETATM 1051  C   PTH A  25       7.047   5.400  11.378  1.00  0.00          C 
HETATM 1052  C   PTH A  25       7.050   5.392  11.391  1.00  0.00          C 
HETATM 1053  C   PTH A  25       7.054   5.385  11.405  1.00  0.00          C 
HETATM 1054  C   PTH A  25       7.057   5.377  11.418  1.00  0.00          C 
HETATM 1055  C   PTH A  25       7.060   5.369  11.432  1.00  0.00          C 
HETATM 1056  C   PTH A  25       7.063   5.362  11.445  1.00  0.00          C 
HETATM 1057  C   PTH A  25       7.067   5.354  11.459  1.00  0.00          C 
HETATM 1058  C   PTH A  25       7.070   5.347  11.472  1.00  0.00          C 
HETATM 1059  C   PTH A  25       7.073   5.339  11.486  1.00  0.00          C 
HETATM 1060  C   PTH A  25       7.076   5.331  11.499  1.00  0.00          C 
HETATM 1061  C   PTH A  25       7.079   5.324  11.513  1.00  0.00          C 
HETATM 1062  C   PTH A  25       7.083   5.316  11.527  1.00  0.00          C 
HETATM 1063  C   PTH A  25       7.086   5.309  11.540  1.00  0.00          C 
HETATM 1064  C   PTH A  25       7.089   5.301  11.554  1.00  0.00          C 
HETATM 1065  C   PTH A  25       7.092   5.293  11.567  1.00  0.00          C 
HETATM 1066  C   PTH A  25       7.095   5.286  11.581  1.00  0.00          C 
HETATM 1067  C   PTH A  25       7.098   5.278  11.594  1.00  0.00          C 
HETATM 1068  C   PTH A  25       7.101   5.270  11.608  1.00  0.00          C 
HETATM 1069  C   PTH A  25       7.105   5.263  11.622  1.00  0.00          C 
HETATM 1070  C   PTH A  25       7.108   5.255  11.635  1.00  0.00          C 
HETATM 1071  C   PTH A  25       7.111   5.248  11.649  1.00  0.00          C 
HETATM 1072  C   PTH A  25       7.114   5.240  11.662  1.00  0.00          C 
HETATM 1073  C   PTH A  25       7.117   5.232  11.676  1.00  0.00          C 
HETATM 1074  C   PTH A  25       7.120   5.225  11.690  1.00  0.00          C 
HETATM 1075  C   PTH A  25       7.124   5.217  11.703  1.00  0.00          C 
HETATM 1076  C   PTH A  25       7.127   5.210  11.717  1.00  0.00          C 
HETATM 1077  C   PTH A  25       7.130   5.202  11.730  1.00  0.00          C 
HETATM 1078  C   PTH A  25       7.134   5.194  11.744  1.00  0.00          C 
HETATM 1079  C   PTH A  25       7.137   5.187  11.757  1.00  0.00          C 
HETATM 1080  C   PTH A  25       7.140   5.179  11.771  1.00  0.00          C 
HETATM 1081  C   PTH A  25       7.143   5.172  11.784  1.00  0.00          C 
HETATM 1082  C   PTH A  25       7.146   5.164  11.798  1.00  0.00          C 
HETATM 1083  C   PTH A  25       7.149   5.156  11.812  1.00  0.00          C 
HETATM 1084  C   PTH A  25       7.152   5.149  11.825  1.00  0.00          C 
HETATM 1085  C   PTH A  25       7.155   5.141  11.839  1.00  0.00          C 
HETATM 1086  C   PTH A  25       7.158   5.134  11.852  1.00  0.00          C 
HETATM 1087  C   PTH A  25       7.161   5.126  11.866  1.00  0.00          C 
HETATM 1088  C   PTH A  25       7.164   5.118  11.880  1.00  0.00          C 
HETATM 1089  C   PTH A  25       7.167   5.111  11.893  1.00  0.00          C 
HETATM 1090  C   PTH A  25       7.169   5.103  11.907  1.00  0.00          C 
HETATM 1091  C   PTH A  25       7.172   5.096  11.921  1.00  0.00          C 
HETATM 1092  C   PTH A  25       7.175   5.088  11.934  1.00  0.00          C 
HETATM 1093  C   PTH A  25       7.178   5.081  11.948  1.00  0.00          C 
HETATM 1094  C   PTH A  25       7.181   5.070  11.967  1.00  0.00          C 
TER
HETATM 1095  C   PTH A  26       7.000   5.508  11.189  1.00  0.00          C 
HETATM 1096  C   PTH A  26       6.997   5.515  11.175  1.00  0.00          C 
HETATM 1097  C   PTH A  26       6.993   5.523  11.162  1.00  0.00          C 
HETATM 1098  C   PTH A  26       6.989   5.531  11.149  1.00  0.00          C 
HETATM 1099  C   PTH A  26       6.986   5.538  11.135  1.00  0.00          C 
HETATM 1100  C   PTH A  26       6.982   5.546  11.122  1.00  0.00          C 
HETATM 1101  C   PTH A  26       6.979   5.554  11.109  1.00  0.00          C 
HETATM 1102  C   PTH A  26       6.975   5.562  11.095  1.00  0.00          C 
HETATM 1103  C   PTH A  26       6.971   5.569  11.082  1.00  0.00          C 
HETATM 1104  C   PTH A  26       6.967   5.577  11.069  1.00  0.00          C 
HETATM 1105  C   PTH A  26       6.963   5.585  11.055  1.00  0.00          C 
HETATM 1106  C   PTH A  26       6.959   5.593  11.042  1.00  0.00          C 
HETATM 1107  C   PTH A  26       6.955   5.601  11.029  1.00  0.00          C 
HETATM 1108  C   PTH A  26       6.951   5.608  11.016  1.00  0.00          C 
HETATM 1109  C   PTH A  26       6.947   5.616  11.002  1.00  0.00          C 
HETATM 1110  C   PTH A  26       6.943   5.624  10.989  1.00  0.00          C 
HETATM 1111  C   PTH A  26       6.939   5.632  10.976  1.00  0.00          C 
HETATM 1112  C   PTH A  26       6.935   5.639  10.963  1.00  0.00          C 
HETATM 1113  C   PTH A  26       6.930   5.647  10.950  1.00  0.00          C 
HETATM 1114  C   PTH A  26       6.926   5.655  10.936  1.00  0.00          C 
HETATM 1115  C   PTH A  26       6.922   5.663  10.923  1.00  0.00          C 
HETATM 1116  C   PTH A  26       6.918   5.670  10.910  1.00  0.00          C 
HETATM 1117  C   PTH A  26       6.914   5.678  10.897  1.00  0.00          C 
HETATM 1118  C   PTH A  26       6.910   5.686  10.883  1.00  0.00          C 
HETATM 1119  C   PTH A  26       6.906   5.694  10.870  1.00  0.00          C 
HETATM 1120  C   PTH A  26       6.901   5.702  10.857  1.00  0.00          C 
HETATM 1121  C   PTH A  26       6.897   5.709  10.844  1.00  0.00          C 
HETATM 1122  C   PTH A  26       6.893   5.717  10.831  1.00  0.00          C 
HETATM 1123  C   PTH A  26       6.889   5.725  10.817  1.00  0.00          C 
HETATM 1124  C   PTH A  26       6.885   5.733  10.804  1.00  0.00          C 
HETATM 1125  C   PTH A  26       6.881   5.740  10.791  1.00  0.00          C 
HETATM 1126  C   PTH A  26       6.876   5.748  10.778  1.00  0.00          C 
HETATM 1127  C   PTH A  26       6.870   5.760  10.757  1.00  0.00          C 
TER
HETATM 1128  C   PTH A  27       2.905   4.879   6.897  1.00  0.00          C 
HETATM 1129  C   PTH A  27       2.895   4.877   6.885  1.00  0.00          C 
HETATM 1130  C   PTH A  27       2.886   4.874   6.872  1.00  0.00          C 
HETATM 1131  C   PTH A  27       2.876   4.872   6.860  1.00  0.00          C 
HETATM 1132  C   PTH A  27       2.867   4.869   6.847  1.00  0.00          C 
HETATM 1133  C   PTH A  27       2.858   4.866   6.835  1.00  0.00          C 
HETATM 1134  C   PTH A  27       2.848   4.864   6.822  1.00  0.00          C 
HETATM 1135  C   PTH A  27       2.839   4.861   6.810  1.00  0.00          C 
HETATM 1136  C   PTH A  27       2.829   4.858   6.797  1.00  0.00          C 
HETATM 1137  C   PTH A  27       2.820   4.856   6.785  1.00  0.00          C 
HETATM 1138  C   PTH A  27       2.810   4.853   6.772  1.00  0.00          C 
HETATM 1139  C   PTH A  27       2.801   4.851   6.760  1.00  0.00          C 
HETATM 1140  C   PTH A  27       2.791   4.848   6.747  1.00  0.00          C 
HETATM 1141  C   PTH A  27       2.782   4.845   6.735  1.00  0.00          C 
HETATM 1142  C   PTH A  27       2.772   4.843   6.723  1.00  0.00          C 
HETATM 1143  C   PTH A  27       2.763   4.840   6.710  1.00  0.00          C 
HETATM 1144  C   PTH A  27       2.753   4.837   6.698  1.00  0.00          C 
HETATM 1145  C   PTH A  27       2.744   4.835   6.685  1.00  0.00          C 
HETATM 1146  C   PTH A  27       2.734   4.832   6.673  1.00  0.00          C 
HETATM 1147  C   PTH A  27       2.724   4.829   6.661  1.00  0.00          C 
HETATM 1148  C   PTH A  27       2.715   4.826   6.648  1.00  0.00          C 
HETATM 1149  C   PTH A  27       2.705   4.824   6.636  1.00  0.00          C 
HETATM 1150  C   PTH A  27       2.696   4.821   6.624  1.00  0.00          C 
HETATM 1151  C   PTH A  27       2.686   4.818   6.611  1.00  0.00          C 
HETATM 1152  C   PTH A  27       2.677   4.815   6.599  1.00  0.00          C 
HETATM 1153  C   PTH A  27       2.667   4.813   6.586  1.00  0.00          C 
HETATM 1154  C   PTH A  27       2.658   4.810   6.574  1.00  0.00          C 
HETATM 1155  C   PTH A  27       2.649   4.807   6.561  1.00  0.00          C 
HETATM 1156  C   PTH A  27       2.640   4.804   6.549  1.00  0.00          C 
HETATM 1157  C   PTH A  27       2.630   4.801   6.536  1.00  0.00          C 
HETATM 1158  C   PTH A  27       2.621   4.799   6.523  1.00  0.00          C 
HETATM 1159  C   PTH A  27       2.612   4.796   6.511  1.00  0.00          C 
HETATM 1160  C   PTH A  27       2.603   4.793   6.498  1.00  0.00          C 
HETATM 1161  C   PTH A  27       2.594   4.791   6.485  1.00  0.00          C 
HETATM 1162  C   PTH A  27       2.585   4.788   6.472  1.00  0.00          C 
HETATM 1163  C   PTH A  27       2.576   4.785   6.460  1.00  0.00          C 
HETATM 1164  C   PTH A  27       2.566   4.782   6.447  1.00  0.00          C 
HETATM 1165  C   PTH A  27       2.557   4.780   6.434  1.00  0.00          C 
HETATM 1166  C   PTH A  27       2.548   4.777   6.421  1.00  0.00          C 
HETATM 1167  C   PTH A  27       2.539   4.774   6.409  1.00  0.00          C 
HETATM 1168  C   PTH A  27       2.530   4.772   6.396  1.00  0.00          C 
HETATM 1169  C   PTH A  27       2.521   4.769   6.383  1.00  0.00          C 
HETATM 1170  C   PTH A  27       2.512   4.766   6.370  1.00  0.00          C 
HETATM 1171  C   PTH A  27       2.503   4.763   6.358  1.00  0.00          C 
HETATM 1172  C   PTH A  27       2.494   4.761   6.345  1.00  0.00          C 
HETATM 1173  C   PTH A  27       2.485   4.758   6.332  1.00  0.00          C 
HETATM 1174  C   PTH A  27       2.476   4.755   6.319  1.00  0.00          C 
HETATM 1175  C   PTH A  27       2.467   4.753   6.306  1.00  0.00          C 
HETATM 1176  C   PTH A  27       2.461   4.751   6.298  1.00  0.00          C 
TER
HETATM 1177  C   PTH A  28       2.905   4.879   6.897  1.00  0.00          C 
HETATM 1178  C   PTH A  28       2.914   4.882   6.910  1.00  0.00          C 
HETATM 1179  C   PTH A  28       2.924   4.884   6.922  1.00  0.00          C 
HETATM 1180  C   PTH A  28       2.933   4.887   6.935  1.00  0.00          C 
HETATM 1181  C   PTH A  28       2.942   4.890   6.947  1.00  0.00          C 
HETATM 1182  C   PTH A  28       2.952   4.892   6.960  1.00  0.00          C 
HETATM 1183  C   PTH A  28       2.961   4.895   6.972  1.00  0.00          C 
HETATM 1184  C   PTH A  28       2.971   4.897   6.985  1.00  0.00          C 
HETATM 1185  C   PTH A  28       2.980   4.900   6.997  1.00  0.00          C 
HETATM 1186  C   PTH A  28       2.989   4.902   7.010  1.00  0.00          C 
HETATM 1187  C   PTH A  28       2.999   4.905   7.023  1.00  0.00          C 
HETATM 1188  C   PTH A  28       3.008   4.907   7.035  1.00  0.00          C 
HETATM 1189  C   PTH A  28       3.018   4.910   7.048  1.00  0.00          C 
HETATM 1190  C   PTH A  28       3.027   4.912   7.060  1.00  0.00          C 
HETATM 1191  C   PTH A  28       3.036   4.915   7.073  1.00  0.00          C 
HETATM 1192  C   PTH A  28       3.046   4.917   7.085  1.00  0.00          C 
HETATM 1193  C   PTH A  28       3.055   4.919   7.098  1.00  0.00          C 
HETATM 1194  C   PTH A  28       3.065   4.922   7.110  1.00  0.00          C 
HETATM 1195  C   PTH A  28       3.074   4.924   7.123  1.00  0.00          C 
HETATM 1196  C   PTH A  28       3.083   4.926   7.136  1.00  0.00          C 
HETATM 1197  C   PTH A  28       3.093   4.929   7.148  1.00  0.00          C 
HETATM 1198  C   PTH A  28       3.102   4.931   7.161  1.00  0.00          C 
HETATM 1199  C   PTH A  28       3.112   4.933   7.173  1.00  0.00          C 
HETATM 1200  C   PTH A  28       3.121   4.936   7.186  1.00  0.00          C 
HETATM 1201  C   PTH A  28       3.130   4.938   7.199  1.00  0.00          C 
HETATM 1202  C   PTH A  28       3.140   4.941   7.211  1.00  0.00          C 
HETATM 1203  C   PTH A  28       3.149   4.943   7.224  1.00  0.00          C 
HETATM 1204  C   PTH A  28       3.158   4.946   7.236  1.00  0.00          C 
HETATM 1205  C   PTH A  28       3.168   4.948   7.249  1.00  0.00          C 
HETATM 1206  C   PTH A  28       3.177   4.951   7.261  1.00  0.00          C 
HETATM 1207  C   PTH A  28       3.186   4.954   7.274  1.00  0.00          C 
HETATM 1208  C   PTH A  28       3.196   4.957   7.287  1.00  0.00          C 
HETATM 1209  C   PTH A  28       3.205   4.960   7.299  1.00  0.00          C 
HETATM 1210  C   PTH A  28       3.214   4.962   7.312  1.00  0.00          C 
HETATM 1211  C   PTH A  28       3.224   4.965   7.324  1.00  0.00          C 
HETATM 1212  C   PTH A  28       3.233   4.968   7.337  1.00  0.00          C 
HETATM 1213  C   PTH A  28       3.242   4.971   7.349  1.00  0.00          C 
HETATM 1214  C   PTH A  28       3.252   4.974   7.362  1.00  0.00          C 
HETATM 1215  C   PTH A  28       3.261   4.977   7.374  1.00  0.00          C 
HETATM 1216  C   PTH A  28       3.270   4.980   7.387  1.00  0.00          C 
HETATM 1217  C   PTH A  28       3.279   4.983   7.399  1.00  0.00          C 
HETATM 1218  C   PTH A  28       3.289   4.986   7.412  1.00  0.00          C 
HETATM 1219  C   PTH A  28       3.298   4.990   7.424  1.00  0.00          C 
HETATM 1220  C   PTH A  28       3.307   4.993   7.437  1.00  0.00          C 
HETATM 1221  C   PTH A  28       3.317   4.996   7.449  1.00  0.00          C 
HETATM 1222  C   PTH A  28       3.326   4.999   7.462  1.00  0.00          C 
HETATM 1223  C   PTH A  28       3.335   5.002   7.474  1.00  0.00          C 
HETATM 1224  C   PTH A  28       3.344   5.005   7.487  1.00  0.00          C 
HETATM 1225  C   PTH A  28       3.355   5.008   7.500  1.00  0.00          C 
TER
HETATM 1226  C   PTH A  29       6.947   5.312  10.138  1.00  0.00          C 
HETATM 1227  C   PTH A  29       6.949   5.303  10.125  1.00  0.00          C 
HETATM 1228  C   PTH A  29       6.950   5.294  10.112  1.00  0.00          C 
HETATM 1229  C   PTH A  29       6.951   5.285  10.099  1.00  0.00          C 
HETATM 1230  C   PTH A  29       6.953   5.276  10.087  1.00  0.00          C 
HETATM 1231  C   PTH A  29       6.954   5.266  10.074  1.00  0.00          C 
HETATM 1232  C   PTH A  29       6.956   5.257  10.061  1.00  0.00          C 
HETATM 1233  C   PTH A  29       6.957   5.248  10.048  1.00  0.00          C 
HETATM 1234  C   PTH A  29       6.958   5.239  10.035  1.00  0.00          C 
HETATM 1235  C   PTH A  29       6.960   5.230  10.022  1.00  0.00          C 
HETATM 1236  C   PTH A  29       6.961   5.220  10.010  1.00  0.00          C 
HETATM 1237  C   PTH A  29       6.963   5.211   9.997  1.00  0.00          C 
HETATM 1238  C   PTH A  29       6.964   5.202   9.984  1.00  0.00          C 
HETATM 1239  C   PTH A  29       6.965   5.193   9.971  1.00  0.00          C 
HETATM 1240  C   PTH A  29       6.967   5.183   9.958  1.00  0.00          C 
HETATM 1241  C   PTH A  29       6.968   5.174   9.945  1.00  0.00          C 
HETATM 1242  C   PTH A  29       6.969   5.165   9.933  1.00  0.00          C 
HETATM 1243  C   PTH A  29       6.971   5.156   9.920  1.00  0.00          C 
HETATM 1244  C   PTH A  29       6.972   5.146   9.907  1.00  0.00          C 
HETATM 1245  C   PTH A  29       6.973   5.137   9.894  1.00  0.00          C 
HETATM 1246  C   PTH A  29       6.975   5.128   9.881  1.00  0.00          C 
HETATM 1247  C   PTH A  29       6.976   5.118   9.869  1.00  0.00          C 
HETATM 1248  C   PTH A  29       6.977   5.109   9.856  1.00  0.00          C 
HETATM 1249  C   PTH A  29       6.979   5.100   9.843  1.00  0.00          C 
HETATM 1250  C   PTH A  29       6.980   5.090   9.830  1.00  0.00          C 
HETATM 1251  C   PTH A  29       6.982   5.081   9.817  1.00  0.00          C 
HETATM 1252  C   PTH A  29       6.983   5.072   9.805  1.00  0.00          C 
HETATM 1253  C   PTH A  29       6.985   5.063   9.792  1.00  0.00          C 
HETATM 1254  C   PTH A  29       6.987   5.053   9.779  1.00  0.00          C 
HETATM 1255  C   PTH A  29       6.989   5.044   9.766  1.00  0.00          C 
HETATM 1256  C   PTH A  29       6.990   5.035   9.753  1.00  0.00          C 
HETATM 1257  C   PTH A  29       6.992   5.026   9.740  1.00  0.00          C 
HETATM 1258  C   PTH A  29       6.994   5.017   9.727  1.00  0.00          C 
HETATM 1259  C   PTH A  29       6.996   5.008   9.715  1.00  0.00          C 
HETATM 1260  C   PTH A  29       6.998   4.999   9.702  1.00  0.00          C 
HETATM 1261  C   PTH A  29       7.000   4.990   9.689  1.00  0.00          C 
HETATM 1262  C   PTH A  29       7.002   4.981   9.676  1.00  0.00          C 
HETATM 1263  C   PTH A  29       7.004   4.972   9.663  1.00  0.00          C 
HETATM 1264  C   PTH A  29       7.006   4.963   9.650  1.00  0.00          C 
HETATM 1265  C   PTH A  29       7.008   4.954   9.637  1.00  0.00          C 
HETATM 1266  C   PTH A  29       7.010   4.945   9.624  1.00  0.00          C 
HETATM 1267  C   PTH A  29       7.012   4.936   9.611  1.00  0.00          C 
HETATM 1268  C   PTH A  29       7.014   4.927   9.598  1.00  0.00          C 
HETATM 1269  C   PTH A  29       7.016   4.918   9.585  1.00  0.00          C 
HETATM 1270  C   PTH A  29       7.019   4.909   9.572  1.00  0.00          C 
HETATM 1271  C   PTH A  29       7.021   4.900   9.560  1.00  0.00          C 
HETATM 1272  C   PTH A  29       7.023   4.891   9.547  1.00  0.00          C 
HETATM 1273  C   PTH A  29       7.025   4.882   9.534  1.00  0.00          C 
HETATM 1274  C   PTH A  29       7.026   4.876   9.525  1.00  0.00          C 
TER
HETATM 1275  C   PTH A  30       6.947   5.312  10.138  1.00  0.00          C 
HETATM 1276  C   PTH A  30       6.946   5.322  10.151  1.00  0.00          C 
HETATM 1277  C   PTH A  30       6.944   5.331  10.164  1.00  0.00          C 
HETATM 1278  C   PTH A  30       6.943   5.340  10.177  1.00  0.00          C 
HETATM 1279  C   PTH A  30       6.942   5.349  10.190  1.00  0.00          C 
HETATM 1280  C   PTH A  30       6.940   5.358  10.203  1.00  0.00          C 
HETATM 1281  C   PTH A  30       6.939   5.367  10.215  1.00  0.00          C 
HETATM 1282  C   PTH A  30       6.937   5.377  10.228  1.00  0.00          C 
HETATM 1283  C   PTH A  30       6.936   5.386  10.241  1.00  0.00          C 
HETATM 1284  C   PTH A  30       6.935   5.395  10.254  1.00  0.00          C 
HETATM 1285  C   PTH A  30       6.933   5.404  10.267  1.00  0.00          C 
HETATM 1286  C   PTH A  30       6.932   5.413  10.280  1.00  0.00          C 
HETATM 1287  C   PTH A  30       6.930   5.422  10.293  1.00  0.00          C 
HETATM 1288  C   PTH A  30       6.929   5.431  10.306  1.00  0.00          C 
HETATM 1289  C   PTH A  30       6.928   5.440  10.319  1.00  0.00          C 
HETATM 1290  C   PTH A  30       6.926   5.449  10.332  1.00  0.00          C 
HETATM 1291  C   PTH A  30       6.925   5.458  10.345  1.00  0.00          C 
HETATM 1292  C   PTH A  30       6.923   5.467  10.358  1.00  0.00          C 
HETATM 1293  C   PTH A  30       6.922   5.476  10.371  1.00  0.00          C 
HETATM 1294  C   PTH A  30       6.921   5.485  10.384  1.00  0.00          C 
HETATM 1295  C   PTH A  30       6.919   5.494  10.397  1.00  0.00          C 
HETATM 1296  C   PTH A  30       6.918   5.503  10.410  1.00  0.00          C 
HETATM 1297  C   PTH A  30       6.917   5.512  10.423  1.00  0.00          C 
HETATM 1298  C   PTH A  30       6.915   5.521  10.436  1.00  0.00          C 
HETATM 1299  C   PTH A  30       6.914   5.530  10.449  1.00  0.00          C 
HETATM 1300  C   PTH A  30       6.912   5.540  10.462  1.00  0.00          C 
HETATM 1301  C   PTH A  30       6.911   5.549  10.475  1.00  0.00          C 
HETATM 1302  C   PTH A  30       6.909   5.558  10.487  1.00  0.00          C 
HETATM 1303  C   PTH A  30       6.908   5.567  10.500  1.00  0.00          C 
HETATM 1304  C   PTH A  30       6.906   5.576  10.513  1.00  0.00          C 
HETATM 1305  C   PTH A  30       6.904   5.586  10.526  1.00  0.00          C 
HETATM 1306  C   PTH A  30       6.902   5.595  10.538  1.00  0.00          C 
HETATM 1307  C   PTH A  30       6.901   5.604  10.551  1.00  0.00          C 
HETATM 1308  C   PTH A  30       6.899   5.614  10.564  1.00  0.00          C 
HETATM 1309  C   PTH A  30       6.897   5.623  10.576  1.00  0.00          C 
HETATM 1310  C   PTH A  30       6.895   5.633  10.589  1.00  0.00          C 
HETATM 1311  C   PTH A  30       6.893   5.642  10.602  1.00  0.00          C 
HETATM 1312  C   PTH A  30       6.891   5.652  10.614  1.00  0.00          C 
HETATM 1313  C   PTH A  30       6.890   5.661  10.627  1.00  0.00          C 
HETATM 1314  C   PTH A  30       6.888   5.671  10.639  1.00  0.00          C 
HETATM 1315  C   PTH A  30       6.886   5.680  10.652  1.00  0.00          C 
HETATM 1316  C   PTH A  30       6.884   5.690  10.665  1.00  0.00          C 
HETATM 1317  C   PTH A  30       6.882   5.699  10.677  1.00  0.00          C 
HETATM 1318  C   PTH A  30       6.880   5.709  10.690  1.00  0.00          C 
HETATM 1319  C   PTH A  30       6.878   5.718  10.702  1.00  0.00          C 
HETATM 1320  C   PTH A  30       6.876   5.728  10.715  1.00  0.00          C 
HETATM 1321  C   PTH A  30       6.874   5.738  10.727  1.00  0.00          C 
HETATM 1322  C   PTH A  30       6.872   5.747  10.740  1.00  0.00          C 
HETATM 1323  C   PTH A  30       6.870   5.760  10.757  1.00  0.00          C 
TER
HETATM 1324  C   PTH A  31      -1.461   5.716   7.664  1.00  0.00          C 
HETATM 1325  C   PTH A  31      -1.470   5.714   7.677  1.00  0.00          C 
HETATM 1326  C   PTH A  31      -1.479   5.712   7.690  1.00  0.00          C 
HETATM 1327  C   PTH A  31      -1.488   5.710   7.703  1.00  0.00          C 
HETATM 1328  C   PTH A  31      -1.497   5.707   7.716  1.00  0.00          C 
HETATM 1329  C   PTH A  31      -1.506   5.705   7.729  1.00  0.00          C 
HETATM 1330  C   PTH A  31      -1.515   5.703   7.742  1.00  0.00          C 
HETATM 1331  C   PTH A  31      -1.524   5.701   7.755  1.00  0.00          C 
HETATM 1332  C   PTH A  31      -1.533   5.699   7.768  1.00  0.00          C 
HETATM 1333  C   PTH A  31      -1.542   5.697   7.781  1.00  0.00          C 
HETATM 1334  C   PTH A  31      -1.551   5.695   7.794  1.00  0.00          C 
HETATM 1335  C   PTH A  31      -1.558   5.693   7.805  1.00  0.00          C 
TER
HETATM 1336  C   PTH A  32      -1.461   5.716   7.664  1.00  0.00          C 
HETATM 1337  C   PTH A  32      -1.452   5.718   7.651  1.00  0.00          C 
HETATM 1338  C   PTH A  32      -1.443   5.720   7.638  1.00  0.00          C 
HETATM 1339  C   PTH A  32      -1.434   5.722   7.626  1.00  0.00          C 
HETATM 1340  C   PTH A  32      -1.425   5.724   7.613  1.00  0.00          C 
HETATM 1341  C   PTH A  32      -1.416   5.726   7.600  1.00  0.00          C 
HETATM 1342  C   PTH A  32      -1.407   5.728   7.587  1.00  0.00          C 
HETATM 1343  C   PTH A  32      -1.398   5.730   7.574  1.00  0.00          C 
HETATM 1344  C   PTH A  32      -1.389   5.732   7.561  1.00  0.00          C 
HETATM 1345  C   PTH A  32      -1.380   5.734   7.548  1.00  0.00          C 
HETATM 1346  C   PTH A  32      -1.371   5.736   7.535  1.00  0.00          C 
HETATM 1347  C   PTH A  32      -1.362   5.737   7.522  1.00  0.00          C 
HETATM 1348  C   PTH A  32      -1.353   5.739   7.509  1.00  0.00          C 
HETATM 1349  C   PTH A  32      -1.344   5.741   7.496  1.00  0.00          C 
HETATM 1350  C   PTH A  32      -1.335   5.743   7.483  1.00  0.00          C 
HETATM 1351  C   PTH A  32      -1.326   5.745   7.470  1.00  0.00          C 
HETATM 1352  C   PTH A  32      -1.317   5.747   7.457  1.00  0.00          C 
HETATM 1353  C   PTH A  32      -1.308   5.749   7.444  1.00  0.00          C 
HETATM 1354  C   PTH A  32      -1.299   5.751   7.431  1.00  0.00          C 
HETATM 1355  C   PTH A  32      -1.290   5.752   7.419  1.00  0.00          C 
HETATM 1356  C   PTH A  32      -1.281   5.754   7.406  1.00  0.00          C 
HETATM 1357  C   PTH A  32      -1.272   5.756   7.393  1.00  0.00          C 
HETATM 1358  C   PTH A  32      -1.263   5.758   7.380  1.00  0.00          C 
HETATM 1359  C   PTH A  32      -1.254   5.760   7.367  1.00  0.00          C 
HETATM 1360  C   PTH A  32      -1.245   5.762   7.354  1.00  0.00          C 
HETATM 1361  C   PTH A  32      -1.236   5.764   7.341  1.00  0.00          C 
HETATM 1362  C   PTH A  32      -1.227   5.765   7.328  1.00  0.00          C 
HETATM 1363  C   PTH A  32      -1.218   5.767   7.315  1.00  0.00          C 
HETATM 1364  C   PTH A  32      -1.209   5.769   7.302  1.00  0.00          C 
HETATM 1365  C   PTH A  32      -1.200   5.771   7.289  1.00  0.00          C 
HETATM 1366  C   PTH A  32      -1.191   5.773   7.276  1.00  0.00          C 
HETATM 1367  C   PTH A  32      -1.182   5.775   7.264  1.00  0.00          C 
HETATM 1368  C   PTH A  32      -1.173   5.777   7.251  1.00  0.00          C 
HETATM 1369  C   PTH A  32      -1.164   5.779   7.238  1.00  0.00          C 
HETATM 1370  C   PTH A  32      -1.155   5.781   7.225  1.00  0.00          C 
HETATM 1371  C   PTH A  32      -1.146   5.783   7.212  1.00  0.00          C 
HETATM 1372  C   PTH A  32      -1.137   5.785   7.199  1.00  0.00          C 
HETATM 1373  C   PTH A  32      -1.128   5.786   7.186  1.00  0.00          C 
HETATM 1374  C   PTH A  32      -1.119   5.788   7.173  1.00  0.00          C 
HETATM 1375  C   PTH A  32      -1.110   5.789   7.160  1.00  0.00          C 
HETATM 1376  C   PTH A  32      -1.101   5.791   7.147  1.00  0.00          C 
HETATM 1377  C   PTH A  32      -1.092   5.792   7.134  1.00  0.00          C 
HETATM 1378  C   PTH A  32      -1.083   5.794   7.120  1.00  0.00          C 
HETATM 1379  C   PTH A  32      -1.074   5.795   7.107  1.00  0.00          C 
HETATM 1380  C   PTH A  32      -1.065   5.796   7.094  1.00  0.00          C 
HETATM 1381  C   PTH A  32      -1.056   5.798   7.081  1.00  0.00          C 
HETATM 1382  C   PTH A  32      -1.048   5.799   7.068  1.00  0.00          C 
HETATM 1383  C   PTH A  32      -1.039   5.800   7.055  1.00  0.00          C 
HETATM 1384  C   PTH A  32      -1.024   5.802   7.034  1.00  0.00          C 
TER
HETATM 1385  C   PTH A  33       7.283   6.416  13.638  1.00  0.00          C 
HETATM 1386  C   PTH A  33       7.278   6.409  13.625  1.00  0.00          C 
HETATM 1387  C   PTH A  33       7.273   6.402  13.611  1.00  0.00          C 
HETATM 1388  C   PTH A  33       7.268   6.395  13.598  1.00  0.00          C 
HETATM 1389  C   PTH A  33       7.263   6.388  13.585  1.00  0.00          C 
HETATM 1390  C   PTH A  33       7.259   6.381  13.571  1.00  0.00          C 
HETATM 1391  C   PTH A  33       7.254   6.374  13.558  1.00  0.00          C 
HETATM 1392  C   PTH A  33       7.249   6.367  13.544  1.00  0.00          C 
HETATM 1393  C   PTH A  33       7.244   6.360  13.531  1.00  0.00          C 
HETATM 1394  C   PTH A  33       7.239   6.353  13.517  1.00  0.00          C 
HETATM 1395  C   PTH A  33       7.234   6.346  13.504  1.00  0.00          C 
HETATM 1396  C   PTH A  33       7.230   6.340  13.492  1.00  0.00          C 
TER
HETATM 1397  C   PTH A  34       7.283   6.416  13.638  1.00  0.00          C 
HETATM 1398  C   PTH A  34       7.287   6.423  13.652  1.00  0.00          C 
HETATM 1399  C   PTH A  34       7.292   6.429  13.665  1.00  0.00          C 
HETATM 1400  C   PTH A  34       7.297   6.436  13.679  1.00  0.00          C 
HETATM 1401  C   PTH A  34       7.302   6.443  13.692  1.00  0.00          C 
HETATM 1402  C   PTH A  34       7.307   6.450  13.706  1.00  0.00          C 
HETATM 1403  C   PTH A  34       7.311   6.457  13.719  1.00  0.00          C 
HETATM 1404  C   PTH A  34       7.316   6.463  13.733  1.00  0.00          C 
HETATM 1405  C   PTH A  34       7.321   6.470  13.747  1.00  0.00          C 
HETATM 1406  C   PTH A  34       7.326   6.477  13.760  1.00  0.00          C 
HETATM 1407  C   PTH A  34       7.330   6.484  13.774  1.00  0.00          C 
HETATM 1408  C   PTH A  34       7.335   6.490  13.787  1.00  0.00          C 
HETATM 1409  C   PTH A  34       7.340   6.497  13.801  1.00  0.00          C 
HETATM 1410  C   PTH A  34       7.345   6.504  13.814  1.00  0.00          C 
HETATM 1411  C   PTH A  34       7.350   6.510  13.828  1.00  0.00          C 
HETATM 1412  C   PTH A  34       7.354   6.517  13.842  1.00  0.00          C 
HETATM 1413  C   PTH A  34       7.359   6.524  13.855  1.00  0.00          C 
HETATM 1414  C   PTH A  34       7.364   6.530  13.869  1.00  0.00          C 
HETATM 1415  C   PTH A  34       7.369   6.537  13.882  1.00  0.00          C 
HETATM 1416  C   PTH A  34       7.374   6.544  13.896  1.00  0.00          C 
HETATM 1417  C   PTH A  34       7.378   6.550  13.909  1.00  0.00          C 
HETATM 1418  C   PTH A  34       7.383   6.557  13.923  1.00  0.00          C 
HETATM 1419  C   PTH A  34       7.388   6.564  13.937  1.00  0.00          C 
HETATM 1420  C   PTH A  34       7.393   6.570  13.950  1.00  0.00          C 
HETATM 1421  C   PTH A  34       7.398   6.577  13.964  1.00  0.00          C 
HETATM 1422  C   PTH A  34       7.402   6.584  13.977  1.00  0.00          C 
HETATM 1423  C   PTH A  34       7.407   6.590  13.991  1.00  0.00          C 
HETATM 1424  C   PTH A  34       7.412   6.597  14.005  1.00  0.00          C 
HETATM 1425  C   PTH A  34       7.417   6.604  14.018  1.00  0.00          C 
HETATM 1426  C   PTH A  34       7.422   6.611  14.032  1.00  0.00          C 
HETATM 1427  C   PTH A  34       7.427   6.617  14.045  1.00  0.00          C 
HETATM 1428  C   PTH A  34       7.431   6.624  14.059  1.00  0.00          C 
HETATM 1429  C   PTH A  34       7.436   6.631  14.072  1.00  0.00          C 
HETATM 1430  C   PTH A  34       7.441   6.638  14.086  1.00  0.00          C 
HETATM 1431  C   PTH A  34       7.446   6.644  14.099  1.00  0.00          C 
HETATM 1432  C   PTH A  34       7.451   6.651  14.113  1.00  0.00          C 
HETATM 1433  C   PTH A  34       7.455   6.658  14.127  1.00  0.00          C 
HETATM 1434  C   PTH A  34       7.460   6.664  14.140  1.00  0.00          C 
HETATM 1435  C   PTH A  34       7.465   6.670  14.154  1.00  0.00          C 
HETATM 1436  C   PTH A  34       7.470   6.677  14.168  1.00  0.00          C 
HETATM 1437  C   PTH A  34       7.474   6.683  14.182  1.00  0.00          C 
HETATM 1438  C   PTH A  34       7.479   6.689  14.196  1.00  0.00          C 
HETATM 1439  C   PTH A  34       7.483   6.695  14.209  1.00  0.00          C 
HETATM 1440  C   PTH A  34       7.488   6.701  14.223  1.00  0.00          C 
HETATM 1441  C   PTH A  34       7.493   6.707  14.237  1.00  0.00          C 
HETATM 1442  C   PTH A  34       7.497   6.713  14.251  1.00  0.00          C 
HETATM 1443  C   PTH A  34       7.502   6.719  14.265  1.00  0.00          C 
HETATM 1444  C   PTH A  34       7.506   6.725  14.279  1.00  0.00          C 
HETATM 1445  C   PTH A  34       7.511   6.731  14.293  1.00  0.00          C 
HETATM 1446  C   PTH A  34       7.517   6.740  14.312  1.00  0.00          C 
TER
HETATM 1447  C   PTH A  35       3.408   6.682  12.779  1.00  0.00          C 
HETATM 1448  C   PTH A  35       3.405   6.667  12.782  1.00  0.00          C 
HETATM 1449  C   PTH A  35       3.401   6.652  12.786  1.00  0.00          C 
HETATM 1450  C   PTH A  35       3.398   6.636  12.789  1.00  0.00          C 
HETATM 1451  C   PTH A  35       3.395   6.621  12.792  1.00  0.00          C 
HETATM 1452  C   PTH A  35       3.392   6.606  12.795  1.00  0.00          C 
HETATM 1453  C   PTH A  35       3.388   6.591  12.799  1.00  0.00          C 
HETATM 1454  C   PTH A  35       3.385   6.576  12.802  1.00  0.00          C 
HETATM 1455  C   PTH A  35       3.382   6.560  12.805  1.00  0.00          C 
HETATM 1456  C   PTH A  35       3.378   6.545  12.808  1.00  0.00          C 
HETATM 1457  C   PTH A  35       3.375   6.530  12.812  1.00  0.00          C 
HETATM 1458  C   PTH A  35       3.372   6.515  12.815  1.00  0.00          C 
HETATM 1459  C   PTH A  35       3.368   6.500  12.818  1.00  0.00          C 
HETATM 1460  C   PTH A  35       3.365   6.484  12.821  1.00  0.00          C 
HETATM 1461  C   PTH A  35       3.362   6.469  12.824  1.00  0.00          C 
HETATM 1462  C   PTH A  35       3.358   6.451  12.828  1.00  0.00          C 
TER
HETATM 1463  C   PTH A  36       3.408   6.682  12.779  1.00  0.00          C 
HETATM 1464  C   PTH A  36       3.411   6.697  12.776  1.00  0.00          C 
HETATM 1465  C   PTH A  36       3.414   6.712  12.773  1.00  0.00          C 
HETATM 1466  C   PTH A  36       3.418   6.727  12.770  1.00  0.00          C 
HETATM 1467  C   PTH A  36       3.421   6.743  12.766  1.00  0.00          C 
HETATM 1468  C   PTH A  36       3.424   6.758  12.763  1.00  0.00          C 
HETATM 1469  C   PTH A  36       3.427   6.773  12.760  1.00  0.00          C 
HETATM 1470  C   PTH A  36       3.431   6.788  12.757  1.00  0.00          C 
HETATM 1471  C   PTH A  36       3.434   6.803  12.753  1.00  0.00          C 
HETATM 1472  C   PTH A  36       3.437   6.819  12.750  1.00  0.00          C 
HETATM 1473  C   PTH A  36       3.440   6.834  12.747  1.00  0.00          C 
HETATM 1474  C   PTH A  36       3.443   6.849  12.744  1.00  0.00          C 
HETATM 1475  C   PTH A  36       3.447   6.864  12.740  1.00  0.00          C 
HETATM 1476  C   PTH A  36       3.450   6.879  12.737  1.00  0.00          C 
HETATM 1477  C   PTH A  36       3.453   6.895  12.734  1.00  0.00          C 
HETATM 1478  C   PTH A  36       3.456   6.910  12.731  1.00  0.00          C 
HETATM 1479  C   PTH A  36       3.460   6.925  12.727  1.00  0.00          C 
HETATM 1480  C   PTH A  36       3.463   6.940  12.724  1.00  0.00          C 
HETATM 1481  C   PTH A  36       3.466   6.955  12.721  1.00  0.00          C 
HETATM 1482  C   PTH A  36       3.469   6.971  12.717  1.00  0.00          C 
HETATM 1483  C   PTH A  36       3.472   6.986  12.714  1.00  0.00          C 
HETATM 1484  C   PTH A  36       3.476   7.001  12.711  1.00  0.00          C 
HETATM 1485  C   PTH A  36       3.479   7.016  12.707  1.00  0.00          C 
HETATM 1486  C   PTH A  36       3.482   7.031  12.704  1.00  0.00          C 
HETATM 1487  C   PTH A  36       3.485   7.047  12.701  1.00  0.00          C 
HETATM 1488  C   PTH A  36       3.489   7.062  12.697  1.00  0.00          C 
HETATM 1489  C   PTH A  36       3.492   7.077  12.694  1.00  0.00          C 
HETATM 1490  C   PTH A  36       3.495   7.092  12.691  1.00  0.00          C 
HETATM 1491  C   PTH A  36       3.498   7.107  12.688  1.00  0.00          C 
HETATM 1492  C   PTH A  36       3.502   7.123  12.684  1.00  0.00          C 
HETATM 1493  C   PTH A  36       3.505   7.138  12.681  1.00  0.00          C 
HETATM 1494  C   PTH A  36       3.508   7.153  12.678  1.00  0.00          C 
HETATM 1495  C   PTH A  36       3.512   7.168  12.675  1.00  0.00          C 
HETATM 1496  C   PTH A  36       3.515   7.183  12.672  1.00  0.00          C 
HETATM 1497  C   PTH A  36       3.518   7.199  12.669  1.00  0.00          C 
HETATM 1498  C   PTH A  36       3.521   7.214  12.666  1.00  0.00          C 
HETATM 1499  C   PTH A  36       3.525   7.229  12.663  1.00  0.00          C 
HETATM 1500  C   PTH A  36       3.528   7.244  12.660  1.00  0.00          C 
HETATM 1501  C   PTH A  36       3.531   7.260  12.657  1.00  0.00          C 
HETATM 1502  C   PTH A  36       3.535   7.275  12.654  1.00  0.00          C 
HETATM 1503  C   PTH A  36       3.538   7.290  12.651  1.00  0.00          C 
HETATM 1504  C   PTH A  36       3.541   7.305  12.648  1.00  0.00          C 
HETATM 1505  C   PTH A  36       3.544   7.321  12.645  1.00  0.00          C 
HETATM 1506  C   PTH A  36       3.548   7.336  12.642  1.00  0.00          C 
HETATM 1507  C   PTH A  36       3.551   7.351  12.639  1.00  0.00          C 
HETATM 1508  C   PTH A  36       3.554   7.366  12.636  1.00  0.00          C 
HETATM 1509  C   PTH A  36       3.557   7.382  12.634  1.00  0.00          C 
HETATM 1510  C   PTH A  36       3.561   7.397  12.631  1.00  0.00          C 
TER
HETATM 1511  C   PTH A  37       3.014   5.426   7.963  1.00  0.00          C 
HETATM 1512  C   PTH A  37       3.021   5.417   7.952  1.00  0.00          C 
HETATM 1513  C   PTH A  37       3.029   5.407   7.942  1.00  0.00          C 
HETATM 1514  C   PTH A  37       3.036   5.398   7.932  1.00  0.00          C 
HETATM 1515  C   PTH A  37       3.044   5.389   7.921  1.00  0.00          C 
HETATM 1516  C   PTH A  37       3.052   5.379   7.911  1.00  0.00          C 
HETATM 1517  C   PTH A  37       3.059   5.370   7.901  1.00  0.00          C 
HETATM 1518  C   PTH A  37       3.067   5.360   7.891  1.00  0.00          C 
HETATM 1519  C   PTH A  37       3.074   5.351   7.880  1.00  0.00          C 
HETATM 1520  C   PTH A  37       3.082   5.341   7.870  1.00  0.00          C 
HETATM 1521  C   PTH A  37       3.090   5.332   7.860  1.00  0.00          C 
HETATM 1522  C   PTH A  37       3.097   5.322   7.850  1.00  0.00          C 
HETATM 1523  C   PTH A  37       3.105   5.313   7.840  1.00  0.00          C 
HETATM 1524  C   PTH A  37       3.112   5.303   7.830  1.00  0.00          C 
HETATM 1525  C   PTH A  37       3.120   5.294   7.819  1.00  0.00          C 
HETATM 1526  C   PTH A  37       3.128   5.284   7.809  1.00  0.00          C 
HETATM 1527  C   PTH A  37       3.135   5.275   7.799  1.00  0.00          C 
HETATM 1528  C   PTH A  37       3.143   5.265   7.789  1.00  0.00          C 
HETATM 1529  C   PTH A  37       3.151   5.256   7.779  1.00  0.00          C 
HETATM 1530  C   PTH A  37       3.158   5.246   7.769  1.00  0.00          C 
HETATM 1531  C   PTH A  37       3.166   5.236   7.759  1.00  0.00          C 
HETATM 1532  C   PTH A  37       3.174   5.227   7.749  1.00  0.00          C 
HETATM 1533  C   PTH A  37       3.181   5.217   7.738  1.00  0.00          C 
HETATM 1534  C   PTH A  37       3.189   5.208   7.728  1.00  0.00          C 
HETATM 1535  C   PTH A  37       3.196   5.199   7.718  1.00  0.00          C 
HETATM 1536  C   PTH A  37       3.204   5.189   7.708  1.00  0.00          C 
HETATM 1537  C   PTH A  37       3.212   5.180   7.697  1.00  0.00          C 
HETATM 1538  C   PTH A  37       3.219   5.171   7.687  1.00  0.00          C 
HETATM 1539  C   PTH A  37       3.227   5.161   7.676  1.00  0.00          C 
HETATM 1540  C   PTH A  37       3.235   5.152   7.666  1.00  0.00          C 
HETATM 1541  C   PTH A  37       3.242   5.143   7.656  1.00  0.00          C 
HETATM 1542  C   PTH A  37       3.250   5.134   7.645  1.00  0.00          C 
HETATM 1543  C   PTH A  37       3.258   5.125   7.635  1.00  0.00          C 
HETATM 1544  C   PTH A  37       3.265   5.115   7.624  1.00  0.00          C 
HETATM 1545  C   PTH A  37       3.273   5.106   7.614  1.00  0.00          C 
HETATM 1546  C   PTH A  37       3.280   5.097   7.603  1.00  0.00          C 
HETATM 1547  C   PTH A  37       3.288   5.088   7.593  1.00  0.00          C 
HETATM 1548  C   PTH A  37       3.296   5.079   7.582  1.00  0.00          C 
HETATM 1549  C   PTH A  37       3.303   5.070   7.572  1.00  0.00          C 
HETATM 1550  C   PTH A  37       3.311   5.061   7.561  1.00  0.00          C 
HETATM 1551  C   PTH A  37       3.318   5.052   7.551  1.00  0.00          C 
HETATM 1552  C   PTH A  37       3.326   5.042   7.540  1.00  0.00          C 
HETATM 1553  C   PTH A  37       3.334   5.033   7.529  1.00  0.00          C 
HETATM 1554  C   PTH A  37       3.341   5.024   7.519  1.00  0.00          C 
HETATM 1555  C   PTH A  37       3.349   5.015   7.508  1.00  0.00          C 
HETATM 1556  C   PTH A  37       3.355   5.008   7.500  1.00  0.00          C 
TER
HETATM 1557  C   PTH A  38       3.014   5.426   7.963  1.00  0.00          C 
HETATM 1558  C   PTH A  38       3.006   5.436   7.973  1.00  0.00          C 
HETATM 1559  C   PTH A  38       2.998   5.445   7.983  1.00  0.00          C 
HETATM 1560  C   PTH A  38       2.991   5.455   7.993  1.00  0.00          C 
HETATM 1561  C   PTH A  38       2.983   5.464   8.004  1.00  0.00          C 
HETATM 1562  C   PTH A  38       2.976   5.473   8.014  1.00  0.00          C 
HETATM 1563  C   PTH A  38       2.968   5.483   8.024  1.00  0.00          C 
HETATM 1564  C   PTH A  38       2.960   5.492   8.035  1.00  0.00          C 
HETATM 1565  C   PTH A  38       2.953   5.502   8.045  1.00  0.00          C 
HETATM 1566  C   PTH A  38       2.945   5.511   8.055  1.00  0.00          C 
HETATM 1567  C   PTH A  38       2.938   5.520   8.065  1.00  0.00          C 
HETATM 1568  C   PTH A  38       2.930   5.530   8.076  1.00  0.00          C 
HETATM 1569  C   PTH A  38       2.922   5.539   8.086  1.00  0.00          C 
HETATM 1570  C   PTH A  38       2.915   5.549   8.096  1.00  0.00          C 
HETATM 1571  C   PTH A  38       2.907   5.558   8.107  1.00  0.00          C 
HETATM 1572  C   PTH A  38       2.900   5.567   8.117  1.00  0.00          C 
HETATM 1573  C   PTH A  38       2.892   5.577   8.127  1.00  0.00          C 
HETATM 1574  C   PTH A  38       2.884   5.586   8.138  1.00  0.00          C 
HETATM 1575  C   PTH A  38       2.877   5.596   8.148  1.00  0.00          C 
HETATM 1576  C   PTH A  38       2.869   5.605   8.158  1.00  0.00          C 
HETATM 1577  C   PTH A  38       2.862   5.614   8.168  1.00  0.00          C 
HETATM 1578  C   PTH A  38       2.854   5.624   8.179  1.00  0.00          C 
HETATM 1579  C   PTH A  38       2.847   5.633   8.189  1.00  0.00          C 
HETATM 1580  C   PTH A  38       2.837   5.645   8.202  1.00  0.00          C 
TER
HETATM 1581  C   PTH A  39       6.885   5.282   8.907  1.00  0.00          C 
HETATM 1582  C   PTH A  39       6.888   5.273   8.920  1.00  0.00          C 
HETATM 1583  C   PTH A  39       6.890   5.265   8.933  1.00  0.00          C 
HETATM 1584  C   PTH A  39       6.893   5.256   8.946  1.00  0.00          C 
HETATM 1585  C   PTH A  39       6.896   5.247   8.959  1.00  0.00          C 
HETATM 1586  C   PTH A  39       6.899   5.239   8.972  1.00  0.00          C 
HETATM 1587  C   PTH A  39       6.901   5.230   8.985  1.00  0.00          C 
HETATM 1588  C   PTH A  39       6.904   5.222   8.998  1.00  0.00          C 
HETATM 1589  C   PTH A  39       6.907   5.213   9.012  1.00  0.00          C 
HETATM 1590  C   PTH A  39       6.909   5.204   9.025  1.00  0.00          C 
HETATM 1591  C   PTH A  39       6.912   5.196   9.038  1.00  0.00          C 
HETATM 1592  C   PTH A  39       6.915   5.187   9.051  1.00  0.00          C 
HETATM 1593  C   PTH A  39       6.917   5.179   9.064  1.00  0.00          C 
HETATM 1594  C   PTH A  39       6.920   5.170   9.077  1.00  0.00          C 
HETATM 1595  C   PTH A  39       6.923   5.161   9.090  1.00  0.00          C 
HETATM 1596  C   PTH A  39       6.925   5.153   9.103  1.00  0.00          C 
HETATM 1597  C   PTH A  39       6.928   5.144   9.116  1.00  0.00          C 
HETATM 1598  C   PTH A  39       6.931   5.135   9.129  1.00  0.00          C 
HETATM 1599  C   PTH A  39       6.933   5.127   9.142  1.00  0.00          C 
HETATM 1600  C   PTH A  39       6.936   5.118   9.155  1.00  0.00          C 
HETATM 1601  C   PTH A  39       6.938   5.109   9.168  1.00  0.00          C 
HETATM 1602  C   PTH A  39       6.941   5.100   9.181  1.00  0.00          C 
HETATM 1603  C   PTH A  39       6.944   5.092   9.194  1.00  0.00          C 
HETATM 1604  C   PTH A  39       6.946   5.083   9.207  1.00  0.00          C 
HETATM 1605  C   PTH A  39       6.949   5.074   9.220  1.00  0.00          C 
HETATM 1606  C   PTH A  39       6.952   5.066   9.233  1.00  0.00          C 
HETATM 1607  C   PTH A  39       6.955   5.057   9.246  1.00  0.00          C 
HETATM 1608  C   PTH A  39       6.958   5.048   9.259  1.00  0.00          C 
HETATM 1609  C   PTH A  39       6.961   5.040   9.272  1.00  0.00          C 
HETATM 1610  C   PTH A  39       6.964   5.031   9.285  1.00  0.00          C 
HETATM 1611  C   PTH A  39       6.968   5.023   9.298  1.00  0.00          C 
HETATM 1612  C   PTH A  39       6.971   5.014   9.311  1.00  0.00          C 
HETATM 1613  C   PTH A  39       6.974   5.006   9.324  1.00  0.00          C 
HETATM 1614  C   PTH A  39       6.977   4.997   9.337  1.00  0.00          C 
HETATM 1615  C   PTH A  39       6.981   4.989   9.350  1.00  0.00          C 
HETATM 1616  C   PTH A  39       6.984   4.980   9.363  1.00  0.00          C 
HETATM 1617  C   PTH A  39       6.987   4.972   9.376  1.00  0.00          C 
HETATM 1618  C   PTH A  39       6.991   4.964   9.389  1.00  0.00          C 
HETATM 1619  C   PTH A  39       6.994   4.955   9.402  1.00  0.00          C 
HETATM 1620  C   PTH A  39       6.997   4.947   9.415  1.00  0.00          C 
HETATM 1621  C   PTH A  39       7.001   4.938   9.428  1.00  0.00          C 
HETATM 1622  C   PTH A  39       7.004   4.930   9.441  1.00  0.00          C 
HETATM 1623  C   PTH A  39       7.008   4.922   9.454  1.00  0.00          C 
HETATM 1624  C   PTH A  39       7.011   4.913   9.467  1.00  0.00          C 
HETATM 1625  C   PTH A  39       7.015   4.905   9.480  1.00  0.00          C 
HETATM 1626  C   PTH A  39       7.018   4.896   9.493  1.00  0.00          C 
HETATM 1627  C   PTH A  39       7.021   4.888   9.506  1.00  0.00          C 
HETATM 1628  C   PTH A  39       7.026   4.876   9.525  1.00  0.00          C 
TER
HETATM 1629  C   PTH A  40       6.885   5.282   8.907  1.00  0.00          C 
HETATM 1630  C   PTH A  40       6.882   5.290   8.894  1.00  0.00          C 
HETATM 1631  C   PTH A  40       6.879   5.299   8.881  1.00  0.00          C 
HETATM 1632  C   PTH A  40       6.877   5.308   8.868  1.00  0.00          C 
HETATM 1633  C   PTH A  40       6.874   5.316   8.855  1.00  0.00          C 
HETATM 1634  C   PTH A  40       6.871   5.325   8.842  1.00  0.00          C 
HETATM 1635  C   PTH A  40       6.868   5.333   8.829  1.00  0.00          C 
HETATM 1636  C   PTH A  40       6.866   5.342   8.815  1.00  0.00          C 
HETATM 1637  C   PTH A  40       6.863   5.350   8.802  1.00  0.00          C 
HETATM 1638  C   PTH A  40       6.860   5.359   8.789  1.00  0.00          C 
HETATM 1639  C   PTH A  40       6.857   5.368   8.776  1.00  0.00          C 
HETATM 1640  C   PTH A  40       6.855   5.376   8.763  1.00  0.00          C 
HETATM 1641  C   PTH A  40       6.852   5.385   8.750  1.00  0.00          C 
HETATM 1642  C   PTH A  40       6.849   5.393   8.737  1.00  0.00          C 
HETATM 1643  C   PTH A  40       6.846   5.402   8.724  1.00  0.00          C 
HETATM 1644  C   PTH A  40       6.844   5.411   8.711  1.00  0.00          C 
HETATM 1645  C   PTH A  40       6.841   5.419   8.698  1.00  0.00          C 
HETATM 1646  C   PTH A  40       6.838   5.428   8.685  1.00  0.00          C 
HETATM 1647  C   PTH A  40       6.835   5.437   8.672  1.00  0.00          C 
HETATM 1648  C   PTH A  40       6.832   5.445   8.659  1.00  0.00          C 
HETATM 1649  C   PTH A  40       6.829   5.454   8.646  1.00  0.00          C 
HETATM 1650  C   PTH A  40       6.827   5.463   8.633  1.00  0.00          C 
HETATM 1651  C   PTH A  40       6.824   5.472   8.620  1.00  0.00          C 
HETATM 1652  C   PTH A  40       6.821   5.480   8.607  1.00  0.00          C 
HETATM 1653  C   PTH A  40       6.818   5.489   8.594  1.00  0.00          C 
HETATM 1654  C   PTH A  40       6.815   5.497   8.581  1.00  0.00          C 
HETATM 1655  C   PTH A  40       6.813   5.506   8.568  1.00  0.00          C 
HETATM 1656  C   PTH A  40       6.810   5.514   8.555  1.00  0.00          C 
HETATM 1657  C   PTH A  40       6.807   5.522   8.541  1.00  0.00          C 
HETATM 1658  C   PTH A  40       6.805   5.531   8.528  1.00  0.00          C 
HETATM 1659  C   PTH A  40       6.802   5.539   8.515  1.00  0.00          C 
HETATM 1660  C   PTH A  40       6.799   5.547   8.501  1.00  0.00          C 
HETATM 1661  C   PTH A  40       6.797   5.555   8.488  1.00  0.00          C 
HETATM 1662  C   PTH A  40       6.794   5.563   8.474  1.00  0.00          C 
HETATM 1663  C   PTH A  40       6.791   5.571   8.461  1.00  0.00          C 
HETATM 1664  C   PTH A  40       6.789   5.578   8.447  1.00  0.00          C 
HETATM 1665  C   PTH A  40       6.786   5.586   8.434  1.00  0.00          C 
HETATM 1666  C   PTH A  40       6.784   5.594   8.420  1.00  0.00          C 
HETATM 1667  C   PTH A  40       6.781   5.602   8.407  1.00  0.00          C 
HETATM 1668  C   PTH A  40       6.779   5.610   8.393  1.00  0.00          C 
HETATM 1669  C   PTH A  40       6.776   5.618   8.379  1.00  0.00          C 
HETATM 1670  C   PTH A  40       6.773   5.625   8.366  1.00  0.00          C 
HETATM 1671  C   PTH A  40       6.771   5.633   8.352  1.00  0.00          C 
HETATM 1672  C   PTH A  40       6.768   5.641   8.339  1.00  0.00          C 
HETATM 1673  C   PTH A  40       6.766   5.649   8.325  1.00  0.00          C 
HETATM 1674  C   PTH A  40       6.763   5.656   8.311  1.00  0.00          C 
HETATM 1675  C   PTH A  40       6.761   5.664   8.298  1.00  0.00          C 
HETATM 1676  C   PTH A  40       6.758   5.672   8.284  1.00  0.00          C 
HETATM 1677  C   PTH A  40       6.756   5.679   8.270  1.00  0.00          C 
HETATM 1678  C   PTH A  40       6.753   5.687   8.257  1.00  0.00          C 
TER
HETATM 1679  C   PTH A  41       6.191   5.951  10.827  1.00  0.00          C 
HETATM 1680  C   PTH A  41       6.206   5.947  10.825  1.00  0.00          C 
HETATM 1681  C   PTH A  41       6.222   5.943  10.824  1.00  0.00          C 
HETATM 1682  C   PTH A  41       6.237   5.939  10.822  1.00  0.00          C 
HETATM 1683  C   PTH A  41       6.252   5.934  10.821  1.00  0.00          C 
HETATM 1684  C   PTH A  41       6.267   5.930  10.819  1.00  0.00          C 
HETATM 1685  C   PTH A  41       6.282   5.926  10.818  1.00  0.00          C 
HETATM 1686  C   PTH A  41       6.298   5.922  10.816  1.00  0.00          C 
HETATM 1687  C   PTH A  41       6.313   5.917  10.815  1.00  0.00          C 
HETATM 1688  C   PTH A  41       6.328   5.913  10.813  1.00  0.00          C 
HETATM 1689  C   PTH A  41       6.343   5.909  10.812  1.00  0.00          C 
HETATM 1690  C   PTH A  41       6.359   5.904  10.810  1.00  0.00          C 
HETATM 1691  C   PTH A  41       6.374   5.900  10.809  1.00  0.00          C 
HETATM 1692  C   PTH A  41       6.389   5.896  10.807  1.00  0.00          C 
HETATM 1693  C   PTH A  41       6.404   5.892  10.806  1.00  0.00          C 
HETATM 1694  C   PTH A  41       6.419   5.887  10.805  1.00  0.00          C 
HETATM 1695  C   PTH A  41       6.435   5.883  10.803  1.00  0.00          C 
HETATM 1696  C   PTH A  41       6.450   5.879  10.802  1.00  0.00          C 
HETATM 1697  C   PTH A  41       6.465   5.874  10.800  1.00  0.00          C 
HETATM 1698  C   PTH A  41       6.480   5.870  10.799  1.00  0.00          C 
HETATM 1699  C   PTH A  41       6.495   5.866  10.798  1.00  0.00          C 
HETATM 1700  C   PTH A  41       6.511   5.861  10.796  1.00  0.00          C 
HETATM 1701  C   PTH A  41       6.526   5.857  10.795  1.00  0.00          C 
HETATM 1702  C   PTH A  41       6.541   5.853  10.794  1.00  0.00          C 
HETATM 1703  C   PTH A  41       6.556   5.848  10.792  1.00  0.00          C 
HETATM 1704  C   PTH A  41       6.572   5.844  10.791  1.00  0.00          C 
HETATM 1705  C   PTH A  41       6.587   5.840  10.789  1.00  0.00          C 
HETATM 1706  C   PTH A  41       6.602   5.835  10.787  1.00  0.00          C 
HETATM 1707  C   PTH A  41       6.617   5.831  10.786  1.00  0.00          C 
HETATM 1708  C   PTH A  41       6.632   5.827  10.784  1.00  0.00          C 
HETATM 1709  C   PTH A  41       6.647   5.823  10.783  1.00  0.00          C 
HETATM 1710  C   PTH A  41       6.663   5.818  10.781  1.00  0.00          C 
HETATM 1711  C   PTH A  41       6.678   5.814  10.779  1.00  0.00          C 
HETATM 1712  C   PTH A  41       6.693   5.810  10.778  1.00  0.00          C 
HETATM 1713  C   PTH A  41       6.708   5.805  10.776  1.00  0.00          C 
HETATM 1714  C   PTH A  41       6.723   5.801  10.774  1.00  0.00          C 
HETATM 1715  C   PTH A  41       6.739   5.797  10.772  1.00  0.00          C 
HETATM 1716  C   PTH A  41       6.754   5.793  10.771  1.00  0.00          C 
HETATM 1717  C   PTH A  41       6.769   5.788  10.769  1.00  0.00          C 
HETATM 1718  C   PTH A  41       6.784   5.784  10.767  1.00  0.00          C 
HETATM 1719  C   PTH A  41       6.799   5.780  10.765  1.00  0.00          C 
HETATM 1720  C   PTH A  41       6.815   5.776  10.764  1.00  0.00          C 
HETATM 1721  C   PTH A  41       6.830   5.771  10.762  1.00  0.00          C 
HETATM 1722  C   PTH A  41       6.845   5.767  10.760  1.00  0.00          C 
HETATM 1723  C   PTH A  41       6.870   5.760  10.757  1.00  0.00          C 
TER
HETATM 1724  C   PTH A  42       6.191   5.951  10.827  1.00  0.00          C 
HETATM 1725  C   PTH A  42       6.176   5.956  10.828  1.00  0.00          C 
HETATM 1726  C   PTH A  42       6.161   5.960  10.830  1.00  0.00          C 
HETATM 1727  C   PTH A  42       6.145   5.964  10.831  1.00  0.00          C 
HETATM 1728  C   PTH A  42       6.130   5.968  10.833  1.00  0.00          C 
HETATM 1729  C   PTH A  42       6.115   5.973  10.835  1.00  0.00          C 
HETATM 1730  C   PTH A  42       6.100   5.977  10.836  1.00  0.00          C 
HETATM 1731  C   PTH A  42       6.085   5.981  10.838  1.00  0.00          C 
HETATM 1732  C   PTH A  42       6.069   5.985  10.839  1.00  0.00          C 
HETATM 1733  C   PTH A  42       6.054   5.990  10.841  1.00  0.00          C 
HETATM 1734  C   PTH A  42       6.039   5.994  10.842  1.00  0.00          C 
HETATM 1735  C   PTH A  42       6.024   5.998  10.844  1.00  0.00          C 
HETATM 1736  C   PTH A  42       6.009   6.002  10.845  1.00  0.00          C 
HETATM 1737  C   PTH A  42       5.993   6.007  10.847  1.00  0.00          C 
HETATM 1738  C   PTH A  42       5.978   6.011  10.849  1.00  0.00          C 
HETATM 1739  C   PTH A  42       5.963   6.015  10.850  1.00  0.00          C 
HETATM 1740  C   PTH A  42       5.948   6.019  10.852  1.00  0.00          C 
HETATM 1741  C   PTH A  42       5.932   6.024  10.853  1.00  0.00          C 
HETATM 1742  C   PTH A  42       5.917   6.028  10.855  1.00  0.00          C 
HETATM 1743  C   PTH A  42       5.902   6.032  10.856  1.00  0.00          C 
HETATM 1744  C   PTH A  42       5.887   6.036  10.858  1.00  0.00          C 
HETATM 1745  C   PTH A  42       5.872   6.040  10.859  1.00  0.00          C 
HETATM 1746  C   PTH A  42       5.856   6.045  10.861  1.00  0.00          C 
HETATM 1747  C   PTH A  42       5.839   6.050  10.863  1.00  0.00          C 
TER
HETATM 1748  C   PTH A  43       3.992   5.354   7.285  1.00  0.00          C 
HETATM 1749  C   PTH A  43       3.979   5.347   7.289  1.00  0.00          C 
HETATM 1750  C   PTH A  43       3.965   5.339   7.294  1.00  0.00          C 
HETATM 1751  C   PTH A  43       3.952   5.332   7.298  1.00  0.00          C 
HETATM 1752  C   PTH A  43       3.939   5.324   7.303  1.00  0.00          C 
HETATM 1753  C   PTH A  43       3.925   5.317   7.307  1.00  0.00          C 
HETATM 1754  C   PTH A  43       3.912   5.310   7.312  1.00  0.00          C 
HETATM 1755  C   PTH A  43       3.899   5.302   7.316  1.00  0.00          C 
HETATM 1756  C   PTH A  43       3.885   5.295   7.321  1.00  0.00          C 
HETATM 1757  C   PTH A  43       3.872   5.287   7.325  1.00  0.00          C 
HETATM 1758  C   PTH A  43       3.859   5.280   7.330  1.00  0.00          C 
HETATM 1759  C   PTH A  43       3.846   5.272   7.334  1.00  0.00          C 
HETATM 1760  C   PTH A  43       3.832   5.265   7.339  1.00  0.00          C 
HETATM 1761  C   PTH A  43       3.819   5.258   7.344  1.00  0.00          C 
HETATM 1762  C   PTH A  43       3.806   5.250   7.348  1.00  0.00          C 
HETATM 1763  C   PTH A  43       3.793   5.243   7.353  1.00  0.00          C 
HETATM 1764  C   PTH A  43       3.779   5.235   7.357  1.00  0.00          C 
HETATM 1765  C   PTH A  43       3.766   5.228   7.362  1.00  0.00          C 
HETATM 1766  C   PTH A  43       3.753   5.220   7.366  1.00  0.00          C 
HETATM 1767  C   PTH A  43       3.740   5.213   7.371  1.00  0.00          C 
HETATM 1768  C   PTH A  43       3.727   5.205   7.376  1.00  0.00          C 
HETATM 1769  C   PTH A  43       3.713   5.198   7.380  1.00  0.00          C 
HETATM 1770  C   PTH A  43       3.700   5.190   7.385  1.00  0.00          C 
HETATM 1771  C   PTH A  43       3.687   5.183   7.390  1.00  0.00          C 
HETATM 1772  C   PTH A  43       3.674   5.175   7.394  1.00  0.00          C 
HETATM 1773  C   PTH A  43       3.660   5.168   7.399  1.00  0.00          C 
HETATM 1774  C   PTH A  43       3.647   5.160   7.403  1.00  0.00          C 
HETATM 1775  C   PTH A  43       3.634   5.153   7.408  1.00  0.00          C 
HETATM 1776  C   PTH A  43       3.620   5.146   7.412  1.00  0.00          C 
HETATM 1777  C   PTH A  43       3.607   5.139   7.417  1.00  0.00          C 
HETATM 1778  C   PTH A  43       3.593   5.132   7.422  1.00  0.00          C 
HETATM 1779  C   PTH A  43       3.580   5.125   7.426  1.00  0.00          C 
HETATM 1780  C   PTH A  43       3.567   5.117   7.431  1.00  0.00          C 
HETATM 1781  C   PTH A  43       3.553   5.110   7.435  1.00  0.00          C 
HETATM 1782  C   PTH A  43       3.540   5.103   7.440  1.00  0.00          C 
HETATM 1783  C   PTH A  43       3.526   5.096   7.444  1.00  0.00          C 
HETATM 1784  C   PTH A  43       3.513   5.089   7.448  1.00  0.00          C 
HETATM 1785  C   PTH A  43       3.499   5.082   7.453  1.00  0.00          C 
HETATM 1786  C   PTH A  43       3.485   5.075   7.457  1.00  0.00          C 
HETATM 1787  C   PTH A  43       3.472   5.068   7.462  1.00  0.00          C 
HETATM 1788  C   PTH A  43       3.458   5.061   7.466  1.00  0.00          C 
HETATM 1789  C   PTH A  43       3.445   5.054   7.471  1.00  0.00          C 
HETATM 1790  C   PTH A  43       3.431   5.047   7.475  1.00  0.00          C 
HETATM 1791  C   PTH A  43       3.418   5.041   7.480  1.00  0.00          C 
HETATM 1792  C   PTH A  43       3.404   5.034   7.484  1.00  0.00          C 
HETATM 1793  C   PTH A  43       3.391   5.027   7.489  1.00  0.00          C 
HETATM 1794  C   PTH A  43       3.377   5.020   7.493  1.00  0.00          C 
HETATM 1795  C   PTH A  43       3.355   5.008   7.500  1.00  0.00          C 
TER
HETATM 1796  C   PTH A  44       3.992   5.354   7.285  1.00  0.00          C 
HETATM 1797  C   PTH A  44       4.005   5.361   7.280  1.00  0.00          C 
HETATM 1798  C   PTH A  44       4.018   5.369   7.276  1.00  0.00          C 
HETATM 1799  C   PTH A  44       4.032   5.376   7.271  1.00  0.00          C 
HETATM 1800  C   PTH A  44       4.045   5.384   7.267  1.00  0.00          C 
HETATM 1801  C   PTH A  44       4.058   5.391   7.262  1.00  0.00          C 
HETATM 1802  C   PTH A  44       4.072   5.398   7.258  1.00  0.00          C 
HETATM 1803  C   PTH A  44       4.085   5.406   7.253  1.00  0.00          C 
HETATM 1804  C   PTH A  44       4.098   5.413   7.249  1.00  0.00          C 
HETATM 1805  C   PTH A  44       4.112   5.421   7.244  1.00  0.00          C 
HETATM 1806  C   PTH A  44       4.125   5.428   7.240  1.00  0.00          C 
HETATM 1807  C   PTH A  44       4.138   5.435   7.235  1.00  0.00          C 
HETATM 1808  C   PTH A  44       4.152   5.443   7.231  1.00  0.00          C 
HETATM 1809  C   PTH A  44       4.165   5.450   7.227  1.00  0.00          C 
HETATM 1810  C   PTH A  44       4.178   5.458   7.222  1.00  0.00          C 
HETATM 1811  C   PTH A  44       4.191   5.465   7.218  1.00  0.00          C 
HETATM 1812  C   PTH A  44       4.205   5.473   7.213  1.00  0.00          C 
HETATM 1813  C   PTH A  44       4.218   5.480   7.209  1.00  0.00          C 
HETATM 1814  C   PTH A  44       4.231   5.488   7.205  1.00  0.00          C 
HETATM 1815  C   PTH A  44       4.245   5.495   7.201  1.00  0.00          C 
HETATM 1816  C   PTH A  44       4.258   5.503   7.196  1.00  0.00          C 
HETATM 1817  C   PTH A  44       4.271   5.510   7.192  1.00  0.00          C 
HETATM 1818  C   PTH A  44       4.285   5.517   7.188  1.00  0.00          C 
HETATM 1819  C   PTH A  44       4.298   5.525   7.183  1.00  0.00          C 
HETATM 1820  C   PTH A  44       4.311   5.532   7.179  1.00  0.00          C 
HETATM 1821  C   PTH A  44       4.325   5.540   7.174  1.00  0.00          C 
HETATM 1822  C   PTH A  44       4.338   5.547   7.170  1.00  0.00          C 
HETATM 1823  C   PTH A  44       4.351   5.554   7.165  1.00  0.00          C 
HETATM 1824  C   PTH A  44       4.365   5.562   7.161  1.00  0.00          C 
HETATM 1825  C   PTH A  44       4.378   5.569   7.156  1.00  0.00          C 
HETATM 1826  C   PTH A  44       4.391   5.576   7.151  1.00  0.00          C 
HETATM 1827  C   PTH A  44       4.405   5.583   7.146  1.00  0.00          C 
HETATM 1828  C   PTH A  44       4.418   5.591   7.141  1.00  0.00          C 
HETATM 1829  C   PTH A  44       4.431   5.598   7.137  1.00  0.00          C 
HETATM 1830  C   PTH A  44       4.444   5.605   7.132  1.00  0.00          C 
HETATM 1831  C   PTH A  44       4.458   5.612   7.127  1.00  0.00          C 
HETATM 1832  C   PTH A  44       4.471   5.620   7.122  1.00  0.00          C 
HETATM 1833  C   PTH A  44       4.484   5.627   7.117  1.00  0.00          C 
HETATM 1834  C   PTH A  44       4.497   5.634   7.112  1.00  0.00          C 
HETATM 1835  C   PTH A  44       4.511   5.641   7.107  1.00  0.00          C 
HETATM 1836  C   PTH A  44       4.524   5.648   7.102  1.00  0.00          C 
HETATM 1837  C   PTH A  44       4.537   5.656   7.097  1.00  0.00          C 
HETATM 1838  C   PTH A  44       4.550   5.663   7.092  1.00  0.00          C 
HETATM 1839  C   PTH A  44       4.564   5.670   7.087  1.00  0.00          C 
HETATM 1840  C   PTH A  44       4.577   5.677   7.082  1.00  0.00          C 
HETATM 1841  C   PTH A  44       4.590   5.685   7.077  1.00  0.00          C 
HETATM 1842  C   PTH A  44       4.603   5.692   7.072  1.00  0.00          C 
HETATM 1843  C   PTH A  44       4.617   5.699   7.067  1.00  0.00          C 
HETATM 1844  C   PTH A  44       4.626   5.704   7.064  1.00  0.00          C 
TER
HETATM 1845  C   PTH A  45       6.929   5.305   7.677  1.00  0.00          C 
HETATM 1846  C   PTH A  45       6.933   5.297   7.664  1.00  0.00          C 
HETATM 1847  C   PTH A  45       6.937   5.288   7.652  1.00  0.00          C 
HETATM 1848  C   PTH A  45       6.941   5.280   7.639  1.00  0.00          C 
HETATM 1849  C   PTH A  45       6.945   5.271   7.626  1.00  0.00          C 
HETATM 1850  C   PTH A  45       6.949   5.263   7.613  1.00  0.00          C 
HETATM 1851  C   PTH A  45       6.953   5.254   7.601  1.00  0.00          C 
HETATM 1852  C   PTH A  45       6.957   5.246   7.588  1.00  0.00          C 
HETATM 1853  C   PTH A  45       6.961   5.237   7.575  1.00  0.00          C 
HETATM 1854  C   PTH A  45       6.965   5.228   7.562  1.00  0.00          C 
HETATM 1855  C   PTH A  45       6.969   5.220   7.550  1.00  0.00          C 
HETATM 1856  C   PTH A  45       6.973   5.211   7.537  1.00  0.00          C 
HETATM 1857  C   PTH A  45       6.977   5.203   7.524  1.00  0.00          C 
HETATM 1858  C   PTH A  45       6.981   5.194   7.511  1.00  0.00          C 
HETATM 1859  C   PTH A  45       6.985   5.186   7.499  1.00  0.00          C 
HETATM 1860  C   PTH A  45       6.989   5.177   7.486  1.00  0.00          C 
HETATM 1861  C   PTH A  45       6.993   5.169   7.473  1.00  0.00          C 
HETATM 1862  C   PTH A  45       6.997   5.160   7.460  1.00  0.00          C 
HETATM 1863  C   PTH A  45       7.001   5.152   7.447  1.00  0.00          C 
HETATM 1864  C   PTH A  45       7.005   5.143   7.435  1.00  0.00          C 
HETATM 1865  C   PTH A  45       7.009   5.135   7.422  1.00  0.00          C 
HETATM 1866  C   PTH A  45       7.013   5.126   7.409  1.00  0.00          C 
HETATM 1867  C   PTH A  45       7.020   5.112   7.388  1.00  0.00          C 
TER
HETATM 1868  C   PTH A  46       6.929   5.305   7.677  1.00  0.00          C 
HETATM 1869  C   PTH A  46       6.925   5.314   7.690  1.00  0.00          C 
HETATM 1870  C   PTH A  46       6.921   5.322   7.703  1.00  0.00          C 
HETATM 1871  C   PTH A  46       6.916   5.331   7.716  1.00  0.00          C 
HETATM 1872  C   PTH A  46       6.912   5.339   7.728  1.00  0.00          C 
HETATM 1873  C   PTH A  46       6.908   5.348   7.741  1.00  0.00          C 
HETATM 1874  C   PTH A  46       6.904   5.356   7.754  1.00  0.00          C 
HETATM 1875  C   PTH A  46       6.900   5.365   7.766  1.00  0.00          C 
HETATM 1876  C   PTH A  46       6.896   5.374   7.779  1.00  0.00          C 
HETATM 1877  C   PTH A  46       6.892   5.382   7.792  1.00  0.00          C 
HETATM 1878  C   PTH A  46       6.888   5.391   7.805  1.00  0.00          C 
HETATM 1879  C   PTH A  46       6.884   5.399   7.817  1.00  0.00          C 
HETATM 1880  C   PTH A  46       6.880   5.408   7.830  1.00  0.00          C 
HETATM 1881  C   PTH A  46       6.876   5.417   7.843  1.00  0.00          C 
HETATM 1882  C   PTH A  46       6.871   5.425   7.855  1.00  0.00          C 
HETATM 1883  C   PTH A  46       6.867   5.434   7.868  1.00  0.00          C 
HETATM 1884  C   PTH A  46       6.863   5.442   7.881  1.00  0.00          C 
HETATM 1885  C   PTH A  46       6.859   5.451   7.893  1.00  0.00          C 
HETATM 1886  C   PTH A  46       6.855   5.460   7.906  1.00  0.00          C 
HETATM 1887  C   PTH A  46       6.851   5.469   7.919  1.00  0.00          C 
HETATM 1888  C   PTH A  46       6.847   5.477   7.931  1.00  0.00          C 
HETATM 1889  C   PTH A  46       6.843   5.486   7.944  1.00  0.00          C 
HETATM 1890  C   PTH A  46       6.839   5.494   7.957  1.00  0.00          C 
HETATM 1891  C   PTH A  46       6.835   5.503   7.969  1.00  0.00          C 
HETATM 1892  C   PTH A  46       6.831   5.512   7.982  1.00  0.00          C 
HETATM 1893  C   PTH A  46       6.827   5.520   7.995  1.00  0.00          C 
HETATM 1894  C   PTH A  46       6.823   5.529   8.008  1.00  0.00          C 
HETATM 1895  C   PTH A  46       6.819   5.537   8.021  1.00  0.00          C 
HETATM 1896  C   PTH A  46       6.816   5.545   8.034  1.00  0.00          C 
HETATM 1897  C   PTH A  46       6.812   5.554   8.047  1.00  0.00          C 
HETATM 1898  C   PTH A  46       6.808   5.562   8.060  1.00  0.00          C 
HETATM 1899  C   PTH A  46       6.805   5.570   8.073  1.00  0.00          C 
HETATM 1900  C   PTH A  46       6.801   5.579   8.086  1.00  0.00          C 
HETATM 1901  C   PTH A  46       6.797   5.587   8.099  1.00  0.00          C 
HETATM 1902  C   PTH A  46       6.793   5.595   8.112  1.00  0.00          C 
HETATM 1903  C   PTH A  46       6.790   5.604   8.125  1.00  0.00          C 
HETATM 1904  C   PTH A  46       6.786   5.612   8.138  1.00  0.00          C 
HETATM 1905  C   PTH A  46       6.783   5.620   8.151  1.00  0.00          C 
HETATM 1906  C   PTH A  46       6.779   5.628   8.164  1.00  0.00          C 
HETATM 1907  C   PTH A  46       6.775   5.637   8.177  1.00  0.00          C 
HETATM 1908  C   PTH A  46       6.772   5.645   8.190  1.00  0.00          C 
HETATM 1909  C   PTH A  46       6.768   5.653   8.203  1.00  0.00          C 
HETATM 1910  C   PTH A  46       6.764   5.661   8.216  1.00  0.00          C 
HETATM 1911  C   PTH A  46       6.761   5.670   8.229  1.00  0.00          C 
HETATM 1912  C   PTH A  46       6.757   5.678   8.243  1.00  0.00          C 
HETATM 1913  C   PTH A  46       6.753   5.687   8.257  1.00  0.00          C 
TER
HETATM 1914  C   PTH A  47       5.000   5.268   6.643  1.00  0.00          C 
HETATM 1915  C   PTH A  47       5.009   5.259   6.634  1.00  0.00          C 
HETATM 1916  C   PTH A  47       5.017   5.249   6.624  1.00  0.00          C 
HETATM 1917  C   PTH A  47       5.025   5.239   6.615  1.00  0.00          C 
HETATM 1918  C   PTH A  47       5.033   5.230   6.605  1.00  0.00          C 
HETATM 1919  C   PTH A  47       5.041   5.220   6.596  1.00  0.00          C 
HETATM 1920  C   PTH A  47       5.050   5.210   6.586  1.00  0.00          C 
HETATM 1921  C   PTH A  47       5.058   5.201   6.577  1.00  0.00          C 
HETATM 1922  C   PTH A  47       5.066   5.191   6.567  1.00  0.00          C 
HETATM 1923  C   PTH A  47       5.074   5.181   6.558  1.00  0.00          C 
HETATM 1924  C   PTH A  47       5.082   5.171   6.548  1.00  0.00          C 
HETATM 1925  C   PTH A  47       5.091   5.162   6.539  1.00  0.00          C 
HETATM 1926  C   PTH A  47       5.099   5.152   6.529  1.00  0.00          C 
HETATM 1927  C   PTH A  47       5.107   5.142   6.520  1.00  0.00          C 
HETATM 1928  C   PTH A  47       5.115   5.133   6.510  1.00  0.00          C 
HETATM 1929  C   PTH A  47       5.123   5.123   6.501  1.00  0.00          C 
HETATM 1930  C   PTH A  47       5.132   5.113   6.491  1.00  0.00          C 
HETATM 1931  C   PTH A  47       5.140   5.104   6.482  1.00  0.00          C 
HETATM 1932  C   PTH A  47       5.148   5.094   6.472  1.00  0.00          C 
HETATM 1933  C   PTH A  47       5.156   5.084   6.463  1.00  0.00          C 
HETATM 1934  C   PTH A  47       5.164   5.074   6.453  1.00  0.00          C 
HETATM 1935  C   PTH A  47       5.173   5.065   6.444  1.00  0.00          C 
HETATM 1936  C   PTH A  47       5.181   5.055   6.434  1.00  0.00          C 
HETATM 1937  C   PTH A  47       5.190   5.044   6.424  1.00  0.00          C 
TER
HETATM 1938  C   PTH A  48       5.000   5.268   6.643  1.00  0.00          C 
HETATM 1939  C   PTH A  48       4.992   5.278   6.653  1.00  0.00          C 
HETATM 1940  C   PTH A  48       4.984   5.288   6.663  1.00  0.00          C 
HETATM 1941  C   PTH A  48       4.976   5.298   6.672  1.00  0.00          C 
HETATM 1942  C   PTH A  48       4.968   5.307   6.682  1.00  0.00          C 
HETATM 1943  C   PTH A  48       4.959   5.317   6.691  1.00  0.00          C 
HETATM 1944  C   PTH A  48       4.951   5.327   6.701  1.00  0.00          C 
HETATM 1945  C   PTH A  48       4.943   5.336   6.710  1.00  0.00          C 
HETATM 1946  C   PTH A  48       4.935   5.346   6.720  1.00  0.00          C 
HETATM 1947  C   PTH A  48       4.927   5.356   6.729  1.00  0.00          C 
HETATM 1948  C   PTH A  48       4.919   5.366   6.739  1.00  0.00          C 
HETATM 1949  C   PTH A  48       4.911   5.375   6.748  1.00  0.00          C 
HETATM 1950  C   PTH A  48       4.903   5.385   6.758  1.00  0.00          C 
HETATM 1951  C   PTH A  48       4.894   5.395   6.768  1.00  0.00          C 
HETATM 1952  C   PTH A  48       4.886   5.405   6.777  1.00  0.00          C 
HETATM 1953  C   PTH A  48       4.878   5.414   6.787  1.00  0.00          C 
HETATM 1954  C   PTH A  48       4.870   5.424   6.797  1.00  0.00          C 
HETATM 1955  C   PTH A  48       4.862   5.434   6.806  1.00  0.00          C 
HETATM 1956  C   PTH A  48       4.854   5.443   6.816  1.00  0.00          C 
HETATM 1957  C   PTH A  48       4.846   5.453   6.825  1.00  0.00          C 
HETATM 1958  C   PTH A  48       4.838   5.463   6.835  1.00  0.00          C 
HETATM 1959  C   PTH A  48       4.830   5.473   6.845  1.00  0.00          C 
HETATM 1960  C   PTH A  48       4.822   5.482   6.854  1.00  0.00          C 
HETATM 1961  C   PTH A  48       4.814   5.492   6.864  1.00  0.00          C 
HETATM 1962  C   PTH A  48       4.805   5.502   6.873  1.00  0.00          C 
HETATM 1963  C   PTH A  48       4.797   5.512   6.882  1.00  0.00          C 
HETATM 1964  C   PTH A  48       4.788   5.521   6.892  1.00  0.00          C 
HETATM 1965  C   PTH A  48       4.780   5.531   6.901  1.00  0.00          C 
HETATM 1966  C   PTH A  48       4.771   5.541   6.910  1.00  0.00          C 
HETATM 1967  C   PTH A  48       4.763   5.550   6.919  1.00  0.00          C 
HETATM 1968  C   PTH A  48       4.754   5.560   6.928  1.00  0.00          C 
HETATM 1969  C   PTH A  48       4.746   5.570   6.938  1.00  0.00          C 
HETATM 1970  C   PTH A  48       4.737   5.579   6.947  1.00  0.00          C 
HETATM 1971  C   PTH A  48       4.729   5.589   6.956  1.00  0.00          C 
HETATM 1972  C   PTH A  48       4.720   5.599   6.965  1.00  0.00          C 
HETATM 1973  C   PTH A  48       4.711   5.609   6.974  1.00  0.00          C 
HETATM 1974  C   PTH A  48       4.703   5.618   6.983  1.00  0.00          C 
HETATM 1975  C   PTH A  48       4.694   5.628   6.992  1.00  0.00          C 
HETATM 1976  C   PTH A  48       4.685   5.638   7.002  1.00  0.00          C 
HETATM 1977  C   PTH A  48       4.677   5.647   7.011  1.00  0.00          C 
HETATM 1978  C   PTH A  48       4.668   5.657   7.020  1.00  0.00          C 
HETATM 1979  C   PTH A  48       4.659   5.667   7.029  1.00  0.00          C 
HETATM 1980  C   PTH A  48       4.651   5.676   7.038  1.00  0.00          C 
HETATM 1981  C   PTH A  48       4.642   5.686   7.047  1.00  0.00          C 
HETATM 1982  C   PTH A  48       4.633   5.696   7.056  1.00  0.00          C 
HETATM 1983  C   PTH A  48       4.626   5.704   7.064  1.00  0.00          C 
TER
HETATM 1984  C   PTH A  49       2.339   5.391   5.932  1.00  0.00          C 
HETATM 1985  C   PTH A  49       2.341   5.378   5.940  1.00  0.00          C 
HETATM 1986  C   PTH A  49       2.343   5.364   5.948  1.00  0.00          C 
HETATM 1987  C   PTH A  49       2.346   5.351   5.956  1.00  0.00          C 
HETATM 1988  C   PTH A  49       2.348   5.337   5.964  1.00  0.00          C 
HETATM 1989  C   PTH A  49       2.350   5.324   5.972  1.00  0.00          C 
HETATM 1990  C   PTH A  49       2.353   5.310   5.980  1.00  0.00          C 
HETATM 1991  C   PTH A  49       2.355   5.297   5.987  1.00  0.00          C 
HETATM 1992  C   PTH A  49       2.357   5.283   5.995  1.00  0.00          C 
HETATM 1993  C   PTH A  49       2.360   5.270   6.003  1.00  0.00          C 
HETATM 1994  C   PTH A  49       2.362   5.256   6.011  1.00  0.00          C 
HETATM 1995  C   PTH A  49       2.364   5.243   6.019  1.00  0.00          C 
HETATM 1996  C   PTH A  49       2.367   5.229   6.027  1.00  0.00          C 
HETATM 1997  C   PTH A  49       2.369   5.215   6.035  1.00  0.00          C 
HETATM 1998  C   PTH A  49       2.371   5.202   6.043  1.00  0.00          C 
HETATM 1999  C   PTH A  49       2.374   5.188   6.051  1.00  0.00          C 
HETATM 2000  C   PTH A  49       2.376   5.175   6.059  1.00  0.00          C 
HETATM 2001  C   PTH A  49       2.378   5.161   6.067  1.00  0.00          C 
HETATM 2002  C   PTH A  49       2.380   5.148   6.075  1.00  0.00          C 
HETATM 2003  C   PTH A  49       2.382   5.134   6.083  1.00  0.00          C 
HETATM 2004  C   PTH A  49       2.384   5.121   6.091  1.00  0.00          C 
HETATM 2005  C   PTH A  49       2.387   5.107   6.099  1.00  0.00          C 
HETATM 2006  C   PTH A  49       2.389   5.093   6.107  1.00  0.00          C 
HETATM 2007  C   PTH A  49       2.391   5.080   6.115  1.00  0.00          C 
HETATM 2008  C   PTH A  49       2.394   5.066   6.122  1.00  0.00          C 
HETATM 2009  C   PTH A  49       2.396   5.053   6.130  1.00  0.00          C 
HETATM 2010  C   PTH A  49       2.399   5.039   6.138  1.00  0.00          C 
HETATM 2011  C   PTH A  49       2.401   5.025   6.146  1.00  0.00          C 
HETATM 2012  C   PTH A  49       2.404   5.012   6.153  1.00  0.00          C 
HETATM 2013  C   PTH A  49       2.407   4.998   6.161  1.00  0.00          C 
HETATM 2014  C   PTH A  49       2.410   4.984   6.168  1.00  0.00          C 
HETATM 2015  C   PTH A  49       2.413   4.971   6.176  1.00  0.00          C 
HETATM 2016  C   PTH A  49       2.416   4.957   6.184  1.00  0.00          C 
HETATM 2017  C   PTH A  49       2.418   4.943   6.191  1.00  0.00          C 
HETATM 2018  C   PTH A  49       2.421   4.930   6.199  1.00  0.00          C 
HETATM 2019  C   PTH A  49       2.424   4.916   6.206  1.00  0.00          C 
HETATM 2020  C   PTH A  49       2.427   4.902   6.214  1.00  0.00          C 
HETATM 2021  C   PTH A  49       2.430   4.889   6.221  1.00  0.00          C 
HETATM 2022  C   PTH A  49       2.433   4.875   6.229  1.00  0.00          C 
HETATM 2023  C   PTH A  49       2.436   4.862   6.237  1.00  0.00          C 
HETATM 2024  C   PTH A  49       2.439   4.848   6.244  1.00  0.00          C 
HETATM 2025  C   PTH A  49       2.442   4.834   6.252  1.00  0.00          C 
HETATM 2026  C   PTH A  49       2.446   4.821   6.259  1.00  0.00          C 
HETATM 2027  C   PTH A  49       2.449   4.807   6.267  1.00  0.00          C 
HETATM 2028  C   PTH A  49       2.452   4.793   6.274  1.00  0.00          C 
HETATM 2029  C   PTH A  49       2.455   4.780   6.282  1.00  0.00          C 
HETATM 2030  C   PTH A  49       2.458   4.766   6.289  1.00  0.00          C 
HETATM 2031  C   PTH A  49       2.461   4.751   6.298  1.00  0.00          C 
TER
HETATM 2032  C   PTH A  50       2.339   5.391   5.932  1.00  0.00          C 
HETATM 2033  C   PTH A  50       2.336   5.405   5.924  1.00  0.00          C 
HETATM 2034  C   PTH A  50       2.334   5.419   5.916  1.00  0.00          C 
HETATM 2035  C   PTH A  50       2.331   5.432   5.908  1.00  0.00          C 
HETATM 2036  C   PTH A  50       2.329   5.446   5.900  1.00  0.00          C 
HETATM 2037  C   PTH A  50       2.327   5.459   5.892  1.00  0.00          C 
HETATM 2038  C   PTH A  50       2.324   5.473   5.884  1.00  0.00          C 
HETATM 2039  C   PTH A  50       2.322   5.486   5.876  1.00  0.00          C 
HETATM 2040  C   PTH A  50       2.320   5.500   5.868  1.00  0.00          C 
HETATM 2041  C   PTH A  50       2.317   5.513   5.861  1.00  0.00          C 
HETATM 2042  C   PTH A  50       2.315   5.527   5.853  1.00  0.00          C 
HETATM 2043  C   PTH A  50       2.313   5.541   5.845  1.00  0.00          C 
HETATM 2044  C   PTH A  50       2.310   5.554   5.837  1.00  0.00          C 
HETATM 2045  C   PTH A  50       2.308   5.568   5.829  1.00  0.00          C 
HETATM 2046  C   PTH A  50       2.306   5.581   5.821  1.00  0.00          C 
HETATM 2047  C   PTH A  50       2.303   5.595   5.813  1.00  0.00          C 
HETATM 2048  C   PTH A  50       2.301   5.609   5.805  1.00  0.00          C 
HETATM 2049  C   PTH A  50       2.299   5.622   5.798  1.00  0.00          C 
HETATM 2050  C   PTH A  50       2.296   5.636   5.790  1.00  0.00          C 
HETATM 2051  C   PTH A  50       2.294   5.649   5.782  1.00  0.00          C 
HETATM 2052  C   PTH A  50       2.292   5.663   5.774  1.00  0.00          C 
HETATM 2053  C   PTH A  50       2.289   5.677   5.766  1.00  0.00          C 
HETATM 2054  C   PTH A  50       2.287   5.690   5.759  1.00  0.00          C 
HETATM 2055  C   PTH A  50       2.285   5.704   5.751  1.00  0.00          C 
HETATM 2056  C   PTH A  50       2.283   5.718   5.743  1.00  0.00          C 
HETATM 2057  C   PTH A  50       2.280   5.731   5.735  1.00  0.00          C 
HETATM 2058  C   PTH A  50       2.278   5.745   5.727  1.00  0.00          C 
HETATM 2059  C   PTH A  50       2.275   5.758   5.719  1.00  0.00          C 
HETATM 2060  C   PTH A  50       2.273   5.771   5.711  1.00  0.00          C 
HETATM 2061  C   PTH A  50       2.270   5.785   5.702  1.00  0.00          C 
HETATM 2062  C   PTH A  50       2.268   5.798   5.694  1.00  0.00          C 
HETATM 2063  C   PTH A  50       2.265   5.811   5.686  1.00  0.00          C 
HETATM 2064  C   PTH A  50       2.262   5.824   5.677  1.00  0.00          C 
HETATM 2065  C   PTH A  50       2.259   5.837   5.669  1.00  0.00          C 
HETATM 2066  C   PTH A  50       2.257   5.851   5.660  1.00  0.00          C 
HETATM 2067  C   PTH A  50       2.254   5.864   5.652  1.00  0.00          C 
HETATM 2068  C   PTH A  50       2.251   5.877   5.643  1.00  0.00          C 
HETATM 2069  C   PTH A  50       2.248   5.890   5.635  1.00  0.00          C 
HETATM 2070  C   PTH A  50       2.245   5.903   5.626  1.00  0.00          C 
HETATM 2071  C   PTH A  50       2.243   5.916   5.618  1.00  0.00          C 
HETATM 2072  C   PTH A  50       2.240   5.929   5.609  1.00  0.00          C 
HETATM 2073  C   PTH A  50       2.237   5.942   5.600  1.00  0.00          C 
HETATM 2074  C   PTH A  50       2.234   5.955   5.592  1.00  0.00          C 
HETATM 2075  C   PTH A  50       2.231   5.968   5.583  1.00  0.00          C 
HETATM 2076  C   PTH A  50       2.228   5.981   5.574  1.00  0.00          C 
HETATM 2077  C   PTH A  50       2.226   5.994   5.566  1.00  0.00          C 
HETATM 2078  C   PTH A  50       2.223   6.007   5.557  1.00  0.00          C 
HETATM 2079  C   PTH A  50       2.220   6.020   5.548  1.00  0.00          C 
HETATM 2080  C   PTH A  50       2.217   6.033   5.540  1.00  0.00          C 
HETATM 2081  C   PTH A  50       2.214   6.045   5.532  1.00  0.00          C 
TER
HETATM 2082  C   PTH A  51       2.895   6.292   9.168  1.00  0.00          C 
HETATM 2083  C   PTH A  51       2.895   6.284   9.155  1.00  0.00          C 
HETATM 2084  C   PTH A  51       2.895   6.275   9.142  1.00  0.00          C 
HETATM 2085  C   PTH A  51       2.895   6.266   9.129  1.00  0.00          C 
HETATM 2086  C   PTH A  51       2.895   6.257   9.115  1.00  0.00          C 
HETATM 2087  C   PTH A  51       2.895   6.248   9.102  1.00  0.00          C 
HETATM 2088  C   PTH A  51       2.895   6.239   9.089  1.00  0.00          C 
HETATM 2089  C   PTH A  51       2.894   6.231   9.076  1.00  0.00          C 
HETATM 2090  C   PTH A  51       2.894   6.222   9.063  1.00  0.00          C 
HETATM 2091  C   PTH A  51       2.894   6.213   9.049  1.00  0.00          C 
HETATM 2092  C   PTH A  51       2.894   6.204   9.036  1.00  0.00          C 
HETATM 2093  C   PTH A  51       2.894   6.195   9.023  1.00  0.00          C 
HETATM 2094  C   PTH A  51       2.894   6.186   9.010  1.00  0.00          C 
HETATM 2095  C   PTH A  51       2.894   6.177   8.997  1.00  0.00          C 
HETATM 2096  C   PTH A  51       2.894   6.169   8.984  1.00  0.00          C 
HETATM 2097  C   PTH A  51       2.894   6.160   8.970  1.00  0.00          C 
HETATM 2098  C   PTH A  51       2.894   6.151   8.957  1.00  0.00          C 
HETATM 2099  C   PTH A  51       2.894   6.142   8.944  1.00  0.00          C 
HETATM 2100  C   PTH A  51       2.894   6.133   8.931  1.00  0.00          C 
HETATM 2101  C   PTH A  51       2.893   6.124   8.918  1.00  0.00          C 
HETATM 2102  C   PTH A  51       2.893   6.115   8.905  1.00  0.00          C 
HETATM 2103  C   PTH A  51       2.893   6.106   8.892  1.00  0.00          C 
HETATM 2104  C   PTH A  51       2.893   6.097   8.878  1.00  0.00          C 
HETATM 2105  C   PTH A  51       2.893   6.089   8.865  1.00  0.00          C 
HETATM 2106  C   PTH A  51       2.892   6.080   8.852  1.00  0.00          C 
HETATM 2107  C   PTH A  51       2.892   6.071   8.839  1.00  0.00          C 
HETATM 2108  C   PTH A  51       2.892   6.062   8.826  1.00  0.00          C 
HETATM 2109  C   PTH A  51       2.892   6.053   8.813  1.00  0.00          C 
HETATM 2110  C   PTH A  51       2.891   6.044   8.800  1.00  0.00          C 
HETATM 2111  C   PTH A  51       2.891   6.035   8.786  1.00  0.00          C 
HETATM 2112  C   PTH A  51       2.891   6.026   8.773  1.00  0.00          C 
HETATM 2113  C   PTH A  51       2.890   6.017   8.760  1.00  0.00          C 
HETATM 2114  C   PTH A  51       2.890   6.008   8.747  1.00  0.00          C 
HETATM 2115  C   PTH A  51       2.890   5.999   8.734  1.00  0.00          C 
HETATM 2116  C   PTH A  51       2.889   5.990   8.721  1.00  0.00          C 
HETATM 2117  C   PTH A  51       2.889   5.982   8.708  1.00  0.00          C 
HETATM 2118  C   PTH A  51       2.888   5.973   8.695  1.00  0.00          C 
HETATM 2119  C   PTH A  51       2.888   5.964   8.681  1.00  0.00          C 
HETATM 2120  C   PTH A  51       2.887   5.955   8.668  1.00  0.00          C 
HETATM 2121  C   PTH A  51       2.887   5.946   8.655  1.00  0.00          C 
HETATM 2122  C   PTH A  51       2.887   5.937   8.642  1.00  0.00          C 
HETATM 2123  C   PTH A  51       2.886   5.928   8.629  1.00  0.00          C 
HETATM 2124  C   PTH A  51       2.886   5.919   8.616  1.00  0.00          C 
HETATM 2125  C   PTH A  51       2.885   5.910   8.603  1.00  0.00          C 
HETATM 2126  C   PTH A  51       2.884   5.901   8.590  1.00  0.00          C 
HETATM 2127  C   PTH A  51       2.884   5.892   8.577  1.00  0.00          C 
HETATM 2128  C   PTH A  51       2.883   5.883   8.563  1.00  0.00          C 
HETATM 2129  C   PTH A  51       2.883   5.874   8.550  1.00  0.00          C 
HETATM 2130  C   PTH A  51       2.882   5.866   8.537  1.00  0.00          C 
HETATM 2131  C   PTH A  51       2.881   5.857   8.524  1.00  0.00          C 
HETATM 2132  C   PTH A  51       2.880   5.848   8.511  1.00  0.00          C 
HETATM 2133  C   PTH A  51       2.880   5.839   8.498  1.00  0.00          C 
HETATM 2134  C   PTH A  51       2.879   5.830   8.485  1.00  0.00          C 
HETATM 2135  C   PTH A  51       2.878   5.821   8.471  1.00  0.00          C 
HETATM 2136  C   PTH A  51       2.877   5.812   8.458  1.00  0.00          C 
HETATM 2137  C   PTH A  51       2.876   5.803   8.445  1.00  0.00          C 
HETATM 2138  C   PTH A  51       2.875   5.795   8.432  1.00  0.00          C 
HETATM 2139  C   PTH A  51       2.874   5.786   8.419  1.00  0.00          C 
HETATM 2140  C   PTH A  51       2.873   5.777   8.406  1.00  0.00          C 
HETATM 2141  C   PTH A  51       2.871   5.768   8.393  1.00  0.00          C 
HETATM 2142  C   PTH A  51       2.870   5.759   8.379  1.00  0.00          C 
HETATM 2143  C   PTH A  51       2.869   5.751   8.366  1.00  0.00          C 
HETATM 2144  C   PTH A  51       2.867   5.742   8.353  1.00  0.00          C 
HETATM 2145  C   PTH A  51       2.866   5.733   8.340  1.00  0.00          C 
HETATM 2146  C   PTH A  51       2.864   5.724   8.327  1.00  0.00          C 
HETATM 2147  C   PTH A  51       2.862   5.716   8.314  1.00  0.00          C 
HETATM 2148  C   PTH A  51       2.860   5.707   8.300  1.00  0.00          C 
HETATM 2149  C   PTH A  51       2.858   5.699   8.287  1.00  0.00          C 
HETATM 2150  C   PTH A  51       2.855   5.690   8.274  1.00  0.00          C 
HETATM 2151  C   PTH A  51       2.852   5.682   8.261  1.00  0.00          C 
HETATM 2152  C   PTH A  51       2.849   5.673   8.248  1.00  0.00          C 
HETATM 2153  C   PTH A  51       2.845   5.665   8.235  1.00  0.00          C 
HETATM 2154  C   PTH A  51       2.842   5.657   8.221  1.00  0.00          C 
HETATM 2155  C   PTH A  51       2.837   5.645   8.202  1.00  0.00          C 
TER
HETATM 2156  C   PTH A  52       2.895   6.292   9.168  1.00  0.00          C 
HETATM 2157  C   PTH A  52       2.894   6.301   9.181  1.00  0.00          C 
HETATM 2158  C   PTH A  52       2.894   6.310   9.195  1.00  0.00          C 
HETATM 2159  C   PTH A  52       2.894   6.319   9.208  1.00  0.00          C 
HETATM 2160  C   PTH A  52       2.894   6.328   9.221  1.00  0.00          C 
HETATM 2161  C   PTH A  52       2.894   6.336   9.234  1.00  0.00          C 
HETATM 2162  C   PTH A  52       2.894   6.345   9.248  1.00  0.00          C 
HETATM 2163  C   PTH A  52       2.894   6.354   9.261  1.00  0.00          C 
HETATM 2164  C   PTH A  52       2.894   6.363   9.274  1.00  0.00          C 
HETATM 2165  C   PTH A  52       2.894   6.371   9.287  1.00  0.00          C 
HETATM 2166  C   PTH A  52       2.894   6.380   9.301  1.00  0.00          C 
HETATM 2167  C   PTH A  52       2.894   6.389   9.314  1.00  0.00          C 
HETATM 2168  C   PTH A  52       2.894   6.398   9.327  1.00  0.00          C 
HETATM 2169  C   PTH A  52       2.894   6.406   9.340  1.00  0.00          C 
HETATM 2170  C   PTH A  52       2.894   6.415   9.354  1.00  0.00          C 
HETATM 2171  C   PTH A  52       2.894   6.424   9.367  1.00  0.00          C 
HETATM 2172  C   PTH A  52       2.893   6.432   9.380  1.00  0.00          C 
HETATM 2173  C   PTH A  52       2.893   6.441   9.393  1.00  0.00          C 
HETATM 2174  C   PTH A  52       2.893   6.450   9.407  1.00  0.00          C 
HETATM 2175  C   PTH A  52       2.893   6.459   9.420  1.00  0.00          C 
HETATM 2176  C   PTH A  52       2.893   6.467   9.433  1.00  0.00          C 
HETATM 2177  C   PTH A  52       2.893   6.476   9.446  1.00  0.00          C 
HETATM 2178  C   PTH A  52       2.893   6.485   9.460  1.00  0.00          C 
HETATM 2179  C   PTH A  52       2.892   6.493   9.473  1.00  0.00          C 
HETATM 2180  C   PTH A  52       2.892   6.502   9.486  1.00  0.00          C 
HETATM 2181  C   PTH A  52       2.892   6.511   9.500  1.00  0.00          C 
HETATM 2182  C   PTH A  52       2.892   6.519   9.513  1.00  0.00          C 
HETATM 2183  C   PTH A  52       2.892   6.528   9.526  1.00  0.00          C 
HETATM 2184  C   PTH A  52       2.892   6.537   9.539  1.00  0.00          C 
HETATM 2185  C   PTH A  52       2.891   6.545   9.553  1.00  0.00          C 
HETATM 2186  C   PTH A  52       2.891   6.554   9.566  1.00  0.00          C 
HETATM 2187  C   PTH A  52       2.891   6.563   9.579  1.00  0.00          C 
HETATM 2188  C   PTH A  52       2.891   6.571   9.593  1.00  0.00          C 
HETATM 2189  C   PTH A  52       2.891   6.580   9.606  1.00  0.00          C 
HETATM 2190  C   PTH A  52       2.890   6.589   9.619  1.00  0.00          C 
HETATM 2191  C   PTH A  52       2.890   6.597   9.633  1.00  0.00          C 
HETATM 2192  C   PTH A  52       2.890   6.606   9.646  1.00  0.00          C 
HETATM 2193  C   PTH A  52       2.890   6.615   9.659  1.00  0.00          C 
HETATM 2194  C   PTH A  52       2.889   6.623   9.673  1.00  0.00          C 
HETATM 2195  C   PTH A  52       2.889   6.632   9.686  1.00  0.00          C 
HETATM 2196  C   PTH A  52       2.889   6.640   9.699  1.00  0.00          C 
HETATM 2197  C   PTH A  52       2.888   6.649   9.713  1.00  0.00          C 
HETATM 2198  C   PTH A  52       2.888   6.658   9.726  1.00  0.00          C 
HETATM 2199  C   PTH A  52       2.888   6.666   9.739  1.00  0.00          C 
HETATM 2200  C   PTH A  52       2.888   6.675   9.753  1.00  0.00          C 
HETATM 2201  C   PTH A  52       2.887   6.683   9.766  1.00  0.00          C 
HETATM 2202  C   PTH A  52       2.887   6.692   9.779  1.00  0.00          C 
HETATM 2203  C   PTH A  52       2.886   6.700   9.793  1.00  0.00          C 
HETATM 2204  C   PTH A  52       2.886   6.709   9.806  1.00  0.00          C 
HETATM 2205  C   PTH A  52       2.886   6.718   9.820  1.00  0.00          C 
HETATM 2206  C   PTH A  52       2.885   6.726   9.833  1.00  0.00          C 
HETATM 2207  C   PTH A  52       2.885   6.735   9.846  1.00  0.00          C 
HETATM 2208  C   PTH A  52       2.885   6.743   9.860  1.00  0.00          C 
HETATM 2209  C   PTH A  52       2.884   6.752   9.873  1.00  0.00          C 
HETATM 2210  C   PTH A  52       2.884   6.760   9.886  1.00  0.00          C 
HETATM 2211  C   PTH A  52       2.883   6.769   9.900  1.00  0.00          C 
HETATM 2212  C   PTH A  52       2.883   6.777   9.913  1.00  0.00          C 
HETATM 2213  C   PTH A  52       2.882   6.786   9.927  1.00  0.00          C 
HETATM 2214  C   PTH A  52       2.882   6.794   9.940  1.00  0.00          C 
HETATM 2215  C   PTH A  52       2.881   6.803   9.953  1.00  0.00          C 
HETATM 2216  C   PTH A  52       2.881   6.811   9.967  1.00  0.00          C 
HETATM 2217  C   PTH A  52       2.880   6.820   9.980  1.00  0.00          C 
HETATM 2218  C   PTH A  52       2.880   6.828   9.994  1.00  0.00          C 
HETATM 2219  C   PTH A  52       2.879   6.837  10.007  1.00  0.00          C 
HETATM 2220  C   PTH A  52       2.879   6.845  10.020  1.00  0.00          C 
HETATM 2221  C   PTH A  52       2.878   6.854  10.034  1.00  0.00          C 
HETATM 2222  C   PTH A  52       2.878   6.862  10.047  1.00  0.00          C 
HETATM 2223  C   PTH A  52       2.877   6.871  10.061  1.00  0.00          C 
HETATM 2224  C   PTH A  52       2.877   6.879  10.074  1.00  0.00          C 
HETATM 2225  C   PTH A  52       2.876   6.888  10.087  1.00  0.00          C 
HETATM 2226  C   PTH A  52       2.875   6.896  10.101  1.00  0.00          C 
HETATM 2227  C   PTH A  52       2.875   6.905  10.114  1.00  0.00          C 
HETATM 2228  C   PTH A  52       2.874   6.913  10.128  1.00  0.00          C 
HETATM 2229  C   PTH A  52       2.874   6.922  10.141  1.00  0.00          C 
HETATM 2230  C   PTH A  52       2.873   6.930  10.154  1.00  0.00          C 
HETATM 2231  C   PTH A  52       2.872   6.939  10.168  1.00  0.00          C 
HETATM 2232  C   PTH A  52       2.871   6.947  10.181  1.00  0.00          C 
HETATM 2233  C   PTH A  52       2.871   6.956  10.194  1.00  0.00          C 
HETATM 2234  C   PTH A  52       2.870   6.964  10.208  1.00  0.00          C 
HETATM 2235  C   PTH A  52       2.869   6.973  10.221  1.00  0.00          C 
HETATM 2236  C   PTH A  52       2.869   6.982  10.234  1.00  0.00          C 
HETATM 2237  C   PTH A  52       2.868   6.990  10.248  1.00  0.00          C 
HETATM 2238  C   PTH A  52       2.867   6.999  10.261  1.00  0.00          C 
HETATM 2239  C   PTH A  52       2.866   7.008  10.274  1.00  0.00          C 
HETATM 2240  C   PTH A  52       2.866   7.016  10.288  1.00  0.00          C 
HETATM 2241  C   PTH A  52       2.865   7.024  10.301  1.00  0.00          C 
HETATM 2242  C   PTH A  52       2.865   7.032  10.315  1.00  0.00          C 
HETATM 2243  C   PTH A  52       2.864   7.040  10.329  1.00  0.00          C 
HETATM 2244  C   PTH A  52       2.864   7.048  10.342  1.00  0.00          C 
HETATM 2245  C   PTH A  52       2.864   7.056  10.356  1.00  0.00          C 
HETATM 2246  C   PTH A  52       2.863   7.064  10.370  1.00  0.00          C 
HETATM 2247  C   PTH A  52       2.863   7.071  10.384  1.00  0.00          C 
HETATM 2248  C   PTH A  52       2.862   7.079  10.398  1.00  0.00          C 
HETATM 2249  C   PTH A  52       2.862   7.086  10.412  1.00  0.00          C 
HETATM 2250  C   PTH A  52       2.862   7.094  10.426  1.00  0.00          C 
HETATM 2251  C   PTH A  52       2.861   7.101  10.440  1.00  0.00          C 
HETATM 2252  C   PTH A  52       2.861   7.109  10.454  1.00  0.00          C 
HETATM 2253  C   PTH A  52       2.860   7.117  10.468  1.00  0.00          C 
HETATM 2254  C   PTH A  52       2.860   7.124  10.482  1.00  0.00          C 
HETATM 2255  C   PTH A  52       2.859   7.136  10.505  1.00  0.00          C 
TER
HETATM 2256  C   PTH A  53       4.858   6.738  11.317  1.00  0.00          C 
HETATM 2257  C   PTH A  53       4.870   6.730  11.312  1.00  0.00          C 
HETATM 2258  C   PTH A  53       4.883   6.722  11.306  1.00  0.00          C 
HETATM 2259  C   PTH A  53       4.895   6.713  11.301  1.00  0.00          C 
HETATM 2260  C   PTH A  53       4.908   6.705  11.296  1.00  0.00          C 
HETATM 2261  C   PTH A  53       4.920   6.697  11.290  1.00  0.00          C 
HETATM 2262  C   PTH A  53       4.932   6.689  11.285  1.00  0.00          C 
HETATM 2263  C   PTH A  53       4.945   6.680  11.279  1.00  0.00          C 
HETATM 2264  C   PTH A  53       4.957   6.672  11.274  1.00  0.00          C 
HETATM 2265  C   PTH A  53       4.970   6.664  11.269  1.00  0.00          C 
HETATM 2266  C   PTH A  53       4.982   6.656  11.263  1.00  0.00          C 
HETATM 2267  C   PTH A  53       4.995   6.647  11.258  1.00  0.00          C 
HETATM 2268  C   PTH A  53       5.007   6.639  11.253  1.00  0.00          C 
HETATM 2269  C   PTH A  53       5.020   6.631  11.247  1.00  0.00          C 
HETATM 2270  C   PTH A  53       5.032   6.623  11.242  1.00  0.00          C 
HETATM 2271  C   PTH A  53       5.045   6.615  11.236  1.00  0.00          C 
HETATM 2272  C   PTH A  53       5.057   6.606  11.231  1.00  0.00          C 
HETATM 2273  C   PTH A  53       5.070   6.598  11.226  1.00  0.00          C 
HETATM 2274  C   PTH A  53       5.082   6.590  11.220  1.00  0.00          C 
HETATM 2275  C   PTH A  53       5.095   6.582  11.215  1.00  0.00          C 
HETATM 2276  C   PTH A  53       5.107   6.573  11.209  1.00  0.00          C 
HETATM 2277  C   PTH A  53       5.119   6.565  11.204  1.00  0.00          C 
HETATM 2278  C   PTH A  53       5.132   6.557  11.199  1.00  0.00          C 
HETATM 2279  C   PTH A  53       5.144   6.549  11.193  1.00  0.00          C 
HETATM 2280  C   PTH A  53       5.157   6.540  11.188  1.00  0.00          C 
HETATM 2281  C   PTH A  53       5.169   6.532  11.182  1.00  0.00          C 
HETATM 2282  C   PTH A  53       5.182   6.524  11.177  1.00  0.00          C 
HETATM 2283  C   PTH A  53       5.194   6.516  11.172  1.00  0.00          C 
HETATM 2284  C   PTH A  53       5.206   6.507  11.166  1.00  0.00          C 
HETATM 2285  C   PTH A  53       5.219   6.499  11.161  1.00  0.00          C 
HETATM 2286  C   PTH A  53       5.231   6.491  11.155  1.00  0.00          C 
HETATM 2287  C   PTH A  53       5.244   6.482  11.150  1.00  0.00          C 
HETATM 2288  C   PTH A  53       5.256   6.474  11.145  1.00  0.00          C 
HETATM 2289  C   PTH A  53       5.268   6.466  11.139  1.00  0.00          C 
HETATM 2290  C   PTH A  53       5.281   6.457  11.134  1.00  0.00          C 
HETATM 2291  C   PTH A  53       5.293   6.449  11.128  1.00  0.00          C 
HETATM 2292  C   PTH A  53       5.305   6.441  11.123  1.00  0.00          C 
HETATM 2293  C   PTH A  53       5.318   6.432  11.117  1.00  0.00          C 
HETATM 2294  C   PTH A  53       5.330   6.424  11.112  1.00  0.00          C 
HETATM 2295  C   PTH A  53       5.342   6.416  11.106  1.00  0.00          C 
HETATM 2296  C   PTH A  53       5.355   6.407  11.101  1.00  0.00          C 
HETATM 2297  C   PTH A  53       5.367   6.399  11.095  1.00  0.00          C 
HETATM 2298  C   PTH A  53       5.379   6.390  11.090  1.00  0.00          C 
HETATM 2299  C   PTH A  53       5.392   6.382  11.084  1.00  0.00          C 
HETATM 2300  C   PTH A  53       5.404   6.374  11.079  1.00  0.00          C 
HETATM 2301  C   PTH A  53       5.416   6.365  11.073  1.00  0.00          C 
HETATM 2302  C   PTH A  53       5.429   6.357  11.068  1.00  0.00          C 
HETATM 2303  C   PTH A  53       5.441   6.348  11.062  1.00  0.00          C 
HETATM 2304  C   PTH A  53       5.453   6.340  11.057  1.00  0.00          C 
HETATM 2305  C   PTH A  53       5.465   6.332  11.051  1.00  0.00          C 
HETATM 2306  C   PTH A  53       5.478   6.323  11.046  1.00  0.00          C 
HETATM 2307  C   PTH A  53       5.490   6.315  11.040  1.00  0.00          C 
HETATM 2308  C   PTH A  53       5.502   6.306  11.035  1.00  0.00          C 
HETATM 2309  C   PTH A  53       5.514   6.298  11.029  1.00  0.00          C 
HETATM 2310  C   PTH A  53       5.526   6.289  11.023  1.00  0.00          C 
HETATM 2311  C   PTH A  53       5.539   6.281  11.018  1.00  0.00          C 
HETATM 2312  C   PTH A  53       5.551   6.272  11.012  1.00  0.00          C 
HETATM 2313  C   PTH A  53       5.563   6.264  11.007  1.00  0.00          C 
HETATM 2314  C   PTH A  53       5.575   6.255  11.001  1.00  0.00          C 
HETATM 2315  C   PTH A  53       5.587   6.246  10.995  1.00  0.00          C 
HETATM 2316  C   PTH A  53       5.599   6.238  10.990  1.00  0.00          C 
HETATM 2317  C   PTH A  53       5.611   6.229  10.984  1.00  0.00          C 
HETATM 2318  C   PTH A  53       5.623   6.221  10.978  1.00  0.00          C 
HETATM 2319  C   PTH A  53       5.635   6.212  10.972  1.00  0.00          C 
HETATM 2320  C   PTH A  53       5.647   6.203  10.967  1.00  0.00          C 
HETATM 2321  C   PTH A  53       5.659   6.194  10.961  1.00  0.00          C 
HETATM 2322  C   PTH A  53       5.671   6.186  10.955  1.00  0.00          C 
HETATM 2323  C   PTH A  53       5.683   6.177  10.949  1.00  0.00          C 
HETATM 2324  C   PTH A  53       5.695   6.168  10.943  1.00  0.00          C 
HETATM 2325  C   PTH A  53       5.707   6.159  10.938  1.00  0.00          C 
HETATM 2326  C   PTH A  53       5.718   6.150  10.932  1.00  0.00          C 
HETATM 2327  C   PTH A  53       5.730   6.141  10.926  1.00  0.00          C 
HETATM 2328  C   PTH A  53       5.742   6.132  10.920  1.00  0.00          C 
HETATM 2329  C   PTH A  53       5.753   6.123  10.913  1.00  0.00          C 
HETATM 2330  C   PTH A  53       5.764   6.114  10.907  1.00  0.00          C 
HETATM 2331  C   PTH A  53       5.776   6.105  10.901  1.00  0.00          C 
HETATM 2332  C   PTH A  53       5.787   6.095  10.894  1.00  0.00          C 
HETATM 2333  C   PTH A  53       5.798   6.086  10.888  1.00  0.00          C 
HETATM 2334  C   PTH A  53       5.808   6.076  10.881  1.00  0.00          C 
HETATM 2335  C   PTH A  53       5.819   6.067  10.875  1.00  0.00          C 
HETATM 2336  C   PTH A  53       5.830   6.057  10.868  1.00  0.00          C 
HETATM 2337  C   PTH A  53       5.839   6.050  10.863  1.00  0.00          C 
TER
HETATM 2338  C   PTH A  54       4.858   6.738  11.317  1.00  0.00          C 
HETATM 2339  C   PTH A  54       4.845   6.746  11.322  1.00  0.00          C 
HETATM 2340  C   PTH A  54       4.833   6.754  11.328  1.00  0.00          C 
HETATM 2341  C   PTH A  54       4.820   6.763  11.333  1.00  0.00          C 
HETATM 2342  C   PTH A  54       4.808   6.771  11.339  1.00  0.00          C 
HETATM 2343  C   PTH A  54       4.796   6.779  11.344  1.00  0.00          C 
HETATM 2344  C   PTH A  54       4.783   6.787  11.350  1.00  0.00          C 
HETATM 2345  C   PTH A  54       4.771   6.796  11.355  1.00  0.00          C 
HETATM 2346  C   PTH A  54       4.758   6.804  11.361  1.00  0.00          C 
HETATM 2347  C   PTH A  54       4.746   6.812  11.366  1.00  0.00          C 
HETATM 2348  C   PTH A  54       4.733   6.820  11.371  1.00  0.00          C 
HETATM 2349  C   PTH A  54       4.721   6.829  11.377  1.00  0.00          C 
HETATM 2350  C   PTH A  54       4.709   6.837  11.382  1.00  0.00          C 
HETATM 2351  C   PTH A  54       4.696   6.845  11.388  1.00  0.00          C 
HETATM 2352  C   PTH A  54       4.684   6.853  11.394  1.00  0.00          C 
HETATM 2353  C   PTH A  54       4.672   6.862  11.399  1.00  0.00          C 
HETATM 2354  C   PTH A  54       4.659   6.870  11.405  1.00  0.00          C 
HETATM 2355  C   PTH A  54       4.647   6.878  11.410  1.00  0.00          C 
HETATM 2356  C   PTH A  54       4.634   6.886  11.416  1.00  0.00          C 
HETATM 2357  C   PTH A  54       4.622   6.895  11.421  1.00  0.00          C 
HETATM 2358  C   PTH A  54       4.610   6.903  11.427  1.00  0.00          C 
HETATM 2359  C   PTH A  54       4.597   6.911  11.433  1.00  0.00          C 
HETATM 2360  C   PTH A  54       4.585   6.919  11.438  1.00  0.00          C 
HETATM 2361  C   PTH A  54       4.573   6.928  11.444  1.00  0.00          C 
HETATM 2362  C   PTH A  54       4.560   6.936  11.450  1.00  0.00          C 
HETATM 2363  C   PTH A  54       4.548   6.944  11.455  1.00  0.00          C 
HETATM 2364  C   PTH A  54       4.536   6.952  11.461  1.00  0.00          C 
HETATM 2365  C   PTH A  54       4.523   6.961  11.467  1.00  0.00          C 
HETATM 2366  C   PTH A  54       4.511   6.969  11.473  1.00  0.00          C 
HETATM 2367  C   PTH A  54       4.499   6.977  11.478  1.00  0.00          C 
HETATM 2368  C   PTH A  54       4.487   6.985  11.484  1.00  0.00          C 
HETATM 2369  C   PTH A  54       4.474   6.993  11.490  1.00  0.00          C 
HETATM 2370  C   PTH A  54       4.462   7.002  11.496  1.00  0.00          C 
HETATM 2371  C   PTH A  54       4.450   7.010  11.502  1.00  0.00          C 
HETATM 2372  C   PTH A  54       4.437   7.018  11.507  1.00  0.00          C 
HETATM 2373  C   PTH A  54       4.425   7.026  11.513  1.00  0.00          C 
HETATM 2374  C   PTH A  54       4.413   7.035  11.519  1.00  0.00          C 
HETATM 2375  C   PTH A  54       4.401   7.043  11.525  1.00  0.00          C 
HETATM 2376  C   PTH A  54       4.388   7.051  11.531  1.00  0.00          C 
HETATM 2377  C   PTH A  54       4.376   7.059  11.536  1.00  0.00          C 
HETATM 2378  C   PTH A  54       4.364   7.068  11.542  1.00  0.00          C 
HETATM 2379  C   PTH A  54       4.352   7.076  11.548  1.00  0.00          C 
HETATM 2380  C   PTH A  54       4.339   7.084  11.554  1.00  0.00          C 
HETATM 2381  C   PTH A  54       4.327   7.092  11.560  1.00  0.00          C 
HETATM 2382  C   PTH A  54       4.315   7.101  11.565  1.00  0.00          C 
HETATM 2383  C   PTH A  54       4.302   7.109  11.571  1.00  0.00          C 
HETATM 2384  C   PTH A  54       4.290   7.117  11.577  1.00  0.00          C 
HETATM 2385  C   PTH A  54       4.278   7.125  11.583  1.00  0.00          C 
HETATM 2386  C   PTH A  54       4.266   7.134  11.588  1.00  0.00          C 
HETATM 2387  C   PTH A  54       4.253   7.142  11.594  1.00  0.00          C 
HETATM 2388  C   PTH A  54       4.241   7.150  11.600  1.00  0.00          C 
HETATM 2389  C   PTH A  54       4.229   7.158  11.605  1.00  0.00          C 
HETATM 2390  C   PTH A  54       4.216   7.167  11.611  1.00  0.00          C 
HETATM 2391  C   PTH A  54       4.204   7.175  11.617  1.00  0.00          C 
HETATM 2392  C   PTH A  54       4.192   7.183  11.622  1.00  0.00          C 
HETATM 2393  C   PTH A  54       4.179   7.191  11.628  1.00  0.00          C 
HETATM 2394  C   PTH A  54       4.167   7.200  11.634  1.00  0.00          C 
HETATM 2395  C   PTH A  54       4.155   7.208  11.639  1.00  0.00          C 
HETATM 2396  C   PTH A  54       4.142   7.216  11.645  1.00  0.00          C 
HETATM 2397  C   PTH A  54       4.130   7.224  11.651  1.00  0.00          C 
HETATM 2398  C   PTH A  54       4.118   7.233  11.656  1.00  0.00          C 
HETATM 2399  C   PTH A  54       4.105   7.241  11.662  1.00  0.00          C 
HETATM 2400  C   PTH A  54       4.093   7.249  11.668  1.00  0.00          C 
HETATM 2401  C   PTH A  54       4.081   7.257  11.673  1.00  0.00          C 
HETATM 2402  C   PTH A  54       4.068   7.265  11.679  1.00  0.00          C 
HETATM 2403  C   PTH A  54       4.056   7.274  11.685  1.00  0.00          C 
HETATM 2404  C   PTH A  54       4.044   7.282  11.691  1.00  0.00          C 
HETATM 2405  C   PTH A  54       4.031   7.290  11.697  1.00  0.00          C 
HETATM 2406  C   PTH A  54       4.019   7.298  11.702  1.00  0.00          C 
HETATM 2407  C   PTH A  54       4.007   7.306  11.708  1.00  0.00          C 
HETATM 2408  C   PTH A  54       3.995   7.314  11.714  1.00  0.00          C 
HETATM 2409  C   PTH A  54       3.982   7.322  11.720  1.00  0.00          C 
HETATM 2410  C   PTH A  54       3.970   7.330  11.726  1.00  0.00          C 
HETATM 2411  C   PTH A  54       3.958   7.338  11.733  1.00  0.00          C 
HETATM 2412  C   PTH A  54       3.945   7.346  11.739  1.00  0.00          C 
HETATM 2413  C   PTH A  54       3.933   7.354  11.745  1.00  0.00          C 
HETATM 2414  C   PTH A  54       3.921   7.362  11.751  1.00  0.00          C 
HETATM 2415  C   PTH A  54       3.909   7.370  11.758  1.00  0.00          C 
HETATM 2416  C   PTH A  54       3.896   7.377  11.764  1.00  0.00          C 
HETATM 2417  C   PTH A  54       3.884   7.385  11.771  1.00  0.00          C 
HETATM 2418  C   PTH A  54       3.872   7.393  11.778  1.00  0.00          C 
HETATM 2419  C   PTH A  54       3.860   7.400  11.784  1.00  0.00          C 
HETATM 2420  C   PTH A  54       3.848   7.408  11.791  1.00  0.00          C 
HETATM 2421  C   PTH A  54       3.836   7.415  11.798  1.00  0.00          C 
HETATM 2422  C   PTH A  54       3.824   7.423  11.806  1.00  0.00          C 
HETATM 2423  C   PTH A  54       3.812   7.430  11.813  1.00  0.00          C 
HETATM 2424  C   PTH A  54       3.800   7.437  11.821  1.00  0.00          C 
HETATM 2425  C   PTH A  54       3.788   7.444  11.828  1.00  0.00          C 
HETATM 2426  C   PTH A  54       3.776   7.451  11.836  1.00  0.00          C 
HETATM 2427  C   PTH A  54       3.764   7.458  11.844  1.00  0.00          C 
HETATM 2428  C   PTH A  54       3.752   7.465  11.852  1.00  0.00          C 
HETATM 2429  C   PTH A  54       3.740   7.471  11.861  1.00  0.00          C 
HETATM 2430  C   PTH A  54       3.729   7.478  11.870  1.00  0.00          C 
HETATM 2431  C   PTH A  54       3.718   7.484  11.879  1.00  0.00          C 
HETATM 2432  C   PTH A  54       3.706   7.490  11.888  1.00  0.00          C 
HETATM 2433  C   PTH A  54       3.695   7.496  11.898  1.00  0.00          C 
HETATM 2434  C   PTH A  54       3.684   7.501  11.908  1.00  0.00          C 
HETATM 2435  C   PTH A  54       3.674   7.506  11.919  1.00  0.00          C 
HETATM 2436  C   PTH A  54       3.663   7.511  11.930  1.00  0.00          C 
HETATM 2437  C   PTH A  54       3.653   7.515  11.942  1.00  0.00          C 
HETATM 2438  C   PTH A  54       3.644   7.519  11.954  1.00  0.00          C 
HETATM 2439  C   PTH A  54       3.635   7.522  11.967  1.00  0.00          C 
HETATM 2440  C   PTH A  54       3.627   7.525  11.980  1.00  0.00          C 
HETATM 2441  C   PTH A  54       3.619   7.527  11.994  1.00  0.00          C 
HETATM 2442  C   PTH A  54       3.612   7.528  12.008  1.00  0.00          C 
HETATM 2443  C   PTH A  54       3.605   7.529  12.022  1.00  0.00          C 
HETATM 2444  C   PTH A  54       3.599   7.530  12.037  1.00  0.00          C 
HETATM 2445  C   PTH A  54       3.594   7.529  12.052  1.00  0.00          C 
HETATM 2446  C   PTH A  54       3.589   7.529  12.067  1.00  0.00          C 
HETATM 2447  C   PTH A  54       3.585   7.528  12.082  1.00  0.00          C 
HETATM 2448  C   PTH A  54       3.582   7.526  12.098  1.00  0.00          C 
HETATM 2449  C   PTH A  54       3.578   7.524  12.113  1.00  0.00          C 
HETATM 2450  C   PTH A  54       3.576   7.522  12.129  1.00  0.00          C 
HETATM 2451  C   PTH A  54       3.573   7.520  12.144  1.00  0.00          C 
HETATM 2452  C   PTH A  54       3.571   7.517  12.160  1.00  0.00          C 
HETATM 2453  C   PTH A  54       3.570   7.514  12.175  1.00  0.00          C 
HETATM 2454  C   PTH A  54       3.568   7.511  12.191  1.00  0.00          C 
HETATM 2455  C   PTH A  54       3.567   7.508  12.206  1.00  0.00          C 
HETATM 2456  C   PTH A  54       3.566   7.505  12.222  1.00  0.00          C 
HETATM 2457  C   PTH A  54       3.565   7.501  12.237  1.00  0.00          C 
HETATM 2458  C   PTH A  54       3.564   7.497  12.253  1.00  0.00          C 
HETATM 2459  C   PTH A  54       3.564   7.494  12.268  1.00  0.00          C 
HETATM 2460  C   PTH A  54       3.564   7.490  12.283  1.00  0.00          C 
HETATM 2461  C   PTH A  54       3.564   7.486  12.299  1.00  0.00          C 
HETATM 2462  C   PTH A  54       3.564   7.481  12.314  1.00  0.00          C 
HETATM 2463  C   PTH A  54       3.564   7.477  12.329  1.00  0.00          C 
HETATM 2464  C   PTH A  54       3.564   7.473  12.345  1.00  0.00          C 
HETATM 2465  C   PTH A  54       3.564   7.469  12.360  1.00  0.00          C 
HETATM 2466  C   PTH A  54       3.564   7.465  12.375  1.00  0.00          C 
HETATM 2467  C   PTH A  54       3.564   7.460  12.391  1.00  0.00          C 
HETATM 2468  C   PTH A  54       3.564   7.456  12.406  1.00  0.00          C 
HETATM 2469  C   PTH A  54       3.564   7.452  12.421  1.00  0.00          C 
HETATM 2470  C   PTH A  54       3.564   7.448  12.437  1.00  0.00          C 
HETATM 2471  C   PTH A  54       3.564   7.444  12.452  1.00  0.00          C 
HETATM 2472  C   PTH A  54       3.563   7.440  12.467  1.00  0.00          C 
HETATM 2473  C   PTH A  54       3.563   7.436  12.483  1.00  0.00          C 
HETATM 2474  C   PTH A  54       3.563   7.432  12.498  1.00  0.00          C 
HETATM 2475  C   PTH A  54       3.563   7.428  12.513  1.00  0.00          C 
HETATM 2476  C   PTH A  54       3.563   7.424  12.529  1.00  0.00          C 
HETATM 2477  C   PTH A  54       3.562   7.420  12.544  1.00  0.00          C 
HETATM 2478  C   PTH A  54       3.562   7.416  12.559  1.00  0.00          C 
HETATM 2479  C   PTH A  54       3.562   7.412  12.575  1.00  0.00          C 
HETATM 2480  C   PTH A  54       3.561   7.408  12.590  1.00  0.00          C 
HETATM 2481  C   PTH A  54       3.561   7.404  12.605  1.00  0.00          C 
HETATM 2482  C   PTH A  54       3.561   7.397  12.631  1.00  0.00          C 
TER
HETATM 2483  C   PTH A  55       6.254   5.801   8.235  1.00  0.00          C 
HETATM 2484  C   PTH A  55       6.270   5.797   8.235  1.00  0.00          C 
HETATM 2485  C   PTH A  55       6.285   5.794   8.236  1.00  0.00          C 
HETATM 2486  C   PTH A  55       6.301   5.791   8.236  1.00  0.00          C 
HETATM 2487  C   PTH A  55       6.316   5.787   8.237  1.00  0.00          C 
HETATM 2488  C   PTH A  55       6.332   5.784   8.237  1.00  0.00          C 
HETATM 2489  C   PTH A  55       6.347   5.781   8.238  1.00  0.00          C 
HETATM 2490  C   PTH A  55       6.363   5.777   8.238  1.00  0.00          C 
HETATM 2491  C   PTH A  55       6.378   5.774   8.239  1.00  0.00          C 
HETATM 2492  C   PTH A  55       6.394   5.770   8.240  1.00  0.00          C 
HETATM 2493  C   PTH A  55       6.409   5.767   8.240  1.00  0.00          C 
HETATM 2494  C   PTH A  55       6.425   5.764   8.241  1.00  0.00          C 
HETATM 2495  C   PTH A  55       6.440   5.760   8.242  1.00  0.00          C 
HETATM 2496  C   PTH A  55       6.456   5.757   8.242  1.00  0.00          C 
HETATM 2497  C   PTH A  55       6.471   5.753   8.243  1.00  0.00          C 
HETATM 2498  C   PTH A  55       6.487   5.750   8.244  1.00  0.00          C 
HETATM 2499  C   PTH A  55       6.502   5.746   8.245  1.00  0.00          C 
HETATM 2500  C   PTH A  55       6.517   5.743   8.245  1.00  0.00          C 
HETATM 2501  C   PTH A  55       6.533   5.739   8.246  1.00  0.00          C 
HETATM 2502  C   PTH A  55       6.548   5.735   8.247  1.00  0.00          C 
HETATM 2503  C   PTH A  55       6.564   5.732   8.248  1.00  0.00          C 
HETATM 2504  C   PTH A  55       6.579   5.728   8.249  1.00  0.00          C 
HETATM 2505  C   PTH A  55       6.595   5.725   8.249  1.00  0.00          C 
HETATM 2506  C   PTH A  55       6.610   5.721   8.250  1.00  0.00          C 
HETATM 2507  C   PTH A  55       6.626   5.717   8.251  1.00  0.00          C 
HETATM 2508  C   PTH A  55       6.641   5.714   8.252  1.00  0.00          C 
HETATM 2509  C   PTH A  55       6.656   5.710   8.252  1.00  0.00          C 
HETATM 2510  C   PTH A  55       6.672   5.706   8.253  1.00  0.00          C 
HETATM 2511  C   PTH A  55       6.687   5.703   8.254  1.00  0.00          C 
HETATM 2512  C   PTH A  55       6.703   5.699   8.255  1.00  0.00          C 
HETATM 2513  C   PTH A  55       6.718   5.695   8.255  1.00  0.00          C 
HETATM 2514  C   PTH A  55       6.734   5.692   8.256  1.00  0.00          C 
HETATM 2515  C   PTH A  55       6.753   5.687   8.257  1.00  0.00          C 
TER
HETATM 2516  C   PTH A  56       6.254   5.801   8.235  1.00  0.00          C 
HETATM 2517  C   PTH A  56       6.239   5.804   8.234  1.00  0.00          C 
HETATM 2518  C   PTH A  56       6.223   5.808   8.234  1.00  0.00          C 
HETATM 2519  C   PTH A  56       6.208   5.811   8.234  1.00  0.00          C 
HETATM 2520  C   PTH A  56       6.192   5.815   8.233  1.00  0.00          C 
HETATM 2521  C   PTH A  56       6.177   5.818   8.233  1.00  0.00          C 
HETATM 2522  C   PTH A  56       6.161   5.822   8.232  1.00  0.00          C 
HETATM 2523  C   PTH A  56       6.146   5.825   8.232  1.00  0.00          C 
HETATM 2524  C   PTH A  56       6.130   5.828   8.232  1.00  0.00          C 
HETATM 2525  C   PTH A  56       6.115   5.832   8.232  1.00  0.00          C 
HETATM 2526  C   PTH A  56       6.099   5.835   8.231  1.00  0.00          C 
HETATM 2527  C   PTH A  56       6.084   5.839   8.231  1.00  0.00          C 
HETATM 2528  C   PTH A  56       6.068   5.842   8.231  1.00  0.00          C 
HETATM 2529  C   PTH A  56       6.053   5.846   8.230  1.00  0.00          C 
HETATM 2530  C   PTH A  56       6.037   5.849   8.230  1.00  0.00          C 
HETATM 2531  C   PTH A  56       6.022   5.853   8.230  1.00  0.00          C 
HETATM 2532  C   PTH A  56       6.006   5.856   8.230  1.00  0.00          C 
HETATM 2533  C   PTH A  56       5.991   5.860   8.230  1.00  0.00          C 
HETATM 2534  C   PTH A  56       5.975   5.863   8.229  1.00  0.00          C 
HETATM 2535  C   PTH A  56       5.960   5.867   8.229  1.00  0.00          C 
HETATM 2536  C   PTH A  56       5.944   5.871   8.229  1.00  0.00          C 
HETATM 2537  C   PTH A  56       5.929   5.874   8.229  1.00  0.00          C 
HETATM 2538  C   PTH A  56       5.914   5.878   8.229  1.00  0.00          C 
HETATM 2539  C   PTH A  56       5.898   5.881   8.229  1.00  0.00          C 
HETATM 2540  C   PTH A  56       5.883   5.885   8.229  1.00  0.00          C 
HETATM 2541  C   PTH A  56       5.867   5.888   8.228  1.00  0.00          C 
HETATM 2542  C   PTH A  56       5.852   5.892   8.228  1.00  0.00          C 
HETATM 2543  C   PTH A  56       5.836   5.895   8.228  1.00  0.00          C 
HETATM 2544  C   PTH A  56       5.821   5.899   8.228  1.00  0.00          C 
HETATM 2545  C   PTH A  56       5.805   5.902   8.228  1.00  0.00          C 
HETATM 2546  C   PTH A  56       5.790   5.906   8.228  1.00  0.00          C 
HETATM 2547  C   PTH A  56       5.774   5.909   8.228  1.00  0.00          C 
HETATM 2548  C   PTH A  56       5.759   5.913   8.228  1.00  0.00          C 
HETATM 2549  C   PTH A  56       5.743   5.916   8.227  1.00  0.00          C 
HETATM 2550  C   PTH A  56       5.728   5.920   8.227  1.00  0.00          C 
HETATM 2551  C   PTH A  56       5.712   5.923   8.227  1.00  0.00          C 
HETATM 2552  C   PTH A  56       5.697   5.927   8.226  1.00  0.00          C 
HETATM 2553  C   PTH A  56       5.681   5.930   8.226  1.00  0.00          C 
HETATM 2554  C   PTH A  56       5.666   5.934   8.226  1.00  0.00          C 
HETATM 2555  C   PTH A  56       5.650   5.937   8.225  1.00  0.00          C 
HETATM 2556  C   PTH A  56       5.635   5.941   8.225  1.00  0.00          C 
HETATM 2557  C   PTH A  56       5.619   5.944   8.225  1.00  0.00          C 
HETATM 2558  C   PTH A  56       5.604   5.948   8.225  1.00  0.00          C 
HETATM 2559  C   PTH A  56       5.588   5.952   8.226  1.00  0.00          C 
HETATM 2560  C   PTH A  56       5.573   5.955   8.226  1.00  0.00          C 
HETATM 2561  C   PTH A  56       5.558   5.959   8.227  1.00  0.00          C 
HETATM 2562  C   PTH A  56       5.542   5.962   8.227  1.00  0.00          C 
HETATM 2563  C   PTH A  56       5.527   5.966   8.228  1.00  0.00          C 
HETATM 2564  C   PTH A  56       5.511   5.970   8.229  1.00  0.00          C 
HETATM 2565  C   PTH A  56       5.496   5.974   8.230  1.00  0.00          C 
HETATM 2566  C   PTH A  56       5.481   5.977   8.231  1.00  0.00          C 
HETATM 2567  C   PTH A  56       5.465   5.981   8.232  1.00  0.00          C 
HETATM 2568  C   PTH A  56       5.450   5.985   8.233  1.00  0.00          C 
HETATM 2569  C   PTH A  56       5.434   5.988   8.234  1.00  0.00          C 
HETATM 2570  C   PTH A  56       5.419   5.992   8.235  1.00  0.00          C 
HETATM 2571  C   PTH A  56       5.404   5.996   8.236  1.00  0.00          C 
HETATM 2572  C   PTH A  56       5.388   6.000   8.237  1.00  0.00          C 
HETATM 2573  C   PTH A  56       5.377   6.002   8.238  1.00  0.00          C 
TER
HETATM 2574  C   PTH A  57       7.288   6.388  10.684  1.00  0.00          C 
HETATM 2575  C   PTH A  57       7.279   6.375  10.686  1.00  0.00          C 
HETATM 2576  C   PTH A  57       7.271   6.361  10.687  1.00  0.00          C 
HETATM 2577  C   PTH A  57       7.262   6.348  10.689  1.00  0.00          C 
HETATM 2578  C   PTH A  57       7.253   6.335  10.691  1.00  0.00          C 
HETATM 2579  C   PTH A  57       7.245   6.322  10.692  1.00  0.00          C 
HETATM 2580  C   PTH A  57       7.236   6.308  10.694  1.00  0.00          C 
HETATM 2581  C   PTH A  57       7.228   6.295  10.695  1.00  0.00          C 
HETATM 2582  C   PTH A  57       7.219   6.282  10.697  1.00  0.00          C 
HETATM 2583  C   PTH A  57       7.211   6.269  10.699  1.00  0.00          C 
HETATM 2584  C   PTH A  57       7.202   6.255  10.700  1.00  0.00          C 
HETATM 2585  C   PTH A  57       7.194   6.242  10.702  1.00  0.00          C 
HETATM 2586  C   PTH A  57       7.185   6.229  10.704  1.00  0.00          C 
HETATM 2587  C   PTH A  57       7.176   6.216  10.705  1.00  0.00          C 
HETATM 2588  C   PTH A  57       7.168   6.202  10.707  1.00  0.00          C 
HETATM 2589  C   PTH A  57       7.159   6.189  10.709  1.00  0.00          C 
HETATM 2590  C   PTH A  57       7.151   6.176  10.711  1.00  0.00          C 
HETATM 2591  C   PTH A  57       7.142   6.162  10.713  1.00  0.00          C 
HETATM 2592  C   PTH A  57       7.134   6.149  10.714  1.00  0.00          C 
HETATM 2593  C   PTH A  57       7.125   6.136  10.716  1.00  0.00          C 
HETATM 2594  C   PTH A  57       7.117   6.123  10.718  1.00  0.00          C 
HETATM 2595  C   PTH A  57       7.108   6.109  10.720  1.00  0.00          C 
HETATM 2596  C   PTH A  57       7.100   6.096  10.722  1.00  0.00          C 
HETATM 2597  C   PTH A  57       7.091   6.083  10.723  1.00  0.00          C 
HETATM 2598  C   PTH A  57       7.083   6.070  10.725  1.00  0.00          C 
HETATM 2599  C   PTH A  57       7.074   6.056  10.727  1.00  0.00          C 
HETATM 2600  C   PTH A  57       7.065   6.043  10.728  1.00  0.00          C 
HETATM 2601  C   PTH A  57       7.056   6.030  10.730  1.00  0.00          C 
HETATM 2602  C   PTH A  57       7.048   6.017  10.732  1.00  0.00          C 
HETATM 2603  C   PTH A  57       7.039   6.004  10.733  1.00  0.00          C 
HETATM 2604  C   PTH A  57       7.030   5.991  10.734  1.00  0.00          C 
HETATM 2605  C   PTH A  57       7.021   5.978  10.736  1.00  0.00          C 
HETATM 2606  C   PTH A  57       7.012   5.965  10.737  1.00  0.00          C 
HETATM 2607  C   PTH A  57       7.003   5.952  10.739  1.00  0.00          C 
HETATM 2608  C   PTH A  57       6.994   5.939  10.740  1.00  0.00          C 
HETATM 2609  C   PTH A  57       6.985   5.926  10.741  1.00  0.00          C 
HETATM 2610  C   PTH A  57       6.976   5.913  10.743  1.00  0.00          C 
HETATM 2611  C   PTH A  57       6.967   5.900  10.744  1.00  0.00          C 
HETATM 2612  C   PTH A  57       6.958   5.887  10.745  1.00  0.00          C 
HETATM 2613  C   PTH A  57       6.949   5.874  10.746  1.00  0.00          C 
HETATM 2614  C   PTH A  57       6.940   5.861  10.748  1.00  0.00          C 
HETATM 2615  C   PTH A  57       6.931   5.848  10.749  1.00  0.00          C 
HETATM 2616  C   PTH A  57       6.922   5.835  10.750  1.00  0.00          C 
HETATM 2617  C   PTH A  57       6.913   5.822  10.751  1.00  0.00          C 
HETATM 2618  C   PTH A  57       6.904   5.809  10.753  1.00  0.00          C 
HETATM 2619  C   PTH A  57       6.895   5.796  10.754  1.00  0.00          C 
HETATM 2620  C   PTH A  57       6.886   5.783  10.755  1.00  0.00          C 
HETATM 2621  C   PTH A  57       6.876   5.770  10.756  1.00  0.00          C 
HETATM 2622  C   PTH A  57       6.870   5.760  10.757  1.00  0.00          C 
TER
HETATM 2623  C   PTH A  58       7.288   6.388  10.684  1.00  0.00          C 
HETATM 2624  C   PTH A  58       7.296   6.401  10.683  1.00  0.00          C 
HETATM 2625  C   PTH A  58       7.305   6.415  10.681  1.00  0.00          C 
HETATM 2626  C   PTH A  58       7.313   6.428  10.679  1.00  0.00          C 
HETATM 2627  C   PTH A  58       7.322   6.441  10.678  1.00  0.00          C 
HETATM 2628  C   PTH A  58       7.331   6.454  10.676  1.00  0.00          C 
HETATM 2629  C   PTH A  58       7.339   6.468  10.675  1.00  0.00          C 
HETATM 2630  C   PTH A  58       7.348   6.481  10.673  1.00  0.00          C 
HETATM 2631  C   PTH A  58       7.356   6.494  10.672  1.00  0.00          C 
HETATM 2632  C   PTH A  58       7.365   6.507  10.670  1.00  0.00          C 
HETATM 2633  C   PTH A  58       7.373   6.521  10.669  1.00  0.00          C 
HETATM 2634  C   PTH A  58       7.382   6.534  10.667  1.00  0.00          C 
HETATM 2635  C   PTH A  58       7.390   6.547  10.665  1.00  0.00          C 
HETATM 2636  C   PTH A  58       7.399   6.561  10.664  1.00  0.00          C 
HETATM 2637  C   PTH A  58       7.407   6.574  10.663  1.00  0.00          C 
HETATM 2638  C   PTH A  58       7.416   6.587  10.661  1.00  0.00          C 
HETATM 2639  C   PTH A  58       7.424   6.601  10.660  1.00  0.00          C 
HETATM 2640  C   PTH A  58       7.433   6.614  10.658  1.00  0.00          C 
HETATM 2641  C   PTH A  58       7.441   6.627  10.657  1.00  0.00          C 
HETATM 2642  C   PTH A  58       7.450   6.641  10.655  1.00  0.00          C 
HETATM 2643  C   PTH A  58       7.458   6.654  10.654  1.00  0.00          C 
HETATM 2644  C   PTH A  58       7.467   6.667  10.653  1.00  0.00          C 
HETATM 2645  C   PTH A  58       7.475   6.681  10.651  1.00  0.00          C 
HETATM 2646  C   PTH A  58       7.484   6.694  10.650  1.00  0.00          C 
HETATM 2647  C   PTH A  58       7.492   6.707  10.648  1.00  0.00          C 
HETATM 2648  C   PTH A  58       7.501   6.721  10.647  1.00  0.00          C 
HETATM 2649  C   PTH A  58       7.510   6.734  10.646  1.00  0.00          C 
HETATM 2650  C   PTH A  58       7.518   6.747  10.644  1.00  0.00          C 
HETATM 2651  C   PTH A  58       7.527   6.760  10.643  1.00  0.00          C 
HETATM 2652  C   PTH A  58       7.536   6.773  10.641  1.00  0.00          C 
HETATM 2653  C   PTH A  58       7.544   6.787  10.640  1.00  0.00          C 
HETATM 2654  C   PTH A  58       7.553   6.800  10.638  1.00  0.00          C 
HETATM 2655  C   PTH A  58       7.562   6.813  10.636  1.00  0.00          C 
HETATM 2656  C   PTH A  58       7.571   6.826  10.635  1.00  0.00          C 
HETATM 2657  C   PTH A  58       7.580   6.839  10.633  1.00  0.00          C 
HETATM 2658  C   PTH A  58       7.589   6.852  10.631  1.00  0.00          C 
HETATM 2659  C   PTH A  58       7.598   6.865  10.630  1.00  0.00          C 
HETATM 2660  C   PTH A  58       7.606   6.878  10.628  1.00  0.00          C 
HETATM 2661  C   PTH A  58       7.615   6.891  10.626  1.00  0.00          C 
HETATM 2662  C   PTH A  58       7.624   6.904  10.625  1.00  0.00          C 
HETATM 2663  C   PTH A  58       7.633   6.917  10.623  1.00  0.00          C 
HETATM 2664  C   PTH A  58       7.642   6.930  10.621  1.00  0.00          C 
HETATM 2665  C   PTH A  58       7.651   6.943  10.619  1.00  0.00          C 
HETATM 2666  C   PTH A  58       7.660   6.956  10.618  1.00  0.00          C 
HETATM 2667  C   PTH A  58       7.669   6.969  10.616  1.00  0.00          C 
HETATM 2668  C   PTH A  58       7.678   6.982  10.614  1.00  0.00          C 
HETATM 2669  C   PTH A  58       7.687   6.995  10.612  1.00  0.00          C 
HETATM 2670  C   PTH A  58       7.696   7.008  10.610  1.00  0.00          C 
HETATM 2671  C   PTH A  58       7.707   7.025  10.608  1.00  0.00          C 
TER
HETATM 2672  C   PTH A  59       4.911   5.807   7.477  1.00  0.00          C 
HETATM 2673  C   PTH A  59       4.903   5.804   7.464  1.00  0.00          C 
HETATM 2674  C   PTH A  59       4.894   5.800   7.451  1.00  0.00          C 
HETATM 2675  C   PTH A  59       4.886   5.797   7.439  1.00  0.00          C 
HETATM 2676  C   PTH A  59       4.877   5.794   7.426  1.00  0.00          C 
HETATM 2677  C   PTH A  59       4.868   5.790   7.413  1.00  0.00          C 
HETATM 2678  C   PTH A  59       4.860   5.787   7.400  1.00  0.00          C 
HETATM 2679  C   PTH A  59       4.851   5.784   7.387  1.00  0.00          C 
HETATM 2680  C   PTH A  59       4.842   5.781   7.374  1.00  0.00          C 
HETATM 2681  C   PTH A  59       4.834   5.777   7.361  1.00  0.00          C 
HETATM 2682  C   PTH A  59       4.825   5.774   7.348  1.00  0.00          C 
HETATM 2683  C   PTH A  59       4.816   5.771   7.336  1.00  0.00          C 
HETATM 2684  C   PTH A  59       4.807   5.768   7.323  1.00  0.00          C 
HETATM 2685  C   PTH A  59       4.798   5.765   7.310  1.00  0.00          C 
HETATM 2686  C   PTH A  59       4.789   5.762   7.297  1.00  0.00          C 
HETATM 2687  C   PTH A  59       4.780   5.758   7.284  1.00  0.00          C 
HETATM 2688  C   PTH A  59       4.772   5.755   7.272  1.00  0.00          C 
HETATM 2689  C   PTH A  59       4.763   5.752   7.259  1.00  0.00          C 
HETATM 2690  C   PTH A  59       4.754   5.749   7.246  1.00  0.00          C 
HETATM 2691  C   PTH A  59       4.745   5.746   7.233  1.00  0.00          C 
HETATM 2692  C   PTH A  59       4.736   5.743   7.221  1.00  0.00          C 
HETATM 2693  C   PTH A  59       4.727   5.739   7.208  1.00  0.00          C 
HETATM 2694  C   PTH A  59       4.718   5.736   7.195  1.00  0.00          C 
HETATM 2695  C   PTH A  59       4.709   5.733   7.182  1.00  0.00          C 
HETATM 2696  C   PTH A  59       4.700   5.730   7.170  1.00  0.00          C 
HETATM 2697  C   PTH A  59       4.691   5.727   7.157  1.00  0.00          C 
HETATM 2698  C   PTH A  59       4.682   5.724   7.144  1.00  0.00          C 
HETATM 2699  C   PTH A  59       4.673   5.721   7.131  1.00  0.00          C 
HETATM 2700  C   PTH A  59       4.664   5.718   7.119  1.00  0.00          C 
HETATM 2701  C   PTH A  59       4.655   5.714   7.106  1.00  0.00          C 
HETATM 2702  C   PTH A  59       4.647   5.711   7.093  1.00  0.00          C 
HETATM 2703  C   PTH A  59       4.638   5.708   7.080  1.00  0.00          C 
HETATM 2704  C   PTH A  59       4.626   5.704   7.064  1.00  0.00          C 
TER
HETATM 2705  C   PTH A  60       4.911   5.807   7.477  1.00  0.00          C 
HETATM 2706  C   PTH A  60       4.920   5.810   7.490  1.00  0.00          C 
HETATM 2707  C   PTH A  60       4.928   5.814   7.504  1.00  0.00          C 
HETATM 2708  C   PTH A  60       4.936   5.817   7.517  1.00  0.00          C 
HETATM 2709  C   PTH A  60       4.945   5.820   7.530  1.00  0.00          C 
HETATM 2710  C   PTH A  60       4.953   5.824   7.543  1.00  0.00          C 
HETATM 2711  C   PTH A  60       4.962   5.827   7.556  1.00  0.00          C 
HETATM 2712  C   PTH A  60       4.970   5.830   7.569  1.00  0.00          C 
HETATM 2713  C   PTH A  60       4.979   5.834   7.582  1.00  0.00          C 
HETATM 2714  C   PTH A  60       4.987   5.837   7.595  1.00  0.00          C 
HETATM 2715  C   PTH A  60       4.995   5.840   7.608  1.00  0.00          C 
HETATM 2716  C   PTH A  60       5.004   5.844   7.621  1.00  0.00          C 
HETATM 2717  C   PTH A  60       5.012   5.847   7.634  1.00  0.00          C 
HETATM 2718  C   PTH A  60       5.020   5.850   7.647  1.00  0.00          C 
HETATM 2719  C   PTH A  60       5.029   5.854   7.660  1.00  0.00          C 
HETATM 2720  C   PTH A  60       5.037   5.857   7.673  1.00  0.00          C 
HETATM 2721  C   PTH A  60       5.045   5.860   7.686  1.00  0.00          C 
HETATM 2722  C   PTH A  60       5.054   5.864   7.700  1.00  0.00          C 
HETATM 2723  C   PTH A  60       5.062   5.867   7.713  1.00  0.00          C 
HETATM 2724  C   PTH A  60       5.070   5.870   7.726  1.00  0.00          C 
HETATM 2725  C   PTH A  60       5.078   5.874   7.739  1.00  0.00          C 
HETATM 2726  C   PTH A  60       5.087   5.877   7.752  1.00  0.00          C 
HETATM 2727  C   PTH A  60       5.095   5.880   7.765  1.00  0.00          C 
HETATM 2728  C   PTH A  60       5.103   5.884   7.778  1.00  0.00          C 
HETATM 2729  C   PTH A  60       5.111   5.887   7.792  1.00  0.00          C 
HETATM 2730  C   PTH A  60       5.120   5.890   7.805  1.00  0.00          C 
HETATM 2731  C   PTH A  60       5.128   5.894   7.818  1.00  0.00          C 
HETATM 2732  C   PTH A  60       5.136   5.897   7.831  1.00  0.00          C 
HETATM 2733  C   PTH A  60       5.144   5.900   7.844  1.00  0.00          C 
HETATM 2734  C   PTH A  60       5.153   5.904   7.857  1.00  0.00          C 
HETATM 2735  C   PTH A  60       5.161   5.907   7.871  1.00  0.00          C 
HETATM 2736  C   PTH A  60       5.169   5.910   7.884  1.00  0.00          C 
HETATM 2737  C   PTH A  60       5.177   5.914   7.897  1.00  0.00          C 
HETATM 2738  C   PTH A  60       5.186   5.917   7.910  1.00  0.00          C 
HETATM 2739  C   PTH A  60       5.194   5.920   7.923  1.00  0.00          C 
HETATM 2740  C   PTH A  60       5.202   5.923   7.936  1.00  0.00          C 
HETATM 2741  C   PTH A  60       5.210   5.927   7.949  1.00  0.00          C 
HETATM 2742  C   PTH A  60       5.219   5.930   7.962  1.00  0.00          C 
HETATM 2743  C   PTH A  60       5.227   5.933   7.976  1.00  0.00          C 
HETATM 2744  C   PTH A  60       5.236   5.936   7.989  1.00  0.00          C 
HETATM 2745  C   PTH A  60       5.244   5.939   8.002  1.00  0.00          C 
HETATM 2746  C   PTH A  60       5.252   5.943   8.015  1.00  0.00          C 
HETATM 2747  C   PTH A  60       5.261   5.946   8.028  1.00  0.00          C 
HETATM 2748  C   PTH A  60       5.269   5.949   8.041  1.00  0.00          C 
HETATM 2749  C   PTH A  60       5.276   5.953   8.055  1.00  0.00          C 
HETATM 2750  C   PTH A  60       5.284   5.956   8.068  1.00  0.00          C 
HETATM 2751  C   PTH A  60       5.292   5.960   8.081  1.00  0.00          C 
HETATM 2752  C   PTH A  60       5.300   5.963   8.095  1.00  0.00          C 
HETATM 2753  C   PTH A  60       5.307   5.967   8.108  1.00  0.00          C 
HETATM 2754  C   PTH A  60       5.315   5.971   8.122  1.00  0.00          C 
HETATM 2755  C   PTH A  60       5.322   5.974   8.135  1.00  0.00          C 
HETATM 2756  C   PTH A  60       5.329   5.978   8.149  1.00  0.00          C 
HETATM 2757  C   PTH A  60       5.337   5.982   8.163  1.00  0.00          C 
HETATM 2758  C   PTH A  60       5.344   5.985   8.176  1.00  0.00          C 
HETATM 2759  C   PTH A  60       5.351   5.989   8.190  1.00  0.00          C 
HETATM 2760  C   PTH A  60       5.359   5.993   8.203  1.00  0.00          C 
HETATM 2761  C   PTH A  60       5.366   5.997   8.217  1.00  0.00          C 
HETATM 2762  C   PTH A  60       5.377   6.002   8.238  1.00  0.00          C 
TER
HETATM 2763  C   PTH A  61       4.108   6.580   9.350  1.00  0.00          C 
HETATM 2764  C   PTH A  61       4.119   6.574   9.340  1.00  0.00          C 
HETATM 2765  C   PTH A  61       4.130   6.569   9.330  1.00  0.00          C 
HETATM 2766  C   PTH A  61       4.141   6.564   9.320  1.00  0.00          C 
HETATM 2767  C   PTH A  61       4.153   6.558   9.310  1.00  0.00          C 
HETATM 2768  C   PTH A  61       4.164   6.553   9.300  1.00  0.00          C 
HETATM 2769  C   PTH A  61       4.175   6.548   9.290  1.00  0.00          C 
HETATM 2770  C   PTH A  61       4.186   6.542   9.280  1.00  0.00          C 
HETATM 2771  C   PTH A  61       4.198   6.537   9.271  1.00  0.00          C 
HETATM 2772  C   PTH A  61       4.209   6.532   9.261  1.00  0.00          C 
HETATM 2773  C   PTH A  61       4.220   6.526   9.251  1.00  0.00          C 
HETATM 2774  C   PTH A  61       4.232   6.521   9.241  1.00  0.00          C 
HETATM 2775  C   PTH A  61       4.243   6.516   9.231  1.00  0.00          C 
HETATM 2776  C   PTH A  61       4.254   6.511   9.222  1.00  0.00          C 
HETATM 2777  C   PTH A  61       4.266   6.505   9.212  1.00  0.00          C 
HETATM 2778  C   PTH A  61       4.277   6.500   9.202  1.00  0.00          C 
HETATM 2779  C   PTH A  61       4.288   6.495   9.193  1.00  0.00          C 
HETATM 2780  C   PTH A  61       4.300   6.490   9.183  1.00  0.00          C 
HETATM 2781  C   PTH A  61       4.311   6.484   9.173  1.00  0.00          C 
HETATM 2782  C   PTH A  61       4.323   6.479   9.164  1.00  0.00          C 
HETATM 2783  C   PTH A  61       4.334   6.474   9.154  1.00  0.00          C 
HETATM 2784  C   PTH A  61       4.346   6.469   9.144  1.00  0.00          C 
HETATM 2785  C   PTH A  61       4.357   6.464   9.135  1.00  0.00          C 
HETATM 2786  C   PTH A  61       4.369   6.458   9.125  1.00  0.00          C 
HETATM 2787  C   PTH A  61       4.380   6.453   9.115  1.00  0.00          C 
HETATM 2788  C   PTH A  61       4.392   6.448   9.106  1.00  0.00          C 
HETATM 2789  C   PTH A  61       4.403   6.443   9.096  1.00  0.00          C 
HETATM 2790  C   PTH A  61       4.415   6.438   9.087  1.00  0.00          C 
HETATM 2791  C   PTH A  61       4.427   6.433   9.077  1.00  0.00          C 
HETATM 2792  C   PTH A  61       4.438   6.427   9.067  1.00  0.00          C 
HETATM 2793  C   PTH A  61       4.450   6.422   9.058  1.00  0.00          C 
HETATM 2794  C   PTH A  61       4.461   6.417   9.048  1.00  0.00          C 
HETATM 2795  C   PTH A  61       4.473   6.412   9.039  1.00  0.00          C 
HETATM 2796  C   PTH A  61       4.484   6.407   9.029  1.00  0.00          C 
HETATM 2797  C   PTH A  61       4.496   6.402   9.020  1.00  0.00          C 
HETATM 2798  C   PTH A  61       4.508   6.397   9.010  1.00  0.00          C 
HETATM 2799  C   PTH A  61       4.519   6.391   9.001  1.00  0.00          C 
HETATM 2800  C   PTH A  61       4.531   6.386   8.991  1.00  0.00          C 
HETATM 2801  C   PTH A  61       4.542   6.381   8.981  1.00  0.00          C 
HETATM 2802  C   PTH A  61       4.554   6.376   8.972  1.00  0.00          C 
HETATM 2803  C   PTH A  61       4.566   6.371   8.962  1.00  0.00          C 
HETATM 2804  C   PTH A  61       4.577   6.366   8.953  1.00  0.00          C 
HETATM 2805  C   PTH A  61       4.589   6.361   8.943  1.00  0.00          C 
HETATM 2806  C   PTH A  61       4.600   6.356   8.934  1.00  0.00          C 
HETATM 2807  C   PTH A  61       4.612   6.351   8.924  1.00  0.00          C 
HETATM 2808  C   PTH A  61       4.624   6.345   8.915  1.00  0.00          C 
HETATM 2809  C   PTH A  61       4.635   6.340   8.905  1.00  0.00          C 
HETATM 2810  C   PTH A  61       4.647   6.335   8.895  1.00  0.00          C 
HETATM 2811  C   PTH A  61       4.658   6.330   8.886  1.00  0.00          C 
HETATM 2812  C   PTH A  61       4.670   6.325   8.876  1.00  0.00          C 
HETATM 2813  C   PTH A  61       4.682   6.320   8.867  1.00  0.00          C 
HETATM 2814  C   PTH A  61       4.693   6.315   8.857  1.00  0.00          C 
HETATM 2815  C   PTH A  61       4.705   6.310   8.847  1.00  0.00          C 
HETATM 2816  C   PTH A  61       4.716   6.305   8.838  1.00  0.00          C 
HETATM 2817  C   PTH A  61       4.728   6.300   8.828  1.00  0.00          C 
HETATM 2818  C   PTH A  61       4.739   6.294   8.819  1.00  0.00          C 
HETATM 2819  C   PTH A  61       4.751   6.289   8.809  1.00  0.00          C 
HETATM 2820  C   PTH A  61       4.762   6.284   8.799  1.00  0.00          C 
HETATM 2821  C   PTH A  61       4.774   6.279   8.790  1.00  0.00          C 
HETATM 2822  C   PTH A  61       4.785   6.274   8.780  1.00  0.00          C 
HETATM 2823  C   PTH A  61       4.797   6.269   8.770  1.00  0.00          C 
HETATM 2824  C   PTH A  61       4.808   6.264   8.760  1.00  0.00          C 
HETATM 2825  C   PTH A  61       4.820   6.259   8.751  1.00  0.00          C 
HETATM 2826  C   PTH A  61       4.831   6.254   8.741  1.00  0.00          C 
HETATM 2827  C   PTH A  61       4.843   6.249   8.731  1.00  0.00          C 
HETATM 2828  C   PTH A  61       4.854   6.243   8.722  1.00  0.00          C 
HETATM 2829  C   PTH A  61       4.866   6.238   8.712  1.00  0.00          C 
HETATM 2830  C   PTH A  61       4.877   6.233   8.702  1.00  0.00          C 
HETATM 2831  C   PTH A  61       4.889   6.228   8.692  1.00  0.00          C 
HETATM 2832  C   PTH A  61       4.900   6.223   8.683  1.00  0.00          C 
HETATM 2833  C   PTH A  61       4.911   6.218   8.673  1.00  0.00          C 
HETATM 2834  C   PTH A  61       4.923   6.213   8.663  1.00  0.00          C 
HETATM 2835  C   PTH A  61       4.934   6.208   8.653  1.00  0.00          C 
HETATM 2836  C   PTH A  61       4.946   6.203   8.643  1.00  0.00          C 
HETATM 2837  C   PTH A  61       4.957   6.197   8.634  1.00  0.00          C 
HETATM 2838  C   PTH A  61       4.968   6.192   8.624  1.00  0.00          C 
HETATM 2839  C   PTH A  61       4.980   6.187   8.614  1.00  0.00          C 
HETATM 2840  C   PTH A  61       4.991   6.182   8.604  1.00  0.00          C 
HETATM 2841  C   PTH A  61       5.003   6.177   8.594  1.00  0.00          C 
HETATM 2842  C   PTH A  61       5.014   6.172   8.584  1.00  0.00          C 
HETATM 2843  C   PTH A  61       5.025   6.167   8.575  1.00  0.00          C 
HETATM 2844  C   PTH A  61       5.037   6.162   8.565  1.00  0.00          C 
HETATM 2845  C   PTH A  61       5.048   6.157   8.555  1.00  0.00          C 
HETATM 2846  C   PTH A  61       5.059   6.152   8.545  1.00  0.00          C 
HETATM 2847  C   PTH A  61       5.071   6.146   8.535  1.00  0.00          C 
HETATM 2848  C   PTH A  61       5.082   6.141   8.526  1.00  0.00          C 
HETATM 2849  C   PTH A  61       5.094   6.136   8.516  1.00  0.00          C 
HETATM 2850  C   PTH A  61       5.105   6.131   8.506  1.00  0.00          C 
HETATM 2851  C   PTH A  61       5.116   6.126   8.496  1.00  0.00          C 
HETATM 2852  C   PTH A  61       5.128   6.121   8.486  1.00  0.00          C 
HETATM 2853  C   PTH A  61       5.139   6.116   8.477  1.00  0.00          C 
HETATM 2854  C   PTH A  61       5.151   6.111   8.467  1.00  0.00          C 
HETATM 2855  C   PTH A  61       5.162   6.105   8.457  1.00  0.00          C 
HETATM 2856  C   PTH A  61       5.174   6.100   8.448  1.00  0.00          C 
HETATM 2857  C   PTH A  61       5.185   6.095   8.438  1.00  0.00          C 
HETATM 2858  C   PTH A  61       5.196   6.090   8.428  1.00  0.00          C 
HETATM 2859  C   PTH A  61       5.208   6.085   8.418  1.00  0.00          C 
HETATM 2860  C   PTH A  61       5.219   6.080   8.408  1.00  0.00          C 
HETATM 2861  C   PTH A  61       5.229   6.074   8.397  1.00  0.00          C 
HETATM 2862  C   PTH A  61       5.240   6.069   8.387  1.00  0.00          C 
HETATM 2863  C   PTH A  61       5.250   6.064   8.376  1.00  0.00          C 
HETATM 2864  C   PTH A  61       5.261   6.059   8.365  1.00  0.00          C 
HETATM 2865  C   PTH A  61       5.271   6.054   8.354  1.00  0.00          C 
HETATM 2866  C   PTH A  61       5.281   6.049   8.343  1.00  0.00          C 
HETATM 2867  C   PTH A  61       5.292   6.044   8.332  1.00  0.00          C 
HETATM 2868  C   PTH A  61       5.302   6.039   8.321  1.00  0.00          C 
HETATM 2869  C   PTH A  61       5.312   6.034   8.310  1.00  0.00          C 
HETATM 2870  C   PTH A  61       5.322   6.029   8.299  1.00  0.00          C 
HETATM 2871  C   PTH A  61       5.332   6.024   8.287  1.00  0.00          C 
HETATM 2872  C   PTH A  61       5.342   6.019   8.276  1.00  0.00          C 
HETATM 2873  C   PTH A  61       5.353   6.014   8.265  1.00  0.00          C 
HETATM 2874  C   PTH A  61       5.363   6.009   8.254  1.00  0.00          C 
HETATM 2875  C   PTH A  61       5.377   6.002   8.238  1.00  0.00          C 
TER
HETATM 2876  C   PTH A  62       4.108   6.580   9.350  1.00  0.00          C 
HETATM 2877  C   PTH A  62       4.097   6.585   9.360  1.00  0.00          C 
HETATM 2878  C   PTH A  62       4.086   6.590   9.370  1.00  0.00          C 
HETATM 2879  C   PTH A  62       4.075   6.596   9.380  1.00  0.00          C 
HETATM 2880  C   PTH A  62       4.064   6.601   9.390  1.00  0.00          C 
HETATM 2881  C   PTH A  62       4.053   6.607   9.400  1.00  0.00          C 
HETATM 2882  C   PTH A  62       4.042   6.612   9.410  1.00  0.00          C 
HETATM 2883  C   PTH A  62       4.031   6.617   9.420  1.00  0.00          C 
HETATM 2884  C   PTH A  62       4.020   6.623   9.430  1.00  0.00          C 
HETATM 2885  C   PTH A  62       4.009   6.628   9.440  1.00  0.00          C 
HETATM 2886  C   PTH A  62       3.998   6.634   9.450  1.00  0.00          C 
HETATM 2887  C   PTH A  62       3.987   6.639   9.461  1.00  0.00          C 
HETATM 2888  C   PTH A  62       3.976   6.644   9.471  1.00  0.00          C 
HETATM 2889  C   PTH A  62       3.965   6.650   9.481  1.00  0.00          C 
HETATM 2890  C   PTH A  62       3.954   6.655   9.491  1.00  0.00          C 
HETATM 2891  C   PTH A  62       3.943   6.661   9.501  1.00  0.00          C 
HETATM 2892  C   PTH A  62       3.932   6.666   9.511  1.00  0.00          C 
HETATM 2893  C   PTH A  62       3.921   6.671   9.522  1.00  0.00          C 
HETATM 2894  C   PTH A  62       3.910   6.677   9.532  1.00  0.00          C 
HETATM 2895  C   PTH A  62       3.899   6.682   9.542  1.00  0.00          C 
HETATM 2896  C   PTH A  62       3.888   6.688   9.552  1.00  0.00          C 
HETATM 2897  C   PTH A  62       3.878   6.693   9.563  1.00  0.00          C 
HETATM 2898  C   PTH A  62       3.867   6.698   9.573  1.00  0.00          C 
HETATM 2899  C   PTH A  62       3.856   6.704   9.583  1.00  0.00          C 
HETATM 2900  C   PTH A  62       3.845   6.709   9.593  1.00  0.00          C 
HETATM 2901  C   PTH A  62       3.834   6.714   9.603  1.00  0.00          C 
HETATM 2902  C   PTH A  62       3.823   6.720   9.614  1.00  0.00          C 
HETATM 2903  C   PTH A  62       3.812   6.725   9.624  1.00  0.00          C 
HETATM 2904  C   PTH A  62       3.801   6.730   9.634  1.00  0.00          C 
HETATM 2905  C   PTH A  62       3.790   6.735   9.644  1.00  0.00          C 
HETATM 2906  C   PTH A  62       3.779   6.741   9.655  1.00  0.00          C 
HETATM 2907  C   PTH A  62       3.768   6.746   9.665  1.00  0.00          C 
HETATM 2908  C   PTH A  62       3.758   6.751   9.675  1.00  0.00          C 
HETATM 2909  C   PTH A  62       3.747   6.757   9.685  1.00  0.00          C 
HETATM 2910  C   PTH A  62       3.736   6.762   9.696  1.00  0.00          C 
HETATM 2911  C   PTH A  62       3.725   6.767   9.706  1.00  0.00          C 
HETATM 2912  C   PTH A  62       3.714   6.772   9.716  1.00  0.00          C 
HETATM 2913  C   PTH A  62       3.703   6.778   9.726  1.00  0.00          C 
HETATM 2914  C   PTH A  62       3.692   6.783   9.737  1.00  0.00          C 
HETATM 2915  C   PTH A  62       3.681   6.788   9.747  1.00  0.00          C 
HETATM 2916  C   PTH A  62       3.670   6.793   9.757  1.00  0.00          C 
HETATM 2917  C   PTH A  62       3.659   6.798   9.767  1.00  0.00          C 
HETATM 2918  C   PTH A  62       3.648   6.804   9.778  1.00  0.00          C 
HETATM 2919  C   PTH A  62       3.637   6.809   9.788  1.00  0.00          C 
HETATM 2920  C   PTH A  62       3.626   6.814   9.798  1.00  0.00          C 
HETATM 2921  C   PTH A  62       3.615   6.819   9.808  1.00  0.00          C 
HETATM 2922  C   PTH A  62       3.604   6.824   9.819  1.00  0.00          C 
HETATM 2923  C   PTH A  62       3.593   6.829   9.829  1.00  0.00          C 
HETATM 2924  C   PTH A  62       3.582   6.835   9.839  1.00  0.00          C 
HETATM 2925  C   PTH A  62       3.571   6.840   9.849  1.00  0.00          C 
HETATM 2926  C   PTH A  62       3.560   6.845   9.859  1.00  0.00          C 
HETATM 2927  C   PTH A  62       3.549   6.850   9.870  1.00  0.00          C 
HETATM 2928  C   PTH A  62       3.538   6.855   9.880  1.00  0.00          C 
HETATM 2929  C   PTH A  62       3.527   6.860   9.890  1.00  0.00          C 
HETATM 2930  C   PTH A  62       3.516   6.865   9.900  1.00  0.00          C 
HETATM 2931  C   PTH A  62       3.505   6.870   9.911  1.00  0.00          C 
HETATM 2932  C   PTH A  62       3.494   6.875   9.921  1.00  0.00          C 
HETATM 2933  C   PTH A  62       3.483   6.880   9.931  1.00  0.00          C 
HETATM 2934  C   PTH A  62       3.472   6.885   9.941  1.00  0.00          C 
HETATM 2935  C   PTH A  62       3.461   6.890   9.952  1.00  0.00          C 
HETATM 2936  C   PTH A  62       3.450   6.895   9.962  1.00  0.00          C 
HETATM 2937  C   PTH A  62       3.439   6.900   9.972  1.00  0.00          C 
HETATM 2938  C   PTH A  62       3.428   6.905   9.982  1.00  0.00          C 
HETATM 2939  C   PTH A  62       3.417   6.910   9.992  1.00  0.00          C 
HETATM 2940  C   PTH A  62       3.405   6.915  10.003  1.00  0.00          C 
HETATM 2941  C   PTH A  62       3.394   6.920  10.013  1.00  0.00          C 
HETATM 2942  C   PTH A  62       3.383   6.925  10.023  1.00  0.00          C 
HETATM 2943  C   PTH A  62       3.372   6.930  10.033  1.00  0.00          C 
HETATM 2944  C   PTH A  62       3.361   6.935  10.043  1.00  0.00          C 
HETATM 2945  C   PTH A  62       3.350   6.940  10.053  1.00  0.00          C 
HETATM 2946  C   PTH A  62       3.338   6.945  10.063  1.00  0.00          C 
HETATM 2947  C   PTH A  62       3.327   6.950  10.074  1.00  0.00          C 
HETATM 2948  C   PTH A  62       3.316   6.954  10.084  1.00  0.00          C 
HETATM 2949  C   PTH A  62       3.305   6.959  10.094  1.00  0.00          C 
HETATM 2950  C   PTH A  62       3.293   6.964  10.104  1.00  0.00          C 
HETATM 2951  C   PTH A  62       3.282   6.969  10.114  1.00  0.00          C 
HETATM 2952  C   PTH A  62       3.271   6.974  10.124  1.00  0.00          C 
HETATM 2953  C   PTH A  62       3.260   6.979  10.134  1.00  0.00          C 
HETATM 2954  C   PTH A  62       3.248   6.983  10.144  1.00  0.00          C 
HETATM 2955  C   PTH A  62       3.237   6.988  10.154  1.00  0.00          C 
HETATM 2956  C   PTH A  62       3.226   6.993  10.164  1.00  0.00          C 
HETATM 2957  C   PTH A  62       3.214   6.998  10.174  1.00  0.00          C 
HETATM 2958  C   PTH A  62       3.203   7.002  10.184  1.00  0.00          C 
HETATM 2959  C   PTH A  62       3.191   7.007  10.194  1.00  0.00          C 
HETATM 2960  C   PTH A  62       3.180   7.012  10.204  1.00  0.00          C 
HETATM 2961  C   PTH A  62       3.168   7.017  10.214  1.00  0.00          C 
HETATM 2962  C   PTH A  62       3.157   7.021  10.224  1.00  0.00          C 
HETATM 2963  C   PTH A  62       3.145   7.026  10.234  1.00  0.00          C 
HETATM 2964  C   PTH A  62       3.134   7.031  10.243  1.00  0.00          C 
HETATM 2965  C   PTH A  62       3.122   7.036  10.253  1.00  0.00          C 
HETATM 2966  C   PTH A  62       3.111   7.041  10.263  1.00  0.00          C 
HETATM 2967  C   PTH A  62       3.099   7.045  10.272  1.00  0.00          C 
HETATM 2968  C   PTH A  62       3.087   7.050  10.282  1.00  0.00          C 
HETATM 2969  C   PTH A  62       3.075   7.055  10.291  1.00  0.00          C 
HETATM 2970  C   PTH A  62       3.064   7.060  10.301  1.00  0.00          C 
HETATM 2971  C   PTH A  62       3.052   7.065  10.310  1.00  0.00          C 
HETATM 2972  C   PTH A  62       3.040   7.070  10.320  1.00  0.00          C 
HETATM 2973  C   PTH A  62       3.029   7.074  10.330  1.00  0.00          C 
HETATM 2974  C   PTH A  62       3.018   7.079  10.340  1.00  0.00          C 
HETATM 2975  C   PTH A  62       3.007   7.083  10.351  1.00  0.00          C 
HETATM 2976  C   PTH A  62       2.996   7.087  10.362  1.00  0.00          C 
HETATM 2977  C   PTH A  62       2.985   7.091  10.373  1.00  0.00          C 
HETATM 2978  C   PTH A  62       2.974   7.096  10.384  1.00  0.00          C 
HETATM 2979  C   PTH A  62       2.964   7.099  10.395  1.00  0.00          C 
HETATM 2980  C   PTH A  62       2.953   7.103  10.406  1.00  0.00          C 
HETATM 2981  C   PTH A  62       2.942   7.107  10.417  1.00  0.00          C 
HETATM 2982  C   PTH A  62       2.932   7.111  10.428  1.00  0.00          C 
HETATM 2983  C   PTH A  62       2.921   7.115  10.439  1.00  0.00          C 
HETATM 2984  C   PTH A  62       2.911   7.118  10.451  1.00  0.00          C 
HETATM 2985  C   PTH A  62       2.900   7.122  10.462  1.00  0.00          C 
HETATM 2986  C   PTH A  62       2.889   7.126  10.473  1.00  0.00          C 
HETATM 2987  C   PTH A  62       2.879   7.130  10.484  1.00  0.00          C 
HETATM 2988  C   PTH A  62       2.868   7.133  10.495  1.00  0.00          C 
HETATM 2989  C   PTH A  62       2.859   7.136  10.505  1.00  0.00          C 
TER
HETATM 2990  C   PTH A  63       7.834   7.560  14.117  1.00  0.00          C 
HETATM 2991  C   PTH A  63       7.829   7.546  14.120  1.00  0.00          C 
HETATM 2992  C   PTH A  63       7.823   7.531  14.123  1.00  0.00          C 
HETATM 2993  C   PTH A  63       7.817   7.517  14.126  1.00  0.00          C 
HETATM 2994  C   PTH A  63       7.812   7.502  14.129  1.00  0.00          C 
HETATM 2995  C   PTH A  63       7.806   7.488  14.133  1.00  0.00          C 
HETATM 2996  C   PTH A  63       7.800   7.473  14.136  1.00  0.00          C 
HETATM 2997  C   PTH A  63       7.795   7.459  14.139  1.00  0.00          C 
HETATM 2998  C   PTH A  63       7.789   7.445  14.143  1.00  0.00          C 
HETATM 2999  C   PTH A  63       7.783   7.430  14.146  1.00  0.00          C 
HETATM 3000  C   PTH A  63       7.778   7.416  14.149  1.00  0.00          C 
HETATM 3001  C   PTH A  63       7.772   7.401  14.152  1.00  0.00          C 
HETATM 3002  C   PTH A  63       7.767   7.387  14.156  1.00  0.00          C 
HETATM 3003  C   PTH A  63       7.761   7.372  14.159  1.00  0.00          C 
HETATM 3004  C   PTH A  63       7.755   7.358  14.162  1.00  0.00          C 
HETATM 3005  C   PTH A  63       7.750   7.343  14.166  1.00  0.00          C 
HETATM 3006  C   PTH A  63       7.744   7.329  14.169  1.00  0.00          C 
HETATM 3007  C   PTH A  63       7.739   7.314  14.172  1.00  0.00          C 
HETATM 3008  C   PTH A  63       7.733   7.300  14.176  1.00  0.00          C 
HETATM 3009  C   PTH A  63       7.727   7.285  14.179  1.00  0.00          C 
HETATM 3010  C   PTH A  63       7.722   7.271  14.183  1.00  0.00          C 
HETATM 3011  C   PTH A  63       7.716   7.256  14.186  1.00  0.00          C 
HETATM 3012  C   PTH A  63       7.710   7.242  14.189  1.00  0.00          C 
HETATM 3013  C   PTH A  63       7.705   7.228  14.193  1.00  0.00          C 
HETATM 3014  C   PTH A  63       7.699   7.213  14.196  1.00  0.00          C 
HETATM 3015  C   PTH A  63       7.694   7.199  14.200  1.00  0.00          C 
HETATM 3016  C   PTH A  63       7.688   7.184  14.203  1.00  0.00          C 
HETATM 3017  C   PTH A  63       7.683   7.170  14.207  1.00  0.00          C 
HETATM 3018  C   PTH A  63       7.677   7.155  14.210  1.00  0.00          C 
HETATM 3019  C   PTH A  63       7.671   7.141  14.214  1.00  0.00          C 
HETATM 3020  C   PTH A  63       7.666   7.126  14.217  1.00  0.00          C 
HETATM 3021  C   PTH A  63       7.660   7.112  14.221  1.00  0.00          C 
HETATM 3022  C   PTH A  63       7.655   7.098  14.224  1.00  0.00          C 
HETATM 3023  C   PTH A  63       7.649   7.083  14.228  1.00  0.00          C 
HETATM 3024  C   PTH A  63       7.643   7.069  14.231  1.00  0.00          C 
HETATM 3025  C   PTH A  63       7.638   7.054  14.234  1.00  0.00          C 
HETATM 3026  C   PTH A  63       7.632   7.040  14.238  1.00  0.00          C 
HETATM 3027  C   PTH A  63       7.627   7.025  14.241  1.00  0.00          C 
HETATM 3028  C   PTH A  63       7.621   7.011  14.244  1.00  0.00          C 
HETATM 3029  C   PTH A  63       7.615   6.996  14.248  1.00  0.00          C 
HETATM 3030  C   PTH A  63       7.610   6.982  14.251  1.00  0.00          C 
HETATM 3031  C   PTH A  63       7.604   6.967  14.254  1.00  0.00          C 
HETATM 3032  C   PTH A  63       7.599   6.953  14.258  1.00  0.00          C 
HETATM 3033  C   PTH A  63       7.593   6.938  14.261  1.00  0.00          C 
HETATM 3034  C   PTH A  63       7.587   6.924  14.265  1.00  0.00          C 
HETATM 3035  C   PTH A  63       7.582   6.909  14.268  1.00  0.00          C 
HETATM 3036  C   PTH A  63       7.576   6.895  14.272  1.00  0.00          C 
HETATM 3037  C   PTH A  63       7.571   6.881  14.275  1.00  0.00          C 
HETATM 3038  C   PTH A  63       7.565   6.866  14.279  1.00  0.00          C 
HETATM 3039  C   PTH A  63       7.560   6.852  14.283  1.00  0.00          C 
HETATM 3040  C   PTH A  63       7.554   6.837  14.286  1.00  0.00          C 
HETATM 3041  C   PTH A  63       7.549   6.823  14.290  1.00  0.00          C 
HETATM 3042  C   PTH A  63       7.543   6.808  14.294  1.00  0.00          C 
HETATM 3043  C   PTH A  63       7.538   6.794  14.298  1.00  0.00          C 
HETATM 3044  C   PTH A  63       7.532   6.780  14.301  1.00  0.00          C 
HETATM 3045  C   PTH A  63       7.527   6.765  14.305  1.00  0.00          C 
HETATM 3046  C   PTH A  63       7.522   6.751  14.309  1.00  0.00          C 
HETATM 3047  C   PTH A  63       7.517   6.740  14.312  1.00  0.00          C 
TER
HETATM 3048  C   PTH A  64       7.834   7.560  14.117  1.00  0.00          C 
HETATM 3049  C   PTH A  64       7.840   7.575  14.113  1.00  0.00          C 
HETATM 3050  C   PTH A  64       7.846   7.589  14.110  1.00  0.00          C 
HETATM 3051  C   PTH A  64       7.851   7.604  14.107  1.00  0.00          C 
HETATM 3052  C   PTH A  64       7.857   7.618  14.104  1.00  0.00          C 
HETATM 3053  C   PTH A  64       7.863   7.633  14.101  1.00  0.00          C 
HETATM 3054  C   PTH A  64       7.869   7.647  14.098  1.00  0.00          C 
HETATM 3055  C   PTH A  64       7.874   7.662  14.095  1.00  0.00          C 
HETATM 3056  C   PTH A  64       7.880   7.676  14.092  1.00  0.00          C 
HETATM 3057  C   PTH A  64       7.886   7.691  14.089  1.00  0.00          C 
HETATM 3058  C   PTH A  64       7.892   7.705  14.087  1.00  0.00          C 
HETATM 3059  C   PTH A  64       7.898   7.720  14.084  1.00  0.00          C 
HETATM 3060  C   PTH A  64       7.903   7.734  14.081  1.00  0.00          C 
HETATM 3061  C   PTH A  64       7.909   7.749  14.079  1.00  0.00          C 
HETATM 3062  C   PTH A  64       7.915   7.763  14.076  1.00  0.00          C 
HETATM 3063  C   PTH A  64       7.921   7.778  14.074  1.00  0.00          C 
HETATM 3064  C   PTH A  64       7.927   7.792  14.071  1.00  0.00          C 
HETATM 3065  C   PTH A  64       7.933   7.807  14.069  1.00  0.00          C 
HETATM 3066  C   PTH A  64       7.939   7.821  14.066  1.00  0.00          C 
HETATM 3067  C   PTH A  64       7.945   7.836  14.064  1.00  0.00          C 
HETATM 3068  C   PTH A  64       7.951   7.850  14.061  1.00  0.00          C 
HETATM 3069  C   PTH A  64       7.957   7.865  14.059  1.00  0.00          C 
HETATM 3070  C   PTH A  64       7.963   7.879  14.056  1.00  0.00          C 
HETATM 3071  C   PTH A  64       7.969   7.894  14.054  1.00  0.00          C 
HETATM 3072  C   PTH A  64       7.975   7.909  14.051  1.00  0.00          C 
HETATM 3073  C   PTH A  64       7.980   7.923  14.049  1.00  0.00          C 
HETATM 3074  C   PTH A  64       7.986   7.938  14.047  1.00  0.00          C 
HETATM 3075  C   PTH A  64       7.992   7.952  14.044  1.00  0.00          C 
HETATM 3076  C   PTH A  64       7.998   7.967  14.042  1.00  0.00          C 
HETATM 3077  C   PTH A  64       8.004   7.981  14.039  1.00  0.00          C 
HETATM 3078  C   PTH A  64       8.010   7.996  14.037  1.00  0.00          C 
HETATM 3079  C   PTH A  64       8.016   8.010  14.034  1.00  0.00          C 
HETATM 3080  C   PTH A  64       8.025   8.033  14.030  1.00  0.00          C 
TER
HETATM 3081  C   PTH A  65       3.983   7.760  13.124  1.00  0.00          C 
HETATM 3082  C   PTH A  65       3.974   7.753  13.114  1.00  0.00          C 
HETATM 3083  C   PTH A  65       3.965   7.745  13.103  1.00  0.00          C 
HETATM 3084  C   PTH A  65       3.956   7.738  13.092  1.00  0.00          C 
HETATM 3085  C   PTH A  65       3.947   7.730  13.082  1.00  0.00          C 
HETATM 3086  C   PTH A  65       3.938   7.722  13.071  1.00  0.00          C 
HETATM 3087  C   PTH A  65       3.929   7.715  13.061  1.00  0.00          C 
HETATM 3088  C   PTH A  65       3.920   7.707  13.050  1.00  0.00          C 
HETATM 3089  C   PTH A  65       3.911   7.699  13.039  1.00  0.00          C 
HETATM 3090  C   PTH A  65       3.902   7.692  13.029  1.00  0.00          C 
HETATM 3091  C   PTH A  65       3.893   7.684  13.018  1.00  0.00          C 
HETATM 3092  C   PTH A  65       3.884   7.677  13.007  1.00  0.00          C 
HETATM 3093  C   PTH A  65       3.875   7.669  12.997  1.00  0.00          C 
HETATM 3094  C   PTH A  65       3.866   7.661  12.986  1.00  0.00          C 
HETATM 3095  C   PTH A  65       3.857   7.654  12.976  1.00  0.00          C 
HETATM 3096  C   PTH A  65       3.848   7.646  12.965  1.00  0.00          C 
HETATM 3097  C   PTH A  65       3.839   7.638  12.954  1.00  0.00          C 
HETATM 3098  C   PTH A  65       3.830   7.631  12.944  1.00  0.00          C 
HETATM 3099  C   PTH A  65       3.821   7.623  12.933  1.00  0.00          C 
HETATM 3100  C   PTH A  65       3.812   7.616  12.923  1.00  0.00          C 
HETATM 3101  C   PTH A  65       3.803   7.608  12.912  1.00  0.00          C 
HETATM 3102  C   PTH A  65       3.794   7.600  12.901  1.00  0.00          C 
HETATM 3103  C   PTH A  65       3.784   7.593  12.891  1.00  0.00          C 
HETATM 3104  C   PTH A  65       3.775   7.585  12.880  1.00  0.00          C 
HETATM 3105  C   PTH A  65       3.766   7.578  12.870  1.00  0.00          C 
HETATM 3106  C   PTH A  65       3.757   7.570  12.859  1.00  0.00          C 
HETATM 3107  C   PTH A  65       3.748   7.562  12.848  1.00  0.00          C 
HETATM 3108  C   PTH A  65       3.739   7.554  12.838  1.00  0.00          C 
HETATM 3109  C   PTH A  65       3.730   7.547  12.827  1.00  0.00          C 
HETATM 3110  C   PTH A  65       3.721   7.539  12.817  1.00  0.00          C 
HETATM 3111  C   PTH A  65       3.712   7.531  12.806  1.00  0.00          C 
HETATM 3112  C   PTH A  65       3.704   7.523  12.796  1.00  0.00          C 
HETATM 3113  C   PTH A  65       3.695   7.515  12.785  1.00  0.00          C 
HETATM 3114  C   PTH A  65       3.686   7.507  12.775  1.00  0.00          C 
HETATM 3115  C   PTH A  65       3.677   7.499  12.765  1.00  0.00          C 
HETATM 3116  C   PTH A  65       3.668   7.492  12.754  1.00  0.00          C 
HETATM 3117  C   PTH A  65       3.659   7.484  12.744  1.00  0.00          C 
HETATM 3118  C   PTH A  65       3.650   7.476  12.733  1.00  0.00          C 
HETATM 3119  C   PTH A  65       3.641   7.468  12.723  1.00  0.00          C 
HETATM 3120  C   PTH A  65       3.632   7.460  12.712  1.00  0.00          C 
HETATM 3121  C   PTH A  65       3.623   7.452  12.702  1.00  0.00          C 
HETATM 3122  C   PTH A  65       3.614   7.444  12.692  1.00  0.00          C 
HETATM 3123  C   PTH A  65       3.605   7.436  12.681  1.00  0.00          C 
HETATM 3124  C   PTH A  65       3.596   7.428  12.671  1.00  0.00          C 
HETATM 3125  C   PTH A  65       3.587   7.420  12.661  1.00  0.00          C 
HETATM 3126  C   PTH A  65       3.578   7.412  12.650  1.00  0.00          C 
HETATM 3127  C   PTH A  65       3.569   7.404  12.640  1.00  0.00          C 
HETATM 3128  C   PTH A  65       3.561   7.397  12.631  1.00  0.00          C 
TER
HETATM 3129  C   PTH A  66       3.983   7.760  13.124  1.00  0.00          C 
HETATM 3130  C   PTH A  66       3.992   7.768  13.135  1.00  0.00          C 
HETATM 3131  C   PTH A  66       4.001   7.776  13.146  1.00  0.00          C 
HETATM 3132  C   PTH A  66       4.010   7.783  13.156  1.00  0.00          C 
HETATM 3133  C   PTH A  66       4.019   7.791  13.167  1.00  0.00          C 
HETATM 3134  C   PTH A  66       4.028   7.799  13.177  1.00  0.00          C 
HETATM 3135  C   PTH A  66       4.037   7.806  13.188  1.00  0.00          C 
HETATM 3136  C   PTH A  66       4.046   7.814  13.199  1.00  0.00          C 
HETATM 3137  C   PTH A  66       4.055   7.822  13.209  1.00  0.00          C 
HETATM 3138  C   PTH A  66       4.064   7.829  13.220  1.00  0.00          C 
HETATM 3139  C   PTH A  66       4.073   7.837  13.231  1.00  0.00          C 
HETATM 3140  C   PTH A  66       4.082   7.844  13.241  1.00  0.00          C 
HETATM 3141  C   PTH A  66       4.090   7.852  13.252  1.00  0.00          C 
HETATM 3142  C   PTH A  66       4.099   7.860  13.263  1.00  0.00          C 
HETATM 3143  C   PTH A  66       4.108   7.867  13.273  1.00  0.00          C 
HETATM 3144  C   PTH A  66       4.119   7.877  13.286  1.00  0.00          C 
TER
HETATM 3145  C   PTH A  67       7.032   6.119   8.258  1.00  0.00          C 
HETATM 3146  C   PTH A  67       7.023   6.106   8.259  1.00  0.00          C 
HETATM 3147  C   PTH A  67       7.014   6.093   8.259  1.00  0.00          C 
HETATM 3148  C   PTH A  67       7.005   6.080   8.260  1.00  0.00          C 
HETATM 3149  C   PTH A  67       6.996   6.067   8.260  1.00  0.00          C 
HETATM 3150  C   PTH A  67       6.987   6.053   8.261  1.00  0.00          C 
HETATM 3151  C   PTH A  67       6.978   6.040   8.261  1.00  0.00          C 
HETATM 3152  C   PTH A  67       6.969   6.027   8.261  1.00  0.00          C 
HETATM 3153  C   PTH A  67       6.961   6.014   8.262  1.00  0.00          C 
HETATM 3154  C   PTH A  67       6.952   6.001   8.262  1.00  0.00          C 
HETATM 3155  C   PTH A  67       6.943   5.988   8.262  1.00  0.00          C 
HETATM 3156  C   PTH A  67       6.934   5.974   8.262  1.00  0.00          C 
HETATM 3157  C   PTH A  67       6.926   5.961   8.262  1.00  0.00          C 
HETATM 3158  C   PTH A  67       6.917   5.948   8.261  1.00  0.00          C 
HETATM 3159  C   PTH A  67       6.908   5.934   8.261  1.00  0.00          C 
HETATM 3160  C   PTH A  67       6.900   5.921   8.261  1.00  0.00          C 
HETATM 3161  C   PTH A  67       6.891   5.908   8.261  1.00  0.00          C 
HETATM 3162  C   PTH A  67       6.883   5.894   8.261  1.00  0.00          C 
HETATM 3163  C   PTH A  67       6.874   5.881   8.261  1.00  0.00          C 
HETATM 3164  C   PTH A  67       6.866   5.867   8.260  1.00  0.00          C 
HETATM 3165  C   PTH A  67       6.857   5.854   8.260  1.00  0.00          C 
HETATM 3166  C   PTH A  67       6.849   5.840   8.260  1.00  0.00          C 
HETATM 3167  C   PTH A  67       6.840   5.827   8.260  1.00  0.00          C 
HETATM 3168  C   PTH A  67       6.832   5.814   8.259  1.00  0.00          C 
HETATM 3169  C   PTH A  67       6.824   5.800   8.259  1.00  0.00          C 
HETATM 3170  C   PTH A  67       6.815   5.787   8.259  1.00  0.00          C 
HETATM 3171  C   PTH A  67       6.807   5.773   8.259  1.00  0.00          C 
HETATM 3172  C   PTH A  67       6.798   5.760   8.258  1.00  0.00          C 
HETATM 3173  C   PTH A  67       6.790   5.746   8.258  1.00  0.00          C 
HETATM 3174  C   PTH A  67       6.782   5.733   8.258  1.00  0.00          C 
HETATM 3175  C   PTH A  67       6.773   5.719   8.258  1.00  0.00          C 
HETATM 3176  C   PTH A  67       6.765   5.706   8.257  1.00  0.00          C 
HETATM 3177  C   PTH A  67       6.753   5.687   8.257  1.00  0.00          C 
TER
HETATM 3178  C   PTH A  68       7.032   6.119   8.258  1.00  0.00          C 
HETATM 3179  C   PTH A  68       7.042   6.132   8.258  1.00  0.00          C 
HETATM 3180  C   PTH A  68       7.051   6.145   8.257  1.00  0.00          C 
HETATM 3181  C   PTH A  68       7.060   6.158   8.257  1.00  0.00          C 
HETATM 3182  C   PTH A  68       7.069   6.171   8.256  1.00  0.00          C 
HETATM 3183  C   PTH A  68       7.078   6.184   8.255  1.00  0.00          C 
HETATM 3184  C   PTH A  68       7.087   6.197   8.255  1.00  0.00          C 
HETATM 3185  C   PTH A  68       7.096   6.210   8.254  1.00  0.00          C 
HETATM 3186  C   PTH A  68       7.105   6.223   8.253  1.00  0.00          C 
HETATM 3187  C   PTH A  68       7.114   6.236   8.253  1.00  0.00          C 
HETATM 3188  C   PTH A  68       7.123   6.249   8.252  1.00  0.00          C 
HETATM 3189  C   PTH A  68       7.132   6.262   8.252  1.00  0.00          C 
HETATM 3190  C   PTH A  68       7.141   6.275   8.251  1.00  0.00          C 
HETATM 3191  C   PTH A  68       7.151   6.288   8.250  1.00  0.00          C 
HETATM 3192  C   PTH A  68       7.160   6.301   8.250  1.00  0.00          C 
HETATM 3193  C   PTH A  68       7.169   6.314   8.249  1.00  0.00          C 
HETATM 3194  C   PTH A  68       7.178   6.327   8.248  1.00  0.00          C 
HETATM 3195  C   PTH A  68       7.187   6.340   8.248  1.00  0.00          C 
HETATM 3196  C   PTH A  68       7.196   6.353   8.247  1.00  0.00          C 
HETATM 3197  C   PTH A  68       7.205   6.366   8.246  1.00  0.00          C 
HETATM 3198  C   PTH A  68       7.214   6.379   8.246  1.00  0.00          C 
HETATM 3199  C   PTH A  68       7.223   6.392   8.245  1.00  0.00          C 
HETATM 3200  C   PTH A  68       7.233   6.404   8.244  1.00  0.00          C 
HETATM 3201  C   PTH A  68       7.242   6.417   8.243  1.00  0.00          C 
HETATM 3202  C   PTH A  68       7.251   6.430   8.243  1.00  0.00          C 
HETATM 3203  C   PTH A  68       7.260   6.443   8.242  1.00  0.00          C 
HETATM 3204  C   PTH A  68       7.269   6.456   8.241  1.00  0.00          C 
HETATM 3205  C   PTH A  68       7.278   6.469   8.240  1.00  0.00          C 
HETATM 3206  C   PTH A  68       7.287   6.482   8.240  1.00  0.00          C 
HETATM 3207  C   PTH A  68       7.297   6.495   8.239  1.00  0.00          C 
HETATM 3208  C   PTH A  68       7.306   6.508   8.238  1.00  0.00          C 
HETATM 3209  C   PTH A  68       7.315   6.521   8.237  1.00  0.00          C 
HETATM 3210  C   PTH A  68       7.324   6.534   8.237  1.00  0.00          C 
HETATM 3211  C   PTH A  68       7.333   6.547   8.236  1.00  0.00          C 
HETATM 3212  C   PTH A  68       7.342   6.560   8.235  1.00  0.00          C 
HETATM 3213  C   PTH A  68       7.351   6.573   8.235  1.00  0.00          C 
HETATM 3214  C   PTH A  68       7.360   6.586   8.234  1.00  0.00          C 
HETATM 3215  C   PTH A  68       7.369   6.599   8.234  1.00  0.00          C 
HETATM 3216  C   PTH A  68       7.378   6.612   8.233  1.00  0.00          C 
HETATM 3217  C   PTH A  68       7.387   6.625   8.232  1.00  0.00          C 
HETATM 3218  C   PTH A  68       7.397   6.638   8.232  1.00  0.00          C 
HETATM 3219  C   PTH A  68       7.406   6.651   8.231  1.00  0.00          C 
HETATM 3220  C   PTH A  68       7.415   6.664   8.230  1.00  0.00          C 
HETATM 3221  C   PTH A  68       7.424   6.677   8.229  1.00  0.00          C 
HETATM 3222  C   PTH A  68       7.434   6.689   8.228  1.00  0.00          C 
HETATM 3223  C   PTH A  68       7.443   6.702   8.227  1.00  0.00          C 
HETATM 3224  C   PTH A  68       7.453   6.715   8.226  1.00  0.00          C 
HETATM 3225  C   PTH A  68       7.462   6.727   8.225  1.00  0.00          C 
HETATM 3226  C   PTH A  68       7.472   6.740   8.223  1.00  0.00          C 
HETATM 3227  C   PTH A  68       7.482   6.753   8.222  1.00  0.00          C 
HETATM 3228  C   PTH A  68       7.491   6.765   8.221  1.00  0.00          C 
HETATM 3229  C   PTH A  68       7.501   6.778   8.219  1.00  0.00          C 
HETATM 3230  C   PTH A  68       7.510   6.790   8.218  1.00  0.00          C 
HETATM 3231  C   PTH A  68       7.520   6.803   8.216  1.00  0.00          C 
HETATM 3232  C   PTH A  68       7.530   6.815   8.215  1.00  0.00          C 
HETATM 3233  C   PTH A  68       7.539   6.828   8.214  1.00  0.00          C 
HETATM 3234  C   PTH A  68       7.552   6.844   8.212  1.00  0.00          C 
TER
HETATM 3235  C   PTH A  69      -0.944   6.697   6.891  1.00  0.00          C 
HETATM 3236  C   PTH A  69      -0.946   6.682   6.893  1.00  0.00          C 
HETATM 3237  C   PTH A  69      -0.948   6.666   6.896  1.00  0.00          C 
HETATM 3238  C   PTH A  69      -0.949   6.651   6.899  1.00  0.00          C 
HETATM 3239  C   PTH A  69      -0.951   6.635   6.902  1.00  0.00          C 
HETATM 3240  C   PTH A  69      -0.952   6.620   6.904  1.00  0.00          C 
HETATM 3241  C   PTH A  69      -0.954   6.604   6.907  1.00  0.00          C 
HETATM 3242  C   PTH A  69      -0.955   6.588   6.910  1.00  0.00          C 
HETATM 3243  C   PTH A  69      -0.957   6.573   6.912  1.00  0.00          C 
HETATM 3244  C   PTH A  69      -0.958   6.557   6.915  1.00  0.00          C 
HETATM 3245  C   PTH A  69      -0.960   6.542   6.918  1.00  0.00          C 
HETATM 3246  C   PTH A  69      -0.961   6.526   6.920  1.00  0.00          C 
HETATM 3247  C   PTH A  69      -0.962   6.511   6.923  1.00  0.00          C 
HETATM 3248  C   PTH A  69      -0.964   6.495   6.925  1.00  0.00          C 
HETATM 3249  C   PTH A  69      -0.965   6.479   6.928  1.00  0.00          C 
HETATM 3250  C   PTH A  69      -0.967   6.464   6.930  1.00  0.00          C 
HETATM 3251  C   PTH A  69      -0.968   6.448   6.933  1.00  0.00          C 
HETATM 3252  C   PTH A  69      -0.970   6.433   6.936  1.00  0.00          C 
HETATM 3253  C   PTH A  69      -0.971   6.417   6.938  1.00  0.00          C 
HETATM 3254  C   PTH A  69      -0.972   6.401   6.941  1.00  0.00          C 
HETATM 3255  C   PTH A  69      -0.974   6.386   6.943  1.00  0.00          C 
HETATM 3256  C   PTH A  69      -0.975   6.370   6.946  1.00  0.00          C 
HETATM 3257  C   PTH A  69      -0.977   6.354   6.948  1.00  0.00          C 
HETATM 3258  C   PTH A  69      -0.978   6.339   6.951  1.00  0.00          C 
HETATM 3259  C   PTH A  69      -0.979   6.323   6.953  1.00  0.00          C 
HETATM 3260  C   PTH A  69      -0.981   6.308   6.956  1.00  0.00          C 
HETATM 3261  C   PTH A  69      -0.982   6.292   6.958  1.00  0.00          C 
HETATM 3262  C   PTH A  69      -0.984   6.276   6.960  1.00  0.00          C 
HETATM 3263  C   PTH A  69      -0.985   6.261   6.963  1.00  0.00          C 
HETATM 3264  C   PTH A  69      -0.986   6.245   6.965  1.00  0.00          C 
HETATM 3265  C   PTH A  69      -0.988   6.229   6.968  1.00  0.00          C 
HETATM 3266  C   PTH A  69      -0.989   6.214   6.970  1.00  0.00          C 
HETATM 3267  C   PTH A  69      -0.990   6.198   6.973  1.00  0.00          C 
HETATM 3268  C   PTH A  69      -0.992   6.183   6.975  1.00  0.00          C 
HETATM 3269  C   PTH A  69      -0.993   6.167   6.978  1.00  0.00          C 
HETATM 3270  C   PTH A  69      -0.994   6.151   6.980  1.00  0.00          C 
HETATM 3271  C   PTH A  69      -0.996   6.136   6.982  1.00  0.00          C 
HETATM 3272  C   PTH A  69      -0.997   6.120   6.985  1.00  0.00          C 
HETATM 3273  C   PTH A  69      -0.999   6.104   6.987  1.00  0.00          C 
HETATM 3274  C   PTH A  69      -1.000   6.089   6.990  1.00  0.00          C 
HETATM 3275  C   PTH A  69      -1.001   6.073   6.993  1.00  0.00          C 
HETATM 3276  C   PTH A  69      -1.003   6.058   6.995  1.00  0.00          C 
HETATM 3277  C   PTH A  69      -1.004   6.042   6.998  1.00  0.00          C 
HETATM 3278  C   PTH A  69      -1.006   6.026   7.000  1.00  0.00          C 
HETATM 3279  C   PTH A  69      -1.007   6.011   7.003  1.00  0.00          C 
HETATM 3280  C   PTH A  69      -1.009   5.995   7.005  1.00  0.00          C 
HETATM 3281  C   PTH A  69      -1.010   5.980   7.008  1.00  0.00          C 
HETATM 3282  C   PTH A  69      -1.011   5.964   7.010  1.00  0.00          C 
HETATM 3283  C   PTH A  69      -1.013   5.948   7.013  1.00  0.00          C 
HETATM 3284  C   PTH A  69      -1.014   5.933   7.015  1.00  0.00          C 
HETATM 3285  C   PTH A  69      -1.015   5.917   7.017  1.00  0.00          C 
HETATM 3286  C   PTH A  69      -1.016   5.901   7.020  1.00  0.00          C 
HETATM 3287  C   PTH A  69      -1.018   5.886   7.022  1.00  0.00          C 
HETATM 3288  C   PTH A  69      -1.019   5.870   7.024  1.00  0.00          C 
HETATM 3289  C   PTH A  69      -1.020   5.854   7.026  1.00  0.00          C 
HETATM 3290  C   PTH A  69      -1.021   5.839   7.029  1.00  0.00          C 
HETATM 3291  C   PTH A  69      -1.023   5.823   7.031  1.00  0.00          C 
HETATM 3292  C   PTH A  69      -1.024   5.802   7.034  1.00  0.00          C 
TER
HETATM 3293  C   PTH A  70      -0.944   6.697   6.891  1.00  0.00          C 
HETATM 3294  C   PTH A  70      -0.943   6.713   6.888  1.00  0.00          C 
HETATM 3295  C   PTH A  70      -0.941   6.729   6.885  1.00  0.00          C 
HETATM 3296  C   PTH A  70      -0.940   6.744   6.882  1.00  0.00          C 
HETATM 3297  C   PTH A  70      -0.938   6.760   6.880  1.00  0.00          C 
HETATM 3298  C   PTH A  70      -0.937   6.775   6.877  1.00  0.00          C 
HETATM 3299  C   PTH A  70      -0.935   6.791   6.874  1.00  0.00          C 
HETATM 3300  C   PTH A  70      -0.933   6.806   6.871  1.00  0.00          C 
HETATM 3301  C   PTH A  70      -0.932   6.822   6.868  1.00  0.00          C 
HETATM 3302  C   PTH A  70      -0.930   6.837   6.865  1.00  0.00          C 
HETATM 3303  C   PTH A  70      -0.928   6.853   6.863  1.00  0.00          C 
HETATM 3304  C   PTH A  70      -0.926   6.868   6.860  1.00  0.00          C 
HETATM 3305  C   PTH A  70      -0.925   6.884   6.857  1.00  0.00          C 
HETATM 3306  C   PTH A  70      -0.923   6.899   6.854  1.00  0.00          C 
HETATM 3307  C   PTH A  70      -0.921   6.915   6.851  1.00  0.00          C 
HETATM 3308  C   PTH A  70      -0.919   6.930   6.848  1.00  0.00          C 
HETATM 3309  C   PTH A  70      -0.917   6.946   6.845  1.00  0.00          C 
HETATM 3310  C   PTH A  70      -0.916   6.961   6.843  1.00  0.00          C 
HETATM 3311  C   PTH A  70      -0.914   6.977   6.840  1.00  0.00          C 
HETATM 3312  C   PTH A  70      -0.912   6.992   6.837  1.00  0.00          C 
HETATM 3313  C   PTH A  70      -0.910   7.008   6.834  1.00  0.00          C 
HETATM 3314  C   PTH A  70      -0.908   7.023   6.831  1.00  0.00          C 
HETATM 3315  C   PTH A  70      -0.906   7.039   6.828  1.00  0.00          C 
HETATM 3316  C   PTH A  70      -0.905   7.054   6.825  1.00  0.00          C 
HETATM 3317  C   PTH A  70      -0.903   7.070   6.823  1.00  0.00          C 
HETATM 3318  C   PTH A  70      -0.901   7.085   6.820  1.00  0.00          C 
HETATM 3319  C   PTH A  70      -0.899   7.101   6.817  1.00  0.00          C 
HETATM 3320  C   PTH A  70      -0.897   7.116   6.814  1.00  0.00          C 
HETATM 3321  C   PTH A  70      -0.895   7.132   6.811  1.00  0.00          C 
HETATM 3322  C   PTH A  70      -0.893   7.147   6.808  1.00  0.00          C 
HETATM 3323  C   PTH A  70      -0.892   7.163   6.805  1.00  0.00          C 
HETATM 3324  C   PTH A  70      -0.890   7.179   6.803  1.00  0.00          C 
HETATM 3325  C   PTH A  70      -0.887   7.204   6.798  1.00  0.00          C 
TER
HETATM 3326  C   PTH A  71       1.879   5.910   4.914  1.00  0.00          C 
HETATM 3327  C   PTH A  71       1.872   5.907   4.900  1.00  0.00          C 
HETATM 3328  C   PTH A  71       1.864   5.904   4.886  1.00  0.00          C 
HETATM 3329  C   PTH A  71       1.857   5.900   4.872  1.00  0.00          C 
HETATM 3330  C   PTH A  71       1.850   5.897   4.859  1.00  0.00          C 
HETATM 3331  C   PTH A  71       1.842   5.894   4.845  1.00  0.00          C 
HETATM 3332  C   PTH A  71       1.835   5.891   4.831  1.00  0.00          C 
HETATM 3333  C   PTH A  71       1.828   5.888   4.818  1.00  0.00          C 
HETATM 3334  C   PTH A  71       1.820   5.885   4.804  1.00  0.00          C 
HETATM 3335  C   PTH A  71       1.813   5.881   4.790  1.00  0.00          C 
HETATM 3336  C   PTH A  71       1.806   5.878   4.776  1.00  0.00          C 
HETATM 3337  C   PTH A  71       1.798   5.875   4.763  1.00  0.00          C 
HETATM 3338  C   PTH A  71       1.791   5.872   4.749  1.00  0.00          C 
HETATM 3339  C   PTH A  71       1.784   5.869   4.735  1.00  0.00          C 
HETATM 3340  C   PTH A  71       1.776   5.865   4.722  1.00  0.00          C 
HETATM 3341  C   PTH A  71       1.769   5.862   4.708  1.00  0.00          C 
HETATM 3342  C   PTH A  71       1.762   5.859   4.694  1.00  0.00          C 
HETATM 3343  C   PTH A  71       1.754   5.856   4.680  1.00  0.00          C 
HETATM 3344  C   PTH A  71       1.747   5.853   4.667  1.00  0.00          C 
HETATM 3345  C   PTH A  71       1.740   5.850   4.653  1.00  0.00          C 
HETATM 3346  C   PTH A  71       1.733   5.846   4.639  1.00  0.00          C 
HETATM 3347  C   PTH A  71       1.725   5.843   4.625  1.00  0.00          C 
HETATM 3348  C   PTH A  71       1.713   5.838   4.603  1.00  0.00          C 
TER
HETATM 3349  C   PTH A  72       1.879   5.910   4.914  1.00  0.00          C 
HETATM 3350  C   PTH A  72       1.886   5.913   4.927  1.00  0.00          C 
HETATM 3351  C   PTH A  72       1.893   5.916   4.941  1.00  0.00          C 
HETATM 3352  C   PTH A  72       1.901   5.920   4.955  1.00  0.00          C 
HETATM 3353  C   PTH A  72       1.908   5.923   4.969  1.00  0.00          C 
HETATM 3354  C   PTH A  72       1.915   5.926   4.982  1.00  0.00          C 
HETATM 3355  C   PTH A  72       1.923   5.929   4.996  1.00  0.00          C 
HETATM 3356  C   PTH A  72       1.930   5.932   5.010  1.00  0.00          C 
HETATM 3357  C   PTH A  72       1.937   5.936   5.023  1.00  0.00          C 
HETATM 3358  C   PTH A  72       1.945   5.939   5.037  1.00  0.00          C 
HETATM 3359  C   PTH A  72       1.952   5.942   5.051  1.00  0.00          C 
HETATM 3360  C   PTH A  72       1.959   5.945   5.065  1.00  0.00          C 
HETATM 3361  C   PTH A  72       1.966   5.949   5.078  1.00  0.00          C 
HETATM 3362  C   PTH A  72       1.974   5.952   5.092  1.00  0.00          C 
HETATM 3363  C   PTH A  72       1.981   5.955   5.106  1.00  0.00          C 
HETATM 3364  C   PTH A  72       1.988   5.959   5.119  1.00  0.00          C 
HETATM 3365  C   PTH A  72       1.996   5.962   5.133  1.00  0.00          C 
HETATM 3366  C   PTH A  72       2.003   5.965   5.147  1.00  0.00          C 
HETATM 3367  C   PTH A  72       2.010   5.969   5.161  1.00  0.00          C 
HETATM 3368  C   PTH A  72       2.017   5.972   5.174  1.00  0.00          C 
HETATM 3369  C   PTH A  72       2.025   5.976   5.188  1.00  0.00          C 
HETATM 3370  C   PTH A  72       2.032   5.979   5.202  1.00  0.00          C 
HETATM 3371  C   PTH A  72       2.040   5.982   5.215  1.00  0.00          C 
HETATM 3372  C   PTH A  72       2.047   5.985   5.229  1.00  0.00          C 
HETATM 3373  C   PTH A  72       2.054   5.988   5.243  1.00  0.00          C 
HETATM 3374  C   PTH A  72       2.062   5.991   5.256  1.00  0.00          C 
HETATM 3375  C   PTH A  72       2.069   5.994   5.270  1.00  0.00          C 
HETATM 3376  C   PTH A  72       2.077   5.997   5.284  1.00  0.00          C 
HETATM 3377  C   PTH A  72       2.085   6.000   5.297  1.00  0.00          C 
HETATM 3378  C   PTH A  72       2.092   6.003   5.311  1.00  0.00          C 
HETATM 3379  C   PTH A  72       2.100   6.006   5.325  1.00  0.00          C 
HETATM 3380  C   PTH A  72       2.107   6.008   5.338  1.00  0.00          C 
HETATM 3381  C   PTH A  72       2.115   6.011   5.352  1.00  0.00          C 
HETATM 3382  C   PTH A  72       2.122   6.014   5.366  1.00  0.00          C 
HETATM 3383  C   PTH A  72       2.130   6.016   5.379  1.00  0.00          C 
HETATM 3384  C   PTH A  72       2.138   6.019   5.393  1.00  0.00          C 
HETATM 3385  C   PTH A  72       2.145   6.022   5.407  1.00  0.00          C 
HETATM 3386  C   PTH A  72       2.153   6.024   5.420  1.00  0.00          C 
HETATM 3387  C   PTH A  72       2.160   6.027   5.434  1.00  0.00          C 
HETATM 3388  C   PTH A  72       2.168   6.030   5.448  1.00  0.00          C 
HETATM 3389  C   PTH A  72       2.175   6.032   5.462  1.00  0.00          C 
HETATM 3390  C   PTH A  72       2.183   6.035   5.475  1.00  0.00          C 
HETATM 3391  C   PTH A  72       2.191   6.037   5.489  1.00  0.00          C 
HETATM 3392  C   PTH A  72       2.198   6.040   5.503  1.00  0.00          C 
HETATM 3393  C   PTH A  72       2.206   6.042   5.516  1.00  0.00          C 
HETATM 3394  C   PTH A  72       2.214   6.045   5.532  1.00  0.00          C 
TER
HETATM 3395  C   PTH A  73      -3.709   7.170   7.084  1.00  0.00          C 
HETATM 3396  C   PTH A  73      -3.720   7.159   7.080  1.00  0.00          C 
HETATM 3397  C   PTH A  73      -3.730   7.148   7.076  1.00  0.00          C 
HETATM 3398  C   PTH A  73      -3.741   7.137   7.072  1.00  0.00          C 
HETATM 3399  C   PTH A  73      -3.752   7.126   7.068  1.00  0.00          C 
HETATM 3400  C   PTH A  73      -3.762   7.115   7.064  1.00  0.00          C 
HETATM 3401  C   PTH A  73      -3.773   7.104   7.060  1.00  0.00          C 
HETATM 3402  C   PTH A  73      -3.784   7.093   7.056  1.00  0.00          C 
HETATM 3403  C   PTH A  73      -3.794   7.082   7.052  1.00  0.00          C 
HETATM 3404  C   PTH A  73      -3.805   7.071   7.048  1.00  0.00          C 
HETATM 3405  C   PTH A  73      -3.816   7.059   7.044  1.00  0.00          C 
HETATM 3406  C   PTH A  73      -3.824   7.051   7.041  1.00  0.00          C 
TER
HETATM 3407  C   PTH A  74      -3.709   7.170   7.084  1.00  0.00          C 
HETATM 3408  C   PTH A  74      -3.699   7.181   7.089  1.00  0.00          C 
HETATM 3409  C   PTH A  74      -3.688   7.192   7.093  1.00  0.00          C 
HETATM 3410  C   PTH A  74      -3.677   7.203   7.097  1.00  0.00          C 
HETATM 3411  C   PTH A  74      -3.667   7.214   7.101  1.00  0.00          C 
HETATM 3412  C   PTH A  74      -3.656   7.226   7.105  1.00  0.00          C 
HETATM 3413  C   PTH A  74      -3.646   7.237   7.109  1.00  0.00          C 
HETATM 3414  C   PTH A  74      -3.635   7.248   7.113  1.00  0.00          C 
HETATM 3415  C   PTH A  74      -3.624   7.259   7.118  1.00  0.00          C 
HETATM 3416  C   PTH A  74      -3.614   7.270   7.122  1.00  0.00          C 
HETATM 3417  C   PTH A  74      -3.603   7.281   7.126  1.00  0.00          C 
HETATM 3418  C   PTH A  74      -3.593   7.292   7.130  1.00  0.00          C 
HETATM 3419  C   PTH A  74      -3.582   7.303   7.134  1.00  0.00          C 
HETATM 3420  C   PTH A  74      -3.572   7.314   7.138  1.00  0.00          C 
HETATM 3421  C   PTH A  74      -3.561   7.325   7.143  1.00  0.00          C 
HETATM 3422  C   PTH A  74      -3.551   7.337   7.147  1.00  0.00          C 
HETATM 3423  C   PTH A  74      -3.540   7.348   7.151  1.00  0.00          C 
HETATM 3424  C   PTH A  74      -3.530   7.359   7.155  1.00  0.00          C 
HETATM 3425  C   PTH A  74      -3.519   7.370   7.160  1.00  0.00          C 
HETATM 3426  C   PTH A  74      -3.509   7.381   7.164  1.00  0.00          C 
HETATM 3427  C   PTH A  74      -3.498   7.392   7.168  1.00  0.00          C 
HETATM 3428  C   PTH A  74      -3.488   7.403   7.172  1.00  0.00          C 
HETATM 3429  C   PTH A  74      -3.477   7.414   7.177  1.00  0.00          C 
HETATM 3430  C   PTH A  74      -3.467   7.425   7.181  1.00  0.00          C 
HETATM 3431  C   PTH A  74      -3.456   7.437   7.185  1.00  0.00          C 
HETATM 3432  C   PTH A  74      -3.446   7.448   7.189  1.00  0.00          C 
HETATM 3433  C   PTH A  74      -3.435   7.459   7.193  1.00  0.00          C 
HETATM 3434  C   PTH A  74      -3.424   7.470   7.198  1.00  0.00          C 
HETATM 3435  C   PTH A  74      -3.414   7.481   7.202  1.00  0.00          C 
HETATM 3436  C   PTH A  74      -3.403   7.492   7.206  1.00  0.00          C 
HETATM 3437  C   PTH A  74      -3.393   7.503   7.210  1.00  0.00          C 
HETATM 3438  C   PTH A  74      -3.382   7.514   7.214  1.00  0.00          C 
HETATM 3439  C   PTH A  74      -3.371   7.525   7.218  1.00  0.00          C 
HETATM 3440  C   PTH A  74      -3.361   7.537   7.222  1.00  0.00          C 
HETATM 3441  C   PTH A  74      -3.350   7.548   7.226  1.00  0.00          C 
HETATM 3442  C   PTH A  74      -3.340   7.559   7.231  1.00  0.00          C 
HETATM 3443  C   PTH A  74      -3.330   7.570   7.235  1.00  0.00          C 
HETATM 3444  C   PTH A  74      -3.319   7.581   7.240  1.00  0.00          C 
HETATM 3445  C   PTH A  74      -3.309   7.592   7.244  1.00  0.00          C 
HETATM 3446  C   PTH A  74      -3.299   7.603   7.249  1.00  0.00          C 
HETATM 3447  C   PTH A  74      -3.288   7.614   7.254  1.00  0.00          C 
HETATM 3448  C   PTH A  74      -3.278   7.626   7.258  1.00  0.00          C 
HETATM 3449  C   PTH A  74      -3.268   7.637   7.263  1.00  0.00          C 
HETATM 3450  C   PTH A  74      -3.257   7.648   7.268  1.00  0.00          C 
HETATM 3451  C   PTH A  74      -3.247   7.659   7.273  1.00  0.00          C 
HETATM 3452  C   PTH A  74      -3.237   7.670   7.277  1.00  0.00          C 
HETATM 3453  C   PTH A  74      -3.227   7.681   7.282  1.00  0.00          C 
HETATM 3454  C   PTH A  74      -3.217   7.692   7.287  1.00  0.00          C 
HETATM 3455  C   PTH A  74      -3.200   7.711   7.295  1.00  0.00          C 
TER
HETATM 3456  C   PTH A  75       6.304   8.396  15.854  1.00  0.00          C 
HETATM 3457  C   PTH A  75       6.297   8.382  15.857  1.00  0.00          C 
HETATM 3458  C   PTH A  75       6.290   8.368  15.860  1.00  0.00          C 
HETATM 3459  C   PTH A  75       6.283   8.354  15.863  1.00  0.00          C 
HETATM 3460  C   PTH A  75       6.276   8.340  15.865  1.00  0.00          C 
HETATM 3461  C   PTH A  75       6.269   8.326  15.868  1.00  0.00          C 
HETATM 3462  C   PTH A  75       6.262   8.312  15.871  1.00  0.00          C 
HETATM 3463  C   PTH A  75       6.255   8.298  15.874  1.00  0.00          C 
HETATM 3464  C   PTH A  75       6.248   8.284  15.877  1.00  0.00          C 
HETATM 3465  C   PTH A  75       6.241   8.270  15.880  1.00  0.00          C 
HETATM 3466  C   PTH A  75       6.234   8.256  15.883  1.00  0.00          C 
HETATM 3467  C   PTH A  75       6.228   8.244  15.886  1.00  0.00          C 
TER
HETATM 3468  C   PTH A  76       6.304   8.396  15.854  1.00  0.00          C 
HETATM 3469  C   PTH A  76       6.310   8.410  15.851  1.00  0.00          C 
HETATM 3470  C   PTH A  76       6.317   8.424  15.848  1.00  0.00          C 
HETATM 3471  C   PTH A  76       6.324   8.438  15.845  1.00  0.00          C 
HETATM 3472  C   PTH A  76       6.331   8.452  15.842  1.00  0.00          C 
HETATM 3473  C   PTH A  76       6.338   8.466  15.839  1.00  0.00          C 
HETATM 3474  C   PTH A  76       6.345   8.480  15.837  1.00  0.00          C 
HETATM 3475  C   PTH A  76       6.352   8.493  15.834  1.00  0.00          C 
HETATM 3476  C   PTH A  76       6.359   8.507  15.831  1.00  0.00          C 
HETATM 3477  C   PTH A  76       6.366   8.521  15.828  1.00  0.00          C 
HETATM 3478  C   PTH A  76       6.373   8.535  15.825  1.00  0.00          C 
HETATM 3479  C   PTH A  76       6.380   8.549  15.823  1.00  0.00          C 
HETATM 3480  C   PTH A  76       6.387   8.564  15.820  1.00  0.00          C 
HETATM 3481  C   PTH A  76       6.394   8.578  15.817  1.00  0.00          C 
HETATM 3482  C   PTH A  76       6.401   8.592  15.814  1.00  0.00          C 
HETATM 3483  C   PTH A  76       6.408   8.606  15.812  1.00  0.00          C 
HETATM 3484  C   PTH A  76       6.415   8.620  15.809  1.00  0.00          C 
HETATM 3485  C   PTH A  76       6.422   8.634  15.806  1.00  0.00          C 
HETATM 3486  C   PTH A  76       6.429   8.648  15.804  1.00  0.00          C 
HETATM 3487  C   PTH A  76       6.436   8.662  15.801  1.00  0.00          C 
HETATM 3488  C   PTH A  76       6.442   8.676  15.798  1.00  0.00          C 
HETATM 3489  C   PTH A  76       6.449   8.690  15.795  1.00  0.00          C 
HETATM 3490  C   PTH A  76       6.456   8.704  15.793  1.00  0.00          C 
HETATM 3491  C   PTH A  76       6.463   8.718  15.790  1.00  0.00          C 
HETATM 3492  C   PTH A  76       6.470   8.732  15.787  1.00  0.00          C 
HETATM 3493  C   PTH A  76       6.477   8.746  15.785  1.00  0.00          C 
HETATM 3494  C   PTH A  76       6.484   8.760  15.782  1.00  0.00          C 
HETATM 3495  C   PTH A  76       6.491   8.774  15.779  1.00  0.00          C 
HETATM 3496  C   PTH A  76       6.498   8.788  15.776  1.00  0.00          C 
HETATM 3497  C   PTH A  76       6.505   8.802  15.773  1.00  0.00          C 
HETATM 3498  C   PTH A  76       6.512   8.816  15.770  1.00  0.00          C 
HETATM 3499  C   PTH A  76       6.519   8.830  15.767  1.00  0.00          C 
HETATM 3500  C   PTH A  76       6.526   8.844  15.765  1.00  0.00          C 
HETATM 3501  C   PTH A  76       6.532   8.858  15.762  1.00  0.00          C 
HETATM 3502  C   PTH A  76       6.539   8.872  15.759  1.00  0.00          C 
HETATM 3503  C   PTH A  76       6.546   8.886  15.756  1.00  0.00          C 
HETATM 3504  C   PTH A  76       6.553   8.900  15.754  1.00  0.00          C 
HETATM 3505  C   PTH A  76       6.560   8.914  15.751  1.00  0.00          C 
HETATM 3506  C   PTH A  76       6.567   8.928  15.749  1.00  0.00          C 
HETATM 3507  C   PTH A  76       6.574   8.942  15.746  1.00  0.00          C 
HETATM 3508  C   PTH A  76       6.581   8.956  15.744  1.00  0.00          C 
HETATM 3509  C   PTH A  76       6.588   8.970  15.742  1.00  0.00          C 
HETATM 3510  C   PTH A  76       6.595   8.984  15.740  1.00  0.00          C 
HETATM 3511  C   PTH A  76       6.602   8.998  15.737  1.00  0.00          C 
HETATM 3512  C   PTH A  76       6.609   9.012  15.735  1.00  0.00          C 
HETATM 3513  C   PTH A  76       6.616   9.026  15.733  1.00  0.00          C 
HETATM 3514  C   PTH A  76       6.623   9.040  15.731  1.00  0.00          C 
HETATM 3515  C   PTH A  76       6.630   9.054  15.729  1.00  0.00          C 
HETATM 3516  C   PTH A  76       6.642   9.078  15.725  1.00  0.00          C 
TER
HETATM 3517  C   PTH A  77       3.465   7.669  11.836  1.00  0.00          C 
HETATM 3518  C   PTH A  77       3.467   7.664  11.850  1.00  0.00          C 
HETATM 3519  C   PTH A  77       3.469   7.659  11.865  1.00  0.00          C 
HETATM 3520  C   PTH A  77       3.471   7.654  11.880  1.00  0.00          C 
HETATM 3521  C   PTH A  77       3.473   7.649  11.895  1.00  0.00          C 
HETATM 3522  C   PTH A  77       3.475   7.644  11.910  1.00  0.00          C 
HETATM 3523  C   PTH A  77       3.477   7.639  11.925  1.00  0.00          C 
HETATM 3524  C   PTH A  77       3.479   7.634  11.940  1.00  0.00          C 
HETATM 3525  C   PTH A  77       3.480   7.628  11.955  1.00  0.00          C 
HETATM 3526  C   PTH A  77       3.482   7.623  11.970  1.00  0.00          C 
HETATM 3527  C   PTH A  77       3.484   7.618  11.985  1.00  0.00          C 
HETATM 3528  C   PTH A  77       3.486   7.613  12.000  1.00  0.00          C 
HETATM 3529  C   PTH A  77       3.488   7.608  12.015  1.00  0.00          C 
HETATM 3530  C   PTH A  77       3.490   7.603  12.029  1.00  0.00          C 
HETATM 3531  C   PTH A  77       3.492   7.598  12.044  1.00  0.00          C 
HETATM 3532  C   PTH A  77       3.493   7.593  12.059  1.00  0.00          C 
HETATM 3533  C   PTH A  77       3.495   7.588  12.074  1.00  0.00          C 
HETATM 3534  C   PTH A  77       3.497   7.582  12.089  1.00  0.00          C 
HETATM 3535  C   PTH A  77       3.499   7.577  12.104  1.00  0.00          C 
HETATM 3536  C   PTH A  77       3.501   7.572  12.119  1.00  0.00          C 
HETATM 3537  C   PTH A  77       3.503   7.567  12.134  1.00  0.00          C 
HETATM 3538  C   PTH A  77       3.505   7.562  12.149  1.00  0.00          C 
HETATM 3539  C   PTH A  77       3.506   7.557  12.164  1.00  0.00          C 
HETATM 3540  C   PTH A  77       3.508   7.552  12.179  1.00  0.00          C 
HETATM 3541  C   PTH A  77       3.510   7.547  12.193  1.00  0.00          C 
HETATM 3542  C   PTH A  77       3.512   7.541  12.208  1.00  0.00          C 
HETATM 3543  C   PTH A  77       3.514   7.536  12.223  1.00  0.00          C 
HETATM 3544  C   PTH A  77       3.516   7.531  12.238  1.00  0.00          C 
HETATM 3545  C   PTH A  77       3.518   7.526  12.253  1.00  0.00          C 
HETATM 3546  C   PTH A  77       3.520   7.521  12.268  1.00  0.00          C 
HETATM 3547  C   PTH A  77       3.522   7.515  12.283  1.00  0.00          C 
HETATM 3548  C   PTH A  77       3.523   7.510  12.298  1.00  0.00          C 
HETATM 3549  C   PTH A  77       3.525   7.505  12.313  1.00  0.00          C 
HETATM 3550  C   PTH A  77       3.527   7.500  12.327  1.00  0.00          C 
HETATM 3551  C   PTH A  77       3.529   7.495  12.342  1.00  0.00          C 
HETATM 3552  C   PTH A  77       3.531   7.489  12.357  1.00  0.00          C 
HETATM 3553  C   PTH A  77       3.533   7.484  12.372  1.00  0.00          C 
HETATM 3554  C   PTH A  77       3.535   7.479  12.387  1.00  0.00          C 
HETATM 3555  C   PTH A  77       3.536   7.474  12.402  1.00  0.00          C 
HETATM 3556  C   PTH A  77       3.538   7.469  12.417  1.00  0.00          C 
HETATM 3557  C   PTH A  77       3.540   7.464  12.432  1.00  0.00          C 
HETATM 3558  C   PTH A  77       3.541   7.459  12.447  1.00  0.00          C 
HETATM 3559  C   PTH A  77       3.543   7.454  12.462  1.00  0.00          C 
HETATM 3560  C   PTH A  77       3.544   7.449  12.477  1.00  0.00          C 
HETATM 3561  C   PTH A  77       3.546   7.444  12.492  1.00  0.00          C 
HETATM 3562  C   PTH A  77       3.548   7.439  12.507  1.00  0.00          C 
HETATM 3563  C   PTH A  77       3.549   7.434  12.522  1.00  0.00          C 
HETATM 3564  C   PTH A  77       3.551   7.429  12.537  1.00  0.00          C 
HETATM 3565  C   PTH A  77       3.552   7.424  12.552  1.00  0.00          C 
HETATM 3566  C   PTH A  77       3.554   7.419  12.567  1.00  0.00          C 
HETATM 3567  C   PTH A  77       3.556   7.414  12.582  1.00  0.00          C 
HETATM 3568  C   PTH A  77       3.557   7.409  12.597  1.00  0.00          C 
HETATM 3569  C   PTH A  77       3.559   7.404  12.612  1.00  0.00          C 
HETATM 3570  C   PTH A  77       3.561   7.397  12.631  1.00  0.00          C 
TER
HETATM 3571  C   PTH A  78       3.465   7.669  11.836  1.00  0.00          C 
HETATM 3572  C   PTH A  78       3.464   7.674  11.821  1.00  0.00          C 
HETATM 3573  C   PTH A  78       3.462   7.679  11.806  1.00  0.00          C 
HETATM 3574  C   PTH A  78       3.460   7.684  11.791  1.00  0.00          C 
HETATM 3575  C   PTH A  78       3.458   7.690  11.776  1.00  0.00          C 
HETATM 3576  C   PTH A  78       3.456   7.695  11.761  1.00  0.00          C 
HETATM 3577  C   PTH A  78       3.454   7.700  11.746  1.00  0.00          C 
HETATM 3578  C   PTH A  78       3.452   7.705  11.731  1.00  0.00          C 
HETATM 3579  C   PTH A  78       3.450   7.710  11.716  1.00  0.00          C 
HETATM 3580  C   PTH A  78       3.448   7.715  11.701  1.00  0.00          C 
HETATM 3581  C   PTH A  78       3.445   7.720  11.687  1.00  0.00          C 
HETATM 3582  C   PTH A  78       3.443   7.725  11.672  1.00  0.00          C 
HETATM 3583  C   PTH A  78       3.441   7.731  11.657  1.00  0.00          C 
HETATM 3584  C   PTH A  78       3.439   7.736  11.642  1.00  0.00          C 
HETATM 3585  C   PTH A  78       3.437   7.741  11.627  1.00  0.00          C 
HETATM 3586  C   PTH A  78       3.434   7.746  11.612  1.00  0.00          C 
HETATM 3587  C   PTH A  78       3.432   7.751  11.597  1.00  0.00          C 
HETATM 3588  C   PTH A  78       3.430   7.756  11.583  1.00  0.00          C 
HETATM 3589  C   PTH A  78       3.428   7.762  11.568  1.00  0.00          C 
HETATM 3590  C   PTH A  78       3.425   7.767  11.553  1.00  0.00          C 
HETATM 3591  C   PTH A  78       3.423   7.772  11.538  1.00  0.00          C 
HETATM 3592  C   PTH A  78       3.421   7.777  11.523  1.00  0.00          C 
HETATM 3593  C   PTH A  78       3.418   7.782  11.508  1.00  0.00          C 
HETATM 3594  C   PTH A  78       3.416   7.787  11.494  1.00  0.00          C 
HETATM 3595  C   PTH A  78       3.414   7.793  11.479  1.00  0.00          C 
HETATM 3596  C   PTH A  78       3.412   7.798  11.464  1.00  0.00          C 
HETATM 3597  C   PTH A  78       3.409   7.803  11.449  1.00  0.00          C 
HETATM 3598  C   PTH A  78       3.407   7.808  11.434  1.00  0.00          C 
HETATM 3599  C   PTH A  78       3.405   7.813  11.419  1.00  0.00          C 
HETATM 3600  C   PTH A  78       3.402   7.818  11.405  1.00  0.00          C 
HETATM 3601  C   PTH A  78       3.400   7.824  11.390  1.00  0.00          C 
HETATM 3602  C   PTH A  78       3.397   7.831  11.367  1.00  0.00          C 
TER
HETATM 3603  C   PTH A  79       3.213   7.593  11.077  1.00  0.00          C 
HETATM 3604  C   PTH A  79       3.206   7.584  11.066  1.00  0.00          C 
HETATM 3605  C   PTH A  79       3.199   7.575  11.054  1.00  0.00          C 
HETATM 3606  C   PTH A  79       3.192   7.566  11.043  1.00  0.00          C 
HETATM 3607  C   PTH A  79       3.185   7.557  11.032  1.00  0.00          C 
HETATM 3608  C   PTH A  79       3.179   7.548  11.021  1.00  0.00          C 
HETATM 3609  C   PTH A  79       3.172   7.539  11.010  1.00  0.00          C 
HETATM 3610  C   PTH A  79       3.165   7.530  10.999  1.00  0.00          C 
HETATM 3611  C   PTH A  79       3.158   7.521  10.988  1.00  0.00          C 
HETATM 3612  C   PTH A  79       3.151   7.512  10.976  1.00  0.00          C 
HETATM 3613  C   PTH A  79       3.144   7.503  10.965  1.00  0.00          C 
HETATM 3614  C   PTH A  79       3.137   7.494  10.954  1.00  0.00          C 
HETATM 3615  C   PTH A  79       3.130   7.485  10.943  1.00  0.00          C 
HETATM 3616  C   PTH A  79       3.123   7.477  10.932  1.00  0.00          C 
HETATM 3617  C   PTH A  79       3.116   7.468  10.921  1.00  0.00          C 
HETATM 3618  C   PTH A  79       3.110   7.459  10.909  1.00  0.00          C 
HETATM 3619  C   PTH A  79       3.103   7.450  10.898  1.00  0.00          C 
HETATM 3620  C   PTH A  79       3.096   7.441  10.887  1.00  0.00          C 
HETATM 3621  C   PTH A  79       3.089   7.432  10.876  1.00  0.00          C 
HETATM 3622  C   PTH A  79       3.082   7.423  10.865  1.00  0.00          C 
HETATM 3623  C   PTH A  79       3.075   7.414  10.854  1.00  0.00          C 
HETATM 3624  C   PTH A  79       3.068   7.405  10.843  1.00  0.00          C 
HETATM 3625  C   PTH A  79       3.061   7.396  10.831  1.00  0.00          C 
HETATM 3626  C   PTH A  79       3.054   7.387  10.820  1.00  0.00          C 
HETATM 3627  C   PTH A  79       3.047   7.378  10.809  1.00  0.00          C 
HETATM 3628  C   PTH A  79       3.041   7.369  10.798  1.00  0.00          C 
HETATM 3629  C   PTH A  79       3.034   7.360  10.787  1.00  0.00          C 
HETATM 3630  C   PTH A  79       3.027   7.351  10.776  1.00  0.00          C 
HETATM 3631  C   PTH A  79       3.020   7.342  10.764  1.00  0.00          C 
HETATM 3632  C   PTH A  79       3.013   7.334  10.753  1.00  0.00          C 
HETATM 3633  C   PTH A  79       3.006   7.325  10.742  1.00  0.00          C 
HETATM 3634  C   PTH A  79       2.999   7.316  10.731  1.00  0.00          C 
HETATM 3635  C   PTH A  79       2.992   7.307  10.720  1.00  0.00          C 
HETATM 3636  C   PTH A  79       2.985   7.298  10.709  1.00  0.00          C 
HETATM 3637  C   PTH A  79       2.979   7.289  10.697  1.00  0.00          C 
HETATM 3638  C   PTH A  79       2.972   7.280  10.686  1.00  0.00          C 
HETATM 3639  C   PTH A  79       2.965   7.271  10.675  1.00  0.00          C 
HETATM 3640  C   PTH A  79       2.958   7.262  10.664  1.00  0.00          C 
HETATM 3641  C   PTH A  79       2.951   7.253  10.653  1.00  0.00          C 
HETATM 3642  C   PTH A  79       2.944   7.244  10.641  1.00  0.00          C 
HETATM 3643  C   PTH A  79       2.937   7.235  10.630  1.00  0.00          C 
HETATM 3644  C   PTH A  79       2.930   7.227  10.619  1.00  0.00          C 
HETATM 3645  C   PTH A  79       2.923   7.218  10.608  1.00  0.00          C 
HETATM 3646  C   PTH A  79       2.916   7.209  10.597  1.00  0.00          C 
HETATM 3647  C   PTH A  79       2.909   7.200  10.585  1.00  0.00          C 
HETATM 3648  C   PTH A  79       2.902   7.191  10.574  1.00  0.00          C 
HETATM 3649  C   PTH A  79       2.895   7.182  10.563  1.00  0.00          C 
HETATM 3650  C   PTH A  79       2.888   7.174  10.552  1.00  0.00          C 
HETATM 3651  C   PTH A  79       2.882   7.165  10.541  1.00  0.00          C 
HETATM 3652  C   PTH A  79       2.875   7.156  10.529  1.00  0.00          C 
HETATM 3653  C   PTH A  79       2.868   7.147  10.518  1.00  0.00          C 
HETATM 3654  C   PTH A  79       2.859   7.136  10.505  1.00  0.00          C 
TER
HETATM 3655  C   PTH A  80       3.213   7.593  11.077  1.00  0.00          C 
HETATM 3656  C   PTH A  80       3.220   7.602  11.088  1.00  0.00          C 
HETATM 3657  C   PTH A  80       3.227   7.611  11.099  1.00  0.00          C 
HETATM 3658  C   PTH A  80       3.234   7.620  11.110  1.00  0.00          C 
HETATM 3659  C   PTH A  80       3.241   7.629  11.121  1.00  0.00          C 
HETATM 3660  C   PTH A  80       3.248   7.638  11.132  1.00  0.00          C 
HETATM 3661  C   PTH A  80       3.255   7.647  11.143  1.00  0.00          C 
HETATM 3662  C   PTH A  80       3.262   7.656  11.154  1.00  0.00          C 
HETATM 3663  C   PTH A  80       3.269   7.665  11.165  1.00  0.00          C 
HETATM 3664  C   PTH A  80       3.276   7.674  11.176  1.00  0.00          C 
HETATM 3665  C   PTH A  80       3.283   7.683  11.187  1.00  0.00          C 
HETATM 3666  C   PTH A  80       3.290   7.692  11.199  1.00  0.00          C 
HETATM 3667  C   PTH A  80       3.297   7.701  11.210  1.00  0.00          C 
HETATM 3668  C   PTH A  80       3.304   7.710  11.221  1.00  0.00          C 
HETATM 3669  C   PTH A  80       3.310   7.719  11.232  1.00  0.00          C 
HETATM 3670  C   PTH A  80       3.317   7.728  11.243  1.00  0.00          C 
HETATM 3671  C   PTH A  80       3.324   7.737  11.254  1.00  0.00          C 
HETATM 3672  C   PTH A  80       3.331   7.746  11.265  1.00  0.00          C 
HETATM 3673  C   PTH A  80       3.338   7.755  11.276  1.00  0.00          C 
HETATM 3674  C   PTH A  80       3.345   7.764  11.287  1.00  0.00          C 
HETATM 3675  C   PTH A  80       3.352   7.774  11.298  1.00  0.00          C 
HETATM 3676  C   PTH A  80       3.359   7.783  11.309  1.00  0.00          C 
HETATM 3677  C   PTH A  80       3.366   7.792  11.320  1.00  0.00          C 
HETATM 3678  C   PTH A  80       3.373   7.801  11.331  1.00  0.00          C 
HETATM 3679  C   PTH A  80       3.380   7.810  11.342  1.00  0.00          C 
HETATM 3680  C   PTH A  80       3.387   7.819  11.353  1.00  0.00          C 
HETATM 3681  C   PTH A  80       3.397   7.831  11.367  1.00  0.00          C 
TER
HETATM 3682  C   PTH A  81       8.397   6.855  10.594  1.00  0.00          C 
HETATM 3683  C   PTH A  81       8.413   6.851  10.594  1.00  0.00          C 
HETATM 3684  C   PTH A  81       8.428   6.847  10.593  1.00  0.00          C 
HETATM 3685  C   PTH A  81       8.444   6.843  10.593  1.00  0.00          C 
HETATM 3686  C   PTH A  81       8.459   6.839  10.592  1.00  0.00          C 
HETATM 3687  C   PTH A  81       8.474   6.835  10.592  1.00  0.00          C 
HETATM 3688  C   PTH A  81       8.490   6.831  10.591  1.00  0.00          C 
HETATM 3689  C   PTH A  81       8.505   6.827  10.591  1.00  0.00          C 
HETATM 3690  C   PTH A  81       8.520   6.823  10.590  1.00  0.00          C 
HETATM 3691  C   PTH A  81       8.536   6.819  10.590  1.00  0.00          C 
HETATM 3692  C   PTH A  81       8.551   6.815  10.589  1.00  0.00          C 
HETATM 3693  C   PTH A  81       8.567   6.812  10.589  1.00  0.00          C 
HETATM 3694  C   PTH A  81       8.582   6.808  10.588  1.00  0.00          C 
HETATM 3695  C   PTH A  81       8.597   6.804  10.588  1.00  0.00          C 
HETATM 3696  C   PTH A  81       8.613   6.800  10.587  1.00  0.00          C 
HETATM 3697  C   PTH A  81       8.628   6.796  10.587  1.00  0.00          C 
HETATM 3698  C   PTH A  81       8.643   6.792  10.586  1.00  0.00          C 
HETATM 3699  C   PTH A  81       8.659   6.788  10.586  1.00  0.00          C 
HETATM 3700  C   PTH A  81       8.674   6.784  10.585  1.00  0.00          C 
HETATM 3701  C   PTH A  81       8.690   6.780  10.585  1.00  0.00          C 
HETATM 3702  C   PTH A  81       8.705   6.776  10.584  1.00  0.00          C 
HETATM 3703  C   PTH A  81       8.720   6.773  10.584  1.00  0.00          C 
HETATM 3704  C   PTH A  81       8.736   6.769  10.583  1.00  0.00          C 
HETATM 3705  C   PTH A  81       8.755   6.764  10.582  1.00  0.00          C 
TER
HETATM 3706  C   PTH A  82       8.397   6.855  10.594  1.00  0.00          C 
HETATM 3707  C   PTH A  82       8.382   6.859  10.595  1.00  0.00          C 
HETATM 3708  C   PTH A  82       8.367   6.863  10.595  1.00  0.00          C 
HETATM 3709  C   PTH A  82       8.351   6.866  10.596  1.00  0.00          C 
HETATM 3710  C   PTH A  82       8.336   6.870  10.596  1.00  0.00          C 
HETATM 3711  C   PTH A  82       8.321   6.874  10.597  1.00  0.00          C 
HETATM 3712  C   PTH A  82       8.305   6.878  10.597  1.00  0.00          C 
HETATM 3713  C   PTH A  82       8.290   6.882  10.598  1.00  0.00          C 
HETATM 3714  C   PTH A  82       8.275   6.886  10.599  1.00  0.00          C 
HETATM 3715  C   PTH A  82       8.259   6.890  10.599  1.00  0.00          C 
HETATM 3716  C   PTH A  82       8.244   6.894  10.600  1.00  0.00          C 
HETATM 3717  C   PTH A  82       8.228   6.898  10.600  1.00  0.00          C 
HETATM 3718  C   PTH A  82       8.213   6.902  10.601  1.00  0.00          C 
HETATM 3719  C   PTH A  82       8.198   6.906  10.602  1.00  0.00          C 
HETATM 3720  C   PTH A  82       8.182   6.910  10.602  1.00  0.00          C 
HETATM 3721  C   PTH A  82       8.167   6.914  10.603  1.00  0.00          C 
HETATM 3722  C   PTH A  82       8.152   6.918  10.603  1.00  0.00          C 
HETATM 3723  C   PTH A  82       8.136   6.922  10.604  1.00  0.00          C 
HETATM 3724  C   PTH A  82       8.121   6.926  10.605  1.00  0.00          C 
HETATM 3725  C   PTH A  82       8.106   6.930  10.605  1.00  0.00          C 
HETATM 3726  C   PTH A  82       8.090   6.934  10.606  1.00  0.00          C 
HETATM 3727  C   PTH A  82       8.075   6.938  10.607  1.00  0.00          C 
HETATM 3728  C   PTH A  82       8.060   6.942  10.607  1.00  0.00          C 
HETATM 3729  C   PTH A  82       8.044   6.946  10.607  1.00  0.00          C 
HETATM 3730  C   PTH A  82       8.029   6.950  10.608  1.00  0.00          C 
HETATM 3731  C   PTH A  82       8.013   6.954  10.608  1.00  0.00          C 
HETATM 3732  C   PTH A  82       7.998   6.957  10.608  1.00  0.00          C 
HETATM 3733  C   PTH A  82       7.983   6.961  10.608  1.00  0.00          C 
HETATM 3734  C   PTH A  82       7.967   6.965  10.609  1.00  0.00          C 
HETATM 3735  C   PTH A  82       7.952   6.969  10.609  1.00  0.00          C 
HETATM 3736  C   PTH A  82       7.936   6.972  10.609  1.00  0.00          C 
HETATM 3737  C   PTH A  82       7.921   6.976  10.609  1.00  0.00          C 
HETATM 3738  C   PTH A  82       7.905   6.979  10.609  1.00  0.00          C 
HETATM 3739  C   PTH A  82       7.890   6.983  10.609  1.00  0.00          C 
HETATM 3740  C   PTH A  82       7.874   6.987  10.609  1.00  0.00          C 
HETATM 3741  C   PTH A  82       7.859   6.990  10.609  1.00  0.00          C 
HETATM 3742  C   PTH A  82       7.843   6.994  10.609  1.00  0.00          C 
HETATM 3743  C   PTH A  82       7.828   6.998  10.609  1.00  0.00          C 
HETATM 3744  C   PTH A  82       7.813   7.001  10.609  1.00  0.00          C 
HETATM 3745  C   PTH A  82       7.797   7.005  10.609  1.00  0.00          C 
HETATM 3746  C   PTH A  82       7.782   7.008  10.609  1.00  0.00          C 
HETATM 3747  C   PTH A  82       7.766   7.012  10.608  1.00  0.00          C 
HETATM 3748  C   PTH A  82       7.751   7.015  10.608  1.00  0.00          C 
HETATM 3749  C   PTH A  82       7.735   7.019  10.608  1.00  0.00          C 
HETATM 3750  C   PTH A  82       7.720   7.023  10.608  1.00  0.00          C 
HETATM 3751  C   PTH A  82       7.707   7.025  10.608  1.00  0.00          C 
TER
HETATM 3752  C   PTH A  83       1.919   6.362   5.812  1.00  0.00          C 
HETATM 3753  C   PTH A  83       1.928   6.352   5.803  1.00  0.00          C 
HETATM 3754  C   PTH A  83       1.937   6.343   5.794  1.00  0.00          C 
HETATM 3755  C   PTH A  83       1.946   6.333   5.786  1.00  0.00          C 
HETATM 3756  C   PTH A  83       1.956   6.323   5.777  1.00  0.00          C 
HETATM 3757  C   PTH A  83       1.965   6.314   5.768  1.00  0.00          C 
HETATM 3758  C   PTH A  83       1.974   6.304   5.759  1.00  0.00          C 
HETATM 3759  C   PTH A  83       1.983   6.295   5.750  1.00  0.00          C 
HETATM 3760  C   PTH A  83       1.992   6.285   5.742  1.00  0.00          C 
HETATM 3761  C   PTH A  83       2.001   6.275   5.733  1.00  0.00          C 
HETATM 3762  C   PTH A  83       2.010   6.266   5.724  1.00  0.00          C 
HETATM 3763  C   PTH A  83       2.020   6.256   5.716  1.00  0.00          C 
HETATM 3764  C   PTH A  83       2.029   6.246   5.707  1.00  0.00          C 
HETATM 3765  C   PTH A  83       2.038   6.237   5.699  1.00  0.00          C 
HETATM 3766  C   PTH A  83       2.047   6.227   5.690  1.00  0.00          C 
HETATM 3767  C   PTH A  83       2.056   6.217   5.681  1.00  0.00          C 
HETATM 3768  C   PTH A  83       2.065   6.207   5.673  1.00  0.00          C 
HETATM 3769  C   PTH A  83       2.074   6.198   5.664  1.00  0.00          C 
HETATM 3770  C   PTH A  83       2.083   6.188   5.656  1.00  0.00          C 
HETATM 3771  C   PTH A  83       2.093   6.178   5.647  1.00  0.00          C 
HETATM 3772  C   PTH A  83       2.102   6.168   5.639  1.00  0.00          C 
HETATM 3773  C   PTH A  83       2.111   6.158   5.630  1.00  0.00          C 
HETATM 3774  C   PTH A  83       2.120   6.149   5.621  1.00  0.00          C 
HETATM 3775  C   PTH A  83       2.129   6.139   5.613  1.00  0.00          C 
HETATM 3776  C   PTH A  83       2.138   6.129   5.604  1.00  0.00          C 
HETATM 3777  C   PTH A  83       2.147   6.119   5.596  1.00  0.00          C 
HETATM 3778  C   PTH A  83       2.156   6.109   5.587  1.00  0.00          C 
HETATM 3779  C   PTH A  83       2.165   6.099   5.579  1.00  0.00          C 
HETATM 3780  C   PTH A  83       2.174   6.090   5.570  1.00  0.00          C 
HETATM 3781  C   PTH A  83       2.183   6.080   5.561  1.00  0.00          C 
HETATM 3782  C   PTH A  83       2.192   6.070   5.553  1.00  0.00          C 
HETATM 3783  C   PTH A  83       2.201   6.060   5.544  1.00  0.00          C 
HETATM 3784  C   PTH A  83       2.214   6.045   5.532  1.00  0.00          C 
TER
HETATM 3785  C   PTH A  84       1.919   6.362   5.812  1.00  0.00          C 
HETATM 3786  C   PTH A  84       1.910   6.371   5.821  1.00  0.00          C 
HETATM 3787  C   PTH A  84       1.901   6.381   5.830  1.00  0.00          C 
HETATM 3788  C   PTH A  84       1.892   6.390   5.839  1.00  0.00          C 
HETATM 3789  C   PTH A  84       1.883   6.400   5.848  1.00  0.00          C 
HETATM 3790  C   PTH A  84       1.874   6.409   5.857  1.00  0.00          C 
HETATM 3791  C   PTH A  84       1.865   6.419   5.866  1.00  0.00          C 
HETATM 3792  C   PTH A  84       1.856   6.429   5.875  1.00  0.00          C 
HETATM 3793  C   PTH A  84       1.847   6.438   5.884  1.00  0.00          C 
HETATM 3794  C   PTH A  84       1.838   6.448   5.893  1.00  0.00          C 
HETATM 3795  C   PTH A  84       1.830   6.457   5.902  1.00  0.00          C 
HETATM 3796  C   PTH A  84       1.821   6.467   5.911  1.00  0.00          C 
HETATM 3797  C   PTH A  84       1.812   6.476   5.920  1.00  0.00          C 
HETATM 3798  C   PTH A  84       1.803   6.486   5.929  1.00  0.00          C 
HETATM 3799  C   PTH A  84       1.794   6.495   5.938  1.00  0.00          C 
HETATM 3800  C   PTH A  84       1.785   6.505   5.947  1.00  0.00          C 
HETATM 3801  C   PTH A  84       1.776   6.515   5.956  1.00  0.00          C 
HETATM 3802  C   PTH A  84       1.767   6.524   5.965  1.00  0.00          C 
HETATM 3803  C   PTH A  84       1.758   6.534   5.974  1.00  0.00          C 
HETATM 3804  C   PTH A  84       1.749   6.543   5.983  1.00  0.00          C 
HETATM 3805  C   PTH A  84       1.741   6.553   5.992  1.00  0.00          C 
HETATM 3806  C   PTH A  84       1.732   6.562   6.001  1.00  0.00          C 
HETATM 3807  C   PTH A  84       1.723   6.572   6.010  1.00  0.00          C 
HETATM 3808  C   PTH A  84       1.714   6.581   6.019  1.00  0.00          C 
HETATM 3809  C   PTH A  84       1.705   6.591   6.029  1.00  0.00          C 
HETATM 3810  C   PTH A  84       1.696   6.600   6.038  1.00  0.00          C 
HETATM 3811  C   PTH A  84       1.688   6.610   6.047  1.00  0.00          C 
HETATM 3812  C   PTH A  84       1.679   6.620   6.056  1.00  0.00          C 
HETATM 3813  C   PTH A  84       1.670   6.629   6.065  1.00  0.00          C 
HETATM 3814  C   PTH A  84       1.661   6.639   6.074  1.00  0.00          C 
HETATM 3815  C   PTH A  84       1.652   6.648   6.083  1.00  0.00          C 
HETATM 3816  C   PTH A  84       1.643   6.658   6.092  1.00  0.00          C 
HETATM 3817  C   PTH A  84       1.635   6.667   6.101  1.00  0.00          C 
HETATM 3818  C   PTH A  84       1.626   6.677   6.110  1.00  0.00          C 
HETATM 3819  C   PTH A  84       1.617   6.686   6.119  1.00  0.00          C 
HETATM 3820  C   PTH A  84       1.608   6.696   6.128  1.00  0.00          C 
HETATM 3821  C   PTH A  84       1.599   6.706   6.137  1.00  0.00          C 
HETATM 3822  C   PTH A  84       1.590   6.715   6.146  1.00  0.00          C 
HETATM 3823  C   PTH A  84       1.581   6.725   6.155  1.00  0.00          C 
HETATM 3824  C   PTH A  84       1.572   6.734   6.164  1.00  0.00          C 
HETATM 3825  C   PTH A  84       1.563   6.744   6.173  1.00  0.00          C 
HETATM 3826  C   PTH A  84       1.554   6.753   6.182  1.00  0.00          C 
HETATM 3827  C   PTH A  84       1.545   6.763   6.192  1.00  0.00          C 
HETATM 3828  C   PTH A  84       1.537   6.772   6.201  1.00  0.00          C 
HETATM 3829  C   PTH A  84       1.528   6.782   6.211  1.00  0.00          C 
HETATM 3830  C   PTH A  84       1.520   6.791   6.220  1.00  0.00          C 
HETATM 3831  C   PTH A  84       1.511   6.800   6.230  1.00  0.00          C 
HETATM 3832  C   PTH A  84       1.503   6.809   6.240  1.00  0.00          C 
HETATM 3833  C   PTH A  84       1.495   6.819   6.250  1.00  0.00          C 
HETATM 3834  C   PTH A  84       1.487   6.828   6.260  1.00  0.00          C 
HETATM 3835  C   PTH A  84       1.478   6.837   6.270  1.00  0.00          C 
HETATM 3836  C   PTH A  84       1.470   6.846   6.280  1.00  0.00          C 
HETATM 3837  C   PTH A  84       1.462   6.856   6.290  1.00  0.00          C 
HETATM 3838  C   PTH A  84       1.454   6.865   6.300  1.00  0.00          C 
HETATM 3839  C   PTH A  84       1.446   6.874   6.310  1.00  0.00          C 
HETATM 3840  C   PTH A  84       1.437   6.883   6.320  1.00  0.00          C 
HETATM 3841  C   PTH A  84       1.429   6.892   6.330  1.00  0.00          C 
HETATM 3842  C   PTH A  84       1.423   6.899   6.337  1.00  0.00          C 
TER
HETATM 3843  C   PTH A  85       4.453   6.344   6.679  1.00  0.00          C 
HETATM 3844  C   PTH A  85       4.457   6.331   6.687  1.00  0.00          C 
HETATM 3845  C   PTH A  85       4.460   6.318   6.695  1.00  0.00          C 
HETATM 3846  C   PTH A  85       4.464   6.305   6.703  1.00  0.00          C 
HETATM 3847  C   PTH A  85       4.468   6.292   6.711  1.00  0.00          C 
HETATM 3848  C   PTH A  85       4.471   6.279   6.720  1.00  0.00          C 
HETATM 3849  C   PTH A  85       4.475   6.265   6.728  1.00  0.00          C 
HETATM 3850  C   PTH A  85       4.479   6.252   6.736  1.00  0.00          C 
HETATM 3851  C   PTH A  85       4.482   6.239   6.744  1.00  0.00          C 
HETATM 3852  C   PTH A  85       4.486   6.226   6.752  1.00  0.00          C 
HETATM 3853  C   PTH A  85       4.489   6.213   6.760  1.00  0.00          C 
HETATM 3854  C   PTH A  85       4.493   6.200   6.769  1.00  0.00          C 
HETATM 3855  C   PTH A  85       4.497   6.187   6.777  1.00  0.00          C 
HETATM 3856  C   PTH A  85       4.500   6.174   6.785  1.00  0.00          C 
HETATM 3857  C   PTH A  85       4.504   6.161   6.793  1.00  0.00          C 
HETATM 3858  C   PTH A  85       4.508   6.148   6.802  1.00  0.00          C 
HETATM 3859  C   PTH A  85       4.511   6.135   6.810  1.00  0.00          C 
HETATM 3860  C   PTH A  85       4.515   6.122   6.818  1.00  0.00          C 
HETATM 3861  C   PTH A  85       4.519   6.109   6.826  1.00  0.00          C 
HETATM 3862  C   PTH A  85       4.522   6.096   6.835  1.00  0.00          C 
HETATM 3863  C   PTH A  85       4.526   6.083   6.843  1.00  0.00          C 
HETATM 3864  C   PTH A  85       4.530   6.070   6.851  1.00  0.00          C 
HETATM 3865  C   PTH A  85       4.533   6.057   6.860  1.00  0.00          C 
HETATM 3866  C   PTH A  85       4.537   6.043   6.868  1.00  0.00          C 
HETATM 3867  C   PTH A  85       4.541   6.030   6.876  1.00  0.00          C 
HETATM 3868  C   PTH A  85       4.544   6.017   6.884  1.00  0.00          C 
HETATM 3869  C   PTH A  85       4.548   6.004   6.892  1.00  0.00          C 
HETATM 3870  C   PTH A  85       4.552   5.991   6.900  1.00  0.00          C 
HETATM 3871  C   PTH A  85       4.555   5.978   6.908  1.00  0.00          C 
HETATM 3872  C   PTH A  85       4.559   5.964   6.916  1.00  0.00          C 
HETATM 3873  C   PTH A  85       4.562   5.951   6.924  1.00  0.00          C 
HETATM 3874  C   PTH A  85       4.566   5.938   6.932  1.00  0.00          C 
HETATM 3875  C   PTH A  85       4.569   5.924   6.940  1.00  0.00          C 
HETATM 3876  C   PTH A  85       4.573   5.911   6.947  1.00  0.00          C 
HETATM 3877  C   PTH A  85       4.576   5.897   6.955  1.00  0.00          C 
HETATM 3878  C   PTH A  85       4.580   5.884   6.963  1.00  0.00          C 
HETATM 3879  C   PTH A  85       4.583   5.870   6.970  1.00  0.00          C 
HETATM 3880  C   PTH A  85       4.587   5.857   6.978  1.00  0.00          C 
HETATM 3881  C   PTH A  85       4.590   5.843   6.986  1.00  0.00          C 
HETATM 3882  C   PTH A  85       4.594   5.830   6.993  1.00  0.00          C 
HETATM 3883  C   PTH A  85       4.597   5.816   7.001  1.00  0.00          C 
HETATM 3884  C   PTH A  85       4.601   5.803   7.008  1.00  0.00          C 
HETATM 3885  C   PTH A  85       4.604   5.789   7.016  1.00  0.00          C 
HETATM 3886  C   PTH A  85       4.608   5.776   7.023  1.00  0.00          C 
HETATM 3887  C   PTH A  85       4.611   5.762   7.031  1.00  0.00          C 
HETATM 3888  C   PTH A  85       4.614   5.749   7.039  1.00  0.00          C 
HETATM 3889  C   PTH A  85       4.618   5.735   7.046  1.00  0.00          C 
HETATM 3890  C   PTH A  85       4.621   5.722   7.054  1.00  0.00          C 
HETATM 3891  C   PTH A  85       4.626   5.704   7.064  1.00  0.00          C 
TER
HETATM 3892  C   PTH A  86       4.453   6.344   6.679  1.00  0.00          C 
HETATM 3893  C   PTH A  86       4.450   6.357   6.670  1.00  0.00          C 
HETATM 3894  C   PTH A  86       4.446   6.370   6.662  1.00  0.00          C 
HETATM 3895  C   PTH A  86       4.442   6.384   6.654  1.00  0.00          C 
HETATM 3896  C   PTH A  86       4.439   6.397   6.646  1.00  0.00          C 
HETATM 3897  C   PTH A  86       4.435   6.410   6.638  1.00  0.00          C 
HETATM 3898  C   PTH A  86       4.431   6.423   6.630  1.00  0.00          C 
HETATM 3899  C   PTH A  86       4.428   6.436   6.621  1.00  0.00          C 
HETATM 3900  C   PTH A  86       4.424   6.449   6.613  1.00  0.00          C 
HETATM 3901  C   PTH A  86       4.420   6.462   6.605  1.00  0.00          C 
HETATM 3902  C   PTH A  86       4.417   6.475   6.597  1.00  0.00          C 
HETATM 3903  C   PTH A  86       4.413   6.488   6.589  1.00  0.00          C 
HETATM 3904  C   PTH A  86       4.409   6.501   6.580  1.00  0.00          C 
HETATM 3905  C   PTH A  86       4.406   6.515   6.572  1.00  0.00          C 
HETATM 3906  C   PTH A  86       4.402   6.528   6.564  1.00  0.00          C 
HETATM 3907  C   PTH A  86       4.398   6.541   6.556  1.00  0.00          C 
HETATM 3908  C   PTH A  86       4.395   6.554   6.547  1.00  0.00          C 
HETATM 3909  C   PTH A  86       4.391   6.567   6.539  1.00  0.00          C 
HETATM 3910  C   PTH A  86       4.387   6.580   6.531  1.00  0.00          C 
HETATM 3911  C   PTH A  86       4.384   6.593   6.523  1.00  0.00          C 
HETATM 3912  C   PTH A  86       4.380   6.606   6.514  1.00  0.00          C 
HETATM 3913  C   PTH A  86       4.376   6.619   6.506  1.00  0.00          C 
HETATM 3914  C   PTH A  86       4.372   6.632   6.498  1.00  0.00          C 
HETATM 3915  C   PTH A  86       4.369   6.645   6.490  1.00  0.00          C 
HETATM 3916  C   PTH A  86       4.365   6.658   6.481  1.00  0.00          C 
HETATM 3917  C   PTH A  86       4.361   6.671   6.473  1.00  0.00          C 
HETATM 3918  C   PTH A  86       4.358   6.684   6.465  1.00  0.00          C 
HETATM 3919  C   PTH A  86       4.354   6.698   6.457  1.00  0.00          C 
HETATM 3920  C   PTH A  86       4.350   6.711   6.449  1.00  0.00          C 
HETATM 3921  C   PTH A  86       4.347   6.724   6.442  1.00  0.00          C 
HETATM 3922  C   PTH A  86       4.343   6.738   6.434  1.00  0.00          C 
HETATM 3923  C   PTH A  86       4.340   6.751   6.426  1.00  0.00          C 
HETATM 3924  C   PTH A  86       4.336   6.764   6.418  1.00  0.00          C 
HETATM 3925  C   PTH A  86       4.333   6.778   6.410  1.00  0.00          C 
HETATM 3926  C   PTH A  86       4.329   6.791   6.402  1.00  0.00          C 
HETATM 3927  C   PTH A  86       4.326   6.804   6.395  1.00  0.00          C 
HETATM 3928  C   PTH A  86       4.322   6.818   6.387  1.00  0.00          C 
HETATM 3929  C   PTH A  86       4.319   6.831   6.379  1.00  0.00          C 
HETATM 3930  C   PTH A  86       4.315   6.845   6.372  1.00  0.00          C 
HETATM 3931  C   PTH A  86       4.312   6.858   6.364  1.00  0.00          C 
HETATM 3932  C   PTH A  86       4.308   6.872   6.356  1.00  0.00          C 
HETATM 3933  C   PTH A  86       4.305   6.885   6.349  1.00  0.00          C 
HETATM 3934  C   PTH A  86       4.302   6.899   6.341  1.00  0.00          C 
HETATM 3935  C   PTH A  86       4.298   6.912   6.333  1.00  0.00          C 
HETATM 3936  C   PTH A  86       4.295   6.926   6.326  1.00  0.00          C 
HETATM 3937  C   PTH A  86       4.291   6.939   6.318  1.00  0.00          C 
HETATM 3938  C   PTH A  86       4.288   6.953   6.310  1.00  0.00          C 
HETATM 3939  C   PTH A  86       4.285   6.966   6.303  1.00  0.00          C 
HETATM 3940  C   PTH A  86       4.282   6.978   6.296  1.00  0.00          C 
TER
HETATM 3941  C   PTH A  87       2.663   6.270   5.425  1.00  0.00          C 
HETATM 3942  C   PTH A  87       2.649   6.264   5.429  1.00  0.00          C 
HETATM 3943  C   PTH A  87       2.636   6.257   5.433  1.00  0.00          C 
HETATM 3944  C   PTH A  87       2.622   6.250   5.437  1.00  0.00          C 
HETATM 3945  C   PTH A  87       2.608   6.243   5.441  1.00  0.00          C 
HETATM 3946  C   PTH A  87       2.594   6.236   5.445  1.00  0.00          C 
HETATM 3947  C   PTH A  87       2.580   6.230   5.449  1.00  0.00          C 
HETATM 3948  C   PTH A  87       2.567   6.223   5.453  1.00  0.00          C 
HETATM 3949  C   PTH A  87       2.553   6.216   5.456  1.00  0.00          C 
HETATM 3950  C   PTH A  87       2.539   6.209   5.460  1.00  0.00          C 
HETATM 3951  C   PTH A  87       2.525   6.202   5.463  1.00  0.00          C 
HETATM 3952  C   PTH A  87       2.511   6.195   5.467  1.00  0.00          C 
HETATM 3953  C   PTH A  87       2.497   6.188   5.470  1.00  0.00          C 
HETATM 3954  C   PTH A  87       2.483   6.181   5.473  1.00  0.00          C 
HETATM 3955  C   PTH A  87       2.469   6.175   5.476  1.00  0.00          C 
HETATM 3956  C   PTH A  87       2.455   6.168   5.480  1.00  0.00          C 
HETATM 3957  C   PTH A  87       2.441   6.161   5.483  1.00  0.00          C 
HETATM 3958  C   PTH A  87       2.427   6.154   5.486  1.00  0.00          C 
HETATM 3959  C   PTH A  87       2.414   6.147   5.489  1.00  0.00          C 
HETATM 3960  C   PTH A  87       2.400   6.140   5.492  1.00  0.00          C 
HETATM 3961  C   PTH A  87       2.386   6.133   5.495  1.00  0.00          C 
HETATM 3962  C   PTH A  87       2.372   6.126   5.498  1.00  0.00          C 
HETATM 3963  C   PTH A  87       2.358   6.118   5.501  1.00  0.00          C 
HETATM 3964  C   PTH A  87       2.344   6.111   5.504  1.00  0.00          C 
HETATM 3965  C   PTH A  87       2.330   6.104   5.507  1.00  0.00          C 
HETATM 3966  C   PTH A  87       2.316   6.097   5.510  1.00  0.00          C 
HETATM 3967  C   PTH A  87       2.302   6.090   5.513  1.00  0.00          C 
HETATM 3968  C   PTH A  87       2.288   6.083   5.516  1.00  0.00          C 
HETATM 3969  C   PTH A  87       2.275   6.076   5.519  1.00  0.00          C 
HETATM 3970  C   PTH A  87       2.261   6.069   5.522  1.00  0.00          C 
HETATM 3971  C   PTH A  87       2.247   6.062   5.525  1.00  0.00          C 
HETATM 3972  C   PTH A  87       2.233   6.055   5.528  1.00  0.00          C 
HETATM 3973  C   PTH A  87       2.214   6.045   5.532  1.00  0.00          C 
TER
HETATM 3974  C   PTH A  88       2.663   6.270   5.425  1.00  0.00          C 
HETATM 3975  C   PTH A  88       2.677   6.277   5.421  1.00  0.00          C 
HETATM 3976  C   PTH A  88       2.691   6.284   5.417  1.00  0.00          C 
HETATM 3977  C   PTH A  88       2.704   6.291   5.413  1.00  0.00          C 
HETATM 3978  C   PTH A  88       2.718   6.297   5.409  1.00  0.00          C 
HETATM 3979  C   PTH A  88       2.732   6.304   5.405  1.00  0.00          C 
HETATM 3980  C   PTH A  88       2.746   6.311   5.401  1.00  0.00          C 
HETATM 3981  C   PTH A  88       2.759   6.318   5.397  1.00  0.00          C 
HETATM 3982  C   PTH A  88       2.773   6.325   5.393  1.00  0.00          C 
HETATM 3983  C   PTH A  88       2.787   6.331   5.389  1.00  0.00          C 
HETATM 3984  C   PTH A  88       2.801   6.338   5.384  1.00  0.00          C 
HETATM 3985  C   PTH A  88       2.814   6.345   5.380  1.00  0.00          C 
HETATM 3986  C   PTH A  88       2.828   6.352   5.376  1.00  0.00          C 
HETATM 3987  C   PTH A  88       2.842   6.359   5.372  1.00  0.00          C 
HETATM 3988  C   PTH A  88       2.856   6.365   5.368  1.00  0.00          C 
HETATM 3989  C   PTH A  88       2.869   6.372   5.364  1.00  0.00          C 
HETATM 3990  C   PTH A  88       2.883   6.379   5.360  1.00  0.00          C 
HETATM 3991  C   PTH A  88       2.897   6.386   5.355  1.00  0.00          C 
HETATM 3992  C   PTH A  88       2.911   6.393   5.351  1.00  0.00          C 
HETATM 3993  C   PTH A  88       2.924   6.399   5.347  1.00  0.00          C 
HETATM 3994  C   PTH A  88       2.938   6.406   5.343  1.00  0.00          C 
HETATM 3995  C   PTH A  88       2.952   6.413   5.338  1.00  0.00          C 
HETATM 3996  C   PTH A  88       2.965   6.420   5.334  1.00  0.00          C 
HETATM 3997  C   PTH A  88       2.979   6.426   5.330  1.00  0.00          C 
HETATM 3998  C   PTH A  88       2.993   6.433   5.326  1.00  0.00          C 
HETATM 3999  C   PTH A  88       3.007   6.440   5.322  1.00  0.00          C 
HETATM 4000  C   PTH A  88       3.020   6.447   5.317  1.00  0.00          C 
HETATM 4001  C   PTH A  88       3.034   6.454   5.313  1.00  0.00          C 
HETATM 4002  C   PTH A  88       3.048   6.460   5.309  1.00  0.00          C 
HETATM 4003  C   PTH A  88       3.061   6.467   5.304  1.00  0.00          C 
HETATM 4004  C   PTH A  88       3.075   6.474   5.300  1.00  0.00          C 
HETATM 4005  C   PTH A  88       3.089   6.481   5.296  1.00  0.00          C 
HETATM 4006  C   PTH A  88       3.103   6.487   5.292  1.00  0.00          C 
HETATM 4007  C   PTH A  88       3.116   6.494   5.288  1.00  0.00          C 
HETATM 4008  C   PTH A  88       3.130   6.501   5.283  1.00  0.00          C 
HETATM 4009  C   PTH A  88       3.144   6.508   5.279  1.00  0.00          C 
HETATM 4010  C   PTH A  88       3.157   6.515   5.275  1.00  0.00          C 
HETATM 4011  C   PTH A  88       3.171   6.521   5.271  1.00  0.00          C 
HETATM 4012  C   PTH A  88       3.185   6.528   5.267  1.00  0.00          C 
HETATM 4013  C   PTH A  88       3.199   6.535   5.263  1.00  0.00          C 
HETATM 4014  C   PTH A  88       3.213   6.542   5.259  1.00  0.00          C 
HETATM 4015  C   PTH A  88       3.226   6.549   5.255  1.00  0.00          C 
HETATM 4016  C   PTH A  88       3.240   6.555   5.250  1.00  0.00          C 
HETATM 4017  C   PTH A  88       3.254   6.562   5.246  1.00  0.00          C 
HETATM 4018  C   PTH A  88       3.267   6.569   5.241  1.00  0.00          C 
HETATM 4019  C   PTH A  88       3.281   6.575   5.236  1.00  0.00          C 
HETATM 4020  C   PTH A  88       3.294   6.582   5.231  1.00  0.00          C 
HETATM 4021  C   PTH A  88       3.308   6.588   5.226  1.00  0.00          C 
HETATM 4022  C   PTH A  88       3.322   6.595   5.221  1.00  0.00          C 
HETATM 4023  C   PTH A  88       3.335   6.602   5.216  1.00  0.00          C 
HETATM 4024  C   PTH A  88       3.349   6.608   5.211  1.00  0.00          C 
HETATM 4025  C   PTH A  88       3.362   6.615   5.206  1.00  0.00          C 
HETATM 4026  C   PTH A  88       3.376   6.621   5.201  1.00  0.00          C 
HETATM 4027  C   PTH A  88       3.389   6.628   5.196  1.00  0.00          C 
HETATM 4028  C   PTH A  88       3.403   6.635   5.191  1.00  0.00          C 
HETATM 4029  C   PTH A  88       3.416   6.641   5.186  1.00  0.00          C 
HETATM 4030  C   PTH A  88       3.435   6.650   5.179  1.00  0.00          C 
TER
HETATM 4031  C   PTH A  89       8.585   8.136  14.454  1.00  0.00          C 
HETATM 4032  C   PTH A  89       8.573   8.133  14.444  1.00  0.00          C 
HETATM 4033  C   PTH A  89       8.560   8.131  14.435  1.00  0.00          C 
HETATM 4034  C   PTH A  89       8.547   8.129  14.425  1.00  0.00          C 
HETATM 4035  C   PTH A  89       8.535   8.126  14.416  1.00  0.00          C 
HETATM 4036  C   PTH A  89       8.522   8.124  14.406  1.00  0.00          C 
HETATM 4037  C   PTH A  89       8.510   8.122  14.397  1.00  0.00          C 
HETATM 4038  C   PTH A  89       8.497   8.119  14.388  1.00  0.00          C 
HETATM 4039  C   PTH A  89       8.485   8.117  14.378  1.00  0.00          C 
HETATM 4040  C   PTH A  89       8.472   8.115  14.369  1.00  0.00          C 
HETATM 4041  C   PTH A  89       8.460   8.112  14.359  1.00  0.00          C 
HETATM 4042  C   PTH A  89       8.447   8.110  14.350  1.00  0.00          C 
HETATM 4043  C   PTH A  89       8.434   8.108  14.340  1.00  0.00          C 
HETATM 4044  C   PTH A  89       8.422   8.105  14.331  1.00  0.00          C 
HETATM 4045  C   PTH A  89       8.409   8.103  14.322  1.00  0.00          C 
HETATM 4046  C   PTH A  89       8.397   8.100  14.312  1.00  0.00          C 
HETATM 4047  C   PTH A  89       8.384   8.098  14.303  1.00  0.00          C 
HETATM 4048  C   PTH A  89       8.372   8.095  14.294  1.00  0.00          C 
HETATM 4049  C   PTH A  89       8.359   8.093  14.284  1.00  0.00          C 
HETATM 4050  C   PTH A  89       8.346   8.090  14.275  1.00  0.00          C 
HETATM 4051  C   PTH A  89       8.334   8.088  14.266  1.00  0.00          C 
HETATM 4052  C   PTH A  89       8.321   8.085  14.256  1.00  0.00          C 
HETATM 4053  C   PTH A  89       8.309   8.083  14.247  1.00  0.00          C 
HETATM 4054  C   PTH A  89       8.296   8.081  14.237  1.00  0.00          C 
HETATM 4055  C   PTH A  89       8.284   8.078  14.228  1.00  0.00          C 
HETATM 4056  C   PTH A  89       8.271   8.076  14.218  1.00  0.00          C 
HETATM 4057  C   PTH A  89       8.259   8.074  14.209  1.00  0.00          C 
HETATM 4058  C   PTH A  89       8.246   8.071  14.199  1.00  0.00          C 
HETATM 4059  C   PTH A  89       8.234   8.069  14.190  1.00  0.00          C 
HETATM 4060  C   PTH A  89       8.221   8.067  14.180  1.00  0.00          C 
HETATM 4061  C   PTH A  89       8.209   8.065  14.171  1.00  0.00          C 
HETATM 4062  C   PTH A  89       8.196   8.062  14.161  1.00  0.00          C 
HETATM 4063  C   PTH A  89       8.184   8.060  14.152  1.00  0.00          C 
HETATM 4064  C   PTH A  89       8.171   8.058  14.142  1.00  0.00          C 
HETATM 4065  C   PTH A  89       8.159   8.056  14.133  1.00  0.00          C 
HETATM 4066  C   PTH A  89       8.146   8.054  14.123  1.00  0.00          C 
HETATM 4067  C   PTH A  89       8.134   8.051  14.114  1.00  0.00          C 
HETATM 4068  C   PTH A  89       8.121   8.049  14.104  1.00  0.00          C 
HETATM 4069  C   PTH A  89       8.109   8.047  14.094  1.00  0.00          C 
HETATM 4070  C   PTH A  89       8.096   8.045  14.085  1.00  0.00          C 
HETATM 4071  C   PTH A  89       8.084   8.043  14.075  1.00  0.00          C 
HETATM 4072  C   PTH A  89       8.071   8.041  14.066  1.00  0.00          C 
HETATM 4073  C   PTH A  89       8.059   8.039  14.056  1.00  0.00          C 
HETATM 4074  C   PTH A  89       8.046   8.037  14.047  1.00  0.00          C 
HETATM 4075  C   PTH A  89       8.034   8.034  14.037  1.00  0.00          C 
HETATM 4076  C   PTH A  89       8.025   8.033  14.030  1.00  0.00          C 
TER
HETATM 4077  C   PTH A  90       8.585   8.136  14.454  1.00  0.00          C 
HETATM 4078  C   PTH A  90       8.598   8.138  14.463  1.00  0.00          C 
HETATM 4079  C   PTH A  90       8.610   8.140  14.473  1.00  0.00          C 
HETATM 4080  C   PTH A  90       8.623   8.142  14.482  1.00  0.00          C 
HETATM 4081  C   PTH A  90       8.635   8.145  14.492  1.00  0.00          C 
HETATM 4082  C   PTH A  90       8.648   8.147  14.501  1.00  0.00          C 
HETATM 4083  C   PTH A  90       8.660   8.149  14.511  1.00  0.00          C 
HETATM 4084  C   PTH A  90       8.673   8.152  14.520  1.00  0.00          C 
HETATM 4085  C   PTH A  90       8.685   8.154  14.530  1.00  0.00          C 
HETATM 4086  C   PTH A  90       8.698   8.156  14.539  1.00  0.00          C 
HETATM 4087  C   PTH A  90       8.710   8.159  14.548  1.00  0.00          C 
HETATM 4088  C   PTH A  90       8.723   8.161  14.558  1.00  0.00          C 
HETATM 4089  C   PTH A  90       8.735   8.163  14.567  1.00  0.00          C 
HETATM 4090  C   PTH A  90       8.748   8.165  14.577  1.00  0.00          C 
HETATM 4091  C   PTH A  90       8.760   8.168  14.586  1.00  0.00          C 
HETATM 4092  C   PTH A  90       8.773   8.170  14.596  1.00  0.00          C 
HETATM 4093  C   PTH A  90       8.786   8.172  14.605  1.00  0.00          C 
HETATM 4094  C   PTH A  90       8.798   8.174  14.615  1.00  0.00          C 
HETATM 4095  C   PTH A  90       8.811   8.177  14.624  1.00  0.00          C 
HETATM 4096  C   PTH A  90       8.823   8.179  14.634  1.00  0.00          C 
HETATM 4097  C   PTH A  90       8.836   8.181  14.643  1.00  0.00          C 
HETATM 4098  C   PTH A  90       8.848   8.183  14.653  1.00  0.00          C 
HETATM 4099  C   PTH A  90       8.861   8.186  14.662  1.00  0.00          C 
HETATM 4100  C   PTH A  90       8.877   8.189  14.674  1.00  0.00          C 
TER
HETATM 4101  C   PTH A  91       7.628   7.325  11.018  1.00  0.00          C 
HETATM 4102  C   PTH A  91       7.631   7.315  11.006  1.00  0.00          C 
HETATM 4103  C   PTH A  91       7.634   7.306  10.993  1.00  0.00          C 
HETATM 4104  C   PTH A  91       7.637   7.297  10.981  1.00  0.00          C 
HETATM 4105  C   PTH A  91       7.640   7.287  10.968  1.00  0.00          C 
HETATM 4106  C   PTH A  91       7.643   7.278  10.955  1.00  0.00          C 
HETATM 4107  C   PTH A  91       7.645   7.269  10.943  1.00  0.00          C 
HETATM 4108  C   PTH A  91       7.648   7.260  10.930  1.00  0.00          C 
HETATM 4109  C   PTH A  91       7.651   7.250  10.918  1.00  0.00          C 
HETATM 4110  C   PTH A  91       7.653   7.241  10.905  1.00  0.00          C 
HETATM 4111  C   PTH A  91       7.656   7.232  10.892  1.00  0.00          C 
HETATM 4112  C   PTH A  91       7.658   7.223  10.880  1.00  0.00          C 
HETATM 4113  C   PTH A  91       7.660   7.213  10.867  1.00  0.00          C 
HETATM 4114  C   PTH A  91       7.663   7.204  10.854  1.00  0.00          C 
HETATM 4115  C   PTH A  91       7.665   7.195  10.842  1.00  0.00          C 
HETATM 4116  C   PTH A  91       7.667   7.186  10.829  1.00  0.00          C 
HETATM 4117  C   PTH A  91       7.670   7.176  10.816  1.00  0.00          C 
HETATM 4118  C   PTH A  91       7.672   7.167  10.804  1.00  0.00          C 
HETATM 4119  C   PTH A  91       7.674   7.158  10.791  1.00  0.00          C 
HETATM 4120  C   PTH A  91       7.677   7.149  10.778  1.00  0.00          C 
HETATM 4121  C   PTH A  91       7.679   7.139  10.765  1.00  0.00          C 
HETATM 4122  C   PTH A  91       7.681   7.130  10.753  1.00  0.00          C 
HETATM 4123  C   PTH A  91       7.684   7.121  10.740  1.00  0.00          C 
HETATM 4124  C   PTH A  91       7.686   7.112  10.727  1.00  0.00          C 
HETATM 4125  C   PTH A  91       7.688   7.103  10.715  1.00  0.00          C 
HETATM 4126  C   PTH A  91       7.690   7.093  10.702  1.00  0.00          C 
HETATM 4127  C   PTH A  91       7.693   7.084  10.689  1.00  0.00          C 
HETATM 4128  C   PTH A  91       7.695   7.075  10.676  1.00  0.00          C 
HETATM 4129  C   PTH A  91       7.697   7.066  10.664  1.00  0.00          C 
HETATM 4130  C   PTH A  91       7.700   7.056  10.651  1.00  0.00          C 
HETATM 4131  C   PTH A  91       7.702   7.047  10.638  1.00  0.00          C 
HETATM 4132  C   PTH A  91       7.704   7.038  10.625  1.00  0.00          C 
HETATM 4133  C   PTH A  91       7.707   7.025  10.608  1.00  0.00          C 
TER
HETATM 4134  C   PTH A  92       7.628   7.325  11.018  1.00  0.00          C 
HETATM 4135  C   PTH A  92       7.626   7.334  11.031  1.00  0.00          C 
HETATM 4136  C   PTH A  92       7.623   7.343  11.043  1.00  0.00          C 
HETATM 4137  C   PTH A  92       7.620   7.352  11.056  1.00  0.00          C 
HETATM 4138  C   PTH A  92       7.617   7.362  11.069  1.00  0.00          C 
HETATM 4139  C   PTH A  92       7.614   7.371  11.081  1.00  0.00          C 
HETATM 4140  C   PTH A  92       7.611   7.380  11.094  1.00  0.00          C 
HETATM 4141  C   PTH A  92       7.608   7.389  11.106  1.00  0.00          C 
HETATM 4142  C   PTH A  92       7.605   7.399  11.119  1.00  0.00          C 
HETATM 4143  C   PTH A  92       7.602   7.408  11.131  1.00  0.00          C 
HETATM 4144  C   PTH A  92       7.599   7.417  11.144  1.00  0.00          C 
HETATM 4145  C   PTH A  92       7.596   7.426  11.156  1.00  0.00          C 
HETATM 4146  C   PTH A  92       7.593   7.436  11.169  1.00  0.00          C 
HETATM 4147  C   PTH A  92       7.590   7.445  11.182  1.00  0.00          C 
HETATM 4148  C   PTH A  92       7.587   7.454  11.194  1.00  0.00          C 
HETATM 4149  C   PTH A  92       7.584   7.463  11.207  1.00  0.00          C 
HETATM 4150  C   PTH A  92       7.581   7.473  11.219  1.00  0.00          C 
HETATM 4151  C   PTH A  92       7.578   7.482  11.232  1.00  0.00          C 
HETATM 4152  C   PTH A  92       7.575   7.491  11.244  1.00  0.00          C 
HETATM 4153  C   PTH A  92       7.572   7.500  11.257  1.00  0.00          C 
HETATM 4154  C   PTH A  92       7.569   7.509  11.269  1.00  0.00          C 
HETATM 4155  C   PTH A  92       7.566   7.519  11.282  1.00  0.00          C 
HETATM 4156  C   PTH A  92       7.563   7.528  11.295  1.00  0.00          C 
HETATM 4157  C   PTH A  92       7.559   7.537  11.307  1.00  0.00          C 
HETATM 4158  C   PTH A  92       7.556   7.546  11.320  1.00  0.00          C 
HETATM 4159  C   PTH A  92       7.553   7.555  11.332  1.00  0.00          C 
HETATM 4160  C   PTH A  92       7.550   7.565  11.345  1.00  0.00          C 
HETATM 4161  C   PTH A  92       7.547   7.574  11.357  1.00  0.00          C 
HETATM 4162  C   PTH A  92       7.544   7.583  11.370  1.00  0.00          C 
HETATM 4163  C   PTH A  92       7.541   7.592  11.382  1.00  0.00          C 
HETATM 4164  C   PTH A  92       7.537   7.601  11.395  1.00  0.00          C 
HETATM 4165  C   PTH A  92       7.534   7.611  11.407  1.00  0.00          C 
HETATM 4166  C   PTH A  92       7.531   7.620  11.420  1.00  0.00          C 
HETATM 4167  C   PTH A  92       7.528   7.629  11.433  1.00  0.00          C 
HETATM 4168  C   PTH A  92       7.525   7.638  11.445  1.00  0.00          C 
HETATM 4169  C   PTH A  92       7.522   7.647  11.458  1.00  0.00          C 
HETATM 4170  C   PTH A  92       7.519   7.657  11.470  1.00  0.00          C 
HETATM 4171  C   PTH A  92       7.516   7.666  11.483  1.00  0.00          C 
HETATM 4172  C   PTH A  92       7.513   7.675  11.496  1.00  0.00          C 
HETATM 4173  C   PTH A  92       7.510   7.684  11.508  1.00  0.00          C 
HETATM 4174  C   PTH A  92       7.507   7.693  11.521  1.00  0.00          C 
HETATM 4175  C   PTH A  92       7.504   7.702  11.534  1.00  0.00          C 
HETATM 4176  C   PTH A  92       7.501   7.712  11.546  1.00  0.00          C 
HETATM 4177  C   PTH A  92       7.498   7.721  11.559  1.00  0.00          C 
HETATM 4178  C   PTH A  92       7.494   7.730  11.571  1.00  0.00          C 
HETATM 4179  C   PTH A  92       7.491   7.739  11.583  1.00  0.00          C 
HETATM 4180  C   PTH A  92       7.487   7.748  11.596  1.00  0.00          C 
HETATM 4181  C   PTH A  92       7.483   7.758  11.608  1.00  0.00          C 
HETATM 4182  C   PTH A  92       7.479   7.767  11.620  1.00  0.00          C 
HETATM 4183  C   PTH A  92       7.475   7.776  11.633  1.00  0.00          C 
HETATM 4184  C   PTH A  92       7.471   7.785  11.645  1.00  0.00          C 
HETATM 4185  C   PTH A  92       7.467   7.795  11.657  1.00  0.00          C 
HETATM 4186  C   PTH A  92       7.463   7.804  11.670  1.00  0.00          C 
HETATM 4187  C   PTH A  92       7.459   7.813  11.682  1.00  0.00          C 
HETATM 4188  C   PTH A  92       7.455   7.822  11.694  1.00  0.00          C 
HETATM 4189  C   PTH A  92       7.451   7.832  11.706  1.00  0.00          C 
HETATM 4190  C   PTH A  92       7.446   7.841  11.718  1.00  0.00          C 
HETATM 4191  C   PTH A  92       7.440   7.855  11.738  1.00  0.00          C 
TER
HETATM 4192  C   PTH A  93       5.102   8.379  13.450  1.00  0.00          C 
HETATM 4193  C   PTH A  93       5.089   8.372  13.446  1.00  0.00          C 
HETATM 4194  C   PTH A  93       5.075   8.365  13.443  1.00  0.00          C 
HETATM 4195  C   PTH A  93       5.062   8.357  13.439  1.00  0.00          C 
HETATM 4196  C   PTH A  93       5.048   8.350  13.435  1.00  0.00          C 
HETATM 4197  C   PTH A  93       5.034   8.342  13.432  1.00  0.00          C 
HETATM 4198  C   PTH A  93       5.021   8.335  13.428  1.00  0.00          C 
HETATM 4199  C   PTH A  93       5.007   8.328  13.424  1.00  0.00          C 
HETATM 4200  C   PTH A  93       4.994   8.320  13.421  1.00  0.00          C 
HETATM 4201  C   PTH A  93       4.980   8.313  13.417  1.00  0.00          C 
HETATM 4202  C   PTH A  93       4.967   8.306  13.414  1.00  0.00          C 
HETATM 4203  C   PTH A  93       4.953   8.298  13.410  1.00  0.00          C 
HETATM 4204  C   PTH A  93       4.939   8.291  13.407  1.00  0.00          C 
HETATM 4205  C   PTH A  93       4.926   8.284  13.403  1.00  0.00          C 
HETATM 4206  C   PTH A  93       4.912   8.276  13.400  1.00  0.00          C 
HETATM 4207  C   PTH A  93       4.898   8.269  13.396  1.00  0.00          C 
HETATM 4208  C   PTH A  93       4.885   8.261  13.393  1.00  0.00          C 
HETATM 4209  C   PTH A  93       4.871   8.254  13.390  1.00  0.00          C 
HETATM 4210  C   PTH A  93       4.857   8.247  13.386  1.00  0.00          C 
HETATM 4211  C   PTH A  93       4.844   8.239  13.383  1.00  0.00          C 
HETATM 4212  C   PTH A  93       4.830   8.232  13.380  1.00  0.00          C 
HETATM 4213  C   PTH A  93       4.816   8.225  13.376  1.00  0.00          C 
HETATM 4214  C   PTH A  93       4.803   8.217  13.373  1.00  0.00          C 
HETATM 4215  C   PTH A  93       4.789   8.210  13.370  1.00  0.00          C 
HETATM 4216  C   PTH A  93       4.775   8.203  13.367  1.00  0.00          C 
HETATM 4217  C   PTH A  93       4.761   8.195  13.364  1.00  0.00          C 
HETATM 4218  C   PTH A  93       4.748   8.188  13.361  1.00  0.00          C 
HETATM 4219  C   PTH A  93       4.734   8.181  13.357  1.00  0.00          C 
HETATM 4220  C   PTH A  93       4.720   8.173  13.354  1.00  0.00          C 
HETATM 4221  C   PTH A  93       4.706   8.166  13.351  1.00  0.00          C 
HETATM 4222  C   PTH A  93       4.693   8.159  13.348  1.00  0.00          C 
HETATM 4223  C   PTH A  93       4.679   8.152  13.345  1.00  0.00          C 
HETATM 4224  C   PTH A  93       4.665   8.144  13.342  1.00  0.00          C 
HETATM 4225  C   PTH A  93       4.651   8.137  13.340  1.00  0.00          C 
HETATM 4226  C   PTH A  93       4.638   8.130  13.337  1.00  0.00          C 
HETATM 4227  C   PTH A  93       4.624   8.122  13.334  1.00  0.00          C 
HETATM 4228  C   PTH A  93       4.610   8.115  13.331  1.00  0.00          C 
HETATM 4229  C   PTH A  93       4.596   8.108  13.328  1.00  0.00          C 
HETATM 4230  C   PTH A  93       4.582   8.101  13.325  1.00  0.00          C 
HETATM 4231  C   PTH A  93       4.568   8.093  13.323  1.00  0.00          C 
HETATM 4232  C   PTH A  93       4.555   8.086  13.320  1.00  0.00          C 
HETATM 4233  C   PTH A  93       4.541   8.079  13.317  1.00  0.00          C 
HETATM 4234  C   PTH A  93       4.527   8.072  13.315  1.00  0.00          C 
HETATM 4235  C   PTH A  93       4.513   8.064  13.312  1.00  0.00          C 
HETATM 4236  C   PTH A  93       4.499   8.057  13.309  1.00  0.00          C 
HETATM 4237  C   PTH A  93       4.485   8.050  13.307  1.00  0.00          C 
HETATM 4238  C   PTH A  93       4.471   8.043  13.304  1.00  0.00          C 
HETATM 4239  C   PTH A  93       4.457   8.036  13.302  1.00  0.00          C 
HETATM 4240  C   PTH A  93       4.443   8.028  13.300  1.00  0.00          C 
HETATM 4241  C   PTH A  93       4.429   8.021  13.298  1.00  0.00          C 
HETATM 4242  C   PTH A  93       4.415   8.014  13.295  1.00  0.00          C 
HETATM 4243  C   PTH A  93       4.401   8.007  13.293  1.00  0.00          C 
HETATM 4244  C   PTH A  93       4.387   8.000  13.291  1.00  0.00          C 
HETATM 4245  C   PTH A  93       4.373   7.993  13.289  1.00  0.00          C 
HETATM 4246  C   PTH A  93       4.359   7.986  13.288  1.00  0.00          C 
HETATM 4247  C   PTH A  93       4.345   7.979  13.286  1.00  0.00          C 
HETATM 4248  C   PTH A  93       4.330   7.972  13.284  1.00  0.00          C 
HETATM 4249  C   PTH A  93       4.316   7.965  13.283  1.00  0.00          C 
HETATM 4250  C   PTH A  93       4.302   7.958  13.281  1.00  0.00          C 
HETATM 4251  C   PTH A  93       4.288   7.951  13.280  1.00  0.00          C 
HETATM 4252  C   PTH A  93       4.274   7.944  13.279  1.00  0.00          C 
HETATM 4253  C   PTH A  93       4.259   7.937  13.278  1.00  0.00          C 
HETATM 4254  C   PTH A  93       4.245   7.931  13.277  1.00  0.00          C 
HETATM 4255  C   PTH A  93       4.231   7.924  13.277  1.00  0.00          C 
HETATM 4256  C   PTH A  93       4.216   7.917  13.277  1.00  0.00          C 
HETATM 4257  C   PTH A  93       4.202   7.911  13.278  1.00  0.00          C 
HETATM 4258  C   PTH A  93       4.187   7.905  13.279  1.00  0.00          C 
HETATM 4259  C   PTH A  93       4.172   7.899  13.280  1.00  0.00          C 
HETATM 4260  C   PTH A  93       4.158   7.893  13.282  1.00  0.00          C 
HETATM 4261  C   PTH A  93       4.143   7.887  13.284  1.00  0.00          C 
HETATM 4262  C   PTH A  93       4.119   7.877  13.286  1.00  0.00          C 
TER
HETATM 4263  C   PTH A  94       5.102   8.379  13.450  1.00  0.00          C 
HETATM 4264  C   PTH A  94       5.116   8.387  13.454  1.00  0.00          C 
HETATM 4265  C   PTH A  94       5.129   8.394  13.458  1.00  0.00          C 
HETATM 4266  C   PTH A  94       5.143   8.401  13.462  1.00  0.00          C 
HETATM 4267  C   PTH A  94       5.156   8.409  13.465  1.00  0.00          C 
HETATM 4268  C   PTH A  94       5.170   8.416  13.469  1.00  0.00          C 
HETATM 4269  C   PTH A  94       5.184   8.423  13.473  1.00  0.00          C 
HETATM 4270  C   PTH A  94       5.197   8.431  13.477  1.00  0.00          C 
HETATM 4271  C   PTH A  94       5.211   8.438  13.481  1.00  0.00          C 
HETATM 4272  C   PTH A  94       5.224   8.446  13.485  1.00  0.00          C 
HETATM 4273  C   PTH A  94       5.238   8.453  13.489  1.00  0.00          C 
HETATM 4274  C   PTH A  94       5.251   8.460  13.493  1.00  0.00          C 
HETATM 4275  C   PTH A  94       5.265   8.468  13.497  1.00  0.00          C 
HETATM 4276  C   PTH A  94       5.278   8.475  13.500  1.00  0.00          C 
HETATM 4277  C   PTH A  94       5.292   8.482  13.504  1.00  0.00          C 
HETATM 4278  C   PTH A  94       5.305   8.490  13.508  1.00  0.00          C 
HETATM 4279  C   PTH A  94       5.319   8.497  13.512  1.00  0.00          C 
HETATM 4280  C   PTH A  94       5.332   8.504  13.516  1.00  0.00          C 
HETATM 4281  C   PTH A  94       5.346   8.512  13.520  1.00  0.00          C 
HETATM 4282  C   PTH A  94       5.359   8.519  13.524  1.00  0.00          C 
HETATM 4283  C   PTH A  94       5.373   8.526  13.528  1.00  0.00          C 
HETATM 4284  C   PTH A  94       5.386   8.534  13.532  1.00  0.00          C 
HETATM 4285  C   PTH A  94       5.400   8.541  13.536  1.00  0.00          C 
HETATM 4286  C   PTH A  94       5.413   8.549  13.540  1.00  0.00          C 
HETATM 4287  C   PTH A  94       5.426   8.556  13.544  1.00  0.00          C 
HETATM 4288  C   PTH A  94       5.440   8.563  13.548  1.00  0.00          C 
HETATM 4289  C   PTH A  94       5.453   8.571  13.552  1.00  0.00          C 
HETATM 4290  C   PTH A  94       5.467   8.578  13.556  1.00  0.00          C 
HETATM 4291  C   PTH A  94       5.480   8.586  13.560  1.00  0.00          C 
HETATM 4292  C   PTH A  94       5.494   8.593  13.564  1.00  0.00          C 
HETATM 4293  C   PTH A  94       5.507   8.600  13.568  1.00  0.00          C 
HETATM 4294  C   PTH A  94       5.521   8.608  13.572  1.00  0.00          C 
HETATM 4295  C   PTH A  94       5.534   8.615  13.576  1.00  0.00          C 
HETATM 4296  C   PTH A  94       5.547   8.623  13.580  1.00  0.00          C 
HETATM 4297  C   PTH A  94       5.561   8.630  13.584  1.00  0.00          C 
HETATM 4298  C   PTH A  94       5.574   8.638  13.588  1.00  0.00          C 
HETATM 4299  C   PTH A  94       5.588   8.645  13.592  1.00  0.00          C 
HETATM 4300  C   PTH A  94       5.601   8.653  13.596  1.00  0.00          C 
HETATM 4301  C   PTH A  94       5.615   8.660  13.600  1.00  0.00          C 
HETATM 4302  C   PTH A  94       5.628   8.668  13.604  1.00  0.00          C 
HETATM 4303  C   PTH A  94       5.641   8.675  13.608  1.00  0.00          C 
HETATM 4304  C   PTH A  94       5.655   8.683  13.612  1.00  0.00          C 
HETATM 4305  C   PTH A  94       5.668   8.690  13.616  1.00  0.00          C 
HETATM 4306  C   PTH A  94       5.682   8.698  13.620  1.00  0.00          C 
HETATM 4307  C   PTH A  94       5.695   8.705  13.624  1.00  0.00          C 
HETATM 4308  C   PTH A  94       5.708   8.713  13.628  1.00  0.00          C 
HETATM 4309  C   PTH A  94       5.722   8.721  13.632  1.00  0.00          C 
HETATM 4310  C   PTH A  94       5.735   8.728  13.636  1.00  0.00          C 
HETATM 4311  C   PTH A  94       5.749   8.736  13.640  1.00  0.00          C 
HETATM 4312  C   PTH A  94       5.762   8.743  13.644  1.00  0.00          C 
HETATM 4313  C   PTH A  94       5.775   8.751  13.648  1.00  0.00          C 
HETATM 4314  C   PTH A  94       5.789   8.759  13.651  1.00  0.00          C 
HETATM 4315  C   PTH A  94       5.802   8.766  13.655  1.00  0.00          C 
HETATM 4316  C   PTH A  94       5.815   8.774  13.659  1.00  0.00          C 
HETATM 4317  C   PTH A  94       5.829   8.782  13.663  1.00  0.00          C 
HETATM 4318  C   PTH A  94       5.842   8.789  13.667  1.00  0.00          C 
HETATM 4319  C   PTH A  94       5.855   8.797  13.670  1.00  0.00          C 
HETATM 4320  C   PTH A  94       5.869   8.805  13.674  1.00  0.00          C 
HETATM 4321  C   PTH A  94       5.882   8.813  13.678  1.00  0.00          C 
HETATM 4322  C   PTH A  94       5.895   8.821  13.681  1.00  0.00          C 
HETATM 4323  C   PTH A  94       5.909   8.829  13.685  1.00  0.00          C 
HETATM 4324  C   PTH A  94       5.922   8.837  13.688  1.00  0.00          C 
HETATM 4325  C   PTH A  94       5.935   8.844  13.692  1.00  0.00          C 
HETATM 4326  C   PTH A  94       5.949   8.852  13.696  1.00  0.00          C 
HETATM 4327  C   PTH A  94       5.962   8.860  13.699  1.00  0.00          C 
HETATM 4328  C   PTH A  94       5.975   8.869  13.702  1.00  0.00          C 
HETATM 4329  C   PTH A  94       5.988   8.877  13.706  1.00  0.00          C 
HETATM 4330  C   PTH A  94       6.001   8.885  13.709  1.00  0.00          C 
HETATM 4331  C   PTH A  94       6.015   8.893  13.712  1.00  0.00          C 
HETATM 4332  C   PTH A  94       6.028   8.902  13.715  1.00  0.00          C 
HETATM 4333  C   PTH A  94       6.041   8.910  13.718  1.00  0.00          C 
HETATM 4334  C   PTH A  94       6.054   8.919  13.720  1.00  0.00          C 
HETATM 4335  C   PTH A  94       6.067   8.928  13.723  1.00  0.00          C 
HETATM 4336  C   PTH A  94       6.080   8.937  13.725  1.00  0.00          C 
HETATM 4337  C   PTH A  94       6.093   8.946  13.727  1.00  0.00          C 
HETATM 4338  C   PTH A  94       6.105   8.955  13.729  1.00  0.00          C 
HETATM 4339  C   PTH A  94       6.127   8.970  13.733  1.00  0.00          C 
TER
HETATM 4340  C   PTH A  95       9.066   7.732  12.473  1.00  0.00          C 
HETATM 4341  C   PTH A  95       9.078   7.723  12.471  1.00  0.00          C 
HETATM 4342  C   PTH A  95       9.090   7.713  12.468  1.00  0.00          C 
HETATM 4343  C   PTH A  95       9.102   7.703  12.466  1.00  0.00          C 
HETATM 4344  C   PTH A  95       9.115   7.693  12.463  1.00  0.00          C 
HETATM 4345  C   PTH A  95       9.127   7.684  12.461  1.00  0.00          C 
HETATM 4346  C   PTH A  95       9.139   7.674  12.458  1.00  0.00          C 
HETATM 4347  C   PTH A  95       9.152   7.664  12.456  1.00  0.00          C 
HETATM 4348  C   PTH A  95       9.164   7.655  12.453  1.00  0.00          C 
HETATM 4349  C   PTH A  95       9.176   7.645  12.451  1.00  0.00          C 
HETATM 4350  C   PTH A  95       9.189   7.635  12.448  1.00  0.00          C 
HETATM 4351  C   PTH A  95       9.201   7.626  12.446  1.00  0.00          C 
HETATM 4352  C   PTH A  95       9.213   7.616  12.443  1.00  0.00          C 
HETATM 4353  C   PTH A  95       9.226   7.606  12.441  1.00  0.00          C 
HETATM 4354  C   PTH A  95       9.238   7.596  12.438  1.00  0.00          C 
HETATM 4355  C   PTH A  95       9.250   7.587  12.436  1.00  0.00          C 
HETATM 4356  C   PTH A  95       9.263   7.577  12.433  1.00  0.00          C 
HETATM 4357  C   PTH A  95       9.275   7.567  12.431  1.00  0.00          C 
HETATM 4358  C   PTH A  95       9.287   7.558  12.428  1.00  0.00          C 
HETATM 4359  C   PTH A  95       9.299   7.548  12.426  1.00  0.00          C 
HETATM 4360  C   PTH A  95       9.312   7.538  12.423  1.00  0.00          C 
HETATM 4361  C   PTH A  95       9.324   7.529  12.421  1.00  0.00          C 
HETATM 4362  C   PTH A  95       9.344   7.513  12.417  1.00  0.00          C 
TER
HETATM 4363  C   PTH A  96       9.066   7.732  12.473  1.00  0.00          C 
HETATM 4364  C   PTH A  96       9.053   7.742  12.476  1.00  0.00          C 
HETATM 4365  C   PTH A  96       9.041   7.752  12.478  1.00  0.00          C 
HETATM 4366  C   PTH A  96       9.029   7.761  12.481  1.00  0.00          C 
HETATM 4367  C   PTH A  96       9.016   7.771  12.483  1.00  0.00          C 
HETATM 4368  C   PTH A  96       9.004   7.781  12.486  1.00  0.00          C 
HETATM 4369  C   PTH A  96       8.992   7.791  12.488  1.00  0.00          C 
HETATM 4370  C   PTH A  96       8.979   7.800  12.491  1.00  0.00          C 
HETATM 4371  C   PTH A  96       8.967   7.810  12.493  1.00  0.00          C 
HETATM 4372  C   PTH A  96       8.955   7.820  12.495  1.00  0.00          C 
HETATM 4373  C   PTH A  96       8.942   7.829  12.498  1.00  0.00          C 
HETATM 4374  C   PTH A  96       8.930   7.839  12.500  1.00  0.00          C 
HETATM 4375  C   PTH A  96       8.918   7.849  12.503  1.00  0.00          C 
HETATM 4376  C   PTH A  96       8.905   7.858  12.505  1.00  0.00          C 
HETATM 4377  C   PTH A  96       8.893   7.868  12.507  1.00  0.00          C 
HETATM 4378  C   PTH A  96       8.881   7.878  12.510  1.00  0.00          C 
HETATM 4379  C   PTH A  96       8.868   7.888  12.512  1.00  0.00          C 
HETATM 4380  C   PTH A  96       8.856   7.897  12.514  1.00  0.00          C 
HETATM 4381  C   PTH A  96       8.844   7.907  12.516  1.00  0.00          C 
HETATM 4382  C   PTH A  96       8.831   7.917  12.519  1.00  0.00          C 
HETATM 4383  C   PTH A  96       8.819   7.927  12.521  1.00  0.00          C 
HETATM 4384  C   PTH A  96       8.807   7.937  12.523  1.00  0.00          C 
HETATM 4385  C   PTH A  96       8.795   7.946  12.526  1.00  0.00          C 
HETATM 4386  C   PTH A  96       8.782   7.956  12.528  1.00  0.00          C 
HETATM 4387  C   PTH A  96       8.770   7.966  12.531  1.00  0.00          C 
HETATM 4388  C   PTH A  96       8.758   7.976  12.534  1.00  0.00          C 
HETATM 4389  C   PTH A  96       8.746   7.985  12.536  1.00  0.00          C 
HETATM 4390  C   PTH A  96       8.734   7.995  12.539  1.00  0.00          C 
HETATM 4391  C   PTH A  96       8.721   8.005  12.542  1.00  0.00          C 
HETATM 4392  C   PTH A  96       8.709   8.015  12.545  1.00  0.00          C 
HETATM 4393  C   PTH A  96       8.697   8.025  12.548  1.00  0.00          C 
HETATM 4394  C   PTH A  96       8.685   8.034  12.551  1.00  0.00          C 
HETATM 4395  C   PTH A  96       8.673   8.044  12.554  1.00  0.00          C 
HETATM 4396  C   PTH A  96       8.661   8.054  12.557  1.00  0.00          C 
HETATM 4397  C   PTH A  96       8.648   8.063  12.560  1.00  0.00          C 
HETATM 4398  C   PTH A  96       8.636   8.073  12.563  1.00  0.00          C 
HETATM 4399  C   PTH A  96       8.624   8.083  12.566  1.00  0.00          C 
HETATM 4400  C   PTH A  96       8.612   8.093  12.569  1.00  0.00          C 
HETATM 4401  C   PTH A  96       8.600   8.102  12.572  1.00  0.00          C 
HETATM 4402  C   PTH A  96       8.588   8.112  12.576  1.00  0.00          C 
HETATM 4403  C   PTH A  96       8.575   8.122  12.579  1.00  0.00          C 
HETATM 4404  C   PTH A  96       8.563   8.132  12.582  1.00  0.00          C 
HETATM 4405  C   PTH A  96       8.551   8.141  12.585  1.00  0.00          C 
HETATM 4406  C   PTH A  96       8.539   8.151  12.588  1.00  0.00          C 
HETATM 4407  C   PTH A  96       8.527   8.161  12.591  1.00  0.00          C 
HETATM 4408  C   PTH A  96       8.513   8.172  12.595  1.00  0.00          C 
TER
HETATM 4409  C   PTH A  97      -0.704   7.531   7.402  1.00  0.00          C 
HETATM 4410  C   PTH A  97      -0.708   7.524   7.388  1.00  0.00          C 
HETATM 4411  C   PTH A  97      -0.712   7.516   7.375  1.00  0.00          C 
HETATM 4412  C   PTH A  97      -0.716   7.509   7.362  1.00  0.00          C 
HETATM 4413  C   PTH A  97      -0.721   7.502   7.348  1.00  0.00          C 
HETATM 4414  C   PTH A  97      -0.725   7.494   7.335  1.00  0.00          C 
HETATM 4415  C   PTH A  97      -0.729   7.487   7.321  1.00  0.00          C 
HETATM 4416  C   PTH A  97      -0.733   7.479   7.308  1.00  0.00          C 
HETATM 4417  C   PTH A  97      -0.737   7.472   7.294  1.00  0.00          C 
HETATM 4418  C   PTH A  97      -0.741   7.464   7.281  1.00  0.00          C 
HETATM 4419  C   PTH A  97      -0.745   7.457   7.268  1.00  0.00          C 
HETATM 4420  C   PTH A  97      -0.749   7.449   7.254  1.00  0.00          C 
HETATM 4421  C   PTH A  97      -0.753   7.442   7.241  1.00  0.00          C 
HETATM 4422  C   PTH A  97      -0.757   7.434   7.228  1.00  0.00          C 
HETATM 4423  C   PTH A  97      -0.762   7.427   7.214  1.00  0.00          C 
HETATM 4424  C   PTH A  97      -0.766   7.419   7.201  1.00  0.00          C 
HETATM 4425  C   PTH A  97      -0.770   7.412   7.188  1.00  0.00          C 
HETATM 4426  C   PTH A  97      -0.774   7.404   7.174  1.00  0.00          C 
HETATM 4427  C   PTH A  97      -0.778   7.396   7.161  1.00  0.00          C 
HETATM 4428  C   PTH A  97      -0.782   7.389   7.148  1.00  0.00          C 
HETATM 4429  C   PTH A  97      -0.786   7.381   7.134  1.00  0.00          C 
HETATM 4430  C   PTH A  97      -0.790   7.374   7.121  1.00  0.00          C 
HETATM 4431  C   PTH A  97      -0.794   7.366   7.107  1.00  0.00          C 
HETATM 4432  C   PTH A  97      -0.798   7.359   7.094  1.00  0.00          C 
HETATM 4433  C   PTH A  97      -0.802   7.352   7.081  1.00  0.00          C 
HETATM 4434  C   PTH A  97      -0.807   7.344   7.067  1.00  0.00          C 
HETATM 4435  C   PTH A  97      -0.811   7.337   7.054  1.00  0.00          C 
HETATM 4436  C   PTH A  97      -0.815   7.330   7.040  1.00  0.00          C 
HETATM 4437  C   PTH A  97      -0.819   7.322   7.027  1.00  0.00          C 
HETATM 4438  C   PTH A  97      -0.823   7.315   7.013  1.00  0.00          C 
HETATM 4439  C   PTH A  97      -0.827   7.308   6.999  1.00  0.00          C 
HETATM 4440  C   PTH A  97      -0.831   7.301   6.986  1.00  0.00          C 
HETATM 4441  C   PTH A  97      -0.835   7.294   6.972  1.00  0.00          C 
HETATM 4442  C   PTH A  97      -0.839   7.287   6.959  1.00  0.00          C 
HETATM 4443  C   PTH A  97      -0.843   7.280   6.945  1.00  0.00          C 
HETATM 4444  C   PTH A  97      -0.847   7.273   6.931  1.00  0.00          C 
HETATM 4445  C   PTH A  97      -0.851   7.265   6.918  1.00  0.00          C 
HETATM 4446  C   PTH A  97      -0.855   7.258   6.904  1.00  0.00          C 
HETATM 4447  C   PTH A  97      -0.859   7.251   6.891  1.00  0.00          C 
HETATM 4448  C   PTH A  97      -0.863   7.244   6.877  1.00  0.00          C 
HETATM 4449  C   PTH A  97      -0.867   7.237   6.863  1.00  0.00          C 
HETATM 4450  C   PTH A  97      -0.871   7.230   6.850  1.00  0.00          C 
HETATM 4451  C   PTH A  97      -0.875   7.223   6.836  1.00  0.00          C 
HETATM 4452  C   PTH A  97      -0.880   7.216   6.822  1.00  0.00          C 
HETATM 4453  C   PTH A  97      -0.884   7.209   6.809  1.00  0.00          C 
HETATM 4454  C   PTH A  97      -0.887   7.204   6.798  1.00  0.00          C 
TER
HETATM 4455  C   PTH A  98      -0.704   7.531   7.402  1.00  0.00          C 
HETATM 4456  C   PTH A  98      -0.700   7.539   7.415  1.00  0.00          C 
HETATM 4457  C   PTH A  98      -0.696   7.546   7.429  1.00  0.00          C 
HETATM 4458  C   PTH A  98      -0.692   7.553   7.442  1.00  0.00          C 
HETATM 4459  C   PTH A  98      -0.688   7.561   7.456  1.00  0.00          C 
HETATM 4460  C   PTH A  98      -0.684   7.568   7.469  1.00  0.00          C 
HETATM 4461  C   PTH A  98      -0.680   7.576   7.482  1.00  0.00          C 
HETATM 4462  C   PTH A  98      -0.675   7.583   7.496  1.00  0.00          C 
HETATM 4463  C   PTH A  98      -0.671   7.590   7.509  1.00  0.00          C 
HETATM 4464  C   PTH A  98      -0.667   7.598   7.523  1.00  0.00          C 
HETATM 4465  C   PTH A  98      -0.663   7.605   7.536  1.00  0.00          C 
HETATM 4466  C   PTH A  98      -0.659   7.612   7.550  1.00  0.00          C 
HETATM 4467  C   PTH A  98      -0.655   7.620   7.563  1.00  0.00          C 
HETATM 4468  C   PTH A  98      -0.651   7.627   7.577  1.00  0.00          C 
HETATM 4469  C   PTH A  98      -0.647   7.635   7.590  1.00  0.00          C 
HETATM 4470  C   PTH A  98      -0.643   7.642   7.604  1.00  0.00          C 
HETATM 4471  C   PTH A  98      -0.638   7.649   7.617  1.00  0.00          C 
HETATM 4472  C   PTH A  98      -0.634   7.657   7.630  1.00  0.00          C 
HETATM 4473  C   PTH A  98      -0.630   7.664   7.644  1.00  0.00          C 
HETATM 4474  C   PTH A  98      -0.626   7.671   7.657  1.00  0.00          C 
HETATM 4475  C   PTH A  98      -0.622   7.679   7.671  1.00  0.00          C 
HETATM 4476  C   PTH A  98      -0.618   7.686   7.684  1.00  0.00          C 
HETATM 4477  C   PTH A  98      -0.614   7.693   7.698  1.00  0.00          C 
HETATM 4478  C   PTH A  98      -0.609   7.703   7.714  1.00  0.00          C 
TER
HETATM 4479  C   PTH A  99       8.254   8.102  13.321  1.00  0.00          C 
HETATM 4480  C   PTH A  99       8.249   8.100  13.336  1.00  0.00          C 
HETATM 4481  C   PTH A  99       8.244   8.099  13.351  1.00  0.00          C 
HETATM 4482  C   PTH A  99       8.239   8.097  13.366  1.00  0.00          C 
HETATM 4483  C   PTH A  99       8.234   8.095  13.381  1.00  0.00          C 
HETATM 4484  C   PTH A  99       8.229   8.093  13.396  1.00  0.00          C 
HETATM 4485  C   PTH A  99       8.223   8.092  13.411  1.00  0.00          C 
HETATM 4486  C   PTH A  99       8.218   8.090  13.426  1.00  0.00          C 
HETATM 4487  C   PTH A  99       8.213   8.088  13.441  1.00  0.00          C 
HETATM 4488  C   PTH A  99       8.208   8.087  13.456  1.00  0.00          C 
HETATM 4489  C   PTH A  99       8.203   8.085  13.471  1.00  0.00          C 
HETATM 4490  C   PTH A  99       8.198   8.083  13.486  1.00  0.00          C 
HETATM 4491  C   PTH A  99       8.193   8.082  13.501  1.00  0.00          C 
HETATM 4492  C   PTH A  99       8.188   8.080  13.516  1.00  0.00          C 
HETATM 4493  C   PTH A  99       8.183   8.078  13.531  1.00  0.00          C 
HETATM 4494  C   PTH A  99       8.178   8.076  13.545  1.00  0.00          C 
HETATM 4495  C   PTH A  99       8.172   8.074  13.560  1.00  0.00          C 
HETATM 4496  C   PTH A  99       8.167   8.073  13.575  1.00  0.00          C 
HETATM 4497  C   PTH A  99       8.162   8.071  13.590  1.00  0.00          C 
HETATM 4498  C   PTH A  99       8.157   8.069  13.605  1.00  0.00          C 
HETATM 4499  C   PTH A  99       8.152   8.067  13.620  1.00  0.00          C 
HETATM 4500  C   PTH A  99       8.147   8.065  13.635  1.00  0.00          C 
HETATM 4501  C   PTH A  99       8.142   8.064  13.650  1.00  0.00          C 
HETATM 4502  C   PTH A  99       8.137   8.062  13.665  1.00  0.00          C 
HETATM 4503  C   PTH A  99       8.132   8.060  13.680  1.00  0.00          C 
HETATM 4504  C   PTH A  99       8.127   8.059  13.695  1.00  0.00          C 
HETATM 4505  C   PTH A  99       8.122   8.057  13.710  1.00  0.00          C 
HETATM 4506  C   PTH A  99       8.118   8.056  13.725  1.00  0.00          C 
HETATM 4507  C   PTH A  99       8.113   8.054  13.740  1.00  0.00          C 
HETATM 4508  C   PTH A  99       8.108   8.053  13.755  1.00  0.00          C 
HETATM 4509  C   PTH A  99       8.103   8.052  13.770  1.00  0.00          C 
HETATM 4510  C   PTH A  99       8.099   8.051  13.786  1.00  0.00          C 
HETATM 4511  C   PTH A  99       8.094   8.049  13.801  1.00  0.00          C 
HETATM 4512  C   PTH A  99       8.090   8.048  13.816  1.00  0.00          C 
HETATM 4513  C   PTH A  99       8.085   8.047  13.831  1.00  0.00          C 
HETATM 4514  C   PTH A  99       8.080   8.046  13.846  1.00  0.00          C 
HETATM 4515  C   PTH A  99       8.076   8.045  13.861  1.00  0.00          C 
HETATM 4516  C   PTH A  99       8.071   8.044  13.876  1.00  0.00          C 
HETATM 4517  C   PTH A  99       8.067   8.043  13.892  1.00  0.00          C 
HETATM 4518  C   PTH A  99       8.062   8.042  13.907  1.00  0.00          C 
HETATM 4519  C   PTH A  99       8.058   8.040  13.922  1.00  0.00          C 
HETATM 4520  C   PTH A  99       8.053   8.039  13.937  1.00  0.00          C 
HETATM 4521  C   PTH A  99       8.049   8.038  13.952  1.00  0.00          C 
HETATM 4522  C   PTH A  99       8.044   8.037  13.968  1.00  0.00          C 
HETATM 4523  C   PTH A  99       8.040   8.036  13.983  1.00  0.00          C 
HETATM 4524  C   PTH A  99       8.035   8.035  13.998  1.00  0.00          C 
HETATM 4525  C   PTH A  99       8.031   8.034  14.013  1.00  0.00          C 
HETATM 4526  C   PTH A  99       8.025   8.033  14.030  1.00  0.00          C 
TER
HETATM 4527  C   PTH A 100       8.254   8.102  13.321  1.00  0.00          C 
HETATM 4528  C   PTH A 100       8.259   8.104  13.306  1.00  0.00          C 
HETATM 4529  C   PTH A 100       8.264   8.105  13.291  1.00  0.00          C 
HETATM 4530  C   PTH A 100       8.269   8.107  13.276  1.00  0.00          C 
HETATM 4531  C   PTH A 100       8.274   8.109  13.262  1.00  0.00          C 
HETATM 4532  C   PTH A 100       8.279   8.110  13.247  1.00  0.00          C 
HETATM 4533  C   PTH A 100       8.284   8.112  13.232  1.00  0.00          C 
HETATM 4534  C   PTH A 100       8.289   8.114  13.217  1.00  0.00          C 
HETATM 4535  C   PTH A 100       8.295   8.115  13.202  1.00  0.00          C 
HETATM 4536  C   PTH A 100       8.300   8.117  13.187  1.00  0.00          C 
HETATM 4537  C   PTH A 100       8.305   8.119  13.172  1.00  0.00          C 
HETATM 4538  C   PTH A 100       8.310   8.120  13.157  1.00  0.00          C 
HETATM 4539  C   PTH A 100       8.315   8.122  13.142  1.00  0.00          C 
HETATM 4540  C   PTH A 100       8.320   8.124  13.127  1.00  0.00          C 
HETATM 4541  C   PTH A 100       8.325   8.126  13.112  1.00  0.00          C 
HETATM 4542  C   PTH A 100       8.330   8.127  13.097  1.00  0.00          C 
HETATM 4543  C   PTH A 100       8.335   8.129  13.082  1.00  0.00          C 
HETATM 4544  C   PTH A 100       8.340   8.131  13.067  1.00  0.00          C 
HETATM 4545  C   PTH A 100       8.345   8.133  13.052  1.00  0.00          C 
HETATM 4546  C   PTH A 100       8.350   8.135  13.037  1.00  0.00          C 
HETATM 4547  C   PTH A 100       8.355   8.136  13.022  1.00  0.00          C 
HETATM 4548  C   PTH A 100       8.360   8.138  13.007  1.00  0.00          C 
HETATM 4549  C   PTH A 100       8.365   8.140  12.992  1.00  0.00          C 
HETATM 4550  C   PTH A 100       8.369   8.142  12.977  1.00  0.00          C 
HETATM 4551  C   PTH A 100       8.375   8.144  12.962  1.00  0.00          C 
HETATM 4552  C   PTH A 100       8.380   8.145  12.947  1.00  0.00          C 
HETATM 4553  C   PTH A 100       8.385   8.147  12.932  1.00  0.00          C 
HETATM 4554  C   PTH A 100       8.390   8.148  12.918  1.00  0.00          C 
HETATM 4555  C   PTH A 100       8.395   8.150  12.903  1.00  0.00          C 
HETATM 4556  C   PTH A 100       8.401   8.151  12.888  1.00  0.00          C 
HETATM 4557  C   PTH A 100       8.406   8.152  12.873  1.00  0.00          C 
HETATM 4558  C   PTH A 100       8.412   8.154  12.858  1.00  0.00          C 
HETATM 4559  C   PTH A 100       8.417   8.155  12.843  1.00  0.00          C 
HETATM 4560  C   PTH A 100       8.423   8.156  12.828  1.00  0.00          C 
HETATM 4561  C   PTH A 100       8.428   8.157  12.814  1.00  0.00          C 
HETATM 4562  C   PTH A 100       8.434   8.158  12.799  1.00  0.00          C 
HETATM 4563  C   PTH A 100       8.440   8.159  12.784  1.00  0.00          C 
HETATM 4564  C   PTH A 100       8.445   8.160  12.769  1.00  0.00          C 
HETATM 4565  C   PTH A 100       8.451   8.161  12.754  1.00  0.00          C 
HETATM 4566  C   PTH A 100       8.457   8.162  12.740  1.00  0.00          C 
HETATM 4567  C   PTH A 100       8.462   8.163  12.725  1.00  0.00          C 
HETATM 4568  C   PTH A 100       8.468   8.164  12.710  1.00  0.00          C 
HETATM 4569  C   PTH A 100       8.474   8.165  12.695  1.00  0.00          C 
HETATM 4570  C   PTH A 100       8.480   8.166  12.681  1.00  0.00          C 
HETATM 4571  C   PTH A 100       8.485   8.167  12.666  1.00  0.00          C 
HETATM 4572  C   PTH A 100       8.491   8.168  12.651  1.00  0.00          C 
HETATM 4573  C   PTH A 100       8.497   8.169  12.636  1.00  0.00          C 
HETATM 4574  C   PTH A 100       8.503   8.170  12.621  1.00  0.00          C 
HETATM 4575  C   PTH A 100       8.508   8.171  12.607  1.00  0.00          C 
HETATM 4576  C   PTH A 100       8.513   8.172  12.595  1.00  0.00          C 
TER
HETATM 4577  C   PTH A 101      -1.537   7.496   6.542  1.00  0.00          C 
HETATM 4578  C   PTH A 101      -1.524   7.490   6.547  1.00  0.00          C 
HETATM 4579  C   PTH A 101      -1.510   7.483   6.553  1.00  0.00          C 
HETATM 4580  C   PTH A 101      -1.496   7.477   6.558  1.00  0.00          C 
HETATM 4581  C   PTH A 101      -1.483   7.471   6.563  1.00  0.00          C 
HETATM 4582  C   PTH A 101      -1.469   7.465   6.569  1.00  0.00          C 
HETATM 4583  C   PTH A 101      -1.456   7.459   6.574  1.00  0.00          C 
HETATM 4584  C   PTH A 101      -1.442   7.452   6.579  1.00  0.00          C 
HETATM 4585  C   PTH A 101      -1.428   7.446   6.585  1.00  0.00          C 
HETATM 4586  C   PTH A 101      -1.415   7.440   6.590  1.00  0.00          C 
HETATM 4587  C   PTH A 101      -1.401   7.433   6.595  1.00  0.00          C 
HETATM 4588  C   PTH A 101      -1.388   7.427   6.601  1.00  0.00          C 
HETATM 4589  C   PTH A 101      -1.374   7.421   6.606  1.00  0.00          C 
HETATM 4590  C   PTH A 101      -1.361   7.414   6.611  1.00  0.00          C 
HETATM 4591  C   PTH A 101      -1.347   7.408   6.617  1.00  0.00          C 
HETATM 4592  C   PTH A 101      -1.334   7.402   6.622  1.00  0.00          C 
HETATM 4593  C   PTH A 101      -1.320   7.395   6.627  1.00  0.00          C 
HETATM 4594  C   PTH A 101      -1.307   7.389   6.633  1.00  0.00          C 
HETATM 4595  C   PTH A 101      -1.293   7.382   6.638  1.00  0.00          C 
HETATM 4596  C   PTH A 101      -1.280   7.376   6.643  1.00  0.00          C 
HETATM 4597  C   PTH A 101      -1.266   7.369   6.649  1.00  0.00          C 
HETATM 4598  C   PTH A 101      -1.253   7.363   6.654  1.00  0.00          C 
HETATM 4599  C   PTH A 101      -1.239   7.357   6.660  1.00  0.00          C 
HETATM 4600  C   PTH A 101      -1.226   7.350   6.665  1.00  0.00          C 
HETATM 4601  C   PTH A 101      -1.212   7.344   6.670  1.00  0.00          C 
HETATM 4602  C   PTH A 101      -1.199   7.337   6.676  1.00  0.00          C 
HETATM 4603  C   PTH A 101      -1.185   7.331   6.681  1.00  0.00          C 
HETATM 4604  C   PTH A 101      -1.172   7.325   6.686  1.00  0.00          C 
HETATM 4605  C   PTH A 101      -1.158   7.319   6.692  1.00  0.00          C 
HETATM 4606  C   PTH A 101      -1.144   7.313   6.697  1.00  0.00          C 
HETATM 4607  C   PTH A 101      -1.131   7.307   6.703  1.00  0.00          C 
HETATM 4608  C   PTH A 101      -1.117   7.301   6.708  1.00  0.00          C 
HETATM 4609  C   PTH A 101      -1.103   7.295   6.713  1.00  0.00          C 
HETATM 4610  C   PTH A 101      -1.089   7.289   6.719  1.00  0.00          C 
HETATM 4611  C   PTH A 101      -1.076   7.283   6.724  1.00  0.00          C 
HETATM 4612  C   PTH A 101      -1.062   7.277   6.729  1.00  0.00          C 
HETATM 4613  C   PTH A 101      -1.048   7.271   6.735  1.00  0.00          C 
HETATM 4614  C   PTH A 101      -1.035   7.266   6.740  1.00  0.00          C 
HETATM 4615  C   PTH A 101      -1.021   7.260   6.746  1.00  0.00          C 
HETATM 4616  C   PTH A 101      -1.007   7.254   6.751  1.00  0.00          C 
HETATM 4617  C   PTH A 101      -0.993   7.248   6.756  1.00  0.00          C 
HETATM 4618  C   PTH A 101      -0.979   7.242   6.762  1.00  0.00          C 
HETATM 4619  C   PTH A 101      -0.966   7.237   6.767  1.00  0.00          C 
HETATM 4620  C   PTH A 101      -0.952   7.231   6.773  1.00  0.00          C 
HETATM 4621  C   PTH A 101      -0.938   7.225   6.778  1.00  0.00          C 
HETATM 4622  C   PTH A 101      -0.924   7.219   6.783  1.00  0.00          C 
HETATM 4623  C   PTH A 101      -0.911   7.214   6.789  1.00  0.00          C 
HETATM 4624  C   PTH A 101      -0.897   7.208   6.794  1.00  0.00          C 
HETATM 4625  C   PTH A 101      -0.887   7.204   6.798  1.00  0.00          C 
TER
HETATM 4626  C   PTH A 102      -1.537   7.496   6.542  1.00  0.00          C 
HETATM 4627  C   PTH A 102      -1.551   7.502   6.537  1.00  0.00          C 
HETATM 4628  C   PTH A 102      -1.564   7.508   6.532  1.00  0.00          C 
HETATM 4629  C   PTH A 102      -1.578   7.515   6.526  1.00  0.00          C 
HETATM 4630  C   PTH A 102      -1.592   7.521   6.521  1.00  0.00          C 
HETATM 4631  C   PTH A 102      -1.605   7.527   6.516  1.00  0.00          C 
HETATM 4632  C   PTH A 102      -1.619   7.533   6.510  1.00  0.00          C 
HETATM 4633  C   PTH A 102      -1.633   7.539   6.505  1.00  0.00          C 
HETATM 4634  C   PTH A 102      -1.646   7.546   6.500  1.00  0.00          C 
HETATM 4635  C   PTH A 102      -1.660   7.552   6.495  1.00  0.00          C 
HETATM 4636  C   PTH A 102      -1.673   7.558   6.489  1.00  0.00          C 
HETATM 4637  C   PTH A 102      -1.687   7.564   6.484  1.00  0.00          C 
HETATM 4638  C   PTH A 102      -1.701   7.570   6.479  1.00  0.00          C 
HETATM 4639  C   PTH A 102      -1.714   7.576   6.474  1.00  0.00          C 
HETATM 4640  C   PTH A 102      -1.728   7.583   6.468  1.00  0.00          C 
HETATM 4641  C   PTH A 102      -1.742   7.589   6.463  1.00  0.00          C 
HETATM 4642  C   PTH A 102      -1.755   7.595   6.458  1.00  0.00          C 
HETATM 4643  C   PTH A 102      -1.769   7.601   6.453  1.00  0.00          C 
HETATM 4644  C   PTH A 102      -1.783   7.607   6.448  1.00  0.00          C 
HETATM 4645  C   PTH A 102      -1.797   7.613   6.443  1.00  0.00          C 
HETATM 4646  C   PTH A 102      -1.810   7.619   6.438  1.00  0.00          C 
HETATM 4647  C   PTH A 102      -1.824   7.625   6.432  1.00  0.00          C 
HETATM 4648  C   PTH A 102      -1.838   7.632   6.427  1.00  0.00          C 
HETATM 4649  C   PTH A 102      -1.852   7.638   6.422  1.00  0.00          C 
HETATM 4650  C   PTH A 102      -1.865   7.644   6.417  1.00  0.00          C 
HETATM 4651  C   PTH A 102      -1.879   7.650   6.412  1.00  0.00          C 
HETATM 4652  C   PTH A 102      -1.893   7.656   6.406  1.00  0.00          C 
HETATM 4653  C   PTH A 102      -1.906   7.662   6.401  1.00  0.00          C 
HETATM 4654  C   PTH A 102      -1.920   7.668   6.395  1.00  0.00          C 
HETATM 4655  C   PTH A 102      -1.934   7.674   6.390  1.00  0.00          C 
HETATM 4656  C   PTH A 102      -1.947   7.680   6.384  1.00  0.00          C 
HETATM 4657  C   PTH A 102      -1.961   7.686   6.379  1.00  0.00          C 
HETATM 4658  C   PTH A 102      -1.974   7.692   6.373  1.00  0.00          C 
HETATM 4659  C   PTH A 102      -1.988   7.697   6.367  1.00  0.00          C 
HETATM 4660  C   PTH A 102      -2.002   7.703   6.362  1.00  0.00          C 
HETATM 4661  C   PTH A 102      -2.015   7.709   6.356  1.00  0.00          C 
HETATM 4662  C   PTH A 102      -2.029   7.715   6.350  1.00  0.00          C 
HETATM 4663  C   PTH A 102      -2.042   7.721   6.345  1.00  0.00          C 
HETATM 4664  C   PTH A 102      -2.056   7.727   6.339  1.00  0.00          C 
HETATM 4665  C   PTH A 102      -2.069   7.733   6.333  1.00  0.00          C 
HETATM 4666  C   PTH A 102      -2.083   7.739   6.327  1.00  0.00          C 
HETATM 4667  C   PTH A 102      -2.096   7.745   6.321  1.00  0.00          C 
HETATM 4668  C   PTH A 102      -2.110   7.751   6.316  1.00  0.00          C 
HETATM 4669  C   PTH A 102      -2.123   7.757   6.310  1.00  0.00          C 
HETATM 4670  C   PTH A 102      -2.137   7.763   6.304  1.00  0.00          C 
HETATM 4671  C   PTH A 102      -2.150   7.769   6.298  1.00  0.00          C 
HETATM 4672  C   PTH A 102      -2.164   7.775   6.292  1.00  0.00          C 
HETATM 4673  C   PTH A 102      -2.177   7.781   6.286  1.00  0.00          C 
HETATM 4674  C   PTH A 102      -2.190   7.787   6.281  1.00  0.00          C 
TER
HETATM 4675  C   PTH A 103      -0.332   7.306   6.288  1.00  0.00          C 
HETATM 4676  C   PTH A 103      -0.343   7.304   6.298  1.00  0.00          C 
HETATM 4677  C   PTH A 103      -0.355   7.301   6.309  1.00  0.00          C 
HETATM 4678  C   PTH A 103      -0.367   7.299   6.319  1.00  0.00          C 
HETATM 4679  C   PTH A 103      -0.378   7.297   6.330  1.00  0.00          C 
HETATM 4680  C   PTH A 103      -0.390   7.294   6.340  1.00  0.00          C 
HETATM 4681  C   PTH A 103      -0.402   7.292   6.351  1.00  0.00          C 
HETATM 4682  C   PTH A 103      -0.413   7.290   6.362  1.00  0.00          C 
HETATM 4683  C   PTH A 103      -0.425   7.287   6.372  1.00  0.00          C 
HETATM 4684  C   PTH A 103      -0.436   7.285   6.383  1.00  0.00          C 
HETATM 4685  C   PTH A 103      -0.448   7.283   6.393  1.00  0.00          C 
HETATM 4686  C   PTH A 103      -0.460   7.280   6.404  1.00  0.00          C 
HETATM 4687  C   PTH A 103      -0.471   7.278   6.414  1.00  0.00          C 
HETATM 4688  C   PTH A 103      -0.483   7.276   6.425  1.00  0.00          C 
HETATM 4689  C   PTH A 103      -0.494   7.273   6.436  1.00  0.00          C 
HETATM 4690  C   PTH A 103      -0.506   7.271   6.446  1.00  0.00          C 
HETATM 4691  C   PTH A 103      -0.518   7.269   6.457  1.00  0.00          C 
HETATM 4692  C   PTH A 103      -0.529   7.266   6.467  1.00  0.00          C 
HETATM 4693  C   PTH A 103      -0.541   7.264   6.478  1.00  0.00          C 
HETATM 4694  C   PTH A 103      -0.552   7.261   6.489  1.00  0.00          C 
HETATM 4695  C   PTH A 103      -0.564   7.259   6.499  1.00  0.00          C 
HETATM 4696  C   PTH A 103      -0.575   7.256   6.510  1.00  0.00          C 
HETATM 4697  C   PTH A 103      -0.587   7.254   6.520  1.00  0.00          C 
HETATM 4698  C   PTH A 103      -0.599   7.251   6.531  1.00  0.00          C 
HETATM 4699  C   PTH A 103      -0.610   7.249   6.542  1.00  0.00          C 
HETATM 4700  C   PTH A 103      -0.622   7.247   6.552  1.00  0.00          C 
HETATM 4701  C   PTH A 103      -0.633   7.245   6.563  1.00  0.00          C 
HETATM 4702  C   PTH A 103      -0.645   7.242   6.574  1.00  0.00          C 
HETATM 4703  C   PTH A 103      -0.656   7.240   6.584  1.00  0.00          C 
HETATM 4704  C   PTH A 103      -0.668   7.238   6.595  1.00  0.00          C 
HETATM 4705  C   PTH A 103      -0.679   7.236   6.606  1.00  0.00          C 
HETATM 4706  C   PTH A 103      -0.691   7.234   6.616  1.00  0.00          C 
HETATM 4707  C   PTH A 103      -0.703   7.232   6.627  1.00  0.00          C 
HETATM 4708  C   PTH A 103      -0.714   7.230   6.638  1.00  0.00          C 
HETATM 4709  C   PTH A 103      -0.726   7.228   6.648  1.00  0.00          C 
HETATM 4710  C   PTH A 103      -0.737   7.227   6.659  1.00  0.00          C 
HETATM 4711  C   PTH A 103      -0.749   7.225   6.670  1.00  0.00          C 
HETATM 4712  C   PTH A 103      -0.760   7.223   6.681  1.00  0.00          C 
HETATM 4713  C   PTH A 103      -0.772   7.221   6.691  1.00  0.00          C 
HETATM 4714  C   PTH A 103      -0.783   7.219   6.702  1.00  0.00          C 
HETATM 4715  C   PTH A 103      -0.795   7.218   6.713  1.00  0.00          C 
HETATM 4716  C   PTH A 103      -0.807   7.216   6.724  1.00  0.00          C 
HETATM 4717  C   PTH A 103      -0.818   7.214   6.734  1.00  0.00          C 
HETATM 4718  C   PTH A 103      -0.830   7.212   6.745  1.00  0.00          C 
HETATM 4719  C   PTH A 103      -0.841   7.210   6.756  1.00  0.00          C 
HETATM 4720  C   PTH A 103      -0.853   7.209   6.766  1.00  0.00          C 
HETATM 4721  C   PTH A 103      -0.864   7.207   6.777  1.00  0.00          C 
HETATM 4722  C   PTH A 103      -0.876   7.205   6.788  1.00  0.00          C 
HETATM 4723  C   PTH A 103      -0.887   7.204   6.798  1.00  0.00          C 
TER
HETATM 4724  C   PTH A 104      -0.332   7.306   6.288  1.00  0.00          C 
HETATM 4725  C   PTH A 104      -0.320   7.308   6.277  1.00  0.00          C 
HETATM 4726  C   PTH A 104      -0.309   7.310   6.267  1.00  0.00          C 
HETATM 4727  C   PTH A 104      -0.297   7.313   6.256  1.00  0.00          C 
HETATM 4728  C   PTH A 104      -0.285   7.315   6.245  1.00  0.00          C 
HETATM 4729  C   PTH A 104      -0.274   7.317   6.235  1.00  0.00          C 
HETATM 4730  C   PTH A 104      -0.262   7.320   6.224  1.00  0.00          C 
HETATM 4731  C   PTH A 104      -0.250   7.322   6.214  1.00  0.00          C 
HETATM 4732  C   PTH A 104      -0.239   7.324   6.203  1.00  0.00          C 
HETATM 4733  C   PTH A 104      -0.227   7.327   6.193  1.00  0.00          C 
HETATM 4734  C   PTH A 104      -0.215   7.329   6.182  1.00  0.00          C 
HETATM 4735  C   PTH A 104      -0.204   7.331   6.172  1.00  0.00          C 
HETATM 4736  C   PTH A 104      -0.192   7.333   6.161  1.00  0.00          C 
HETATM 4737  C   PTH A 104      -0.180   7.336   6.151  1.00  0.00          C 
HETATM 4738  C   PTH A 104      -0.169   7.338   6.140  1.00  0.00          C 
HETATM 4739  C   PTH A 104      -0.157   7.340   6.130  1.00  0.00          C 
HETATM 4740  C   PTH A 104      -0.145   7.343   6.119  1.00  0.00          C 
HETATM 4741  C   PTH A 104      -0.133   7.345   6.109  1.00  0.00          C 
HETATM 4742  C   PTH A 104      -0.122   7.347   6.099  1.00  0.00          C 
HETATM 4743  C   PTH A 104      -0.110   7.350   6.088  1.00  0.00          C 
HETATM 4744  C   PTH A 104      -0.098   7.352   6.078  1.00  0.00          C 
HETATM 4745  C   PTH A 104      -0.086   7.354   6.067  1.00  0.00          C 
HETATM 4746  C   PTH A 104      -0.074   7.356   6.057  1.00  0.00          C 
HETATM 4747  C   PTH A 104      -0.063   7.359   6.047  1.00  0.00          C 
HETATM 4748  C   PTH A 104      -0.051   7.361   6.036  1.00  0.00          C 
HETATM 4749  C   PTH A 104      -0.039   7.363   6.026  1.00  0.00          C 
HETATM 4750  C   PTH A 104      -0.028   7.365   6.015  1.00  0.00          C 
HETATM 4751  C   PTH A 104      -0.016   7.368   6.004  1.00  0.00          C 
HETATM 4752  C   PTH A 104      -0.005   7.370   5.994  1.00  0.00          C 
HETATM 4753  C   PTH A 104       0.007   7.372   5.983  1.00  0.00          C 
HETATM 4754  C   PTH A 104       0.018   7.375   5.972  1.00  0.00          C 
HETATM 4755  C   PTH A 104       0.030   7.377   5.961  1.00  0.00          C 
HETATM 4756  C   PTH A 104       0.041   7.379   5.951  1.00  0.00          C 
HETATM 4757  C   PTH A 104       0.052   7.382   5.940  1.00  0.00          C 
HETATM 4758  C   PTH A 104       0.064   7.384   5.929  1.00  0.00          C 
HETATM 4759  C   PTH A 104       0.075   7.386   5.918  1.00  0.00          C 
HETATM 4760  C   PTH A 104       0.087   7.389   5.907  1.00  0.00          C 
HETATM 4761  C   PTH A 104       0.098   7.391   5.896  1.00  0.00          C 
HETATM 4762  C   PTH A 104       0.109   7.393   5.885  1.00  0.00          C 
HETATM 4763  C   PTH A 104       0.120   7.396   5.875  1.00  0.00          C 
HETATM 4764  C   PTH A 104       0.132   7.398   5.864  1.00  0.00          C 
HETATM 4765  C   PTH A 104       0.143   7.400   5.853  1.00  0.00          C 
HETATM 4766  C   PTH A 104       0.154   7.403   5.842  1.00  0.00          C 
HETATM 4767  C   PTH A 104       0.166   7.405   5.831  1.00  0.00          C 
HETATM 4768  C   PTH A 104       0.177   7.407   5.820  1.00  0.00          C 
HETATM 4769  C   PTH A 104       0.188   7.410   5.809  1.00  0.00          C 
HETATM 4770  C   PTH A 104       0.199   7.412   5.798  1.00  0.00          C 
HETATM 4771  C   PTH A 104       0.211   7.414   5.787  1.00  0.00          C 
HETATM 4772  C   PTH A 104       0.218   7.416   5.779  1.00  0.00          C 
TER
HETATM 4773  C   PTH A 105       7.523   7.389   9.956  1.00  0.00          C 
HETATM 4774  C   PTH A 105       7.526   7.382   9.970  1.00  0.00          C 
HETATM 4775  C   PTH A 105       7.530   7.375   9.984  1.00  0.00          C 
HETATM 4776  C   PTH A 105       7.534   7.367   9.997  1.00  0.00          C 
HETATM 4777  C   PTH A 105       7.537   7.360  10.011  1.00  0.00          C 
HETATM 4778  C   PTH A 105       7.541   7.353  10.024  1.00  0.00          C 
HETATM 4779  C   PTH A 105       7.545   7.345  10.038  1.00  0.00          C 
HETATM 4780  C   PTH A 105       7.548   7.338  10.052  1.00  0.00          C 
HETATM 4781  C   PTH A 105       7.552   7.331  10.065  1.00  0.00          C 
HETATM 4782  C   PTH A 105       7.556   7.323  10.079  1.00  0.00          C 
HETATM 4783  C   PTH A 105       7.559   7.316  10.092  1.00  0.00          C 
HETATM 4784  C   PTH A 105       7.563   7.309  10.106  1.00  0.00          C 
HETATM 4785  C   PTH A 105       7.567   7.301  10.120  1.00  0.00          C 
HETATM 4786  C   PTH A 105       7.570   7.294  10.133  1.00  0.00          C 
HETATM 4787  C   PTH A 105       7.574   7.287  10.147  1.00  0.00          C 
HETATM 4788  C   PTH A 105       7.578   7.279  10.160  1.00  0.00          C 
HETATM 4789  C   PTH A 105       7.581   7.272  10.174  1.00  0.00          C 
HETATM 4790  C   PTH A 105       7.585   7.265  10.188  1.00  0.00          C 
HETATM 4791  C   PTH A 105       7.588   7.258  10.201  1.00  0.00          C 
HETATM 4792  C   PTH A 105       7.592   7.250  10.215  1.00  0.00          C 
HETATM 4793  C   PTH A 105       7.595   7.243  10.229  1.00  0.00          C 
HETATM 4794  C   PTH A 105       7.599   7.236  10.242  1.00  0.00          C 
HETATM 4795  C   PTH A 105       7.603   7.229  10.256  1.00  0.00          C 
HETATM 4796  C   PTH A 105       7.606   7.221  10.270  1.00  0.00          C 
HETATM 4797  C   PTH A 105       7.610   7.214  10.283  1.00  0.00          C 
HETATM 4798  C   PTH A 105       7.614   7.207  10.297  1.00  0.00          C 
HETATM 4799  C   PTH A 105       7.617   7.199  10.310  1.00  0.00          C 
HETATM 4800  C   PTH A 105       7.621   7.192  10.324  1.00  0.00          C 
HETATM 4801  C   PTH A 105       7.625   7.184  10.337  1.00  0.00          C 
HETATM 4802  C   PTH A 105       7.629   7.177  10.351  1.00  0.00          C 
HETATM 4803  C   PTH A 105       7.633   7.169  10.364  1.00  0.00          C 
HETATM 4804  C   PTH A 105       7.637   7.161  10.377  1.00  0.00          C 
HETATM 4805  C   PTH A 105       7.641   7.154  10.391  1.00  0.00          C 
HETATM 4806  C   PTH A 105       7.645   7.146  10.404  1.00  0.00          C 
HETATM 4807  C   PTH A 105       7.649   7.138  10.417  1.00  0.00          C 
HETATM 4808  C   PTH A 105       7.653   7.131  10.431  1.00  0.00          C 
HETATM 4809  C   PTH A 105       7.657   7.123  10.444  1.00  0.00          C 
HETATM 4810  C   PTH A 105       7.661   7.115  10.457  1.00  0.00          C 
HETATM 4811  C   PTH A 105       7.665   7.107  10.470  1.00  0.00          C 
HETATM 4812  C   PTH A 105       7.669   7.099  10.483  1.00  0.00          C 
HETATM 4813  C   PTH A 105       7.673   7.092  10.497  1.00  0.00          C 
HETATM 4814  C   PTH A 105       7.677   7.084  10.510  1.00  0.00          C 
HETATM 4815  C   PTH A 105       7.681   7.076  10.523  1.00  0.00          C 
HETATM 4816  C   PTH A 105       7.685   7.068  10.536  1.00  0.00          C 
HETATM 4817  C   PTH A 105       7.689   7.060  10.550  1.00  0.00          C 
HETATM 4818  C   PTH A 105       7.693   7.053  10.563  1.00  0.00          C 
HETATM 4819  C   PTH A 105       7.697   7.045  10.576  1.00  0.00          C 
HETATM 4820  C   PTH A 105       7.701   7.037  10.589  1.00  0.00          C 
HETATM 4821  C   PTH A 105       7.707   7.025  10.608  1.00  0.00          C 
TER
HETATM 4822  C   PTH A 106       7.523   7.389   9.956  1.00  0.00          C 
HETATM 4823  C   PTH A 106       7.519   7.397   9.943  1.00  0.00          C 
HETATM 4824  C   PTH A 106       7.515   7.404   9.929  1.00  0.00          C 
HETATM 4825  C   PTH A 106       7.512   7.411   9.916  1.00  0.00          C 
HETATM 4826  C   PTH A 106       7.508   7.419   9.902  1.00  0.00          C 
HETATM 4827  C   PTH A 106       7.504   7.426   9.888  1.00  0.00          C 
HETATM 4828  C   PTH A 106       7.501   7.433   9.875  1.00  0.00          C 
HETATM 4829  C   PTH A 106       7.497   7.440   9.861  1.00  0.00          C 
HETATM 4830  C   PTH A 106       7.493   7.448   9.848  1.00  0.00          C 
HETATM 4831  C   PTH A 106       7.490   7.455   9.834  1.00  0.00          C 
HETATM 4832  C   PTH A 106       7.486   7.462   9.820  1.00  0.00          C 
HETATM 4833  C   PTH A 106       7.482   7.470   9.807  1.00  0.00          C 
HETATM 4834  C   PTH A 106       7.479   7.477   9.793  1.00  0.00          C 
HETATM 4835  C   PTH A 106       7.475   7.484   9.779  1.00  0.00          C 
HETATM 4836  C   PTH A 106       7.471   7.491   9.766  1.00  0.00          C 
HETATM 4837  C   PTH A 106       7.467   7.499   9.752  1.00  0.00          C 
HETATM 4838  C   PTH A 106       7.464   7.506   9.738  1.00  0.00          C 
HETATM 4839  C   PTH A 106       7.460   7.513   9.725  1.00  0.00          C 
HETATM 4840  C   PTH A 106       7.457   7.520   9.711  1.00  0.00          C 
HETATM 4841  C   PTH A 106       7.453   7.527   9.697  1.00  0.00          C 
HETATM 4842  C   PTH A 106       7.449   7.534   9.684  1.00  0.00          C 
HETATM 4843  C   PTH A 106       7.446   7.541   9.670  1.00  0.00          C 
HETATM 4844  C   PTH A 106       7.442   7.549   9.656  1.00  0.00          C 
HETATM 4845  C   PTH A 106       7.438   7.556   9.643  1.00  0.00          C 
HETATM 4846  C   PTH A 106       7.434   7.563   9.629  1.00  0.00          C 
HETATM 4847  C   PTH A 106       7.430   7.570   9.615  1.00  0.00          C 
HETATM 4848  C   PTH A 106       7.427   7.578   9.602  1.00  0.00          C 
HETATM 4849  C   PTH A 106       7.423   7.585   9.588  1.00  0.00          C 
HETATM 4850  C   PTH A 106       7.419   7.592   9.575  1.00  0.00          C 
HETATM 4851  C   PTH A 106       7.415   7.600   9.561  1.00  0.00          C 
HETATM 4852  C   PTH A 106       7.411   7.607   9.548  1.00  0.00          C 
HETATM 4853  C   PTH A 106       7.407   7.615   9.535  1.00  0.00          C 
HETATM 4854  C   PTH A 106       7.403   7.622   9.521  1.00  0.00          C 
HETATM 4855  C   PTH A 106       7.399   7.630   9.508  1.00  0.00          C 
HETATM 4856  C   PTH A 106       7.395   7.637   9.494  1.00  0.00          C 
HETATM 4857  C   PTH A 106       7.391   7.645   9.481  1.00  0.00          C 
HETATM 4858  C   PTH A 106       7.387   7.652   9.468  1.00  0.00          C 
HETATM 4859  C   PTH A 106       7.383   7.660   9.454  1.00  0.00          C 
HETATM 4860  C   PTH A 106       7.379   7.668   9.441  1.00  0.00          C 
HETATM 4861  C   PTH A 106       7.375   7.675   9.428  1.00  0.00          C 
HETATM 4862  C   PTH A 106       7.370   7.683   9.414  1.00  0.00          C 
HETATM 4863  C   PTH A 106       7.366   7.691   9.401  1.00  0.00          C 
HETATM 4864  C   PTH A 106       7.362   7.698   9.388  1.00  0.00          C 
HETATM 4865  C   PTH A 106       7.358   7.706   9.375  1.00  0.00          C 
HETATM 4866  C   PTH A 106       7.354   7.714   9.361  1.00  0.00          C 
HETATM 4867  C   PTH A 106       7.350   7.721   9.348  1.00  0.00          C 
HETATM 4868  C   PTH A 106       7.346   7.729   9.335  1.00  0.00          C 
HETATM 4869  C   PTH A 106       7.339   7.742   9.313  1.00  0.00          C 
TER
HETATM 4870  C   PTH A 107      -2.394   7.408   5.716  1.00  0.00          C 
HETATM 4871  C   PTH A 107      -2.398   7.400   5.703  1.00  0.00          C 
HETATM 4872  C   PTH A 107      -2.403   7.391   5.690  1.00  0.00          C 
HETATM 4873  C   PTH A 107      -2.407   7.383   5.678  1.00  0.00          C 
HETATM 4874  C   PTH A 107      -2.412   7.374   5.665  1.00  0.00          C 
HETATM 4875  C   PTH A 107      -2.416   7.366   5.652  1.00  0.00          C 
HETATM 4876  C   PTH A 107      -2.420   7.357   5.640  1.00  0.00          C 
HETATM 4877  C   PTH A 107      -2.425   7.349   5.627  1.00  0.00          C 
HETATM 4878  C   PTH A 107      -2.429   7.341   5.614  1.00  0.00          C 
HETATM 4879  C   PTH A 107      -2.434   7.332   5.602  1.00  0.00          C 
HETATM 4880  C   PTH A 107      -2.438   7.324   5.589  1.00  0.00          C 
HETATM 4881  C   PTH A 107      -2.443   7.315   5.576  1.00  0.00          C 
HETATM 4882  C   PTH A 107      -2.447   7.307   5.564  1.00  0.00          C 
HETATM 4883  C   PTH A 107      -2.451   7.298   5.551  1.00  0.00          C 
HETATM 4884  C   PTH A 107      -2.456   7.290   5.538  1.00  0.00          C 
HETATM 4885  C   PTH A 107      -2.460   7.281   5.525  1.00  0.00          C 
HETATM 4886  C   PTH A 107      -2.465   7.273   5.513  1.00  0.00          C 
HETATM 4887  C   PTH A 107      -2.469   7.265   5.500  1.00  0.00          C 
HETATM 4888  C   PTH A 107      -2.474   7.256   5.487  1.00  0.00          C 
HETATM 4889  C   PTH A 107      -2.478   7.248   5.475  1.00  0.00          C 
HETATM 4890  C   PTH A 107      -2.483   7.239   5.462  1.00  0.00          C 
HETATM 4891  C   PTH A 107      -2.487   7.231   5.449  1.00  0.00          C 
HETATM 4892  C   PTH A 107      -2.491   7.222   5.437  1.00  0.00          C 
HETATM 4893  C   PTH A 107      -2.496   7.213   5.423  1.00  0.00          C 
TER
HETATM 4894  C   PTH A 108      -2.394   7.408   5.716  1.00  0.00          C 
HETATM 4895  C   PTH A 108      -2.389   7.416   5.729  1.00  0.00          C 
HETATM 4896  C   PTH A 108      -2.385   7.425   5.741  1.00  0.00          C 
HETATM 4897  C   PTH A 108      -2.380   7.433   5.754  1.00  0.00          C 
HETATM 4898  C   PTH A 108      -2.376   7.442   5.767  1.00  0.00          C 
HETATM 4899  C   PTH A 108      -2.372   7.450   5.779  1.00  0.00          C 
HETATM 4900  C   PTH A 108      -2.367   7.459   5.792  1.00  0.00          C 
HETATM 4901  C   PTH A 108      -2.363   7.467   5.805  1.00  0.00          C 
HETATM 4902  C   PTH A 108      -2.358   7.475   5.818  1.00  0.00          C 
HETATM 4903  C   PTH A 108      -2.354   7.484   5.830  1.00  0.00          C 
HETATM 4904  C   PTH A 108      -2.350   7.492   5.843  1.00  0.00          C 
HETATM 4905  C   PTH A 108      -2.345   7.501   5.856  1.00  0.00          C 
HETATM 4906  C   PTH A 108      -2.341   7.509   5.869  1.00  0.00          C 
HETATM 4907  C   PTH A 108      -2.337   7.517   5.881  1.00  0.00          C 
HETATM 4908  C   PTH A 108      -2.332   7.526   5.894  1.00  0.00          C 
HETATM 4909  C   PTH A 108      -2.328   7.534   5.907  1.00  0.00          C 
HETATM 4910  C   PTH A 108      -2.324   7.542   5.920  1.00  0.00          C 
HETATM 4911  C   PTH A 108      -2.319   7.551   5.932  1.00  0.00          C 
HETATM 4912  C   PTH A 108      -2.315   7.559   5.945  1.00  0.00          C 
HETATM 4913  C   PTH A 108      -2.311   7.568   5.958  1.00  0.00          C 
HETATM 4914  C   PTH A 108      -2.306   7.576   5.971  1.00  0.00          C 
HETATM 4915  C   PTH A 108      -2.302   7.584   5.984  1.00  0.00          C 
HETATM 4916  C   PTH A 108      -2.298   7.593   5.996  1.00  0.00          C 
HETATM 4917  C   PTH A 108      -2.293   7.601   6.009  1.00  0.00          C 
HETATM 4918  C   PTH A 108      -2.289   7.610   6.022  1.00  0.00          C 
HETATM 4919  C   PTH A 108      -2.284   7.618   6.034  1.00  0.00          C 
HETATM 4920  C   PTH A 108      -2.279   7.627   6.047  1.00  0.00          C 
HETATM 4921  C   PTH A 108      -2.275   7.635   6.059  1.00  0.00          C 
HETATM 4922  C   PTH A 108      -2.270   7.643   6.072  1.00  0.00          C 
HETATM 4923  C   PTH A 108      -2.265   7.652   6.085  1.00  0.00          C 
HETATM 4924  C   PTH A 108      -2.261   7.661   6.097  1.00  0.00          C 
HETATM 4925  C   PTH A 108      -2.256   7.669   6.110  1.00  0.00          C 
HETATM 4926  C   PTH A 108      -2.251   7.678   6.122  1.00  0.00          C 
HETATM 4927  C   PTH A 108      -2.246   7.686   6.135  1.00  0.00          C 
HETATM 4928  C   PTH A 108      -2.242   7.695   6.147  1.00  0.00          C 
HETATM 4929  C   PTH A 108      -2.237   7.703   6.160  1.00  0.00          C 
HETATM 4930  C   PTH A 108      -2.232   7.712   6.172  1.00  0.00          C 
HETATM 4931  C   PTH A 108      -2.227   7.720   6.185  1.00  0.00          C 
HETATM 4932  C   PTH A 108      -2.222   7.729   6.197  1.00  0.00          C 
HETATM 4933  C   PTH A 108      -2.218   7.737   6.210  1.00  0.00          C 
HETATM 4934  C   PTH A 108      -2.213   7.746   6.222  1.00  0.00          C 
HETATM 4935  C   PTH A 108      -2.208   7.754   6.235  1.00  0.00          C 
HETATM 4936  C   PTH A 108      -2.203   7.763   6.247  1.00  0.00          C 
HETATM 4937  C   PTH A 108      -2.198   7.772   6.259  1.00  0.00          C 
HETATM 4938  C   PTH A 108      -2.193   7.780   6.272  1.00  0.00          C 
HETATM 4939  C   PTH A 108      -2.190   7.787   6.281  1.00  0.00          C 
TER
HETATM 4940  C   PTH A 109       7.516   8.569  14.186  1.00  0.00          C 
HETATM 4941  C   PTH A 109       7.526   8.557  14.183  1.00  0.00          C 
HETATM 4942  C   PTH A 109       7.537   8.546  14.179  1.00  0.00          C 
HETATM 4943  C   PTH A 109       7.548   8.535  14.176  1.00  0.00          C 
HETATM 4944  C   PTH A 109       7.558   8.523  14.173  1.00  0.00          C 
HETATM 4945  C   PTH A 109       7.569   8.512  14.169  1.00  0.00          C 
HETATM 4946  C   PTH A 109       7.579   8.501  14.166  1.00  0.00          C 
HETATM 4947  C   PTH A 109       7.590   8.489  14.163  1.00  0.00          C 
HETATM 4948  C   PTH A 109       7.601   8.478  14.159  1.00  0.00          C 
HETATM 4949  C   PTH A 109       7.611   8.467  14.156  1.00  0.00          C 
HETATM 4950  C   PTH A 109       7.622   8.455  14.153  1.00  0.00          C 
HETATM 4951  C   PTH A 109       7.632   8.444  14.149  1.00  0.00          C 
HETATM 4952  C   PTH A 109       7.643   8.433  14.146  1.00  0.00          C 
HETATM 4953  C   PTH A 109       7.653   8.421  14.143  1.00  0.00          C 
HETATM 4954  C   PTH A 109       7.664   8.410  14.139  1.00  0.00          C 
HETATM 4955  C   PTH A 109       7.674   8.398  14.136  1.00  0.00          C 
HETATM 4956  C   PTH A 109       7.685   8.387  14.133  1.00  0.00          C 
HETATM 4957  C   PTH A 109       7.695   8.375  14.129  1.00  0.00          C 
HETATM 4958  C   PTH A 109       7.706   8.364  14.126  1.00  0.00          C 
HETATM 4959  C   PTH A 109       7.716   8.352  14.123  1.00  0.00          C 
HETATM 4960  C   PTH A 109       7.727   8.341  14.120  1.00  0.00          C 
HETATM 4961  C   PTH A 109       7.737   8.329  14.116  1.00  0.00          C 
HETATM 4962  C   PTH A 109       7.748   8.318  14.113  1.00  0.00          C 
HETATM 4963  C   PTH A 109       7.758   8.307  14.110  1.00  0.00          C 
HETATM 4964  C   PTH A 109       7.769   8.295  14.107  1.00  0.00          C 
HETATM 4965  C   PTH A 109       7.779   8.284  14.104  1.00  0.00          C 
HETATM 4966  C   PTH A 109       7.790   8.272  14.100  1.00  0.00          C 
HETATM 4967  C   PTH A 109       7.801   8.261  14.097  1.00  0.00          C 
HETATM 4968  C   PTH A 109       7.812   8.250  14.094  1.00  0.00          C 
HETATM 4969  C   PTH A 109       7.822   8.239  14.091  1.00  0.00          C 
HETATM 4970  C   PTH A 109       7.833   8.228  14.088  1.00  0.00          C 
HETATM 4971  C   PTH A 109       7.844   8.216  14.084  1.00  0.00          C 
HETATM 4972  C   PTH A 109       7.855   8.205  14.081  1.00  0.00          C 
HETATM 4973  C   PTH A 109       7.866   8.194  14.078  1.00  0.00          C 
HETATM 4974  C   PTH A 109       7.877   8.183  14.075  1.00  0.00          C 
HETATM 4975  C   PTH A 109       7.887   8.172  14.071  1.00  0.00          C 
HETATM 4976  C   PTH A 109       7.898   8.161  14.068  1.00  0.00          C 
HETATM 4977  C   PTH A 109       7.909   8.150  14.065  1.00  0.00          C 
HETATM 4978  C   PTH A 109       7.920   8.139  14.062  1.00  0.00          C 
HETATM 4979  C   PTH A 109       7.931   8.128  14.058  1.00  0.00          C 
HETATM 4980  C   PTH A 109       7.942   8.117  14.055  1.00  0.00          C 
HETATM 4981  C   PTH A 109       7.953   8.106  14.052  1.00  0.00          C 
HETATM 4982  C   PTH A 109       7.964   8.095  14.049  1.00  0.00          C 
HETATM 4983  C   PTH A 109       7.975   8.084  14.045  1.00  0.00          C 
HETATM 4984  C   PTH A 109       7.986   8.073  14.042  1.00  0.00          C 
HETATM 4985  C   PTH A 109       7.997   8.062  14.039  1.00  0.00          C 
HETATM 4986  C   PTH A 109       8.008   8.051  14.036  1.00  0.00          C 
HETATM 4987  C   PTH A 109       8.025   8.033  14.030  1.00  0.00          C 
TER
HETATM 4988  C   PTH A 110       7.516   8.569  14.186  1.00  0.00          C 
HETATM 4989  C   PTH A 110       7.505   8.580  14.189  1.00  0.00          C 
HETATM 4990  C   PTH A 110       7.495   8.591  14.193  1.00  0.00          C 
HETATM 4991  C   PTH A 110       7.484   8.603  14.196  1.00  0.00          C 
HETATM 4992  C   PTH A 110       7.473   8.614  14.200  1.00  0.00          C 
HETATM 4993  C   PTH A 110       7.463   8.625  14.203  1.00  0.00          C 
HETATM 4994  C   PTH A 110       7.452   8.637  14.206  1.00  0.00          C 
HETATM 4995  C   PTH A 110       7.442   8.648  14.210  1.00  0.00          C 
HETATM 4996  C   PTH A 110       7.431   8.659  14.213  1.00  0.00          C 
HETATM 4997  C   PTH A 110       7.420   8.670  14.217  1.00  0.00          C 
HETATM 4998  C   PTH A 110       7.410   8.682  14.220  1.00  0.00          C 
HETATM 4999  C   PTH A 110       7.399   8.693  14.224  1.00  0.00          C 
HETATM 5000  C   PTH A 110       7.388   8.704  14.227  1.00  0.00          C 
HETATM 5001  C   PTH A 110       7.378   8.716  14.231  1.00  0.00          C 
HETATM 5002  C   PTH A 110       7.367   8.727  14.234  1.00  0.00          C 
HETATM 5003  C   PTH A 110       7.357   8.738  14.238  1.00  0.00          C 
HETATM 5004  C   PTH A 110       7.346   8.749  14.241  1.00  0.00          C 
HETATM 5005  C   PTH A 110       7.335   8.760  14.245  1.00  0.00          C 
HETATM 5006  C   PTH A 110       7.325   8.772  14.249  1.00  0.00          C 
HETATM 5007  C   PTH A 110       7.314   8.783  14.252  1.00  0.00          C 
HETATM 5008  C   PTH A 110       7.303   8.794  14.256  1.00  0.00          C 
HETATM 5009  C   PTH A 110       7.293   8.805  14.259  1.00  0.00          C 
HETATM 5010  C   PTH A 110       7.282   8.816  14.263  1.00  0.00          C 
HETATM 5011  C   PTH A 110       7.271   8.828  14.267  1.00  0.00          C 
HETATM 5012  C   PTH A 110       7.261   8.839  14.270  1.00  0.00          C 
HETATM 5013  C   PTH A 110       7.250   8.850  14.274  1.00  0.00          C 
HETATM 5014  C   PTH A 110       7.239   8.861  14.277  1.00  0.00          C 
HETATM 5015  C   PTH A 110       7.229   8.873  14.281  1.00  0.00          C 
HETATM 5016  C   PTH A 110       7.218   8.884  14.284  1.00  0.00          C 
HETATM 5017  C   PTH A 110       7.207   8.895  14.287  1.00  0.00          C 
HETATM 5018  C   PTH A 110       7.197   8.907  14.291  1.00  0.00          C 
HETATM 5019  C   PTH A 110       7.186   8.918  14.294  1.00  0.00          C 
HETATM 5020  C   PTH A 110       7.176   8.929  14.297  1.00  0.00          C 
HETATM 5021  C   PTH A 110       7.165   8.941  14.300  1.00  0.00          C 
HETATM 5022  C   PTH A 110       7.154   8.952  14.303  1.00  0.00          C 
HETATM 5023  C   PTH A 110       7.144   8.963  14.306  1.00  0.00          C 
HETATM 5024  C   PTH A 110       7.133   8.975  14.309  1.00  0.00          C 
HETATM 5025  C   PTH A 110       7.122   8.986  14.312  1.00  0.00          C 
HETATM 5026  C   PTH A 110       7.112   8.997  14.315  1.00  0.00          C 
HETATM 5027  C   PTH A 110       7.101   9.009  14.318  1.00  0.00          C 
HETATM 5028  C   PTH A 110       7.090   9.020  14.321  1.00  0.00          C 
HETATM 5029  C   PTH A 110       7.080   9.032  14.324  1.00  0.00          C 
HETATM 5030  C   PTH A 110       7.069   9.043  14.327  1.00  0.00          C 
HETATM 5031  C   PTH A 110       7.058   9.054  14.330  1.00  0.00          C 
HETATM 5032  C   PTH A 110       7.048   9.066  14.333  1.00  0.00          C 
HETATM 5033  C   PTH A 110       7.037   9.077  14.336  1.00  0.00          C 
HETATM 5034  C   PTH A 110       7.026   9.089  14.339  1.00  0.00          C 
HETATM 5035  C   PTH A 110       7.016   9.100  14.342  1.00  0.00          C 
HETATM 5036  C   PTH A 110       7.003   9.114  14.345  1.00  0.00          C 
TER
HETATM 5037  C   PTH A 111      -2.562   7.753   6.645  1.00  0.00          C 
HETATM 5038  C   PTH A 111      -2.573   7.752   6.656  1.00  0.00          C 
HETATM 5039  C   PTH A 111      -2.584   7.751   6.668  1.00  0.00          C 
HETATM 5040  C   PTH A 111      -2.596   7.750   6.679  1.00  0.00          C 
HETATM 5041  C   PTH A 111      -2.607   7.750   6.690  1.00  0.00          C 
HETATM 5042  C   PTH A 111      -2.618   7.749   6.701  1.00  0.00          C 
HETATM 5043  C   PTH A 111      -2.629   7.748   6.712  1.00  0.00          C 
HETATM 5044  C   PTH A 111      -2.641   7.747   6.724  1.00  0.00          C 
HETATM 5045  C   PTH A 111      -2.652   7.746   6.735  1.00  0.00          C 
HETATM 5046  C   PTH A 111      -2.663   7.745   6.746  1.00  0.00          C 
HETATM 5047  C   PTH A 111      -2.674   7.744   6.757  1.00  0.00          C 
HETATM 5048  C   PTH A 111      -2.685   7.744   6.768  1.00  0.00          C 
HETATM 5049  C   PTH A 111      -2.696   7.743   6.780  1.00  0.00          C 
HETATM 5050  C   PTH A 111      -2.708   7.742   6.791  1.00  0.00          C 
HETATM 5051  C   PTH A 111      -2.719   7.741   6.802  1.00  0.00          C 
HETATM 5052  C   PTH A 111      -2.730   7.740   6.813  1.00  0.00          C 
HETATM 5053  C   PTH A 111      -2.741   7.739   6.825  1.00  0.00          C 
HETATM 5054  C   PTH A 111      -2.752   7.739   6.836  1.00  0.00          C 
HETATM 5055  C   PTH A 111      -2.763   7.738   6.847  1.00  0.00          C 
HETATM 5056  C   PTH A 111      -2.775   7.737   6.859  1.00  0.00          C 
HETATM 5057  C   PTH A 111      -2.786   7.736   6.870  1.00  0.00          C
[truncated: 1,561,977 more chars]
