# Supplementary material for: Avibactam–Cyclodextrin Inclusion Complexes: Computational and Thermodynamic Insights for Drug Delivery, Detection, and Environmental Scavenging
Source: Molecules. 2025 Aug 18;30(16):3401. doi: 10.3390/molecules30163401 (PMC12388632; doi:10.3390/molecules30163401)
Supplement: Supplementary file 1 [file molecules-30-03401-s001.zip › DFT inputs - optimized structure - NCI/yCD.xyz]

168
Coordinates from ORCA-job yCD E -4884.143990525835
  C          17.65793771709562      3.97382822012140      6.32606818403346
  H          18.05125268638080      4.94613522408345      6.62265907186412
  C          18.59060623112637      3.34777980595309      5.28200256160042
  H          19.59424790444628      3.40200734740736      5.71288512578895
  C          18.26867233815377      1.88705723644164      5.04189351697900
  H          17.28122515960241      1.80443282291488      4.57737609828023
  C          18.25518966775244      1.14593267492889      6.35946736256748
  H          19.25206024093765      1.17744901471712      6.80065306343003
  C          17.27697926857287      1.81945072058196      7.31485070770268
  H          16.28336684021677      1.83658486273440      6.86088221248628
  C          17.13861075639880      1.14317855583066      8.66460202696707
  H          16.65557087889328      1.84276326744455      9.34546510676488
  H          16.46845231837879      0.29457510439766      8.54371334810560
  O          18.56433056327653      3.99451322621507      4.02091884021487
  O          19.24831215754190      1.27630432442451      4.20509801077944
  O          17.89254805183700     -0.20778797024164      6.08851732600342
  O          17.71760204346945      3.18199108784200      7.51412842433952
  O          18.36400909494279      0.73503105650807      9.26077520075136
  C          13.16559484590959      6.77521174109387      6.53152034923857
  H          12.73760442038022      7.70092315584302      6.91307297442731
  C          14.10996294150376      7.07296731975969      5.38165163006502
  H          14.79800673389976      7.84800423230579      5.72210156048866
  C          14.94662928650428      5.85796034901500      4.99592353001339
  H          14.29089740270645      5.08941802737382      4.57192929457735
  C          15.62505301372631      5.28037022737394      6.22608198283799
  H          16.31995105527254      6.01538578917671      6.63543324066543
  C          14.55099096413493      4.97661449587771      7.27662055797524
  H          13.81858882346239      4.28856887685756      6.84761662023428
  C          15.03001814203072      4.35590927202227      8.57052674212686
  H          14.21584872242273      4.43393519949364      9.29064029241433
  H          15.19928016698136      3.29656064253903      8.39436422591228
  O          13.42547688637603      7.60693570276229      4.25865421139323
  O          15.92615953528628      6.24352997845277      4.03919056560072
  O          16.34958461177494      4.10256958809552      5.84037546688903
  O          13.87747659340338      6.21161631542508      7.61481150671122
  O          16.17669253063285      4.96662881759667      9.14535783805876
  C           6.14977129804161     -3.97426939275040      6.32393094158885
  H           5.75610864780461     -4.94662150542453      6.61993826395793
  C           5.21794186676541     -3.34773618177614      5.27944281909060
  H           4.21393767362048     -3.40223452576340      5.70940239469300
  C           5.53989273531773     -1.88684842587177      5.04010346594638
  H           6.52766245353311     -1.80394484706637      4.57630152404155
  C           5.55230666989379     -1.14613533876226      6.35791042622421
  H           4.55512511462892     -1.17788171696122      6.79836779823682
  C           6.52985303989174     -1.82023112460452      7.31367586294673
  H           7.52375146413295     -1.83718039230496      6.86029752848009
  C           6.66745679102830     -1.14434034881723      8.66348580049659
  H           7.15228532439487     -1.84281757631604      9.34425760017989
  H           7.33589097175843     -0.29446920167786      8.54240584289313
  O           5.24526479185034     -3.99404590576893      4.01810040991743
  O           4.56073866205892     -1.27618532649125      4.20273030805538
  O           5.91505840276739      0.20761187189345      6.08756975774006
  O           6.08919383783227     -3.18280171452461      7.51224307623882
  O           5.44110166512511     -0.73851661992134      9.25945147991201
  C          10.64232541633486     -6.77518400212273      6.53200023130983
  H          11.07042660171901     -7.70072325095185      6.91385447743822
  C           9.69844327171149     -7.07319325537785      5.38179408942591
  H           9.01043720164528     -7.84824391673981      5.72232124405486
  C           8.86193010785859     -5.85823339830206      4.99570292090280
  H           9.51793454575353     -5.08969655639033      4.57208285064375
  C           8.18286247515156     -5.28055263985216      6.22546996885985
  H           7.48771462710788     -6.01551260529014      6.63449089123138
  C           9.25639123829569     -4.97671405644413      7.27651727836051
  H           9.98898152546721     -4.28858962941971      6.84797132742897
  C           8.77674160945056     -4.35621304061136      8.57030097600993
  H           9.59049060053534     -4.43449272447444      9.29084690018647
  H           8.60780637239431     -3.29680645609756      8.39417554027455
  O          10.38320356706897     -7.60717435948192      4.25900581556814
  O           7.88296365445658     -6.24377727076179      4.03837266444973
  O           7.45841816799118     -4.10282966909612      5.83915042036052
  O           9.92987135740642     -6.21170053917320      7.61491473602009
  O           7.62966056770121     -4.96682002669673      9.14442073192829
  C           8.01717392081131      5.62062039273231      6.69043687353495
  H           7.06529247624999      5.98557001005025      7.07291392727140
  C           8.50902344245860      6.52757318074344      5.56946295544707
  H           8.48258649969035      7.55140252819041      5.94456669085908
  C           9.95083706398366      6.20956056256922      5.19918516074635
  H          10.00107471297980      5.21132803214090      4.75414184460148
  C          10.80698500007666      6.23269204846884      6.44789846042690
  H          10.77745241616146      7.23039435835247      6.88835159481895
  C          10.24746414845079      5.23648315731475      7.45989626695395
  H          10.20174240865773      4.24474943330038      7.00382055015210
  C          11.04083090903732      5.09285796711545      8.74151815393201
  H          10.41020660213374      4.57514661419589      9.46414231879042
  H          11.89465979944998      4.44924124313406      8.53782921524420
  O           7.64931080635687      6.48580436630204      4.44284310440118
  O          10.46656896464562      7.17216160495939      4.28196767183657
  O          12.14707201765411      5.91634603331391      6.07078628908992
  O           8.90349597566644      5.65361000488032      7.79501448695401
  O          11.46346465504355      6.31744667648790      9.32927237916222
  C           5.09620439575081      1.22108118233017      6.62529358732660
  H           4.15094971459869      0.80578097660947      6.97068392923534
  C           4.84139905006972      2.25763493468098      5.53847011582609
  H           4.10234116601036      2.96007645223359      5.92618716224049
  C           6.10507939151501      3.04480178292417      5.22384566388244
  H           6.84409361605146      2.38036819560378      4.76616582193391
  C           6.68361115005079      3.60486431038711      6.50590792106980
  H           5.96491697630297      4.28711529384431      6.96214920093683
  C           6.95269791613030      2.45787778138484      7.47669497797458
  H           7.61029210797256      1.72791278473383      6.99899354277845
  C           7.60798613071672      2.84788468494588      8.78456667276376
  H           7.49415288351330      2.01042445147085      9.47284856858790
  H           8.67329943961741      2.97402370662047      8.60049180256691
  O           4.27502506349661      1.67710921659902      4.37519232753160
  O           5.82351155419261      4.13142140902635      4.34426408086368
  O           7.87591913857599      4.31676227669548      6.17544261476098
  O           5.68775139959902      1.81797772713012      7.76518018265914
  O           7.06588113342022      4.00519298850715      9.40905742314379
  C          15.79039416636830     -5.62008328454263      6.69231220231732
  H          16.74221438739182     -5.98487708492901      7.07508813575251
  C          15.29904984227477     -6.52697478104556      5.57113196806659
  H          15.32561347202691     -7.55094930509326      5.94584351809475
  C          13.85725768123348     -6.20920488193374      5.20057877986225
  H          13.80664867529662     -5.21103764590740      4.75541249916879
  C          13.00082158899382     -6.23209734578849      6.44918724267861
  H          13.03041732237737     -7.22974920580843      6.88975420895696
  C          13.56005073755877     -5.23545657038305      7.46086358580968
  H          13.60574174131100     -4.24388330654539      7.00436739900818
  C          12.76616804311408     -5.09118704786063      8.74212827548322
  H          13.39641849553837     -4.57268288931959      9.46451467002873
  H          11.91217889484974     -4.44800907746588      8.53770502008616
  O          16.15881592562594     -6.48453052540049      4.44454998539622
  O          13.34172041023941     -7.17200780482264      4.28355914954958
  O          11.66084020664010     -5.91606836811867      6.07166728552913
  O          14.90383846756074     -5.65241764579763      7.79643610261292
  O          12.34376118844245     -6.31550325012864      9.33066156903116
  C          18.71231592706476     -1.22108934285803      6.62484057085000
  H          19.65775294908165     -0.80559685045553      6.96952699280422
  C          18.96633262915886     -2.25750196347658      5.53784092332850
  H          19.70575716499776     -2.95983333851890      5.92509497038435
  C          17.70247460930959     -3.04474253340504      5.22434192082073
  H          16.96292136485926     -2.38033187731532      4.76744762326052
  C          17.12484156249907     -3.60502356323043      6.50670795197252
  H          17.84367976897949     -4.28765304903872      6.96217502693922
  C          16.85663832009225     -2.45831836958821      7.47798205304271
  H          16.19871533954182     -1.72825505614203      7.00092686339015
  C          16.20277828113202     -2.84862916175266      8.78634746923692
  H          16.31656511419988     -2.01111307320315      9.47457889308419
  H          15.13738943845936     -2.97577125001345      8.60336429927602
  O          19.53133541413413     -1.67723470912874      4.37374885932310
  O          17.98335639963353     -4.13121342511892      4.34435575276463
  O          15.93222104522601     -4.31641697835594      6.17658475070629
  O          18.12200851943949     -1.81846102091647      7.76534573868799
  O          16.74648590662057     -4.00554951840818      9.41026234594680
  H          19.02759950384603      4.83706899113497      4.09936548512262
  H          19.28837019926489      1.79367615332985      3.38987196361224
  H          18.46889602067591     -0.20471275668290      9.05083673526218
  H          12.55637557178162      7.17004795982887      4.19772554103467
  H          15.44789763290994      6.70864588462248      3.33907260169413
  H          16.93600365787654      4.45599338839546      8.82235524869130
  H           4.77960609587730     -4.83538648129392      4.09532720682168
  H           4.52093302080708     -1.79387293140349      3.38768899630975
  H           5.33711575052424      0.20227230730196      9.05439977257047
  H          11.25278841485823     -7.17107388217999      4.19874373675837
  H           8.36166988744196     -6.70935202878001      3.33885192405880
  H           6.87055969573886     -4.45642250899575      8.82048553253461
  H           7.31204568200264      5.57613178639473      4.34843581710593
  H           9.90713131181265      7.13998147013177      3.49464330797062
  H          12.37120921576304      6.46641376996737      9.02458504567036
  H           4.65328348261904      0.78614047811420      4.25967204026288
  H           5.45688788138263      3.75181845561069      3.53465903064658
  H           7.63199191193345      4.74524231382705      9.14256197145165
  H          16.49485292249713     -5.57443919143341      4.34983777413942
  H          13.90228041831632     -7.14146055821575      3.49696323804890
  H          11.43624652419700     -6.46511320460907      9.02564127776404
  H          19.15532419422922     -0.78505864806907      4.26002378099420
  H          18.35184124377651     -3.75156894215592      3.53560125923057
  H          16.18047979756427     -4.74604573617839      9.14509542530014
